# Supplementary material for: Integrative iTRAQ-based proteomic and transcriptomic analysis reveals the accumulation patterns of key metabolites associated with oil quality during seed ripening of Camellia oleifera
Source: Hortic Res. 2021 Jul 1;8:157. doi: 10.1038/s41438-021-00591-2 (PMC8245520; doi:10.1038/s41438-021-00591-2)
Supplement: Supplementary file 2 — Table S1 [file 41438_2021_591_MOESM2_ESM.xlsx]

## Sheet: Linear regression data 
Table S1. Linear regression data of fatty acid methyl ester standards.
No.	Fatty acid methyl esters	Molecular formula	Retention times (min)	Regression equations	Correlation coefficients (r2)	Linear ranges (mg/l)
1	Methyl hexanoate (C6:0)	C7H14O2	16.237	y = 2.02888x + 0.06914	0.99996	1.000-20.000
2	Methyl octanoate (C8:0)	C9H18O2	17.514	y = 1.07254x + 0.10247	0.99996	1.000-20.000
3	Methyl decanoate (C10:0)	C11H22O2	19.562	y = 1.21402x + 0.15435	0.99993	1.000-20.000
4	Methyl undecanoate (C11:0)	C12H24O2	20.894	y = 1.28416x + 0.20023	0.99992	1.000-20.000
5	Methyl laurate (C12:0)	C13H26O2	22.389	y = 1.39638x + 0.19855	0.99989	1.000-20.000
6	Methyl tridecanoate (C13:0)	C14H28O2	24.003	y = 1.46516x + 0.25893	0.99988	1.000-20.000
7	Methyl myristate (C14:0)	C15H30O2	25.683	y = 1.52897x + 0.30280	0.99981	1.000-20.000
8	Methyl myristoleate (C14:1n5)	C15H28O2	27.112	y = 1.47717x + 0.22621	0.99989	1.000-20.000
9	Methyl pentadecanoate (C15:0)	C16H32O2	27.378	y = 1.57243x + 0.26901	0.99983	1.000-20.000
10	Methyl pentadecenoate (C15:1n5)	C16H30O2	28.801	y = 1.54515x + 0.27199	0.99987	1.000-20.000
11	Methyl palmitate (C16:0)	C17H34O2	29.055	y = 1.60852x + 0.66396	0.99981	1.000-40.000
12	Methyl palmitoleate (C16:1n7)	C17H32O2	30.228	y = 1.60494x + 0.37978	0.99981	1.000-20.000
13	Methyl heptadecanoater (C17:0)	C18H36O2	30.691	y = 1.60285x + 0.37325	0.99983	1.000-20.000
14	Methyl heptadecenoate (C17:1n7)	C18H34O2	31.829	y = 1.67634x + 0.33822	0.99983	1.000-20.000
15	Methyl stearate (C18:0)	C19H38O2	32.268	y = 1.58462x + 0.36494	0.99983	1.000-20.000
16	Methyl elaidate (C18:1n9t)	C19H36O2	32.942	y = 1.68029x + 0.32476	0.99988	1.000-20.000
17	Methyl oleate (C18:1n9c)	C19H36O2	33.248	y = 1.68162x + 0.38481	0.99981	1.000-20.000
18	Methyl linolelaidate (C18:2n6t)	C19H34O2	34.04	y = 1.38624x + 0.29917	0.99983	1.000-20.000
19	Methyl linoleate (C18:2n6c)	C19H34O2	34.751	y = 1.23469x + 0.28510	0.99975	1.000-20.000
20	Methyl arachidate (C20:0)	C21H42O2	35.364	y = 1.43193x + 0.30043	0.99985	1.000-20.000
21	Methyl γ-linolenate (C18:3n6)	C19H32O2	35.896	y = 0.86007x + 0.19847	0.99983	1.000-20.000
22	Eicosenoic acid methyl ester (C20:1)	C21H40O2	36.341	y = 1.72098x + 0.35519	0.9999	1.000-20.000
23	Methyl α-linolenate (C18:3n3)	C19H32O2	36.521	y = 0.88212x + 0.20991	0.99976	1.000-20.000
24	Methyl heneicosanoate (C21:0)	C22H44O2	36.919	y = 1.28537x + 0.29089	0.99984	1.000-20.000
25	Eicosadienoic acid methyl ester (C20:2)	C21H38O2	37.875	y = 1.27332x + 0.28351	0.99985	1.000-20.000
26	Methyl behenate (C22:0)	C23H46O2	38.503	y = 1.17214x + 0.22441	0.99993	1.000-20.000
27	cis-8,11,14-Eicosatrienoic acid methyl ester (C20:3n6)	C21H36O2	39.077	y = 0.87807x + 0.23926	0.99988	1.000-20.000
28	Methyl erucate (C22:1n9)	C23H44O2	39.536	y = 1.70802x + 0.44854	0.9999	1.000-20.000
29	cis-11,14,17-Eicosatrienoic acid methyl ester (C20:3n3)	C21H36O2	39.724	y = 0.90516x + 0.29202	0.99985	1.000-20.000
30	Methyl arachidonate (C20:4n6)	C21H34O2	40.042	y = 0.61993x + 0.16296	0.99981	1.000-20.000
31	Methyl tricosanoate (C23:0)	C24H48O2	40.146	y = 1.07085x + 0.24985	0.99998	1.000-20.000
32	Docosadienoic acid methyl ester (C22:2n6)	C23H42O2	41.177	y = 1.30993x + 0.17852	0.99986	1.000-20.000
33	Methyl tetracosanoate (C24:0)	C25H50O2	41.874	y = 0.95781x + 0.22914	0.99987	1.000-20.000
34	Eicosapentaenoic acid methyl ester (C20:5n3)	C21H32O2	42.171	y = 0.41444x + 0.15220	0.99948	1.000-20.000
35	Methyl tetracosenoate (C24:1n9)	C25H48O2	43.028	y = 1.74550x + 0.38656	0.99988	1.000-20.000
36	Docosahexaenoic acid methyl ester (C22:6n3)	C23H34O2	47.541	y = 0.28070x + 0.14469	0.99889	1.000-20.000
