# Supplementary material for: Integrative iTRAQ-based proteomic and transcriptomic analysis reveals the accumulation patterns of key metabolites associated with oil quality during seed ripening of Camellia oleifera
Source: Hortic Res. 2021 Jul 1;8:157. doi: 10.1038/s41438-021-00591-2 (PMC8245520; doi:10.1038/s41438-021-00591-2)
Supplement: Supplementary file 3 — Table S2 [file 41438_2021_591_MOESM3_ESM.xlsx]

## Sheet: CleanData_QCsummary
Table S2. Summary of the sequencing data from different C. oleifera seeds.
Sample	Raw Reads	Clean Reads	Clean Bases (G)	Error rate(%)a	Q20 (%)b	Q30 (%)c	GC Content(%)
S1_1	63840404	62507412	9.38	0.02	98.12	94.31	46.63
S1_2	62410274	60928542	9.14	0.02	98.12	94.34	46.43
S1_3	68150678	65928782	9.89	0.02	98.23	94.58	45.43
S2_1	55299034	53796464	8.07	0.02	98.21	94.56	45.93
S2_2	55420868	53467282	8.02	0.02	98.21	94.54	45.99
S2_3	61977136	59748508	8.96	0.02	98.15	94.41	46.06
S3_1	56793900	55010454	8.25	0.02	98.23	94.61	45.85
S3_2	55954882	54201536	8.13	0.02	98.1	94.35	45.9
S3_3	78614726	76626906	11.49	0.03	97.98	94.15	45.58
S4_1	58627406	56974132	8.55	0.02	98.28	94.72	45.61
S4_2	56062566	54829628	8.22	0.03	97.62	92.82	45.37
S4_3	56389684	55207910	8.28	0.02	98.12	94.26	45.67
Total	729541558	709227556	106.38
a Percentage of the error bases
b Percentage of the bases with Qphred > 20 (error rate < 1%)
c Percentage of the bases with Qphred > 30 (error rate < 0.1%)
