# Supplementary material for: Integrative iTRAQ-based proteomic and transcriptomic analysis reveals the accumulation patterns of key metabolites associated with oil quality during seed ripening of Camellia oleifera
Source: Hortic Res. 2021 Jul 1;8:157. doi: 10.1038/s41438-021-00591-2 (PMC8245520; doi:10.1038/s41438-021-00591-2)
Supplement: Supplementary file 4 — Table S3 [file 41438_2021_591_MOESM4_ESM.xlsx]

## Sheet: Functional annotation
Table S3. Functional annotation of unigenes in different databases.
Database	Number of annotated unigenes	Percentage (%)
NR	39276	22.98
NT	47749	27.94
KO	20546	12.02
SwissProt	44024	25.76
PFAM	46315	27.1
GO	46315	27.1
KOG	10466	6.12
All	3362	1.96
At least one	82958	48.54
Total	170891	100
a Annotated in at least one of the above databases
b Annotated in all of the above databases
