# Supplementary material for: Integrative iTRAQ-based proteomic and transcriptomic analysis reveals the accumulation patterns of key metabolites associated with oil quality during seed ripening of Camellia oleifera
Source: Hortic Res. 2021 Jul 1;8:157. doi: 10.1038/s41438-021-00591-2 (PMC8245520; doi:10.1038/s41438-021-00591-2)
Supplement: Supplementary file 5 — Table S4 [file 41438_2021_591_MOESM5_ESM.xlsx]

## Sheet: Nr_Annotation
Unigene ID	Gene Length	NR GI	NR ID	NR Score	NR Evalue	NR Description
Cluster-10.0	419	3264491	EYU25836.1	349	8.4e-31	hypothetical protein MIMGU_mgv1a026196mg [Erythranthe guttata]
Cluster-100.0	332	10650585	XP_023871968.1	160	5.5e-09	uncharacterized protein LOC111984572 [Quercus suber]
Cluster-1000.0	507	11011795	PSS24040.1	262	1.2e-20	Polyadenylate-binding protein like [Actinidia chinensis var. chinensis]
Cluster-10000.0	391	11010683	PSS21271.1	424	1.6e-39	Filament-like plant protein [Actinidia chinensis var. chinensis]
Cluster-10000.1	577	11010683	PSS21271.1	553	2.6e-54	Filament-like plant protein [Actinidia chinensis var. chinensis]
Cluster-10001.0	380	8645119	OUS44504.1	334	4.2e-29	conjugal transfer protein TraB [Ostreococcus tauri]
Cluster-10007.0	416	8912001	XP_021615055.1	263	7.8e-21	uncharacterized protein LOC110616860 [Manihot esculenta]
Cluster-1001.0	633	6837480	XP_017257879.1	316	8.5e-27	PREDICTED: uncharacterized protein At4g02000-like [Daucus carota subsp. sativus]
Cluster-10010.0	490	7524712	XP_019158195.1	324	7.8e-28	PREDICTED: uncharacterized protein LOC109154910 [Ipomoea nil]
Cluster-10017.0	542	9775826	XP_022893446.1	312	2.1e-26	ABC transporter G family member 32-like [Olea europaea var. sylvestris]
Cluster-10020.0	361	11017447	PSS33155.1	427	6.6e-40	Endonuclease, partial [Actinidia chinensis var. chinensis]
Cluster-10028.0	320	5078958	XP_012848283.1	227	9e-17	PREDICTED: uncharacterized protein LOC105968204 [Erythranthe guttata]
Cluster-10029.0	1564	570331	CAN80825.1	1611	1.5e-176	hypothetical protein VITISV_015452 [Vitis vinifera]
Cluster-1003.0	328	4264879	XP_010041318.1	154	2.7e-08	PREDICTED: uncharacterized protein LOC104430263 [Eucalyptus grandis]
Cluster-10036.0	523	10397622	POE52801.1	146	3.6e-07	hypothetical protein CFP56_68711 [Quercus suber]
Cluster-10044.0	937	10700596	XP_023924439.1	410	1.6e-37	monothiol glutaredoxin-S11-like [Quercus suber]
Cluster-10047.0	520	8515451	ARQ80477.1	163	3.9e-09	germin-like protein [Camellia sinensis]
Cluster-10057.0	728	10829690	XP_024028293.1	358	1.3e-31	uncharacterized protein LOC112093654 [Morus notabilis]
Cluster-10060.0	352	846676	EEF27039.1	143	5.4e-07	conserved hypothetical protein [Ricinus communis]
Cluster-10072.0	597	10645128	XP_023906772.1	162	5.8e-09	uncharacterized protein LOC112018447 [Quercus suber]
Cluster-10090.0	332	9899282	PKA49422.1	309	2.9e-26	Retrovirus-related Pol polyprotein from transposon TNT 1-94 [Apostasia shenzhenica]
Cluster-101.0	569	6130704	XP_015876734.1	200	2.2e-13	PREDICTED: two-component response regulator ARR11 isoform X5 [Ziziphus jujuba]
Cluster-10105.0	351	7825133	OMP02538.1	164	2e-09	hypothetical protein COLO4_11011 [Corchorus olitorius]
Cluster-10106.0	317	4650985	XP_010942712.1	215	2.2e-15	PREDICTED: 60 kDa jasmonate-induced protein [Elaeis guineensis]
Cluster-10115.0	1234	10009794	PKU85123.1	364	4.5e-32	Retrovirus-related Pol polyprotein from transposon TNT 1-94 [Dendrobium catenatum]
Cluster-10118.0	471	4527346	XP_010650051.1	142	9.5e-07	PREDICTED: uncharacterized protein LOC104879282 [Vitis vinifera]
Cluster-10119.0	370	4538897	XP_010659788.1	275	2.8e-22	PREDICTED: uncharacterized protein LOC100263061 [Vitis vinifera]
Cluster-10126.0	345	11003206	PSS08274.1	209	1.2e-14	Endonuclease [Actinidia chinensis var. chinensis]
Cluster-10126.1	1758	11011795	PSS24040.1	293	1.1e-23	Polyadenylate-binding protein like [Actinidia chinensis var. chinensis]
Cluster-10135.0	376	4853790	XP_011459132.1	552	2.2e-54	PREDICTED: protein NRT1.. PTR FAMILY 8.2-like [Fragaria vesca subsp. vesca]
Cluster-10156.1	648	6536877	XP_016651020.1	146	4.5e-07	PREDICTED: uncharacterized mitochondrial protein AtMg00810-like [Prunus mume]
Cluster-10174.0	487	8180881	XP_020218720.1	190	2.7e-12	uncharacterized protein LOC109801952 isoform X2 [Cajanus cajan]
Cluster-10180.0	590	10006780	PKU82109.1	354	3.1e-31	Retrovirus-related Pol polyprotein from transposon TNT 1-94 [Dendrobium catenatum]
Cluster-10193.0	700	1743610	AEX57663.1	300	6.8e-25	hypothetical protein RasatMp032 ..mitochondrion.. [Raphanus sativus]
Cluster-10196.0	390	8687471	OVA12298.1	341	6.6e-30	ABC transporter-like [Macleaya cordata]
Cluster-10205.0	441	11002402	PSS07470.1	272	7.6e-22	Polygalacturonase [Actinidia chinensis var. chinensis]
Cluster-10210.0	601	11003206	PSS08274.1	363	2.9e-32	Endonuclease [Actinidia chinensis var. chinensis]
Cluster-10210.1	484	6928068	GAU32903.1	426	1.1e-39	hypothetical protein TSUD_152630 [Trifolium subterraneum]
Cluster-10210.2	451	10987874	PSR84913.1	323	9.4e-28	Endonuclease [Actinidia chinensis var. chinensis]
Cluster-10210.3	364	10987874	PSR84913.1	376	5.4e-34	Endonuclease [Actinidia chinensis var. chinensis]
Cluster-10212.0	320	10992536	PSR91764.1	401	6e-37	Inositol oxygenase [Actinidia chinensis var. chinensis]
Cluster-10213.0	893	8624528	ART30553.1	214	8.1e-15	hypothetical protein AEK19_MT0277 ..mitochondrion.. [Utricularia reniformis]
Cluster-10223.0	432	11019006	PSS34995.1	255	6.9e-20	Endonuclease [Actinidia chinensis var. chinensis]
Cluster-10230.0	1256	10987382	PSR78125.1	792	1.1e-81	D-inositol 3-phosphate glycosyltransferase [Actinidia chinensis var. chinensis]
Cluster-10231.0	690	10987874	PSR84913.1	487	1.4e-46	Endonuclease [Actinidia chinensis var. chinensis]
Cluster-10240.0	938	923789	XP_002275075.1	1293	6.5e-140	PREDICTED: chlorophyll a-b binding protein of LHCII type 1 [Vitis vinifera]
Cluster-10250.0	530	11014280	PSS29013.1	653	6e-66	Potassium channel like [Actinidia chinensis var. chinensis]
Cluster-10252.0	427	7732581	GAV82861.1	497	5.9e-48	DUF659 domain-containing protein, partial [Cephalotus follicularis]
Cluster-10282.0	943	7319960	XP_018849854.1	507	9.1e-49	PREDICTED: tyrosyl-DNA phosphodiesterase 2 [Juglans regia]
Cluster-10283.0	441	6875415	XP_017411533.1	171	3.9e-10	PREDICTED: F-box DNA helicase protein 1-like [Vigna angularis]
Cluster-1029.0	428	4695424	XP_011074079.1	416	1.5e-38	uncharacterized protein LOC105158875 [Sesamum indicum]
Cluster-10290.0	643	4852830	XP_011458196.1	149	2e-07	PREDICTED: LOW QUALITY PROTEIN: uncharacterized protein LOC105349661 [Fragaria vesca subsp. vesca]
Cluster-10292.0	513	3405241	KDO35753.1	247	6.9e-19	hypothetical protein SPRG_00507 [Saprolegnia parasitica CBS 223.65]
Cluster-10306.0	533	5664363	KRH34775.1	230	6.7e-17	hypothetical protein GLYMA_10G205100 [Glycine max]
Cluster-10319.0	534	6352325	KZV37837.1	148	2.2e-07	hypothetical protein F511_10867 [Dorcoceras hygrometricum]
Cluster-10323.0	306	9127212	XP_021860290.1	318	2.4e-27	uncharacterized protein LOC110799344 [Spinacia oleracea]
Cluster-10324.1	670	6494699	XP_016540554.1	190	3.7e-12	PREDICTED: TMV resistance protein N-like [Capsicum annuum]
Cluster-10330.1	701	11005013	PSS11569.1	294	3.4e-24	Protein kinase C-like [Actinidia chinensis var. chinensis]
Cluster-10330.3	2079	11005009	PSS11565.1	403	2.3e-36	Protein PML like [Actinidia chinensis var. chinensis]
Cluster-10352.0	492	7329205	XP_018805146.1	214	4.5e-15	PREDICTED: uncharacterized protein LOC108979033, partial [Juglans regia]
Cluster-10364.0	617	9660375	PIA28366.1	243	2.4e-18	hypothetical protein AQUCO_07100032v1 [Aquilegia coerulea]
Cluster-10365.0	1278	11005878	PSS13638.1	1103	9.6e-118	RING finger protein [Actinidia chinensis var. chinensis]
Cluster-1037.0	421	9140795	XP_021894784.1	443	1.1e-41	monothiol glutaredoxin-S2-like [Carica papaya]
Cluster-10370.0	594	10999360	PSS02073.1	901	1.2e-94	Glucan endo-1,3-beta-glucosidase [Actinidia chinensis var. chinensis]
Cluster-10379.0	510	7785426	OMO62830.1	286	2.1e-23	reverse transcriptase [Corchorus capsularis]
Cluster-10389.0	637	10987648	PSR84687.1	549	8.3e-54	Calcium-binding allergen Ole e like [Actinidia chinensis var. chinensis]
Cluster-10396.0	420	7433187	XP_010277985.2	414	2.5e-38	PREDICTED: S-adenosylmethionine decarboxylase proenzyme-like [Nelumbo nucifera]
Cluster-10400.0	599	6820726	XP_017239428.1	301	4.4e-25	PREDICTED: uncharacterized protein LOC108212213 [Daucus carota subsp. sativus]
Cluster-10404.0	326	4507099	XP_010671213.1	152	4.6e-08	PREDICTED: uncharacterized protein LOC104888078 [Beta vulgaris subsp. vulgaris]
Cluster-10418.0	512	7347442	XP_018825364.1	293	3.2e-24	PREDICTED: DENN domain and WD repeat-containing protein SCD1-like [Juglans regia]
Cluster-10420.0	368	6796746	XP_017182116.1	232	2.7e-17	PREDICTED: uncharacterized mitochondrial protein AtMg00810-like [Malus domestica]
Cluster-1044.0	665	10995194	PSR96012.1	575	8.3e-57	Plasma membrane ATPase [Actinidia chinensis var. chinensis]
Cluster-1045.0	713	2281235	EOY07997.1	255	1.1e-19	Uncharacterized protein TCM_022315 [Theobroma cacao]
Cluster-1046.0	354	11001574	PSS05916.1	401	6.6e-37	Cytochrome P450 CYP72A219 like [Actinidia chinensis var. chinensis]
Cluster-10465.0	310	2296063	EOY22796.1	179	3.2e-11	F-box family protein, putative [Theobroma cacao]
Cluster-10468.0	1140	6438324	XP_016505679.1	360	1.2e-31	PREDICTED: uncharacterized protein LOC107823527 [Nicotiana tabacum]
Cluster-1047.0	478	11003206	PSS08274.1	506	6e-49	Endonuclease [Actinidia chinensis var. chinensis]
Cluster-10472.0	371	10354381	PNX87361.1	230	4.7e-17	zinc finger protein GIS2, partial [Trifolium pratense]
Cluster-10476.0	441	10655617	XP_023874979.1	194	8.3e-13	uncharacterized protein LOC111987485 [Quercus suber]
Cluster-10492.0	400	10684758	XP_023903785.1	185	8.3e-12	uncharacterized protein LOC112015598 [Quercus suber]
Cluster-10519.0	978	7274912	XP_018722476.1	194	1.9e-12	PREDICTED: uncharacterized protein LOC104429964 [Eucalyptus grandis]
Cluster-10525.0	556	549776	CAN68107.1	310	3.7e-26	hypothetical protein VITISV_002944 [Vitis vinifera]
Cluster-10531.0	432	10451017	POF06197.1	347	1.5e-30	wall-associated receptor kinase 2 [Quercus suber]
Cluster-10534.0	580	10987874	PSR84913.1	177	1e-10	Endonuclease [Actinidia chinensis var. chinensis]
Cluster-10559.0	512	9752657	XP_022866389.1	198	3.3e-13	uncharacterized protein LOC111386167 [Olea europaea var. sylvestris]
Cluster-10566.0	317	11004330	PSS10291.1	135	4.2e-06	F-box..LRR-repeat protein [Actinidia chinensis var. chinensis]
Cluster-10577.0	408	6475053	XP_016563461.1	504	8.7e-49	PREDICTED: polygalacturonase 1 beta-like protein 3 [Capsicum annuum]
Cluster-10584.0	382	774170	EEC72365.1	149	1.2e-07	hypothetical protein OsI_05623 [Oryza sativa Indica Group]
Cluster-10585.0	313	1198661	CBI40925.3	484	1.4e-46	unnamed protein product, partial [Vitis vinifera]
Cluster-10586.0	1221	10989610	PSR87619.1	260	5.1e-20	Galacturonosyltransferase-like [Actinidia chinensis var. chinensis]
Cluster-10587.0	828	4511514	XP_010677018.1	247	1.1e-18	PREDICTED: uncharacterized protein LOC104892729 [Beta vulgaris subsp. vulgaris]
Cluster-10589.0	431	8998074	XP_021659491.1	165	1.9e-09	transcription factor bHLH30-like [Hevea brasiliensis]
Cluster-10593.0	434	10828098	XP_024039120.1	543	2.8e-53	uncharacterized protein LOC112097776 [Citrus clementina]
Cluster-10599.0	594	5099098	XP_012850789.1	444	1.2e-41	PREDICTED: uncharacterized protein LOC105970499 [Erythranthe guttata]
Cluster-10604.0	1014	11018919	PSS34908.1	1219	2.7e-131	Cytochrome P450 76A2 like [Actinidia chinensis var. chinensis]
Cluster-10610.0	351	562760	CAN69382.1	177	6.2e-11	hypothetical protein VITISV_016612 [Vitis vinifera]
Cluster-10630.0	754	10965474	XP_024170010.1	417	2e-38	uncharacterized protein LOC112176367 [Rosa chinensis]
Cluster-10630.1	356	7524712	XP_019158195.1	315	6.3e-27	PREDICTED: uncharacterized protein LOC109154910 [Ipomoea nil]
Cluster-10637.0	515	11009101	PSS18210.1	520	1.5e-50	Histone-arginine methyltransferase [Actinidia chinensis var. chinensis]
Cluster-1064.0	412	9790711	XP_022849915.1	418	8.3e-39	uncharacterized protein LOC111372007 [Olea europaea var. sylvestris]
Cluster-10649.0	314	4013519	XP_009335445.1	235	1e-17	PREDICTED: uncharacterized protein LOC103928158 [Pyrus x bretschneideri]
Cluster-10660.0	510	4241912	XP_010050564.1	195	7.4e-13	PREDICTED: uncharacterized protein LOC104439151 [Eucalyptus grandis]
Cluster-10686.0	332	10997525	PSR99720.1	426	7.9e-40	Protein of unknown function DUF620 protein [Actinidia chinensis var. chinensis]
Cluster-10696.0	559	11008390	PSS17499.1	386	5.8e-35	Proline-rich receptor-like protein kinase [Actinidia chinensis var. chinensis]
Cluster-10699.0	448	7316326	XP_018845783.1	378	3.9e-34	PREDICTED: protein SIEVE ELEMENT OCCLUSION B-like [Juglans regia]
Cluster-10710.0	306	10950249	XP_024198338.1	199	1.5e-13	uncharacterized protein LOC112201660 [Rosa chinensis]
Cluster-10719.0	1472	3411322	KDO41689.1	1231	1.6e-132	hypothetical protein CISIN_1g040886mg [Citrus sinensis]
Cluster-10739.0	1192	11016163	PSS31528.1	220	2.2e-15	E3 ubiquitin-protein ligase RNF217 [Actinidia chinensis var. chinensis]
Cluster-10743.0	414	9188424	XP_022040067.1	523	5.5e-51	uncharacterized protein LOC110942599, partial [Helianthus annuus]
Cluster-10746.0	618	4150341	XP_009803416.1	811	3.3e-84	PREDICTED: cytochrome P450 77A3 [Nicotiana sylvestris]
Cluster-10748.0	553	8703287	XP_021274398.1	210	1.5e-14	transcription factor MYB16 [Herrania umbratica]
Cluster-10754.0	331	10726736	PPD88174.1	132	9.7e-06	hypothetical protein GOBAR_DD14878 [Gossypium barbadense]
Cluster-10755.0	840	4716629	XP_011096436.1	535	4.6e-52	uncharacterized protein LOC105175631 [Sesamum indicum]
Cluster-10756.0	1191	10996533	PSR98181.1	1354	7e-147	Peroxidase [Actinidia chinensis var. chinensis]
Cluster-10757.0	313	4611030	XP_010932018.1	267	2e-21	PREDICTED: uncharacterized protein LOC105052780 [Elaeis guineensis]
Cluster-10762.0	315	10952360	XP_024200641.1	265	3.5e-21	uncharacterized protein LOC112203983 [Rosa chinensis]
Cluster-10763.0	410	11003206	PSS08274.1	185	8.6e-12	Endonuclease [Actinidia chinensis var. chinensis]
Cluster-10765.0	385	11013697	PSS26960.1	516	3.3e-50	Cytochrome P450 78A5 like [Actinidia chinensis var. chinensis]
Cluster-10769.0	345	10661730	XP_023881730.1	170	3.9e-10	uncharacterized protein LOC111994105 [Quercus suber]
Cluster-10770.0	650	6341223	KZV26735.1	806	1.3e-83	ripening-related protein 1-like [Dorcoceras hygrometricum]
Cluster-10774.0	833	10533017	PON63823.1	157	3.1e-08	hypothetical protein TorRG33x02_275330, partial [Trema orientalis]
Cluster-10785.0	479	7834442	OMP11847.1	742	2.6e-76	Cytokinin riboside 5'-monophosphate phosphoribohydrolase LOG [Corchorus olitorius]
Cluster-10787.0	828	8951281	XP_021665686.1	157	3.1e-08	uncharacterized protein LOC110654108 [Hevea brasiliensis]
Cluster-10790.0	423	10535610	PON66416.1	574	6.9e-57	Guanine nucleotide-binding protein, beta subunit [Trema orientalis]
Cluster-10794.0	598	8327224	XP_012089545.2	892	1.3e-93	LOW QUALITY PROTEIN: uncharacterized protein LOC105647934, partial [Jatropha curcas]
Cluster-10803.0	502	3662940	AIG55108.1	151	9.2e-08	replication-associated protein [Dioscorea nummularia]
Cluster-10805.0	923	10998131	PSS00327.1	1015	1.1e-107	Ferric reduction oxidase [Actinidia chinensis var. chinensis]
Cluster-10821.0	426	4263813	XP_010039059.1	611	3.6e-61	PREDICTED: heparan-alpha-glucosaminide N-acetyltransferase [Eucalyptus grandis]
Cluster-1083.0	335	11005166	PSS11722.1	246	5.9e-19	TMV resistance protein like [Actinidia chinensis var. chinensis]
Cluster-10838.0	1097	8996983	XP_021658287.1	464	1e-43	uncharacterized protein LOC110648381 [Hevea brasiliensis]
Cluster-10839.1	318	553347	CAN59934.1	440	1.8e-41	hypothetical protein VITISV_001876, partial [Vitis vinifera]
Cluster-10852.0	303	556559	CAN66051.1	361	2.5e-32	hypothetical protein VITISV_018870 [Vitis vinifera]
Cluster-10859.0	626	3407119	KDO37474.1	135	8.2e-06	hypothetical protein CISIN_1g048270mg [Citrus sinensis]
Cluster-10880.0	856	7327276	XP_018858646.1	156	4.1e-08	PREDICTED: uncharacterized protein LOC109020601, partial [Juglans regia]
Cluster-10892.0	402	6690333	XP_016899491.1	388	2.4e-35	PREDICTED: uncharacterized protein LOC107990549 [Cucumis melo]
Cluster-10895.1	1797	8083206	XP_020110743.1	351	2.1e-30	MADS-box transcription factor 23-like isoform X1 [Ananas comosus]
Cluster-10906.2	381	1527243	CCA66222.1	202	8.5e-14	hypothetical protein [Beta vulgaris subsp. vulgaris]
Cluster-10911.0	316	6190468	KYP32794.1	186	5.1e-12	Retrovirus-related Pol polyprotein from transposon TNT 1-94, partial [Cajanus cajan]
Cluster-10912.0	579	3789633	KFK31239.1	161	7.3e-09	hypothetical protein AALP_AA6G086500 [Arabis alpina]
Cluster-10916.0	844	11001448	PSS05790.1	725	4.3e-74	G-type lectin S-receptor-like serine..threonine-protein kinase [Actinidia chinensis var. chinensis]
Cluster-10922.0	307	10797758	XP_024004985.1	187	3.8e-12	uncharacterized protein LOC112082116 [Eutrema salsugineum]
Cluster-1093.0	313	10685285	XP_023904366.1	304	1e-25	uncharacterized protein LOC112016091 [Quercus suber]
Cluster-10937.0	399	10391801	POE46980.1	263	7.6e-21	..r,r..-butanediol dehydrogenase [Quercus suber]
Cluster-10938.0	929	11003206	PSS08274.1	670	1.1e-67	Endonuclease [Actinidia chinensis var. chinensis]
Cluster-10954.0	358	9916355	PKA66495.1	251	1.7e-19	ataxia telangiectasia mutated family protein [Apostasia shenzhenica]
Cluster-10954.2	749	8043383	ONM60132.1	269	2.9e-21	Retrovirus-related Pol polyprotein LINE-1 [Zea mays]
Cluster-10956.0	577	10990411	PSR88420.1	515	6.6e-50	Protein O-linked-mannose beta-1,4-N-acetylglucosaminyltransferase [Actinidia chinensis var. chinensis]
Cluster-10963.0	494	4540581	XP_010662257.1	192	1.6e-12	PREDICTED: WD repeat-containing protein WRAP73 [Vitis vinifera]
Cluster-10965.1	396	2106823	XP_004295827.1	189	2.8e-12	PREDICTED: uncharacterized protein LOC101302054 [Fragaria vesca subsp. vesca]
Cluster-1097.0	526	8286711	ARD02202.1	138	3.1e-06	hypothetical protein RF1, partial ..plastid.. [Purshia tridentata]
Cluster-10977.0	1575	1725792	XP_002264986.2	1354	9.2e-147	PREDICTED: NAC domain-containing protein 7 [Vitis vinifera]
Cluster-10984.0	475	10548164	PON78970.1	433	1.7e-40	Ribonuclease H-like domain containing protein, partial [Parasponia andersonii]
Cluster-10984.1	1321	7587480	XP_019256261.1	528	4.7e-51	PREDICTED: uncharacterized protein LOC109234647 [Nicotiana attenuata]
Cluster-10984.2	670	7745214	GAV70211.1	514	9.9e-50	hypothetical protein CFOL_v3_13709, partial [Cephalotus follicularis]
Cluster-10995.0	453	11018512	PSS34501.1	231	4.4e-17	GDP-fucose protein O-fucosyltransferase protein [Actinidia chinensis var. chinensis]
Cluster-11011.0	698	11012065	PSS24310.1	423	3.7e-39	Trihelix transcription factor [Actinidia chinensis var. chinensis]
Cluster-11011.1	334	10631251	XP_023732875.1	185	7e-12	trihelix transcription factor ASIL2 [Lactuca sativa]
Cluster-11022.0	524	11012075	PSS24320.1	643	8.5e-65	Disease resistance RPP13-like protein [Actinidia chinensis var. chinensis]
Cluster-11022.1	696	11012076	PSS24321.1	585	6e-58	Disease resistance RPP13-like protein [Actinidia chinensis var. chinensis]
Cluster-11022.2	543	11012200	PSS24445.1	624	1.4e-62	Disease resistance RPP13-like protein [Actinidia chinensis var. chinensis]
Cluster-11022.3	377	11012200	PSS24445.1	482	2.9e-46	Disease resistance RPP13-like protein [Actinidia chinensis var. chinensis]
Cluster-11039.0	314	10560065	PON90871.1	216	1.7e-15	LRR domain containing protein [Trema orientalis]
Cluster-11065.0	783	7773585	OMO50989.1	251	3.6e-19	reverse transcriptase [Corchorus capsularis]
Cluster-11069.0	459	11018264	PSS34253.1	219	1.1e-15	RING-H2 finger protein [Actinidia chinensis var. chinensis]
Cluster-11085.0	447	6519111	OAE26164.1	150	1.1e-07	hypothetical protein AXG93_3841s1010 [Marchantia polymorpha subsp. ruderalis]
Cluster-11094.0	433	10868267	PRQ31932.1	277	1.9e-22	putative ribonuclease H-like domain, reverse transcriptase zinc-binding domain-containing protein [Rosa chinensis]
Cluster-11098.0	490	7731266	GAV84182.1	611	4.1e-61	Ammonium_transp domain-containing protein, partial [Cephalotus follicularis]
Cluster-11099.0	720	5988247	XP_015382226.1	402	1e-36	PREDICTED: uncharacterized protein LOC107175329, partial [Citrus sinensis]
Cluster-11111.0	898	9068313	XP_021819722.1	846	4.2e-88	uncharacterized protein LOC110761517 [Prunus avium]
Cluster-11137.0	814	11003400	PSS09361.1	952	2e-100	Protein kinase [Actinidia chinensis var. chinensis]
Cluster-1114.0	526	10987874	PSR84913.1	310	3.5e-26	Endonuclease [Actinidia chinensis var. chinensis]
Cluster-11142.0	569	10819253	XP_024011401.1	226	2.1e-16	uncharacterized protein LOC112086661 [Eutrema salsugineum]
Cluster-11148.0	382	8770479	OWM65682.1	139	1.7e-06	hypothetical protein CDL15_Pgr017179 [Punica granatum]
Cluster-1115.0	384	4538788	XP_010659637.1	153	4.1e-08	PREDICTED: uncharacterized protein LOC100251003 isoform X1 [Vitis vinifera]
Cluster-11154.0	336	10673385	XP_023894713.1	404	2.8e-37	uncharacterized protein LOC112006639 [Quercus suber]
Cluster-11173.0	846	7301783	XP_018853845.1	375	1.6e-33	PREDICTED: uncharacterized protein LOC109015849, partial [Juglans regia]
Cluster-11195.0	358	11014357	PSS29090.1	214	3.2e-15	Late blight resistance protein like [Actinidia chinensis var. chinensis]
Cluster-11216.0	411	6426144	XP_016490484.1	245	9.4e-19	PREDICTED: uncharacterized protein LOC107810237 [Nicotiana tabacum]
Cluster-1122.0	338	10347959	PNX80939.1	248	3.5e-19	cysteine-rich receptor-like protein kinase, partial [Trifolium pratense]
Cluster-11225.0	504	9215121	XP_021996176.1	412	5e-38	uncharacterized protein LOC110893373 [Helianthus annuus]
Cluster-11232.0	615	6809704	XP_017255857.1	414	3.6e-38	PREDICTED: transposon Ty3-I Gag-Pol polyprotein isoform X1 [Daucus carota subsp. sativus]
Cluster-11241.1	743	10991632	PSR90242.1	147	4e-07	Casein kinase 1-like protein [Actinidia chinensis var. chinensis]
Cluster-11254.0	703	10995036	PSR95854.1	904	6.2e-95	Peroxidase [Actinidia chinensis var. chinensis]
Cluster-11264.0	591	6837480	XP_017257879.1	369	5.7e-33	PREDICTED: uncharacterized protein At4g02000-like [Daucus carota subsp. sativus]
Cluster-11264.2	545	6837480	XP_017257879.1	156	2.6e-08	PREDICTED: uncharacterized protein At4g02000-like [Daucus carota subsp. sativus]
Cluster-11268.0	331	10441408	POE96587.1	312	1.3e-26	cytochrome c oxidase subunit 1 [Quercus suber]
Cluster-1127.0	639	11018443	PSS34432.1	170	7.3e-10	Heavy metal-associated isoprenylated plant protein, partial [Actinidia chinensis var. chinensis]
Cluster-11289.0	475	10529888	PON60694.1	221	6.7e-16	Aminotransferase-like mobile domain containing protein [Parasponia andersonii]
Cluster-1129.0	591	10694790	XP_023917994.1	703	1.1e-71	dirigent protein 22-like [Quercus suber]
Cluster-11298.0	490	7312087	XP_018841101.1	146	3.4e-07	PREDICTED: pentatricopeptide repeat-containing protein At3g29230 [Juglans regia]
Cluster-113.0	636	2277778	EOY04540.1	321	2.3e-27	Cc-nbs-lrr resistance protein, putative isoform 1 [Theobroma cacao]
Cluster-11301.0	641	11016233	PSS31598.1	227	1.8e-16	WD and tetratricopeptide repeats protein [Actinidia chinensis var. chinensis]
Cluster-11303.0	345	9707975	PIM97128.1	400	8.5e-37	ATP synthase F0 subunit 6 [Handroanthus impetiginosus]
Cluster-1131.0	438	7008087	XP_017700137.1	539	8.2e-53	PREDICTED: uncharacterized mitochondrial protein AtMg00810-like [Phoenix dactylifera]
Cluster-11310.0	813	2479123	ERN20007.1	491	5.6e-47	hypothetical protein AMTR_s00071p00160380 [Amborella trichopoda]
Cluster-11318.0	916	10978882	XP_024313242.1	250	5.6e-19	uncharacterized protein LOC106865836 isoform X1 [Brachypodium distachyon]
Cluster-1132.0	563	921557	XP_002267383.1	339	1.6e-29	PREDICTED: NAC domain-containing protein 43 [Vitis vinifera]
Cluster-11336.0	379	7744796	GAV70641.1	151	7e-08	UBN2_3 domain-containing protein [Cephalotus follicularis]
Cluster-11337.0	388	9781117	XP_022899438.1	177	6.9e-11	uncharacterized protein LOC111412753 [Olea europaea var. sylvestris]
Cluster-1135.0	485	11019980	PSS36257.1	141	1.3e-06	Forkhead box protein [Actinidia chinensis var. chinensis]
Cluster-11350.0	1057	11013561	PSS26824.1	597	3.7e-59	hypothetical protein CEY00_Acc08119 [Actinidia chinensis var. chinensis]
Cluster-11365.0	753	11003206	PSS08274.1	689	5.7e-70	Endonuclease [Actinidia chinensis var. chinensis]
Cluster-11376.0	970	11000190	PSS04082.1	1096	4.7e-117	Flavonoid 3',5'-hydroxylase [Actinidia chinensis var. chinensis]
Cluster-11383.0	553	569595	CAN82456.1	298	9.1e-25	hypothetical protein VITISV_010028 [Vitis vinifera]
Cluster-11387.0	458	11006655	PSS14415.1	281	7.1e-23	Condensin complex subunit like [Actinidia chinensis var. chinensis]
Cluster-1140.0	478	3642946	CDP04462.1	564	1.1e-55	unnamed protein product [Coffea canephora]
Cluster-11409.0	335	2682449	XP_006338814.1	208	1.5e-14	PREDICTED: omega-hydroxypalmitate O-feruloyl transferase [Solanum tuberosum]
Cluster-11413.0	364	8945277	XP_021665216.1	224	2.3e-16	uncharacterized protein LOC110653750 [Hevea brasiliensis]
Cluster-11415.0	436	7468670	XP_019086262.1	209	1.5e-14	PREDICTED: uncharacterized protein LOC104718701 [Camelina sativa]
Cluster-11422.0	406	561635	CAN77142.1	257	3.8e-20	hypothetical protein VITISV_038337 [Vitis vinifera]
Cluster-11423.0	657	9098600	XP_021834215.1	318	5.2e-27	uncharacterized protein LOC110774005 [Prunus avium]
Cluster-11437.0	944	11097260	XP_024466837.1	154	7.8e-08	uncharacterized protein LOC112329008 [Populus trichocarpa]
Cluster-11446.0	470	11009174	PSS18966.1	243	1.8e-18	Homeobox protein knotted-1-like [Actinidia chinensis var. chinensis]
Cluster-11449.0	654	10322513	PNX55491.1	334	7.2e-29	hypothetical protein L195_g049120 [Trifolium pratense]
Cluster-11458.0	342	8381732	XP_020573850.1	149	1.1e-07	uncharacterized protein LOC110020185 [Phalaenopsis equestris]
Cluster-11465.3	371	10681165	XP_023907370.1	462	5.9e-44	uncharacterized protein LOC112019076 [Quercus suber]
Cluster-11471.0	398	5107188	XP_012828019.1	468	1.3e-44	PREDICTED: zinc finger MYM-type protein 1-like [Erythranthe guttata]
Cluster-11479.0	426	2457181	ERM98064.1	144	5e-07	hypothetical protein AMTR_s05463p00002220, partial [Amborella trichopoda]
Cluster-11485.0	418	10672869	XP_023894138.1	445	6.2e-42	uncharacterized protein LOC112006071 [Quercus suber]
Cluster-11492.1	709	567051	CAN80532.1	632	2.2e-63	hypothetical protein VITISV_035958 [Vitis vinifera]
Cluster-11501.0	475	11003206	PSS08274.1	471	6.8e-45	Endonuclease [Actinidia chinensis var. chinensis]
Cluster-11511.0	576	3502469	XP_008235198.1	163	4.3e-09	PREDICTED: DNA mismatch repair protein MSH6 [Prunus mume]
Cluster-11522.0	562	10991988	PSR91216.1	158	1.6e-08	Protein IDA like [Actinidia chinensis var. chinensis]
Cluster-11533.0	383	10647827	XP_023929875.1	244	1.2e-18	uncharacterized protein LOC112041189 [Quercus suber]
Cluster-11553.0	507	11103003	XP_024440968.1	435	1.1e-40	uncharacterized protein LOC112324119 [Populus trichocarpa]
Cluster-11567.0	367	7703566	OLQ09961.1	312	1.4e-26	Cleavage stimulation factor subunit 2 [Symbiodinium microadriaticum]
Cluster-11569.0	416	10653521	XP_023894989.1	249	3.3e-19	uncharacterized protein LOC112006903 [Quercus suber]
Cluster-11570.0	640	10998523	PSS01236.1	351	7.5e-31	Protein like [Actinidia chinensis var. chinensis]
Cluster-11579.0	453	3830504	CDY42490.1	135	5.9e-06	BnaC04g21910D [Brassica napus]
Cluster-1159.0	660	10997323	PSR99518.1	470	1.2e-44	FACT complex subunit like [Actinidia chinensis var. chinensis]
Cluster-116.0	316	6926820	GAU34179.1	188	3e-12	hypothetical protein TSUD_162800 [Trifolium subterraneum]
Cluster-11600.0	334	10999376	PSS02544.1	502	1.2e-48	Pentatricopeptide repeat-containing protein [Actinidia chinensis var. chinensis]
Cluster-11617.0	509	8694313	OVA19140.1	436	8.4e-41	zinc finger protein [Macleaya cordata]
Cluster-11635.0	333	8320399	XP_020534347.1	168	6.5e-10	uncharacterized protein LOC110009312 [Jatropha curcas]
Cluster-11635.1	1421	7723215	GAV92244.1	180	1.1e-10	LOW QUALITY PROTEIN: MP domain-containing protein, partial [Cephalotus follicularis]
Cluster-1164.0	403	9776228	XP_022893906.1	152	5.6e-08	uncharacterized protein LOC111408372 [Olea europaea var. sylvestris]
Cluster-1165.0	565	8428564	XP_020689769.1	270	1.6e-21	uncharacterized protein LOC110104843 [Dendrobium catenatum]
Cluster-11653.0	358	5120518	KMS94002.1	252	1.3e-19	hypothetical protein BVRB_025780, partial [Beta vulgaris subsp. vulgaris]
Cluster-11655.0	756	4252532	XP_010068887.1	377	8.6e-34	PREDICTED: RING-H2 finger protein ATL52-like [Eucalyptus grandis]
Cluster-11664.0	588	7831687	OMP09092.1	139	2.7e-06	hypothetical protein COLO4_05809 [Corchorus olitorius]
Cluster-11683.0	375	11003204	PSS08272.1	223	3.1e-16	Endonuclease, partial [Actinidia chinensis var. chinensis]
Cluster-11685.0	409	7822493	OMO99897.1	266	3.4e-21	Endonuclease..exonuclease..phosphatase [Corchorus capsularis]
Cluster-11692.0	354	10321640	PNX54618.1	202	7.9e-14	transposase [Trifolium pratense]
Cluster-11698.0	459	6196635	KYP38961.1	145	4.2e-07	Putative ribonuclease H protein At1g65750 family, partial [Cajanus cajan]
Cluster-11733.0	584	1725339	XP_002273190.2	490	5.3e-47	PREDICTED: non-classical arabinogalactan protein 30 [Vitis vinifera]
Cluster-11758.0	552	4303515	XP_010273788.1	485	1.9e-46	PREDICTED: glucan endo-1,3-beta-glucosidase 5-like [Nelumbo nucifera]
Cluster-11762.0	384	10301515	AUT30545.1	163	2.9e-09	chalcone isomerase [Camellia fraterna]
Cluster-11773.0	363	9901290	PKA51430.1	379	2.4e-34	ataxia telangiectasia mutated family protein [Apostasia shenzhenica]
Cluster-11777.0	453	6531201	XP_016652462.1	134	7.7e-06	PREDICTED: uncharacterized protein LOC103343209 [Prunus mume]
Cluster-11779.0	557	6236789	KYP79115.1	463	6.8e-44	Putative AC transposase [Cajanus cajan]
Cluster-11801.0	311	7738135	GAV77293.1	334	3.4e-29	Dimer_Tnp_hAT domain-containing protein..DUF4371 domain-containing protein, partial [Cephalotus follicularis]
Cluster-11802.0	594	10650673	XP_023872068.1	483	3.5e-46	zinc finger BED domain-containing protein RICESLEEPER 2-like [Quercus suber]
Cluster-11829.0	1537	11004045	PSS10006.1	1278	5.9e-138	LRR receptor-like serine..threonine-protein kinase precursor [Actinidia chinensis var. chinensis]
Cluster-11836.0	357	10801556	XP_024017775.1	181	2.2e-11	uncharacterized protein LOC112090518 [Morus notabilis]
Cluster-11848.1	490	6196061	KYP38387.1	308	5.6e-26	Retrovirus-related Pol polyprotein from transposon TNT 1-94 [Cajanus cajan]
Cluster-1185.0	672	8979991	XP_021639535.1	200	2.6e-13	uncharacterized protein LOC110634721 [Hevea brasiliensis]
Cluster-11860.0	749	10991333	PSR89943.1	287	2.3e-23	Transcription factor like [Actinidia chinensis var. chinensis]
Cluster-11883.0	586	11019481	PSS35758.1	274	5.8e-22	Type I inositol polyphosphate 5-phosphatase [Actinidia chinensis var. chinensis]
Cluster-1189.0	577	9523445	XP_022736280.1	689	4.4e-70	peroxisomal membrane protein 11B-like [Durio zibethinus]
Cluster-11905.0	483	6820726	XP_017239428.1	339	1.4e-29	PREDICTED: uncharacterized protein LOC108212213 [Daucus carota subsp. sativus]
Cluster-11908.0	333	10878719	PRQ42384.1	412	3.3e-38	putative nucleotidyltransferase, Ribonuclease H [Rosa chinensis]
Cluster-11910.0	697	10999968	PSS03136.1	781	1.1e-80	CEN-like protein [Actinidia chinensis var. chinensis]
Cluster-11914.0	1036	10999525	PSS02693.1	1109	1.6e-118	Leucine-rich repeat protein [Actinidia chinensis var. chinensis]
Cluster-11916.1	443	567055	CAN78431.1	210	1.2e-14	hypothetical protein VITISV_022851 [Vitis vinifera]
Cluster-11952.0	348	554989	CAN62318.1	259	1.9e-20	hypothetical protein VITISV_026527 [Vitis vinifera]
Cluster-11967.0	504	10678666	XP_023900532.1	435	1.1e-40	uncharacterized protein LOC112012373 [Quercus suber]
Cluster-1197.0	570	8689454	OVA14281.1	435	1.2e-40	Glutathione S-transferase [Macleaya cordata]
Cluster-11970.0	771	7782848	OMO60252.1	463	9.4e-44	reverse transcriptase [Corchorus capsularis]
Cluster-11980.0	610	7452465	XP_019080632.1	487	1.2e-46	PREDICTED: uncharacterized protein LOC109123929 isoform X2 [Vitis vinifera]
Cluster-11982.0	1602	2276564	EOY03326.1	200	6.1e-13	DNA..RNA polymerases superfamily protein [Theobroma cacao]
Cluster-11982.1	374	11019471	PSS35748.1	202	8.3e-14	Endonuclease [Actinidia chinensis var. chinensis]
Cluster-11994.0	534	11020260	PSS36537.1	149	1.7e-07	Cell division cycle-associated 7-like protein [Actinidia chinensis var. chinensis]
Cluster-11996.0	569	10666966	XP_023887576.1	152	8e-08	uncharacterized protein LOC111999679 [Quercus suber]
Cluster-12.0	343	8925040	XP_021629624.1	286	1.4e-23	uncharacterized protein LOC110627584 [Manihot esculenta]
Cluster-120.0	483	11018674	PSS34663.1	209	1.7e-14	Serpin-ZX like [Actinidia chinensis var. chinensis]
Cluster-12001.1	1390	1784292	AFE56211.1	1835	1.4e-202	terpene synthase [Camellia sinensis]
Cluster-12002.1	2054	11009135	PSS18244.1	831	5.3e-86	B3 domain-containing transcription factor [Actinidia chinensis var. chinensis]
Cluster-12012.0	323	10882253	PRQ45918.1	406	1.6e-37	putative nucleotidyltransferase, Ribonuclease H [Rosa chinensis]
Cluster-12012.1	729	7778189	OMO55593.1	679	8e-69	reverse transcriptase [Corchorus capsularis]
Cluster-12012.2	538	3663027	AIG55302.1	692	1.8e-70	gag-pol, partial [Camellia sinensis]
Cluster-12018.0	585	6837480	XP_017257879.1	322	1.6e-27	PREDICTED: uncharacterized protein At4g02000-like [Daucus carota subsp. sativus]
Cluster-12029.0	480	10995231	PSR96049.1	578	2.7e-57	Myosin-10 like [Actinidia chinensis var. chinensis]
Cluster-12030.0	429	10995032	PSR95850.1	519	1.7e-50	WD40-repeat-containing domain protein [Actinidia chinensis var. chinensis]
Cluster-12045.0	417	6153071	XP_015872215.1	402	6e-37	PREDICTED: indole-3-glycerol phosphate synthase-like [Ziziphus jujuba]
Cluster-12048.0	330	10998538	PSS01251.1	499	2.7e-48	G-type lectin S-receptor-like serine..threonine-protein kinase [Actinidia chinensis var. chinensis]
Cluster-12058.0	1373	2621989	ESR54053.1	992	7.6e-105	hypothetical protein CICLE_v10020894mg [Citrus clementina]
Cluster-12059.0	456	9381586	GAX96031.1	248	4.7e-19	elicitor-like transglutaminase M81-like protein [Pythium insidiosum]
Cluster-12071.0	659	7827312	OMP04717.1	150	1.6e-07	hypothetical protein COLO4_09374 [Corchorus olitorius]
Cluster-12072.0	743	6294400	XP_016186602.1	280	1.5e-22	uncharacterized protein LOC107628455 [Arachis ipaensis]
Cluster-12081.0	493	555538	CAN65298.1	401	9.3e-37	hypothetical protein VITISV_008130 [Vitis vinifera]
Cluster-12083.0	396	6447570	XP_016514486.1	187	4.8e-12	PREDICTED: uncharacterized protein LOC107831248 [Nicotiana tabacum]
Cluster-12086.0	370	8724520	XP_021298092.1	165	1.6e-09	uncharacterized protein LOC110427047 isoform X1 [Herrania umbratica]
Cluster-12104.0	616	10987995	PSR85034.1	638	3.8e-64	Disease resistance protein [Actinidia chinensis var. chinensis]
Cluster-12106.0	365	11019927	PSS36204.1	321	1.3e-27	TRNA dimethylallyltransferase [Actinidia chinensis var. chinensis]
Cluster-1211.0	354	9231294	XP_022013900.1	204	4.6e-14	uncharacterized protein LOC110913371 [Helianthus annuus]
Cluster-1213.0	397	478460	ABN08665.1	163	2.9e-09	reverse transcriptase - beet retrotransposon, putative [Medicago truncatula]
Cluster-12131.0	352	11009985	PSS19777.1	306	6.9e-26	Calcium uniporter protein [Actinidia chinensis var. chinensis]
Cluster-12139.1	525	6838826	XP_017214896.1	143	8.1e-07	PREDICTED: peptidyl-prolyl cis-trans isomerase FKBP53 [Daucus carota subsp. sativus]
Cluster-12146.0	328	6806571	XP_017228532.1	213	3.9e-15	PREDICTED: protein GLUTAMINE DUMPER 3-like [Daucus carota subsp. sativus]
Cluster-12150.0	934	10362098	PNX95078.1	297	2e-24	retrovirus-related Pol polyprotein from transposon TNT 1-94 [Trifolium pratense]
Cluster-12157.0	466	8945277	XP_021665216.1	265	5.1e-21	uncharacterized protein LOC110653750 [Hevea brasiliensis]
Cluster-12163.0	1342	11004033	PSS09994.1	1112	9.1e-119	Neogenin like [Actinidia chinensis var. chinensis]
Cluster-12208.0	620	6198738	KYP41064.1	162	6e-09	Retrovirus-related Pol polyprotein from transposon TNT 1-94 [Cajanus cajan]
Cluster-1221.0	384	6693654	XP_016902693.1	137	2.9e-06	PREDICTED: uncharacterized mitochondrial protein AtMg00810-like [Cucumis melo]
Cluster-12221.0	358	7233679	AOX12934.1	231	3.5e-17	hypothetical protein ..mitochondrion.. [Cocos nucifera]
Cluster-1223.0	939	11018718	PSS34707.1	940	5.6e-99	Nudix hydrolase [Actinidia chinensis var. chinensis]
Cluster-12237.0	533	919658	XP_002281531.1	749	4.4e-77	PREDICTED: omega-hydroxypalmitate O-feruloyl transferase [Vitis vinifera]
Cluster-12253.0	502	11099507	XP_002317696.3	358	9.2e-32	probable LRR receptor-like serine..threonine-protein kinase At3g47570 [Populus trichocarpa]
Cluster-12257.0	358	10821164	XP_024041037.1	460	9.7e-44	probable serine..threonine-protein kinase PBL11 [Citrus clementina]
Cluster-12259.0	308	11003206	PSS08274.1	183	1.1e-11	Endonuclease [Actinidia chinensis var. chinensis]
Cluster-12266.0	852	10990405	PSR88414.1	1060	6.2e-113	Heparanase-like protein [Actinidia chinensis var. chinensis]
Cluster-12268.0	477	4918247	XP_012076106.1	171	4.2e-10	uncharacterized protein LOC105637285 [Jatropha curcas]
Cluster-12280.0	404	4685694	XP_011013113.1	260	1.7e-20	PREDICTED: LOW QUALITY PROTEIN: uncharacterized protein LOC105117228 [Populus euphratica]
Cluster-12281.0	393	11005788	PSS13548.1	209	1.4e-14	Thioredoxin like [Actinidia chinensis var. chinensis]
Cluster-1229.0	599	11002556	PSS07624.1	298	9.9e-25	Auxin response factor 2 like [Actinidia chinensis var. chinensis]
Cluster-12290.0	336	559843	CAN76026.1	358	6.1e-32	hypothetical protein VITISV_027817 [Vitis vinifera]
Cluster-12299.0	459	563307	CAN72471.1	227	1.3e-16	hypothetical protein VITISV_000739 [Vitis vinifera]
Cluster-12318.0	669	8896790	XP_021603142.1	462	1.1e-43	uncharacterized protein LOC110608243 [Manihot esculenta]
Cluster-1232.0	318	10502886	PON33692.1	314	7.3e-27	hypothetical protein PanWU01x14_350640, partial [Parasponia andersonii]
Cluster-1232.1	753	3751162	XP_008776481.1	314	1.7e-26	PREDICTED: uncharacterized protein K02A2.6-like [Phoenix dactylifera]
Cluster-1232.2	639	556061	CAN67882.1	317	6.6e-27	hypothetical protein VITISV_022356 [Vitis vinifera]
Cluster-12327.0	339	1028935	XP_002512235.1	135	4.5e-06	PREDICTED: pollen-specific protein SF21 [Ricinus communis]
Cluster-12328.1	473	10999429	PSS02597.1	182	2.2e-11	hypothetical protein CEY00_Acc06831 [Actinidia chinensis var. chinensis]
Cluster-12332.0	719	8985919	XP_021646049.1	481	7.2e-46	uncharacterized protein LOC110639423 isoform X2 [Hevea brasiliensis]
Cluster-12334.0	533	7369844	OIT06006.1	639	2.5e-64	hypothetical protein A4A49_40240 [Nicotiana attenuata]
Cluster-12355.0	834	11015100	PSS30187.1	762	2.2e-78	Protein SIEVE ELEMENT OCCLUSION B like [Actinidia chinensis var. chinensis]
Cluster-1237.0	445	559858	CAN76553.1	434	1.2e-40	hypothetical protein VITISV_024710 [Vitis vinifera]
Cluster-12374.0	536	2147825	AGJ83729.1	172	3.6e-10	gag-pol polyprotein, partial [Caragana korshinskii]
Cluster-12391.0	2030	7773941	OMO51345.1	219	4.9e-15	Retrotransposon gag protein [Corchorus capsularis]
Cluster-12393.0	403	7712829	XP_019703385.1	156	1.9e-08	PREDICTED: zinc finger BED domain-containing protein RICESLEEPER 1-like [Elaeis guineensis]
Cluster-12393.1	431	7871136	ONI21720.1	242	2.2e-18	hypothetical protein PRUPE_2G084000 [Prunus persica]
Cluster-12397.0	337	10686848	XP_023909158.1	148	1.4e-07	uncharacterized protein LOC112020833 [Quercus suber]
Cluster-12413.0	1039	11003586	PSS09547.1	529	2.8e-51	Transcription repressor like [Actinidia chinensis var. chinensis]
Cluster-12419.0	497	11000853	PSS04745.1	354	2.6e-31	Disease resistance RPP13-like protein [Actinidia chinensis var. chinensis]
Cluster-1242.0	1034	11019006	PSS34995.1	304	3.4e-25	Endonuclease [Actinidia chinensis var. chinensis]
Cluster-1242.1	779	10863177	PRQ26842.1	170	9e-10	putative RNA-directed DNA polymerase [Rosa chinensis]
Cluster-12421.0	584	10456903	POF12083.1	524	6e-51	uncharacterized protein CFP56_08850 [Quercus suber]
Cluster-1243.0	1613	11010129	PSS19921.1	1427	3.2e-155	WAT1-related protein [Actinidia chinensis var. chinensis]
Cluster-12430.0	405	6212619	KYP54945.1	248	4.2e-19	Retrovirus-related Pol polyprotein from transposon TNT 1-94 [Cajanus cajan]
Cluster-12434.0	522	4863356	XP_011468539.1	171	4.6e-10	PREDICTED: uncharacterized protein LOC105352671 [Fragaria vesca subsp. vesca]
Cluster-12440.0	494	560264	CAN64170.1	349	9.9e-31	hypothetical protein VITISV_029600 [Vitis vinifera]
Cluster-12459.0	525	10552359	PON83165.1	466	2.9e-44	Serine..threonine protein kinase [Trema orientalis]
Cluster-12461.0	317	5120713	KMS94141.1	133	7.1e-06	hypothetical protein BVRB_024390, partial [Beta vulgaris subsp. vulgaris]
Cluster-12462.1	391	11019006	PSS34995.1	395	3.7e-36	Endonuclease [Actinidia chinensis var. chinensis]
Cluster-125.0	321	11006933	PSS14693.1	522	5.6e-51	Endoglucanase [Actinidia chinensis var. chinensis]
Cluster-1250.0	311	11007039	PSS15466.1	286	1.3e-23	Serine..threonine-protein phosphatase 6 regulatory ankyrin repeat subunit B like [Actinidia chinensis var. chinensis]
Cluster-12500.0	522	4311624	XP_010245764.1	349	1e-30	PREDICTED: uncharacterized protein LOC104589222 [Nelumbo nucifera]
Cluster-12504.0	490	11011795	PSS24040.1	218	1.5e-15	Polyadenylate-binding protein like [Actinidia chinensis var. chinensis]
Cluster-12505.0	1444	11004204	PSS10165.1	1545	6e-169	LRR receptor-like serine..threonine-protein kinase [Actinidia chinensis var. chinensis]
Cluster-12521.0	321	2295212	EOY21945.1	322	8.7e-28	Uncharacterized protein TCM_014115 [Theobroma cacao]
Cluster-12530.0	670	11005644	PSS13404.1	670	8.1e-68	Phosphate transporter like [Actinidia chinensis var. chinensis]
Cluster-12530.1	2130	10991994	PSR91222.1	2660	4.5e-298	Phosphate transporter like [Actinidia chinensis var. chinensis]
Cluster-1254.0	327	10988620	PSR86120.1	133	7.3e-06	E3 ubiquitin-protein like [Actinidia chinensis var. chinensis]
Cluster-12541.0	401	11011236	PSS21824.1	239	4.6e-18	CMP-sialic acid transporter 4 like [Actinidia chinensis var. chinensis]
Cluster-12555.0	364	11016339	PSS31704.1	307	5.4e-26	Leucine-rich repeat receptor-like protein kinase precursor [Actinidia chinensis var. chinensis]
Cluster-12565.0	343	572870	ABQ52511.1	250	2.1e-19	RNA polymerase beta subunit ..chloroplast.. [Illicium oligandrum]
Cluster-12581.0	447	1880829	BAM28750.1	448	3e-42	reverse transcriptase-like protein, partial [Camellia sinensis var. sinensis]
Cluster-12591.0	511	7885564	ONI36148.1	153	5.5e-08	hypothetical protein PRUPE_1G572100 [Prunus persica]
Cluster-12592.0	520	7329900	XP_018805770.1	261	1.7e-20	PREDICTED: uncharacterized protein LOC108979532, partial [Juglans regia]
Cluster-12617.1	327	562927	CAN60041.1	262	8e-21	hypothetical protein VITISV_008274, partial [Vitis vinifera]
Cluster-12639.0	1319	10671612	XP_023892736.1	255	2.1e-19	protein SIEVE ELEMENT OCCLUSION B-like [Quercus suber]
Cluster-12657.1	813	7331357	XP_018807389.1	168	1.6e-09	PREDICTED: uncharacterized protein LOC108980832, partial [Juglans regia]
Cluster-12666.1	323	10685870	XP_023905026.1	291	3.4e-24	uncharacterized protein LOC112016767 [Quercus suber]
Cluster-12666.2	666	4098264	XP_009619834.1	238	1e-17	PREDICTED: uncharacterized protein LOC104111771 [Nicotiana tomentosiformis]
Cluster-12679.0	747	7738399	GAV77035.1	182	3.5e-11	DUF4283 domain-containing protein [Cephalotus follicularis]
Cluster-12710.0	591	11008365	PSS17474.1	316	8e-27	Legume lectin domain protein [Actinidia chinensis var. chinensis]
Cluster-12715.0	454	10998049	PSS00245.1	188	4.3e-12	WAT1-related protein [Actinidia chinensis var. chinensis]
Cluster-12729.0	444	5078958	XP_012848283.1	357	1.1e-31	PREDICTED: uncharacterized protein LOC105968204 [Erythranthe guttata]
Cluster-12739.0	508	555091	CAN66833.1	209	1.7e-14	hypothetical protein VITISV_030891 [Vitis vinifera]
Cluster-12745.0	465	9242295	AST08677.1	597	1.6e-59	cytochrome c oxidase subunit I ..mitochondrion.. [Chlorella heliozoae]
Cluster-12763.0	486	10992862	PSR92626.1	167	1.2e-09	Isoleucine--tRNA ligase [Actinidia chinensis var. chinensis]
Cluster-12764.0	626	9098249	XP_021833818.1	615	1.8e-61	uncharacterized protein LOC110773602, partial [Prunus avium]
Cluster-12769.0	541	7722631	GAV92829.1	178	7.3e-11	DUF4283 domain-containing protein..zf-CCHC_4 domain-containing protein, partial [Cephalotus follicularis]
Cluster-12776.0	530	6793354	XP_017189269.1	195	7.7e-13	PREDICTED: uncharacterized protein LOC103441727 [Malus domestica]
Cluster-12788.0	560	5965761	KVI02417.1	213	6.6e-15	hypothetical protein Ccrd_019299 [Cynara cardunculus var. scolymus]
Cluster-12791.0	1078	6824454	XP_017243601.1	144	1.3e-06	PREDICTED: uncharacterized protein LOC108215603 [Daucus carota subsp. sativus]
Cluster-12794.0	349	10680430	XP_023906548.1	295	1.3e-24	uncharacterized protein LOC112018262 [Quercus suber]
Cluster-12800.0	497	10769552	PPS05504.1	151	9.1e-08	hypothetical protein GOBAR_AA15138 [Gossypium barbadense]
Cluster-12816.0	334	10997853	PSS00049.1	165	1.5e-09	MDIS1-interacting receptor like kinase [Actinidia chinensis var. chinensis]
Cluster-12824.0	388	8985338	XP_021645398.1	167	9.9e-10	probable leucine-rich repeat receptor-like serine..threonine-protein kinase At3g14840 [Hevea brasiliensis]
Cluster-12826.0	669	11017425	PSS33133.1	226	2.5e-16	Receptor-like serine..threonine-protein kinase [Actinidia chinensis var. chinensis]
Cluster-12836.0	361	6447094	XP_016513958.1	158	1e-08	PREDICTED: 3-hydroxyisobutyryl-CoA hydrolase 1-like isoform X1 [Nicotiana tabacum]
Cluster-12839.0	370	8270757	XP_020421230.1	341	6.3e-30	uncharacterized protein LOC18775571 [Prunus persica]
Cluster-12844.0	725	10257331	PNT36221.1	251	3.4e-19	hypothetical protein POPTR_005G114500v3 [Populus trichocarpa]
Cluster-12845.0	513	10425292	POE80471.1	226	1.9e-16	myb-like transcription factor etc1 [Quercus suber]
Cluster-12847.0	349	7324604	XP_018855652.1	239	4e-18	PREDICTED: uncharacterized protein LOC109017920 [Juglans regia]
Cluster-12851.0	330	3588980	XP_008355312.1	219	7.8e-16	PREDICTED: pectinesterase QRT1-like [Malus domestica]
Cluster-12853.0	346	7938618	AQK43450.1	201	1e-13	Retrovirus-related Pol polyprotein LINE-1 [Zea mays]
Cluster-12857.0	311	10996605	PSR98253.1	399	9.9e-37	Cation..H..+.. antiporter like [Actinidia chinensis var. chinensis]
Cluster-12867.0	336	7758876	GAV56533.1	364	1.2e-32	hypothetical protein CFOL_v3_00075 [Cephalotus follicularis]
Cluster-12868.0	599	11011060	PSS21648.1	264	8.7e-21	Pentatricopeptide repeat-containing protein [Actinidia chinensis var. chinensis]
Cluster-12891.1	352	11003544	PSS09505.1	317	3.6e-27	RING-H2 finger protein [Actinidia chinensis var. chinensis]
Cluster-12896.1	399	10278510	PNT57400.1	138	2.3e-06	hypothetical protein POPTR_001G297900v3 [Populus trichocarpa]
Cluster-12903.0	593	7703566	OLQ09961.1	723	5.1e-74	Cleavage stimulation factor subunit 2 [Symbiodinium microadriaticum]
Cluster-12904.0	458	9000951	XP_021662666.1	273	6e-22	probable glutathione S-transferase parC [Hevea brasiliensis]
Cluster-1291.0	765	10997977	PSS00173.1	850	1.2e-88	Agamous-like MADS-box protein [Actinidia chinensis var. chinensis]
Cluster-12911.0	676	10994177	PSR94995.1	160	1.1e-08	Mitochondrial import receptor subunit TOM40-1, N-terminally processed like [Actinidia chinensis var. chinensis]
Cluster-12913.0	579	3067446	XP_006606703.1	458	2.7e-43	PREDICTED: uncharacterized protein LOC102669464 [Glycine max]
Cluster-12923.0	349	11004252	PSS10213.1	412	3.5e-38	Serine..threonine-protein kinase-like protein [Actinidia chinensis var. chinensis]
Cluster-12931.0	460	11089743	XP_024460020.1	169	6.9e-10	uncharacterized protein LOC7495730 isoform X2 [Populus trichocarpa]
Cluster-12932.0	520	7552499	XP_019266653.1	823	1.1e-85	PREDICTED: uncharacterized protein LOC109244079 [Nicotiana attenuata]
Cluster-12934.0	364	11003206	PSS08274.1	277	1.6e-22	Endonuclease [Actinidia chinensis var. chinensis]
Cluster-12939.0	1404	10814009	XP_024044151.1	479	2.4e-45	uncharacterized protein LOC18046468 isoform X1 [Citrus clementina]
Cluster-12941.0	607	1556456	AEI83424.1	673	3.3e-68	chloroplast ferredoxin I [Camellia sinensis]
Cluster-12950.0	640	11001696	PSS06038.1	792	5.5e-82	Pectinesterase [Actinidia chinensis var. chinensis]
Cluster-12951.0	351	2280194	EOY06956.1	160	5.8e-09	Uncharacterized protein TCM_021518 [Theobroma cacao]
Cluster-12952.0	486	11004618	PSS11174.1	461	1e-43	Synaptotagmin-4 like [Actinidia chinensis var. chinensis]
Cluster-1296.0	615	1191866	CBI28121.3	272	1e-21	unnamed protein product, partial [Vitis vinifera]
Cluster-12960.0	535	7825182	OMP02587.1	226	2e-16	hypothetical protein CCACVL1_02751 [Corchorus capsularis]
Cluster-12962.0	445	7566914	XP_019237632.1	142	9e-07	PREDICTED: uncharacterized protein LOC109217814 [Nicotiana attenuata]
Cluster-12997.0	875	3641707	CDP05570.1	835	7.8e-87	unnamed protein product [Coffea canephora]
Cluster-12999.0	1341	4024100	XP_009351302.1	242	6.9e-18	PREDICTED: uncharacterized protein LOC103942829 isoform X1 [Pyrus x bretschneideri]
Cluster-13.0	375	9470306	ATN95813.1	189	2.7e-12	Ycf2 ..chloroplast.. [Taxillus sutchuenensis]
Cluster-130.0	433	3645136	CDP01430.1	544	2.1e-53	unnamed protein product [Coffea canephora]
Cluster-1300.0	728	10999179	PSS01892.1	655	4.8e-66	Protein ABIL5 [Actinidia chinensis var. chinensis]
Cluster-13008.0	306	11003206	PSS08274.1	157	1.1e-08	Endonuclease [Actinidia chinensis var. chinensis]
Cluster-13029.0	392	6021829	XP_015577640.1	580	1.3e-57	PREDICTED: 5'-3' exoribonuclease 3 isoform X1 [Ricinus communis]
Cluster-1304.0	404	4743940	AJO70151.1	698	2.8e-71	sucrose synthase 4 [Camellia sinensis]
Cluster-13049.0	627	11014024	PSS28757.1	296	1.8e-24	Phosphate transporter like [Actinidia chinensis var. chinensis]
Cluster-13051.0	662	11084064	XP_024454904.1	243	2.6e-18	proline-rich protein 4 isoform X2 [Populus trichocarpa]
Cluster-13058.0	605	10856190	PRQ19855.1	450	2.4e-42	putative nucleotidyltransferase, Ribonuclease H [Rosa chinensis]
Cluster-13059.0	428	555538	CAN65298.1	263	8.1e-21	hypothetical protein VITISV_008130 [Vitis vinifera]
Cluster-1306.0	534	11007862	PSS16289.1	446	6.1e-42	Rho GTPase-activating protein [Actinidia chinensis var. chinensis]
Cluster-13068.0	511	8482959	ARQ20709.1	442	1.7e-41	auxin early response protein SAUR21 [Camellia sinensis]
Cluster-13077.0	715	551964	CAN73452.1	135	9.4e-06	hypothetical protein VITISV_028992 [Vitis vinifera]
Cluster-13082.0	1383	11018645	PSS34634.1	1427	2.8e-155	Protein NRT1.. PTR FAMILY 8.1 like [Actinidia chinensis var. chinensis]
Cluster-13086.0	485	3749244	XP_008812530.1	598	1.3e-59	PREDICTED: uncharacterized protein LOC103723403 [Phoenix dactylifera]
Cluster-13093.1	406	7035745	XP_017971209.1	210	1.1e-14	PREDICTED: uncharacterized protein LOC18612485 [Theobroma cacao]
Cluster-1310.0	304	11015574	PSS30661.1	363	1.4e-32	MEPFL2 like [Actinidia chinensis var. chinensis]
Cluster-13107.0	652	9069892	XP_021819760.1	608	1.2e-60	NAC domain-containing protein 90-like [Prunus avium]
Cluster-13118.0	694	11005187	PSS11743.1	825	8.9e-86	PKS-NRPS hybrid synthetase [Actinidia chinensis var. chinensis]
Cluster-13139.0	952	7347039	XP_018824905.1	879	6.7e-92	PREDICTED: pectinesterase-like [Juglans regia]
Cluster-13139.1	1198	9780795	XP_022899057.1	1355	5.4e-147	pectinesterase-like [Olea europaea var. sylvestris]
Cluster-13167.0	454	7747098	GAV68314.1	413	3.5e-38	Tetraspannin domain-containing protein [Cephalotus follicularis]
Cluster-13167.1	625	7300401	XP_018845924.1	507	6e-49	PREDICTED: tetraspanin-2 [Juglans regia]
Cluster-13169.0	892	11016747	PSS32455.1	198	5.8e-13	Ankyrin repeat-containing protein [Actinidia chinensis var. chinensis]
Cluster-13176.0	743	11010761	PSS21349.1	829	3.3e-86	Mesocentin like [Actinidia chinensis var. chinensis]
Cluster-1318.0	454	8255975	XP_020422651.1	285	2.4e-23	uncharacterized protein LOC109949950 [Prunus persica]
Cluster-13186.0	1179	10994601	PSR95419.1	400	2.9e-36	Homeobox-DDT domain protein [Actinidia chinensis var. chinensis]
Cluster-13194.0	353	5118681	KMS64603.1	218	1.1e-15	hypothetical protein BVRB_018590 [Beta vulgaris subsp. vulgaris]
Cluster-1321.0	858	10994219	PSR95037.1	694	1.7e-70	Protein CHLOROPLAST IMPORT APPARATUS 2 like [Actinidia chinensis var. chinensis]
Cluster-13224.0	912	11020433	PSS36710.1	401	1.7e-36	Agamous-like MADS-box protein [Actinidia chinensis var. chinensis]
Cluster-1323.0	841	10989397	PSR86897.1	1260	3.9e-136	Phytoene synthase [Actinidia chinensis var. chinensis]
Cluster-1324.0	1087	10994532	PSR95350.1	1534	8.5e-168	Protein trichome birefringence-like [Actinidia chinensis var. chinensis]
Cluster-13240.0	355	8418310	XP_020679450.1	214	3.2e-15	uncharacterized protein LOC110097423, partial [Dendrobium catenatum]
Cluster-13240.1	657	3587044	XP_008352218.1	470	1.2e-44	PREDICTED: uncharacterized protein LOC103415694 [Malus domestica]
Cluster-1325.0	457	8172732	XP_020211614.1	288	1.1e-23	disease resistance protein RGA2-like [Cajanus cajan]
Cluster-13259.1	879	10987874	PSR84913.1	706	7.1e-72	Endonuclease [Actinidia chinensis var. chinensis]
Cluster-13266.0	330	6235959	KYP78285.1	217	1.3e-15	Retrovirus-related Pol polyprotein from transposon TNT 1-94 [Cajanus cajan]
Cluster-13275.0	431	11016163	PSS31528.1	288	1e-23	E3 ubiquitin-protein ligase RNF217 [Actinidia chinensis var. chinensis]
Cluster-1328.0	337	10990507	PSR89117.1	372	1.5e-33	Replication protein A DNA-binding subunit D like [Actinidia chinensis var. chinensis]
Cluster-13282.0	1789	4257318	XP_010029262.1	1116	4.2e-119	PREDICTED: AAA-ATPase ASD, mitochondrial [Eucalyptus grandis]
Cluster-13292.0	431	6533011	XP_016647406.1	141	1.1e-06	PREDICTED: F-box..LRR-repeat protein At3g48880-like [Prunus mume]
Cluster-13296.0	385	8561977	OTG31781.1	185	8.1e-12	putative RNA-directed DNA polymerase, eukaryota, Reverse transcriptase zinc-binding domain protein [Helianthus annuus]
Cluster-133.0	604	4531386	XP_010648607.1	157	2.2e-08	PREDICTED: uncharacterized protein LOC104879016 [Vitis vinifera]
Cluster-13300.0	337	4917249	XP_012074641.1	311	1.7e-26	uncharacterized protein LOC105636080 [Jatropha curcas]
Cluster-13303.0	520	4537169	XP_010656878.1	317	5.4e-27	PREDICTED: probable LRR receptor-like serine..threonine-protein kinase At3g47570 [Vitis vinifera]
Cluster-13309.0	514	10615680	XP_023760711.1	240	4.5e-18	pyridine nucleotide-disulfide oxidoreductase domain-containing protein 2 [Lactuca sativa]
Cluster-13312.1	781	6438317	XP_016505671.1	401	1.5e-36	PREDICTED: uncharacterized protein LOC107823527 [Nicotiana tabacum]
Cluster-1334.0	709	6814809	XP_017232803.1	533	6.6e-52	PREDICTED: probable histone H2A variant 1 [Daucus carota subsp. sativus]
Cluster-13366.0	336	6252806	KZM80424.1	144	4e-07	hypothetical protein DCAR_032343 [Daucus carota subsp. sativus]
Cluster-13373.0	776	10993188	PSR92952.1	694	1.5e-70	Germin-like protein [Actinidia chinensis var. chinensis]
Cluster-13374.0	797	10991067	PSR89677.1	770	2.4e-79	Hornerin like [Actinidia chinensis var. chinensis]
Cluster-13393.0	338	11003263	PSS08331.1	551	2.6e-54	WD repeat and HMG-box DNA-binding protein like [Actinidia chinensis var. chinensis]
Cluster-13405.0	379	10468092	POF23272.1	248	3.9e-19	transposon ty3-i gag-pol polyprotein [Quercus suber]
Cluster-13405.1	353	4664668	XP_010911531.1	269	1.3e-21	PREDICTED: uncharacterized protein LOC105037583, partial [Elaeis guineensis]
Cluster-13419.0	487	5086931	XP_012837232.1	149	1.5e-07	PREDICTED: lysine histidine transporter-like 8 [Erythranthe guttata]
Cluster-13432.0	328	10342271	PNX75251.1	266	2.8e-21	ribonuclease H, partial [Trifolium pratense]
Cluster-13440.1	335	9770503	XP_022887755.1	329	1.4e-28	integrin-linked protein kinase 1-like isoform X2 [Olea europaea var. sylvestris]
Cluster-13461.0	401	6925499	GAU35536.1	187	4.9e-12	hypothetical protein TSUD_155670 [Trifolium subterraneum]
Cluster-13476.0	455	10648778	XP_023929569.1	271	1e-21	uncharacterized protein LOC112040869 [Quercus suber]
Cluster-13479.1	1803	10989289	PSR86789.1	1674	8.3e-184	Wall-associated receptor kinase-like [Actinidia chinensis var. chinensis]
Cluster-13511.0	1410	7390117	OIT38117.1	723	1.2e-73	beta-hexosaminidase 2 [Nicotiana attenuata]
Cluster-13513.0	345	11108322	XP_002324325.3	227	9.7e-17	probable LRR receptor-like serine..threonine-protein kinase At3g47570 [Populus trichocarpa]
Cluster-13514.0	364	567954	CAN79489.1	204	4.8e-14	hypothetical protein VITISV_033370 [Vitis vinifera]
Cluster-13566.0	764	9800519	XP_022882493.1	918	1.6e-96	receptor-like protein kinase HSL1 isoform X2 [Olea europaea var. sylvestris]
Cluster-13566.1	796	9002190	XP_021664051.1	671	7.3e-68	receptor-like protein kinase HSL1 [Hevea brasiliensis]
Cluster-13572.0	586	11015983	PSS31348.1	684	1.7e-69	Deoxyuridine 5'-triphosphate nucleotidohydrolase [Actinidia chinensis var. chinensis]
Cluster-13588.0	644	10993557	PSR93321.1	379	4.3e-34	DNA-directed RNA polymerase III subunit like [Actinidia chinensis var. chinensis]
Cluster-13598.0	795	10988340	PSR85379.1	568	6.4e-56	Glucose-1-phosphate adenylyltransferase large subunit 1 like [Actinidia chinensis var. chinensis]
Cluster-13603.0	480	10041213	GAY42897.1	244	1.4e-18	hypothetical protein CUMW_070480 [Citrus unshiu]
Cluster-13615.1	436	9553367	PHT41721.1	240	3.8e-18	hypothetical protein CQW23_20575 [Capsicum baccatum]
Cluster-13620.0	355	7516345	XP_019199802.1	153	3.8e-08	PREDICTED: uncharacterized protein LOC109193400 [Ipomoea nil]
Cluster-13622.0	328	7453656	XP_019081852.1	204	4.3e-14	PREDICTED: uncharacterized protein LOC104882433 isoform X3 [Vitis vinifera]
Cluster-13659.0	351	7015470	XP_017696694.1	574	5.8e-57	PREDICTED: RNA-directed DNA polymerase homolog [Phoenix dactylifera]
Cluster-13666.0	657	7040158	XP_007042072.2	564	1.5e-55	PREDICTED: protein SHI RELATED SEQUENCE 1 [Theobroma cacao]
Cluster-13680.0	1308	1725314	XP_003633412.1	641	3.7e-64	PREDICTED: zinc-finger homeodomain protein 4 [Vitis vinifera]
Cluster-13689.0	819	9994879	PKU70208.1	422	5.7e-39	Retrovirus-related Pol polyprotein from transposon TNT 1-94 [Dendrobium catenatum]
Cluster-13694.0	402	9799970	XP_022881874.1	487	8.1e-47	putative U-box domain-containing protein 42 [Olea europaea var. sylvestris]
Cluster-13701.0	427	6329166	KZV15199.1	198	2.8e-13	hypothetical protein F511_33292 [Dorcoceras hygrometricum]
Cluster-13702.0	1227	10654328	XP_023873538.1	1722	1.5e-189	protein NSP-INTERACTING KINASE 2-like [Quercus suber]
Cluster-13711.0	706	10695228	XP_023918486.1	733	4.2e-75	uncharacterized protein LOC112030035 [Quercus suber]
Cluster-13711.1	368	9092349	XP_021827212.1	250	2.2e-19	uncharacterized protein LOC110767855 [Prunus avium]
Cluster-1372.0	1079	10659730	XP_023879494.1	246	1.9e-18	uncharacterized protein LOC111991921 [Quercus suber]
Cluster-13729.1	1057	11015325	PSS30412.1	717	4.5e-73	Ferredoxin-thioredoxin reductase catalytic chain like [Actinidia chinensis var. chinensis]
Cluster-13731.0	331	10239992	PNT18882.1	151	6.1e-08	hypothetical protein POPTR_009G009100v3 [Populus trichocarpa]
Cluster-13732.0	540	3465284	KDP26581.1	652	7.9e-66	hypothetical protein JCGZ_17739 [Jatropha curcas]
Cluster-1374.0	815	9095486	XP_021830717.1	543	5.2e-53	uncharacterized protein LOC110770810 [Prunus avium]
Cluster-13744.0	374	10604662	XP_023750774.1	209	1.3e-14	uncharacterized protein LOC111899127 [Lactuca sativa]
Cluster-13745.0	307	8683955	OVA08782.1	255	4.9e-20	hypothetical protein BVC80_6753g2 [Macleaya cordata]
Cluster-1376.0	406	8679276	OVA04103.1	240	3.5e-18	Protein kinase domain [Macleaya cordata]
Cluster-13777.0	460	11016032	PSS31397.1	302	2.6e-25	CST complex subunit like [Actinidia chinensis var. chinensis]
Cluster-1378.0	554	11020427	PSS36704.1	874	1.5e-91	Type I inositol polyphosphate 5-phosphatase [Actinidia chinensis var. chinensis]
Cluster-13782.0	421	550803	CAN64569.1	165	1.8e-09	hypothetical protein VITISV_030698 [Vitis vinifera]
Cluster-13798.0	1170	6143834	XP_015896210.1	742	6.3e-76	PREDICTED: LIM domain-containing protein WLIM2b-like [Ziziphus jujuba]
Cluster-13805.0	354	4266829	XP_010089571.1	211	7.1e-15	uncharacterized protein LOC21403831 [Morus notabilis]
Cluster-13818.0	870	11011116	PSS21704.1	906	4.5e-95	Legume lectin domain protein [Actinidia chinensis var. chinensis]
Cluster-13827.0	1141	11002924	PSS07992.1	144	1.4e-06	Zinc transporter 5 like [Actinidia chinensis var. chinensis]
Cluster-13833.0	757	10998594	PSS01307.1	762	2e-78	Disease resistance protein, partial [Actinidia chinensis var. chinensis]
Cluster-13834.0	697	11012181	PSS24426.1	1040	1.1e-110	Myosin heavy chain kinase [Actinidia chinensis var. chinensis]
Cluster-13836.0	455	10942792	XP_024190061.1	274	4.6e-22	uncharacterized protein LOC112194030 [Rosa chinensis]
Cluster-13836.1	1533	10874150	PRQ37815.1	324	2.4e-27	putative RNA-directed DNA polymerase [Rosa chinensis]
Cluster-1384.1	368	10993308	PSR93072.1	137	2.8e-06	Tryptophan 2,3-dioxygenase, partial [Actinidia chinensis var. chinensis]
Cluster-13842.0	324	7745558	GAV69859.1	148	1.3e-07	UBN2_3 domain-containing protein [Cephalotus follicularis]
Cluster-13843.0	877	10005106	PKU80435.1	156	4.2e-08	integrator complex subunit 11 [Dendrobium catenatum]
Cluster-13861.0	687	7327590	XP_018858993.1	224	4.3e-16	PREDICTED: uncharacterized protein LOC109020916 [Juglans regia]
Cluster-13868.0	649	7243800	XP_018631173.1	212	1e-14	PREDICTED: uncharacterized protein LOC108947539 [Nicotiana tomentosiformis]
Cluster-13869.0	447	11019980	PSS36257.1	143	7e-07	Forkhead box protein [Actinidia chinensis var. chinensis]
Cluster-1387.0	558	7795674	OMO73078.1	235	1.9e-17	reverse transcriptase [Corchorus capsularis]
Cluster-13897.0	877	10995918	PSR96736.1	865	2.6e-90	Multidrug resistance protein [Actinidia chinensis var. chinensis]
Cluster-13901.0	583	1226560	CBN76791.1	243	2.3e-18	conserved unknown protein [Ectocarpus siliculosus]
Cluster-13904.0	1347	4507089	XP_010671199.1	435	2.9e-40	PREDICTED: uncharacterized protein LOC104888067 [Beta vulgaris subsp. vulgaris]
Cluster-13905.0	311	10966952	XP_024171665.1	187	3.8e-12	uncharacterized protein LOC112177615 [Rosa chinensis]
Cluster-13917.0	339	6785925	XP_017191093.1	154	2.8e-08	PREDICTED: uncharacterized mitochondrial protein AtMg00810-like [Malus domestica]
Cluster-13959.0	313	3621255	XP_008464727.1	134	5.3e-06	PREDICTED: uncharacterized protein LOC103502543 [Cucumis melo]
Cluster-13968.0	417	7781509	OMO58913.1	603	2.9e-60	reverse transcriptase [Corchorus capsularis]
Cluster-13978.0	678	11095953	XP_024465643.1	206	5.2e-14	uncharacterized protein LOC112328846 [Populus trichocarpa]
Cluster-13990.0	543	10998473	PSS01186.1	398	2.3e-36	Myb-related protein like [Actinidia chinensis var. chinensis]
Cluster-13993.0	411	10359808	PNX92788.1	245	9.4e-19	retrovirus-related Pol polyprotein from transposon TNT 1-94 [Trifolium pratense]
Cluster-14005.0	570	11012639	PSS24884.1	164	3.2e-09	Nodulation-signaling pathway protein isoform 1 [Actinidia chinensis var. chinensis]
Cluster-14013.0	615	7331357	XP_018807389.1	184	1.7e-11	PREDICTED: uncharacterized protein LOC108980832, partial [Juglans regia]
Cluster-14014.0	392	11010887	PSS21475.1	317	4e-27	Protein NETWORKED 2D like [Actinidia chinensis var. chinensis]
Cluster-1403.0	1283	7056849	XP_007022447.2	715	9.4e-73	PREDICTED: myb-related protein Myb4 [Theobroma cacao]
Cluster-14035.0	309	10176099	XP_023520277.1	150	7.4e-08	LOW QUALITY PROTEIN: uncharacterized protein LOC111783585 [Cucurbita pepo subsp. pepo]
Cluster-14050.0	667	10700795	XP_023924663.1	277	3e-22	uncharacterized protein LOC112036069 [Quercus suber]
Cluster-14058.0	400	10450901	POF06081.1	177	7.1e-11	putative ribonuclease h protein [Quercus suber]
Cluster-14059.0	634	11013487	PSS26750.1	184	1.7e-11	Pentatricopeptide repeat-containing protein [Actinidia chinensis var. chinensis]
Cluster-1406.0	804	3644361	CDP02096.1	769	3.2e-79	unnamed protein product [Coffea canephora]
Cluster-14060.0	694	11010594	PSS21182.1	388	4.2e-35	Polcalcin Aln g like [Actinidia chinensis var. chinensis]
Cluster-14062.0	435	11002513	PSS07581.1	337	2.1e-29	AP2-like ethylene-responsive transcription factor [Actinidia chinensis var. chinensis]
Cluster-14073.0	322	9995656	PKU70985.1	139	1.5e-06	Retrovirus-related Pol polyprotein from transposon TNT 1-94 [Dendrobium catenatum]
Cluster-14084.0	405	7510864	XP_019193823.1	385	5.4e-35	PREDICTED: protein trichome birefringence-like 41 [Ipomoea nil]
Cluster-14113.0	661	7855746	ONI06330.1	424	2.7e-39	hypothetical protein PRUPE_5G053800 [Prunus persica]
Cluster-14116.0	314	4301989	XP_010271660.1	139	1.4e-06	PREDICTED: transmembrane 9 superfamily member 5-like [Nelumbo nucifera]
Cluster-14121.0	407	5952149	KVH88804.1	177	7.2e-11	Armadillo [Cynara cardunculus var. scolymus]
Cluster-14122.0	618	9899790	PKA49930.1	295	2.3e-24	Retrovirus-related Pol polyprotein from transposon TNT 1-94 [Apostasia shenzhenica]
Cluster-14124.1	639	6391149	XP_016457229.1	149	2e-07	PREDICTED: uncharacterized protein LOC107781103 isoform X1 [Nicotiana tabacum]
Cluster-14124.3	376	7504485	XP_019186639.1	143	5.8e-07	PREDICTED: uncharacterized protein LOC109181345 [Ipomoea nil]
Cluster-14135.0	597	10856190	PRQ19855.1	756	7.7e-78	putative nucleotidyltransferase, Ribonuclease H [Rosa chinensis]
Cluster-14145.0	1476	10987931	PSR84970.1	155	9.3e-08	ABC transporter G family member protein [Actinidia chinensis var. chinensis]
Cluster-14149.0	378	7390695	OIT38695.1	465	2.7e-44	retrovirus-related pol polyprotein from transposon tnt 1-94 [Nicotiana attenuata]
Cluster-14151.0	1099	11001502	PSS05844.1	1243	4.8e-134	Glutamate receptor 2.5 like [Actinidia chinensis var. chinensis]
Cluster-14157.0	339	10698544	XP_023922149.1	293	2.1e-24	uncharacterized protein LOC112033597 [Quercus suber]
Cluster-14163.0	354	10359700	PNX92680.1	278	1.2e-22	ankyrin repeat-containing protein [Trifolium pratense]
Cluster-14168.0	473	10673864	XP_023895250.1	204	6.2e-14	TMV resistance protein N-like [Quercus suber]
Cluster-14174.0	804	9765348	XP_022878878.1	366	1.7e-32	40S ribosomal protein S10-1-like [Olea europaea var. sylvestris]
Cluster-14184.0	646	10004032	PKU79361.1	145	5.9e-07	integrator complex subunit 11 [Dendrobium catenatum]
Cluster-14188.0	552	11019471	PSS35748.1	160	9.1e-09	Endonuclease [Actinidia chinensis var. chinensis]
Cluster-14194.0	858	10833810	XP_024037625.1	195	1.2e-12	probable galacturonosyltransferase 7 isoform X1 [Citrus clementina]
Cluster-1420.0	439	11020254	PSS36531.1	486	1.1e-46	LRR receptor-like serine..threonine-protein kinase [Actinidia chinensis var. chinensis]
Cluster-14211.0	409	4706572	XP_011082221.1	319	2.5e-27	uncharacterized protein LOC105165042 [Sesamum indicum]
Cluster-14214.0	321	7044089	XP_017973274.1	302	1.8e-25	PREDICTED: E3 ubiquitin-protein ligase RGLG2 [Theobroma cacao]
Cluster-14220.0	551	6400349	XP_016467090.1	260	2.3e-20	PREDICTED: ankyrin repeat-containing protein At2g01680-like [Nicotiana tabacum]
Cluster-14234.0	521	4543299	XP_010644772.1	153	5.6e-08	PREDICTED: uncharacterized protein LOC100243242 isoform X1 [Vitis vinifera]
Cluster-14239.0	322	9168710	XP_022032886.1	258	2.3e-20	uncharacterized protein LOC110933974 [Helianthus annuus]
Cluster-14247.0	447	10001148	PKU76477.1	149	1.4e-07	hypothetical protein MA16_Dca001081 [Dendrobium catenatum]
Cluster-14248.0	384	6212287	KYP54613.1	393	6.1e-36	Transposon TX1 uncharacterized [Cajanus cajan]
Cluster-14250.0	569	8675329	OVA00156.1	255	9.1e-20	Staygreen protein [Macleaya cordata]
Cluster-1427.0	1023	4536946	XP_010656539.1	521	2.3e-50	PREDICTED: probable E3 ubiquitin-protein ligase RHY1A [Vitis vinifera]
Cluster-14290.0	467	11001796	PSS06138.1	407	1.8e-37	Disease resistance protein [Actinidia chinensis var. chinensis]
Cluster-14296.1	1050	11000097	PSS03989.1	798	1.8e-82	U11..U12 small nuclear ribonucleoprotein [Actinidia chinensis var. chinensis]
Cluster-14297.0	394	9984580	PKU59909.1	332	7.4e-29	hypothetical protein MA16_Dca019611 [Dendrobium catenatum]
Cluster-14302.0	1336	10647554	XP_023926759.1	144	1.6e-06	uncharacterized protein LOC112038179 [Quercus suber]
Cluster-14306.1	518	9971910	AUD57194.1	208	2.3e-14	ATPase subunit 1 ..mitochondrion.. [Nymphaea colorata]
Cluster-14309.0	627	11004734	PSS11290.1	859	9.2e-90	3-oxoacyl-[acyl-carrier-protein] synthase [Actinidia chinensis var. chinensis]
Cluster-14316.0	933	11009562	PSS19354.1	758	7e-78	F-box..kelch-repeat protein [Actinidia chinensis var. chinensis]
Cluster-1435.0	407	10989457	PSR87466.1	596	1.9e-59	3-oxoacyl-[acyl-carrier-protein] reductase [Actinidia chinensis var. chinensis]
Cluster-14355.0	349	10533191	PON63997.1	192	1.1e-12	Kae1..TsaD family [Parasponia andersonii]
Cluster-14356.0	400	11019074	PSS35063.1	135	5.3e-06	Endonuclease [Actinidia chinensis var. chinensis]
Cluster-14360.0	359	1198845	CBI15911.3	163	2.7e-09	unnamed protein product, partial [Vitis vinifera]
Cluster-14368.0	454	1724367	XP_002274420.2	545	1.7e-53	PREDICTED: UDP-glycosyltransferase 87A1 [Vitis vinifera]
Cluster-14381.0	409	7785471	OMO62875.1	418	8.2e-39	hypothetical protein CCACVL1_22594 [Corchorus capsularis]
Cluster-14384.1	323	6210567	KYP52893.1	168	6.3e-10	Putative ribonuclease H protein At1g65750 family [Cajanus cajan]
Cluster-14402.0	377	10380496	PNY13477.1	271	8.4e-22	retrovirus-related Pol polyprotein from transposon TNT 1-94 [Trifolium pratense]
Cluster-14404.0	566	7754882	GAV60538.1	217	2.3e-15	EamA domain-containing protein [Cephalotus follicularis]
Cluster-14414.0	479	842619	EEF22982.1	192	1.5e-12	conserved hypothetical protein, partial [Ricinus communis]
Cluster-14416.0	330	7348865	XP_018826937.1	222	3.5e-16	PREDICTED: uncharacterized protein LOC108995769 [Juglans regia]
Cluster-14424.0	1472	1591244	AEO86797.1	2087	8.7e-232	cyclin [Camellia sinensis]
Cluster-14426.0	373	6912406	GAU48590.1	161	4.7e-09	hypothetical protein TSUD_405800 [Trifolium subterraneum]
Cluster-14444.0	608	11013102	PSS26365.1	173	3.1e-10	Nitroreductase [Actinidia chinensis var. chinensis]
Cluster-14450.0	333	10693365	XP_023916416.1	233	1.9e-17	uncharacterized protein LOC112028013 [Quercus suber]
Cluster-14464.1	474	11007227	PSS15654.1	267	3.1e-21	DNA-directed RNA polymerase I subunit 1 like [Actinidia chinensis var. chinensis]
Cluster-14483.0	728	8264597	XP_020415542.1	658	2.2e-66	uncharacterized protein LOC109948051 [Prunus persica]
Cluster-14493.0	403	10993549	PSR93313.1	562	1.6e-55	Hexose carrier protein [Actinidia chinensis var. chinensis]
Cluster-14496.0	779	1198801	CBI15867.3	659	1.8e-66	unnamed protein product, partial [Vitis vinifera]
Cluster-14504.0	388	7317326	XP_018846895.1	500	2.4e-48	PREDICTED: calcium-transporting ATPase 4, plasma membrane-type-like [Juglans regia]
Cluster-14509.0	308	11012416	PSS24661.1	182	1.4e-11	Uncharacterized protein CEY00_Acc09577 [Actinidia chinensis var. chinensis]
Cluster-14510.0	1210	11013985	PSS28718.1	1546	3.9e-169	Polyvinylalcohol dehydrogenase [Actinidia chinensis var. chinensis]
Cluster-14524.0	473	10678759	XP_023900632.1	419	7.3e-39	uncharacterized protein LOC112012485 [Quercus suber]
Cluster-14526.4	645	10967274	XP_024172049.1	216	3.4e-15	uncharacterized protein K02A2.6-like [Rosa chinensis]
Cluster-14534.0	788	11006895	PSS14655.1	463	9.6e-44	Monothiol glutaredoxin-S9 like [Actinidia chinensis var. chinensis]
Cluster-14543.0	1227	11005012	PSS11568.1	523	1.7e-50	Protein kinase C-like [Actinidia chinensis var. chinensis]
Cluster-14547.0	3269	11011318	PSS23563.1	3625	0	Receptor protein kinase [Actinidia chinensis var. chinensis]
Cluster-14548.0	446	6365905	KZV51417.1	503	1.2e-48	hypothetical protein F511_20581 [Dorcoceras hygrometricum]
Cluster-14550.0	370	4493660	XP_010520633.1	300	3.6e-25	PREDICTED: uncharacterized protein LOC104799692 [Tarenaya hassleriana]
Cluster-14560.1	630	7457364	XP_019075735.1	148	2.6e-07	PREDICTED: putative calcium-transporting ATPase 13, plasma membrane-type [Vitis vinifera]
Cluster-14569.0	617	10247671	PNT26561.1	152	8.7e-08	hypothetical protein POPTR_007G017600v3 [Populus trichocarpa]
Cluster-14575.0	1237	4774728	KJB09734.1	150	3e-07	hypothetical protein B456_001G161000, partial [Gossypium raimondii]
Cluster-14585.0	1143	6038499	YP_009232109.1	213	1.4e-14	ribosomal protein L2 ..chloroplast.. [Lavandula angustifolia]
Cluster-14588.0	1129	4536100	XP_010655402.1	389	5.2e-35	PREDICTED: uncharacterized protein LOC104880466 isoform X2 [Vitis vinifera]
Cluster-14591.0	476	10996907	PSR98555.1	200	1.8e-13	G-type lectin S-receptor-like serine..threonine-protein kinase [Actinidia chinensis var. chinensis]
Cluster-14597.1	660	8515453	ARQ80479.1	470	1.2e-44	germin-like protein [Camellia sinensis]
Cluster-14609.0	392	9785970	XP_022897674.1	141	1e-06	leucine-rich repeat extensin-like protein 4 [Olea europaea var. sylvestris]
Cluster-14611.0	1960	5706628	KRH77044.1	781	3.2e-80	hypothetical protein GLYMA_01G189300 [Glycine max]
Cluster-14621.0	1478	1178598	EFH64612.1	167	3.8e-09	hypothetical protein ARALYDRAFT_893970 [Arabidopsis lyrata subsp. lyrata]
Cluster-14624.0	1039	7737990	GAV77440.1	323	2.2e-27	rve domain-containing protein [Cephalotus follicularis]
Cluster-14624.1	303	10685812	XP_023904956.1	325	3.7e-28	uncharacterized protein LOC112016665 [Quercus suber]
Cluster-14654.1	321	9989202	PKU64531.1	433	1.2e-40	Retrovirus-related Pol polyprotein from transposon TNT 1-94 [Dendrobium catenatum]
Cluster-14662.0	823	11014861	PSS29948.1	210	2.2e-14	Protein trichome birefringence-like [Actinidia chinensis var. chinensis]
Cluster-14664.0	528	11013466	PSS26729.1	591	9.3e-59	Cell division control protein [Actinidia chinensis var. chinensis]
Cluster-14667.0	356	8482980	ARQ20731.1	490	3.2e-47	..E..-nerolidol synthase [Camellia sinensis]
Cluster-14667.1	348	5770459	ALO81817.1	598	9.4e-60	terpenoid synthase, partial [Camellia sinensis]
Cluster-1467.0	523	11011975	PSS24220.1	369	5e-33	hypothetical protein CEY00_Acc09216 [Actinidia chinensis var. chinensis]
Cluster-14675.0	786	7774701	OMO52105.1	395	7.3e-36	reverse transcriptase [Corchorus capsularis]
Cluster-14693.0	553	4002584	XP_009365761.1	401	1e-36	PREDICTED: F-box..kelch-repeat protein SKIP25-like [Pyrus x bretschneideri]
Cluster-14697.0	1061	2139748	EMS66157.1	341	1.8e-29	Arginyl-tRNA synthetase, cytoplasmic [Triticum urartu]
Cluster-14702.0	631	10381844	PNY14825.1	651	1.2e-65	hypothetical protein L195_g011512 [Trifolium pratense]
Cluster-14702.1	439	6208084	KYP50410.1	465	3.1e-44	Retrovirus-related Pol polyprotein from transposon TNT 1-94 [Cajanus cajan]
Cluster-14709.0	860	6585810	XP_016678274.1	1383	2.2e-150	PREDICTED: ABC transporter G family member 35-like isoform X2 [Gossypium hirsutum]
Cluster-14716.0	422	8683234	OVA08061.1	187	5.2e-12	Reverse transcriptase zinc-binding domain [Macleaya cordata]
Cluster-14719.0	849	10994076	PSR94894.1	750	5.4e-77	Photosystem II reaction center PSB28 protein [Actinidia chinensis var. chinensis]
Cluster-1472.0	1167	9358582	ATC41982.1	1318	1e-142	transcription factor MYB5b [Camellia sinensis]
Cluster-14725.1	1386	6310745	XP_016164673.1	987	2.9e-104	uncharacterized protein LOC107607211 [Arachis ipaensis]
Cluster-14725.2	467	7776533	OMO53937.1	285	2.5e-23	reverse transcriptase [Corchorus capsularis]
Cluster-14728.0	805	10227663	PNT06553.1	546	2.3e-53	hypothetical protein POPTR_013G036600v3 [Populus trichocarpa]
Cluster-14735.0	507	3663027	AIG55302.1	264	7.3e-21	gag-pol, partial [Camellia sinensis]
Cluster-14748.0	422	7464061	XP_019104849.1	541	4.6e-53	PREDICTED: uncharacterized protein LOC109134898 [Beta vulgaris subsp. vulgaris]
Cluster-14754.0	577	4700646	XP_011073828.1	195	8.3e-13	ATP-dependent DNA helicase 2 subunit KU70 [Sesamum indicum]
Cluster-14757.0	604	10677007	XP_023898718.1	519	2.3e-50	UDP-glycosyltransferase 90A1-like [Quercus suber]
Cluster-14790.0	781	4529939	XP_010662230.1	850	1.3e-88	PREDICTED: NAC domain-containing protein 7 [Vitis vinifera]
Cluster-14798.0	942	10685925	XP_023905091.1	719	2.4e-73	uncharacterized protein LOC112016851 [Quercus suber]
Cluster-148.0	1046	4714204	XP_011093028.1	202	2.3e-13	aspartyl protease family protein 2-like [Sesamum indicum]
Cluster-14810.0	861	4536695	XP_010656238.1	461	1.8e-43	PREDICTED: uncharacterized protein LOC104880636 [Vitis vinifera]
Cluster-14813.0	542	11000788	PSS04680.1	273	7.1e-22	Non-specific lipid-transfer protein, partial [Actinidia chinensis var. chinensis]
Cluster-14817.0	1092	11011901	PSS24146.1	835	9.7e-87	Cysteine-rich repeat secretory protein like, partial [Actinidia chinensis var. chinensis]
Cluster-14826.0	656	8934286	XP_021596734.1	809	6e-84	protein DETOXIFICATION 51-like [Manihot esculenta]
Cluster-14831.0	1139	5963963	KVI00619.1	1424	5.1e-155	AAA+ ATPase domain-containing protein [Cynara cardunculus var. scolymus]
Cluster-14841.0	409	10999273	PSS01986.1	273	5.3e-22	Zinc finger CCCH domain-containing protein [Actinidia chinensis var. chinensis]
Cluster-14842.0	550	10133438	XP_023521058.1	788	1.4e-81	uncharacterized protein LOC111784655 [Cucurbita pepo subsp. pepo]
Cluster-14843.0	1633	10704503	XP_023928736.1	957	1e-100	putative disease resistance protein RGA1 [Quercus suber]
Cluster-14846.0	1016	10995537	PSR96355.1	1469	2.8e-160	Protochlorophyllide reductase [Actinidia chinensis var. chinensis]
Cluster-14847.0	1412	7343765	XP_018821238.1	1026	8.9e-109	PREDICTED: dof zinc finger protein DOF5.6 [Juglans regia]
Cluster-14850.0	606	11019124	PSS35113.1	225	2.9e-16	Transcription factor like [Actinidia chinensis var. chinensis]
Cluster-14851.0	865	10999749	PSS02917.1	156	4.2e-08	Disease resistance protein [Actinidia chinensis var. chinensis]
Cluster-14862.0	349	10988081	PSR85120.1	271	7.8e-22	Cation..H..+.. antiporter like [Actinidia chinensis var. chinensis]
Cluster-14862.1	1239	10988081	PSR85120.1	1417	3.6e-154	Cation..H..+.. antiporter like [Actinidia chinensis var. chinensis]
Cluster-14862.2	463	10998792	PSS01505.1	332	8.7e-29	Cation..H..+.. antiporter like [Actinidia chinensis var. chinensis]
Cluster-14866.0	579	5597645	KQL09065.1	213	6.9e-15	hypothetical protein SETIT_008040mg [Setaria italica]
Cluster-14869.0	549	914554	XP_002275249.1	486	1.4e-46	PREDICTED: uncharacterized protein LOC100268160 [Vitis vinifera]
Cluster-1487.0	390	7051337	XP_007012238.2	283	3.5e-23	PREDICTED: probable protein phosphatase 2C 72 [Theobroma cacao]
Cluster-14873.0	699	11010449	PSS21037.1	270	2e-21	Protein sumv-1 like [Actinidia chinensis var. chinensis]
Cluster-14874.0	464	7614948	XP_019413307.1	168	9.1e-10	PREDICTED: uncharacterized protein LOC109325408 isoform X2 [Lupinus angustifolius]
Cluster-14876.0	437	9110211	XP_021839094.1	148	1.8e-07	uncharacterized protein LOC110778856 [Spinacia oleracea]
Cluster-14886.0	608	9904702	PKA54842.1	172	4.1e-10	T-complex protein 1 subunit epsilon [Apostasia shenzhenica]
Cluster-14888.0	370	10991557	PSR90167.1	234	1.6e-17	DnaJ subfamily C member like [Actinidia chinensis var. chinensis]
Cluster-14889.0	354	8945276	XP_021665175.1	134	6e-06	uncharacterized protein LOC110653721 [Hevea brasiliensis]
Cluster-14891.0	2069	11014781	PSS29514.1	1711	4.9e-188	Anti-sigma-I factor RsgI6 like [Actinidia chinensis var. chinensis]
Cluster-14905.0	1113	11012274	PSS24519.1	260	4.7e-20	Pre-mRNA-splicing factor like [Actinidia chinensis var. chinensis]
Cluster-14915.0	1081	7814465	OMO91869.1	1276	7e-138	reverse transcriptase [Corchorus capsularis]
Cluster-14923.0	450	4023552	XP_009350471.1	417	1.2e-38	PREDICTED: uncharacterized protein LOC103941999 [Pyrus x bretschneideri]
Cluster-14929.0	1140	6164366	XP_015954277.1	148	4.7e-07	uncharacterized protein LOC107478656 [Arachis duranensis]
Cluster-1494.0	542	11001461	PSS05803.1	226	2e-16	Septation protein like [Actinidia chinensis var. chinensis]
Cluster-14957.0	882	10989950	PSR87959.1	888	5.6e-93	Cysteine proteinase [Actinidia chinensis var. chinensis]
Cluster-1496.0	640	1030847	XP_002516830.1	672	4.5e-68	PREDICTED: uncharacterized protein LOC8261519 [Ricinus communis]
Cluster-1497.0	528	919586	XP_002280395.1	451	1.6e-42	PREDICTED: receptor-like protein kinase 5 [Vitis vinifera]
Cluster-14970.0	592	11106893	XP_024444519.1	217	2.4e-15	uncharacterized protein LOC112324681 [Populus trichocarpa]
Cluster-14976.0	315	566777	CAN67513.1	263	5.9e-21	hypothetical protein VITISV_017664 [Vitis vinifera]
Cluster-1498.0	426	4154272	XP_009759725.1	154	3.5e-08	PREDICTED: uncharacterized protein LOC104212207 [Nicotiana sylvestris]
Cluster-14995.0	314	11075524	XP_002298795.3	196	3.5e-13	aspartate--tRNA ligase, chloroplastic..mitochondrial [Populus trichocarpa]
Cluster-150.0	644	11011423	PSS23668.1	755	1.1e-77	MLO-like protein [Actinidia chinensis var. chinensis]
Cluster-15002.0	491	7816351	OMO93755.1	136	4.9e-06	Cytochrome P450 [Corchorus capsularis]
Cluster-15005.0	976	10741894	AVE15323.1	169	1.5e-09	RpoB ..chloroplast.. [Cucumis sativus var. sativus]
Cluster-15006.0	1932	4534318	XP_002280007.2	2194	4.5e-244	PREDICTED: cytochrome P450 78A7 [Vitis vinifera]
Cluster-15007.3	471	7466057	XP_019106877.1	284	3.3e-23	PREDICTED: uncharacterized protein LOC109135776 [Beta vulgaris subsp. vulgaris]
Cluster-15010.0	471	11008534	PSS17643.1	153	5e-08	Rust resistance kinase [Actinidia chinensis var. chinensis]
Cluster-15033.0	739	4024100	XP_009351302.1	168	1.5e-09	PREDICTED: uncharacterized protein LOC103942829 isoform X1 [Pyrus x bretschneideri]
Cluster-15041.0	410	9901445	PKA51585.1	298	6.8e-25	ataxia telangiectasia mutated family protein [Apostasia shenzhenica]
Cluster-15043.0	809	7803901	OMO81305.1	585	7e-58	reverse transcriptase [Corchorus capsularis]
Cluster-15043.1	733	7788376	OMO65780.1	271	1.6e-21	reverse transcriptase [Corchorus capsularis]
Cluster-15050.1	1068	11003206	PSS08274.1	1045	4.2e-111	Endonuclease [Actinidia chinensis var. chinensis]
Cluster-15050.2	371	563704	CAN68609.1	206	2.8e-14	hypothetical protein VITISV_012924 [Vitis vinifera]
Cluster-15053.0	423	9269750	XP_022156048.1	423	2.2e-39	uncharacterized protein LOC111023016 [Momordica charantia]
Cluster-1506.0	644	4718016	XP_011098403.1	167	1.6e-09	aspartic proteinase CDR1-like [Sesamum indicum]
Cluster-15069.0	607	8279506	AJU57230.2	294	2.9e-24	bidirectional sugar transport SWEET 3 [Camellia sinensis]
Cluster-15074.0	416	568880	CAN78583.1	160	6.9e-09	hypothetical protein VITISV_029931 [Vitis vinifera]
Cluster-15082.0	584	11018975	PSS34964.1	500	3.6e-48	UDP-glucuronic acid decarboxylase [Actinidia chinensis var. chinensis]
Cluster-15090.1	342	4034796	XP_009398998.1	180	2.7e-11	PREDICTED: ubiquitin carboxyl-terminal hydrolase 13 [Musa acuminata subsp. malaccensis]
Cluster-15096.0	2149	11013335	PSS26598.1	2118	3.2e-235	Aldehyde dehydrogenase family 3 member like [Actinidia chinensis var. chinensis]
Cluster-15098.0	1001	10990280	PSR88289.1	708	4.7e-72	Transcription factor like [Actinidia chinensis var. chinensis]
Cluster-1510.0	848	11014422	PSS29155.1	730	1.1e-74	hypothetical protein CEY00_Acc06715 [Actinidia chinensis var. chinensis]
Cluster-15106.0	2233	11011427	PSS23672.1	1702	5.8e-187	Vacuolar amino acid transporter like [Actinidia chinensis var. chinensis]
Cluster-15106.1	2105	9617023	PHU05376.1	934	6.2e-98	hypothetical protein BC332_26198 [Capsicum chinense]
Cluster-1511.0	805	11016978	PSS32686.1	651	1.6e-65	Alpha 1,4-glycosyltransferase domain protein [Actinidia chinensis var. chinensis]
Cluster-15117.0	545	7834725	OMP12130.1	385	7.3e-35	reverse transcriptase [Corchorus capsularis]
Cluster-15130.0	788	11011960	PSS24205.1	794	4e-82	Protein trichome birefringence-like [Actinidia chinensis var. chinensis]
Cluster-15133.0	412	9682586	PIA50577.1	505	6.8e-49	hypothetical protein AQUCO_01200042v1 [Aquilegia coerulea]
Cluster-15133.1	334	9682586	PIA50577.1	336	2.2e-29	hypothetical protein AQUCO_01200042v1 [Aquilegia coerulea]
Cluster-15133.2	334	9690933	PIA58924.1	377	3.8e-34	hypothetical protein AQUCO_00400051v1 [Aquilegia coerulea]
Cluster-15133.3	316	9689139	PIA57130.1	333	4.5e-29	hypothetical protein AQUCO_00600098v1 [Aquilegia coerulea]
Cluster-15135.0	724	10702578	XP_023926604.1	144	8.6e-07	uncharacterized protein LOC112038024 [Quercus suber]
Cluster-15137.0	503	3195634	XP_007015297.1	543	3.2e-53	PREDICTED: uncharacterized protein LOC18589995 [Theobroma cacao]
Cluster-15139.0	728	11019157	PSS35146.1	142	1.5e-06	Vacuolar amino acid transporter like [Actinidia chinensis var. chinensis]
Cluster-15147.0	373	7042806	XP_017972375.1	401	7e-37	PREDICTED: heavy metal-associated isoprenylated plant protein 26-like [Theobroma cacao]
Cluster-15157.0	1121	10671612	XP_023892736.1	155	7.1e-08	protein SIEVE ELEMENT OCCLUSION B-like [Quercus suber]
Cluster-15159.0	447	11018215	PSS33923.1	695	6.8e-71	2-dehydro-3-deoxyphosphooctonate aldolase [Actinidia chinensis var. chinensis]
Cluster-15164.0	890	11013819	PSS28552.1	798	1.5e-82	Protein SIEVE ELEMENT OCCLUSION C like [Actinidia chinensis var. chinensis]
Cluster-15182.0	377	11107500	XP_002323718.2	364	1.4e-32	putative UDP-rhamnose:rhamnosyltransferase 1 [Populus trichocarpa]
Cluster-15184.0	336	7928765	ONM07016.1	152	4.7e-08	Retrovirus-related Pol polyprotein LINE-1 [Zea mays]
Cluster-1519.0	490	3313506	KCW49986.1	434	1.4e-40	hypothetical protein EUGRSUZ_K03442 [Eucalyptus grandis]
Cluster-15193.0	408	10380726	PNY13707.1	419	6.3e-39	putative copia-type protein, partial [Trifolium pratense]
Cluster-15195.0	592	11017619	PSS33327.1	706	4.8e-72	LRR receptor-like serine..threonine-protein kinase precursor [Actinidia chinensis var. chinensis]
Cluster-15195.1	561	4329647	XP_004235251.2	548	9.5e-54	PREDICTED: probable LRR receptor-like serine..threonine-protein kinase At3g47570 [Solanum lycopersicum]
Cluster-152.0	1349	11001989	PSS06331.1	907	5.4e-95	Disease resistance protein [Actinidia chinensis var. chinensis]
Cluster-15206.0	561	6536877	XP_016651020.1	222	6e-16	PREDICTED: uncharacterized mitochondrial protein AtMg00810-like [Prunus mume]
Cluster-15210.0	506	10990049	PSR88058.1	185	1.1e-11	Replication factor C subunit like [Actinidia chinensis var. chinensis]
Cluster-15211.0	304	10896766	PRQ60431.1	340	6.8e-30	putative RNA-directed DNA polymerase [Rosa chinensis]
Cluster-15215.0	307	10992586	PSR91814.1	498	3.3e-48	Pleiotropic drug resistance protein [Actinidia chinensis var. chinensis]
Cluster-15219.0	697	10994477	PSR95295.1	1123	2.5e-120	Endoglucanase [Actinidia chinensis var. chinensis]
Cluster-15222.0	741	8270047	XP_020420593.1	380	3.8e-34	uncharacterized protein LOC18774736 [Prunus persica]
Cluster-15245.0	404	9580060	PHT68414.1	137	3.1e-06	hypothetical protein T459_27901 [Capsicum annuum]
Cluster-15252.0	318	2248407	XP_004511684.1	563	9.8e-56	PREDICTED: probable pectinesterase 68 [Cicer arietinum]
Cluster-15260.0	545	10996933	PSR98581.1	152	7.6e-08	Allantoinase, partial [Actinidia chinensis var. chinensis]
Cluster-15269.0	1348	10998601	PSS01314.1	1045	5.4e-111	GDSL esterase..lipase [Actinidia chinensis var. chinensis]
Cluster-15269.1	425	10998601	PSS01314.1	389	2e-35	GDSL esterase..lipase [Actinidia chinensis var. chinensis]
Cluster-1527.0	417	11007624	PSS16051.1	392	8.7e-36	Kinesin-like protein [Actinidia chinensis var. chinensis]
Cluster-15277.0	345	7379734	OIT27734.1	135	4.5e-06	putative ribonuclease h protein [Nicotiana attenuata]
Cluster-15279.0	934	11008269	PSS17378.1	280	1.9e-22	Protein Ycf2 like [Actinidia chinensis var. chinensis]
Cluster-15284.0	305	7856039	ONI06623.1	305	7.7e-26	hypothetical protein PRUPE_5G070700 [Prunus persica]
Cluster-15299.0	705	11015639	PSS30726.1	203	1.2e-13	Dammarenediol 12-hydroxylase [Actinidia chinensis var. chinensis]
Cluster-15306.0	538	9198648	XP_021977811.1	735	1.9e-75	peroxiredoxin-2E, chloroplastic-like [Helianthus annuus]
Cluster-1532.0	305	7586464	XP_019255176.1	143	4.7e-07	PREDICTED: uncharacterized protein LOC109233767 [Nicotiana attenuata]
Cluster-15330.0	657	1030735	XP_002516515.1	608	1.2e-60	PREDICTED: probably inactive leucine-rich repeat receptor-like protein kinase At2g25790 [Ricinus communis]
Cluster-15331.1	787	559434	CAN62610.1	342	1e-29	hypothetical protein VITISV_016871 [Vitis vinifera]
Cluster-15334.0	472	5634463	KRH04868.1	138	2.8e-06	hypothetical protein GLYMA_17G192400 [Glycine max]
Cluster-15340.0	562	11001131	PSS05023.1	194	1.1e-12	Peroxisome biogenesis protein [Actinidia chinensis var. chinensis]
Cluster-15344.0	550	559155	CAN75156.1	212	8.5e-15	hypothetical protein VITISV_042643 [Vitis vinifera]
Cluster-15352.0	596	11011149	PSS21737.1	499	4.8e-48	Dirigent protein [Actinidia chinensis var. chinensis]
Cluster-15360.0	423	7729650	GAV85796.1	316	5.7e-27	gag-asp_proteas domain-containing protein, partial [Cephalotus follicularis]
Cluster-15381.0	782	11000961	PSS04853.1	713	9.8e-73	uncharacterized protein CEY00_Acc20712 [Actinidia chinensis var. chinensis]
Cluster-15383.0	311	11001408	PSS05750.1	158	8.8e-09	Disease resistance protein [Actinidia chinensis var. chinensis]
Cluster-1541.0	738	11008365	PSS17474.1	1030	1.6e-109	Legume lectin domain protein [Actinidia chinensis var. chinensis]
Cluster-15420.0	347	8687168	OVA11995.1	462	5.5e-44	hypothetical protein BVC80_8165g4 [Macleaya cordata]
Cluster-15427.0	884	7515605	XP_019198989.1	220	1.6e-15	PREDICTED: DNA replication licensing factor MCM6 [Ipomoea nil]
Cluster-15429.0	1037	6536877	XP_016651020.1	526	6.2e-51	PREDICTED: uncharacterized mitochondrial protein AtMg00810-like [Prunus mume]
Cluster-15431.0	1065	10243744	PNT22634.1	1361	9.6e-148	hypothetical protein POPTR_008G041600v3 [Populus trichocarpa]
Cluster-15451.0	384	11004189	PSS10150.1	276	2.3e-22	Heavy metal-associated isoprenylated plant protein [Actinidia chinensis var. chinensis]
Cluster-15467.0	1079	11020060	PSS36337.1	348	2.8e-30	Cylicin-2 like [Actinidia chinensis var. chinensis]
Cluster-15470.0	809	11006947	PSS14707.1	658	2.4e-66	L10-interacting MYB domain-containing protein [Actinidia chinensis var. chinensis]
Cluster-15472.0	306	6328855	KZV14888.1	235	1e-17	asparagine synthetase [Dorcoceras hygrometricum]
Cluster-1548.1	752	11018660	PSS34649.1	385	1e-34	UPF0481 protein [Actinidia chinensis var. chinensis]
Cluster-15509.0	311	11019801	PSS36078.1	406	1.5e-37	Endonuclease [Actinidia chinensis var. chinensis]
Cluster-15511.0	1006	11006446	PSS14206.1	985	3.6e-104	Cell division control protein 6 B like [Actinidia chinensis var. chinensis]
Cluster-15523.0	492	11000040	PSS03932.1	355	2e-31	Protein of unknown function DUF688 protein [Actinidia chinensis var. chinensis]
Cluster-15536.0	454	4490519	XP_010557476.1	148	1.9e-07	PREDICTED: proteasome subunit alpha type-3-like [Tarenaya hassleriana]
Cluster-1554.0	350	8272807	XP_020423126.1	178	4.7e-11	uncharacterized protein LOC109950034 [Prunus persica]
Cluster-15542.0	327	10692894	XP_023915898.1	352	2.9e-31	uncharacterized protein LOC112027464 [Quercus suber]
Cluster-15546.0	1034	7329900	XP_018805770.1	230	1.3e-16	PREDICTED: uncharacterized protein LOC108979532, partial [Juglans regia]
Cluster-1555.0	393	2280084	EOY06846.1	208	1.8e-14	Cysteine-rich RLK ..RECEPTOR-like protein kinase.. 8, putative [Theobroma cacao]
Cluster-15551.0	345	11013986	PSS28719.1	428	4.8e-40	F-box..FBD..LRR-repeat protein [Actinidia chinensis var. chinensis]
Cluster-15552.0	825	6134434	XP_015882286.1	185	1.7e-11	PREDICTED: uncharacterized protein LOC107418124 [Ziziphus jujuba]
Cluster-15555.0	2098	11016293	PSS31658.1	2649	8.4e-297	Low affinity sulfate transporter like [Actinidia chinensis var. chinensis]
Cluster-1557.0	481	1950229	AFR79417.1	289	8.8e-24	eukaryotic galactinol synthase [Camellia sinensis]
Cluster-15571.0	346	10565207	PON96013.1	229	5.7e-17	Heat shock transcription factor [Trema orientalis]
Cluster-15573.0	400	10814014	XP_024044152.1	288	9.5e-24	uncharacterized protein LOC18046468 isoform X2 [Citrus clementina]
Cluster-15577.0	442	8957073	XP_021672093.1	180	3.5e-11	uncharacterized protein LOC110658675 [Hevea brasiliensis]
Cluster-15583.0	1363	11007606	PSS16033.1	1284	1e-138	Zinc finger protein like [Actinidia chinensis var. chinensis]
Cluster-156.0	652	11014769	PSS29502.1	670	7.9e-68	Dirigent protein [Actinidia chinensis var. chinensis]
Cluster-15601.0	406	8973960	XP_021690816.1	583	6e-58	uncharacterized protein LOC110672362 [Hevea brasiliensis]
Cluster-15611.0	1495	10987874	PSR84913.1	1194	3.1e-128	Endonuclease [Actinidia chinensis var. chinensis]
Cluster-15618.0	428	6797904	XP_017183191.1	498	4.5e-48	PREDICTED: uncharacterized mitochondrial protein AtMg00810-like [Malus domestica]
Cluster-15622.0	479	11005458	PSS12014.1	324	7.6e-28	Photosystem II protein [Actinidia chinensis var. chinensis]
Cluster-15623.0	783	4774732	KJB09738.1	175	2.4e-10	hypothetical protein B456_001G161400, partial [Gossypium raimondii]
Cluster-15640.1	385	10856190	PRQ19855.1	496	7e-48	putative nucleotidyltransferase, Ribonuclease H [Rosa chinensis]
Cluster-15640.2	480	7814465	OMO91869.1	408	1.4e-37	reverse transcriptase [Corchorus capsularis]
Cluster-15645.0	877	10989156	PSR86656.1	307	1.3e-25	Leucine-rich repeat receptor-like protein kinase [Actinidia chinensis var. chinensis]
Cluster-15648.0	384	8730686	XP_021306774.1	177	6.8e-11	uncharacterized protein LOC110431707 isoform X3 [Sorghum bicolor]
Cluster-1565.1	357	8928356	XP_021633346.1	462	5.7e-44	alcohol dehydrogenase class-3 [Manihot esculenta]
Cluster-15650.0	1720	4289791	XP_010255581.1	1653	2.2e-181	PREDICTED: subtilisin-like protease SBT1.1 [Nelumbo nucifera]
Cluster-15650.1	807	9485707	XP_022757163.1	1049	1.1e-111	subtilisin-like protease SBT1.1 [Durio zibethinus]
Cluster-15657.0	833	6214577	KYP56903.1	180	6.6e-11	Retrovirus-related Pol polyprotein from transposon TNT 1-94 [Cajanus cajan]
Cluster-15660.0	606	9108744	XP_021857652.1	277	2.7e-22	uncharacterized protein LOC110796874 [Spinacia oleracea]
Cluster-15672.0	493	10989219	PSR86719.1	412	4.9e-38	Scarecrow-like protein [Actinidia chinensis var. chinensis]
Cluster-15677.0	815	3663027	AIG55302.1	317	8.4e-27	gag-pol, partial [Camellia sinensis]
Cluster-15679.0	371	6205314	KYP47640.1	190	2e-12	Retrovirus-related Pol polyprotein from transposon TNT 1-94, partial [Cajanus cajan]
Cluster-15679.1	378	11019046	PSS35035.1	406	1.9e-37	Endonuclease [Actinidia chinensis var. chinensis]
Cluster-15679.2	763	11019046	PSS35035.1	428	1.1e-39	Endonuclease [Actinidia chinensis var. chinensis]
Cluster-15680.0	508	3636681	CDP10555.1	392	1.1e-35	unnamed protein product [Coffea canephora]
Cluster-15683.0	677	7343512	XP_018820964.1	554	2.3e-54	PREDICTED: uncharacterized protein LOC108991242 [Juglans regia]
Cluster-15685.0	584	11095953	XP_024465643.1	137	4.5e-06	uncharacterized protein LOC112328846 [Populus trichocarpa]
Cluster-15691.0	382	6168274	XP_015959935.1	143	5.9e-07	putative glucose-6-phosphate 1-epimerase isoform X2 [Arachis duranensis]
Cluster-15694.0	465	5945335	KUM49523.1	177	8.2e-11	hypothetical protein ABT39_MTgene2748 ..mitochondrion.. [Picea glauca]
Cluster-15695.2	581	11010860	PSS21448.1	386	6e-35	Zinc finger protein [Actinidia chinensis var. chinensis]
Cluster-15701.0	376	11002167	PSS07235.1	144	4.5e-07	Protein FAM32A like [Actinidia chinensis var. chinensis]
Cluster-15707.0	815	6926460	GAU34558.1	160	1.4e-08	hypothetical protein TSUD_219420 [Trifolium subterraneum]
Cluster-15717.0	386	10993805	PSR93569.1	235	1.3e-17	Disease resistance RPP13-like protein [Actinidia chinensis var. chinensis]
Cluster-15724.0	311	6212607	KYP54933.1	371	1.8e-33	Copia protein [Cajanus cajan]
Cluster-15730.0	1723	11003206	PSS08274.1	1082	3.5e-115	Endonuclease [Actinidia chinensis var. chinensis]
Cluster-15752.0	642	10781392	PPS17344.1	266	5.4e-21	hypothetical protein GOBAR_AA03208 [Gossypium barbadense]
Cluster-15761.1	326	9905660	PKA55800.1	151	6e-08	RNA-directed DNA polymerase like [Apostasia shenzhenica]
Cluster-1578.0	362	11018903	PSS34892.1	202	8.1e-14	Extensin like [Actinidia chinensis var. chinensis]
Cluster-15788.0	558	6536877	XP_016651020.1	287	1.7e-23	PREDICTED: uncharacterized mitochondrial protein AtMg00810-like [Prunus mume]
Cluster-15799.0	585	10990097	PSR88106.1	353	4e-31	AC transposase [Actinidia chinensis var. chinensis]
Cluster-15804.0	548	10994151	PSR94969.1	341	9.3e-30	Lipid-transfer protein [Actinidia chinensis var. chinensis]
Cluster-15809.0	576	7501968	XP_019183828.1	358	1e-31	PREDICTED: uncharacterized protein LOC109178742 [Ipomoea nil]
Cluster-15815.0	1119	2111928	XP_004303241.1	898	4.9e-94	PREDICTED: photosynthetic NDH subunit of subcomplex B 1, chloroplastic [Fragaria vesca subsp. vesca]
Cluster-15826.0	503	11003206	PSS08274.1	303	2.2e-25	Endonuclease [Actinidia chinensis var. chinensis]
Cluster-15829.0	368	7587480	XP_019256261.1	364	1.3e-32	PREDICTED: uncharacterized protein LOC109234647 [Nicotiana attenuata]
Cluster-1583.0	418	4304810	XP_010275459.1	250	2.5e-19	PREDICTED: pentatricopeptide repeat-containing protein At4g16835, mitochondrial [Nelumbo nucifera]
Cluster-15831.0	489	5600160	KQL11580.1	159	1.1e-08	hypothetical protein SETIT_007835mg [Setaria italica]
Cluster-15834.0	2028	11011795	PSS24040.1	410	3.5e-37	Polyadenylate-binding protein like [Actinidia chinensis var. chinensis]
Cluster-15837.0	542	10572089	POO02896.1	304	1.8e-25	RNA polymerase II elongation factor [Trema orientalis]
Cluster-15842.0	345	9693134	PIA61125.1	341	5.9e-30	hypothetical protein AQUCO_00300563v1 [Aquilegia coerulea]
Cluster-15848.0	770	9277368	ASU87410.1	360	8.2e-32	4-coumarate-CoA ligase [Camellia sinensis]
Cluster-15857.0	488	10995388	PSR96206.1	273	6.4e-22	Cation..calcium exchanger like [Actinidia chinensis var. chinensis]
Cluster-1586.0	559	9764666	XP_022853768.1	334	6.2e-29	uncharacterized protein LOC111375171 [Olea europaea var. sylvestris]
Cluster-15868.0	693	11001452	PSS05794.1	848	1.9e-88	Cysteine-rich repeat secretory protein [Actinidia chinensis var. chinensis]
Cluster-15870.0	408	3630797	CDP16327.1	141	1.1e-06	unnamed protein product [Coffea canephora]
Cluster-159.0	935	10987874	PSR84913.1	247	1.3e-18	Endonuclease [Actinidia chinensis var. chinensis]
Cluster-1590.0	444	4533610	XP_010651869.1	169	6.6e-10	PREDICTED: extensin-like [Vitis vinifera]
Cluster-15900.0	402	6872666	XP_017408409.1	190	2.2e-12	PREDICTED: TMV resistance protein N-like [Vigna angularis]
Cluster-15904.0	393	9929460	PKI37365.1	297	8.4e-25	hypothetical protein CRG98_042242 [Punica granatum]
Cluster-15913.0	504	10889800	PRQ53465.1	469	1.2e-44	putative RNA-directed DNA polymerase [Rosa chinensis]
Cluster-15919.0	666	11002790	PSS07858.1	949	3.6e-100	AAA-ATPase [Actinidia chinensis var. chinensis]
Cluster-15927.0	375	9902169	PKA52309.1	160	6.2e-09	integrator complex subunit 11 [Apostasia shenzhenica]
Cluster-15940.0	1797	10993317	PSR93081.1	168	3.5e-09	Nuclease [Actinidia chinensis var. chinensis]
Cluster-15940.1	864	10993317	PSR93081.1	1178	1.3e-126	Nuclease [Actinidia chinensis var. chinensis]
Cluster-15946.0	788	11006674	PSS14434.1	660	1.4e-66	Heme A synthase [Actinidia chinensis var. chinensis]
Cluster-15958.0	643	9086649	XP_021820961.1	893	1.1e-93	protein DETOXIFICATION 33 [Prunus avium]
Cluster-1597.0	313	9779630	XP_022897768.1	311	1.6e-26	putative disease resistance protein RGA3 [Olea europaea var. sylvestris]
Cluster-1597.1	424	9621967	PHU10320.1	530	8.8e-52	hypothetical protein BC332_22180 [Capsicum chinense]
Cluster-15978.0	1576	11003117	PSS08185.1	1254	3.6e-135	WAT1-related protein [Actinidia chinensis var. chinensis]
Cluster-15983.0	620	10993549	PSR93313.1	602	5.7e-60	Hexose carrier protein [Actinidia chinensis var. chinensis]
Cluster-15991.0	915	9662630	PIA30621.1	420	1.1e-38	hypothetical protein AQUCO_05400010v1 [Aquilegia coerulea]
Cluster-15996.0	756	551620	CAN70473.1	418	1.5e-38	hypothetical protein VITISV_037490 [Vitis vinifera]
Cluster-16012.0	473	6793354	XP_017189269.1	147	2.5e-07	PREDICTED: uncharacterized protein LOC103441727 [Malus domestica]
Cluster-16017.0	2386	11095953	XP_024465643.1	716	1.3e-72	uncharacterized protein LOC112328846 [Populus trichocarpa]
Cluster-16021.1	394	6694630	XP_016903612.1	180	3.1e-11	PREDICTED: proteasome subunit beta type-3-A, partial [Cucumis melo]
Cluster-16027.0	453	7264724	XP_010064187.2	642	9.6e-65	PREDICTED: patatin-like protein 2 [Eucalyptus grandis]
Cluster-16030.0	328	7528394	XP_019162256.1	166	1.1e-09	PREDICTED: two-component response regulator ORR9-like [Ipomoea nil]
Cluster-1604.0	500	11020307	PSS36584.1	695	7.6e-71	G2..mitotic-specific cyclin-1 like [Actinidia chinensis var. chinensis]
Cluster-16040.0	436	5945456	KUM49644.1	195	6.3e-13	hypothetical protein ABT39_MTgene2870 ..mitochondrion.. [Picea glauca]
Cluster-16047.0	715	11003688	PSS09649.1	364	2.6e-32	Membrane protein of ER body-like protein [Actinidia chinensis var. chinensis]
Cluster-16048.0	303	11007730	PSS16157.1	155	1.9e-08	Septum-promoting GTP-binding protein [Actinidia chinensis var. chinensis]
Cluster-16050.0	915	7312164	XP_018841185.1	498	9.7e-48	PREDICTED: RING-H2 finger protein ATL74-like [Juglans regia]
Cluster-16057.0	522	10996892	PSR98540.1	151	9.5e-08	G-type lectin S-receptor-like serine..threonine-protein kinase [Actinidia chinensis var. chinensis]
Cluster-16070.0	412	11010912	PSS21500.1	151	7.6e-08	Protein SENSITIVE TO PROTON RHIZOTOXICITY like [Actinidia chinensis var. chinensis]
Cluster-1608.1	312	7462976	XP_010667078.2	171	2.7e-10	PREDICTED: uncharacterized protein LOC104884173 [Beta vulgaris subsp. vulgaris]
Cluster-1609.0	417	10517782	PON48588.1	318	3.3e-27	hypothetical protein PanWU01x14_236250 [Parasponia andersonii]
Cluster-16090.0	330	552195	CAN77971.1	200	1.3e-13	hypothetical protein VITISV_001741 [Vitis vinifera]
Cluster-16095.0	571	10669236	XP_023890093.1	154	4.7e-08	uncharacterized protein LOC112002168 [Quercus suber]
Cluster-16106.0	414	7207189	XP_009360087.2	159	8.9e-09	PREDICTED: LOW QUALITY PROTEIN: probable calcium-binding protein CML27 [Pyrus x bretschneideri]
Cluster-16108.0	661	10336145	PNX69125.1	394	8.1e-36	putative copia-type protein, partial [Trifolium pratense]
Cluster-1611.0	567	11003204	PSS08272.1	532	6.9e-52	Endonuclease, partial [Actinidia chinensis var. chinensis]
Cluster-1611.1	378	11003204	PSS08272.1	211	7.6e-15	Endonuclease, partial [Actinidia chinensis var. chinensis]
Cluster-16116.0	380	7341863	XP_018819123.1	137	2.9e-06	PREDICTED: uncharacterized protein LOC108989823 [Juglans regia]
Cluster-16123.0	818	2283228	EOY09990.1	144	9.7e-07	Uncharacterized protein TCM_025359 [Theobroma cacao]
Cluster-16149.0	442	8934210	XP_021596642.1	304	1.5e-25	uncharacterized protein LOC110603250 [Manihot esculenta]
Cluster-16162.0	1492	10999608	PSS02776.1	1485	5.6e-162	Legume lectin domain protein [Actinidia chinensis var. chinensis]
Cluster-16164.0	1093	10991571	PSR90181.1	320	5.1e-27	NAC transcription factor 32 like [Actinidia chinensis var. chinensis]
Cluster-1617.0	610	558153	CAN68165.1	145	5.5e-07	hypothetical protein VITISV_008538 [Vitis vinifera]
Cluster-16173.0	1048	10997426	PSR99621.1	697	9.4e-71	Kinesin-like protein isoform 2 [Actinidia chinensis var. chinensis]
Cluster-16176.0	548	9986935	PKU62264.1	238	8.2e-18	Retrovirus-related Pol polyprotein from transposon TNT 1-94 [Dendrobium catenatum]
Cluster-16178.0	425	7804575	OMO81979.1	303	1.8e-25	hypothetical protein CCACVL1_12120 [Corchorus capsularis]
Cluster-16186.0	669	10967274	XP_024172049.1	778	2.4e-80	uncharacterized protein K02A2.6-like [Rosa chinensis]
Cluster-16211.0	466	9134586	XP_021835954.1	192	1.5e-12	uncharacterized protein LOC110775654 [Spinacia oleracea]
Cluster-16214.0	503	10996132	PSR96950.1	546	1.5e-53	Cation..calcium exchanger like [Actinidia chinensis var. chinensis]
Cluster-16215.0	778	4397419	XP_010457015.1	144	9.3e-07	PREDICTED: uncharacterized protein LOC104738554 [Camelina sativa]
Cluster-16226.0	502	549606	CAN75888.1	425	1.6e-39	hypothetical protein VITISV_023640 [Vitis vinifera]
Cluster-16232.0	432	9855778	XP_022980826.1	168	8.5e-10	RING-H2 finger protein ATL67-like [Cucurbita maxima]
Cluster-16247.0	491	3751658	XP_008777163.1	134	8.4e-06	PREDICTED: uncharacterized protein LOC103697142 [Phoenix dactylifera]
Cluster-16247.1	865	7755698	GAV59707.1	301	6.4e-25	UBN2_3 domain-containing protein, partial [Cephalotus follicularis]
Cluster-16249.1	1216	10987627	PSR84666.1	147	6.5e-07	Rhodanese-like domain-containing protein [Actinidia chinensis var. chinensis]
Cluster-16256.0	380	229142	CAC95126.1	429	4e-40	gag-pol polyprotein [Populus deltoides]
Cluster-16262.0	861	6833030	XP_017252925.1	221	1.2e-15	PREDICTED: uncharacterized protein LOC108223271 [Daucus carota subsp. sativus]
Cluster-16262.1	307	7504566	XP_019186729.1	169	4.6e-10	PREDICTED: probable glycosyltransferase STELLO2 [Ipomoea nil]
Cluster-16274.0	533	11073146	XP_024448418.1	283	4.8e-23	uncharacterized protein LOC112325720 [Populus trichocarpa]
Cluster-16275.0	394	10416349	POE71528.1	166	1.3e-09	uncharacterized protein CFP56_12759 [Quercus suber]
Cluster-16276.0	645	9620548	PHU08901.1	207	3.8e-14	3-oxo-Delta..4,5..-steroid 5-beta-reductase [Capsicum chinense]
Cluster-1629.0	716	11013525	PSS26788.1	645	6.9e-65	Shikimate O-hydroxycinnamoyltransferase [Actinidia chinensis var. chinensis]
Cluster-16300.0	1118	9783312	XP_022843725.1	1242	6.4e-134	protein IRX15-LIKE-like [Olea europaea var. sylvestris]
Cluster-16307.0	613	10693831	XP_023916938.1	580	2e-57	protein NYNRIN-like [Quercus suber]
Cluster-16307.1	530	10698278	XP_023921857.1	421	4.8e-39	LOW QUALITY PROTEIN: uncharacterized protein LOC112033305 [Quercus suber]
Cluster-16308.0	806	3648024	CDO99035.1	486	2.1e-46	unnamed protein product [Coffea canephora]
Cluster-16310.0	1814	11004115	PSS10076.1	1868	2.7e-206	Ent-kaurenoic acid oxidase [Actinidia chinensis var. chinensis]
Cluster-16312.0	984	10994966	PSR95784.1	894	1.3e-93	Cation..H..+.. antiporter like [Actinidia chinensis var. chinensis]
Cluster-16316.1	3108	11001372	PSS05714.1	3161	0	G-type lectin S-receptor-like serine..threonine-protein kinase [Actinidia chinensis var. chinensis]
Cluster-16321.0	472	10824181	XP_024042035.1	362	2.9e-32	uncharacterized protein LOC112099157 [Citrus clementina]
Cluster-16326.0	743	8964899	XP_021680802.1	293	4.7e-24	uncharacterized protein LOC110665119 [Hevea brasiliensis]
Cluster-16341.0	710	11099258	XP_024437608.1	778	2.6e-80	uncharacterized protein LOC112323486 [Populus trichocarpa]
Cluster-16346.0	328	9910104	PKA60244.1	178	4.4e-11	ataxia telangiectasia mutated family protein [Apostasia shenzhenica]
Cluster-16366.0	538	11085151	XP_024455899.1	413	4.1e-38	uncharacterized protein LOC112327342 [Populus trichocarpa]
Cluster-16376.0	832	4167899	XP_009774904.1	159	1.8e-08	PREDICTED: uncharacterized protein LOC104224883 [Nicotiana sylvestris]
Cluster-1638.0	509	7557044	XP_019227250.1	480	6.6e-46	PREDICTED: DUF724 domain-containing protein 6-like [Nicotiana attenuata]
Cluster-16381.0	429	6820726	XP_017239428.1	191	1.8e-12	PREDICTED: uncharacterized protein LOC108212213 [Daucus carota subsp. sativus]
Cluster-16386.0	1420	10989742	PSR87751.1	1322	4.3e-143	Serpin-ZX like [Actinidia chinensis var. chinensis]
Cluster-16396.0	521	7800263	OMO77667.1	482	4e-46	hypothetical protein CCACVL1_14924 [Corchorus capsularis]
Cluster-16397.0	480	10928639	XP_024163133.1	382	1.4e-34	uncharacterized protein LOC112170175 [Rosa chinensis]
Cluster-16399.0	353	10993312	PSR93076.1	327	2.5e-28	Beta-glucuronosyltransferase [Actinidia chinensis var. chinensis]
Cluster-16420.0	312	6218665	KYP60991.1	338	1.2e-29	Retrovirus-related Pol polyprotein from transposon TNT 1-94 [Cajanus cajan]
Cluster-16425.0	416	11017793	PSS33501.1	301	3.1e-25	Disease resistance protein [Actinidia chinensis var. chinensis]
Cluster-16426.0	809	7174446	XP_018438915.1	173	4.2e-10	PREDICTED: uncharacterized protein LOC108811364 [Raphanus sativus]
Cluster-1643.0	680	10998271	PSS00467.1	298	1.1e-24	Histidine kinase [Actinidia chinensis var. chinensis]
Cluster-16433.0	521	2264118	EOX90879.1	453	9.1e-43	SAUR family protein, partial [Theobroma cacao]
Cluster-16436.0	626	7452465	XP_019080632.1	657	2.4e-66	PREDICTED: uncharacterized protein LOC109123929 isoform X2 [Vitis vinifera]
Cluster-16442.0	505	7962629	ONM31803.1	255	8.1e-20	Retrovirus-related Pol polyprotein LINE-1 [Zea mays]
Cluster-16443.0	3036	10425054	POE80233.1	1584	3.8e-173	putative inactive leucine-rich repeat receptor kinase xiao [Quercus suber]
Cluster-16444.0	419	9687185	PIA55176.1	482	3.2e-46	hypothetical protein AQUCO_00800126v1, partial [Aquilegia coerulea]
Cluster-16449.0	881	8690757	OVA15584.1	580	2.9e-57	Signal transduction response regulator [Macleaya cordata]
Cluster-1645.0	436	569988	CAN82526.1	287	1.3e-23	hypothetical protein VITISV_028058 [Vitis vinifera]
Cluster-16450.0	745	11014861	PSS29948.1	654	6.5e-66	Protein trichome birefringence-like [Actinidia chinensis var. chinensis]
Cluster-16466.0	1010	2284262	EOY11024.1	340	2.3e-29	Uncharacterized protein TCM_026293 [Theobroma cacao]
Cluster-16467.0	405	3476547	KDP37844.1	163	3e-09	hypothetical protein JCGZ_06399 [Jatropha curcas]
Cluster-16471.0	725	11017038	PSS32746.1	971	1.1e-102	Expansin-A8 like [Actinidia chinensis var. chinensis]
Cluster-16471.1	447	4053925	XP_009384771.1	279	1.2e-22	PREDICTED: expansin-A2 [Musa acuminata subsp. malaccensis]
Cluster-16476.0	307	5856122	XP_015073500.1	191	1.3e-12	PREDICTED: ubiquitin thioesterase otubain-like [Solanum pennellii]
Cluster-16505.0	708	10989834	PSR87843.1	889	3.4e-93	Serine..threonine-protein kinase [Actinidia chinensis var. chinensis]
Cluster-16506.1	442	5086280	XP_012836507.1	139	2e-06	PREDICTED: uncharacterized protein LOC105957127 [Erythranthe guttata]
Cluster-16507.0	890	11014119	PSS28852.1	143	1.4e-06	PGAP2-interacting protein [Actinidia chinensis var. chinensis]
Cluster-16511.0	471	10766451	PPS02403.1	169	7.1e-10	hypothetical protein GOBAR_AA18256 [Gossypium barbadense]
Cluster-16527.0	549	11018922	PSS34911.1	436	9e-41	Leucine-rich repeat receptor-like protein kinase [Actinidia chinensis var. chinensis]
Cluster-16528.0	424	4858705	XP_004298879.2	232	3.2e-17	PREDICTED: uncharacterized protein LOC101307011 [Fragaria vesca subsp. vesca]
Cluster-16542.0	356	7463586	XP_010675430.2	167	9.1e-10	PREDICTED: F-box protein At2g17036 [Beta vulgaris subsp. vulgaris]
Cluster-16553.0	933	9528524	XP_022741925.1	283	8.5e-23	uncharacterized protein LOC111293463 [Durio zibethinus]
Cluster-16556.0	1037	3497181	XP_008227814.1	687	1.3e-69	PREDICTED: probable protein phosphatase 2C 49 [Prunus mume]
Cluster-16561.0	534	10882432	PRQ46097.1	597	1.9e-59	putative Heat shock protein 70 family [Rosa chinensis]
Cluster-16571.0	1424	8583958	XP_020962370.1	611	1.2e-60	uncharacterized protein LOC110264586 [Arachis ipaensis]
Cluster-16573.0	326	9592591	PHT80945.1	424	1.3e-39	S-adenosylmethionine decarboxylase proenzyme [Capsicum annuum]
Cluster-16574.0	1852	6837480	XP_017257879.1	490	1.7e-46	PREDICTED: uncharacterized protein At4g02000-like [Daucus carota subsp. sativus]
Cluster-16585.0	330	10872936	PRQ36601.1	249	2.6e-19	putative RNA-directed DNA polymerase [Rosa chinensis]
Cluster-166.0	449	11010847	PSS21435.1	247	6.1e-19	Glutathione S-transferase [Actinidia chinensis var. chinensis]
Cluster-16616.0	402	11011870	PSS24115.1	472	4.4e-45	Ethylene-responsive transcription factor [Actinidia chinensis var. chinensis]
Cluster-16620.1	1045	10701117	XP_023925015.1	623	3.6e-62	uncharacterized protein LOC112036451 isoform X1 [Quercus suber]
Cluster-16628.0	726	4304375	XP_010274874.1	152	1e-07	PREDICTED: transcriptional regulator SUPERMAN-like [Nelumbo nucifera]
Cluster-16630.0	689	555538	CAN65298.1	467	2.9e-44	hypothetical protein VITISV_008130 [Vitis vinifera]
Cluster-16632.1	471	9770146	XP_022887375.1	215	3.3e-15	tetraketide alpha-pyrone reductase 2-like isoform X2 [Olea europaea var. sylvestris]
Cluster-16649.0	333	3182585	EXC01671.1	233	1.9e-17	hypothetical protein L484_002847 [Morus notabilis]
Cluster-16654.0	1746	11020343	PSS36620.1	2190	1.2e-243	Butyrate--CoA ligase AAE11, peroxisomal like [Actinidia chinensis var. chinensis]
Cluster-16657.0	536	10872936	PRQ36601.1	470	1e-44	putative RNA-directed DNA polymerase [Rosa chinensis]
Cluster-16659.0	465	560078	CAN70755.1	143	7.2e-07	hypothetical protein VITISV_014700 [Vitis vinifera]
Cluster-16676.0	752	9162464	XP_021906286.1	687	9.7e-70	E3 ubiquitin-protein ligase RHA1B [Carica papaya]
Cluster-16695.0	1094	11016643	PSS32351.1	695	1.7e-70	Membrane-associated kinase regulator 6 [Actinidia chinensis var. chinensis]
Cluster-16696.0	715	3641488	CDP05627.1	418	1.4e-38	unnamed protein product [Coffea canephora]
Cluster-16700.0	482	11000336	PSS04228.1	524	4.9e-51	ABC transporter C family member 10 like [Actinidia chinensis var. chinensis]
Cluster-16716.0	418	559155	CAN75156.1	282	4.9e-23	hypothetical protein VITISV_042643 [Vitis vinifera]
Cluster-16719.0	411	5423378	XP_013700558.1	148	1.7e-07	uncharacterized protein LOC106404380 [Brassica napus]
Cluster-1672.0	404	10005824	PKU81153.1	415	1.8e-38	Retrovirus-related Pol polyprotein from transposon TNT 1-94 [Dendrobium catenatum]
Cluster-1672.1	2847	10000553	PKU75882.1	1132	9.2e-121	Retrovirus-related Pol polyprotein from transposon TNT 1-94 [Dendrobium catenatum]
Cluster-16726.0	597	10348673	PNX81653.1	260	2.5e-20	P-loop nucleoside triphosphate hydrolase superfamily protein, partial [Trifolium pratense]
Cluster-16732.0	336	558747	CAN71042.1	186	5.4e-12	hypothetical protein VITISV_019062 [Vitis vinifera]
Cluster-16745.0	1827	7458911	XP_019077341.1	917	5e-96	PREDICTED: uncharacterized protein LOC100247771 [Vitis vinifera]
Cluster-16747.0	331	6448832	XP_016515919.1	240	2.9e-18	PREDICTED: uncharacterized protein LOC107832574 [Nicotiana tabacum]
Cluster-16748.0	638	9622544	PHU10897.1	177	1.1e-10	hypothetical protein BC332_17827 [Capsicum chinense]
Cluster-16764.0	482	11106893	XP_024444519.1	185	1e-11	uncharacterized protein LOC112324681 [Populus trichocarpa]
Cluster-16766.0	357	134123	AAL78659.1	224	2.2e-16	reverse transcriptase, partial [Fagus sylvatica]
Cluster-16768.0	1147	5781923	XP_014618146.1	519	4.5e-50	PREDICTED: uncharacterized protein LOC102660871 [Glycine max]
Cluster-1677.0	478	552755	CAN69430.1	189	3.4e-12	hypothetical protein VITISV_024658 [Vitis vinifera]
Cluster-16777.0	426	8980474	XP_021640070.1	379	2.8e-34	uncharacterized protein LOC110635162 [Hevea brasiliensis]
Cluster-16778.0	321	6022656	XP_015576587.1	168	6.2e-10	PREDICTED: uncharacterized mitochondrial protein AtMg00810-like [Ricinus communis]
Cluster-16783.0	1295	8716843	XP_021289542.1	1337	7.1e-145	putative receptor protein kinase ZmPK1 [Herrania umbratica]
Cluster-16787.0	1024	11006417	PSS14177.1	1286	4.6e-139	Peroxidase [Actinidia chinensis var. chinensis]
Cluster-1679.0	384	8751383	XP_021305447.1	164	2.2e-09	uncharacterized protein LOC110431078 [Sorghum bicolor]
Cluster-16791.0	917	4270005	XP_010098958.1	626	1.4e-62	myb family transcription factor EFM [Morus notabilis]
Cluster-16797.0	701	7733167	GAV82272.1	646	5.1e-65	MCM domain-containing protein, partial [Cephalotus follicularis]
Cluster-16811.0	3061	11003206	PSS08274.1	762	8e-78	Endonuclease [Actinidia chinensis var. chinensis]
Cluster-1682.0	568	11018652	PSS34641.1	577	4.2e-57	GDSL esterase..lipase [Actinidia chinensis var. chinensis]
Cluster-16839.0	308	9990464	PKU65793.1	247	4.2e-19	Retrovirus-related Pol polyprotein from transposon TNT 1-94 [Dendrobium catenatum]
Cluster-16854.0	411	7565336	XP_019235935.1	208	1.9e-14	PREDICTED: UPF0481 protein At3g47200-like [Nicotiana attenuata]
Cluster-1686.0	583	10993898	PSR94716.1	590	1.3e-58	Universal stress protein [Actinidia chinensis var. chinensis]
Cluster-16883.0	2509	10646060	XP_023909990.1	403	2.8e-36	glutathione S-transferase T3-like [Quercus suber]
Cluster-16889.1	2531	10995760	PSR96578.1	656	1.3e-65	LAG1 longevity assurance like [Actinidia chinensis var. chinensis]
Cluster-16903.0	750	6149646	XP_015867289.1	777	3.6e-80	PREDICTED: desiccation-related protein PCC13-62-like [Ziziphus jujuba]
Cluster-16907.0	718	11002379	PSS07447.1	336	4.7e-29	Coiled-coil domain-containing protein [Actinidia chinensis var. chinensis]
Cluster-16911.1	456	562998	CAN69647.1	327	3.3e-28	hypothetical protein VITISV_022133 [Vitis vinifera]
Cluster-16911.2	420	6019503	XP_015580507.1	178	5.7e-11	PREDICTED: uncharacterized protein LOC107262007 [Ricinus communis]
Cluster-1692.0	417	7795674	OMO73078.1	328	2.3e-28	reverse transcriptase [Corchorus capsularis]
Cluster-1692.1	371	6820807	XP_017239525.1	224	2.3e-16	PREDICTED: uncharacterized protein LOC108212308 [Daucus carota subsp. sativus]
Cluster-16926.0	567	11003206	PSS08274.1	363	2.7e-32	Endonuclease [Actinidia chinensis var. chinensis]
Cluster-16926.1	425	6922831	GAU38174.1	286	1.7e-23	hypothetical protein TSUD_264000 [Trifolium subterraneum]
Cluster-16929.0	803	1669883	XP_003523742.1	143	1.2e-06	PREDICTED: uncharacterized protein LOC100818405 [Glycine max]
Cluster-16932.1	538	10993137	PSR92901.1	250	3.3e-19	Cell division control protein, partial [Actinidia chinensis var. chinensis]
Cluster-16936.0	413	10445280	POF00460.1	399	1.3e-36	protein lurp-one-related 12 [Quercus suber]
Cluster-16964.0	476	4909871	XP_012087951.1	437	6e-41	laccase-4 [Jatropha curcas]
Cluster-16967.0	1240	11001501	PSS05843.1	820	6.1e-85	Basic leucine zipper like [Actinidia chinensis var. chinensis]
Cluster-16969.0	395	10675060	XP_023896574.1	194	7.5e-13	uncharacterized protein LOC112008478 [Quercus suber]
Cluster-16969.1	340	10647406	XP_023924727.1	155	2.1e-08	uncharacterized protein LOC112036139 [Quercus suber]
Cluster-1697.0	1201	11003107	PSS08175.1	976	4.8e-103	Protein tweety like [Actinidia chinensis var. chinensis]
Cluster-16972.0	1539	11004222	PSS10183.1	1178	2.3e-126	WAT1-related protein [Actinidia chinensis var. chinensis]
Cluster-16985.0	798	9438123	XP_022633662.1	209	2.8e-14	40S ribosomal protein S23-like [Vigna radiata var. radiata]
Cluster-16989.0	384	10992935	PSR92699.1	191	1.6e-12	Protein TIME FOR COFFEE like [Actinidia chinensis var. chinensis]
Cluster-16993.0	349	2347676	AGQ44777.1	342	4.6e-30	galactinol synthase [Camellia sinensis]
Cluster-16996.0	808	10992806	PSR92570.1	1006	1.1e-106	Protein GAMETE EXPRESSED like [Actinidia chinensis var. chinensis]
Cluster-17.0	686	7364206	OIT00368.1	212	1.1e-14	protein yippee-like protein [Nicotiana attenuata]
Cluster-170.0	410	11007624	PSS16051.1	408	1.2e-37	Kinesin-like protein [Actinidia chinensis var. chinensis]
Cluster-17001.0	563	10260802	PNT39692.1	779	1.6e-80	hypothetical protein POPTR_004G053500v3 [Populus trichocarpa]
Cluster-17002.0	1042	570191	CAN83506.1	1360	1.2e-147	hypothetical protein VITISV_027576 [Vitis vinifera]
Cluster-1701.0	365	10412839	POE68018.1	511	1.2e-49	wd repeat-containing protein rup2 [Quercus suber]
Cluster-17013.0	1772	11018873	PSS34862.1	1469	4.8e-160	UPF0481 protein [Actinidia chinensis var. chinensis]
Cluster-17014.0	842	10990586	PSR89196.1	387	6.7e-35	Transcriptional regulator ATRX like [Actinidia chinensis var. chinensis]
Cluster-17015.0	663	10655617	XP_023874979.1	144	7.9e-07	uncharacterized protein LOC111987485 [Quercus suber]
Cluster-17020.2	410	11003206	PSS08274.1	177	7.3e-11	Endonuclease [Actinidia chinensis var. chinensis]
Cluster-17027.0	971	11010983	PSS21571.1	559	8.7e-55	Pectinesterase inhibitor domain protein [Actinidia chinensis var. chinensis]
Cluster-17032.0	553	6758538	OAY79830.1	145	5e-07	RAB6A-GEF complex partner protein 1 [Ananas comosus]
Cluster-17041.0	706	7454225	XP_019071858.1	304	2.3e-25	PREDICTED: uncharacterized protein LOC100853407 [Vitis vinifera]
Cluster-17052.0	1118	7490634	XP_019184779.1	565	2e-55	PREDICTED: uncharacterized protein LOC109179736 [Ipomoea nil]
Cluster-17053.0	1087	10995770	PSR96588.1	938	1.1e-98	Developmental protein like [Actinidia chinensis var. chinensis]
Cluster-17072.0	438	8482979	ARQ20729.1	221	6.1e-16	nerolidol synthesis [Camellia sinensis]
Cluster-17075.0	721	9069956	XP_021820446.1	204	9.5e-14	uncharacterized protein LOC110762145 [Prunus avium]
Cluster-17075.1	514	557578	CAN68153.1	169	7.7e-10	hypothetical protein VITISV_009302 [Vitis vinifera]
Cluster-1708.0	535	10987874	PSR84913.1	211	1.1e-14	Endonuclease [Actinidia chinensis var. chinensis]
Cluster-17091.0	615	11019471	PSS35748.1	141	1.6e-06	Endonuclease [Actinidia chinensis var. chinensis]
Cluster-17093.0	524	11018903	PSS34892.1	210	1.4e-14	Extensin like [Actinidia chinensis var. chinensis]
Cluster-1710.0	313	10685870	XP_023905026.1	250	1.9e-19	uncharacterized protein LOC112016767 [Quercus suber]
Cluster-17107.0	1074	11003206	PSS08274.1	497	1.5e-47	Endonuclease [Actinidia chinensis var. chinensis]
Cluster-1712.0	758	11010017	PSS19809.1	722	8.5e-74	Peroxidase [Actinidia chinensis var. chinensis]
Cluster-1713.0	1698	11016967	PSS32675.1	2375	4e-265	Laccase-4 like [Actinidia chinensis var. chinensis]
Cluster-17135.0	512	6192097	KYP34423.1	162	5e-09	Retrovirus-related Pol polyprotein LINE-1 [Cajanus cajan]
Cluster-1716.0	631	7042451	XP_017972132.1	591	1.1e-58	PREDICTED: scarecrow-like protein 28 [Theobroma cacao]
Cluster-17172.0	541	7824299	OMP01704.1	286	2.2e-23	reverse transcriptase [Corchorus capsularis]
Cluster-17175.0	441	11008727	PSS17836.1	554	1.5e-54	Translation initiation factor IF-2 like [Actinidia chinensis var. chinensis]
Cluster-17190.0	337	839825	EEE69878.1	375	6.6e-34	hypothetical protein OsJ_29693 [Oryza sativa Japonica Group]
Cluster-17200.0	501	10389475	POE44654.1	200	1.9e-13	hypothetical protein CFP56_77597 [Quercus suber]
Cluster-17200.1	431	1501721	AEC06117.1	288	1e-23	hypothetical protein AT2G07787 [Arabidopsis thaliana]
Cluster-17201.0	472	3663027	AIG55302.1	310	3.2e-26	gag-pol, partial [Camellia sinensis]
Cluster-17207.0	578	9793101	XP_022874167.1	308	6.6e-26	uncharacterized protein LOC111392993 [Olea europaea var. sylvestris]
Cluster-17207.1	446	8676393	OVA01220.1	227	1.3e-16	Reverse transcriptase zinc-binding domain [Macleaya cordata]
Cluster-17207.2	422	6402301	XP_016468827.1	212	6.5e-15	PREDICTED: uncharacterized protein LOC107791302 [Nicotiana tabacum]
Cluster-17209.0	520	10987669	PSR84708.1	253	1.4e-19	Reticulon-like protein [Actinidia chinensis var. chinensis]
Cluster-17209.1	1252	10995719	PSR96537.1	345	7.4e-30	Ankyrin repeat domain-containing protein [Actinidia chinensis var. chinensis]
Cluster-17220.1	4995	8270047	XP_020420593.1	446	5.7e-41	uncharacterized protein LOC18774736 [Prunus persica]
Cluster-17230.0	407	11010066	PSS19858.1	293	2.5e-24	Kinesin-like protein [Actinidia chinensis var. chinensis]
Cluster-17233.0	368	9772409	XP_022889815.1	235	1.2e-17	non-specific lipid-transfer protein 2-like [Olea europaea var. sylvestris]
Cluster-17237.1	321	10935549	XP_024182094.1	184	8.8e-12	putative pentatricopeptide repeat-containing protein At2g01510 [Rosa chinensis]
Cluster-17253.0	958	8231654	AQW35194.1	823	2.1e-85	MYB transcription factor MYB6A [Camellia sinensis]
Cluster-17261.0	492	10655321	XP_023874649.1	171	4.3e-10	uncharacterized protein LOC111987174 [Quercus suber]
Cluster-17262.0	406	9674509	PIA42500.1	342	5.3e-30	hypothetical protein AQUCO_02000154v1 [Aquilegia coerulea]
Cluster-1727.0	339	7723039	GAV92418.1	176	7.8e-11	DUF4283 domain-containing protein..zf-CCHC_4 domain-containing protein [Cephalotus follicularis]
Cluster-1728.0	594	2675689	ESW34141.1	223	4.9e-16	hypothetical protein PHAVU_001G128200g [Phaseolus vulgaris]
Cluster-1729.1	1288	11007862	PSS16289.1	463	1.6e-43	Rho GTPase-activating protein [Actinidia chinensis var. chinensis]
Cluster-17291.0	347	1527207	CCA65974.1	269	1.3e-21	hypothetical protein [Beta vulgaris subsp. vulgaris]
Cluster-17308.0	336	8787269	OWM82472.1	163	2.5e-09	hypothetical protein CDL15_Pgr002047 [Punica granatum]
Cluster-17310.0	1407	10996707	PSR98355.1	184	3.8e-11	Leucine-rich repeat receptor-like protein kinase [Actinidia chinensis var. chinensis]
Cluster-17317.0	430	8919909	XP_021623882.1	348	1.1e-30	uncharacterized protein LOC110623266 [Manihot esculenta]
Cluster-17318.0	1691	11016875	PSS32583.1	1706	1.5e-187	Glucan endo-1,3-beta-glucosidase [Actinidia chinensis var. chinensis]
Cluster-17325.0	453	6455461	XP_016438177.1	224	2.8e-16	PREDICTED: uncharacterized protein LOC107764153 [Nicotiana tabacum]
Cluster-17330.0	474	10863782	PRQ27447.1	141	1.3e-06	putative gamma-glutamyl cyclotransferase [Rosa chinensis]
Cluster-1734.0	390	562456	CAN69810.1	156	1.9e-08	hypothetical protein VITISV_043106 [Vitis vinifera]
Cluster-17343.0	729	11011334	PSS23579.1	335	6.2e-29	Retinitis pigmentosa 1-like 1 protein [Actinidia chinensis var. chinensis]
Cluster-1735.0	538	11018611	PSS34600.1	389	2.5e-35	HSP20-like chaperone protein [Actinidia chinensis var. chinensis]
Cluster-17350.0	580	566890	CAN60751.1	343	5.8e-30	hypothetical protein VITISV_044288 [Vitis vinifera]
Cluster-17356.0	523	11008707	PSS17816.1	435	1.1e-40	Protein Tat like [Actinidia chinensis var. chinensis]
Cluster-17361.0	533	6016437	XP_002535304.2	317	5.5e-27	PREDICTED: uncharacterized protein LOC8267603 [Ricinus communis]
Cluster-17378.0	557	8689056	OVA13883.1	159	1.2e-08	Pectinesterase inhibitor domain [Macleaya cordata]
Cluster-17387.0	622	6837480	XP_017257879.1	297	1.3e-24	PREDICTED: uncharacterized protein At4g02000-like [Daucus carota subsp. sativus]
Cluster-17389.0	689	7380645	OIT28645.1	152	9.7e-08	hypothetical protein A4A49_18367 [Nicotiana attenuata]
Cluster-17399.0	314	10884362	PRQ48027.1	448	2.1e-42	putative nucleotidyltransferase, Ribonuclease H [Rosa chinensis]
Cluster-17403.0	442	10991562	PSR90172.1	134	7.6e-06	Centromere protein like [Actinidia chinensis var. chinensis]
Cluster-17414.0	440	7805902	OMO83306.1	382	1.3e-34	Integrase, catalytic core [Corchorus capsularis]
Cluster-17415.0	625	10003116	PKU78445.1	135	8.2e-06	hypothetical protein MA16_Dca019377 [Dendrobium catenatum]
Cluster-1742.0	1893	10988592	PSR86092.1	2425	7.2e-271	Sulfate transporter 3.1 like [Actinidia chinensis var. chinensis]
Cluster-17428.0	421	4664989	XP_011039860.1	456	3.3e-43	PREDICTED: uncharacterized protein LOC105136277 [Populus euphratica]
Cluster-17434.0	740	7460207	XP_019107672.1	233	4.2e-17	PREDICTED: uncharacterized protein LOC109136237 [Beta vulgaris subsp. vulgaris]
Cluster-1744.0	496	4328711	XP_010316794.1	175	1.5e-10	PREDICTED: CLAVATA3..ESR ..CLE..-related protein 2 [Solanum lycopersicum]
Cluster-17440.0	1003	10655321	XP_023874649.1	261	3.2e-20	uncharacterized protein LOC111987174 [Quercus suber]
Cluster-17451.0	1668	8718352	XP_021291233.1	928	2.4e-97	LOW QUALITY PROTEIN: ethylene-responsive transcription factor ERF062 [Herrania umbratica]
Cluster-17453.0	323	8213613	XP_020269767.1	191	1.4e-12	uncharacterized protein At4g15545-like [Asparagus officinalis]
Cluster-17457.0	518	11017447	PSS33155.1	278	1.8e-22	Endonuclease, partial [Actinidia chinensis var. chinensis]
Cluster-17468.0	303	10987874	PSR84913.1	285	1.6e-23	Endonuclease [Actinidia chinensis var. chinensis]
Cluster-1747.0	1011	11016609	PSS32317.1	1137	8.6e-122	Paramyosin like [Actinidia chinensis var. chinensis]
Cluster-17509.0	957	3644169	CDP03271.1	571	3.5e-56	unnamed protein product [Coffea canephora]
Cluster-17511.0	612	4642126	XP_011025568.1	886	6.7e-93	PREDICTED: probable serine..threonine-protein kinase At1g54610 [Populus euphratica]
Cluster-17522.0	1348	11003206	PSS08274.1	930	1.2e-97	Endonuclease [Actinidia chinensis var. chinensis]
Cluster-17533.0	408	10604576	XP_023750679.1	246	7.2e-19	L-type lectin-domain containing receptor kinase IX.1-like [Lactuca sativa]
Cluster-17534.0	433	3649961	CDO97256.1	425	1.3e-39	unnamed protein product [Coffea canephora]
Cluster-17545.0	1235	10999965	PSS03133.1	1605	5.7e-176	F-box..LRR-repeat protein [Actinidia chinensis var. chinensis]
Cluster-17556.0	821	570892	CAN78744.1	234	3.6e-17	hypothetical protein VITISV_014186 [Vitis vinifera]
Cluster-17559.0	395	915616	XP_002278196.1	396	2.8e-36	PREDICTED: serine..threonine protein phosphatase 2A 57 kDa regulatory subunit B' beta isoform [Vitis vinifera]
Cluster-17559.1	542	563629	CAN68296.1	756	7e-78	hypothetical protein VITISV_033562 [Vitis vinifera]
Cluster-17567.0	525	7314305	XP_018843555.1	313	1.6e-26	PREDICTED: putative UDP-glucuronate:xylan alpha-glucuronosyltransferase 5 [Juglans regia]
Cluster-17571.0	753	10996582	PSR98230.1	644	9.4e-65	Uveal autoantigen with coiled-coil domains and ankyrin repeats protein [Actinidia chinensis var. chinensis]
Cluster-17578.0	941	11079800	XP_024450989.1	193	2.3e-12	protease Do-like 2, chloroplastic isoform X2 [Populus trichocarpa]
Cluster-17579.0	323	5984379	XP_015383732.1	230	4.1e-17	PREDICTED: uncharacterized protein LOC107176176 [Citrus sinensis]
Cluster-17582.0	999	11002077	PSS06419.1	395	9.3e-36	hypothetical protein CEY00_Acc19549 [Actinidia chinensis var. chinensis]
Cluster-17584.0	537	4156981	XP_009762741.1	224	3.4e-16	PREDICTED: uncharacterized protein LOC104214730 [Nicotiana sylvestris]
Cluster-1759.0	450	11011550	PSS23795.1	427	8.1e-40	TBC1 domain family member 5 B like [Actinidia chinensis var. chinensis]
Cluster-1759.1	452	11003879	PSS09840.1	491	3.1e-47	hypothetical protein CEY00_Acc16824 [Actinidia chinensis var. chinensis]
Cluster-17593.1	551	567829	CAN80093.1	177	9.8e-11	hypothetical protein VITISV_010721 [Vitis vinifera]
Cluster-17597.0	319	10681493	XP_023907727.1	155	2e-08	uncharacterized protein LOC112019442 [Quercus suber]
Cluster-17605.0	574	11003206	PSS08274.1	553	2.6e-54	Endonuclease [Actinidia chinensis var. chinensis]
Cluster-1761.0	588	11006896	PSS14656.1	443	1.5e-41	Glutaredoxin-C11 like [Actinidia chinensis var. chinensis]
Cluster-1762.0	538	11020323	PSS36600.1	314	1.2e-26	Monosaccharide-sensing protein [Actinidia chinensis var. chinensis]
Cluster-17623.0	626	9089317	XP_021823931.1	428	8.7e-40	abscisate beta-glucosyltransferase-like [Prunus avium]
Cluster-17631.0	706	915914	XP_002272536.1	563	2.2e-55	PREDICTED: lachrymatory-factor synthase [Vitis vinifera]
Cluster-17634.0	2246	563854	CAN66510.1	144	2.7e-06	hypothetical protein VITISV_003620 [Vitis vinifera]
Cluster-17635.0	532	10996458	PSR98106.1	286	2.2e-23	Cysteine-rich repeat secretory protein like, partial [Actinidia chinensis var. chinensis]
Cluster-17648.0	638	11003668	PSS09629.1	474	4.1e-45	B3 domain-containing protein [Actinidia chinensis var. chinensis]
Cluster-17649.0	436	9712943	PIN02097.1	223	3.6e-16	DNA topoisomerase [Handroanthus impetiginosus]
Cluster-17650.0	364	6806683	XP_017228674.1	205	3.6e-14	PREDICTED: uncharacterized protein LOC108203970 [Daucus carota subsp. sativus]
Cluster-17652.0	2170	11003994	PSS09955.1	1184	6.6e-127	Protein IQ-DOMAIN like [Actinidia chinensis var. chinensis]
Cluster-17657.0	485	2938067	XP_006470951.1	259	2.7e-20	PREDICTED: uncharacterized protein LOC102610544 [Citrus sinensis]
Cluster-17676.0	566	7374499	OIT20246.1	285	3e-23	putative ribonuclease h protein [Nicotiana attenuata]
Cluster-17679.0	488	11013953	PSS28686.1	239	5.6e-18	CLE25p like [Actinidia chinensis var. chinensis]
Cluster-17692.0	583	8772899	OWM68102.1	248	6e-19	hypothetical protein CDL15_Pgr016302 [Punica granatum]
Cluster-177.0	344	7384175	OIT32175.1	134	5.9e-06	ring-h2 finger protein atl18 [Nicotiana attenuata]
Cluster-17709.0	474	6394495	XP_016460536.1	633	1.1e-63	PREDICTED: cytochrome P450 CYP749A22-like isoform X2 [Nicotiana tabacum]
Cluster-1771.0	1245	9781300	XP_022899649.1	1391	3.7e-151	protein NRT1.. PTR FAMILY 3.1-like isoform X1 [Olea europaea var. sylvestris]
Cluster-17711.0	664	10448056	POF03236.1	746	1.2e-76	cytosolic sulfotransferase 15 [Quercus suber]
Cluster-17715.1	1593	5945380	KUM49568.1	213	1.9e-14	hypothetical protein ABT39_MTgene2793 ..mitochondrion.. [Picea glauca]
Cluster-17738.0	1474	7441215	XP_010645203.2	255	2.4e-19	PREDICTED: serine..threonine-protein phosphatase 7 long form homolog [Vitis vinifera]
Cluster-17740.0	471	11003206	PSS08274.1	140	1.6e-06	Endonuclease [Actinidia chinensis var. chinensis]
Cluster-17744.0	506	10655617	XP_023874979.1	263	9.5e-21	uncharacterized protein LOC111987485 [Quercus suber]
Cluster-17745.0	498	9693243	PIA61234.1	488	7.6e-47	hypothetical protein AQUCO_00300634v1 [Aquilegia coerulea]
Cluster-17747.0	641	10987697	PSR84736.1	438	6.2e-41	Exocyst complex component EXO70B1 like [Actinidia chinensis var. chinensis]
Cluster-1775.0	449	9991242	PKU66571.1	199	2.2e-13	Retrovirus-related Pol polyprotein from transposon TNT 1-94 [Dendrobium catenatum]
Cluster-17758.0	353	5627009	KRG97412.1	161	4.5e-09	hypothetical protein GLYMA_18G006300 [Glycine max]
Cluster-17762.0	360	11003206	PSS08274.1	297	7.7e-25	Endonuclease [Actinidia chinensis var. chinensis]
Cluster-17771.0	519	562195	CAN73539.1	154	4.3e-08	hypothetical protein VITISV_037097 [Vitis vinifera]
Cluster-17775.0	467	1955279	AFU25705.1	496	8.5e-48	gag-pol precursor [Castanea mollissima]
Cluster-17778.0	727	6144662	XP_015897404.1	393	1.2e-35	PREDICTED: probably inactive leucine-rich repeat receptor-like protein kinase IMK2 [Ziziphus jujuba]
Cluster-17782.0	311	556540	CAN64017.1	324	4.9e-28	hypothetical protein VITISV_031525 [Vitis vinifera]
Cluster-1779.0	860	11005008	PSS11564.1	265	9.5e-21	Histone acetyltransferase, partial [Actinidia chinensis var. chinensis]
Cluster-17804.0	401	4269571	XP_010097724.1	587	2e-58	ent-kaurenoic acid oxidase 1 [Morus notabilis]
Cluster-1781.0	443	3270354	EYU31709.1	255	7.1e-20	hypothetical protein MIMGU_mgv1a024293mg, partial [Erythranthe guttata]
Cluster-17810.0	941	11007914	PSS16341.1	792	8.1e-82	Protein LIGHT-DEPENDENT SHORT HYPOCOTYLS like [Actinidia chinensis var. chinensis]
Cluster-17813.0	328	7791409	OMO68813.1	210	8.7e-15	hypothetical protein COLO4_29402 [Corchorus olitorius]
Cluster-17822.0	482	11010320	PSS20908.1	151	8.8e-08	Glutaredoxin domain-containing cysteine-rich protein [Actinidia chinensis var. chinensis]
Cluster-17829.0	1609	1142264	CBI22916.3	1490	1.6e-162	unnamed protein product, partial [Vitis vinifera]
Cluster-17836.0	511	4252217	XP_010068015.1	191	2.1e-12	PREDICTED: uncharacterized protein LOC104454827 [Eucalyptus grandis]
Cluster-1784.0	809	3582892	XP_008345544.1	167	2.1e-09	PREDICTED: uncharacterized protein LOC103408473 [Malus domestica]
Cluster-17850.0	713	3639256	CDP07857.1	449	3.6e-42	unnamed protein product [Coffea canephora]
Cluster-17856.0	415	7038810	XP_017969765.1	627	4.8e-63	PREDICTED: uncharacterized protein LOC18611014 isoform X2 [Theobroma cacao]
Cluster-17861.0	530	6820807	XP_017239525.1	285	2.8e-23	PREDICTED: uncharacterized protein LOC108212308 [Daucus carota subsp. sativus]
Cluster-17864.1	3236	10967509	XP_024172304.1	966	1.9e-101	uncharacterized protein LOC112178381 [Rosa chinensis]
Cluster-17870.0	308	10647489	XP_023925825.1	153	3.3e-08	uncharacterized protein LOC112037243 [Quercus suber]
Cluster-17878.0	708	563895	CAN64073.1	758	5.4e-78	hypothetical protein VITISV_038270 [Vitis vinifera]
Cluster-1788.0	339	11018645	PSS34634.1	502	1.2e-48	Protein NRT1.. PTR FAMILY 8.1 like [Actinidia chinensis var. chinensis]
Cluster-179.0	394	9717298	PIN06452.1	575	4.9e-57	putative K+..H+-antiporter [Handroanthus impetiginosus]
Cluster-17901.0	1600	9663713	PIA31704.1	1114	6.3e-119	hypothetical protein AQUCO_04900178v1 [Aquilegia coerulea]
Cluster-17917.0	663	7733950	GAV81480.1	215	4.6e-15	Tub_2 domain-containing protein [Cephalotus follicularis]
Cluster-17919.0	376	8956053	XP_021670962.1	393	5.9e-36	TATA-binding protein-associated factor 2N-like [Hevea brasiliensis]
Cluster-17919.1	488	8531689	OTG01493.1	191	2.1e-12	putative zinc finger, RanBP2-type [Helianthus annuus]
Cluster-17921.0	1142	9683003	PIA50994.1	1110	1.3e-118	hypothetical protein AQUCO_01100067v1 [Aquilegia coerulea]
Cluster-17938.0	719	11078703	XP_002301257.3	155	4.5e-08	T-complex protein 1 subunit alpha [Populus trichocarpa]
Cluster-17940.0	670	9934338	PKI42243.1	136	6.8e-06	hypothetical protein CRG98_037359 [Punica granatum]
Cluster-17948.0	617	11011795	PSS24040.1	258	4.4e-20	Polyadenylate-binding protein like [Actinidia chinensis var. chinensis]
Cluster-17948.1	1373	11018903	PSS34892.1	289	2.5e-23	Extensin like [Actinidia chinensis var. chinensis]
Cluster-17958.0	535	253190	AAT44257.1	326	5e-28	putative polyprotein [Oryza sativa Japonica Group]
Cluster-17961.0	305	8642232	ARU79086.1	503	8.5e-49	beta-glucosidase 1 GH5 family [Camellia sinensis]
Cluster-17972.0	411	10997155	PSR98803.1	289	7.5e-24	Receptor-like protein [Actinidia chinensis var. chinensis]
Cluster-17981.0	449	11004045	PSS10006.1	388	2.7e-35	LRR receptor-like serine..threonine-protein kinase precursor [Actinidia chinensis var. chinensis]
Cluster-17981.1	793	7381929	OIT29929.1	177	1.4e-10	putative ribonuclease h protein [Nicotiana attenuata]
Cluster-17982.0	614	6966067	XP_017604874.1	375	1.2e-33	PREDICTED: uncharacterized protein LOC108451727 [Gossypium arboreum]
Cluster-17985.0	339	9693243	PIA61234.1	240	3e-18	hypothetical protein AQUCO_00300634v1 [Aquilegia coerulea]
Cluster-17993.0	542	9660375	PIA28366.1	354	2.9e-31	hypothetical protein AQUCO_07100032v1 [Aquilegia coerulea]
Cluster-17996.0	401	5108191	XP_012829136.1	315	7.1e-27	PREDICTED: uncharacterized protein LOC105950329 [Erythranthe guttata]
Cluster-17996.1	451	4024102	XP_009351304.1	349	9.1e-31	PREDICTED: uncharacterized protein LOC103942830 [Pyrus x bretschneideri]
Cluster-17997.0	409	7783635	OMO61039.1	142	8.3e-07	Vps52..Sac2 [Corchorus olitorius]
Cluster-18007.0	649	11002153	PSS07221.1	355	2.6e-31	Pollen receptor-like kinase [Actinidia chinensis var. chinensis]
Cluster-18011.0	461	7836277	OMP13682.1	229	7.6e-17	hypothetical protein COLO4_01156 [Corchorus olitorius]
Cluster-18019.0	457	7445605	XP_019079597.1	165	2e-09	PREDICTED: G-type lectin S-receptor-like serine..threonine-protein kinase LECRK3 [Vitis vinifera]
Cluster-18024.0	398	11014953	PSS30040.1	606	1.3e-60	Legume lectin domain protein [Actinidia chinensis var. chinensis]
Cluster-18030.0	1316	10999973	PSS03141.1	1500	9.1e-164	Alcohol-forming fatty acyl-CoA reductase [Actinidia chinensis var. chinensis]
Cluster-18030.1	975	10991260	PSR89870.1	242	5e-18	Fatty acyl-CoA reductase [Actinidia chinensis var. chinensis]
Cluster-18031.0	476	7365898	OIT02060.1	315	8.4e-27	hypothetical protein A4A49_07673 [Nicotiana attenuata]
Cluster-18033.0	750	11010912	PSS21500.1	160	1.2e-08	Protein SENSITIVE TO PROTON RHIZOTOXICITY like [Actinidia chinensis var. chinensis]
Cluster-18039.0	302	2682228	XP_006338526.1	221	4.2e-16	PREDICTED: peroxidase 63 [Solanum tuberosum]
Cluster-1804.0	614	7305225	XP_018833567.1	646	4.5e-65	PREDICTED: WAT1-related protein At4g30420 [Juglans regia]
Cluster-18040.0	429	10997514	PSR99709.1	233	2.4e-17	Lysophospholipid acyltransferase [Actinidia chinensis var. chinensis]
Cluster-18045.0	618	11003206	PSS08274.1	365	1.7e-32	Endonuclease [Actinidia chinensis var. chinensis]
Cluster-18047.0	498	11019006	PSS34995.1	324	8e-28	Endonuclease [Actinidia chinensis var. chinensis]
Cluster-18048.0	818	5945336	KUM49524.1	174	3.2e-10	hypothetical protein ABT39_MTgene2749 ..mitochondrion.. [Picea glauca]
Cluster-1805.0	824	11002876	PSS07944.1	952	2e-100	L-arabinose transport system permease protein like [Actinidia chinensis var. chinensis]
Cluster-18051.0	374	10681393	XP_023907616.1	398	1.6e-36	secoisolariciresinol dehydrogenase-like [Quercus suber]
Cluster-18057.0	365	8573075	XP_020972821.1	190	2e-12	uncharacterized protein LOC110269371 [Arachis ipaensis]
Cluster-18057.1	388	571317	CAN83601.1	168	7.6e-10	hypothetical protein VITISV_033095 [Vitis vinifera]
Cluster-18065.0	387	567433	CAN80582.1	285	2e-23	hypothetical protein VITISV_022680 [Vitis vinifera]
Cluster-18070.0	467	10667712	XP_023888403.1	220	8.5e-16	uncharacterized protein LOC112000496 [Quercus suber]
Cluster-18072.0	803	229142	CAC95126.1	159	1.7e-08	gag-pol polyprotein [Populus deltoides]
Cluster-18077.0	393	10803748	XP_024046598.1	508	2.9e-49	uncharacterized protein LOC112100952 [Citrus clementina]
Cluster-18080.1	542	10372401	PNY05382.1	218	1.7e-15	adaptin ear-binding coat-associated protein [Trifolium pratense]
Cluster-18086.0	561	11017556	PSS33264.1	134	9.6e-06	Peroxidase [Actinidia chinensis var. chinensis]
Cluster-1809.0	699	11006766	PSS14526.1	1034	5.2e-110	FT-interacting protein [Actinidia chinensis var. chinensis]
Cluster-18095.0	372	11003206	PSS08274.1	380	1.9e-34	Endonuclease [Actinidia chinensis var. chinensis]
Cluster-18102.0	527	1527207	CCA65974.1	248	5.5e-19	hypothetical protein [Beta vulgaris subsp. vulgaris]
Cluster-1811.0	542	10988976	PSR86476.1	612	3.5e-61	Germin-like protein 9-2 precursor [Actinidia chinensis var. chinensis]
Cluster-18120.0	973	10997853	PSS00049.1	389	4.5e-35	MDIS1-interacting receptor like kinase [Actinidia chinensis var. chinensis]
Cluster-18128.0	597	10997723	PSR99918.1	692	2e-70	Nucleobase-ascorbate transporter 10 [Actinidia chinensis var. chinensis]
Cluster-18128.1	484	10997723	PSR99918.1	617	8.2e-62	Nucleobase-ascorbate transporter 10 [Actinidia chinensis var. chinensis]
Cluster-18129.0	2202	1315479	CBI19743.3	1190	1.3e-127	unnamed protein product, partial [Vitis vinifera]
Cluster-18140.0	693	6837480	XP_017257879.1	203	1.2e-13	PREDICTED: uncharacterized protein At4g02000-like [Daucus carota subsp. sativus]
Cluster-18150.0	547	6448276	XP_016515287.1	202	1.2e-13	PREDICTED: uncharacterized protein LOC107831999 [Nicotiana tabacum]
Cluster-18155.0	2669	11000585	PSS04477.1	3292	0	Oligopeptide transporter like [Actinidia chinensis var. chinensis]
Cluster-18159.0	373	9781117	XP_022899438.1	148	1.5e-07	uncharacterized protein LOC111412753 [Olea europaea var. sylvestris]
Cluster-18164.0	317	9924111	PKI32016.1	368	4e-33	hypothetical protein CRG98_047579 [Punica granatum]
Cluster-18176.0	811	11013532	PSS26795.1	913	6.5e-96	1-deoxy-D-xylulose-5-phosphate synthase [Actinidia chinensis var. chinensis]
Cluster-18194.0	938	9938440	PKI46345.1	483	5.5e-46	hypothetical protein CRG98_033240 [Punica granatum]
Cluster-18199.0	590	1188437	CBI17887.3	160	9.8e-09	unnamed protein product, partial [Vitis vinifera]
Cluster-182.0	736	10459318	POF14498.1	141	2e-06	hypothetical protein CFP56_15377 [Quercus suber]
Cluster-18201.0	1479	10998283	PSS00479.1	769	5.9e-79	Portal protein [Actinidia chinensis var. chinensis]
Cluster-18209.0	315	9635391	PHU23744.1	264	4.5e-21	hypothetical protein BC332_08851 [Capsicum chinense]
Cluster-18211.2	571	8912001	XP_021615055.1	181	3.5e-11	uncharacterized protein LOC110616860 [Manihot esculenta]
Cluster-18212.0	583	1527243	CCA66222.1	247	7.9e-19	hypothetical protein [Beta vulgaris subsp. vulgaris]
Cluster-18233.0	399	9656771	PIA24762.1	196	4.4e-13	hypothetical protein AQUCO_35200002v1 [Aquilegia coerulea]
Cluster-18238.0	476	11018311	PSS34300.1	233	2.7e-17	Ribonuclease H protein [Actinidia chinensis var. chinensis]
Cluster-18240.0	756	11004794	PSS11350.1	675	2.4e-68	Dirigent protein [Actinidia chinensis var. chinensis]
Cluster-18258.0	690	4712061	XP_011089944.1	1058	8.5e-113	high affinity nitrate transporter 2.4 [Sesamum indicum]
Cluster-18262.0	1275	9493705	XP_022766171.1	293	8e-24	probable membrane-associated kinase regulator 4 [Durio zibethinus]
Cluster-18268.0	524	10987874	PSR84913.1	203	9e-14	Endonuclease [Actinidia chinensis var. chinensis]
Cluster-1827.0	1223	4543253	XP_010644687.1	484	5.5e-46	PREDICTED: uncharacterized protein LOC104877642 isoform X2 [Vitis vinifera]
Cluster-1827.1	1284	6379465	XP_016444536.1	395	1.2e-35	PREDICTED: zinc finger protein Xfin-like [Nicotiana tabacum]
Cluster-18271.0	2201	7823850	OMP01255.1	287	6.9e-23	reverse transcriptase [Corchorus capsularis]
Cluster-18271.1	836	7795838	OMO73242.1	445	1.2e-41	reverse transcriptase [Corchorus capsularis]
Cluster-18277.0	1921	8686037	OVA10864.1	184	5.3e-11	Pentatricopeptide repeat [Macleaya cordata]
Cluster-18278.0	657	7381929	OIT29929.1	160	1.1e-08	putative ribonuclease h protein [Nicotiana attenuata]
Cluster-18281.0	791	11019834	PSS36111.1	608	1.5e-60	Auxin-responsive protein [Actinidia chinensis var. chinensis]
Cluster-18286.0	566	7354524	APB08593.1	587	2.9e-58	phytoene synthase [Rhododendron molle]
Cluster-18297.0	512	9487807	XP_022759487.1	336	3.3e-29	LOW QUALITY PROTEIN: ethylene-responsive transcription factor ERF035-like [Durio zibethinus]
Cluster-18303.0	523	11016268	PSS31633.1	172	3.5e-10	hypothetical protein CEY00_Acc04908 [Actinidia chinensis var. chinensis]
Cluster-18307.0	776	2231598	XP_004489431.1	137	6e-06	PREDICTED: lamin-like protein [Cicer arietinum]
Cluster-18318.0	495	10379161	PNY12142.1	144	5.9e-07	heme oxygenase-like multi-helical protein, partial [Trifolium pratense]
Cluster-18328.0	334	9074692	XP_021807646.1	356	1e-31	uncharacterized protein LOC110751480 [Prunus avium]
Cluster-18337.0	405	11001607	PSS05949.1	630	2.1e-63	Nucleobase-ascorbate transporter like [Actinidia chinensis var. chinensis]
Cluster-18340.0	333	6386689	XP_016452190.1	178	4.5e-11	PREDICTED: alkane hydroxylase MAH1-like [Nicotiana tabacum]
Cluster-18343.0	365	10682531	XP_023901326.1	279	9.6e-23	zinc finger BED domain-containing protein RICESLEEPER 1-like [Quercus suber]
Cluster-18345.0	496	565033	CAN74303.1	777	2.3e-80	hypothetical protein VITISV_032980 [Vitis vinifera]
Cluster-18347.0	410	564612	CAN70669.1	193	1e-12	hypothetical protein VITISV_037506 [Vitis vinifera]
Cluster-18347.1	605	9734254	PIN23408.1	623	2.1e-62	hypothetical protein CDL12_03868 [Handroanthus impetiginosus]
Cluster-18349.0	1481	10993850	PSR93614.1	722	1.7e-73	Protein BIG GRAIN 1-like [Actinidia chinensis var. chinensis]
Cluster-1836.0	311	6168670	XP_015960599.1	134	5.3e-06	uncharacterized protein LOC107484557 [Arachis duranensis]
Cluster-18362.0	1513	11000110	PSS04002.1	1934	4.9e-214	1-aminocyclopropane-1-carboxylate synthase [Actinidia chinensis var. chinensis]
Cluster-18378.0	1822	917753	XP_002280864.1	1478	4.5e-161	PREDICTED: 3-ketoacyl-CoA synthase 2 [Vitis vinifera]
Cluster-18379.0	314	6836307	XP_017256542.1	330	1e-28	PREDICTED: L-type lectin-domain containing receptor kinase IV.2-like [Daucus carota subsp. sativus]
Cluster-18381.0	380	6235455	KYP77781.1	287	1.2e-23	hypothetical protein KK1_049564 [Cajanus cajan]
Cluster-18381.1	1050	228919	AAR87335.1	651	2e-65	putative gag-pol polyprotein [Oryza sativa Japonica Group]
Cluster-18383.0	573	39150	AAD13304.1	493	2.3e-47	polyprotein [Solanum lycopersicum]
Cluster-18384.0	450	7365898	OIT02060.1	211	9.1e-15	hypothetical protein A4A49_07673 [Nicotiana attenuata]
Cluster-18385.0	612	7443303	XP_019078036.1	335	5.2e-29	PREDICTED: phospholipase A1-IIgamma isoform X2 [Vitis vinifera]
Cluster-18393.0	339	11004356	PSS10317.1	361	2.8e-32	G-type lectin S-receptor-like serine..threonine-protein kinase [Actinidia chinensis var. chinensis]
Cluster-184.0	916	11012491	PSS24736.1	1031	1.5e-109	Topoisomerase I damage affected protein [Actinidia chinensis var. chinensis]
Cluster-184.1	961	11012491	PSS24736.1	935	2.2e-98	Topoisomerase I damage affected protein [Actinidia chinensis var. chinensis]
Cluster-18406.0	432	8320399	XP_020534347.1	301	3.2e-25	uncharacterized protein LOC110009312 [Jatropha curcas]
Cluster-18412.0	319	5310273	XP_013637798.1	327	2.3e-28	PREDICTED: probable beta-D-xylosidase 5 isoform X2 [Brassica oleracea var. oleracea]
Cluster-18419.0	467	7305507	XP_018833881.1	147	2.5e-07	PREDICTED: dnaJ homolog subfamily C member 17-like [Juglans regia]
Cluster-18426.0	312	3615231	XP_008456214.1	155	2e-08	PREDICTED: uncharacterized protein LOC103496217, partial [Cucumis melo]
Cluster-18431.0	1247	10993567	PSR93331.1	208	5.6e-14	Aldo-keto reductase family 4 member like [Actinidia chinensis var. chinensis]
Cluster-18452.0	665	298912	BAD83539.1	156	3.2e-08	hypothetical protein ..mitochondrion.. [Nicotiana tabacum]
Cluster-18454.1	473	11003263	PSS08331.1	525	3.7e-51	WD repeat and HMG-box DNA-binding protein like [Actinidia chinensis var. chinensis]
Cluster-18474.0	1637	10994945	PSR95763.1	1115	5e-119	Transcription factor like [Actinidia chinensis var. chinensis]
Cluster-18475.0	633	10998576	PSS01289.1	475	3.1e-45	Conserved oligomeric Golgi complex subunit 6 like [Actinidia chinensis var. chinensis]
Cluster-18481.0	554	9663982	PIA31973.1	138	3.3e-06	hypothetical protein AQUCO_04700086v1 [Aquilegia coerulea]
Cluster-185.0	1057	4024100	XP_009351302.1	295	3.9e-24	PREDICTED: uncharacterized protein LOC103942829 isoform X1 [Pyrus x bretschneideri]
Cluster-18500.0	368	7805902	OMO83306.1	306	7.2e-26	Integrase, catalytic core [Corchorus capsularis]
Cluster-18514.0	626	10652430	XP_023883162.1	188	5.9e-12	protease Do-like 7 [Quercus suber]
Cluster-18515.0	576	10796048	XP_024017092.1	164	3.3e-09	uncharacterized protein LOC112090317 [Morus notabilis]
Cluster-18516.0	388	10703770	XP_023927921.1	301	2.9e-25	NEDD8-specific protease 1-like [Quercus suber]
Cluster-18518.0	1103	10991264	PSR89874.1	790	1.6e-81	Protein transport protein [Actinidia chinensis var. chinensis]
Cluster-18524.0	1000	564235	CAN72926.1	812	4.1e-84	hypothetical protein VITISV_033689 [Vitis vinifera]
Cluster-18525.0	344	1136549	CAX68207.1	318	2.7e-27	Copia-like retrotransposon [Helianthus annuus]
Cluster-18527.0	329	8558809	OTG28613.1	147	1.7e-07	putative RNA-directed DNA polymerase, eukaryota [Helianthus annuus]
Cluster-18535.0	2358	11008061	PSS17170.1	2453	5.1e-274	U-box domain-containing protein [Actinidia chinensis var. chinensis]
Cluster-18538.0	391	10891580	PRQ55245.1	139	1.8e-06	putative retrotransposon gag domain-containing protein [Rosa chinensis]
Cluster-1854.0	504	11009641	PSS19433.1	549	6.6e-54	Receptor kinase-like protein Xa21, processed [Actinidia chinensis var. chinensis]
Cluster-18541.0	897	10990113	PSR88122.1	646	6.6e-65	Calcium-binding protein [Actinidia chinensis var. chinensis]
Cluster-18552.0	400	10096991	PLY99468.1	158	1.1e-08	hypothetical protein LSAT_5X185920 [Lactuca sativa]
Cluster-18554.0	529	8993986	XP_021654939.1	393	8.4e-36	kinesin-like protein KIN-5C [Hevea brasiliensis]
Cluster-18556.0	1234	11007507	PSS15934.1	1055	3.4e-112	Subtilisin-like protease [Actinidia chinensis var. chinensis]
Cluster-18561.0	613	1527243	CCA66222.1	195	8.9e-13	hypothetical protein [Beta vulgaris subsp. vulgaris]
Cluster-18563.1	323	10724277	PPD85716.1	248	3.3e-19	hypothetical protein GOBAR_DD17359 [Gossypium barbadense]
Cluster-18571.0	1769	923636	XP_002267400.1	868	2.3e-90	PREDICTED: ethylene-responsive transcription factor CRF4 [Vitis vinifera]
Cluster-18574.0	679	10999435	PSS02603.1	163	5.1e-09	Beta carbonic anhydrase [Actinidia chinensis var. chinensis]
Cluster-18578.1	806	10999156	PSS01869.1	315	1.4e-26	5-methyltetrahydropteroyltriglutamate--homocysteine methyltransferase [Actinidia chinensis var. chinensis]
Cluster-18580.0	333	4539833	XP_010661182.1	398	1.4e-36	PREDICTED: putative disease resistance protein RGA3 [Vitis vinifera]
Cluster-18584.0	1210	11017496	PSS33204.1	906	6.3e-95	Derlin-1 like [Actinidia chinensis var. chinensis]
Cluster-18587.0	591	7821974	OMO99378.1	143	9.2e-07	reverse transcriptase [Corchorus capsularis]
Cluster-1860.0	440	4292598	XP_010259277.1	396	3.1e-36	PREDICTED: UPF0481 protein At3g47200-like [Nelumbo nucifera]
Cluster-18612.0	566	11003206	PSS08274.1	379	3.8e-34	Endonuclease [Actinidia chinensis var. chinensis]
Cluster-18616.0	978	7259652	XP_018725801.1	343	9.8e-30	PREDICTED: uncharacterized protein LOC108958207 [Eucalyptus grandis]
Cluster-18621.0	367	6175027	XP_015969969.1	168	7.2e-10	uncharacterized protein LOC107493386 [Arachis duranensis]
Cluster-18624.0	318	11014355	PSS29088.1	164	1.8e-09	Late blight resistance protein like [Actinidia chinensis var. chinensis]
Cluster-18630.0	981	6995355	XP_017638262.1	317	1e-26	PREDICTED: F-box protein At5g07610-like isoform X1 [Gossypium arboreum]
Cluster-18634.0	433	10380727	PNY13708.1	313	1.3e-26	hypothetical protein L195_g010371 [Trifolium pratense]
Cluster-18635.0	687	7381929	OIT29929.1	192	2.2e-12	putative ribonuclease h protein [Nicotiana attenuata]
Cluster-1864.0	502	6928856	GAU32122.1	330	1.6e-28	hypothetical protein TSUD_218730 [Trifolium subterraneum]
Cluster-18653.0	511	10996496	PSR98144.1	237	1e-17	Serine..threonine-protein phosphatase 7 long form like [Actinidia chinensis var. chinensis]
Cluster-18654.0	496	11013854	PSS28587.1	576	4.8e-57	Cytochrome P450 78A5 like [Actinidia chinensis var. chinensis]
Cluster-18671.0	666	10995231	PSR96049.1	167	1.7e-09	Myosin-10 like [Actinidia chinensis var. chinensis]
Cluster-18683.0	437	11000098	PSS03990.1	133	9.8e-06	Golgin candidate like [Actinidia chinensis var. chinensis]
Cluster-18686.0	1312	3509724	XP_008245529.1	1265	1.6e-136	PREDICTED: LOW QUALITY PROTEIN: uncharacterized protein LOC103343662 [Prunus mume]
Cluster-18707.0	569	5177439	KMZ71454.1	163	4.2e-09	hypothetical protein ZOSMA_17G00100 [Zostera marina]
Cluster-18708.0	446	11012791	PSS26054.1	248	4.6e-19	Ankyrin repeat domain-containing protein [Actinidia chinensis var. chinensis]
Cluster-18709.0	373	6939205	GAU21723.1	290	5.2e-24	hypothetical protein TSUD_328480 [Trifolium subterraneum]
Cluster-18723.0	860	9077021	XP_021810244.1	727	2.6e-74	uncharacterized protein LOC110753617 [Prunus avium]
Cluster-18725.0	703	11013628	PSS26891.1	874	1.9e-91	Protein DETOXIFICATION like [Actinidia chinensis var. chinensis]
Cluster-18730.1	673	10991513	PSR90123.1	207	4e-14	Estrogen receptor beta-1 like [Actinidia chinensis var. chinensis]
Cluster-18745.0	422	11008415	PSS17524.1	344	3.2e-30	Chlorophyll A-B binding protein [Actinidia chinensis var. chinensis]
Cluster-18752.0	545	559214	CAN62051.1	220	1e-15	hypothetical protein VITISV_016641 [Vitis vinifera]
Cluster-1876.0	504	10843273	XP_024046117.1	701	1.5e-71	probable fructokinase-7 isoform X3 [Citrus clementina]
Cluster-18763.0	915	7734304	GAV81126.1	1126	1.5e-120	Nodulin-like domain-containing protein [Cephalotus follicularis]
Cluster-18781.0	3007	10998229	PSS00425.1	1712	5.4e-188	Acyl-activating enzyme 1, peroxisomal like [Actinidia chinensis var. chinensis]
Cluster-18783.0	771	10992365	PSR91593.1	181	4.7e-11	Sphingomyelin phosphodiesterase [Actinidia chinensis var. chinensis]
Cluster-18787.0	634	6273419	KZN01038.1	665	2.9e-67	hypothetical protein DCAR_009792 [Daucus carota subsp. sativus]
Cluster-18801.0	401	4025225	XP_009398552.1	139	1.8e-06	PREDICTED: uncharacterized protein LOC103983107 [Musa acuminata subsp. malaccensis]
Cluster-18802.0	446	6277391	KZN05010.1	379	3e-34	hypothetical protein DCAR_005847 [Daucus carota subsp. sativus]
Cluster-18805.1	809	8912001	XP_021615055.1	136	8.1e-06	uncharacterized protein LOC110616860 [Manihot esculenta]
Cluster-18805.2	1316	7731448	GAV83986.1	184	3.6e-11	hypothetical protein CFOL_v3_27431 [Cephalotus follicularis]
Cluster-18812.0	369	1527245	CCA66235.1	266	3.1e-21	hypothetical protein [Beta vulgaris subsp. vulgaris]
Cluster-18825.0	385	11003264	PSS08332.1	170	4.4e-10	Root meristem growth factor 3 like [Actinidia chinensis var. chinensis]
Cluster-18827.0	758	11020363	PSS36640.1	215	5.3e-15	hypothetical protein CEY00_Acc01158 [Actinidia chinensis var. chinensis]
Cluster-18828.2	1322	10270289	PNT49179.1	144	1.6e-06	hypothetical protein POPTR_002G114000v3 [Populus trichocarpa]
Cluster-18830.0	547	5118499	AKP06174.1	544	2.7e-53	MYB6 [Diospyros kaki]
Cluster-18831.0	719	10548164	PON78970.1	705	7.6e-72	Ribonuclease H-like domain containing protein, partial [Parasponia andersonii]
Cluster-18847.0	372	7347442	XP_018825364.1	301	2.7e-25	PREDICTED: DENN domain and WD repeat-containing protein SCD1-like [Juglans regia]
Cluster-18849.0	719	7548008	XP_019261681.1	188	6.8e-12	PREDICTED: uncharacterized protein LOC109239557 [Nicotiana attenuata]
Cluster-18873.0	328	1416868	CBJ14014.1	284	2.3e-23	hypothetical protein ..mitochondrion.. [Beta vulgaris subsp. maritima]
Cluster-18878.0	726	11004354	PSS10315.1	538	1.8e-52	G-type lectin S-receptor-like serine..threonine-protein kinase [Actinidia chinensis var. chinensis]
Cluster-18886.0	688	8948669	XP_021645969.1	188	6.4e-12	mini zinc finger protein 2-like isoform X3 [Hevea brasiliensis]
Cluster-18892.0	598	10990146	PSR88155.1	242	3.1e-18	Kirola like [Actinidia chinensis var. chinensis]
Cluster-18907.0	464	11003206	PSS08274.1	412	4.6e-38	Endonuclease [Actinidia chinensis var. chinensis]
Cluster-18911.0	680	8268889	XP_007210226.2	272	1.2e-21	uncharacterized protein LOC18776948 [Prunus persica]
Cluster-18922.0	1638	11003133	PSS08201.1	2178	2.7e-242	Transposon Tf2-9 polyprotein [Actinidia chinensis var. chinensis]
Cluster-18926.0	498	551681	CAN77089.1	134	8.5e-06	hypothetical protein VITISV_009709, partial [Vitis vinifera]
Cluster-18928.0	483	11003206	PSS08274.1	357	1.1e-31	Endonuclease [Actinidia chinensis var. chinensis]
Cluster-18930.0	367	563881	CAN77360.1	281	5.6e-23	hypothetical protein VITISV_011015 [Vitis vinifera]
Cluster-1894.0	670	11019435	PSS35712.1	293	4.2e-24	Pumilio like [Actinidia chinensis var. chinensis]
Cluster-18940.0	1476	11004611	PSS11167.1	562	6e-55	U11..U12 small nuclear ribonucleoprotein [Actinidia chinensis var. chinensis]
Cluster-18951.0	305	7501035	XP_019182818.1	289	5.5e-24	PREDICTED: pre-rRNA-processing protein ESF1 [Ipomoea nil]
Cluster-18957.0	541	10002154	PKU77483.1	206	4.1e-14	Retrovirus-related Pol polyprotein from transposon TNT 1-94 [Dendrobium catenatum]
Cluster-18958.0	498	2353720	AGR88905.1	244	1.5e-18	remorin 1 [Datisca glomerata]
Cluster-18965.1	597	3465237	KDP26534.1	241	4e-18	hypothetical protein JCGZ_17692 [Jatropha curcas]
Cluster-18966.1	782	10214549	PNS93438.1	141	2.1e-06	hypothetical protein POPTR_018G087500v3 [Populus trichocarpa]
Cluster-18968.0	366	7433897	XP_019051688.1	436	6e-41	PREDICTED: uncharacterized protein LOC109114072 [Nelumbo nucifera]
Cluster-18972.0	1251	2692508	XP_006351795.1	1332	2.6e-144	PREDICTED: peroxidase N1 [Solanum tuberosum]
Cluster-18980.0	630	11012327	PSS24572.1	900	1.6e-94	ABC transporter C family member 9 like [Actinidia chinensis var. chinensis]
Cluster-18980.1	1847	11004122	PSS10083.1	1430	1.7e-155	ABC transporter C family member 9 like [Actinidia chinensis var. chinensis]
Cluster-18985.0	1141	3573508	XP_008389294.1	292	9.4e-24	PREDICTED: tetraketide alpha-pyrone reductase 2-like [Malus domestica]
Cluster-18987.0	1002	10989528	PSR87537.1	1124	2.8e-120	Protein SIEVE ELEMENT OCCLUSION B like [Actinidia chinensis var. chinensis]
Cluster-18988.0	730	9743147	XP_022850730.1	200	2.8e-13	uncharacterized protein LOC111372592, partial [Olea europaea var. sylvestris]
Cluster-19001.0	616	9092582	XP_021827477.1	282	7.3e-23	uncharacterized protein LOC110768097 [Prunus avium]
Cluster-19012.0	568	4698491	XP_011070807.1	202	1.3e-13	ethylene-responsive transcription factor ERF069 [Sesamum indicum]
Cluster-19022.0	314	568560	CAN80206.1	329	1.3e-28	hypothetical protein VITISV_039290 [Vitis vinifera]
Cluster-19030.0	388	8717120	XP_021289856.1	598	1e-59	LOW QUALITY PROTEIN: leucine-rich repeat receptor-like protein kinase PXC1 [Herrania umbratica]
Cluster-19034.0	679	10667013	XP_023887625.1	277	3e-22	uncharacterized protein LOC111999720 [Quercus suber]
Cluster-19034.1	329	10688883	XP_023911425.1	143	5.1e-07	uncharacterized protein LOC112023042 [Quercus suber]
Cluster-19035.0	432	6801571	XP_017186567.1	383	9.9e-35	PREDICTED: protein FAR1-RELATED SEQUENCE 5-like [Malus domestica]
Cluster-19035.2	390	9081387	XP_021815106.1	458	1.8e-43	protein FAR1-RELATED SEQUENCE 5-like [Prunus avium]
Cluster-19036.0	370	10704265	XP_023928471.1	297	8e-25	uncharacterized protein LOC112039798 [Quercus suber]
Cluster-19059.0	507	11012416	PSS24661.1	150	1.2e-07	Uncharacterized protein CEY00_Acc09577 [Actinidia chinensis var. chinensis]
Cluster-19060.0	583	11006339	PSS14099.1	333	8.4e-29	AP2..ERF and B3 domain-containing transcription factor [Actinidia chinensis var. chinensis]
Cluster-1907.0	333	11005619	PSS13379.1	276	2e-22	Binding partner of like, partial [Actinidia chinensis var. chinensis]
Cluster-19072.0	824	6267103	KZM94721.1	204	1.1e-13	hypothetical protein DCAR_017963 [Daucus carota subsp. sativus]
Cluster-19073.0	426	3131295	AHG32726.1	537	1.4e-52	ORF3, partial [Dioscorea rotundata]
Cluster-19084.0	2877	1724718	XP_003632605.1	1349	6.4e-146	PREDICTED: probable leucine-rich repeat receptor-like protein kinase At2g33170 [Vitis vinifera]
Cluster-19085.0	667	10675037	XP_023896547.1	465	4.8e-44	uncharacterized protein LOC112008450 [Quercus suber]
Cluster-19088.0	367	7015470	XP_017696694.1	591	6.4e-59	PREDICTED: RNA-directed DNA polymerase homolog [Phoenix dactylifera]
Cluster-19088.1	327	6759923	OAY81215.1	453	5.7e-43	Transposon Ty3-G Gag-Pol polyprotein [Ananas comosus]
Cluster-19092.0	723	7803901	OMO81305.1	408	2.1e-37	reverse transcriptase [Corchorus capsularis]
Cluster-1910.0	447	10003851	PKU79180.1	291	4.8e-24	Retrovirus-related Pol polyprotein from transposon TNT 1-94 [Dendrobium catenatum]
Cluster-19106.0	680	10996515	PSR98163.1	558	8e-55	Protein CNGC15c like [Actinidia chinensis var. chinensis]
Cluster-19138.0	318	11013984	PSS28717.1	381	1.3e-34	LRR receptor-like serine..threonine-protein kinase precursor [Actinidia chinensis var. chinensis]
Cluster-19146.0	509	10989160	PSR86660.1	144	6e-07	LRR receptor-like serine..threonine-protein kinase [Actinidia chinensis var. chinensis]
Cluster-19150.0	366	6645388	OAO89112.1	221	5.1e-16	hypothetical protein AXX17_ATUG04420 [Arabidopsis thaliana]
Cluster-19156.0	677	10996760	PSR98408.1	480	8.8e-46	Glucan endo-1,3-beta-glucosidase [Actinidia chinensis var. chinensis]
Cluster-19183.0	430	10998271	PSS00467.1	186	6.9e-12	Histidine kinase [Actinidia chinensis var. chinensis]
Cluster-19184.0	1355	6455693	XP_016438442.1	155	8.6e-08	PREDICTED: uncharacterized protein LOC107764395 [Nicotiana tabacum]
Cluster-19188.0	517	8308846	XP_011100913.2	531	8.2e-52	probable WRKY transcription factor 13 [Sesamum indicum]
Cluster-19190.0	747	9360847	ATE80673.1	1233	4.7e-133	Trehalose-6-phosphate synthase 2 [Betula platyphylla]
Cluster-19197.0	726	11003133	PSS08201.1	859	1.1e-89	Transposon Tf2-9 polyprotein [Actinidia chinensis var. chinensis]
Cluster-192.0	620	9768045	XP_022885056.1	543	4e-53	cytosolic sulfotransferase 15-like [Olea europaea var. sylvestris]
Cluster-19202.0	752	11003206	PSS08274.1	454	1e-42	Endonuclease [Actinidia chinensis var. chinensis]
Cluster-19203.0	527	9848785	XP_022992466.1	161	6.7e-09	uncharacterized protein LOC111488762 [Cucurbita maxima]
Cluster-19213.0	667	7750768	GAV64643.1	521	1.5e-50	hypothetical protein CFOL_v3_08161 [Cephalotus follicularis]
Cluster-19217.0	585	4248848	XP_010062657.1	271	1.3e-21	PREDICTED: uncharacterized protein LOC104449994 [Eucalyptus grandis]
Cluster-19218.0	689	9591774	PHT80128.1	183	2.5e-11	putative cytochrome c biosynthesis protein [Capsicum annuum]
Cluster-19223.0	528	4512028	XP_010677694.1	167	1.3e-09	PREDICTED: uncharacterized protein LOC104893292 [Beta vulgaris subsp. vulgaris]
Cluster-19233.0	733	10436941	POE92120.1	321	2.6e-27	hypothetical protein CFP56_29664 [Quercus suber]
Cluster-19265.0	475	553066	CAN67711.1	318	3.8e-27	hypothetical protein VITISV_020427 [Vitis vinifera]
Cluster-19272.1	463	7311731	XP_018840702.1	142	9.4e-07	PREDICTED: uncharacterized protein LOC109006019 isoform X1 [Juglans regia]
Cluster-19273.0	692	6150759	XP_015868924.1	180	5.5e-11	PREDICTED: uncharacterized protein LOC107406328 [Ziziphus jujuba]
Cluster-193.0	862	11009595	PSS19387.1	228	1.9e-16	L10-interacting MYB domain-containing protein [Actinidia chinensis var. chinensis]
Cluster-19307.0	490	9917061	PKA67201.1	184	1.3e-11	hypothetical protein AXF42_Ash004693 [Apostasia shenzhenica]
Cluster-19309.0	767	10996550	PSR98198.1	551	5.8e-54	DNA helicase [Actinidia chinensis var. chinensis]
Cluster-19321.0	426	3663027	AIG55302.1	482	3.2e-46	gag-pol, partial [Camellia sinensis]
Cluster-19321.1	340	3663027	AIG55302.1	508	2.5e-49	gag-pol, partial [Camellia sinensis]
Cluster-19322.0	640	6531229	XP_016652489.1	210	1.7e-14	PREDICTED: laccase-14-like [Prunus mume]
Cluster-19324.0	659	10871775	PRQ35440.1	330	2.1e-28	putative RNA-directed DNA polymerase [Rosa chinensis]
Cluster-19324.1	3084	357772	ABA99612.1	1412	3.4e-153	retrotransposon protein, putative, unclassified [Oryza sativa Japonica Group]
Cluster-19346.0	591	10398898	POE54077.1	173	3e-10	hypothetical protein CFP56_35924 [Quercus suber]
Cluster-19346.1	532	10398898	POE54077.1	221	7.5e-16	hypothetical protein CFP56_35924 [Quercus suber]
Cluster-19362.0	735	550046	CAN71862.1	204	9.6e-14	hypothetical protein VITISV_003938 [Vitis vinifera]
Cluster-19362.1	487	8912001	XP_021615055.1	306	9.5e-26	uncharacterized protein LOC110616860 [Manihot esculenta]
Cluster-19362.2	1058	7745558	GAV69859.1	445	1.6e-41	UBN2_3 domain-containing protein [Cephalotus follicularis]
Cluster-1938.0	529	6205400	KYP47726.1	502	1.9e-48	Transposon TX1 uncharacterized [Cajanus cajan]
Cluster-19381.0	506	4507099	XP_010671213.1	200	1.9e-13	PREDICTED: uncharacterized protein LOC104888078 [Beta vulgaris subsp. vulgaris]
Cluster-19389.0	2127	11011573	PSS23818.1	197	1.8e-12	High mobility group B protein [Actinidia chinensis var. chinensis]
Cluster-19389.1	1597	7244707	XP_018632116.1	498	1.7e-47	PREDICTED: uncharacterized protein LOC108947984 [Nicotiana tomentosiformis]
Cluster-194.0	442	559064	CAN70510.1	581	1.1e-57	hypothetical protein VITISV_023158 [Vitis vinifera]
Cluster-19414.0	872	10465990	POF21170.1	600	1.4e-59	putative inactive leucine-rich repeat receptor-like protein kinase [Quercus suber]
Cluster-19415.0	430	11012837	PSS26100.1	475	2.1e-45	B3 domain-containing protein [Actinidia chinensis var. chinensis]
Cluster-19419.0	320	9732508	PIN21662.1	155	2e-08	hypothetical protein CDL12_05637 [Handroanthus impetiginosus]
Cluster-19421.0	1080	11015775	PSS31140.1	620	8.2e-62	Protein MIZU-KUSSEI like [Actinidia chinensis var. chinensis]
Cluster-19428.0	510	11015229	PSS30316.1	785	2.8e-81	DELLA protein [Actinidia chinensis var. chinensis]
Cluster-19435.0	500	8446112	XP_020673625.1	137	3.8e-06	uncharacterized protein LOC110093166 [Dendrobium catenatum]
Cluster-19440.0	550	558408	CAN66057.1	474	3.6e-45	hypothetical protein VITISV_011485 [Vitis vinifera]
Cluster-19442.0	482	7464061	XP_019104849.1	650	1.2e-65	PREDICTED: uncharacterized protein LOC109134898 [Beta vulgaris subsp. vulgaris]
Cluster-19452.0	350	10999702	PSS02870.1	270	1e-21	DnaJ subfamily B member like [Actinidia chinensis var. chinensis]
Cluster-19454.0	470	9120556	XP_021852823.1	135	6.2e-06	uncharacterized protein LOC110792319 [Spinacia oleracea]
Cluster-19459.0	675	3640459	CDP06459.1	864	2.6e-90	unnamed protein product [Coffea canephora]
Cluster-19464.0	524	11003206	PSS08274.1	469	1.3e-44	Endonuclease [Actinidia chinensis var. chinensis]
Cluster-19481.0	1050	10456148	POF11328.1	512	2.7e-49	putative lrr receptor-like serine..threonine-protein kinase [Quercus suber]
Cluster-19481.1	779	10657601	XP_023877167.1	894	1e-93	LRR receptor-like serine..threonine-protein kinase EFR [Quercus suber]
Cluster-19484.0	552	7344386	XP_018821914.1	700	2.2e-71	PREDICTED: leucoanthocyanidin dioxygenase-like [Juglans regia]
Cluster-19490.0	400	10671123	XP_023892187.1	138	2.4e-06	uncharacterized protein LOC112004185 [Quercus suber]
Cluster-19490.1	1005	10669245	XP_023890102.1	200	3.8e-13	uncharacterized protein LOC112002184 [Quercus suber]
Cluster-19513.0	582	3266592	EYU27940.1	228	1.3e-16	hypothetical protein MIMGU_mgv1a0188962mg, partial [Erythranthe guttata]
Cluster-19515.0	474	8082888	XP_020110392.1	238	7.1e-18	uncharacterized protein LOC109725561 [Ananas comosus]
Cluster-19528.0	774	11007031	PSS15458.1	863	3.9e-90	Protein LURP-one-related like [Actinidia chinensis var. chinensis]
Cluster-19530.0	380	3641918	CDP05087.1	279	1e-22	unnamed protein product [Coffea canephora]
Cluster-19535.0	621	7816041	OMO93445.1	645	6e-65	hypothetical protein COLO4_16876 [Corchorus olitorius]
Cluster-19547.0	411	10618354	XP_023763712.1	150	9.9e-08	uncharacterized protein LOC111912222 [Lactuca sativa]
Cluster-1955.0	454	10994589	PSR95407.1	389	2.1e-35	Armadillo repeat-containing protein [Actinidia chinensis var. chinensis]
Cluster-19554.0	841	10701684	XP_023925635.1	179	8.7e-11	uncharacterized protein LOC112037050 [Quercus suber]
Cluster-1956.0	760	6786665	XP_017191820.1	285	4e-23	PREDICTED: uncharacterized mitochondrial protein AtMg00810-like [Malus domestica]
Cluster-19567.0	1546	10989793	PSR87802.1	1433	6.3e-156	Protein GAMETE EXPRESSED 3 like [Actinidia chinensis var. chinensis]
Cluster-19573.0	356	7749181	GAV66258.1	167	9.1e-10	LOW QUALITY PROTEIN: hypothetical protein CFOL_v3_09768, partial [Cephalotus follicularis]
Cluster-19579.0	952	11002399	PSS07467.1	336	6.2e-29	MADS-box transcription factor PHERES like [Actinidia chinensis var. chinensis]
Cluster-19608.1	989	11009907	PSS19699.1	243	3.9e-18	Kinesin-like protein [Actinidia chinensis var. chinensis]
Cluster-1961.0	470	10999878	PSS03046.1	144	5.6e-07	F-box protein like [Actinidia chinensis var. chinensis]
Cluster-19615.0	407	11018477	PSS34466.1	143	6.3e-07	Protein ESKIMO like [Actinidia chinensis var. chinensis]
Cluster-19618.0	499	5095108	XP_012846325.1	353	3.5e-31	PREDICTED: uncharacterized protein LOC105966305 [Erythranthe guttata]
Cluster-19620.0	2032	3270354	EYU31709.1	373	6.8e-33	hypothetical protein MIMGU_mgv1a024293mg, partial [Erythranthe guttata]
Cluster-19635.0	499	10651454	XP_023872939.1	322	1.4e-27	uncharacterized protein LOC111985517 [Quercus suber]
Cluster-19649.0	773	11017555	PSS33263.1	242	4e-18	hypothetical protein CEY00_Acc03650 [Actinidia chinensis var. chinensis]
Cluster-19652.0	426	11007369	PSS15796.1	489	5e-47	Beta-glucuronosyltransferase [Actinidia chinensis var. chinensis]
Cluster-19660.0	413	10859941	PRQ23606.1	167	1.1e-09	putative retrotransposon gag domain-containing protein [Rosa chinensis]
Cluster-19661.0	653	10999801	PSS02969.1	237	1.3e-17	Exonuclease [Actinidia chinensis var. chinensis]
Cluster-19661.1	2261	10999801	PSS02969.1	2664	1.7e-298	Exonuclease [Actinidia chinensis var. chinensis]
Cluster-19671.0	658	8914531	XP_021617875.1	321	2.3e-27	putative F-box protein At4g17565 [Manihot esculenta]
Cluster-19673.0	603	3642755	CDP04271.1	835	5.4e-87	unnamed protein product [Coffea canephora]
Cluster-19677.0	1006	10505164	PON35970.1	170	1.2e-09	hypothetical protein PanWU01x14_332180, partial [Parasponia andersonii]
Cluster-19688.0	489	10363450	PNX96430.1	436	8.1e-41	retrovirus-related Pol polyprotein from transposon TNT 1-94, partial [Trifolium pratense]
Cluster-19692.0	629	7821816	OMO99220.1	183	2.2e-11	hypothetical protein CCACVL1_03887 [Corchorus capsularis]
Cluster-19695.0	549	566777	CAN67513.1	374	1.4e-33	hypothetical protein VITISV_017664 [Vitis vinifera]
Cluster-19705.0	2793	7343559	XP_018821014.1	808	3.4e-83	PREDICTED: ABC transporter C family member 8-like [Juglans regia]
Cluster-19707.0	1925	10571151	POO01958.1	1035	1.1e-109	Zinc finger transcription factor [Trema orientalis]
Cluster-1971.0	949	10994358	PSR95176.1	491	6.5e-47	Titin like [Actinidia chinensis var. chinensis]
Cluster-19711.0	550	11011658	PSS23903.1	584	6.2e-58	Long-chain-alcohol oxidase [Actinidia chinensis var. chinensis]
Cluster-1972.0	727	6206247	KYP48573.1	434	2e-40	Transposon TX1 uncharacterized [Cajanus cajan]
Cluster-19720.0	401	7365805	OIT01967.1	167	1e-09	putative ribonuclease h protein [Nicotiana attenuata]
Cluster-19732.0	900	5108610	XP_012829596.1	164	5.1e-09	PREDICTED: probable prolyl 4-hydroxylase 3 isoform X2 [Erythranthe guttata]
Cluster-19735.0	342	3649320	CDO98587.1	277	1.5e-22	unnamed protein product [Coffea canephora]
Cluster-19738.0	705	6796609	XP_017181990.1	608	1.3e-60	PREDICTED: uncharacterized protein LOC108170945 [Malus domestica]
Cluster-19746.0	361	10631886	XP_023733583.1	139	1.6e-06	rhodanese-like domain-containing protein 11, chloroplastic [Lactuca sativa]
Cluster-19769.0	610	11006560	PSS14320.1	238	9.1e-18	Zinc finger protein like [Actinidia chinensis var. chinensis]
Cluster-19772.0	416	10685878	XP_023905036.1	141	1.1e-06	uncharacterized protein LOC112016784, partial [Quercus suber]
Cluster-19786.0	338	7453858	XP_019082057.1	147	1.8e-07	PREDICTED: uncharacterized protein LOC100267211 isoform X4 [Vitis vinifera]
Cluster-19790.0	337	556587	CAN75043.1	412	3.4e-38	hypothetical protein VITISV_042110 [Vitis vinifera]
Cluster-19793.0	565	10698546	XP_023922151.1	304	1.9e-25	uncharacterized protein LOC112033599 [Quercus suber]
Cluster-19794.0	474	11003206	PSS08274.1	468	1.5e-44	Endonuclease [Actinidia chinensis var. chinensis]
Cluster-19804.0	643	10991991	PSR91219.1	688	6.4e-70	Phosphoenolpyruvate carboxylase [Actinidia chinensis var. chinensis]
Cluster-19812.0	1294	8997739	XP_021659114.1	544	6.4e-53	dof zinc finger protein DOF3.6-like isoform X3 [Hevea brasiliensis]
Cluster-19814.0	1822	11013430	PSS26693.1	1731	2.1e-190	Glucan endo-1,3-beta-glucosidase [Actinidia chinensis var. chinensis]
Cluster-19815.0	1110	10993411	PSR93175.1	1713	1.5e-188	Laccase-4 like [Actinidia chinensis var. chinensis]
Cluster-19819.0	461	10648760	XP_023929547.1	348	1.2e-30	isoflavone 3'-hydroxylase-like [Quercus suber]
Cluster-19824.0	322	11009949	PSS19741.1	178	4.3e-11	UDP-glucose flavonoid 3-O-glucosyltransferase [Actinidia chinensis var. chinensis]
Cluster-19827.0	398	10928843	XP_024166092.1	238	5.9e-18	protein FAR1-RELATED SEQUENCE 5-like [Rosa chinensis]
Cluster-1983.0	486	7778189	OMO55593.1	487	9.8e-47	reverse transcriptase [Corchorus capsularis]
Cluster-19833.0	582	11011919	PSS24164.1	907	2.3e-95	Methylsterol monooxygenase [Actinidia chinensis var. chinensis]
Cluster-19852.0	455	10989004	PSR86504.1	701	1.4e-71	Serine..threonine-protein kinase [Actinidia chinensis var. chinensis]
Cluster-19855.0	375	11012984	PSS26247.1	240	3.3e-18	L-gulonolactone oxidase [Actinidia chinensis var. chinensis]
Cluster-19859.0	659	10651553	XP_023873047.1	368	8.3e-33	uncharacterized protein LOC111985627 [Quercus suber]
Cluster-19874.0	524	10960248	XP_024164227.1	218	1.6e-15	uncharacterized protein LOC112171247 [Rosa chinensis]
Cluster-19875.0	538	8276605	XP_020426617.1	397	2.9e-36	uncharacterized protein LOC109950879 [Prunus persica]
Cluster-19927.0	746	11007690	PSS16117.1	1039	1.5e-110	Triacylglycerol lipase [Actinidia chinensis var. chinensis]
Cluster-19929.0	895	11000213	PSS04105.1	363	4.3e-32	LRR receptor-like serine..threonine-protein kinase [Actinidia chinensis var. chinensis]
Cluster-1993.0	465	11019196	PSS35185.1	158	1.3e-08	Ribonuclease H protein [Actinidia chinensis var. chinensis]
Cluster-19934.0	352	8532810	OTG02614.1	299	4.5e-25	putative zinc finger, CCHC-type, Ribonuclease H-like domain, GAG-pre-integrase domain protein [Helianthus annuus]
Cluster-19936.0	774	8158293	XP_020238635.1	180	6.2e-11	probable inactive receptor kinase At5g58300 [Cajanus cajan]
Cluster-19940.0	629	7456523	XP_019074869.1	330	2e-28	PREDICTED: protein PIN-LIKES 3-like [Vitis vinifera]
Cluster-19953.0	1123	11006868	PSS14628.1	718	3.7e-73	Protein trichome birefringence-like [Actinidia chinensis var. chinensis]
Cluster-19955.0	1092	8949420	XP_021655127.1	1345	7.1e-146	uncharacterized protein LOC110646098 [Hevea brasiliensis]
Cluster-19964.0	707	11092866	XP_024462856.1	140	2.4e-06	protein PECTIC ARABINOGALACTAN SYNTHESIS-RELATED [Populus trichocarpa]
Cluster-19970.0	496	4102859	XP_009626445.1	148	2e-07	PREDICTED: E3 ubiquitin-protein ligase At4g11680-like [Nicotiana tomentosiformis]
Cluster-19973.0	396	10996887	PSR98535.1	184	1.1e-11	Eukaryotic translation initiation factor 4H like [Actinidia chinensis var. chinensis]
Cluster-19984.0	374	10990093	PSR88102.1	471	5.4e-45	Late blight resistance protein like [Actinidia chinensis var. chinensis]
Cluster-19988.0	374	11009859	PSS19651.1	389	1.7e-35	Microtubule-binding protein like [Actinidia chinensis var. chinensis]
Cluster-1999.0	307	9723334	PIN12488.1	236	7.8e-18	Serine..threonine protein kinase [Handroanthus impetiginosus]
Cluster-19992.1	582	8945277	XP_021665216.1	161	7.4e-09	uncharacterized protein LOC110653750 [Hevea brasiliensis]
Cluster-20002.0	888	11004736	PSS11292.1	528	3.1e-51	Dihydroxy-acid dehydratase [Actinidia chinensis var. chinensis]
Cluster-20013.1	1026	11014701	PSS29434.1	371	5.8e-33	Protein RADIALIS-like [Actinidia chinensis var. chinensis]
Cluster-20018.0	578	6149405	XP_015866957.1	696	6.7e-71	PREDICTED: exonuclease 1 [Ziziphus jujuba]
Cluster-20019.0	584	6235000	KYP77326.1	135	7.7e-06	hypothetical protein KK1_048997 [Cajanus cajan]
Cluster-20021.1	928	10992965	PSR92729.1	729	1.6e-74	Photosystem II D1 precursor processing protein like [Actinidia chinensis var. chinensis]
Cluster-20023.0	486	10663537	XP_023883750.1	166	1.6e-09	uncharacterized protein LOC111996048 [Quercus suber]
Cluster-20024.0	573	558501	CAN68820.1	220	1e-15	hypothetical protein VITISV_009132 [Vitis vinifera]
Cluster-20033.0	626	917984	XP_002272315.1	529	1.7e-51	PREDICTED: piriformospora indica-insensitive protein 2 [Vitis vinifera]
Cluster-20042.0	498	10548164	PON78970.1	451	1.5e-42	Ribonuclease H-like domain containing protein, partial [Parasponia andersonii]
Cluster-20042.1	380	556074	CAN65603.1	408	1.1e-37	hypothetical protein VITISV_021511 [Vitis vinifera]
Cluster-20044.0	1145	5458854	XP_013898486.1	150	2.7e-07	hypothetical protein MNEG_8497 [Monoraphidium neglectum]
Cluster-20046.0	621	562399	CAN78294.1	295	2.3e-24	hypothetical protein VITISV_035517 [Vitis vinifera]
Cluster-20047.0	568	2267521	EOX94282.1	135	7.5e-06	Uncharacterized protein TCM_003863 [Theobroma cacao]
Cluster-20050.1	1487	4304172	XP_010274618.1	971	2.2e-102	PREDICTED: haloacid dehalogenase-like hydrolase domain-containing protein Sgpp isoform X1 [Nelumbo nucifera]
Cluster-20062.0	404	7463536	XP_019104313.1	282	4.8e-23	PREDICTED: uncharacterized protein LOC104891519 [Beta vulgaris subsp. vulgaris]
Cluster-2007.0	351	7305088	XP_018833414.1	471	5.1e-45	PREDICTED: cation..calcium exchanger 1 [Juglans regia]
Cluster-20083.0	744	3779515	AIK35195.1	238	1.1e-17	LINE-type retrotransposon LIb DNA [Ipomoea batatas]
Cluster-20085.0	469	11008368	PSS17477.1	270	1.4e-21	hypothetical protein CEY00_Acc12262 [Actinidia chinensis var. chinensis]
Cluster-20104.2	1508	11015311	PSS30398.1	1698	1.1e-186	NHL repeat-containing protein [Actinidia chinensis var. chinensis]
Cluster-20106.0	1212	11019664	PSS35941.1	1103	9.1e-118	2-oxoglutarate-dependent dioxygenase AOP1.2 [Actinidia chinensis var. chinensis]
Cluster-20108.0	362	5082043	XP_012831740.1	279	9.5e-23	PREDICTED: cytochrome P450 81E8-like [Erythranthe guttata]
Cluster-20112.0	1911	8777820	OWM73023.1	1227	6e-132	hypothetical protein CDL15_Pgr001137 [Punica granatum]
Cluster-20121.0	776	7815572	OMO92976.1	333	1.1e-28	reverse transcriptase [Corchorus capsularis]
Cluster-20123.0	1058	299322	YP_173443.1	246	1.9e-18	hypothetical protein NitaMp105 [Nicotiana tabacum]
Cluster-20128.0	354	7737618	GAV77818.1	152	4.9e-08	LOW QUALITY PROTEIN: hypothetical protein CFOL_v3_21288 [Cephalotus follicularis]
Cluster-20134.0	671	7207379	XP_009361334.2	345	3.9e-30	PREDICTED: uncharacterized protein LOC103951630 [Pyrus x bretschneideri]
Cluster-20140.0	2074	10998537	PSS01250.1	2126	3.7e-236	Acyl-lipid ..9-3..-desaturase [Actinidia chinensis var. chinensis]
Cluster-20146.0	607	1632410	YP_004891683.1	139	2.7e-06	unnamed protein product ..chloroplast.. [Nicotiana undulata]
Cluster-20148.0	679	8215368	XP_020271787.1	421	6.1e-39	uncharacterized protein LOC109846957 [Asparagus officinalis]
Cluster-20154.0	306	10840569	XP_024035590.1	237	6e-18	uncharacterized protein LOC112096391 [Citrus clementina]
Cluster-20159.0	393	5838933	BAT86037.1	141	1e-06	hypothetical protein VIGAN_04365000 [Vigna angularis var. angularis]
Cluster-20174.0	1231	10447658	POF02838.1	869	1.2e-90	adp-ribosylation factor 1 [Quercus suber]
Cluster-20179.0	579	11019439	PSS35716.1	648	2.5e-65	Dirigent protein [Actinidia chinensis var. chinensis]
Cluster-20180.1	386	9483762	XP_022755050.1	155	2.4e-08	transcription repressor OFP8-like [Durio zibethinus]
Cluster-20184.0	834	8923086	XP_021627437.1	144	9.9e-07	ent-kaurenoic acid oxidase 2-like [Manihot esculenta]
Cluster-20189.0	1090	11018903	PSS34892.1	261	3.5e-20	Extensin like [Actinidia chinensis var. chinensis]
Cluster-20201.0	1024	10950513	XP_024198629.1	148	4.2e-07	protein FAR1-RELATED SEQUENCE 5-like [Rosa chinensis]
Cluster-20206.0	868	11012508	PSS24753.1	552	5.1e-54	Cellulose synthase-like protein [Actinidia chinensis var. chinensis]
Cluster-20210.0	564	6189571	KYP31897.1	208	2.5e-14	Putative ribonuclease H protein At1g65750 family [Cajanus cajan]
Cluster-20238.0	663	6704938	OAY26566.1	513	1.3e-49	hypothetical protein MANES_16G057100 [Manihot esculenta]
Cluster-20239.0	380	563849	CAN73240.1	258	2.7e-20	hypothetical protein VITISV_035336 [Vitis vinifera]
Cluster-20239.1	598	9965865	PKI73770.1	537	1.9e-52	hypothetical protein CRG98_005841 [Punica granatum]
Cluster-20239.2	916	566679	CAN71029.1	707	5.7e-72	hypothetical protein VITISV_001707 [Vitis vinifera]
Cluster-20245.0	827	556646	CAN70844.1	263	1.6e-20	hypothetical protein VITISV_007637 [Vitis vinifera]
Cluster-20253.0	355	10455156	POF10336.1	360	3.8e-32	putative calcium-binding protein cml10 [Quercus suber]
Cluster-20262.0	671	11087207	XP_002307596.3	485	2.3e-46	non-specific lipid-transfer protein-like protein At2g13820 [Populus trichocarpa]
Cluster-20263.0	993	8554580	OTG24384.1	147	5.3e-07	putative RNA-directed DNA polymerase, eukaryota [Helianthus annuus]
Cluster-20268.0	1546	7333873	XP_018810209.1	1522	3e-166	PREDICTED: serine carboxypeptidase-like 1 [Juglans regia]
Cluster-20269.0	394	3641806	CDP04975.1	141	1e-06	unnamed protein product [Coffea canephora]
Cluster-20279.0	374	8166775	XP_020209321.1	533	3.5e-52	uncharacterized protein LOC109794271 [Cajanus cajan]
Cluster-2028.0	312	11020057	PSS36334.1	235	1e-17	Ribonuclease H protein [Actinidia chinensis var. chinensis]
Cluster-20283.0	580	9092403	XP_021827276.1	240	5.1e-18	uncharacterized protein LOC110767920 [Prunus avium]
Cluster-20285.1	1482	6129806	XP_015875393.1	670	1.8e-67	PREDICTED: AT-hook motif nuclear-localized protein 20-like [Ziziphus jujuba]
Cluster-20293.0	450	7533811	XP_019168382.1	368	5.7e-33	PREDICTED: uncharacterized protein LOC109164083 [Ipomoea nil]
Cluster-20298.1	534	9727415	PIN16569.1	169	8e-10	hypothetical protein CDL12_10775 [Handroanthus impetiginosus]
Cluster-20306.0	462	2047245	XP_004135209.1	240	4e-18	PREDICTED: probable beta-1,3-galactosyltransferase 19 [Cucumis sativus]
Cluster-20328.0	411	7798289	OMO75693.1	279	1.1e-22	reverse transcriptase [Corchorus capsularis]
Cluster-20337.0	332	5095189	XP_012846418.1	164	1.9e-09	PREDICTED: uncharacterized protein LOC105966411 [Erythranthe guttata]
Cluster-20337.1	498	10952360	XP_024200641.1	265	5.5e-21	uncharacterized protein LOC112203983 [Rosa chinensis]
Cluster-20341.0	422	565022	CAN74305.1	392	8.8e-36	hypothetical protein VITISV_035483 [Vitis vinifera]
Cluster-20346.0	406	6844777	XP_017221520.1	183	1.4e-11	PREDICTED: uncharacterized protein LOC108198268 [Daucus carota subsp. sativus]
Cluster-20356.0	3322	2952858	XP_006491472.1	360	3.6e-31	PREDICTED: uncharacterized protein LOC102626455 [Citrus sinensis]
Cluster-20375.0	412	2129890	EMS56299.1	186	6.6e-12	Polycomb group protein EMBRYONIC FLOWER 2 [Triticum urartu]
Cluster-20376.0	325	10699804	XP_023923566.1	168	6.3e-10	uncharacterized protein LOC112034969 [Quercus suber]
Cluster-2038.0	392	11010826	PSS21414.1	216	2.1e-15	Mediator of RNA polymerase II transcription subunit 13-like [Actinidia chinensis var. chinensis]
Cluster-20380.0	802	4532034	XP_002276038.2	528	2.8e-51	PREDICTED: uncharacterized protein LOC100241383 [Vitis vinifera]
Cluster-20383.0	477	559291	CAN63923.1	326	4.4e-28	hypothetical protein VITISV_004023 [Vitis vinifera]
Cluster-20383.1	635	554545	CAN66043.1	531	1e-51	hypothetical protein VITISV_001198 [Vitis vinifera]
Cluster-20394.0	549	6283714	KZN11333.1	323	1.1e-27	hypothetical protein DCAR_003989 [Daucus carota subsp. sativus]
Cluster-20398.0	495	571978	CAN79373.1	354	2.6e-31	hypothetical protein VITISV_028502 [Vitis vinifera]
Cluster-2040.0	494	4304695	XP_010275296.1	165	2.2e-09	PREDICTED: ribose-phosphate pyrophosphokinase 1 isoform X1 [Nelumbo nucifera]
Cluster-2041.0	316	3504821	XP_008238542.1	212	4.8e-15	PREDICTED: uncharacterized protein LOC103337169 [Prunus mume]
Cluster-20413.0	405	10655617	XP_023874979.1	200	1.5e-13	uncharacterized protein LOC111987485 [Quercus suber]
Cluster-20432.1	1261	11006888	PSS14648.1	210	3.3e-14	NADH-quinone oxidoreductase subunit L like [Actinidia chinensis var. chinensis]
Cluster-20449.0	482	11010826	PSS21414.1	157	1.8e-08	Mediator of RNA polymerase II transcription subunit 13-like [Actinidia chinensis var. chinensis]
Cluster-20463.0	339	8482979	ARQ20729.1	594	2.6e-59	nerolidol synthesis [Camellia sinensis]
Cluster-20468.0	1163	10693831	XP_023916938.1	983	7.1e-104	protein NYNRIN-like [Quercus suber]
Cluster-20471.0	681	10852741	PRQ16406.1	842	9.4e-88	putative hexosyltransferase [Rosa chinensis]
Cluster-20482.0	653	7193835	XP_018460645.1	354	3.5e-31	PREDICTED: uncharacterized protein LOC108831621 [Raphanus sativus]
Cluster-2049.0	595	9526419	XP_022739567.1	570	2.8e-56	homeobox-leucine zipper protein HAT22-like [Durio zibethinus]
Cluster-20495.0	371	6438325	XP_016505680.1	266	3.1e-21	PREDICTED: uncharacterized protein LOC107823527 [Nicotiana tabacum]
Cluster-2050.0	325	7749091	GAV66327.1	257	3e-20	hypothetical protein CFOL_v3_09837, partial [Cephalotus follicularis]
Cluster-20501.0	694	8999686	XP_021661276.1	562	2.8e-55	RING-H2 finger protein ATL46-like [Hevea brasiliensis]
Cluster-20501.1	797	4528120	XP_002265075.3	360	8.5e-32	PREDICTED: RING-H2 finger protein ATL46 [Vitis vinifera]
Cluster-2051.0	312	10896766	PRQ60431.1	397	1.7e-36	putative RNA-directed DNA polymerase [Rosa chinensis]
Cluster-20522.1	486	3270354	EYU31709.1	142	9.8e-07	hypothetical protein MIMGU_mgv1a024293mg, partial [Erythranthe guttata]
Cluster-20526.0	419	10836293	XP_024036226.1	188	3.9e-12	uncharacterized protein LOC112096775 [Citrus clementina]
Cluster-20547.0	950	10534107	PON64913.1	247	1.3e-18	Pectinesterase inhibitor domain containing protein [Parasponia andersonii]
Cluster-20549.0	1732	11006013	PSS13773.1	1768	1e-194	Metal tolerance protein [Actinidia chinensis var. chinensis]
Cluster-20555.0	941	5945314	KUM49502.1	143	1.5e-06	hypothetical protein ABT39_MTgene2726 ..mitochondrion.. [Picea glauca]
Cluster-20557.0	658	10999033	PSS01746.1	836	4.5e-87	Protein STRICTOSIDINE SYNTHASE-LIKE 2 like [Actinidia chinensis var. chinensis]
Cluster-20571.0	912	11016997	PSS32705.1	844	7.3e-88	Nodulation-signaling pathway 2 protein [Actinidia chinensis var. chinensis]
Cluster-20572.0	685	565033	CAN74303.1	585	6e-58	hypothetical protein VITISV_032980 [Vitis vinifera]
Cluster-20576.0	1050	10989915	PSR87924.1	1144	1.4e-122	Condensin-2 complex subunit like [Actinidia chinensis var. chinensis]
Cluster-20586.0	494	11013617	PSS26880.1	655	3.3e-66	Cysteine-rich receptor-like protein kinase [Actinidia chinensis var. chinensis]
Cluster-20620.0	418	3585757	XP_008350165.1	295	1.5e-24	PREDICTED: uncharacterized protein LOC103413482 [Malus domestica]
Cluster-20634.0	1223	9003163	XP_021774290.1	162	1.2e-08	F-box..FBD..LRR-repeat protein At1g13570-like [Chenopodium quinoa]
Cluster-20647.0	1239	9085963	XP_021820196.1	1374	3.5e-149	uncharacterized protein At4g06744-like [Prunus avium]
Cluster-20652.0	402	4526765	XP_010647948.1	214	3.6e-15	PREDICTED: uncharacterized protein LOC100261046 [Vitis vinifera]
Cluster-20683.0	450	11019801	PSS36078.1	495	1.1e-47	Endonuclease [Actinidia chinensis var. chinensis]
Cluster-20685.0	537	9591770	PHT80124.1	165	2.3e-09	ATP synthase subunit c, chloroplastic [Capsicum annuum]
Cluster-20702.0	362	11020193	PSS36470.1	276	2.1e-22	Cytochrome P450 90B1 like [Actinidia chinensis var. chinensis]
Cluster-20710.0	1119	11002489	PSS07557.1	613	5.5e-61	Zinc finger protein [Actinidia chinensis var. chinensis]
Cluster-20735.0	867	867930	EEF48293.1	158	2.5e-08	conserved hypothetical protein [Ricinus communis]
Cluster-20738.0	683	9206263	XP_021986485.1	140	2.4e-06	ATP-dependent RNA helicase ded1-like [Helianthus annuus]
Cluster-20768.0	445	11019006	PSS34995.1	259	2.4e-20	Endonuclease [Actinidia chinensis var. chinensis]
Cluster-20774.0	341	10681493	XP_023907727.1	314	7.8e-27	uncharacterized protein LOC112019442 [Quercus suber]
Cluster-20781.0	389	11005166	PSS11722.1	305	9.9e-26	TMV resistance protein like [Actinidia chinensis var. chinensis]
Cluster-20794.0	531	10993758	PSR93522.1	714	5.1e-73	Type I inositol polyphosphate 5-phosphatase, partial [Actinidia chinensis var. chinensis]
Cluster-20801.0	345	7614217	XP_019465327.1	238	5.1e-18	PREDICTED: uncharacterized protein LOC109363517 [Lupinus angustifolius]
Cluster-20803.0	585	11004466	PSS10427.1	325	7.1e-28	Protein FAM50B like [Actinidia chinensis var. chinensis]
Cluster-20805.0	782	8678166	OVA02993.1	136	7.9e-06	Reverse transcriptase zinc-binding domain [Macleaya cordata]
Cluster-20806.1	487	11012002	PSS24247.1	170	5.6e-10	BTB..POZ domain-containing protein [Actinidia chinensis var. chinensis]
Cluster-20806.4	301	11018494	PSS34483.1	491	2.1e-47	Anthranilate synthase alpha subunit 1 like [Actinidia chinensis var. chinensis]
Cluster-20806.5	1958	278987	AAU84988.1	547	4.3e-53	anthranilate synthase alpha 1 [Camptotheca acuminata]
Cluster-20813.0	460	10731190	PPD92628.1	202	1e-13	hypothetical protein GOBAR_DD10435 [Gossypium barbadense]
Cluster-20814.0	333	10698621	XP_023922234.1	223	2.7e-16	uncharacterized protein LOC112033684 [Quercus suber]
Cluster-20825.0	607	10942792	XP_024190061.1	490	5.5e-47	uncharacterized protein LOC112194030 [Rosa chinensis]
Cluster-2083.0	425	11005187	PSS11743.1	364	1.6e-32	PKS-NRPS hybrid synthetase [Actinidia chinensis var. chinensis]
Cluster-20837.0	385	11013893	PSS28626.1	287	1.2e-23	Transcription factor ABORTED MICROSPORES like [Actinidia chinensis var. chinensis]
Cluster-20850.0	1181	11010350	PSS20938.1	323	2.5e-27	Transcription factor like [Actinidia chinensis var. chinensis]
Cluster-20851.0	363	9086888	XP_021821223.1	367	5.9e-33	uncharacterized protein LOC110762835, partial [Prunus avium]
Cluster-20852.0	568	6539350	NP_001312841.1	194	1.1e-12	uricase-2 isozyme 1-like [Nicotiana tabacum]
Cluster-20859.0	574	9251048	XP_022135211.1	158	1.6e-08	uncharacterized endoplasmic reticulum membrane protein C16E8.02 isoform X2 [Momordica charantia]
Cluster-20868.0	762	1864912	AFK44551.1	277	3.4e-22	unknown [Lotus japonicus]
Cluster-20876.0	1029	7056217	XP_007022986.2	583	1.5e-57	PREDICTED: protein LIGHT-DEPENDENT SHORT HYPOCOTYLS 4 [Theobroma cacao]
Cluster-20881.0	499	2307154	EOY33887.1	380	2.6e-34	Copper transporter, putative [Theobroma cacao]
Cluster-20889.0	319	4299174	XP_010267824.1	474	2.1e-45	PREDICTED: uncharacterized protein LOC104604941 [Nelumbo nucifera]
Cluster-20899.0	1002	9001273	XP_021663023.1	546	2.9e-53	uncharacterized protein LOC110651865 isoform X2 [Hevea brasiliensis]
Cluster-209.0	307	9733294	PIN22448.1	186	4.9e-12	Auxilin-like protein and related proteins containing DnaJ domain [Handroanthus impetiginosus]
Cluster-20915.0	980	6291143	XP_016168451.1	208	4.4e-14	uncharacterized protein LOC107610996 [Arachis ipaensis]
Cluster-2092.0	478	11018120	PSS33828.1	246	8.5e-19	Uro-adherence factor A like [Actinidia chinensis var. chinensis]
Cluster-20924.0	319	7821209	OMO98613.1	333	4.6e-29	reverse transcriptase [Corchorus capsularis]
Cluster-20928.0	364	9084399	XP_021818449.1	285	1.9e-23	putative disease resistance RPP13-like protein 1 [Prunus avium]
Cluster-20929.0	908	1314753	CBI19017.3	732	7.1e-75	unnamed protein product, partial [Vitis vinifera]
Cluster-20947.0	633	6460798	XP_016553067.1	161	8e-09	PREDICTED: uncharacterized protein LOC107852544 [Capsicum annuum]
Cluster-20954.0	452	10997617	PSR99812.1	310	3e-26	Receptor protein kinase [Actinidia chinensis var. chinensis]
Cluster-20955.0	680	11006198	PSS13958.1	639	3.2e-64	Cellulose synthase A catalytic subunit 7 [UDP-forming] like [Actinidia chinensis var. chinensis]
Cluster-20961.0	562	10014244	GAY34792.1	157	2.1e-08	hypothetical protein CUMW_277200 [Citrus unshiu]
Cluster-20967.0	623	10429810	POE84989.1	747	8.9e-77	senescence-specific cysteine protease sag12 [Quercus suber]
Cluster-20967.2	410	10999845	PSS03013.1	466	2.2e-44	Senescence-specific cysteine protease [Actinidia chinensis var. chinensis]
Cluster-20974.0	374	10990337	PSR88346.1	244	1.1e-18	Origin of replication complex subunit like [Actinidia chinensis var. chinensis]
Cluster-20976.0	683	9329061	GAX83579.1	222	7.3e-16	hypothetical protein CEUSTIGMA_g11004.t1 [Chlamydomonas eustigma]
Cluster-20988.0	365	7301783	XP_018853845.1	374	9.3e-34	PREDICTED: uncharacterized protein LOC109015849, partial [Juglans regia]
Cluster-2099.0	439	10647827	XP_023929875.1	331	1.1e-28	uncharacterized protein LOC112041189 [Quercus suber]
Cluster-20996.0	536	11003206	PSS08274.1	501	2.6e-48	Endonuclease [Actinidia chinensis var. chinensis]
Cluster-21001.0	1471	11016776	PSS32484.1	1619	1.6e-177	Microtubule-actin cross-linking factor 1, like [Actinidia chinensis var. chinensis]
Cluster-21003.0	705	11010323	PSS20911.1	589	2.1e-58	G-type lectin S-receptor-like serine..threonine-protein kinase [Actinidia chinensis var. chinensis]
Cluster-21005.0	661	11007855	PSS16282.1	344	5.1e-30	Protein lin-54 like, partial [Actinidia chinensis var. chinensis]
Cluster-21013.0	434	4268666	XP_010094955.1	155	2.7e-08	eukaryotic initiation factor 4A-13 [Morus notabilis]
Cluster-21016.0	3371	10656651	XP_023876131.1	697	3e-70	uncharacterized protein LOC111988571 [Quercus suber]
Cluster-21020.0	636	7327719	XP_018859126.1	912	6.7e-96	PREDICTED: alcohol dehydrogenase-like 4 [Juglans regia]
Cluster-21023.0	438	2285984	EOY12746.1	167	1.1e-09	Uncharacterized protein TCM_031281 [Theobroma cacao]
Cluster-21039.0	328	11005084	PSS11640.1	166	1.1e-09	RNA polymerase II transcriptional coactivator KELP like [Actinidia chinensis var. chinensis]
Cluster-21039.1	2265	3638270	CDP08668.1	1200	9.6e-129	unnamed protein product [Coffea canephora]
Cluster-21049.0	1957	8308221	ARE30655.1	2609	3.4e-292	cell wall invertase INV11 [Camellia sinensis]
Cluster-21056.0	1545	11011795	PSS24040.1	427	2.8e-39	Polyadenylate-binding protein like [Actinidia chinensis var. chinensis]
Cluster-21057.0	371	10655617	XP_023874979.1	225	1.8e-16	uncharacterized protein LOC111987485 [Quercus suber]
Cluster-2106.0	719	4299460	XP_010268204.1	329	3e-28	PREDICTED: disease resistance protein At4g27190-like isoform X1 [Nelumbo nucifera]
Cluster-21077.0	421	3181627	EXB96864.1	266	3.5e-21	hypothetical protein L484_016637 [Morus notabilis]
Cluster-21079.0	679	10253778	PNT32668.1	215	4.7e-15	hypothetical protein POPTR_006G201700v3 [Populus trichocarpa]
Cluster-21081.0	323	6837289	XP_017257661.1	285	1.7e-23	PREDICTED: probable leucine-rich repeat receptor-like serine..threonine-protein kinase At3g14840 isoform X1 [Daucus carota subsp. sativus]
Cluster-21083.0	775	11005187	PSS11743.1	386	8e-35	PKS-NRPS hybrid synthetase [Actinidia chinensis var. chinensis]
Cluster-21084.0	576	4708302	XP_011084684.1	241	3.9e-18	INO80 complex subunit D-like [Sesamum indicum]
Cluster-21098.1	380	8264597	XP_020415542.1	377	4.3e-34	uncharacterized protein LOC109948051 [Prunus persica]
Cluster-21100.0	428	8642223	ARU79077.1	676	1e-68	beta-glucosidase 9 GH1 family [Camellia sinensis]
Cluster-21101.0	372	8997130	XP_021658443.1	307	5.6e-26	secoisolariciresinol dehydrogenase-like [Hevea brasiliensis]
Cluster-21103.0	1068	10998090	PSS00286.1	1362	7.4e-148	Oxidoreductase, N-terminal protein [Actinidia chinensis var. chinensis]
Cluster-21107.0	645	10746172	PPR82123.1	224	4e-16	hypothetical protein GOBAR_AA38584 [Gossypium barbadense]
Cluster-21107.2	396	10992444	PSR91672.1	658	1.2e-66	Beta-amylase [Actinidia chinensis var. chinensis]
Cluster-21108.0	2723	10001219	PKU76548.1	148	1.1e-06	ATP-dependent DNA helicase PIF1 [Dendrobium catenatum]
Cluster-21109.0	407	11007720	PSS16147.1	138	2.4e-06	Integrin alpha-4 like [Actinidia chinensis var. chinensis]
Cluster-21113.0	537	1743639	AEX57692.1	140	1.9e-06	hypothetical protein RasatMp061 ..mitochondrion.. [Raphanus sativus]
Cluster-21118.0	435	9994921	PKU70250.1	224	2.7e-16	Retrovirus-related Pol polyprotein from transposon TNT 1-94 [Dendrobium catenatum]
Cluster-21120.0	428	4291251	XP_010257525.1	265	4.7e-21	PREDICTED: AAA-ATPase At4g25835-like [Nelumbo nucifera]
Cluster-21123.0	496	11018903	PSS34892.1	167	1.3e-09	Extensin like [Actinidia chinensis var. chinensis]
Cluster-21134.0	463	7336194	XP_018812813.1	388	2.8e-35	PREDICTED: very-long-chain 3-oxoacyl-CoA reductase-like protein At1g24470 [Juglans regia]
Cluster-21134.1	517	11013659	PSS26922.1	678	7.4e-69	Very-long-chain 3-oxoacyl-CoA reductase-like protein [Actinidia chinensis var. chinensis]
Cluster-2114.0	826	7805902	OMO83306.1	181	5e-11	Integrase, catalytic core [Corchorus capsularis]
Cluster-21148.0	536	11007507	PSS15934.1	553	2.4e-54	Subtilisin-like protease [Actinidia chinensis var. chinensis]
Cluster-21168.0	339	8222838	XP_020243502.1	455	3.5e-43	uncharacterized protein LOC109821753 [Asparagus officinalis]
Cluster-21168.1	301	8207372	XP_020262957.1	410	5.1e-38	uncharacterized protein LOC109838932 [Asparagus officinalis]
Cluster-21179.0	1660	3627258	CDP19875.1	439	1.2e-40	unnamed protein product [Coffea canephora]
Cluster-2118.0	1878	11020092	PSS36369.1	1613	1e-176	Cation transporter like [Actinidia chinensis var. chinensis]
Cluster-21183.0	1266	10996905	PSR98553.1	281	2e-22	Mucin-4 beta chain like [Actinidia chinensis var. chinensis]
Cluster-21187.0	372	11005187	PSS11743.1	193	9.2e-13	PKS-NRPS hybrid synthetase [Actinidia chinensis var. chinensis]
Cluster-21190.0	434	8934210	XP_021596642.1	442	1.4e-41	uncharacterized protein LOC110603250 [Manihot esculenta]
Cluster-21194.0	610	4856221	XP_011461539.1	146	4.3e-07	PREDICTED: FH protein interacting protein FIP2-like [Fragaria vesca subsp. vesca]
Cluster-2120.0	1150	10987917	PSR84956.1	613	5.6e-61	Disease resistance protein [Actinidia chinensis var. chinensis]
Cluster-21203.1	386	6912167	GAU48828.1	275	3e-22	hypothetical protein TSUD_190590, partial [Trifolium subterraneum]
Cluster-21203.3	408	10859942	PRQ23607.1	270	1.2e-21	putative aspartic peptidase domain-containing protein [Rosa chinensis]
Cluster-21205.0	1242	6148892	XP_015866164.1	1082	2.5e-115	PREDICTED: uncharacterized protein At1g28695-like [Ziziphus jujuba]
Cluster-21210.0	439	10453964	POF09144.1	294	2.1e-24	transposase [Quercus suber]
Cluster-21213.1	760	6431500	XP_016499089.1	536	3.2e-52	PREDICTED: uncharacterized protein LOC107817738, partial [Nicotiana tabacum]
Cluster-21225.0	2312	9921155	AUD40390.1	3016	0	9-cis-epoxycarotenoid dioxygenase 2 [Camellia sinensis]
Cluster-21226.0	801	7737618	GAV77818.1	180	6.4e-11	LOW QUALITY PROTEIN: hypothetical protein CFOL_v3_21288 [Cephalotus follicularis]
Cluster-21230.0	823	11018680	PSS34669.1	770	2.5e-79	Rhodanese-like domain-containing protein [Actinidia chinensis var. chinensis]
Cluster-21239.0	1489	7815757	OMO93161.1	229	2.5e-16	Kelch repeat type 1 [Corchorus capsularis]
Cluster-21249.0	807	11016776	PSS32484.1	794	4.1e-82	Microtubule-actin cross-linking factor 1, like [Actinidia chinensis var. chinensis]
Cluster-21270.0	429	3636681	CDP10555.1	536	1.8e-52	unnamed protein product [Coffea canephora]
Cluster-21274.0	519	11019980	PSS36257.1	383	1.2e-34	Forkhead box protein [Actinidia chinensis var. chinensis]
Cluster-21280.1	341	10952356	XP_024200636.1	278	1.2e-22	uncharacterized protein LOC112203979 [Rosa chinensis]
Cluster-21283.0	317	11013227	PSS26490.1	324	5e-28	Inactive purple acid phosphatase 27 precursor [Actinidia chinensis var. chinensis]
Cluster-21298.0	587	5603668	KQL15308.1	218	1.8e-15	hypothetical protein SETIT_023175mg [Setaria italica]
Cluster-2130.0	495	11017118	PSS32826.1	476	1.9e-45	Disease resistance protein [Actinidia chinensis var. chinensis]
Cluster-21301.0	471	10681493	XP_023907727.1	487	9.4e-47	uncharacterized protein LOC112019442 [Quercus suber]
Cluster-21315.0	364	8061006	XP_020086069.1	136	3.7e-06	glutamate--cysteine ligase, chloroplastic [Ananas comosus]
Cluster-21345.0	402	4311281	XP_010245313.1	475	2e-45	PREDICTED: protochlorophyllide reductase-like [Nelumbo nucifera]
Cluster-21367.0	341	8718537	XP_021291437.1	269	1.3e-21	F-box protein At3g07870-like isoform X1 [Herrania umbratica]
Cluster-21386.0	1720	10991989	PSR91217.1	1018	9.2e-108	Protein MIZU-KUSSEI like [Actinidia chinensis var. chinensis]
Cluster-2140.0	430	10996510	PSR98158.1	353	3e-31	Helicase protein [Actinidia chinensis var. chinensis]
Cluster-2142.0	1056	3627694	CDP19437.1	247	1.4e-18	unnamed protein product [Coffea canephora]
Cluster-21420.0	932	10009838	PKU85167.1	230	1.2e-16	Retrovirus-related Pol polyprotein from transposon TNT 1-94 [Dendrobium catenatum]
Cluster-21442.0	571	11005577	PSS12133.1	398	2.4e-36	Receptor-like serine..threonine-protein kinase [Actinidia chinensis var. chinensis]
Cluster-21443.0	988	10647827	XP_023929875.1	429	1.1e-39	uncharacterized protein LOC112041189 [Quercus suber]
Cluster-21446.0	550	549692	CAN72506.1	165	2.4e-09	hypothetical protein VITISV_027280 [Vitis vinifera]
Cluster-21454.0	1577	10999635	PSS02803.1	1491	1.2e-162	Acetyl-CoA-benzylalcohol acetyltransferase [Actinidia chinensis var. chinensis]
Cluster-21455.0	2678	921907	XP_002271388.1	2966	0	PREDICTED: leucine-rich repeat receptor-like protein kinase PEPR1 [Vitis vinifera]
Cluster-2147.0	427	4688214	XP_011015936.1	214	3.9e-15	PREDICTED: uncharacterized protein LOC105119490 [Populus euphratica]
Cluster-21470.0	1755	11017901	PSS33609.1	1815	3.6e-200	Sugar transport protein [Actinidia chinensis var. chinensis]
Cluster-21487.0	1745	10998154	PSS00350.1	1464	1.8e-159	Protein PIN-LIKES like [Actinidia chinensis var. chinensis]
Cluster-21494.0	3514	10999735	PSS02903.1	3792	0	Leucine-rich repeat receptor-like serine..threonine-protein kinase [Actinidia chinensis var. chinensis]
Cluster-21499.0	770	7858853	ONI09437.1	140	2.7e-06	hypothetical protein PRUPE_5G238200 [Prunus persica]
Cluster-21510.0	366	7340951	XP_018818090.1	286	1.5e-23	PREDICTED: uncharacterized protein LOC108989068, partial [Juglans regia]
Cluster-21514.0	1040	10996750	PSR98398.1	515	1.2e-49	Rho GDP-dissociation inhibitor like [Actinidia chinensis var. chinensis]
Cluster-21517.0	1625	4305017	XP_010275740.1	175	4.9e-10	PREDICTED: FIP1[V]-like protein [Nelumbo nucifera]
Cluster-21522.0	1452	11014188	PSS28921.1	1782	2e-196	Berberine bridge enzyme-like [Actinidia chinensis var. chinensis]
Cluster-21535.0	1064	10988326	PSR85365.1	1395	1.1e-151	Primary amine oxidase [Actinidia chinensis var. chinensis]
Cluster-21535.1	309	7311505	XP_018840460.1	475	1.5e-45	PREDICTED: primary amine oxidase-like [Juglans regia]
Cluster-21548.0	1084	5094281	XP_012845398.1	393	1.7e-35	PREDICTED: uncharacterized protein LOC105965402 [Erythranthe guttata]
Cluster-21550.0	641	11019006	PSS34995.1	292	5.3e-24	Endonuclease [Actinidia chinensis var. chinensis]
Cluster-21552.0	728	10997160	PSR98808.1	235	2.4e-17	Threonylcarbamoyl-AMP synthase [Actinidia chinensis var. chinensis]
Cluster-21561.0	511	7042075	XP_007044673.2	400	1.3e-36	PREDICTED: galactinol synthase 1 [Theobroma cacao]
Cluster-21576.0	455	10998381	PSS01094.1	140	1.6e-06	Mitochondrial glycoprotein [Actinidia chinensis var. chinensis]
Cluster-21596.0	658	1542876	AEF98135.1	923	3.7e-97	cytochrome c oxidase subunit I, partial ..mitochondrion.. [Lingulodinium polyedrum]
Cluster-21598.0	1663	11011795	PSS24040.1	474	1.1e-44	Polyadenylate-binding protein like [Actinidia chinensis var. chinensis]
Cluster-21598.1	1668	2299457	EOY26190.1	1172	1.2e-125	HXXXD-type acyl-transferase family protein, putative [Theobroma cacao]
Cluster-21605.0	1469	10650648	XP_023872038.1	1348	4.3e-146	WAT1-related protein At3g30340-like [Quercus suber]
Cluster-21609.0	546	7397081	OIV90010.1	282	6.4e-23	hypothetical protein TanjilG_00311 [Lupinus angustifolius]
Cluster-21620.0	2215	10536821	PON67627.1	1149	7.7e-123	F-box domain containing protein [Trema orientalis]
Cluster-21621.0	741	4815065	KJB50092.1	227	2.1e-16	hypothetical protein B456_008G153400 [Gossypium raimondii]
Cluster-21630.0	981	11012281	PSS24526.1	1025	8.1e-109	TMV resistance protein like [Actinidia chinensis var. chinensis]
Cluster-21652.0	942	7453948	XP_019082147.1	367	1.6e-32	PREDICTED: transcription factor BIM1 [Vitis vinifera]
Cluster-21659.0	638	10655617	XP_023874979.1	239	7.3e-18	uncharacterized protein LOC111987485 [Quercus suber]
Cluster-21661.0	405	6837480	XP_017257879.1	289	7.4e-24	PREDICTED: uncharacterized protein At4g02000-like [Daucus carota subsp. sativus]
Cluster-21666.0	688	4649254	XP_010941204.1	184	1.9e-11	PREDICTED: BUD13 homolog [Elaeis guineensis]
Cluster-21670.0	1351	3663027	AIG55302.1	767	9.2e-79	gag-pol, partial [Camellia sinensis]
Cluster-21672.0	442	7785727	OMO63131.1	185	9.3e-12	Integrase, catalytic core [Corchorus capsularis]
Cluster-2168.0	430	3663027	AIG55302.1	415	1.9e-38	gag-pol, partial [Camellia sinensis]
Cluster-21691.0	324	6126510	XP_015885566.1	307	4.8e-26	PREDICTED: cinnamoyl-CoA reductase 1 [Ziziphus jujuba]
Cluster-21694.0	1440	8984443	XP_021644425.1	199	7.2e-13	uncharacterized protein LOC110638240 [Hevea brasiliensis]
Cluster-2171.0	473	11009717	PSS19509.1	402	6.8e-37	Leucine-rich repeat receptor-like protein kinase precursor [Actinidia chinensis var. chinensis]
Cluster-21726.0	1318	9091052	XP_021825770.1	332	2.5e-28	uncharacterized protein LOC110766714 [Prunus avium]
Cluster-21738.0	528	5093224	XP_012844224.1	208	2.4e-14	PREDICTED: uncharacterized protein LOC105964248 [Erythranthe guttata]
Cluster-21745.0	1382	10988453	PSR85953.1	597	4.9e-59	Ras guanine nucleotide exchange factor F like [Actinidia chinensis var. chinensis]
Cluster-21747.0	455	11004355	PSS10316.1	240	4e-18	G-type lectin S-receptor-like serine..threonine-protein kinase [Actinidia chinensis var. chinensis]
Cluster-21753.0	316	561546	CAN61757.1	177	5.5e-11	hypothetical protein VITISV_030741 [Vitis vinifera]
Cluster-21753.1	610	557578	CAN68153.1	369	5.9e-33	hypothetical protein VITISV_009302 [Vitis vinifera]
Cluster-21759.0	729	11013548	PSS26811.1	157	2.7e-08	Allantoin permease [Actinidia chinensis var. chinensis]
Cluster-21761.3	1039	7741339	GAV74096.1	293	6.5e-24	hypothetical protein CFOL_v3_17577, partial [Cephalotus follicularis]
Cluster-21780.0	635	5096615	XP_012848004.1	340	1.4e-29	PREDICTED: uncharacterized protein LOC105967965 [Erythranthe guttata]
Cluster-2179.0	349	564172	CAN64078.1	156	1.7e-08	hypothetical protein VITISV_041213 [Vitis vinifera]
Cluster-21791.0	399	7324604	XP_018855652.1	228	8.6e-17	PREDICTED: uncharacterized protein LOC109017920 [Juglans regia]
Cluster-21795.0	686	11002634	PSS07702.1	228	1.5e-16	Up-regulator of cell proliferation like [Actinidia chinensis var. chinensis]
Cluster-21796.0	673	10993686	PSR93450.1	599	1.4e-59	PAR1 protein [Actinidia chinensis var. chinensis]
Cluster-21800.1	1559	2368943	EPS71928.1	339	4.5e-29	hypothetical protein M569_02828, partial [Genlisea aurea]
Cluster-21807.0	360	10326867	PNX59845.1	303	1.6e-25	hypothetical protein L195_g059889, partial [Trifolium pratense]
Cluster-21836.0	336	11003206	PSS08274.1	370	2.5e-33	Endonuclease [Actinidia chinensis var. chinensis]
Cluster-21836.1	355	10987874	PSR84913.1	215	2.5e-15	Endonuclease [Actinidia chinensis var. chinensis]
Cluster-21836.2	964	11003206	PSS08274.1	796	2.9e-82	Endonuclease [Actinidia chinensis var. chinensis]
Cluster-21836.3	1416	11003206	PSS08274.1	1337	7.8e-145	Endonuclease [Actinidia chinensis var. chinensis]
Cluster-21836.4	350	7776587	OMO53991.1	353	2.4e-31	reverse transcriptase [Corchorus capsularis]
Cluster-21840.0	860	10997835	PSS00031.1	622	3.8e-62	hypothetical protein CEY00_Acc23998 [Actinidia chinensis var. chinensis]
Cluster-21845.0	551	11001091	PSS04983.1	261	1.8e-20	hypothetical protein CEY00_Acc20844 [Actinidia chinensis var. chinensis]
Cluster-21858.0	566	8312507	XP_020555018.1	166	1.9e-09	UPF0481 protein At3g47200 [Sesamum indicum]
Cluster-21859.0	335	567209	CAN79456.1	411	4.3e-38	hypothetical protein VITISV_004376 [Vitis vinifera]
Cluster-21873.0	1073	11002377	PSS07445.1	645	1e-64	Transcription repressor like [Actinidia chinensis var. chinensis]
Cluster-2188.0	404	10518095	PON48901.1	414	2.4e-38	Myb..SANT-like domain containing protein [Trema orientalis]
Cluster-2189.1	1179	10997151	PSR98799.1	1278	4.5e-138	LRR receptor-like serine..threonine-protein kinase precursor [Actinidia chinensis var. chinensis]
Cluster-2189.2	1883	10997151	PSR98799.1	1797	4.7e-198	LRR receptor-like serine..threonine-protein kinase precursor [Actinidia chinensis var. chinensis]
Cluster-21892.2	666	10006917	PKU82246.1	174	2.6e-10	ataxia telangiectasia mutated family protein [Dendrobium catenatum]
Cluster-21907.0	636	2284836	EOY11598.1	432	3e-40	ATP binding,nucleic acid binding,helicases, putative [Theobroma cacao]
Cluster-21912.0	546	7334828	XP_018811272.1	269	2.1e-21	PREDICTED: uncharacterized protein LOC108983935, partial [Juglans regia]
Cluster-21923.0	406	10653960	XP_023900384.1	307	6e-26	uncharacterized protein LOC112012244, partial [Quercus suber]
Cluster-21933.0	432	11019006	PSS34995.1	295	1.6e-24	Endonuclease [Actinidia chinensis var. chinensis]
Cluster-21934.0	753	8451994	ARJ31332.1	470	1.4e-44	heat shock protein 17.7 [Camellia sinensis]
Cluster-21935.3	716	4559599	KHN10658.1	279	1.9e-22	hypothetical protein glysoja_046746 [Glycine soja]
Cluster-21949.0	574	10555032	PON85838.1	452	1.3e-42	6,7-dimethyl-8-ribityllumazine synthase [Trema orientalis]
Cluster-2196.0	378	10997264	PSR99459.1	346	1.7e-30	DExH-box ATP-dependent RNA helicase [Actinidia chinensis var. chinensis]
Cluster-21960.0	439	10000738	PKU76067.1	459	1.6e-43	Retrovirus-related Pol polyprotein from transposon TNT 1-94 [Dendrobium catenatum]
Cluster-21994.0	413	11011794	PSS24039.1	252	1.5e-19	RAS guanyl-releasing protein like [Actinidia chinensis var. chinensis]
Cluster-21999.0	562	10091848	PLY94325.1	396	4e-36	hypothetical protein LSAT_7X96640 [Lactuca sativa]
Cluster-220.0	367	3270354	EYU31709.1	269	1.4e-21	hypothetical protein MIMGU_mgv1a024293mg, partial [Erythranthe guttata]
Cluster-22016.0	1695	11002446	PSS07514.1	1836	1.3e-202	Protein TOO MANY MOUTHS like [Actinidia chinensis var. chinensis]
Cluster-22019.0	459	3628653	CDP18491.1	241	3.1e-18	unnamed protein product [Coffea canephora]
Cluster-22022.0	403	8425178	XP_020686217.1	281	6.2e-23	uncharacterized protein LOC110102287 [Dendrobium catenatum]
Cluster-22042.0	558	7787716	OMO65120.1	523	7.5e-51	reverse transcriptase [Corchorus capsularis]
Cluster-22048.0	516	10976622	AVQ09322.1	486	1.4e-46	cationic amino acid transporter 5 [Camellia sinensis]
Cluster-22049.1	469	7788376	OMO65780.1	212	7.3e-15	reverse transcriptase [Corchorus capsularis]
Cluster-22108.0	672	10992806	PSR92570.1	826	6.6e-86	Protein GAMETE EXPRESSED like [Actinidia chinensis var. chinensis]
Cluster-2212.0	512	10997155	PSR98803.1	146	3.6e-07	Receptor-like protein [Actinidia chinensis var. chinensis]
Cluster-22122.0	926	7737618	GAV77818.1	181	5.6e-11	LOW QUALITY PROTEIN: hypothetical protein CFOL_v3_21288 [Cephalotus follicularis]
Cluster-22123.0	340	11009527	PSS19319.1	263	6.4e-21	F-box protein [Actinidia chinensis var. chinensis]
Cluster-2213.0	620	917108	XP_002272461.1	781	1e-80	PREDICTED: uncharacterized protein LOC100265673 [Vitis vinifera]
Cluster-22136.0	419	10990119	PSR88128.1	526	2.5e-51	Peroxygenase [Actinidia chinensis var. chinensis]
Cluster-22141.0	342	562247	CAN71808.1	271	7.6e-22	hypothetical protein VITISV_011726 [Vitis vinifera]
Cluster-22148.1	1915	7835569	OMP12974.1	180	1.5e-10	hypothetical protein COLO4_02498 [Corchorus olitorius]
Cluster-22148.2	504	5057017	XP_012571135.1	269	1.9e-21	PREDICTED: uncharacterized protein LOC105852092 [Cicer arietinum]
Cluster-22150.0	467	568225	CAN80129.1	429	5e-40	hypothetical protein VITISV_018340 [Vitis vinifera]
Cluster-22157.0	1001	7863854	ONI14438.1	164	5.7e-09	hypothetical protein PRUPE_4G281000 [Prunus persica]
Cluster-22159.0	1088	11000848	PSS04740.1	590	2.5e-58	Disease resistance RPP13-like protein [Actinidia chinensis var. chinensis]
Cluster-2218.0	477	11003107	PSS08175.1	472	5.2e-45	Protein tweety like [Actinidia chinensis var. chinensis]
Cluster-22193.1	339	564730	CAN64220.1	139	1.5e-06	hypothetical protein VITISV_014001 [Vitis vinifera]
Cluster-22194.0	2088	10656032	XP_023875446.1	463	2.5e-43	putative F-box protein At1g49610 [Quercus suber]
Cluster-22195.0	498	10991778	PSR91006.1	519	1.9e-50	Receptor protein kinase [Actinidia chinensis var. chinensis]
Cluster-222.0	386	11003425	PSS09386.1	307	5.8e-26	Transcription factor like [Actinidia chinensis var. chinensis]
Cluster-22201.0	855	9901445	PKA51585.1	153	9.2e-08	ataxia telangiectasia mutated family protein [Apostasia shenzhenica]
Cluster-22213.0	570	560874	CAN65484.1	171	5e-10	hypothetical protein VITISV_029474 [Vitis vinifera]
Cluster-22219.0	613	11008862	PSS17971.1	531	9.7e-52	Expansin-A1 like [Actinidia chinensis var. chinensis]
Cluster-22222.0	354	556964	CAN71156.1	267	2.3e-21	hypothetical protein VITISV_036760 [Vitis vinifera]
Cluster-22226.0	1896	6836778	XP_017257081.1	1795	8.1e-198	PREDICTED: endo-1,4-beta-xylanase A-like [Daucus carota subsp. sativus]
Cluster-22231.2	376	4871403	AJU57226.1	157	1.4e-08	polyol transporter 4 [Camellia sinensis]
Cluster-22240.0	534	3644869	CDP02604.1	425	1.7e-39	unnamed protein product [Coffea canephora]
Cluster-22244.0	346	10991295	PSR89905.1	471	5e-45	50S ribosomal protein [Actinidia chinensis var. chinensis]
Cluster-22248.0	488	4023552	XP_009350471.1	459	1.7e-43	PREDICTED: uncharacterized protein LOC103941999 [Pyrus x bretschneideri]
Cluster-22252.0	658	1147342	CBI36803.3	183	2.3e-11	unnamed protein product, partial [Vitis vinifera]
Cluster-22259.0	541	10987874	PSR84913.1	268	2.7e-21	Endonuclease [Actinidia chinensis var. chinensis]
Cluster-22266.1	721	11011853	PSS24098.1	144	8.5e-07	DNA..RNA-binding protein Alba-like protein [Actinidia chinensis var. chinensis]
Cluster-22268.0	448	9528586	XP_022741993.1	510	1.9e-49	MDIS1-interacting receptor like kinase 2-like [Durio zibethinus]
Cluster-22287.0	443	1506371	AEC10998.1	166	1.5e-09	hypothetical protein [Camellia sinensis]
Cluster-22291.0	1473	10459441	POF14621.1	438	1.4e-40	putative nucleoredoxin 1 [Quercus suber]
Cluster-22294.0	705	570136	CAN81818.1	250	4.3e-19	hypothetical protein VITISV_009635 [Vitis vinifera]
Cluster-22300.0	2049	11011099	PSS21687.1	2861	0	Beta-galactosidase [Actinidia chinensis var. chinensis]
Cluster-22301.0	440	11003206	PSS08274.1	332	8.3e-29	Endonuclease [Actinidia chinensis var. chinensis]
Cluster-22302.0	817	9168688	XP_022028953.1	450	3.2e-42	uncharacterized protein LOC110930021 [Helianthus annuus]
Cluster-22302.1	632	9221417	XP_022003043.1	207	3.7e-14	uncharacterized protein LOC110900463 [Helianthus annuus]
Cluster-22316.0	642	10998168	PSS00364.1	648	2.8e-65	NDR1..HIN1-Like protein [Actinidia chinensis var. chinensis]
Cluster-22326.0	367	10654522	XP_023873759.1	280	7.4e-23	uncharacterized protein LOC111986365 [Quercus suber]
Cluster-22326.1	491	10682531	XP_023901326.1	307	7.3e-26	zinc finger BED domain-containing protein RICESLEEPER 1-like [Quercus suber]
Cluster-22328.1	467	6223519	KYP65845.1	381	1.8e-34	Transposon TX1 uncharacterized, partial [Cajanus cajan]
Cluster-22329.0	591	8912687	XP_021615820.1	227	1.7e-16	uncharacterized protein LOC110617385 [Manihot esculenta]
Cluster-22334.0	329	4300310	XP_010269395.1	577	2.4e-57	PREDICTED: phosphatidylinositol 4-phosphate 5-kinase 6-like isoform X2 [Nelumbo nucifera]
Cluster-22338.0	381	10696751	XP_023920167.1	217	1.5e-15	uncharacterized protein LOC112031682 [Quercus suber]
Cluster-2234.0	410	10695335	XP_023918601.1	217	1.7e-15	uncharacterized protein LOC112030147 [Quercus suber]
Cluster-22345.0	413	4527722	XP_002266484.3	191	1.7e-12	PREDICTED: uncharacterized protein LOC100246465 [Vitis vinifera]
Cluster-22351.0	1498	10995064	PSR95882.1	1363	8e-148	Plant UBX domain-containing protein [Actinidia chinensis var. chinensis]
Cluster-22356.0	1588	550917	CAN71683.1	139	7.2e-06	hypothetical protein VITISV_040973 [Vitis vinifera]
Cluster-22366.0	637	9432193	ATI24814.1	211	1.3e-14	NADH-plastoquinone oxidoreductase subunit 2 ..plastid.. [Plukenetia volubilis]
Cluster-2237.0	794	11018903	PSS34892.1	190	4.4e-12	Extensin like [Actinidia chinensis var. chinensis]
Cluster-22394.0	436	420550	AAT38756.2	177	7.7e-11	Putative methyltransferase family protein [Solanum demissum]
Cluster-22410.0	989	8316037	XP_020550076.1	1106	3.3e-118	peroxidase 4-like [Sesamum indicum]
Cluster-22411.0	328	11005438	PSS11994.1	380	1.7e-34	Protein gamma response like [Actinidia chinensis var. chinensis]
Cluster-22411.1	841	11005438	PSS11994.1	735	3e-75	Protein gamma response like [Actinidia chinensis var. chinensis]
Cluster-22417.0	366	566702	CAN66507.1	232	2.7e-17	hypothetical protein VITISV_034008 [Vitis vinifera]
Cluster-22433.0	742	10998283	PSS00479.1	570	3.5e-56	Portal protein [Actinidia chinensis var. chinensis]
Cluster-22437.1	1044	8699931	XP_021279353.1	1184	3.2e-127	stomatin-like protein 2, mitochondrial [Herrania umbratica]
Cluster-22449.0	396	4540845	XP_010662684.1	345	2.3e-30	PREDICTED: uncharacterized protein LOC100855090 isoform X3 [Vitis vinifera]
Cluster-22464.0	499	11006905	PSS14665.1	287	1.5e-23	Wee1-like protein kinase [Actinidia chinensis var. chinensis]
Cluster-22466.0	818	5088819	XP_012839280.1	413	6.2e-38	PREDICTED: uncharacterized protein LOC105959686 [Erythranthe guttata]
Cluster-22466.1	511	6831357	XP_017251089.1	141	1.3e-06	PREDICTED: uncharacterized protein At2g29880-like [Daucus carota subsp. sativus]
Cluster-22466.2	330	10991769	PSR90997.1	176	7.6e-11	Disease resistance protein like [Actinidia chinensis var. chinensis]
Cluster-22473.0	424	10673518	XP_023894865.1	348	1.1e-30	uncharacterized protein LOC112006782 [Quercus suber]
Cluster-22474.0	740	563048	CAN65188.1	968	2.5e-102	hypothetical protein VITISV_004365 [Vitis vinifera]
Cluster-22482.0	544	11020281	PSS36558.1	558	6.4e-55	Oligopeptide transporter like [Actinidia chinensis var. chinensis]
Cluster-22483.0	1370	11104365	XP_002321643.3	775	1.1e-79	cytochrome P450 71A1 [Populus trichocarpa]
Cluster-22491.3	1513	11008602	PSS17711.1	657	5.9e-66	CRIB domain-containing protein [Actinidia chinensis var. chinensis]
Cluster-22501.0	593	6940790	GAU20198.1	189	4.3e-12	hypothetical protein TSUD_352620 [Trifolium subterraneum]
Cluster-22512.1	666	8917846	XP_021621582.1	370	4.9e-33	uncharacterized protein LOC110621626 [Manihot esculenta]
Cluster-22517.0	625	7784023	OMO61427.1	487	1.3e-46	Zinc finger, CCCH-type [Corchorus capsularis]
Cluster-22527.0	558	11005421	PSS11977.1	473	4.7e-45	G-type lectin S-receptor-like serine..threonine-protein kinase [Actinidia chinensis var. chinensis]
Cluster-22537.0	438	10991623	PSR90233.1	469	1.1e-44	Callose synthase [Actinidia chinensis var. chinensis]
Cluster-22542.1	615	10671121	XP_023892185.1	288	1.5e-23	uncharacterized protein LOC112004183 [Quercus suber]
Cluster-22543.0	303	11011158	PSS21746.1	483	1.8e-46	Anti-sigma-I factor RsgI6 like [Actinidia chinensis var. chinensis]
Cluster-22547.0	598	9718856	PIN08010.1	261	1.9e-20	hypothetical protein CDL12_19419 [Handroanthus impetiginosus]
Cluster-22551.1	1680	10988855	PSR86355.1	1587	9.5e-174	UDP-glycosyltransferase [Actinidia chinensis var. chinensis]
Cluster-22553.0	1643	2032915	AGC78913.1	192	5.3e-12	hypothetical protein ..mitochondrion.. [Vicia faba]
Cluster-22560.0	344	11092836	XP_024462826.1	457	2.1e-43	uncharacterized protein LOC112328462 [Populus trichocarpa]
Cluster-22564.0	1087	914903	XP_002267536.1	428	1.5e-39	PREDICTED: uncharacterized protein LOC100253093 [Vitis vinifera]
Cluster-22568.0	570	11011069	PSS21657.1	580	1.9e-57	MLO-like protein [Actinidia chinensis var. chinensis]
Cluster-22583.0	533	10932248	XP_024178396.1	448	3.6e-42	alpha-glucan water dikinase, chloroplastic-like [Rosa chinensis]
Cluster-2259.0	514	4858459	XP_011463721.1	138	3e-06	PREDICTED: extensin-2-like, partial [Fragaria vesca subsp. vesca]
Cluster-22600.0	912	9749973	XP_022864277.1	145	8.3e-07	uncharacterized protein LOC111384248 [Olea europaea var. sylvestris]
Cluster-22602.0	1746	10993306	PSR93070.1	1245	4.5e-134	Dirigent protein [Actinidia chinensis var. chinensis]
Cluster-22604.0	381	9992674	PKU68003.1	322	1e-27	Retrovirus-related Pol polyprotein from transposon TNT 1-94 [Dendrobium catenatum]
Cluster-22605.0	658	9750074	XP_022864395.1	598	1.8e-59	amino acid transporter AVT1H [Olea europaea var. sylvestris]
Cluster-22628.0	756	11018587	PSS34576.1	595	4.5e-59	hypothetical protein CEY00_Acc01679 [Actinidia chinensis var. chinensis]
Cluster-22630.0	326	11019006	PSS34995.1	402	4.7e-37	Endonuclease [Actinidia chinensis var. chinensis]
Cluster-22638.0	1727	1726653	XP_002264089.2	172	1.2e-09	PREDICTED: eukaryotic translation initiation factor 3 subunit D-like [Vitis vinifera]
Cluster-22640.0	633	3625909	CDP21225.1	259	3.5e-20	unnamed protein product [Coffea canephora]
Cluster-22643.0	1943	6100669	AMP18196.1	2364	8.7e-264	ammonium transporter protein 1.2 [Camellia sinensis]
Cluster-22652.0	442	8945277	XP_021665216.1	309	3.9e-26	uncharacterized protein LOC110653750 [Hevea brasiliensis]
Cluster-22653.0	932	10650694	XP_023872092.1	537	3e-52	protein FAR-RED IMPAIRED RESPONSE 1-like [Quercus suber]
Cluster-22653.1	553	10650694	XP_023872092.1	275	4.2e-22	protein FAR-RED IMPAIRED RESPONSE 1-like [Quercus suber]
Cluster-22667.0	769	3649565	CDO96860.1	427	1.4e-39	unnamed protein product [Coffea canephora]
Cluster-22667.1	340	10999820	PSS02988.1	405	2.2e-37	IRK-interacting protein [Actinidia chinensis var. chinensis]
Cluster-22675.0	988	8572926	XP_020972669.1	673	5.3e-68	LOW QUALITY PROTEIN: zinc finger MYM-type protein 1 [Arachis ipaensis]
Cluster-22686.0	483	4526765	XP_010647948.1	164	2.8e-09	PREDICTED: uncharacterized protein LOC100261046 [Vitis vinifera]
Cluster-22688.0	482	11010951	PSS21539.1	565	8.7e-56	Alkane hydroxylase [Actinidia chinensis var. chinensis]
Cluster-22690.0	321	9991403	PKU66732.1	278	1.1e-22	Retrovirus-related Pol polyprotein from transposon TNT 1-94 [Dendrobium catenatum]
Cluster-22692.0	2560	10997624	PSR99819.1	2474	2e-276	Kinesin-like protein [Actinidia chinensis var. chinensis]
Cluster-22694.0	443	11003206	PSS08274.1	206	3.4e-14	Endonuclease [Actinidia chinensis var. chinensis]
Cluster-22702.0	405	9754655	XP_022867834.1	292	3.3e-24	uncharacterized protein LOC111387505 [Olea europaea var. sylvestris]
Cluster-22704.0	740	3642517	CDP04731.1	1128	7e-121	unnamed protein product [Coffea canephora]
Cluster-22707.0	687	7431503	XP_019054125.1	297	1.5e-24	PREDICTED: probable glutathione S-transferase [Nelumbo nucifera]
Cluster-2272.0	566	10656972	XP_023876480.1	177	1e-10	uncharacterized protein LOC111988904 [Quercus suber]
Cluster-22722.1	521	5060902	XP_012575097.1	240	4.6e-18	PREDICTED: uncharacterized protein LOC105852868 [Cicer arietinum]
Cluster-22723.0	1004	11011795	PSS24040.1	420	1.2e-38	Polyadenylate-binding protein like [Actinidia chinensis var. chinensis]
Cluster-22727.0	924	11020057	PSS36334.1	201	2.7e-13	Ribonuclease H protein [Actinidia chinensis var. chinensis]
Cluster-22739.0	592	11019075	PSS35064.1	236	1.5e-17	Protein CROWDED NUCLEI like [Actinidia chinensis var. chinensis]
Cluster-22745.0	885	10436690	POE91869.1	167	2.3e-09	hypothetical protein CFP56_74170 [Quercus suber]
Cluster-22746.0	609	11011561	PSS23806.1	188	5.7e-12	Centromere protein like [Actinidia chinensis var. chinensis]
Cluster-22748.0	3678	10685848	XP_023905000.1	340	8.2e-29	uncharacterized protein LOC112016737 [Quercus suber]
Cluster-22768.0	822	11003133	PSS08201.1	765	9.6e-79	Transposon Tf2-9 polyprotein [Actinidia chinensis var. chinensis]
Cluster-22773.0	983	10268840	PNT47730.1	367	1.6e-32	hypothetical protein POPTR_002G041600v3 [Populus trichocarpa]
Cluster-22779.0	433	4138984	XP_009790756.1	165	1.9e-09	PREDICTED: uncharacterized protein LOC104238163 [Nicotiana sylvestris]
Cluster-22786.0	603	10463253	POF18433.1	446	6.8e-42	aaa-atpase [Quercus suber]
Cluster-22791.0	1037	11004284	PSS10245.1	701	3.2e-71	Nuclear RNA export factor like [Actinidia chinensis var. chinensis]
Cluster-22798.0	1161	4031634	XP_009394445.1	205	1.2e-13	PREDICTED: uncharacterized protein LOC103979913 [Musa acuminata subsp. malaccensis]
Cluster-22808.1	2626	10235573	PNT14463.1	167	6.7e-09	hypothetical protein POPTR_010G032100v3 [Populus trichocarpa]
Cluster-2283.0	746	11015095	PSS30182.1	499	6.1e-48	BAG family molecular chaperone regulator like [Actinidia chinensis var. chinensis]
Cluster-22833.0	879	10996236	PSR97884.1	180	7e-11	ATP-dependent RNA helicase [Actinidia chinensis var. chinensis]
Cluster-22843.1	561	11019006	PSS34995.1	485	1.9e-46	Endonuclease [Actinidia chinensis var. chinensis]
Cluster-22861.0	839	8917451	XP_021621131.1	334	9.3e-29	RING-H2 finger protein ATL70-like [Manihot esculenta]
Cluster-22863.0	379	3323507	KCW59990.1	331	9.3e-29	hypothetical protein EUGRSUZ_H02723 [Eucalyptus grandis]
Cluster-22864.0	559	11003206	PSS08274.1	211	1.1e-14	Endonuclease [Actinidia chinensis var. chinensis]
Cluster-22868.0	1624	11019028	PSS35017.1	1276	1.1e-137	Zeatin O-glucosyltransferase [Actinidia chinensis var. chinensis]
Cluster-22873.0	1088	7371097	OIT07259.1	923	6.1e-97	hypothetical protein A4A49_28705, partial [Nicotiana attenuata]
Cluster-22878.0	827	11012080	PSS24325.1	257	7.8e-20	Orotidine 5'-phosphate decarboxylase [Actinidia chinensis var. chinensis]
Cluster-2288.0	451	6925499	GAU35536.1	196	5e-13	hypothetical protein TSUD_155670 [Trifolium subterraneum]
Cluster-22881.0	887	6974786	XP_017614709.1	139	4e-06	PREDICTED: uncharacterized protein LOC108459819 [Gossypium arboreum]
Cluster-22896.0	397	10436690	POE91869.1	135	5.2e-06	hypothetical protein CFP56_74170 [Quercus suber]
Cluster-22898.0	607	11005009	PSS11565.1	376	9.1e-34	Protein PML like [Actinidia chinensis var. chinensis]
Cluster-22899.0	866	6063692	XP_015640177.1	1401	1.8e-152	PREDICTED: tubulin beta-6 chain [Oryza sativa Japonica Group]
Cluster-229.0	364	10992675	PSR92439.1	579	1.6e-57	Cation..H..+.. antiporter like [Actinidia chinensis var. chinensis]
Cluster-22900.0	892	922324	XP_002279622.1	606	2.8e-60	PREDICTED: dof zinc finger protein DOF5.6 [Vitis vinifera]
Cluster-22905.0	464	11007238	PSS15665.1	198	3e-13	Pentatricopeptide repeat-containing protein [Actinidia chinensis var. chinensis]
Cluster-22923.0	713	11003206	PSS08274.1	286	2.9e-23	Endonuclease [Actinidia chinensis var. chinensis]
Cluster-22931.0	1141	10995804	PSR96622.1	483	6.6e-46	Splicing regulatory glutamine..lysine-rich protein like [Actinidia chinensis var. chinensis]
Cluster-2294.0	387	10000553	PKU75882.1	350	5.9e-31	Retrovirus-related Pol polyprotein from transposon TNT 1-94 [Dendrobium catenatum]
Cluster-22945.0	397	6191668	KYP33994.1	203	6.8e-14	Transposon TX1 uncharacterized [Cajanus cajan]
Cluster-22949.0	637	3730158	XP_008785560.1	215	4.4e-15	PREDICTED: E3 ubiquitin-protein ligase RDUF1-like [Phoenix dactylifera]
Cluster-22950.0	883	10525006	PON55812.1	166	2.9e-09	Dimethylaniline monooxygenase, N-oxide-forming [Trema orientalis]
Cluster-22971.0	356	9969853	PKI77758.1	145	3.2e-07	hypothetical protein CRG98_001882 [Punica granatum]
Cluster-22978.0	932	11012929	PSS26192.1	374	2.4e-33	hypothetical protein CEY00_Acc07483 [Actinidia chinensis var. chinensis]
Cluster-22988.0	763	551964	CAN73452.1	185	1.6e-11	hypothetical protein VITISV_028992 [Vitis vinifera]
Cluster-22989.0	475	563463	CAN77047.1	374	1.2e-33	hypothetical protein VITISV_035258 [Vitis vinifera]
Cluster-2299.0	354	8186590	XP_020224988.1	189	2.6e-12	protein ROOT HAIR DEFECTIVE 3-like [Cajanus cajan]
Cluster-22996.1	384	11008744	PSS17853.1	581	9.6e-58	Glucan endo-1,3-beta-glucosidase [Actinidia chinensis var. chinensis]
Cluster-23002.0	583	10455617	POF10797.1	496	1.1e-47	protein yippee-like [Quercus suber]
Cluster-23003.0	490	11012399	PSS24644.1	335	4.1e-29	Monothiol glutaredoxin-S17 like [Actinidia chinensis var. chinensis]
Cluster-23003.1	676	11004282	PSS10243.1	546	2e-53	Monothiol glutaredoxin-S17 like, partial [Actinidia chinensis var. chinensis]
Cluster-23010.0	589	9121188	XP_021853528.1	241	3.9e-18	uncharacterized protein LOC110793010 [Spinacia oleracea]
Cluster-23014.0	881	11019247	PSS35236.1	891	2.5e-93	DExH-box ATP-dependent RNA helicase [Actinidia chinensis var. chinensis]
Cluster-23024.0	1195	8787152	OWM82355.1	447	1e-41	hypothetical protein CDL15_Pgr001929 [Punica granatum]
Cluster-23025.0	305	11012457	PSS24702.1	342	4e-30	Disease resistance protein [Actinidia chinensis var. chinensis]
Cluster-23029.0	1618	11006138	PSS13898.1	1378	1.6e-149	Heparanase-like protein [Actinidia chinensis var. chinensis]
Cluster-23029.1	854	11006138	PSS13898.1	1068	7.3e-114	Heparanase-like protein [Actinidia chinensis var. chinensis]
Cluster-23042.0	303	420457	ABI34306.1	335	2.5e-29	Polyprotein, putative [Solanum demissum]
Cluster-23043.0	479	7482675	XP_019099694.1	349	9.6e-31	PREDICTED: uncharacterized protein LOC109125019 [Camelina sativa]
Cluster-23043.1	783	3507962	XP_008242862.1	502	2.9e-48	PREDICTED: uncharacterized protein LOC103341160 [Prunus mume]
Cluster-23044.0	655	11013668	PSS26931.1	609	9.4e-61	ABC transporter C family member 3 like [Actinidia chinensis var. chinensis]
Cluster-23045.0	486	11017810	PSS33518.1	149	1.5e-07	Ankyrin repeat-containing protein [Actinidia chinensis var. chinensis]
Cluster-23046.0	567	6210090	KYP52416.1	223	4.6e-16	Retrovirus-related Pol polyprotein LINE-1, partial [Cajanus cajan]
Cluster-23052.0	582	11012549	PSS24794.1	851	7.2e-89	Serine..threonine-protein kinase [Actinidia chinensis var. chinensis]
Cluster-23058.0	546	9889198	XP_022975302.1	167	1.4e-09	uncharacterized protein LOC111474449 [Cucurbita maxima]
Cluster-23068.0	301	7737323	GAV78116.1	233	1.7e-17	zf-CCHC domain-containing protein..RVP_2 domain-containing protein [Cephalotus follicularis]
Cluster-23068.1	403	7748690	GAV66740.1	226	1.5e-16	zf-CCHC domain-containing protein..RVP_2 domain-containing protein [Cephalotus follicularis]
Cluster-23086.0	2028	11019980	PSS36257.1	351	2.4e-30	Forkhead box protein [Actinidia chinensis var. chinensis]
Cluster-23094.0	905	7192208	XP_018458831.1	149	2.8e-07	PREDICTED: uncharacterized protein LOC108829726 [Raphanus sativus]
Cluster-231.0	435	6174561	XP_015969290.1	184	1.2e-11	uncharacterized protein LOC107492746 [Arachis duranensis]
Cluster-2310.0	403	4574518	KHN25577.1	278	1.4e-22	Mediator of RNA polymerase II transcription subunit 25 [Glycine soja]
Cluster-23119.0	1211	6814621	XP_017232593.1	1051	9.7e-112	PREDICTED: glyoxylate..hydroxypyruvate reductase HPR3-like [Daucus carota subsp. sativus]
Cluster-23133.0	793	567447	CAN80061.1	195	1.2e-12	hypothetical protein VITISV_007942 [Vitis vinifera]
Cluster-23136.0	536	9514155	XP_022725883.1	741	3.8e-76	root phototropism protein 3-like isoform X1 [Durio zibethinus]
Cluster-2314.0	385	10336145	PNX69125.1	368	4.9e-33	putative copia-type protein, partial [Trifolium pratense]
Cluster-23158.0	358	3630185	CDP16910.1	259	2e-20	unnamed protein product [Coffea canephora]
Cluster-23165.0	713	920559	XP_002274159.1	135	9.4e-06	PREDICTED: endoplasmic reticulum metallopeptidase 1 [Vitis vinifera]
Cluster-23166.0	749	332328	AAZ79660.1	1029	2.1e-109	putative chalcone synthase, partial [Fagus sylvatica]
Cluster-23172.0	1084	7597840	APO15138.1	1440	6.8e-157	chlorophyllase-1 [Camellia sinensis]
Cluster-23198.0	1619	6141231	XP_015892343.1	1522	3.1e-166	PREDICTED: serine..threonine-protein kinase At3g07070 isoform X1 [Ziziphus jujuba]
Cluster-2320.0	389	559155	CAN75156.1	173	2e-10	hypothetical protein VITISV_042643 [Vitis vinifera]
Cluster-23204.0	1292	5832724	BAT79828.1	283	1.2e-22	hypothetical protein VIGAN_02276800 [Vigna angularis var. angularis]
Cluster-23206.0	473	7795674	OMO73078.1	332	8.9e-29	reverse transcriptase [Corchorus capsularis]
Cluster-23211.0	392	10992806	PSR92570.1	515	4.4e-50	Protein GAMETE EXPRESSED like [Actinidia chinensis var. chinensis]
Cluster-23212.0	726	10040056	GAY43984.1	174	2.9e-10	hypothetical protein CUMW_078800 [Citrus unshiu]
Cluster-23215.0	321	10999582	PSS02750.1	162	3.1e-09	Non-functional pseudokinase [Actinidia chinensis var. chinensis]
Cluster-23219.0	669	10965978	XP_024170571.1	229	1.1e-16	uncharacterized protein LOC112176745 [Rosa chinensis]
Cluster-2322.0	451	10689774	XP_023912431.1	461	9.3e-44	zinc finger BED domain-containing protein RICESLEEPER 1-like [Quercus suber]
Cluster-2322.1	389	11014196	PSS28929.1	384	6.8e-35	AC transposase [Actinidia chinensis var. chinensis]
Cluster-23237.0	1042	10016409	GAY67866.1	237	2e-17	hypothetical protein CUMW_259830 [Citrus unshiu]
Cluster-23269.0	508	10672016	XP_023893189.1	502	1.8e-48	uncharacterized protein LOC112005172 [Quercus suber]
Cluster-23276.0	346	10728863	PPD90301.1	201	1e-13	hypothetical protein GOBAR_DD12754 [Gossypium barbadense]
Cluster-2328.0	571	5953461	KVH90116.1	177	1e-10	Cupredoxin [Cynara cardunculus var. scolymus]
Cluster-23296.0	1381	3667127	AIG89925.1	193	3.4e-12	hypothetical protein ..mitochondrion.. [Capsicum annuum]
Cluster-2332.0	308	560407	CAN76029.1	426	7.3e-40	hypothetical protein VITISV_016069 [Vitis vinifera]
Cluster-23333.0	412	10593136	YP_009457988.1	405	2.7e-37	hypothetical chloroplast RF21 ..chloroplast.. [Camellia japonica]
Cluster-23334.0	532	11009909	PSS19701.1	328	2.9e-28	Protease [Actinidia chinensis var. chinensis]
Cluster-23335.0	1658	7205492	XP_009352372.2	281	2.6e-22	PREDICTED: uncharacterized protein LOC103943752 [Pyrus x bretschneideri]
Cluster-23336.0	455	6823599	XP_017242655.1	407	1.7e-37	PREDICTED: uncharacterized protein LOC108214919 isoform X3 [Daucus carota subsp. sativus]
Cluster-23336.1	411	6807257	XP_017251186.1	288	9.8e-24	PREDICTED: uncharacterized protein LOC108221814 [Daucus carota subsp. sativus]
Cluster-23342.0	375	563976	CAN73268.1	287	1.2e-23	hypothetical protein VITISV_000530 [Vitis vinifera]
Cluster-23351.0	561	10999031	PSS01744.1	206	4.3e-14	Disease resistance protein [Actinidia chinensis var. chinensis]
Cluster-23351.1	738	11017793	PSS33501.1	368	9.3e-33	Disease resistance protein [Actinidia chinensis var. chinensis]
[truncated: 37,277 more rows]

## Sheet:  Species distribution
Species	Gene Number
Actinidia chinensis var. chinensis	28328
Vitis vinifera	4623
Quercus suber	3077
Camellia sinensis	1509
Juglans regia	1128
Corchorus capsularis	995
Olea europaea var. sylvestris	923
Rosa chinensis	907
Populus trichocarpa	745
Cephalotus follicularis	688
Hevea brasiliensis	674
Coffea canephora	654
Theobroma cacao	612
Nelumbo nucifera	610
Daucus carota subsp. sativus	587
Manihot esculenta	582
Sesamum indicum	528
Nicotiana tabacum	514
Cajanus cajan	495
Gossypium barbadense	479
Macleaya cordata	477
Malus domestica	463
Nicotiana attenuata	460
Morus notabilis	454
Durio zibethinus	452
Trifolium pratense	442
Prunus persica	435
Lactuca sativa	429
Ipomoea nil	426
Helianthus annuus	399
Citrus clementina	398
Prunus avium	377
Handroanthus impetiginosus	376
Erythranthe guttata	375
Trema orientalis	369
Ziziphus jujuba	366
Ricinus communis	357
Beta vulgaris subsp. vulgaris	345
Jatropha curcas	343
Dendrobium catenatum	340
Cynara cardunculus var. scolymus	334
Eucalyptus grandis	330
Parasponia andersonii	329
Punica granatum	303
Aquilegia coerulea	278
Pyrus x bretschneideri	276
Glycine max	270
Citrus unshiu	266
Malus x robusta	249
Herrania umbratica	248
Gossypium raimondii	244
Corchorus olitorius	242
Citrus sinensis	240
Prunus mume	235
Carica papaya	234
Lupinus angustifolius	225
Zea mays	221
Apostasia shenzhenica	219
Capsicum annuum	217
Phoenix dactylifera	204
Populus euphratica	187
Camellia oleifera	179
Solanum tuberosum	175
Asparagus officinalis	174
Trifolium subterraneum	157
Ananas comosus	156
Spinacia oleracea	154
Gossypium hirsutum	153
Nicotiana tomentosiformis	153
Populus deltoides	152
Fragaria vesca subsp. vesca	141
Chenopodium quinoa	138
Arachis ipaensis	135
Solanum pennellii	131
Momordica charantia	128
Arachis duranensis	126
Capsicum baccatum	114
Elaeis guineensis	107
Nicotiana sylvestris	101
Oryza sativa Japonica Group	101
Capsicum chinense	95
Medicago truncatula	93
Brassica napus	91
Gossypium arboreum	91
Solanum lycopersicum	85
Arabidopsis thaliana	76
Vigna angularis	76
Cucurbita pepo subsp. pepo	75
Caragana korshinskii	69
Tarenaya hassleriana	68
Amborella trichopoda	64
Cicer arietinum	64
Glycine soja	64
Genlisea aurea	63
Raphanus sativus	62
Eutrema salsugineum	61
Cucumis sativus	60
Cucurbita moschata	58
Cucumis melo	57
Cucurbita maxima	57
Musa acuminata subsp. malaccensis	55
Vigna angularis var. angularis	55
Diospyros kaki	50
Phaseolus vulgaris	48
Solanum demissum	46
Camelina sativa	45
Oryza sativa Indica Group	44
Capsella rubella	43
Vigna radiata var. radiata	41
Camellia japonica	37
Phalaenopsis equestris	32
Brachypodium distachyon	31
Picea glauca	30
Vaccinium corymbosum	29
Actinidia deliciosa	28
Camellia fraterna	27
Arabis alpina	26
Setaria italica	26
Triticum urartu	25
Camellia chekiangoleosa	22
Castanea mollissima	20
Dichanthelium oligosanthes	20
Arabidopsis lyrata subsp. lyrata	19
Camellia sinensis var. sinensis	19
Rhododendron formosanum	19
Brassica oleracea var. oleracea	16
Lotus japonicus	16
Panax ginseng	15
Selaginella moellendorffii	15
Brassica rapa	13
Hordeum vulgare subsp. vulgare	12
Ostreococcus tauri	11
Sambucus nigra	11
Sorghum bicolor	11
Symbiodinium microadriaticum	11
Actinidia chinensis	10
Arachis hypogaea	9
Maesa lanceolata	9
Physcomitrella patens	9
Zostera marina	9
Camptotheca acuminata	8
Catharanthus roseus	8
Fagus sylvatica	8
Panicum hallii	8
Picea sitchensis	8
Ternstroemia gymnanthera	8
Utricularia reniformis	8
Camellia nitidissima	7
Coffea arabica	7
Galdieria sulphuraria	7
Guillardia theta CCMP2712	7
Ipomoea batatas	7
Pisum sativum	7
Populus tomentosa	7
Aegilops tauschii subsp. tauschii	6
Marchantia polymorpha	6
Oryza brachyantha	6
Rosa rugosa	6
Volvox carteri f. nagariensis	6
Actinidia eriantha	5
Betula platyphylla	5
Camellia azalea	5
Chlamydomonas reinhardtii	5
Citrullus lanatus	5
Cucumis melo subsp. melo	5
Dioscorea rotundata	5
Linum usitatissimum	5
Marchantia polymorpha subsp. ruderalis	5
Monotropa hypopitys	5
Petunia x hybrida	5
Populus nigra	5
Vaccinium macrocarpon	5
Vernicia fordii	5
Vicia faba	5
Cocos nucifera	4
Corylus avellana	4
Cyanidioschyzon merolae strain 10D	4
Ectocarpus siliculosus	4
Fistulifera solaris	4
Sambucus ebulus	4
Solanum chilense	4
Tectona grandis	4
Vernicia montana	4
Actinidia arguta	3
Aphanomyces astaci	3
Bertholletia excelsa	3
Beta vulgaris subsp. maritima	3
Camellia lipoensis	3
Camellia taliensis	3
Chrysochromulina sp. CCMP291	3
Citrus x paradisi	3
Dimocarpus longan	3
Dioscorea alata	3
Eucommia ulmoides	3
Hypseocharis bilobata	3
Klebsormidium nitens	3
Lonicera japonica	3
Mesembryanthemum crystallinum	3
Monoraphidium neglectum	3
Nannochloropsis gaditana	3
Paulinella chromatophora	3
Platanus x hispanica	3
Populus tremula	3
Rhododendron molle	3
Rhododendron rubropunctatum	3
Salvia miltiorrhiza	3
Synsepalum dulcificum	3
Triadica sebifera	3
Vaccinium dunalianum	3
Vitis pseudoreticulata	3
Vitis riparia	3
Achlya hypogyna	2
Angelica tsinlingensis	2
Auxenochlorella protothecoides	2
Bathycoccus prasinos	2
Batis maritima	2
Beta vulgaris	2
Blastocystis hominis	2
Boechera divaricarpa	2
Boehmeria nivea	2
Buxus sinica	2
Centella asiatica	2
Chlamydomonas eustigma	2
Chondrus crispus	2
Coccomyxa subellipsoidea C-169	2
Codonopsis lanceolata	2
Davidia involucrata	2
Egeria densa	2
Emiliania huxleyi CCMP1516	2
Euptelea polyandra	2
Hedera helix	2
Hydrangea macrophylla	2
Kalanchoe fedtschenkoi	2
Lingulodinium polyedrum	2
Litchi chinensis	2
Lycium barbarum	2
Mangifera indica	2
Medicago sativa	2
Micromonas pusilla CCMP1545	2
Nicotiana benthamiana	2
Nicotiana undulata	2
Nymphaea colorata	2
Oryza sativa	2
Paeonia delavayi	2
Petroselinum crispum	2
Petunia axillaris	2
Phyllostachys edulis	2
Phytophthora megakarya	2
Plectranthus barbatus	2
Polygonatum multiflorum	2
Populus tremula x Populus alba	2
Primula forbesii	2
Pythium insidiosum	2
Rhazya stricta	2
Rhododendron dauricum	2
Rhododendron hyperythrum	2
Rhododendron simsii	2
Sarracenia purpurea	2
Sarracenia purpurea subsp. venosa	2
Silene vulgaris	2
Solanum commersonii	2
Solanum peruvianum	2
Spirodela polyrhiza	2
Tapiscia sinensis	2
Vigna radiata	2
Vitis cinerea var. helleri x Vitis rupestris	2
Abies mariesii	1
Acacia mangium	1
Acacia tysonii	1
Aconitum angustius	1
Agrobacterium rhizogenes	1
Ailanthus altissima	1
Albugo candida	1
Annona squamosa	1
Anthoceros angustus	1
Antirrhinum majus	1
Aphanomyces invadans	1
Aphelia cyperoides	1
Arabidopsis halleri subsp. gemmifera	1
Argostemma yappii	1
Asphodelus sp. Quagliariello 16105	1
Asplenium normale	1
Aureococcus anophagefferens	1
Bambusa emeiensis	1
Barnadesia odorata	1
Barringtonia racemosa	1
Berberidopsis beckleri	1
Berberis koreana	1
Betula luminifera	1
Bischofia javanica	1
Bixa orellana	1
Blakea schlimii	1
Blastocystis sp. subtype 4	1
Borassodendron machadonis	1
Botryococcus braunii	1
Brassica juncea	1
Brassica juncea var. tumida	1
Brassica nigra	1
Brassica rapa subsp. pekinensis	1
Bruguiera gymnorhiza	1
Bupleurum falcatum	1
Buxus microphylla var. japonica	1
Cajanus scarabaeoides	1
Calycanthus floridus	1
Camellia danzaiensis	1
Camellia elongata	1
Camellia huana	1
Camellia limonia	1
Camellia lutchuensis	1
Camellia luteoflora	1
Camellia reticulata	1
Camellia sasanqua	1
Camellia sp. YJB-2002	1
Camellia szechuanensis	1
Canna indica	1
Cannabis sativa	1
Caragana jubata	1
Carthamus tinctorius	1
Carya illinoinensis	1
Caryopteris incana	1
Chasmanthium latifolium	1
Chenopodium album	1
Chimonanthus praecox	1
Chlorella heliozoae	1
Chlorella sorokiniana	1
Chlorella sp. ArM0029B	1
Chlorella variabilis	1
Chrysanthemum boreale	1
Citrus trifoliata	1
Clidemia dentata	1
Coccinia grandis	1
Colocasia esculenta	1
Coprosma propinqua	1
Cucumis melo var. makuwa	1
Cucumis sativus var. sativus	1
Cucurbita pepo	1
Cuphea lanceolata	1
Datisca glomerata	1
Daucus aureus	1
Daucus carota	1
Delilia biflora	1
Dendrobium officinale	1
Deutzia crassifolia	1
Dionaea muscipula	1
Dioscorea nummularia	1
Dioscorea wallichii	1
Diospyros oleifera	1
Dunaliella salina	1
Echinochloa crus-galli	1
Elaeocarpus apiculatus	1
Elaeocarpus sylvestris	1
Eleocharis acicularis	1
Eleocharis quinqueflora	1
Erodium texanum	1
Eschscholzia californica	1
Eschweilera alata	1
Eschweilera congestiflora	1
Eucalyptus camaldulensis	1
Euglena gracilis	1
Euphorbia esula	1
Euphorbia lathyris	1
Euphronia guianensis	1
Eurya emarginata	1
Eustegia minuta	1
Eutreptia viridis	1
Flaveria floridana	1
Fontanesia phillyreoides subsp. fortunei	1
Forsythia europaea	1
Forsythia x intermedia	1
Fouquieria diguetii	1
Fouquieria macdougalii	1
Fragaria x ananassa	1
Fragilariopsis cylindrus CCMP1102	1
Fraxinus mandshurica	1
Galium aparine	1
Gardenia jasminoides	1
Gelidium vagum	1
Genlisea tuberosa	1
Gentiana rigescens	1
Gentiana triflora	1
Gloeotilopsis planctonica	1
Glycyrrhiza uralensis	1
Gonium pectorale	1
Gordonia lasianthus	1
Gossypium trilobum	1
Gunnera chilensis	1
Gunnera manicata	1
Gynostemma compressum	1
Hagenia abyssinica	1
Haloxylon ammodendron	1
Haloxylon persicum	1
Hedera nepalensis	1
Helicosporidium sp. ATCC 50920	1
Hesperelaea palmeri	1
Hevea brasiliensis subsp. brasiliensis	1
Hibbertia banksii	1
Hinterhubera ericoides	1
Hirtella racemosa	1
Humulus lupulus	1
Hypericum calycinum	1
Illicium anisatum	1
Illicium oligandrum	1
Impatiens capensis	1
Iochroma cardenasianum	1
Iochroma umbellatum	1
Ipomoea trifida	1
Kalopanax septemlobus	1
Kohautia caespitosa	1
Lactuca indica var. laciniata	1
Lavandula angustifolia	1
Lecythis corrugata	1
Lens culinaris	1
Leucosidea sericea	1
Lilium davidii var. unicolor	1
Linum grandiflorum	1
Liquidambar styraciflua	1
Liriodendron tulipifera	1
Lotus tenuis	1
Ludisia discolor	1
Magnolia stellata	1
Malus hupehensis var. mengshanensis	1
Matricaria chamomilla	1
Melastoma malabathricum	1
Metasequoia glyptostroboides	1
Micractinium conductrix	1
Millettia pinnata	1
Mitostemma glaziovii	1
Morus alba	1
Neolamarckia cadamba	1
Nicotiana plumbaginifolia	1
Nitella hyalina	1
Nyssa sinensis	1
Oenothera picensis subsp. picensis	1
Olea europaea	1
Olimarabidopsis cabulica	1
Oncinotis tenuiloba	1
Oncotheca balansae	1
Orchidantha fimbriata	1
Oryza australiensis	1
Oryza minuta	1
Pachysandra terminalis	1
Paeonia lactiflora	1
Paeonia suffruticosa	1
Panax notoginseng	1
Panax quinquefolius	1
Pandanus amaryllifolius	1
Parasponia rigida	1
Parrotia subaequalis	1
Paspalum vaginatum	1
Pera bumeliifolia	1
Persea americana	1
Petrophytum caespitosum	1
Pfiesteria piscicida	1
Phytolacca acinosa	1
Phytophthora infestans T30-4	1
Phytophthora nicotianae	1
Pinguicula ehlersiae	1
Pinus koraiensis	1
Piper colubrinum	1
Plukenetia volubilis	1
Populus simonii	1
Populus tremula x Populus tremuloides	1
Populus trichocarpa x Populus deltoides	1
Populus yatungensis	1
Primula poissonii	1
Primula sinensis	1
Prunus armeniaca	1
Prunus dulcis	1
Prunus sibirica	1
Purshia tridentata	1
Pyramimonas parkeae	1
Pyropia haitanensis	1
Pyrus betulifolia	1
Rauvolfia serpentina	1
Rauvolfia tetraphylla	1
Rauvolfia verticillata	1
Rhizophora mangle	1
Rhododendron hybrid cultivar	1
Rhododendron oldhamii	1
Rubus niveus	1
Salicornia europaea	1
Salix matsudana	1
Saltugilia latimeri	1
Saprolegnia diclina VS20	1
Saprolegnia parasitica CBS 223.65	1
Schima khasiana	1
Schima sericans	1
Scopolia parviflora	1
Scutellaria baicalensis	1
Sedum alfredii	1
Silene latifolia	1
Silene littorea	1
Silene uniflora	1
Sinapis arvensis	1
Sladenia celastrifolia	1
Solanum bulbocastanum	1
Solanum melongena	1
Solanum nigrum	1
Spenceria ramalana	1
Stewartia cordifolia	1
Stewartia ovata	1
Stewartia pteropetiolata	1
Strobilanthes cusia	1
Strombomonas acuminata	1
Swertia mussotii	1
Taraxacum officinale	1
Taxillus sutchuenensis	1
Thalassiosira oceanica	1
Thalassiosira pseudonana CCMP1335	1
Trailliaedoxa gracilis	1
Trifolium lupinaster	1
Triticum aestivum	1
Typha latifolia	1
Vaccinium uliginosum	1
Valeriana officinalis	1
Verdigellas peltata	1
Viburnum amplificatum	1
Vicia sativa	1
Vitis flexuosa	1
Vitis hybrid cultivar	1
Vitis labrusca x Vitis vinifera	1
Vitis rupestris	1
Zantedeschia aethiopica	1

## Sheet: KOG_Annotation
Unigene ID	KOG ID	Abbreviation	KOG Description
Cluster-10120.0	KOG0179	O	20S proteasome, regulatory subunit beta type PSMB1/PRE7
Cluster-10212.0	KOG1573	R	Aldehyde reductase
Cluster-10427.0	KOG1361	L	Predicted hydrolase involved in interstrand cross-link repair
Cluster-10754.0	KOG0923	A	mRNA splicing factor ATP-dependent RNA helicase
Cluster-10908.0	KOG1573	R	Aldehyde reductase
Cluster-10937.0	KOG0024	Q	Sorbitol dehydrogenase
Cluster-11098.0	KOG0682	P	Ammonia permease
Cluster-11211.0	KOG0910	O	Thioredoxin-like protein
Cluster-11268.0	KOG4769	C	Cytochrome c oxidase, subunit I
Cluster-11301.0	KOG1310	R	WD40 repeat protein
Cluster-11303.0	KOG4665	C	ATP synthase F0 subunit 6 and related proteins
Cluster-11483.0	KOG1605	K	TFIIF-interacting CTD phosphatase, including NLI-interacting factor (involved in RNA polymerase II regulation)
Cluster-11863.0	KOG0748	RT	Predicted membrane proteins, contain hemolysin III domain
Cluster-12045.0	KOG4201	E	Anthranilate synthase component II
Cluster-1223.0	KOG3069	L	Peroxisomal NUDIX hydrolase
Cluster-12281.0	KOG0907	O	Thioredoxin
Cluster-12504.0	KOG4207	A	Predicted splicing factor, SR protein superfamily
Cluster-12745.0	KOG4769	C	Cytochrome c oxidase, subunit I
Cluster-12755.0	KOG1433	L	DNA repair protein RAD51/RHP55
Cluster-12933.0	KOG2542	S	Uncharacterized conserved protein (YdiU family)
Cluster-12952.0	KOG1012	R	Ca2+-dependent lipid-binding protein CLB1/vesicle protein vp115/Granuphilin A, contains C2 domain
Cluster-12997.0	KOG1663	Q	O-methyltransferase
Cluster-130.0	KOG0819	U	Annexin
Cluster-13029.0	KOG2044	LA	5'-3' exonuclease HKE1/RAT1
Cluster-13290.0	KOG0907	O	Thioredoxin
Cluster-13291.0	KOG1508	L	DNA replication factor/protein phosphatase inhibitor SET/SPR-2
Cluster-13309.0	KOG4254	H	Phytoene desaturase
Cluster-1334.0	KOG1757	B	Histone 2A
Cluster-13511.0	KOG2499	G	Beta-N-acetylhexosaminidase
Cluster-13556.0	KOG0242	Z	Kinesin-like protein
Cluster-13572.0	KOG3370	F	dUTPase
Cluster-13603.0	KOG0070	U	GTP-binding ADP-ribosylation factor Arf1
Cluster-13701.0	KOG3203	J	Mitochondrial/chloroplast ribosomal protein L13
Cluster-13778.0	KOG0450	G	2-oxoglutarate dehydrogenase, E1 subunit
Cluster-13931.0	KOG0950	R	DNA polymerase theta/eta, DEAD-box superfamily
Cluster-14060.0	KOG0027	T	Calmodulin and related proteins (EF-Hand superfamily)
Cluster-14174.0	KOG3344	J	40s ribosomal protein s10
Cluster-14306.1	KOG1353	C	F0F1-type ATP synthase, alpha subunit
Cluster-14309.0	KOG1394	IQ	3-oxoacyl-(acyl-carrier-protein) synthase (I and II)
Cluster-14355.0	KOG2708	O	Predicted metalloprotease with chaperone activity (RNAse H/HSP70 fold)
Cluster-14597.2	KOG1620	KIT	Inositol polyphosphate multikinase, component of the ARGR transcription regulatory complex
Cluster-14664.0	KOG0594	R	Protein kinase PCTAIRE and related kinases
Cluster-14697.0	KOG4426	J	Arginyl-tRNA synthetase
Cluster-14842.0	KOG3291	J	Ribosomal protein S7
Cluster-14846.0	KOG1208	Q	Dehydrogenases with different specificities (related to short-chain alcohol dehydrogenases)
Cluster-14870.0	KOG0682	P	Ammonia permease
Cluster-15067.0	KOG0417	O	Ubiquitin-protein ligase
Cluster-15082.0	KOG1429	GM	dTDP-glucose 4-6-dehydratase/UDP-glucuronic acid decarboxylase
Cluster-15082.1	KOG1429	GM	dTDP-glucose 4-6-dehydratase/UDP-glucuronic acid decarboxylase
Cluster-15096.0	KOG2456	C	Aldehyde dehydrogenase
Cluster-1511.0	KOG1928	G	Alpha-1,4-N-acetylglucosaminyltransferase
Cluster-15295.0	KOG1762	J	60s acidic ribosomal protein P1
Cluster-15306.0	KOG0541	O	Alkyl hydroperoxide reductase/peroxiredoxin
Cluster-15511.0	KOG2227	LD	Pre-initiation complex, subunit CDC6, AAA+ superfamily ATPase
Cluster-15536.0	KOG0184	O	20S proteasome, regulatory subunit alpha type PSMA3/PRE10
Cluster-1565.1	KOG0022	Q	Alcohol dehydrogenase, class III
Cluster-15834.0	KOG4207	A	Predicted splicing factor, SR protein superfamily
Cluster-15842.1	KOG0240	Z	Kinesin (SMY1 subfamily)
Cluster-16021.1	KOG0180	O	20S proteasome, regulatory subunit beta type PSMB3/PUP3
Cluster-16029.0	KOG0360	O	Chaperonin complex component, TCP-1 alpha subunit (CCT1)
Cluster-16214.0	KOG2399	P	K+-dependent Na+:Ca2+ antiporter
Cluster-16391.0	KOG0324	S	Uncharacterized conserved protein
Cluster-1646.0	KOG4207	A	Predicted splicing factor, SR protein superfamily
Cluster-16727.0	KOG2790	HE	Phosphoserine aminotransferase
Cluster-16889.1	KOG1607	U	Protein transporter of the TRAM (translocating chain-associating membrane) superfamily
Cluster-16932.0	KOG0594	R	Protein kinase PCTAIRE and related kinases
Cluster-16932.1	KOG0594	R	Protein kinase PCTAIRE and related kinases
Cluster-16985.0	KOG1749	J	40S ribosomal protein S23
Cluster-17190.0	KOG0523	G	Transketolase
Cluster-17192.0	KOG2495	C	NADH-dehydrogenase (ubiquinone)
Cluster-17193.0	KOG0019	O	Molecular chaperone (HSP90 family)
Cluster-17208.0	KOG1954	TU	Endocytosis/signaling protein EHD1
Cluster-17262.0	KOG4744	S	Uncharacterized conserved protein
Cluster-17324.0	KOG1112	F	Ribonucleotide reductase, alpha subunit
Cluster-17399.0	KOG0017	R	FOG: Transposon-encoded proteins with TYA, reverse transcriptase, integrase domains in various combinations
Cluster-17432.0	KOG3430	Z	Dynein light chain type 1
Cluster-17643.0	KOG0682	P	Ammonia permease
Cluster-17694.1	KOG1602	I	Cis-prenyltransferase
Cluster-17742.0	KOG1278	U	Endosomal membrane proteins, EMP70
Cluster-17938.0	KOG0360	O	Chaperonin complex component, TCP-1 alpha subunit (CCT1)
Cluster-17948.0	KOG0123	AJ	Polyadenylate-binding protein (RRM superfamily)
Cluster-18005.0	KOG0519	T	Sensory transduction histidine kinase
Cluster-18030.0	KOG1221	I	Acyl-CoA reductase
Cluster-18054.0	KOG1105	K	Transcription elongation factor TFIIS/Cofactor of enhancer-binding protein Sp1
Cluster-18164.0	KOG2004	O	Mitochondrial ATP-dependent protease PIM1/LON
Cluster-18422.0	KOG1774	A	Small nuclear ribonucleoprotein E
Cluster-18475.0	KOG3758	S	Uncharacterized conserved protein
Cluster-18584.0	KOG0858	S	Predicted membrane protein
Cluster-18645.0	KOG2358	O	NifU-like domain-containing proteins
Cluster-18787.0	KOG1725	U	Protein involved in membrane traffic (YOP1/TB2/DP1/HVA22 family)
Cluster-18860.0	KOG1987	DR	Speckle-type POZ protein SPOP and related proteins with TRAF, MATH and BTB/POZ domains
Cluster-19073.0	KOG0017	R	FOG: Transposon-encoded proteins with TYA, reverse transcriptase, integrase domains in various combinations
Cluster-19209.0	KOG2666	GT	UDP-glucose/GDP-mannose dehydrogenase
Cluster-19209.1	KOG2666	GT	UDP-glucose/GDP-mannose dehydrogenase
Cluster-19504.0	KOG0382	R	Carbonic anhydrase
Cluster-19523.0	KOG1238	R	Glucose dehydrogenase/choline dehydrogenase/mandelonitrile lyase (GMC oxidoreductase family)
Cluster-19607.0	KOG0682	P	Ammonia permease
Cluster-19661.1	KOG2518	L	5'-3' exonuclease
Cluster-19704.1	KOG0851	L	Single-stranded DNA-binding replication protein A (RPA), large (70 kD) subunit and related ssDNA-binding proteins
Cluster-19826.0	KOG1782	A	Small Nuclear ribonucleoprotein splicing factor
Cluster-19833.0	KOG0873	I	C-4 sterol methyl oxidase
Cluster-19907.0	KOG4172	O	Predicted E3 ubiquitin ligase
Cluster-19927.0	KOG2624	I	Triglyceride lipase-cholesterol esterase
Cluster-20018.0	KOG2518	L	5'-3' exonuclease
Cluster-20050.1	KOG2914	R	Predicted haloacid-halidohydrolase and related hydrolases
Cluster-2007.0	KOG2399	P	K+-dependent Na+:Ca2+ antiporter
Cluster-20076.0	KOG0017	R	FOG: Transposon-encoded proteins with TYA, reverse transcriptase, integrase domains in various combinations
Cluster-20099.0	KOG2237	O	Predicted serine protease
Cluster-20140.0	KOG4232	I	Delta 6-fatty acid desaturase/delta-8 sphingolipid desaturase
Cluster-20174.0	KOG0070	U	GTP-binding ADP-ribosylation factor Arf1
Cluster-20253.0	KOG0027	T	Calmodulin and related proteins (EF-Hand superfamily)
Cluster-20335.0	KOG0017	R	FOG: Transposon-encoded proteins with TYA, reverse transcriptase, integrase domains in various combinations
Cluster-20384.0	KOG0744	O	AAA+-type ATPase
Cluster-20792.0	KOG4207	A	Predicted splicing factor, SR protein superfamily
Cluster-20832.0	KOG0725	R	Reductases with broad range of substrate specificities
Cluster-20859.0	KOG3292	S	Predicted membrane protein
Cluster-20930.0	KOG3430	Z	Dynein light chain type 1
Cluster-21013.0	KOG0327	J	Translation initiation factor 4F, helicase subunit (eIF-4A) and related helicases
Cluster-21020.0	KOG0022	Q	Alcohol dehydrogenase, class III
Cluster-21039.1	KOG2712	K	Transcriptional coactivator
Cluster-21103.0	KOG2741	GQ	Dimeric dihydrodiol dehydrogenase
Cluster-21134.0	KOG1014	I	17 beta-hydroxysteroid dehydrogenase type 3, HSD17B3
Cluster-21134.1	KOG1014	I	17 beta-hydroxysteroid dehydrogenase type 3, HSD17B3
Cluster-21161.0	KOG3106	U	ER lumen protein retaining receptor
Cluster-21167.0	KOG0891	L	DNA-dependent protein kinase
Cluster-2118.0	KOG1341	P	Na+/K+ transporter
Cluster-21345.0	KOG1208	Q	Dehydrogenases with different specificities (related to short-chain alcohol dehydrogenases)
Cluster-21408.0	KOG1092	U	Ypt/Rab-specific GTPase-activating protein GYP1
Cluster-2149.0	KOG1375	Z	Beta tubulin
Cluster-21514.0	KOG3205	T	Rho GDP-dissociation inhibitor
Cluster-21596.0	KOG4769	C	Cytochrome c oxidase, subunit I
Cluster-21632.0	KOG1322	M	GDP-mannose pyrophosphorylase/mannose-1-phosphate guanylyltransferase
Cluster-21669.0	KOG1873	O	Ubiquitin-specific protease
Cluster-2196.0	KOG0951	A	RNA helicase BRR2, DEAD-box superfamily
Cluster-22048.0	KOG1286	E	Amino acid transporters
Cluster-22147.0	KOG2624	I	Triglyceride lipase-cholesterol esterase
Cluster-22297.0	KOG2679	O	Purple (tartrate-resistant) acid phosphatase
Cluster-22351.0	KOG1363	T	Predicted regulator of the ubiquitin pathway (contains UAS and UBX domains)
Cluster-22379.0	KOG1383	E	Glutamate decarboxylase/sphingosine phosphate lyase
Cluster-22437.1	KOG2620	C	Prohibitins and stomatins of the PID superfamily
Cluster-22465.0	KOG1577	R	Aldo/keto reductase family proteins
Cluster-22643.0	KOG0682	P	Ammonia permease
Cluster-22692.0	KOG0244	Z	Kinesin-like protein
Cluster-22694.0	KOG4207	A	Predicted splicing factor, SR protein superfamily
Cluster-22704.0	KOG1950	G	Glycosyl transferase, family 8 - glycogenin
Cluster-22798.0	KOG0017	R	FOG: Transposon-encoded proteins with TYA, reverse transcriptase, integrase domains in various combinations
Cluster-2285.0	KOG2232	T	Ceramidases
Cluster-23002.0	KOG3399	R	Predicted Yippee-type zinc-binding protein
Cluster-23003.0	KOG0911	O	Glutaredoxin-related protein
Cluster-23003.1	KOG0911	O	Glutaredoxin-related protein
Cluster-23024.0	KOG0202	P	Ca2+ transporting ATPase
Cluster-23119.0	KOG0069	C	Glyoxylate/hydroxypyruvate reductase (D-isomer-specific 2-hydroxy acid dehydrogenase superfamily)
Cluster-23276.0	KOG0096	U	GTPase Ran/TC4/GSP1 (nuclear protein transport pathway), small G protein superfamily
Cluster-233.0	KOG2112	I	Lysophospholipase
Cluster-23482.0	KOG3030	I	Lipid phosphate phosphatase and related enzymes of the PAP2 family
Cluster-23525.0	KOG1394	IQ	3-oxoacyl-(acyl-carrier-protein) synthase (I and II)
Cluster-23593.0	KOG3312	S	Predicted membrane protein
Cluster-23734.0	KOG0996	BD	Structural maintenance of chromosome protein 4 (chromosome condensation complex Condensin, subunit C)
Cluster-2377.0	KOG0242	Z	Kinesin-like protein
Cluster-23855.0	KOG2309	J	60s ribosomal protein L2/L8
Cluster-24020.2	KOG0519	T	Sensory transduction histidine kinase
Cluster-24024.0	KOG1471	I	Phosphatidylinositol transfer protein SEC14 and related proteins
Cluster-24099.0	KOG0027	T	Calmodulin and related proteins (EF-Hand superfamily)
Cluster-24187.1	KOG4207	A	Predicted splicing factor, SR protein superfamily
Cluster-24192.0	KOG1786	TU	Lysosomal trafficking regulator LYST and related BEACH and WD40 repeat proteins
Cluster-2421.0	KOG1956	L	DNA topoisomerase III alpha
Cluster-24228.0	KOG2691	K	RNA polymerase II subunit 9
Cluster-24286.0	KOG2108	L	3'-5' DNA helicase
Cluster-24307.0	KOG1688	U	Golgi proteins involved in ER retention (RER)
Cluster-24334.1	KOG0123	AJ	Polyadenylate-binding protein (RRM superfamily)
Cluster-24376.0	KOG0817	I	Acyl-CoA-binding protein
Cluster-24376.1	KOG0817	I	Acyl-CoA-binding protein
Cluster-24475.1	KOG0582	T	Ste20-like serine/threonine protein kinase
Cluster-24478.0	KOG0407	J	40S ribosomal protein S14
Cluster-24497.0	KOG2922	S	Uncharacterized conserved protein
Cluster-24659.0	KOG2806	G	Chitinase
Cluster-24692.0	KOG0620	K	Glucose-repressible alcohol dehydrogenase transcriptional effector CCR4 and related proteins
Cluster-24703.0	KOG0923	A	mRNA splicing factor ATP-dependent RNA helicase
Cluster-2472.1	KOG2203	R	GTP-binding protein
Cluster-24750.0	KOG1725	U	Protein involved in membrane traffic (YOP1/TB2/DP1/HVA22 family)
Cluster-24753.0	KOG0594	R	Protein kinase PCTAIRE and related kinases
Cluster-24779.0	KOG0668	TDK	Casein kinase II, alpha subunit
Cluster-24789.0	KOG3205	T	Rho GDP-dissociation inhibitor
Cluster-24858.0	KOG0440	D	Cell cycle-associated protein Mob1-1
Cluster-24923.0	KOG4409	R	Predicted hydrolase/acyltransferase (alpha/beta hydrolase superfamily)
Cluster-24933.0	KOG1158	C	NADP/FAD dependent oxidoreductase
Cluster-25029.0	KOG0048	K	Transcription factor, Myb superfamily
Cluster-25197.0	KOG0374	TR	Serine/threonine specific protein phosphatase PP1, catalytic subunit
Cluster-25222.0	KOG2870	C	NADH:ubiquinone oxidoreductase, NDUFS2/49 kDa subunit
Cluster-25243.0	KOG2680	K	DNA helicase TIP49, TBP-interacting protein
Cluster-25267.1	KOG1198	CR	Zinc-binding oxidoreductase
Cluster-25298.0	KOG0238	IE	3-Methylcrotonyl-CoA carboxylase, biotin-containing subunit/Propionyl-CoA carboxylase, alpha chain/Acetyl-CoA carboxylase, biotin carboxylase subunit
Cluster-25311.0	KOG2323	G	Pyruvate kinase
Cluster-25425.0	KOG1035	J	eIF-2alpha kinase GCN2
Cluster-25513.0	KOG0061	Q	Transporter, ABC superfamily (Breast cancer resistance protein)
Cluster-25585.0	KOG0692	E	Pentafunctional AROM protein
Cluster-25698.0	KOG1109	R	Vacuole membrane protein VMP1
Cluster-25761.0	KOG1278	U	Endosomal membrane proteins, EMP70
Cluster-25873.0	KOG2044	LA	5'-3' exonuclease HKE1/RAT1
Cluster-25954.0	KOG0927	R	Predicted transporter (ABC superfamily)
Cluster-25978.0	KOG0243	Z	Kinesin-like protein
Cluster-26037.0	KOG1965	P	Sodium/hydrogen exchanger protein
Cluster-26070.0	KOG2322	T	N-methyl-D-aspartate receptor glutamate-binding subunit
Cluster-26149.0	KOG0011	L	Nucleotide excision repair factor NEF2, RAD23 component
Cluster-26188.0	KOG1715	J	Mitochondrial/chloroplast ribosomal protein L12
Cluster-26271.0	KOG1885	J	Lysyl-tRNA synthetase (class II)
Cluster-26340.0	KOG4178	I	Soluble epoxide hydrolase
Cluster-26361.0	KOG2848	I	1-acyl-sn-glycerol-3-phosphate acyltransferase
Cluster-26414.0	KOG0027	T	Calmodulin and related proteins (EF-Hand superfamily)
Cluster-26415.0	KOG0643	JT	Translation initiation factor 3, subunit i (eIF-3i)/TGF-beta receptor-interacting protein (TRIP-1)
Cluster-26492.1	KOG2023	YU	Nuclear transport receptor Karyopherin-beta2/Transportin (importin beta superfamily)
Cluster-26552.0	KOG0061	Q	Transporter, ABC superfamily (Breast cancer resistance protein)
Cluster-26604.0	KOG3473	K	RNA polymerase II transcription elongation factor Elongin/SIII, subunit elongin C
Cluster-26606.0	KOG0181	O	20S proteasome, regulatory subunit alpha type PSMA2/PRE8
Cluster-26746.0	KOG3232	U	Vacuolar assembly/sorting protein DID2
Cluster-26812.0	KOG0748	RT	Predicted membrane proteins, contain hemolysin III domain
Cluster-26881.0	KOG0580	D	Serine/threonine protein kinase
Cluster-26923.0	KOG2254	G	Predicted endo-1,3-beta-glucanase
Cluster-26985.0	KOG0421	O	Ubiquitin-protein ligase
Cluster-27021.0	KOG2757	G	Mannose-6-phosphate isomerase
Cluster-27044.1	KOG0017	R	FOG: Transposon-encoded proteins with TYA, reverse transcriptase, integrase domains in various combinations
Cluster-27075.0	KOG2469	F	IMP-GMP specific 5'-nucleotidase
Cluster-27242.0	KOG0102	O	Molecular chaperones mortalin/PBP74/GRP75, HSP70 superfamily
Cluster-27256.0	KOG0537	C	Cytochrome b5
Cluster-27293.0	KOG2666	GT	UDP-glucose/GDP-mannose dehydrogenase
Cluster-27435.0	KOG0648	T	Predicted NUDIX hydrolase FGF-2 and related proteins
Cluster-27468.0	KOG0594	R	Protein kinase PCTAIRE and related kinases
Cluster-27481.0	KOG1166	D	Mitotic checkpoint serine/threonine protein kinase
Cluster-27481.1	KOG1166	D	Mitotic checkpoint serine/threonine protein kinase
Cluster-27787.0	KOG1014	I	17 beta-hydroxysteroid dehydrogenase type 3, HSD17B3
Cluster-27810.0	KOG3265	KB	Histone chaperone involved in gene silencing
Cluster-2783.1	KOG4174	S	Uncharacterized conserved protein
Cluster-27925.0	KOG4207	A	Predicted splicing factor, SR protein superfamily
Cluster-27967.0	KOG3205	T	Rho GDP-dissociation inhibitor
Cluster-28038.0	KOG1840	Z	Kinesin light chain
Cluster-28078.0	KOG0305	DO	Anaphase promoting complex, Cdc20, Cdh1, and Ama1 subunits
Cluster-28208.0	KOG0730	O	AAA+-type ATPase
Cluster-28236.0	KOG1677	R	CCCH-type Zn-finger protein
Cluster-28251.0	KOG0259	E	Tyrosine aminotransferase
Cluster-28472.0	KOG3204	J	60S ribosomal protein L13a
Cluster-28524.0	KOG1696	J	60s ribosomal protein L19
Cluster-28603.0	KOG1181	S	FOG: Low-complexity
Cluster-28608.0	KOG0537	C	Cytochrome b5
Cluster-28626.0	KOG2457	L	A/G-specific adenine DNA glycosylase
Cluster-28644.0	KOG0412	U	Golgi transport complex COD1 protein
Cluster-28697.2	KOG3016	I	Acyl-CoA thioesterase
Cluster-28803.0	KOG0264	B	Nucleosome remodeling factor, subunit CAF1/NURF55/MSI1
Cluster-28862.0	KOG2040	E	Glycine dehydrogenase (decarboxylating)
Cluster-28862.1	KOG2040	E	Glycine dehydrogenase (decarboxylating)
Cluster-29094.0	KOG0123	AJ	Polyadenylate-binding protein (RRM superfamily)
Cluster-29094.2	KOG4207	A	Predicted splicing factor, SR protein superfamily
Cluster-29260.0	KOG0648	T	Predicted NUDIX hydrolase FGF-2 and related proteins
Cluster-29307.0	KOG1397	P	Ca2+/H+ antiporter VCX1 and related proteins
Cluster-29336.0	KOG0911	O	Glutaredoxin-related protein
Cluster-29358.0	KOG4207	A	Predicted splicing factor, SR protein superfamily
Cluster-29363.0	KOG0070	U	GTP-binding ADP-ribosylation factor Arf1
Cluster-29417.0	KOG4207	A	Predicted splicing factor, SR protein superfamily
Cluster-29418.0	KOG0767	C	Mitochondrial phosphate carrier protein
Cluster-29457.0	KOG1155	DO	Anaphase-promoting complex (APC), Cdc23 subunit
Cluster-2949.0	KOG2679	O	Purple (tartrate-resistant) acid phosphatase
Cluster-2949.1	KOG2679	O	Purple (tartrate-resistant) acid phosphatase
Cluster-29528.0	KOG4750	E	Serine O-acetyltransferase
Cluster-29612.0	KOG0872	I	Sterol C5 desaturase
Cluster-29706.0	KOG2680	K	DNA helicase TIP49, TBP-interacting protein
Cluster-29713.0	KOG1769	O	Ubiquitin-like proteins
Cluster-29751.0	KOG1646	J	40S ribosomal protein S6
Cluster-29769.0	KOG4767	C	Cytochrome c oxidase, subunit II, and related proteins
Cluster-29801.0	KOG2803	I	Choline phosphate cytidylyltransferase/Predicted CDP-ethanolamine synthase
Cluster-29806.0	KOG0325	CH	Lipoyltransferase
Cluster-29894.0	KOG0549	O	FKBP-type peptidyl-prolyl cis-trans isomerase
Cluster-29911.0	KOG0354	R	DEAD-box like helicase
Cluster-29915.0	KOG0880	O	Peptidyl-prolyl cis-trans isomerase
Cluster-29926.0	KOG1278	U	Endosomal membrane proteins, EMP70
Cluster-29990.0	KOG1429	GM	dTDP-glucose 4-6-dehydratase/UDP-glucuronic acid decarboxylase
Cluster-30048.0	KOG1417	E	Homogentisate 1,2-dioxygenase
Cluster-30209.0	KOG3205	T	Rho GDP-dissociation inhibitor
Cluster-30252.0	KOG3176	L	Predicted alpha-helical protein, potentially involved in replication/repair
Cluster-30322.0	KOG1775	A	U6 snRNA-associated Sm-like protein
Cluster-30323.0	KOG2323	G	Pyruvate kinase
Cluster-30323.1	KOG2323	G	Pyruvate kinase
Cluster-30349.1	KOG2121	R	Predicted metal-dependent hydrolase (beta-lactamase superfamily)
Cluster-30391.0	KOG4374	A	RNA-binding protein Bicaudal-C
Cluster-30411.0	KOG0969	L	DNA polymerase delta, catalytic subunit
Cluster-30475.0	KOG3012	S	Uncharacterized conserved protein
Cluster-30515.0	KOG1546	DO	Metacaspase involved in regulation of apoptosis
Cluster-30590.0	KOG0022	Q	Alcohol dehydrogenase, class III
Cluster-30669.2	KOG0027	T	Calmodulin and related proteins (EF-Hand superfamily)
Cluster-30691.0	KOG0171	O	Mitochondrial inner membrane protease, subunit IMP1
Cluster-30702.0	KOG0190	O	Protein disulfide isomerase (prolyl 4-hydroxylase beta subunit)
Cluster-30816.1	KOG2408	R	Peroxidase/oxygenase
Cluster-31066.0	KOG2668	UZ	Flotillins
Cluster-31085.0	KOG1642	A	Ribonuclease, T2 family
Cluster-31120.0	KOG0204	P	Calcium transporting ATPase
Cluster-31191.1	KOG0668	TDK	Casein kinase II, alpha subunit
Cluster-312.0	KOG1001	KL	Helicase-like transcription factor HLTF/DNA helicase RAD5, DEAD-box superfamily
Cluster-31248.0	KOG1046	EO	Puromycin-sensitive aminopeptidase and related aminopeptidases
Cluster-31309.0	KOG0498	PT	K+-channel ERG and related proteins, contain PAS/PAC sensor domain
Cluster-31376.1	KOG0823	O	Predicted E3 ubiquitin ligase
Cluster-31465.0	KOG2601	P	Iron transporter
Cluster-31583.0	KOG3014	L	Protein involved in establishing cohesion between sister chromatids during DNA replication
Cluster-31644.0	KOG0417	O	Ubiquitin-protein ligase
Cluster-31732.0	KOG1217	T	Fibrillins and related proteins containing Ca2+-binding EGF-like domains
Cluster-31742.0	KOG0394	R	Ras-related GTPase
Cluster-31782.0	KOG4328	S	WD40 protein
Cluster-31789.0	KOG0022	Q	Alcohol dehydrogenase, class III
Cluster-31795.0	KOG2972	S	Uncharacterized conserved protein
Cluster-31846.0	KOG2905	K	Transcription initiation factor IIF, small subunit (RAP30)
Cluster-31887.0	KOG0640	A	mRNA cleavage stimulating factor complex; subunit 1
Cluster-31887.2	KOG0640	A	mRNA cleavage stimulating factor complex; subunit 1
Cluster-31894.0	KOG1495	C	Lactate dehydrogenase
Cluster-31923.0	KOG0951	A	RNA helicase BRR2, DEAD-box superfamily
Cluster-31940.0	KOG1606	H	Stationary phase-induced protein, SOR/SNZ family
Cluster-3195.0	KOG1379	T	Serine/threonine protein phosphatase
Cluster-3200.0	KOG0767	C	Mitochondrial phosphate carrier protein
Cluster-32027.0	KOG1123	KL	RNA polymerase II transcription initiation/nucleotide excision repair factor TFIIH, 3'-5' helicase subunit SSL2
Cluster-32060.0	KOG3022	D	Predicted ATPase, nucleotide-binding
Cluster-32229.0	KOG0073	UZ	GTP-binding ADP-ribosylation factor-like protein ARL2
Cluster-32238.0	KOG0070	U	GTP-binding ADP-ribosylation factor Arf1
Cluster-32244.0	KOG1958	G	Glycosyl hydrolase, family 38 - alpha-mannosidase
Cluster-32354.0	KOG0204	P	Calcium transporting ATPase
Cluster-32391.0	KOG0933	BD	Structural maintenance of chromosome protein 2 (chromosome condensation complex Condensin, subunit E)
Cluster-32629.0	KOG2638	G	UDP-glucose pyrophosphorylase
Cluster-32680.0	KOG2854	G	Possible pfkB family carbohydrate kinase
Cluster-32779.0	KOG0061	Q	Transporter, ABC superfamily (Breast cancer resistance protein)
Cluster-32801.0	KOG1831	K	Negative regulator of transcription
Cluster-32834.0	KOG2810	DL	Checkpoint 9-1-1 complex, RAD9 component
Cluster-3287.0	KOG0087	U	GTPase Rab11/YPT3, small G protein superfamily
Cluster-33178.0	KOG1677	R	CCCH-type Zn-finger protein
Cluster-33179.0	KOG0017	R	FOG: Transposon-encoded proteins with TYA, reverse transcriptase, integrase domains in various combinations
Cluster-33257.0	KOG2493	P	Na+/Pi symporter
Cluster-33290.0	KOG0701	A	dsRNA-specific nuclease Dicer and related ribonucleases
Cluster-33357.0	KOG0017	R	FOG: Transposon-encoded proteins with TYA, reverse transcriptase, integrase domains in various combinations
Cluster-33387.0	KOG0552	O	FKBP-type peptidyl-prolyl cis-trans isomerase
Cluster-33401.0	KOG0324	S	Uncharacterized conserved protein
Cluster-33476.0	KOG0134	CR	NADH:flavin oxidoreductase/12-oxophytodienoate reductase
Cluster-33476.2	KOG0134	CR	NADH:flavin oxidoreductase/12-oxophytodienoate reductase
Cluster-33567.0	KOG0351	L	ATP-dependent DNA helicase
Cluster-33571.0	KOG2816	R	Predicted transporter ADD1 (major facilitator superfamily)
Cluster-33697.0	KOG0327	J	Translation initiation factor 4F, helicase subunit (eIF-4A) and related helicases
Cluster-3378.2	KOG2027	Z	Spindle pole body protein
Cluster-33832.0	KOG0324	S	Uncharacterized conserved protein
Cluster-33853.1	KOG3480	U	Mitochondrial import inner membrane translocase, subunits TIM10/TIM12
Cluster-3397.0	KOG1684	I	Enoyl-CoA hydratase
Cluster-33971.0	KOG2018	O	Predicted dinucleotide-utilizing enzyme involved in molybdopterin and thiamine biosynthesis
Cluster-34036.1	KOG2186	D	Cell growth-regulating nucleolar protein
Cluster-34087.0	KOG1609	A	Protein involved in mRNA turnover and stability
Cluster-34128.0	KOG1950	G	Glycosyl transferase, family 8 - glycogenin
Cluster-34135.0	KOG2664	K	Small nuclear RNA activating protein complex - 50kD subunit (SNAP50)
Cluster-34157.0	KOG0872	I	Sterol C5 desaturase
Cluster-34234.0	KOG0479	L	DNA replication licensing factor, MCM3 component
Cluster-34327.0	KOG0001	OR	Ubiquitin and ubiquitin-like proteins
Cluster-34363.0	KOG0865	O	Cyclophilin type peptidyl-prolyl cis-trans isomerase
Cluster-34366.0	KOG1166	D	Mitotic checkpoint serine/threonine protein kinase
Cluster-3440.2	KOG0001	OR	Ubiquitin and ubiquitin-like proteins
Cluster-3441.0	KOG1748	CIQ	Acyl carrier protein/NADH-ubiquinone oxidoreductase, NDUFAB1/SDAP subunit
Cluster-34424.0	KOG0715	O	Molecular chaperone (DnaJ superfamily)
Cluster-34491.0	KOG0998	TU	Synaptic vesicle protein EHS-1 and related EH domain proteins
Cluster-34491.1	KOG1954	TU	Endocytosis/signaling protein EHD1
Cluster-34506.0	KOG1285	Q	Beta, beta-carotene 15,15'-dioxygenase and related enzymes
Cluster-34545.0	KOG1712	F	Adenine phosphoribosyl transferases
Cluster-34580.1	KOG0382	R	Carbonic anhydrase
Cluster-34580.3	KOG0382	R	Carbonic anhydrase
Cluster-34675.0	KOG2643	P	Ca2+ binding protein, contains EF-hand motifs
Cluster-34691.0	KOG1286	E	Amino acid transporters
Cluster-34706.0	KOG4768	A	Mitochondrial mRNA maturase
Cluster-34716.0	KOG4168	K	Predicted RNA polymerase III subunit C17
Cluster-34816.0	KOG0594	R	Protein kinase PCTAIRE and related kinases
Cluster-34854.0	KOG2575	GE	Glucosyltransferase - Alg6p
Cluster-34877.0	KOG3163	R	Uncharacterized conserved protein related to ribosomal protein S8E
Cluster-34919.0	KOG3370	F	dUTPase
Cluster-34969.0	KOG0259	E	Tyrosine aminotransferase
Cluster-3512.0	KOG2399	P	K+-dependent Na+:Ca2+ antiporter
Cluster-35129.0	KOG1311	R	DHHC-type Zn-finger proteins
Cluster-35146.0	KOG1290	T	Serine/threonine protein kinase
Cluster-3516.0	KOG0046	Z	Ca2+-binding actin-bundling protein (fimbrin/plastin), EF-Hand protein superfamily
Cluster-35204.0	KOG0381	R	HMG box-containing protein
Cluster-35233.0	KOG2466	FH	Uridine permease/thiamine transporter/allantoin transport
Cluster-35251.0	KOG2502	R	Tub family proteins
Cluster-35495.0	KOG2322	T	N-methyl-D-aspartate receptor glutamate-binding subunit
Cluster-35595.0	KOG1531	C	F0F1-type ATP synthase, gamma subunit
Cluster-35781.0	KOG0123	AJ	Polyadenylate-binding protein (RRM superfamily)
Cluster-36061.0	KOG4473	S	Uncharacterized membrane protein
Cluster-36073.0	KOG3303	L	Predicted alpha-helical protein, potentially involved in replication/repair
Cluster-36087.0	KOG1546	DO	Metacaspase involved in regulation of apoptosis
Cluster-36211.0	KOG0740	O	AAA+-type ATPase
Cluster-36216.1	KOG0820	A	Ribosomal RNA adenine dimethylase
Cluster-3622.0	KOG2102	J	Exosomal 3'-5' exoribonuclease complex, subunit Rrp44/Dis3
Cluster-36256.0	KOG2249	L	3'-5' exonuclease
Cluster-36365.0	KOG1921	L	Endonuclease III
Cluster-3646.0	KOG0715	O	Molecular chaperone (DnaJ superfamily)
Cluster-36583.0	KOG0594	R	Protein kinase PCTAIRE and related kinases
Cluster-36595.0	KOG0504	R	FOG: Ankyrin repeat
Cluster-36643.0	KOG2998	S	Uncharacterized conserved protein
Cluster-36716.0	KOG0186	E	Proline oxidase
Cluster-36795.0	KOG1742	J	60s ribosomal protein L15/L27
Cluster-36875.0	KOG0400	J	40S ribosomal protein S13
Cluster-3690.0	KOG1577	R	Aldo/keto reductase family proteins
Cluster-36912.0	KOG0003	J	Ubiquitin/60s ribosomal protein L40 fusion
Cluster-36915.0	KOG0017	R	FOG: Transposon-encoded proteins with TYA, reverse transcriptase, integrase domains in various combinations
Cluster-36983.0	KOG0027	T	Calmodulin and related proteins (EF-Hand superfamily)
Cluster-37043.0	KOG3065	U	SNAP-25 (synaptosome-associated protein) component of SNARE complex
Cluster-37065.0	KOG0266	R	WD40 repeat-containing protein
Cluster-37125.0	KOG2110	S	Uncharacterized conserved protein, contains WD40 repeats
Cluster-37166.0	KOG3219	K	Transcription initiation factor TFIID, subunit TAF11
Cluster-37210.0	KOG2766	S	Predicted membrane protein
Cluster-37277.0	KOG1635	O	Peptide methionine sulfoxide reductase
Cluster-37333.0	KOG0859	U	Synaptobrevin/VAMP-like protein
Cluster-37572.0	KOG2987	I	Fatty acid desaturase
Cluster-37594.0	KOG4203	TZ	Armadillo/beta-Catenin/plakoglobin
Cluster-37620.0	KOG1474	K	Transcription initiation factor TFIID, subunit BDF1 and related bromodomain proteins
Cluster-37668.0	KOG1136	A	Predicted cleavage and polyadenylation specificity factor (CPSF subunit)
Cluster-37694.0	KOG0046	Z	Ca2+-binding actin-bundling protein (fimbrin/plastin), EF-Hand protein superfamily
Cluster-37733.0	KOG3373	E	Glycine cleavage system H protein (lipoate-binding)
Cluster-37751.0	KOG2267	L	Eukaryotic-type DNA primase, large subunit
Cluster-37789.1	KOG0988	A	RNA-directed RNA polymerase QDE-1 required for posttranscriptional gene silencing and RNA interference
Cluster-37848.0	KOG0619	R	FOG: Leucine rich repeat
Cluster-37871.0	KOG0324	S	Uncharacterized conserved protein
Cluster-37879.0	KOG0174	O	20S proteasome, regulatory subunit beta type PSMB6/PSMB9/PRE3
Cluster-37902.0	KOG1940	R	Zn-finger protein
Cluster-37922.0	KOG2729	OUT	ER vesicle integral membrane protein involved in establishing cell polarity, signaling and protein degradation
Cluster-37952.0	KOG2495	C	NADH-dehydrogenase (ubiquinone)
Cluster-37969.0	KOG3103	U	Rab GTPase interacting factor, Golgi membrane protein
Cluster-38155.0	KOG0865	O	Cyclophilin type peptidyl-prolyl cis-trans isomerase
Cluster-38157.0	KOG2741	GQ	Dimeric dihydrodiol dehydrogenase
Cluster-38183.0	KOG2869	J	Meiotic cell division protein Pelota/DOM34
Cluster-38203.0	KOG1057	Z	Arp2/3 complex-interacting protein VIP1/Asp1, involved in regulation of actin cytoskeleton
Cluster-38253.0	KOG1133	L	Helicase of the DEAD superfamily
Cluster-38283.0	KOG0046	Z	Ca2+-binding actin-bundling protein (fimbrin/plastin), EF-Hand protein superfamily
Cluster-38306.0	KOG2533	G	Permease of the major facilitator superfamily
Cluster-38495.0	KOG4769	C	Cytochrome c oxidase, subunit I
Cluster-38514.0	KOG0749	C	Mitochondrial ADP/ATP carrier proteins
Cluster-38520.0	KOG1733	U	Mitochondrial import inner membrane translocase, subunit TIM13
Cluster-38648.0	KOG2826	Z	Actin-related protein Arp2/3 complex, subunit ARPC2
Cluster-38684.0	KOG4207	A	Predicted splicing factor, SR protein superfamily
Cluster-38704.0	KOG1359	E	Glycine C-acetyltransferase/2-amino-3-ketobutyrate-CoA ligase
Cluster-38709.0	KOG1803	L	DNA helicase
Cluster-38772.0	KOG1905	BK	Class IV sirtuins (SIR2 family)
Cluster-3879.0	KOG3493	O	Ubiquitin-like protein
Cluster-38812.0	KOG1354	T	Serine/threonine protein phosphatase 2A, regulatory subunit
Cluster-38861.0	KOG3035	I	Isoamyl acetate-hydrolyzing esterase
Cluster-39011.0	KOG2537	G	Phosphoglucomutase/phosphomannomutase
Cluster-39039.0	KOG0087	U	GTPase Rab11/YPT3, small G protein superfamily
Cluster-39041.0	KOG2237	O	Predicted serine protease
Cluster-39049.0	KOG0257	E	Kynurenine aminotransferase, glutamine transaminase K
Cluster-39149.1	KOG1986	U	Vesicle coat complex COPII, subunit SEC23
Cluster-39152.0	KOG1471	I	Phosphatidylinositol transfer protein SEC14 and related proteins
Cluster-39157.0	KOG3430	Z	Dynein light chain type 1
Cluster-39180.0	KOG0351	L	ATP-dependent DNA helicase
Cluster-39207.0	KOG2795	L	Catalytic subunit of the meiotic double strand break transesterase
Cluster-39212.0	KOG1732	J	60S ribosomal protein L21
Cluster-39313.0	KOG1546	DO	Metacaspase involved in regulation of apoptosis
Cluster-39371.0	KOG0922	A	DEAH-box RNA helicase
Cluster-39429.0	KOG0254	R	Predicted transporter (major facilitator superfamily)
Cluster-39444.0	KOG0788	T	S-adenosylmethionine decarboxylase
Cluster-39447.0	KOG1012	R	Ca2+-dependent lipid-binding protein CLB1/vesicle protein vp115/Granuphilin A, contains C2 domain
Cluster-39693.0	KOG0895	O	Ubiquitin-conjugating enzyme
Cluster-39749.1	KOG0388	L	SNF2 family DNA-dependent ATPase
Cluster-39774.0	KOG2620	C	Prohibitins and stomatins of the PID superfamily
Cluster-39831.0	KOG3298	K	DNA-directed RNA polymerase subunit E'
Cluster-39832.0	KOG2872	H	Uroporphyrinogen decarboxylase
Cluster-39889.0	KOG4207	A	Predicted splicing factor, SR protein superfamily
Cluster-39892.1	KOG0594	R	Protein kinase PCTAIRE and related kinases
Cluster-39997.0	KOG0648	T	Predicted NUDIX hydrolase FGF-2 and related proteins
Cluster-39998.0	KOG0933	BD	Structural maintenance of chromosome protein 2 (chromosome condensation complex Condensin, subunit E)
Cluster-40124.0	KOG0594	R	Protein kinase PCTAIRE and related kinases
Cluster-40209.0	KOG1132	L	Helicase of the DEAD superfamily
Cluster-40214.0	KOG0235	G	Phosphoglycerate mutase
Cluster-40230.0	KOG0190	O	Protein disulfide isomerase (prolyl 4-hydroxylase beta subunit)
Cluster-40243.0	KOG2642	OKIT	Alpha-1,2 glucosyltransferase/transcriptional activator
Cluster-40246.0	KOG2525	H	Folylpolyglutamate synthase
Cluster-40490.0	KOG1954	TU	Endocytosis/signaling protein EHD1
Cluster-40546.0	KOG0852	O	Alkyl hydroperoxide reductase, thiol specific antioxidant and related enzymes
Cluster-40578.0	KOG1950	G	Glycosyl transferase, family 8 - glycogenin
Cluster-40701.0	KOG0027	T	Calmodulin and related proteins (EF-Hand superfamily)
Cluster-40708.1	KOG2875	L	8-oxoguanine DNA glycosylase
Cluster-40782.0	KOG0101	O	Molecular chaperones HSP70/HSC70, HSP70 superfamily
Cluster-40825.0	KOG2232	T	Ceramidases
Cluster-40881.0	KOG0884	O	Similar to cyclophilin-type peptidyl-prolyl cis-trans isomerase
Cluster-40908.0	KOG2467	E	Glycine/serine hydroxymethyltransferase
Cluster-40966.0	KOG1050	G	Trehalose-6-phosphate synthase component TPS1 and related subunits
Cluster-40968.0	KOG4178	I	Soluble epoxide hydrolase
Cluster-41010.0	KOG0552	O	FKBP-type peptidyl-prolyl cis-trans isomerase
Cluster-41012.0	KOG0149	R	Predicted RNA-binding protein SEB4 (RRM superfamily)
Cluster-41019.0	KOG0059	IR	Lipid exporter ABCA1 and related proteins, ABC superfamily
Cluster-41025.0	KOG1050	G	Trehalose-6-phosphate synthase component TPS1 and related subunits
Cluster-4114.0	KOG2784	J	Phenylalanyl-tRNA synthetase, beta subunit
Cluster-41243.0	KOG0580	D	Serine/threonine protein kinase
Cluster-41279.0	KOG1713	C	NADH-ubiquinone oxidoreductase, NDUFS3/30 kDa subunit
Cluster-41396.0	KOG1562	E	Spermidine synthase
Cluster-41403.0	KOG1823	V	DRIM (Down-regulated in metastasis)-like proteins
Cluster-41450.0	KOG0187	J	40S ribosomal protein S17
Cluster-41535.1	KOG3200	S	Uncharacterized conserved protein
Cluster-41563.0	KOG0643	JT	Translation initiation factor 3, subunit i (eIF-3i)/TGF-beta receptor-interacting protein (TRIP-1)
Cluster-41666.0	KOG0812	U	SNARE protein SED5/Syntaxin 5
Cluster-41699.0	KOG1954	TU	Endocytosis/signaling protein EHD1
Cluster-41795.0	KOG0651	O	26S proteasome regulatory complex, ATPase RPT4
Cluster-41839.0	KOG1041	J	Translation initiation factor 2C (eIF-2C) and related proteins
Cluster-42005.0	KOG2509	J	Seryl-tRNA synthetase
Cluster-42014.0	KOG2408	R	Peroxidase/oxygenase
Cluster-42035.0	KOG0059	IR	Lipid exporter ABCA1 and related proteins, ABC superfamily
Cluster-42083.0	KOG0726	O	26S proteasome regulatory complex, ATPase RPT2
Cluster-42157.0	KOG0386	BK	Chromatin remodeling complex SWI/SNF, component SWI2 and related ATPases (DNA/RNA helicase superfamily)
Cluster-42186.0	KOG0228	G	Beta-fructofuranosidase (invertase)
Cluster-42198.0	KOG0676	Z	Actin and related proteins
Cluster-42247.0	KOG2711	C	Glycerol-3-phosphate dehydrogenase/dihydroxyacetone 3-phosphate reductase
Cluster-42270.0	KOG0330	A	ATP-dependent RNA helicase
Cluster-42391.0	KOG2903	O	Predicted glutathione S-transferase
Cluster-42471.0	KOG1211	J	Amidases
Cluster-42497.0	KOG1469	R	Predicted acyl-CoA dehydrogenase
Cluster-42564.0	KOG2043	KTDL	Signaling protein SWIFT and related BRCT domain proteins
Cluster-42615.0	KOG0682	P	Ammonia permease
Cluster-42630.0	KOG1616	G	Protein involved in Snf1 protein kinase complex assembly
Cluster-42646.0	KOG0022	Q	Alcohol dehydrogenase, class III
Cluster-42646.1	KOG0022	Q	Alcohol dehydrogenase, class III
Cluster-42689.0	KOG1311	R	DHHC-type Zn-finger proteins
Cluster-42734.0	KOG1756	B	Histone 2A
Cluster-42741.1	KOG0403	T	Neoplastic transformation suppressor Pdcd4/MA-3, contains MA3 domain
Cluster-42838.0	KOG3430	Z	Dynein light chain type 1
Cluster-42869.0	KOG0719	O	Molecular chaperone (DnaJ superfamily)
Cluster-4379.0	KOG2035	DL	Replication factor C, subunit RFC3
Cluster-4435.0	KOG0001	OR	Ubiquitin and ubiquitin-like proteins
Cluster-4580.0	KOG0214	K	RNA polymerase II, second largest subunit
Cluster-4627.0	KOG0748	RT	Predicted membrane proteins, contain hemolysin III domain
Cluster-4899.0	KOG1496	C	Malate dehydrogenase
Cluster-5048.0	KOG2924	O	Deoxyhypusine synthase
Cluster-5101.0	KOG2854	G	Possible pfkB family carbohydrate kinase
Cluster-5107.0	KOG0969	L	DNA polymerase delta, catalytic subunit
Cluster-5172.0	KOG1597	K	Transcription initiation factor TFIIB
Cluster-5191.0	KOG2104	U	Nuclear transport factor 2
Cluster-52.0	KOG3285	DZ	Spindle assembly checkpoint protein
Cluster-5491.0	KOG1562	E	Spermidine synthase
Cluster-5512.0	KOG0017	R	FOG: Transposon-encoded proteins with TYA, reverse transcriptase, integrase domains in various combinations
Cluster-5617.1	KOG1184	EH	Thiamine pyrophosphate-requiring enzyme
Cluster-5816.0	KOG2015	O	NEDD8-activating complex, catalytic component UBA3
Cluster-5962.0	KOG0865	O	Cyclophilin type peptidyl-prolyl cis-trans isomerase
Cluster-5996.0	KOG1132	L	Helicase of the DEAD superfamily
Cluster-60.0	KOG0400	J	40S ribosomal protein S13
Cluster-6039.0	KOG0305	DO	Anaphase promoting complex, Cdc20, Cdh1, and Ama1 subunits
Cluster-6089.0	KOG1132	L	Helicase of the DEAD superfamily
Cluster-6096.0	KOG1282	OE	Serine carboxypeptidases (lysosomal cathepsin A)
Cluster-6099.0	KOG0744	O	AAA+-type ATPase
Cluster-6156.0	KOG0087	U	GTPase Rab11/YPT3, small G protein superfamily
Cluster-6369.0	KOG2391	OU	Vacuolar sorting protein/ubiquitin receptor VPS23
Cluster-6450.0	KOG0933	BD	Structural maintenance of chromosome protein 2 (chromosome condensation complex Condensin, subunit E)
Cluster-6450.1	KOG0933	BD	Structural maintenance of chromosome protein 2 (chromosome condensation complex Condensin, subunit E)
Cluster-6450.2	KOG0933	BD	Structural maintenance of chromosome protein 2 (chromosome condensation complex Condensin, subunit E)
Cluster-664.0	KOG0668	TDK	Casein kinase II, alpha subunit
Cluster-6679.0	KOG1566	S	Conserved protein Mo25
Cluster-6781.0	KOG1687	C	NADH-ubiquinone oxidoreductase, NUFS7/PSST/20 kDa subunit
Cluster-680.0	KOG1654	Z	Microtubule-associated anchor protein involved in autophagy and membrane trafficking
Cluster-694.0	KOG4207	A	Predicted splicing factor, SR protein superfamily
Cluster-731.0	KOG0952	A	DNA/RNA helicase MER3/SLH1, DEAD-box superfamily
Cluster-7323.2	KOG2239	K	Transcription factor containing NAC and TS-N domains
Cluster-7409.0	KOG3127	F	Deoxycytidylate deaminase
Cluster-7410.100030	KOG1659	K	Class 2 transcription repressor NC2, alpha subunit (DRAP1)
Cluster-7410.100059	KOG0739	O	AAA+-type ATPase
Cluster-7410.100076	KOG0017	R	FOG: Transposon-encoded proteins with TYA, reverse transcriptase, integrase domains in various combinations
Cluster-7410.100086	KOG0101	O	Molecular chaperones HSP70/HSC70, HSP70 superfamily
Cluster-7410.100087	KOG0101	O	Molecular chaperones HSP70/HSC70, HSP70 superfamily
Cluster-7410.100107	KOG2708	O	Predicted metalloprotease with chaperone activity (RNAse H/HSP70 fold)
Cluster-7410.100129	KOG2517	G	Ribulose kinase and related carbohydrate kinases
Cluster-7410.100171	KOG0714	O	Molecular chaperone (DnaJ superfamily)
Cluster-7410.100204	KOG1241	YU	Karyopherin (importin) beta 1
Cluster-7410.100226	KOG3400	K	RNA polymerase subunit 8
Cluster-7410.10024	KOG4322	DO	Anaphase-promoting complex (APC), subunit 5
Cluster-7410.100250	KOG0671	T	LAMMER dual specificity kinases
Cluster-7410.100294	KOG0563	G	Glucose-6-phosphate 1-dehydrogenase
Cluster-7410.100295	KOG4177	M	Ankyrin
Cluster-7410.100321	KOG0900	J	40S ribosomal protein S20
Cluster-7410.100357	KOG1712	F	Adenine phosphoribosyl transferases
Cluster-7410.100358	KOG1712	F	Adenine phosphoribosyl transferases
Cluster-7410.100373	KOG0470	G	1,4-alpha-glucan branching enzyme/starch branching enzyme II
Cluster-7410.100392	KOG0053	E	Cystathionine beta-lyases/cystathionine gamma-synthases
Cluster-7410.100450	KOG4205	A	RNA-binding protein musashi/mRNA cleavage and polyadenylation factor I complex, subunit HRP1
Cluster-7410.100453	KOG0749	C	Mitochondrial ADP/ATP carrier proteins
Cluster-7410.100489	KOG1516	R	Carboxylesterase and related proteins
Cluster-7410.100504	KOG1041	J	Translation initiation factor 2C (eIF-2C) and related proteins
Cluster-7410.100543	KOG3030	I	Lipid phosphate phosphatase and related enzymes of the PAP2 family
Cluster-7410.10057	KOG0070	U	GTP-binding ADP-ribosylation factor Arf1
Cluster-7410.100611	KOG0858	S	Predicted membrane protein
Cluster-7410.100612	KOG0858	S	Predicted membrane protein
Cluster-7410.100614	KOG0858	S	Predicted membrane protein
Cluster-7410.100636	KOG4234	R	TPR repeat-containing protein
Cluster-7410.100637	KOG3269	S	Predicted membrane protein
Cluster-7410.100638	KOG4234	R	TPR repeat-containing protein
Cluster-7410.100645	KOG1320	O	Serine protease
Cluster-7410.100649	KOG0753	C	Mitochondrial fatty acid anion carrier protein/Uncoupling protein
Cluster-7410.100650	KOG0753	C	Mitochondrial fatty acid anion carrier protein/Uncoupling protein
Cluster-7410.100672	KOG1361	L	Predicted hydrolase involved in interstrand cross-link repair
Cluster-7410.100712	KOG1246	R	DNA-binding protein jumonji/RBP2/SMCY, contains JmjC domain
Cluster-7410.100747	KOG0632	P	Phytochelatin synthase
Cluster-7410.100788	KOG1683	I	Hydroxyacyl-CoA dehydrogenase/enoyl-CoA hydratase
Cluster-7410.100826	KOG3399	R	Predicted Yippee-type zinc-binding protein
Cluster-7410.10087	KOG1260	C	Isocitrate lyase
Cluster-7410.100876	KOG1458	G	Fructose-1,6-bisphosphatase
Cluster-7410.100894	KOG4442	U	Clathrin coat binding protein/Huntingtin interacting protein HIP1, involved in regulation of endocytosis
Cluster-7410.100913	KOG4205	A	RNA-binding protein musashi/mRNA cleavage and polyadenylation factor I complex, subunit HRP1
Cluster-7410.100920	KOG1448	FE	Ribose-phosphate pyrophosphokinase
Cluster-7410.10093	KOG2037	R	Guanylate-binding protein
Cluster-7410.100932	KOG4325	S	Uncharacterized conserved protein
Cluster-7410.100948	KOG0819	U	Annexin
Cluster-7410.100949	KOG3078	F	Adenylate kinase
Cluster-7410.100978	KOG1963	R	WD40 repeat protein
Cluster-7410.100996	KOG1284	H	Bifunctional GTP cyclohydrolase II/3,4-dihydroxy-2butanone-4-phosphate synthase
Cluster-7410.101006	KOG1604	G	Predicted mutarotase
Cluster-7410.101007	KOG1604	G	Predicted mutarotase
Cluster-7410.101008	KOG4203	TZ	Armadillo/beta-Catenin/plakoglobin
Cluster-7410.101009	KOG0524	C	Pyruvate dehydrogenase E1, beta subunit
Cluster-7410.101017	KOG1276	H	Protoporphyrinogen oxidase
Cluster-7410.10108	KOG2387	F	CTP synthase (UTP-ammonia lyase)
Cluster-7410.101085	KOG0328	J	Predicted ATP-dependent RNA helicase FAL1, involved in rRNA maturation, DEAD-box superfamily
Cluster-7410.101099	KOG1635	O	Peptide methionine sulfoxide reductase
Cluster-7410.101103	KOG2670	G	Enolase
Cluster-7410.101148	KOG1482	P	Zn2+ transporter
Cluster-7410.101177	KOG1062	U	Vesicle coat complex AP-1, gamma subunit
Cluster-7410.101196	KOG1248	S	Uncharacterized conserved protein
Cluster-7410.101209	KOG4522	K	RNA polymerase II transcription mediator
Cluster-7410.10123	KOG1021	GMW	Acetylglucosaminyltransferase EXT1/exostosin 1
Cluster-7410.101278	KOG2741	GQ	Dimeric dihydrodiol dehydrogenase
Cluster-7410.101279	KOG2903	O	Predicted glutathione S-transferase
Cluster-7410.101334	KOG0345	A	ATP-dependent RNA helicase
Cluster-7410.101379	KOG3122	K	DNA-directed RNA polymerase III subunit
Cluster-7410.101445	KOG1441	GE	Glucose-6-phosphate/phosphate and phosphoenolpyruvate/phosphate antiporter
Cluster-7410.101452	KOG0036	F	Predicted mitochondrial carrier protein
Cluster-7410.101464	KOG0394	R	Ras-related GTPase
Cluster-7410.101468	KOG1342	B	Histone deacetylase complex, catalytic component RPD3
Cluster-7410.101495	KOG0207	P	Cation transport ATPase
Cluster-7410.101496	KOG0207	P	Cation transport ATPase
Cluster-7410.101497	KOG0207	P	Cation transport ATPase
Cluster-7410.101551	KOG3141	J	Mitochondrial/chloroplast ribosomal protein L3
Cluster-7410.101555	KOG2093	L	Translesion DNA polymerase - REV1 deoxycytidyl transferase
Cluster-7410.101556	KOG2093	L	Translesion DNA polymerase - REV1 deoxycytidyl transferase
Cluster-7410.101595	KOG2564	R	Predicted acetyltransferases and hydrolases with the alpha/beta hydrolase fold
Cluster-7410.101638	KOG4211	A	Splicing factor hnRNP-F and related RNA-binding proteins
Cluster-7410.101658	KOG0107	A	Alternative splicing factor SRp20/9G8 (RRM superfamily)
Cluster-7410.101676	KOG2142	H	Molybdenum cofactor sulfurase
Cluster-7410.101682	KOG2699	O	Predicted ubiquitin regulatory protein
Cluster-7410.101685	KOG1309	T	Suppressor of G2 allele of skp1
Cluster-7410.101693	KOG0432	J	Valyl-tRNA synthetase
Cluster-7410.101694	KOG2597	R	Predicted aminopeptidase of the M17 family
Cluster-7410.101706	KOG3367	F	Hypoxanthine-guanine phosphoribosyltransferase
Cluster-7410.101748	KOG2795	L	Catalytic subunit of the meiotic double strand break transesterase
Cluster-7410.101759	KOG3232	U	Vacuolar assembly/sorting protein DID2
Cluster-7410.101776	KOG3143	E	Imidazoleglycerol-phosphate dehydratase
Cluster-7410.101783	KOG3691	U	Exocyst complex subunit Sec8
Cluster-7410.101799	KOG0462	J	Elongation factor-type GTP-binding protein
Cluster-7410.1018	KOG2757	G	Mannose-6-phosphate isomerase
Cluster-7410.101803	KOG2602	R	Predicted cell surface protein homologous to bacterial outer membrane proteins
Cluster-7410.101886	KOG1588	A	RNA-binding protein Sam68 and related KH domain proteins
Cluster-7410.101891	KOG3189	I	Phosphomannomutase
Cluster-7410.101929	KOG0558	C	Dihydrolipoamide transacylase (alpha-keto acid dehydrogenase E2 subunit)
Cluster-7410.101962	KOG0594	R	Protein kinase PCTAIRE and related kinases
Cluster-7410.10197	KOG2977	R	Glycosyltransferase
Cluster-7410.101974	KOG2023	YU	Nuclear transport receptor Karyopherin-beta2/Transportin (importin beta superfamily)
Cluster-7410.10198	KOG2977	R	Glycosyltransferase
Cluster-7410.101980	KOG2178	G	Predicted sugar kinase
Cluster-7410.101998	KOG0888	F	Nucleoside diphosphate kinase
Cluster-7410.102037	KOG0191	O	Thioredoxin/protein disulfide isomerase
Cluster-7410.102038	KOG0191	O	Thioredoxin/protein disulfide isomerase
Cluster-7410.102039	KOG2099	G	Glycogen phosphorylase
Cluster-7410.102116	KOG0235	G	Phosphoglycerate mutase
Cluster-7410.102119	KOG0235	G	Phosphoglycerate mutase
Cluster-7410.102120	KOG0235	G	Phosphoglycerate mutase
Cluster-7410.102141	KOG3082	J	Methionyl-tRNA formyltransferase
Cluster-7410.102164	KOG1831	K	Negative regulator of transcription
Cluster-7410.102166	KOG2429	G	Glycosyl hydrolase, family 47
Cluster-7410.10217	KOG2770	E	Aminomethyl transferase
Cluster-7410.102182	KOG2635	U	Medium subunit of clathrin adaptor complex
Cluster-7410.102207	KOG2376	U	Signal recognition particle, subunit Srp72
Cluster-7410.102213	KOG0136	I	Acyl-CoA oxidase
Cluster-7410.102229	KOG1465	J	Translation initiation factor 2B, beta subunit (eIF-2Bbeta/GCD7)
Cluster-7410.102230	KOG1465	J	Translation initiation factor 2B, beta subunit (eIF-2Bbeta/GCD7)
Cluster-7410.102251	KOG3154	S	Uncharacterized conserved protein
Cluster-7410.102259	KOG0119	A	Splicing factor 1/branch point binding protein (RRM superfamily)
Cluster-7410.102260	KOG2520	L	5'-3' exonuclease
Cluster-7410.10227	KOG2068	K	MOT2 transcription factor
Cluster-7410.102286	KOG0370	R	Multifunctional pyrimidine synthesis protein CAD (includes carbamoyl-phophate synthetase, aspartate transcarbamylase, and glutamine amidotransferase)
Cluster-7410.102287	KOG0370	R	Multifunctional pyrimidine synthesis protein CAD (includes carbamoyl-phophate synthetase, aspartate transcarbamylase, and glutamine amidotransferase)
Cluster-7410.102324	KOG1870	O	Ubiquitin C-terminal hydrolase
Cluster-7410.102325	KOG0282	S	mRNA splicing factor
Cluster-7410.102346	KOG2001	Z	Gamma-tubulin complex, DGRIP84/SPC97 component
Cluster-7410.102363	KOG0027	T	Calmodulin and related proteins (EF-Hand superfamily)
Cluster-7410.102370	KOG1059	U	Vesicle coat complex AP-3, delta subunit
Cluster-7410.102451	KOG1245	B	Chromatin remodeling complex WSTF-ISWI, large subunit (contains heterochromatin localization, PHD and BROMO domains)
Cluster-7410.102458	KOG0674	O	Calreticulin
Cluster-7410.102460	KOG1172	P	Na+-independent Cl/HCO3 exchanger AE1 and related transporters (SLC4 family)
Cluster-7410.102517	KOG2661	O	Peptidase family M48
Cluster-7410.102559	KOG1566	S	Conserved protein Mo25
Cluster-7410.102595	KOG1395	E	Tryptophan synthase beta chain
Cluster-7410.1026	KOG0101	O	Molecular chaperones HSP70/HSC70, HSP70 superfamily
Cluster-7410.10264	KOG2468	I	Dolichol kinase
Cluster-7410.102648	KOG2590	OJ	RNA-binding protein LARP/SRO9 and related La domain proteins
Cluster-7410.102658	KOG2851	L	Eukaryotic-type DNA primase, catalytic (small) subunit
Cluster-7410.102742	KOG3195	R	Uncharacterized membrane protein NPD008/CGI-148
Cluster-7410.102797	KOG0260	K	RNA polymerase II, large subunit
Cluster-7410.102798	KOG0643	JT	Translation initiation factor 3, subunit i (eIF-3i)/TGF-beta receptor-interacting protein (TRIP-1)
Cluster-7410.102806	KOG2516	MU	Protein involved in dolichol pathway for N-glycosylation (mannosyltransferase family)
Cluster-7410.102808	KOG2516	MU	Protein involved in dolichol pathway for N-glycosylation (mannosyltransferase family)
Cluster-7410.102849	KOG1077	U	Vesicle coat complex AP-2, alpha subunit
Cluster-7410.102888	KOG2991	A	Splicing regulator
Cluster-7410.102921	KOG1073	U	Uncharacterized mRNA-associated protein RAP55
Cluster-7410.102942	KOG1329	I	Phospholipase D1
Cluster-7410.102967	KOG4155	R	FOG: WD40 repeat
Cluster-7410.103010	KOG3399	R	Predicted Yippee-type zinc-binding protein
Cluster-7410.103066	KOG0276	U	Vesicle coat complex COPI, beta' subunit
Cluster-7410.103105	KOG2509	J	Seryl-tRNA synthetase
Cluster-7410.103106	KOG2509	J	Seryl-tRNA synthetase
Cluster-7410.103139	KOG0368	I	Acetyl-CoA carboxylase
Cluster-7410.10314	KOG0619	R	FOG: Leucine rich repeat
Cluster-7410.103146	KOG1429	GM	dTDP-glucose 4-6-dehydratase/UDP-glucuronic acid decarboxylase
Cluster-7410.103147	KOG1429	GM	dTDP-glucose 4-6-dehydratase/UDP-glucuronic acid decarboxylase
Cluster-7410.103183	KOG0068	E	D-3-phosphoglycerate dehydrogenase, D-isomer-specific 2-hydroxy acid dehydrogenase superfamily
Cluster-7410.103186	KOG1494	C	NAD-dependent malate dehydrogenase
Cluster-7410.103211	KOG3311	J	Ribosomal protein S18
Cluster-7410.103213	KOG4768	A	Mitochondrial mRNA maturase
Cluster-7410.103249	KOG2352	E	Predicted spermine/spermidine synthase
Cluster-7410.10330	KOG0477	L	DNA replication licensing factor, MCM2 component
Cluster-7410.103318	KOG2625	S	Uncharacterized conserved protein
Cluster-7410.103367	KOG2189	C	Vacuolar H+-ATPase V0 sector, subunit a
Cluster-7410.103401	KOG0553	R	TPR repeat-containing protein
Cluster-7410.10344	KOG3372	U	Signal peptidase complex subunit
Cluster-7410.103441	KOG1114	O	Tripeptidyl peptidase II
Cluster-7410.103452	KOG0087	U	GTPase Rab11/YPT3, small G protein superfamily
Cluster-7410.103457	KOG2570	BK	SWI/SNF transcription activation complex subunit
Cluster-7410.103496	KOG0232	C	Vacuolar H+-ATPase V0 sector, subunits c/c'
Cluster-7410.103522	KOG3353	J	60S ribosomal protein L22
Cluster-7410.103529	KOG1393	I	Hydroxymethylglutaryl-CoA synthase
Cluster-7410.103536	KOG0534	HC	NADH-cytochrome b-5 reductase
Cluster-7410.103586	KOG0902	T	Phosphatidylinositol 4-kinase
Cluster-7410.103639	KOG2744	K	DNA-binding proteins Bright/BRCAA1/RBP1 and related proteins containing BRIGHT domain
Cluster-7410.10364	KOG3370	F	dUTPase
Cluster-7410.103655	KOG1171	P	Metallothionein-like protein
Cluster-7410.103660	KOG0632	P	Phytochelatin synthase
Cluster-7410.103668	KOG0338	A	ATP-dependent RNA helicase
Cluster-7410.103672	KOG0022	Q	Alcohol dehydrogenase, class III
Cluster-7410.103677	KOG0856	O	Predicted pilin-like transcription factor
Cluster-7410.103689	KOG0119	A	Splicing factor 1/branch point binding protein (RRM superfamily)
Cluster-7410.103721	KOG0338	A	ATP-dependent RNA helicase
Cluster-7410.103723	KOG1561	K	CCAAT-binding factor, subunit B (HAP2)
Cluster-7410.103725	KOG0213	A	Splicing factor 3b, subunit 1
Cluster-7410.103726	KOG1169	IT	Diacylglycerol kinase
Cluster-7410.103774	KOG3486	J	40S ribosomal protein S21
Cluster-7410.103824	KOG0001	OR	Ubiquitin and ubiquitin-like proteins
Cluster-7410.103829	KOG0583	T	Serine/threonine protein kinase
Cluster-7410.103870	KOG2259	S	Uncharacterized conserved protein
Cluster-7410.103917	KOG1131	KL	RNA polymerase II transcription initiation/nucleotide excision repair factor TFIIH, 5'-3' helicase subunit RAD3
Cluster-7410.103930	KOG1582	G	UDP-galactose transporter related protein
Cluster-7410.103964	KOG2623	J	Tyrosyl-tRNA synthetase
Cluster-7410.103994	KOG1959	G	Glycosyl hydrolase, family 38 - alpha-mannosidase
Cluster-7410.104008	KOG1672	OC	ATP binding protein
Cluster-7410.104023	KOG0619	R	FOG: Leucine rich repeat
Cluster-7410.104030	KOG4750	E	Serine O-acetyltransferase
Cluster-7410.104048	KOG0470	G	1,4-alpha-glucan branching enzyme/starch branching enzyme II
Cluster-7410.104049	KOG0470	G	1,4-alpha-glucan branching enzyme/starch branching enzyme II
Cluster-7410.104050	KOG0470	G	1,4-alpha-glucan branching enzyme/starch branching enzyme II
Cluster-7410.104051	KOG0470	G	1,4-alpha-glucan branching enzyme/starch branching enzyme II
Cluster-7410.104065	KOG1148	J	Glutaminyl-tRNA synthetase
Cluster-7410.104075	KOG0022	Q	Alcohol dehydrogenase, class III
Cluster-7410.104082	KOG2206	J	Exosome 3'-5' exoribonuclease complex, subunit PM/SCL-100 (Rrp6)
Cluster-7410.104139	KOG0880	O	Peptidyl-prolyl cis-trans isomerase
Cluster-7410.104160	KOG2233	U	Alpha-N-acetylglucosaminidase
Cluster-7410.104187	KOG0673	F	Thymidylate synthase
Cluster-7410.104188	KOG1324	H	Dihydrofolate reductase
Cluster-7410.104194	KOG1242	J	Protein containing adaptin N-terminal region
Cluster-7410.10422	KOG4177	M	Ankyrin
Cluster-7410.10426	KOG3135	R	1,4-benzoquinone reductase-like; Trp repressor binding protein-like/protoplast-secreted protein
Cluster-7410.104322	KOG0414	BD	Chromosome condensation complex Condensin, subunit D2
Cluster-7410.104353	KOG2922	S	Uncharacterized conserved protein
Cluster-7410.10436	KOG0682	P	Ammonia permease
Cluster-7410.104463	KOG3668	IT	Phosphatidylinositol transfer protein
Cluster-7410.104484	KOG0707	F	Guanylate kinase
Cluster-7410.104511	KOG2369	I	Lecithin:cholesterol acyltransferase (LCAT)/Acyl-ceramide synthase
Cluster-7410.10453	KOG1390	I	Acetyl-CoA acetyltransferase
Cluster-7410.104542	KOG1376	Z	Alpha tubulin
Cluster-7410.104558	KOG1286	E	Amino acid transporters
Cluster-7410.104559	KOG1286	E	Amino acid transporters
Cluster-7410.104560	KOG1286	E	Amino acid transporters
Cluster-7410.104565	KOG0102	O	Molecular chaperones mortalin/PBP74/GRP75, HSP70 superfamily
Cluster-7410.104581	KOG4205	A	RNA-binding protein musashi/mRNA cleavage and polyadenylation factor I complex, subunit HRP1
Cluster-7410.104667	KOG1356	K	Putative transcription factor 5qNCA, contains JmjC domain
Cluster-7410.104714	KOG3301	J	Ribosomal protein S4
Cluster-7410.104715	KOG3301	J	Ribosomal protein S4
Cluster-7410.104744	KOG3181	J	40S ribosomal protein S3
Cluster-7410.10481	KOG0621	M	Phospholipid scramblase
Cluster-7410.104841	KOG0727	O	26S proteasome regulatory complex, ATPase RPT3
Cluster-7410.104871	KOG1562	E	Spermidine synthase
Cluster-7410.104872	KOG1562	E	Spermidine synthase
Cluster-7410.104873	KOG1562	E	Spermidine synthase
Cluster-7410.104989	KOG1342	B	Histone deacetylase complex, catalytic component RPD3
Cluster-7410.104992	KOG1342	B	Histone deacetylase complex, catalytic component RPD3
Cluster-7410.104999	KOG2356	KT	Transcriptional activator, adenine-specific DNA methyltransferase
Cluster-7410.10502	KOG1282	OE	Serine carboxypeptidases (lysosomal cathepsin A)
Cluster-7410.10505	KOG0017	R	FOG: Transposon-encoded proteins with TYA, reverse transcriptase, integrase domains in various combinations
Cluster-7410.105064	KOG1506	H	S-adenosylmethionine synthetase
Cluster-7410.105077	KOG1473	BK	Nucleosome remodeling factor, subunit NURF301/BPTF
Cluster-7410.105113	KOG0096	U	GTPase Ran/TC4/GSP1 (nuclear protein transport pathway), small G protein superfamily
Cluster-7410.105136	KOG2499	G	Beta-N-acetylhexosaminidase
Cluster-7410.105176	KOG3140	S	Predicted membrane protein
Cluster-7410.105177	KOG3140	S	Predicted membrane protein
Cluster-7410.105217	KOG0752	C	Mitochondrial solute carrier protein
Cluster-7410.105242	KOG1488	J	Translational repressor Pumilio/PUF3 and related RNA-binding proteins (Puf superfamily)
Cluster-7410.105243	KOG1488	J	Translational repressor Pumilio/PUF3 and related RNA-binding proteins (Puf superfamily)
Cluster-7410.105282	KOG2116	NI	Protein involved in plasmid maintenance/nuclear protein involved in lipid metabolism
Cluster-7410.105283	KOG2116	NI	Protein involved in plasmid maintenance/nuclear protein involved in lipid metabolism
Cluster-7410.105285	KOG0537	C	Cytochrome b5
Cluster-7410.105352	KOG1666	U	V-SNARE
Cluster-7410.105366	KOG3311	J	Ribosomal protein S18
Cluster-7410.105409	KOG0055	Q	Multidrug/pheromone exporter, ABC superfamily
Cluster-7410.105415	KOG0784	E	Isocitrate dehydrogenase, gamma subunit
Cluster-7410.105432	KOG2505	R	Ankyrin repeat protein
Cluster-7410.105434	KOG4018	S	Uncharacterized conserved protein, contains RWD domain
Cluster-7410.105482	KOG3937	A	mRNA splicing factor
Cluster-7410.105487	KOG1968	L	Replication factor C, subunit RFC1 (large subunit)
Cluster-7410.105501	KOG0094	U	GTPase Rab6/YPT6/Ryh1, small G protein superfamily
Cluster-7410.10552	KOG2942	S	Uncharacterized conserved protein
Cluster-7410.105554	KOG0589	R	Serine/threonine protein kinase
Cluster-7410.105556	KOG4768	A	Mitochondrial mRNA maturase
Cluster-7410.105565	KOG2513	D	Protein required for meiotic chromosome segregation
Cluster-7410.105567	KOG2513	D	Protein required for meiotic chromosome segregation
Cluster-7410.105571	KOG1159	C	NADP-dependent flavoprotein reductase
Cluster-7410.105573	KOG0546	O	HSP90 co-chaperone CPR7/Cyclophilin
Cluster-7410.105610	KOG0180	O	20S proteasome, regulatory subunit beta type PSMB3/PUP3
Cluster-7410.105619	KOG4400	O	E3 ubiquitin ligase interacting with arginine methyltransferase
Cluster-7410.105636	KOG3033	R	Predicted PhzC/PhzF-type epimerase
Cluster-7410.105718	KOG2155	O	Tubulin-tyrosine ligase-related protein
Cluster-7410.105753	KOG2323	G	Pyruvate kinase
Cluster-7410.105761	KOG2459	MO	GPI transamidase complex, GPI17/PIG-S component, involved in glycosylphosphatidylinositol anchor biosynthesis
Cluster-7410.105763	KOG2747	B	Histone acetyltransferase (MYST family)
Cluster-7410.105782	KOG2726	J	Mitochondrial polypeptide chain release factor
Cluster-7410.105784	KOG2726	J	Mitochondrial polypeptide chain release factor
Cluster-7410.105791	KOG0394	R	Ras-related GTPase
Cluster-7410.105857	KOG1407	S	WD40 repeat protein
Cluster-7410.105862	KOG1688	U	Golgi proteins involved in ER retention (RER)
Cluster-7410.105897	KOG1471	I	Phosphatidylinositol transfer protein SEC14 and related proteins
Cluster-7410.1059	KOG0069	C	Glyoxylate/hydroxypyruvate reductase (D-isomer-specific 2-hydroxy acid dehydrogenase superfamily)
Cluster-7410.105900	KOG0305	DO	Anaphase promoting complex, Cdc20, Cdh1, and Ama1 subunits
Cluster-7410.105902	KOG1182	C	Branched chain alpha-keto acid dehydrogenase complex, alpha subunit
Cluster-7410.105916	KOG1556	O	26S proteasome regulatory complex, subunit RPN8/PSMD7
Cluster-7410.10599	KOG0855	O	Alkyl hydroperoxide reductase, thiol specific antioxidant and related enzymes
Cluster-7410.106021	KOG3208	U	SNARE protein GS28
Cluster-7410.106022	KOG2056	F	Equilibrative nucleoside transporter protein
Cluster-7410.106023	KOG2056	F	Equilibrative nucleoside transporter protein
Cluster-7410.106094	KOG0351	L	ATP-dependent DNA helicase
Cluster-7410.106095	KOG1079	K	Transcriptional repressor EZH1
Cluster-7410.106121	KOG0619	R	FOG: Leucine rich repeat
Cluster-7410.106128	KOG0673	F	Thymidylate synthase
Cluster-7410.106187	KOG0046	Z	Ca2+-binding actin-bundling protein (fimbrin/plastin), EF-Hand protein superfamily
Cluster-7410.106245	KOG0211	T	Protein phosphatase 2A regulatory subunit A and related proteins
Cluster-7410.106257	KOG2536	C	MAM33, mitochondrial matrix glycoprotein
Cluster-7410.106265	KOG1232	C	Proteins containing the FAD binding domain
Cluster-7410.106266	KOG1683	I	Hydroxyacyl-CoA dehydrogenase/enoyl-CoA hydratase
Cluster-7410.106292	KOG0682	P	Ammonia permease
Cluster-7410.106293	KOG2533	G	Permease of the major facilitator superfamily
Cluster-7410.106322	KOG2049	J	Translational repressor MPT5/PUF4 and related RNA-binding proteins (Puf superfamily)
Cluster-7410.106344	KOG0739	O	AAA+-type ATPase
Cluster-7410.106367	KOG1558	P	Fe2+/Zn2+ regulated transporter
Cluster-7410.106401	KOG3070	J	Predicted RNA-binding protein containing PIN domain and invovled in translation or RNA processing
Cluster-7410.106407	KOG2668	UZ	Flotillins
Cluster-7410.106449	KOG2334	J	tRNA-dihydrouridine synthase
Cluster-7410.106490	KOG2533	G	Permease of the major facilitator superfamily
Cluster-7410.106492	KOG2533	G	Permease of the major facilitator superfamily
Cluster-7410.106518	KOG0676	Z	Actin and related proteins
Cluster-7410.106519	KOG0676	Z	Actin and related proteins
Cluster-7410.106521	KOG0864	U	Ran-binding protein RANBP1 and related RanBD domain proteins
Cluster-7410.106530	KOG0211	T	Protein phosphatase 2A regulatory subunit A and related proteins
Cluster-7410.106538	KOG0046	Z	Ca2+-binding actin-bundling protein (fimbrin/plastin), EF-Hand protein superfamily
Cluster-7410.106539	KOG0046	Z	Ca2+-binding actin-bundling protein (fimbrin/plastin), EF-Hand protein superfamily
Cluster-7410.106592	KOG0266	R	WD40 repeat-containing protein
Cluster-7410.106641	KOG2476	S	Uncharacterized conserved protein
Cluster-7410.106650	KOG0619	R	FOG: Leucine rich repeat
Cluster-7410.106656	KOG4712	S	Uncharacterized conserved protein
Cluster-7410.106696	KOG3010	R	Methyltransferase
Cluster-7410.106699	KOG2666	GT	UDP-glucose/GDP-mannose dehydrogenase
Cluster-7410.106730	KOG3173	R	Predicted Zn-finger protein
Cluster-7410.106732	KOG0459	J	Polypeptide release factor 3
Cluster-7410.106755	KOG2568	S	Predicted membrane protein
Cluster-7410.106758	KOG0070	U	GTP-binding ADP-ribosylation factor Arf1
Cluster-7410.106777	KOG2165	DO	Anaphase-promoting complex (APC), subunit 2
Cluster-7410.106893	KOG4442	U	Clathrin coat binding protein/Huntingtin interacting protein HIP1, involved in regulation of endocytosis
Cluster-7410.106906	KOG3135	R	1,4-benzoquinone reductase-like; Trp repressor binding protein-like/protoplast-secreted protein
Cluster-7410.106907	KOG3135	R	1,4-benzoquinone reductase-like; Trp repressor binding protein-like/protoplast-secreted protein
Cluster-7410.106914	KOG0198	T	MEKK and related serine/threonine protein kinases
Cluster-7410.106922	KOG0204	P	Calcium transporting ATPase
Cluster-7410.106934	KOG0452	AJ	RNA-binding translational regulator IRP (aconitase superfamily)
Cluster-7410.106961	KOG0017	R	FOG: Transposon-encoded proteins with TYA, reverse transcriptase, integrase domains in various combinations
Cluster-7410.10703	KOG1257	C	NADP+-dependent malic enzyme
Cluster-7410.107060	KOG1558	P	Fe2+/Zn2+ regulated transporter
Cluster-7410.107064	KOG2986	S	Uncharacterized conserved protein
Cluster-7410.107067	KOG0190	O	Protein disulfide isomerase (prolyl 4-hydroxylase beta subunit)
Cluster-7410.107068	KOG0190	O	Protein disulfide isomerase (prolyl 4-hydroxylase beta subunit)
Cluster-7410.107100	KOG0078	TU	GTP-binding protein SEC4, small G protein superfamily, and related Ras family GTP-binding proteins
Cluster-7410.107135	KOG0370	R	Multifunctional pyrimidine synthesis protein CAD (includes carbamoyl-phophate synthetase, aspartate transcarbamylase, and glutamine amidotransferase)
Cluster-7410.107153	KOG3230	U	Vacuolar assembly/sorting protein DID4
Cluster-7410.107155	KOG0749	C	Mitochondrial ADP/ATP carrier proteins
Cluster-7410.107179	KOG0920	A	ATP-dependent RNA helicase A
Cluster-7410.107181	KOG3271	J	Translation initiation factor 5A (eIF-5A)
Cluster-7410.107182	KOG1208	Q	Dehydrogenases with different specificities (related to short-chain alcohol dehydrogenases)
Cluster-7410.107183	KOG1208	Q	Dehydrogenases with different specificities (related to short-chain alcohol dehydrogenases)
Cluster-7410.107184	KOG1208	Q	Dehydrogenases with different specificities (related to short-chain alcohol dehydrogenases)
Cluster-7410.107192	KOG2577	K	Transcription factor E2F/dimerization partner (TDP)
Cluster-7410.107193	KOG2578	K	Transcription factor E2F/dimerization partner (TDP)-like proteins
Cluster-7410.107198	KOG2675	ZT	Adenylate cyclase-associated protein (CAP/Srv2p)
Cluster-7410.107216	KOG0327	J	Translation initiation factor 4F, helicase subunit (eIF-4A) and related helicases
Cluster-7410.107225	KOG2449	EG	Methylmalonate semialdehyde dehydrogenase
Cluster-7410.107227	KOG2449	EG	Methylmalonate semialdehyde dehydrogenase
Cluster-7410.107231	KOG1394	IQ	3-oxoacyl-(acyl-carrier-protein) synthase (I and II)
Cluster-7410.107243	KOG1528	FP	Salt-sensitive 3'-phosphoadenosine-5'-phosphatase HAL2/SAL1
Cluster-7410.107277	KOG0764	C	Mitochondrial FAD carrier protein
Cluster-7410.107287	KOG1956	L	DNA topoisomerase III alpha
Cluster-7410.107290	KOG2248	L	3'-5' exonuclease
Cluster-7410.107305	KOG0123	AJ	Polyadenylate-binding protein (RRM superfamily)
Cluster-7410.107364	KOG4845	C	NADH dehydrogenase, subunit 4
Cluster-7410.107383	KOG3405	K	RNA polymerase subunit K
Cluster-7410.107413	KOG2736	T	Presenilin
Cluster-7410.107434	KOG1838	R	Alpha/beta hydrolase
Cluster-7410.107462	KOG1446	ABO	Histone H3 (Lys4) methyltransferase complex and RNA cleavage factor II complex, subunit SWD2
Cluster-7410.107470	KOG0356	O	Mitochondrial chaperonin, Cpn60/Hsp60p
Cluster-7410.107484	KOG0068	E	D-3-phosphoglycerate dehydrogenase, D-isomer-specific 2-hydroxy acid dehydrogenase superfamily
Cluster-7410.10749	KOG4207	A	Predicted splicing factor, SR protein superfamily
Cluster-7410.107555	KOG0029	Q	Amine oxidase
Cluster-7410.107675	KOG0101	O	Molecular chaperones HSP70/HSC70, HSP70 superfamily
Cluster-7410.107677	KOG0101	O	Molecular chaperones HSP70/HSC70, HSP70 superfamily
Cluster-7410.107679	KOG0101	O	Molecular chaperones HSP70/HSC70, HSP70 superfamily
Cluster-7410.107695	KOG0046	Z	Ca2+-binding actin-bundling protein (fimbrin/plastin), EF-Hand protein superfamily
Cluster-7410.107751	KOG1383	E	Glutamate decarboxylase/sphingosine phosphate lyase
Cluster-7410.107799	KOG1327	T	Copine
Cluster-7410.107805	KOG0335	A	ATP-dependent RNA helicase
Cluster-7410.107860	KOG0874	I	Sphingolipid hydroxylase
Cluster-7410.107868	KOG4249	S	Uncharacterized conserved protein
Cluster-7410.107875	KOG2726	J	Mitochondrial polypeptide chain release factor
Cluster-7410.107878	KOG0385	K	Chromatin remodeling complex WSTF-ISWI, small subunit
Cluster-7410.107901	KOG2202	A	U2 snRNP splicing factor, small subunit, and related proteins
Cluster-7410.107906	KOG0231	R	Junctional membrane complex protein Junctophilin and related MORN repeat proteins
Cluster-7410.107932	KOG3377	S	Uncharacterized conserved protein
Cluster-7410.107984	KOG0419	O	Ubiquitin-protein ligase
Cluster-7410.107995	KOG2952	DKT	Cell cycle control protein
Cluster-7410.107996	KOG1352	C	Vacuolar H+-ATPase V1 sector, subunit A
Cluster-7410.108061	KOG0094	U	GTPase Rab6/YPT6/Ryh1, small G protein superfamily
Cluster-7410.108114	KOG1116	IT	Sphingosine kinase, involved in sphingolipid metabolism
Cluster-7410.108144	KOG1956	L	DNA topoisomerase III alpha
Cluster-7410.108149	KOG2688	D	Transcription-associated recombination protein - Thp1p
Cluster-7410.108301	KOG0623	E	Glutamine amidotransferase/cyclase
Cluster-7410.108302	KOG0623	E	Glutamine amidotransferase/cyclase
Cluster-7410.108305	KOG4203	TZ	Armadillo/beta-Catenin/plakoglobin
Cluster-7410.108306	KOG2889	S	Predicted PRP38-like splicing factor
Cluster-7410.108333	KOG2287	G	Galactosyltransferases
Cluster-7410.108347	KOG4697	U	Integral membrane protein involved in transport between the late Golgi and endosome
Cluster-7410.108364	KOG2450	C	Aldehyde dehydrogenase
Cluster-7410.108383	KOG1435	IT	Sterol reductase/lamin B receptor
Cluster-7410.108459	KOG0037	T	Ca2+-binding protein, EF-Hand protein superfamily
Cluster-7410.108499	KOG2914	R	Predicted haloacid-halidohydrolase and related hydrolases
Cluster-7410.108514	KOG4720	I	Ethanolamine kinase
Cluster-7410.108554	KOG3404	K	G10 protein/predicted nuclear transcription regulator
Cluster-7410.108557	KOG0399	E	Glutamate synthase
Cluster-7410.108583	KOG2440	G	Pyrophosphate-dependent phosphofructo-1-kinase
Cluster-7410.108584	KOG2553	J	Pseudouridylate synthase
Cluster-7410.10859	KOG1291	P	Mn2+ and Fe2+ transporters of the NRAMP family
Cluster-7410.108593	KOG0914	O	Thioredoxin-like protein
Cluster-7410.108614	KOG0351	L	ATP-dependent DNA helicase
Cluster-7410.108624	KOG0557	C	Dihydrolipoamide acetyltransferase
Cluster-7410.108625	KOG0557	C	Dihydrolipoamide acetyltransferase
Cluster-7410.108669	KOG0060	IR	Long-chain acyl-CoA transporter, ABC superfamily (involved in peroxisome organization and biogenesis)
Cluster-7410.108671	KOG2763	I	Acyl-CoA thioesterase
Cluster-7410.108695	KOG0061	Q	Transporter, ABC superfamily (Breast cancer resistance protein)
Cluster-7410.108740	KOG0685	H	Flavin-containing amine oxidase
Cluster-7410.108748	KOG0017	R	FOG: Transposon-encoded proteins with TYA, reverse transcriptase, integrase domains in various combinations
Cluster-7410.108765	KOG1284	H	Bifunctional GTP cyclohydrolase II/3,4-dihydroxy-2butanone-4-phosphate synthase
Cluster-7410.108787	KOG1577	R	Aldo/keto reductase family proteins
Cluster-7410.108810	KOG0100	O	Molecular chaperones GRP78/BiP/KAR2, HSP70 superfamily
Cluster-7410.108860	KOG3036	R	Protein involved in cell differentiation/sexual development
Cluster-7410.108891	KOG3424	J	40S ribosomal protein S24
Cluster-7410.108923	KOG2197	T	Ypt/Rab-specific GTPase-activating protein GYP7 and related proteins
Cluster-7410.108943	KOG0017	R	FOG: Transposon-encoded proteins with TYA, reverse transcriptase, integrase domains in various combinations
Cluster-7410.108995	KOG1021	GMW	Acetylglucosaminyltransferase EXT1/exostosin 1
Cluster-7410.109054	KOG1937	S	Uncharacterized conserved protein
Cluster-7410.109096	KOG2236	S	Uncharacterized conserved protein
Cluster-7410.109192	KOG1256	I	Long-chain acyl-CoA synthetases (AMP-forming)
Cluster-7410.109214	KOG1180	I	Acyl-CoA synthetase
Cluster-7410.10923	KOG1115	IT	Ceramide kinase
Cluster-7410.109242	KOG0307	U	Vesicle coat complex COPII, subunit SEC31
Cluster-7410.10929	KOG2081	U	Nuclear transport regulator
Cluster-7410.109293	KOG2498	T	IK cytokine down-regulator of HLA class II
Cluster-7410.109295	KOG0072	U	GTP-binding ADP-ribosylation factor-like protein ARL1
Cluster-7410.109310	KOG1774	A	Small nuclear ribonucleoprotein E
Cluster-7410.109319	KOG0363	O	Chaperonin complex component, TCP-1 beta subunit (CCT2)
Cluster-7410.109365	KOG0519	T	Sensory transduction histidine kinase
Cluster-7410.109371	KOG0584	R	Serine/threonine protein kinase
Cluster-7410.1094	KOG2806	G	Chitinase
Cluster-7410.109439	KOG0072	U	GTP-binding ADP-ribosylation factor-like protein ARL1
Cluster-7410.109447	KOG2441	AB	mRNA splicing factor/probable chromatin binding snw family nuclear protein
Cluster-7410.109450	KOG1737	I	Oxysterol-binding protein
Cluster-7410.109487	KOG0100	O	Molecular chaperones GRP78/BiP/KAR2, HSP70 superfamily
Cluster-7410.1095	KOG3280	J	Mitochondrial/chloroplast ribosomal protein L17
Cluster-7410.109530	KOG1246	R	DNA-binding protein jumonji/RBP2/SMCY, contains JmjC domain
Cluster-7410.109554	KOG0098	U	GTPase Rab2, small G protein superfamily
Cluster-7410.109555	KOG0098	U	GTPase Rab2, small G protein superfamily
Cluster-7410.109557	KOG2126	T	Glycosylphosphatidylinositol anchor synthesis protein
Cluster-7410.109563	KOG0511	R	Ankyrin repeat protein
Cluster-7410.109583	KOG2323	G	Pyruvate kinase
Cluster-7410.109604	KOG1397	P	Ca2+/H+ antiporter VCX1 and related proteins
Cluster-7410.109654	KOG0745	O	Putative ATP-dependent Clp-type protease (AAA+ ATPase superfamily)
Cluster-7410.109662	KOG2468	I	Dolichol kinase
Cluster-7410.10969	KOG1430	IE	C-3 sterol dehydrogenase/3-beta-hydroxysteroid dehydrogenase and related dehydrogenases
Cluster-7410.109719	KOG4341	R	F-box protein containing LRR
Cluster-7410.109763	KOG1051	O	Chaperone HSP104 and related ATP-dependent Clp proteases
Cluster-7410.109790	KOG0596	D	Dual specificity; serine/threonine and tyrosine kinase
Cluster-7410.109791	KOG0596	D	Dual specificity; serine/threonine and tyrosine kinase
Cluster-7410.109830	KOG4207	A	Predicted splicing factor, SR protein superfamily
Cluster-7410.109842	KOG0094	U	GTPase Rab6/YPT6/Ryh1, small G protein superfamily
Cluster-7410.109931	KOG1471	I	Phosphatidylinositol transfer protein SEC14 and related proteins
Cluster-7410.109950	KOG2415	C	Electron transfer flavoprotein ubiquinone oxidoreductase
Cluster-7410.109963	KOG0619	R	FOG: Leucine rich repeat
Cluster-7410.109964	KOG2132	BT	Uncharacterized conserved protein, contains JmjC domain
Cluster-7410.109965	KOG2132	BT	Uncharacterized conserved protein, contains JmjC domain
Cluster-7410.109983	KOG1518	H	Coproporphyrinogen III oxidase CPO/HEM13
Cluster-7410.110011	KOG0364	O	Chaperonin complex component, TCP-1 gamma subunit (CCT3)
Cluster-7410.110052	KOG0726	O	26S proteasome regulatory complex, ATPase RPT2
Cluster-7410.11010	KOG1349	O	Gpi-anchor transamidase
Cluster-7410.110257	KOG1257	C	NADP+-dependent malic enzyme
Cluster-7410.110419	KOG0054	Q	Multidrug resistance-associated protein/mitoxantrone resistance protein, ABC superfamily
Cluster-7410.110427	KOG0394	R	Ras-related GTPase
Cluster-7410.110434	KOG0582	T	Ste20-like serine/threonine protein kinase
Cluster-7410.110469	KOG1490	R	GTP-binding protein CRFG/NOG1 (ODN superfamily)
Cluster-7410.110524	KOG0734	O	AAA+-type ATPase containing the peptidase M41 domain
Cluster-7410.110539	KOG0907	O	Thioredoxin
Cluster-7410.11059	KOG1864	O	Ubiquitin-specific protease
Cluster-7410.11060	KOG1864	O	Ubiquitin-specific protease
Cluster-7410.110645	KOG0166	U	Karyopherin (importin) alpha
Cluster-7410.110691	KOG2493	P	Na+/Pi symporter
Cluster-7410.110712	KOG0632	P	Phytochelatin synthase
Cluster-7410.110716	KOG1256	I	Long-chain acyl-CoA synthetases (AMP-forming)
Cluster-7410.110724	KOG1249	R	Predicted GTPases
Cluster-7410.110729	KOG1575	C	Voltage-gated shaker-like K+ channel, subunit beta/KCNAB
Cluster-7410.110758	KOG0027	T	Calmodulin and related proteins (EF-Hand superfamily)
Cluster-7410.110768	KOG1012	R	Ca2+-dependent lipid-binding protein CLB1/vesicle protein vp115/Granuphilin A, contains C2 domain
Cluster-7410.110770	KOG2387	F	CTP synthase (UTP-ammonia lyase)
Cluster-7410.110803	KOG1748	CIQ	Acyl carrier protein/NADH-ubiquinone oxidoreductase, NDUFAB1/SDAP subunit
Cluster-7410.110819	KOG2456	C	Aldehyde dehydrogenase
Cluster-7410.110820	KOG2456	C	Aldehyde dehydrogenase
Cluster-7410.110821	KOG2456	C	Aldehyde dehydrogenase
Cluster-7410.110855	KOG2088	IOT	Predicted lipase/calmodulin-binding heat-shock protein
Cluster-7410.110862	KOG0217	L	Mismatch repair ATPase MSH6 (MutS family)
Cluster-7410.110864	KOG0046	Z	Ca2+-binding actin-bundling protein (fimbrin/plastin), EF-Hand protein superfamily
Cluster-7410.110890	KOG0780	U	Signal recognition particle, subunit Srp54
Cluster-7410.110932	KOG2276	E	Metalloexopeptidases
Cluster-7410.11095	KOG2605	TO	OTU (ovarian tumor)-like cysteine protease
Cluster-7410.11096	KOG2605	TO	OTU (ovarian tumor)-like cysteine protease
Cluster-7410.110985	KOG0356	O	Mitochondrial chaperonin, Cpn60/Hsp60p
Cluster-7410.110996	KOG0202	P	Ca2+ transporting ATPase
Cluster-7410.111010	KOG4205	A	RNA-binding protein musashi/mRNA cleavage and polyadenylation factor I complex, subunit HRP1
Cluster-7410.111011	KOG4205	A	RNA-binding protein musashi/mRNA cleavage and polyadenylation factor I complex, subunit HRP1
Cluster-7410.111018	KOG0246	Z	Kinesin-like protein
Cluster-7410.111023	KOG1757	B	Histone 2A
Cluster-7410.111041	KOG0101	O	Molecular chaperones HSP70/HSC70, HSP70 superfamily
Cluster-7410.111060	KOG0975	E	Branched chain aminotransferase BCAT1, pyridoxal phosphate enzymes type IV superfamily
Cluster-7410.11115	KOG0900	J	40S ribosomal protein S20
Cluster-7410.111155	KOG1783	A	Small nuclear ribonucleoprotein F
Cluster-7410.111156	KOG1077	U	Vesicle coat complex AP-2, alpha subunit
Cluster-7410.111157	KOG2768	J	Translation initiation factor 2, beta subunit (eIF-2beta)
Cluster-7410.111165	KOG0057	U	Mitochondrial Fe/S cluster exporter, ABC superfamily
Cluster-7410.111166	KOG0056	P	Heavy metal exporter HMT1, ABC superfamily
Cluster-7410.111192	KOG1065	G	Maltase glucoamylase and related hydrolases, glycosyl hydrolase family 31
Cluster-7410.111198	KOG4770	C	NADH dehydrogenase subunit 1
Cluster-7410.111281	KOG0424	O	Ubiquitin-protein ligase
Cluster-7410.111339	KOG1132	L	Helicase of the DEAD superfamily
Cluster-7410.11135	KOG0027	T	Calmodulin and related proteins (EF-Hand superfamily)
Cluster-7410.111356	KOG0242	Z	Kinesin-like protein
Cluster-7410.111362	KOG0871	K	Class 2 transcription repressor NC2, beta subunit (Dr1)
Cluster-7410.111395	KOG1618	R	Predicted phosphatase
Cluster-7410.111399	KOG3179	F	Predicted glutamine synthetase
Cluster-7410.111401	KOG3179	F	Predicted glutamine synthetase
Cluster-7410.111432	KOG1178	Q	Non-ribosomal peptide synthetase/alpha-aminoadipate reductase and related enzymes
Cluster-7410.111445	KOG2798	G	Putative trehalase
Cluster-7410.11148	KOG2681	S	Metal-dependent phosphohydrolase
Cluster-7410.11149	KOG2681	S	Metal-dependent phosphohydrolase
Cluster-7410.111518	KOG0657	G	Glyceraldehyde 3-phosphate dehydrogenase
Cluster-7410.11152	KOG2681	S	Metal-dependent phosphohydrolase
Cluster-7410.111528	KOG0266	R	WD40 repeat-containing protein
Cluster-7410.111540	KOG0283	S	WD40 repeat-containing protein
Cluster-7410.111545	KOG0944	O	Ubiquitin-specific protease UBP14
Cluster-7410.111564	KOG0053	E	Cystathionine beta-lyases/cystathionine gamma-synthases
Cluster-7410.1116	KOG1357	O	Serine palmitoyltransferase
Cluster-7410.11161	KOG1189	E	Global transcriptional regulator, cell division control protein
Cluster-7410.11163	KOG2368	CE	Hydroxymethylglutaryl-CoA lyase
Cluster-7410.11164	KOG2368	CE	Hydroxymethylglutaryl-CoA lyase
Cluster-7410.11167	KOG1208	Q	Dehydrogenases with different specificities (related to short-chain alcohol dehydrogenases)
Cluster-7410.111671	KOG2147	J	Nucleolar protein involved in 40S ribosome biogenesis
Cluster-7410.11168	KOG1208	Q	Dehydrogenases with different specificities (related to short-chain alcohol dehydrogenases)
Cluster-7410.11169	KOG1208	Q	Dehydrogenases with different specificities (related to short-chain alcohol dehydrogenases)
Cluster-7410.111698	KOG0275	R	Conserved WD40 repeat-containing protein
Cluster-7410.1117	KOG1357	O	Serine palmitoyltransferase
Cluster-7410.111751	KOG1577	R	Aldo/keto reductase family proteins
Cluster-7410.111762	KOG1051	O	Chaperone HSP104 and related ATP-dependent Clp proteases
Cluster-7410.111781	KOG1444	GOU	Nucleotide-sugar transporter VRG4/SQV-7
Cluster-7410.111799	KOG1604	G	Predicted mutarotase
Cluster-7410.111823	KOG1567	F	Ribonucleotide reductase, beta subunit
Cluster-7410.111824	KOG1567	F	Ribonucleotide reductase, beta subunit
Cluster-7410.111826	KOG1567	F	Ribonucleotide reductase, beta subunit
Cluster-7410.111844	KOG3077	S	Uncharacterized conserved protein
Cluster-7410.111900	KOG0460	J	Mitochondrial translation elongation factor Tu
Cluster-7410.111907	KOG1956	L	DNA topoisomerase III alpha
Cluster-7410.111926	KOG4410	H	5-formyltetrahydrofolate cyclo-ligase
Cluster-7410.111945	KOG1035	J	eIF-2alpha kinase GCN2
Cluster-7410.111951	KOG0475	P	Cl- channel CLC-3 and related proteins (CLC superfamily)
Cluster-7410.111989	KOG0017	R	FOG: Transposon-encoded proteins with TYA, reverse transcriptase, integrase domains in various combinations
Cluster-7410.112051	KOG0058	U	Peptide exporter, ABC superfamily
Cluster-7410.112052	KOG0058	U	Peptide exporter, ABC superfamily
Cluster-7410.112058	KOG0017	R	FOG: Transposon-encoded proteins with TYA, reverse transcriptase, integrase domains in various combinations
Cluster-7410.112064	KOG0116	T	RasGAP SH3 binding protein rasputin, contains NTF2 and RRM domains
Cluster-7410.112065	KOG0988	A	RNA-directed RNA polymerase QDE-1 required for posttranscriptional gene silencing and RNA interference
Cluster-7410.11211	KOG0166	U	Karyopherin (importin) alpha
Cluster-7410.112115	KOG0589	R	Serine/threonine protein kinase
Cluster-7410.112184	KOG1549	E	Cysteine desulfurase NFS1
Cluster-7410.112213	KOG4720	I	Ethanolamine kinase
Cluster-7410.112228	KOG1291	P	Mn2+ and Fe2+ transporters of the NRAMP family
Cluster-7410.112251	KOG3265	KB	Histone chaperone involved in gene silencing
Cluster-7410.112260	KOG0417	O	Ubiquitin-protein ligase
Cluster-7410.112287	KOG0317	O	Predicted E3 ubiquitin ligase, integral peroxisomal membrane protein
Cluster-7410.112304	KOG0571	E	Asparagine synthase (glutamine-hydrolyzing)
Cluster-7410.112305	KOG0266	R	WD40 repeat-containing protein
Cluster-7410.112311	KOG1678	J	60s ribosomal protein L15
Cluster-7410.112332	KOG1000	B	Chromatin remodeling protein HARP/SMARCAL1, DEAD-box superfamily
Cluster-7410.112380	KOG0523	G	Transketolase
Cluster-7410.112397	KOG0387	KL	Transcription-coupled repair protein CSB/RAD26 (contains SNF2 family DNA-dependent ATPase domain)
Cluster-7410.112507	KOG1464	OT	COP9 signalosome, subunit CSN2
Cluster-7410.112516	KOG1565	OW	Gelatinase A and related matrix metalloproteases
Cluster-7410.112531	KOG0911	O	Glutaredoxin-related protein
Cluster-7410.112551	KOG1497	OT	COP9 signalosome, subunit CSN4
Cluster-7410.112592	KOG0713	O	Molecular chaperone (DnaJ superfamily)
Cluster-7410.112602	KOG0988	A	RNA-directed RNA polymerase QDE-1 required for posttranscriptional gene silencing and RNA interference
Cluster-7410.112608	KOG1940	R	Zn-finger protein
Cluster-7410.112609	KOG1940	R	Zn-finger protein
Cluster-7410.112621	KOG2197	T	Ypt/Rab-specific GTPase-activating protein GYP7 and related proteins
Cluster-7410.1127	KOG0929	U	Guanine nucleotide exchange factor
Cluster-7410.112706	KOG1506	H	S-adenosylmethionine synthetase
Cluster-7410.112798	KOG0207	P	Cation transport ATPase
Cluster-7410.11283	KOG2255	J	Peptidyl-tRNA hydrolase
Cluster-7410.112869	KOG3312	S	Predicted membrane protein
Cluster-7410.112939	KOG4769	C	Cytochrome c oxidase, subunit I
Cluster-7410.112940	KOG4769	C	Cytochrome c oxidase, subunit I
Cluster-7410.112969	KOG2335	J	tRNA-dihydrouridine synthase
Cluster-7410.112972	KOG1189	E	Global transcriptional regulator, cell division control protein
Cluster-7410.113005	KOG2568	S	Predicted membrane protein
Cluster-7410.113021	KOG4313	F	Thiamine pyrophosphokinase
Cluster-7410.113023	KOG4313	F	Thiamine pyrophosphokinase
Cluster-7410.113044	KOG0698	T	Serine/threonine protein phosphatase
Cluster-7410.113212	KOG2366	G	Alpha-D-galactosidase (melibiase)
Cluster-7410.113238	KOG0432	J	Valyl-tRNA synthetase
Cluster-7410.113260	KOG2931	S	Differentiation-related gene 1 protein (NDR1 protein), related proteins
Cluster-7410.113262	KOG3497	K	DNA-directed RNA polymerase, subunit RPB10
Cluster-7410.113296	KOG1182	C	Branched chain alpha-keto acid dehydrogenase complex, alpha subunit
Cluster-7410.113297	KOG0225	C	Pyruvate dehydrogenase E1, alpha subunit
Cluster-7410.113337	KOG2191	AR	RNA-binding protein NOVA1/PASILLA and related KH domain proteins
Cluster-7410.113350	KOG1158	C	NADP/FAD dependent oxidoreductase
Cluster-7410.113443	KOG3282	S	Uncharacterized conserved protein
Cluster-7410.113445	KOG3282	S	Uncharacterized conserved protein
Cluster-7410.113477	KOG1652	U	Mitochondrial import inner membrane translocase, subunit TIM17
Cluster-7410.113491	KOG0648	T	Predicted NUDIX hydrolase FGF-2 and related proteins
Cluster-7410.113546	KOG1182	C	Branched chain alpha-keto acid dehydrogenase complex, alpha subunit
Cluster-7410.113550	KOG1277	U	Endosomal membrane proteins, EMP70
Cluster-7410.113555	KOG0344	A	ATP-dependent RNA helicase
Cluster-7410.113571	KOG0390	L	DNA repair protein, SNF2 family
Cluster-7410.113641	KOG4280	Z	Kinesin-like protein
Cluster-7410.113694	KOG2111	S	Uncharacterized conserved protein, contains WD40 repeats
Cluster-7410.113738	KOG1606	H	Stationary phase-induced protein, SOR/SNZ family
Cluster-7410.113753	KOG2489	R	Transmembrane protein
Cluster-7410.113771	KOG2830	T	Protein phosphatase 2A-associated protein
Cluster-7410.11379	KOG2323	G	Pyruvate kinase
Cluster-7410.113808	KOG0101	O	Molecular chaperones HSP70/HSC70, HSP70 superfamily
Cluster-7410.113853	KOG1716	V	Dual specificity phosphatase
Cluster-7410.113976	KOG1029	TU	Endocytic adaptor protein intersectin
Cluster-7410.114138	KOG1096	F	Adenosine monophosphate deaminase
Cluster-7410.11417	KOG2195	OPR	Transferrin receptor and related proteins containing the protease-associated (PA) domain
Cluster-7410.114263	KOG2663	E	Acetolactate synthase, small subunit
Cluster-7410.114295	KOG1637	J	Threonyl-tRNA synthetase
Cluster-7410.114331	KOG3471	KL	RNA polymerase II transcription initiation/nucleotide excision repair factor TFIIH, subunit TFB2
Cluster-7410.114355	KOG3399	R	Predicted Yippee-type zinc-binding protein
Cluster-7410.114462	KOG1298	I	Squalene monooxygenase
Cluster-7410.114492	KOG1144	J	Translation initiation factor 5B (eIF-5B)
Cluster-7410.11454	KOG3035	I	Isoamyl acetate-hydrolyzing esterase
Cluster-7410.114610	KOG0841	O	Multifunctional chaperone (14-3-3 family)
Cluster-7410.114612	KOG3136	S	Uncharacterized conserved protein
Cluster-7410.114641	KOG3461	R	CDGSH-type Zn-finger containing protein
Cluster-7410.114672	KOG3488	O	Dolichol phosphate-mannose regulatory protein (DPM2)
Cluster-7410.114673	KOG3488	O	Dolichol phosphate-mannose regulatory protein (DPM2)
Cluster-7410.114676	KOG2920	R	Predicted methyltransferase
Cluster-7410.114755	KOG1870	O	Ubiquitin C-terminal hydrolase
Cluster-7410.114813	KOG3487	U	TRAPP 20 K subunit
Cluster-7410.114815	KOG3487	U	TRAPP 20 K subunit
Cluster-7410.114828	KOG1864	O	Ubiquitin-specific protease
Cluster-7410.114871	KOG0240	Z	Kinesin (SMY1 subfamily)
Cluster-7410.114885	KOG0254	R	Predicted transporter (major facilitator superfamily)
Cluster-7410.114935	KOG1646	J	40S ribosomal protein S6
Cluster-7410.114938	KOG0351	L	ATP-dependent DNA helicase
Cluster-7410.115054	KOG0752	C	Mitochondrial solute carrier protein
Cluster-7410.115057	KOG4207	A	Predicted splicing factor, SR protein superfamily
Cluster-7410.115078	KOG1429	GM	dTDP-glucose 4-6-dehydratase/UDP-glucuronic acid decarboxylase
Cluster-7410.115108	KOG1476	O	Beta-1,3-glucuronyltransferase B3GAT1/SQV-8
Cluster-7410.115154	KOG2765	S	Predicted membrane protein
Cluster-7410.115209	KOG1327	T	Copine
Cluster-7410.115217	KOG3202	U	SNARE protein TLG1/Syntaxin 6
Cluster-7410.115246	KOG1098	AR	Putative SAM-dependent rRNA methyltransferase SPB1
Cluster-7410.115252	KOG0069	C	Glyoxylate/hydroxypyruvate reductase (D-isomer-specific 2-hydroxy acid dehydrogenase superfamily)
Cluster-7410.115284	KOG3111	G	D-ribulose-5-phosphate 3-epimerase
Cluster-7410.115321	KOG4629	M	Predicted mechanosensitive ion channel
Cluster-7410.115326	KOG1367	G	3-phosphoglycerate kinase
Cluster-7410.115327	KOG1367	G	3-phosphoglycerate kinase
Cluster-7410.115345	KOG4280	Z	Kinesin-like protein
Cluster-7410.115392	KOG0920	A	ATP-dependent RNA helicase A
Cluster-7410.115479	KOG3137	J	Peptide deformylase
Cluster-7410.1155	KOG1311	R	DHHC-type Zn-finger proteins
Cluster-7410.115539	KOG1339	O	Aspartyl protease
Cluster-7410.115555	KOG2758	J	Translation initiation factor 3, subunit e (eIF-3e)
Cluster-7410.115583	KOG0069	C	Glyoxylate/hydroxypyruvate reductase (D-isomer-specific 2-hydroxy acid dehydrogenase superfamily)
Cluster-7410.115601	KOG0470	G	1,4-alpha-glucan branching enzyme/starch branching enzyme II
Cluster-7410.115645	KOG0671	T	LAMMER dual specificity kinases
Cluster-7410.115647	KOG0255	R	Synaptic vesicle transporter SVOP and related transporters (major facilitator superfamily)
Cluster-7410.115649	KOG0034	T	Ca2+/calmodulin-dependent protein phosphatase (calcineurin subunit B), EF-Hand superfamily protein
Cluster-7410.115667	KOG2094	L	Predicted DNA damage inducible protein
Cluster-7410.115689	KOG2282	C	NADH-ubiquinone oxidoreductase, NDUFS1/75 kDa subunit
Cluster-7410.1157	KOG1311	R	DHHC-type Zn-finger proteins
Cluster-7410.115709	KOG1235	R	Predicted unusual protein kinase
Cluster-7410.115721	KOG3187	R	Protein tyrosine phosphatase-like protein PTPLA (contains Pro instead of catalytic Arg)
Cluster-7410.115727	KOG3158	O	HSP90 co-chaperone p23
Cluster-7410.115770	KOG2376	U	Signal recognition particle, subunit Srp72
Cluster-7410.115784	KOG0841	O	Multifunctional chaperone (14-3-3 family)
Cluster-7410.115792	KOG0887	J	60S ribosomal protein L35A/L37
Cluster-7410.1158	KOG1311	R	DHHC-type Zn-finger proteins
Cluster-7410.11585	KOG0304	A	mRNA deadenylase subunit
Cluster-7410.115850	KOG0266	R	WD40 repeat-containing protein
Cluster-7410.1159	KOG1311	R	DHHC-type Zn-finger proteins
Cluster-7410.116010	KOG1298	I	Squalene monooxygenase
Cluster-7410.116049	KOG2469	F	IMP-GMP specific 5'-nucleotidase
Cluster-7410.116050	KOG2469	F	IMP-GMP specific 5'-nucleotidase
Cluster-7410.116054	KOG2319	U	Vacuolar assembly/sorting protein VPS9
Cluster-7410.116067	KOG0430	F	Xanthine dehydrogenase
Cluster-7410.11607	KOG3800	O	Predicted E3 ubiquitin ligase containing RING finger, subunit of transcription/repair factor TFIIH and CDK-activating kinase assembly factor
Cluster-7410.11610	KOG2727	U	Rab3 GTPase-activating protein, non-catalytic subunit
Cluster-7410.116111	KOG2007	J	Cysteinyl-tRNA synthetase
Cluster-7410.11615	KOG1504	E	Ornithine carbamoyltransferase OTC/ARG3
Cluster-7410.116153	KOG3070	J	Predicted RNA-binding protein containing PIN domain and invovled in translation or RNA processing
Cluster-7410.116220	KOG3398	K	Transcription factor MBF1
Cluster-7410.116231	KOG0657	G	Glyceraldehyde 3-phosphate dehydrogenase
Cluster-7410.116285	KOG3102	S	Uncharacterized conserved protein
Cluster-7410.11631	KOG0937	U	Adaptor complexes medium subunit family
Cluster-7410.116313	KOG0710	O	Molecular chaperone (small heat-shock protein Hsp26/Hsp42)
Cluster-7410.116316	KOG0764	C	Mitochondrial FAD carrier protein
Cluster-7410.116319	KOG2005	O	26S proteasome regulatory complex, subunit RPN1/PSMD2
Cluster-7410.11635	KOG0260	K	RNA polymerase II, large subunit
Cluster-7410.116358	KOG2183	OR	Prolylcarboxypeptidase (angiotensinase C)
Cluster-7410.116390	KOG1638	I	Steroid reductase
Cluster-7410.116410	KOG2049	J	Translational repressor MPT5/PUF4 and related RNA-binding proteins (Puf superfamily)
Cluster-7410.116424	KOG3022	D	Predicted ATPase, nucleotide-binding
Cluster-7410.116439	KOG1424	R	Predicted GTP-binding protein MMR1
Cluster-7410.116535	KOG0679	Z	Actin-related protein - Arp4p/Act3p
Cluster-7410.116538	KOG2355	RK	Predicted ABC-type transport, ATPase component/CCR4 associated factor
Cluster-7410.11657	KOG0244	Z	Kinesin-like protein
Cluster-7410.116640	KOG2381	T	Phosphatidylinositol 4-kinase
Cluster-7410.116690	KOG0549	O	FKBP-type peptidyl-prolyl cis-trans isomerase
Cluster-7410.116793	KOG0371	T	Serine/threonine protein phosphatase 2A, catalytic subunit
Cluster-7410.116829	KOG1663	Q	O-methyltransferase
Cluster-7410.116862	KOG0355	B	DNA topoisomerase type II
Cluster-7410.116874	KOG0123	AJ	Polyadenylate-binding protein (RRM superfamily)
Cluster-7410.116888	KOG0098	U	GTPase Rab2, small G protein superfamily
Cluster-7410.116988	KOG1444	GOU	Nucleotide-sugar transporter VRG4/SQV-7
Cluster-7410.117018	KOG0264	B	Nucleosome remodeling factor, subunit CAF1/NURF55/MSI1
Cluster-7410.117021	KOG0800	O	FOG: Predicted E3 ubiquitin ligase
Cluster-7410.117057	KOG3184	J	60S ribosomal protein L7
Cluster-7410.117063	KOG0254	R	Predicted transporter (major facilitator superfamily)
Cluster-7410.117123	KOG1663	Q	O-methyltransferase
Cluster-7410.117138	KOG0218	L	Mismatch repair MSH3
Cluster-7410.117183	KOG1671	C	Ubiquinol cytochrome c reductase, subunit RIP1
Cluster-7410.117199	KOG1327	T	Copine
Cluster-7410.117289	KOG0084	TU	GTPase Rab1/YPT1, small G protein superfamily, and related GTP-binding proteins
Cluster-7410.117320	KOG0854	O	Alkyl hydroperoxide reductase, thiol specific antioxidant and related enzymes
Cluster-7410.117325	KOG0819	U	Annexin
Cluster-7410.117344	KOG1439	O	RAB proteins geranylgeranyltransferase component A (RAB escort protein)
Cluster-7410.11736	KOG0739	O	AAA+-type ATPase
Cluster-7410.117368	KOG4270	T	GTPase-activator protein
Cluster-7410.117420	KOG4626	GOT	O-linked N-acetylglucosamine transferase OGT
Cluster-7410.117425	KOG0733	O	Nuclear AAA ATPase (VCP subfamily)
Cluster-7410.117427	KOG1394	IQ	3-oxoacyl-(acyl-carrier-protein) synthase (I and II)
Cluster-7410.117490	KOG0883	O	Cyclophilin type, U box-containing peptidyl-prolyl cis-trans isomerase
Cluster-7410.117527	KOG2693	P	Putative zinc transporter
Cluster-7410.117540	KOG2227	LD	Pre-initiation complex, subunit CDC6, AAA+ superfamily ATPase
Cluster-7410.117542	KOG2227	LD	Pre-initiation complex, subunit CDC6, AAA+ superfamily ATPase
Cluster-7410.117587	KOG1816	O	Ubiquitin fusion-degradation protein
Cluster-7410.117636	KOG0098	U	GTPase Rab2, small G protein superfamily
Cluster-7410.117643	KOG0731	O	AAA+-type ATPase containing the peptidase M41 domain
Cluster-7410.117645	KOG0206	R	P-type ATPase
Cluster-7410.117668	KOG0760	C	Mitochondrial carrier protein MRS3/4
Cluster-7410.117709	KOG2361	R	Predicted methyltransferase
Cluster-7410.117719	KOG0067	K	Transcription factor CtBP
Cluster-7410.117766	KOG0648	T	Predicted NUDIX hydrolase FGF-2 and related proteins
Cluster-7410.117787	KOG3115	R	Methyltransferase-like protein
Cluster-7410.117790	KOG0017	R	FOG: Transposon-encoded proteins with TYA, reverse transcriptase, integrase domains in various combinations
Cluster-7410.117801	KOG3351	R	Predicted nucleotidyltransferase
Cluster-7410.117874	KOG1175	I	Acyl-CoA synthetase
Cluster-7410.117973	KOG3033	R	Predicted PhzC/PhzF-type epimerase
Cluster-7410.117991	KOG0029	Q	Amine oxidase
Cluster-7410.118	KOG0841	O	Multifunctional chaperone (14-3-3 family)
Cluster-7410.118002	KOG3013	A	Exosomal 3'-5' exoribonuclease complex, subunit Rrp4
Cluster-7410.118003	KOG3013	A	Exosomal 3'-5' exoribonuclease complex, subunit Rrp4
Cluster-7410.118091	KOG4767	C	Cytochrome c oxidase, subunit II, and related proteins
Cluster-7410.118171	KOG0416	O	Ubiquitin-protein ligase
Cluster-7410.118172	KOG0416	O	Ubiquitin-protein ligase
Cluster-7410.118173	KOG0416	O	Ubiquitin-protein ligase
Cluster-7410.1182	KOG2441	AB	mRNA splicing factor/probable chromatin binding snw family nuclear protein
Cluster-7410.118201	KOG0605	R	NDR and related serine/threonine kinases
Cluster-7410.118202	KOG0605	R	NDR and related serine/threonine kinases
Cluster-7410.11821	KOG3177	I	Oligoketide cyclase/lipid transport protein
Cluster-7410.118222	KOG2328	BD	Chromosome condensation complex Condensin, subunit H
Cluster-7410.11826	KOG4769	C	Cytochrome c oxidase, subunit I
Cluster-7410.118289	KOG1340	IG	Prosaposin
Cluster-7410.118335	KOG1116	IT	Sphingosine kinase, involved in sphingolipid metabolism
Cluster-7410.11834	KOG0446	UR	Vacuolar sorting protein VPS1, dynamin, and related proteins
Cluster-7410.118346	KOG4696	S	Uncharacterized conserved protein
Cluster-7410.118350	KOG2679	O	Purple (tartrate-resistant) acid phosphatase
Cluster-7410.118396	KOG0254	R	Predicted transporter (major facilitator superfamily)
Cluster-7410.118412	KOG2537	G	Phosphoglucomutase/phosphomannomutase
Cluster-7410.118445	KOG0017	R	FOG: Transposon-encoded proteins with TYA, reverse transcriptase, integrase domains in various combinations
Cluster-7410.118459	KOG0682	P	Ammonia permease
Cluster-7410.118467	KOG1678	J	60s ribosomal protein L15
Cluster-7410.118469	KOG0243	Z	Kinesin-like protein
Cluster-7410.118510	KOG2090	O	Metalloendopeptidase family - mitochondrial intermediate peptidase
Cluster-7410.118533	KOG2951	G	Inositol monophosphatase
Cluster-7410.118592	KOG2112	I	Lysophospholipase
Cluster-7410.118600	KOG2881	S	Predicted membrane protein
Cluster-7410.118634	KOG0979	BDL	Structural maintenance of chromosome protein SMC5/Spr18, SMC superfamily
Cluster-7410.118641	KOG2833	I	Mevalonate pyrophosphate decarboxylase
Cluster-7410.118654	KOG2256	J	Predicted protein involved in nuclear export of pre-ribosomes
Cluster-7410.118698	KOG2467	E	Glycine/serine hydroxymethyltransferase
Cluster-7410.118716	KOG1965	P	Sodium/hydrogen exchanger protein
Cluster-7410.118718	KOG0452	AJ	RNA-binding translational regulator IRP (aconitase superfamily)
Cluster-7410.118719	KOG1790	J	60s ribosomal protein L34
Cluster-7410.118765	KOG2110	S	Uncharacterized conserved protein, contains WD40 repeats
Cluster-7410.118769	KOG1804	A	RNA helicase
Cluster-7410.118770	KOG2116	NI	Protein involved in plasmid maintenance/nuclear protein involved in lipid metabolism
Cluster-7410.118779	KOG1337	R	N-methyltransferase
Cluster-7410.11880	KOG1324	H	Dihydrofolate reductase
Cluster-7410.118837	KOG2493	P	Na+/Pi symporter
Cluster-7410.118842	KOG2049	J	Translational repressor MPT5/PUF4 and related RNA-binding proteins (Puf superfamily)
Cluster-7410.11885	KOG1889	I	Putative phosphoinositide phosphatase
Cluster-7410.11886	KOG1889	I	Putative phosphoinositide phosphatase
Cluster-7410.118903	KOG2608	OU	Endoplasmic reticulum membrane-associated oxidoreductin involved in disulfide bond formation
Cluster-7410.118927	KOG2316	R	Predicted ATPase (PP-loop superfamily)
Cluster-7410.118930	KOG2202	A	U2 snRNP splicing factor, small subunit, and related proteins
Cluster-7410.118931	KOG2202	A	U2 snRNP splicing factor, small subunit, and related proteins
Cluster-7410.118951	KOG1047	IOVE	Bifunctional leukotriene A4 hydrolase/aminopeptidase LTA4H
Cluster-7410.118957	KOG4473	S	Uncharacterized membrane protein
Cluster-7410.118962	KOG2925	J	Predicted translation initiation factor related to eIF-1A
Cluster-7410.11898	KOG0242	Z	Kinesin-like protein
Cluster-7410.119012	KOG1942	L	DNA helicase, TBP-interacting protein
Cluster-7410.119057	KOG1249	R	Predicted GTPases
Cluster-7410.119109	KOG2667	U	COPII vesicle protein
Cluster-7410.119205	KOG0731	O	AAA+-type ATPase containing the peptidase M41 domain
Cluster-7410.119210	KOG0519	T	Sensory transduction histidine kinase
Cluster-7410.119225	KOG2639	P	Sodium sulfate symporter and related arsenite permeases
Cluster-7410.119228	KOG0111	O	Cyclophilin-type peptidyl-prolyl cis-trans isomerase
Cluster-7410.119231	KOG2930	O	SCF ubiquitin ligase, Rbx1 component
Cluster-7410.119246	KOG3449	J	60S acidic ribosomal protein P2
Cluster-7410.119268	KOG1342	B	Histone deacetylase complex, catalytic component RPD3
Cluster-7410.11927	KOG2450	C	Aldehyde dehydrogenase
Cluster-7410.119281	KOG1255	C	Succinyl-CoA synthetase, alpha subunit
Cluster-7410.119315	KOG2758	J	Translation initiation factor 3, subunit e (eIF-3e)
Cluster-7410.119318	KOG1356	K	Putative transcription factor 5qNCA, contains JmjC domain
Cluster-7410.119372	KOG4744	S	Uncharacterized conserved protein
Cluster-7410.119399	KOG1489	R	Predicted GTP-binding protein (ODN superfamily)
Cluster-7410.119409	KOG0266	R	WD40 repeat-containing protein
Cluster-7410.119442	KOG2922	S	Uncharacterized conserved protein
Cluster-7410.119443	KOG2922	S	Uncharacterized conserved protein
Cluster-7410.119451	KOG1119	CU	Mitochondrial Fe-S cluster biosynthesis protein ISA2 (contains a HesB-like domain)
Cluster-7410.119540	KOG0736	O	Peroxisome assembly factor 2 containing the AAA+-type ATPase domain
Cluster-7410.119592	KOG0433	J	Isoleucyl-tRNA synthetase
Cluster-7410.119690	KOG1046	EO	Puromycin-sensitive aminopeptidase and related aminopeptidases
Cluster-7410.119706	KOG0013	S	Uncharacterized conserved protein
Cluster-7410.119721	KOG1913	K	Regucalcin gene promoter region-related protein (RGPR)
Cluster-7410.119753	KOG1929	L	Nucleotide excision repair factor NEF2, RAD4/CUT5 component
Cluster-7410.119771	KOG0673	F	Thymidylate synthase
Cluster-7410.11978	KOG1638	I	Steroid reductase
Cluster-7410.119813	KOG0217	L	Mismatch repair ATPase MSH6 (MutS family)
Cluster-7410.119823	KOG0537	C	Cytochrome b5
Cluster-7410.119872	KOG3000	DZ	Microtubule-binding protein involved in cell cycle control
Cluster-7410.119882	KOG2094	L	Predicted DNA damage inducible protein
Cluster-7410.119886	KOG1402	E	Ornithine aminotransferase
Cluster-7410.119936	KOG2245	A	Poly(A) polymerase and related nucleotidyltransferases
Cluster-7410.119978	KOG3439	O	Protein conjugation factor involved in autophagy
Cluster-7410.119986	KOG0698	T	Serine/threonine protein phosphatase
Cluster-7410.120082	KOG4280	Z	Kinesin-like protein
Cluster-7410.120091	KOG0970	L	DNA polymerase alpha, catalytic subunit
Cluster-7410.120092	KOG0970	L	DNA polymerase alpha, catalytic subunit
Cluster-7410.120137	KOG1555	O	26S proteasome regulatory complex, subunit RPN11
Cluster-7410.120185	KOG0861	U	SNARE protein YKT6, synaptobrevin/VAMP syperfamily
Cluster-7410.120195	KOG0383	R	Predicted helicase
Cluster-7410.12022	KOG1185	EH	Thiamine pyrophosphate-requiring enzyme
Cluster-7410.120230	KOG2234	G	Predicted UDP-galactose transporter
Cluster-7410.120255	KOG2771	A	Subunit of tRNA-specific adenosine-34 deaminase
Cluster-7410.120364	KOG0841	O	Multifunctional chaperone (14-3-3 family)
Cluster-7410.120404	KOG0589	R	Serine/threonine protein kinase
Cluster-7410.120443	KOG2897	R	DNA-binding protein YL1 and related proteins
Cluster-7410.120446	KOG1119	CU	Mitochondrial Fe-S cluster biosynthesis protein ISA2 (contains a HesB-like domain)
Cluster-7410.120648	KOG1041	J	Translation initiation factor 2C (eIF-2C) and related proteins
Cluster-7410.120663	KOG1589	S	Uncharacterized conserved protein
Cluster-7410.120667	KOG1404	E	Alanine-glyoxylate aminotransferase AGT2
Cluster-7410.120690	KOG0421	O	Ubiquitin-protein ligase
Cluster-7410.1207	KOG0907	O	Thioredoxin
Cluster-7410.120735	KOG2450	C	Aldehyde dehydrogenase
Cluster-7410.120736	KOG2450	C	Aldehyde dehydrogenase
Cluster-7410.12075	KOG3330	U	Transport protein particle (TRAPP) complex subunit
Cluster-7410.120768	KOG1737	I	Oxysterol-binding protein
Cluster-7410.120864	KOG2876	H	Molybdenum cofactor biosynthesis pathway protein
Cluster-7410.120923	KOG1863	O	Ubiquitin carboxyl-terminal hydrolase
Cluster-7410.120926	KOG0619	R	FOG: Leucine rich repeat
Cluster-7410.120946	KOG0877	J	40S ribosomal protein S2/30S ribosomal protein S5
Cluster-7410.120948	KOG2440	G	Pyrophosphate-dependent phosphofructo-1-kinase
Cluster-7410.121106	KOG4332	G	Predicted sugar transporter
Cluster-7410.12111	KOG1893	S	Uncharacterized conserved protein
Cluster-7410.121135	KOG1716	V	Dual specificity phosphatase
Cluster-7410.121197	KOG0619	R	FOG: Leucine rich repeat
Cluster-7410.121214	KOG2368	CE	Hydroxymethylglutaryl-CoA lyase
Cluster-7410.121298	KOG1282	OE	Serine carboxypeptidases (lysosomal cathepsin A)
Cluster-7410.121302	KOG2005	O	26S proteasome regulatory complex, subunit RPN1/PSMD2
Cluster-7410.121370	KOG1950	G	Glycosyl transferase, family 8 - glycogenin
Cluster-7410.121386	KOG1426	S	FOG: RCC1 domain
Cluster-7410.121415	KOG2952	DKT	Cell cycle control protein
Cluster-7410.121440	KOG3855	HC	Monooxygenase involved in coenzyme Q (ubiquinone) biosynthesis
Cluster-7410.121448	KOG1329	I	Phospholipase D1
Cluster-7410.121449	KOG1329	I	Phospholipase D1
Cluster-7410.121452	KOG1073	U	Uncharacterized mRNA-associated protein RAP55
Cluster-7410.121454	KOG3430	Z	Dynein light chain type 1
Cluster-7410.121486	KOG0342	A	ATP-dependent RNA helicase pitchoune
Cluster-7410.121504	KOG0243	Z	Kinesin-like protein
Cluster-7410.121507	KOG1805	L	DNA replication helicase
Cluster-7410.121508	KOG0480	L	DNA replication licensing factor, MCM6 component
Cluster-7410.121545	KOG1208	Q	Dehydrogenases with different specificities (related to short-chain alcohol dehydrogenases)
Cluster-7410.121663	KOG4207	A	Predicted splicing factor, SR protein superfamily
Cluster-7410.121687	KOG0594	R	Protein kinase PCTAIRE and related kinases
Cluster-7410.121688	KOG0594	R	Protein kinase PCTAIRE and related kinases
Cluster-7410.121713	KOG1468	J	Predicted translation initiation factor related to eIF-2B alpha/beta/delta subunits (CIG2/IDI2)
Cluster-7410.12176	KOG0698	T	Serine/threonine protein phosphatase
Cluster-7410.121803	KOG0975	E	Branched chain aminotransferase BCAT1, pyridoxal phosphate enzymes type IV superfamily
Cluster-7410.121822	KOG1311	R	DHHC-type Zn-finger proteins
Cluster-7410.121852	KOG2569	T	G protein-coupled seven transmembrane receptor
Cluster-7410.121976	KOG2340	S	Uncharacterized conserved protein
Cluster-7410.122004	KOG0805	E	Carbon-nitrogen hydrolase
Cluster-7410.12207	KOG1282	OE	Serine carboxypeptidases (lysosomal cathepsin A)
Cluster-7410.122137	KOG0951	A	RNA helicase BRR2, DEAD-box superfamily
Cluster-7410.122145	KOG1335	C	Dihydrolipoamide dehydrogenase
Cluster-7410.122178	KOG2262	T	Sexual differentiation process protein ISP4
Cluster-7410.122195	KOG0565	U	Inositol polyphosphate 5-phosphatase and related proteins
Cluster-7410.122227	KOG0504	R	FOG: Ankyrin repeat
Cluster-7410.122240	KOG0601	D	Cyclin-dependent kinase WEE1
Cluster-7410.122307	KOG2845	K	Activating signal cointegrator 1
Cluster-7410.122355	KOG0215	K	RNA polymerase III, second largest subunit
Cluster-7410.122399	KOG2998	S	Uncharacterized conserved protein
Cluster-7410.122406	KOG0206	R	P-type ATPase
Cluster-7410.122435	KOG1929	L	Nucleotide excision repair factor NEF2, RAD4/CUT5 component
Cluster-7410.12327	KOG4178	I	Soluble epoxide hydrolase
Cluster-7410.12340	KOG0138	E	Glutaryl-CoA dehydrogenase
Cluster-7410.12348	KOG1745	B	Histones H3 and H4
Cluster-7410.12359	KOG0731	O	AAA+-type ATPase containing the peptidase M41 domain
Cluster-7410.12366	KOG1186	Q	Copper amine oxidase
Cluster-7410.12452	KOG1417	E	Homogentisate 1,2-dioxygenase
Cluster-7410.12513	KOG2763	I	Acyl-CoA thioesterase
Cluster-7410.12519	KOG0331	A	ATP-dependent RNA helicase
Cluster-7410.12531	KOG2107	S	Uncharacterized conserved protein, contains double-stranded beta-helix domain
Cluster-7410.12625	KOG0439	U	VAMP-associated protein involved in inositol metabolism
Cluster-7410.12633	KOG4519	I	Phosphomevalonate kinase
Cluster-7410.12642	KOG0682	P	Ammonia permease
Cluster-7410.12675	KOG3138	R	Predicted N-acetyltransferase
Cluster-7410.12694	KOG2708	O	Predicted metalloprotease with chaperone activity (RNAse H/HSP70 fold)
Cluster-7410.12730	KOG0001	OR	Ubiquitin and ubiquitin-like proteins
Cluster-7410.12732	KOG0004	J	Ubiquitin/40S ribosomal protein S27a fusion
Cluster-7410.12831	KOG0667	R	Dual-specificity tyrosine-phosphorylation regulated kinase
Cluster-7410.12835	KOG0746	J	60S ribosomal protein L3 and related proteins
Cluster-7410.12849	KOG1516	R	Carboxylesterase and related proteins
Cluster-7410.12868	KOG0865	O	Cyclophilin type peptidyl-prolyl cis-trans isomerase
Cluster-7410.12950	KOG4207	A	Predicted splicing factor, SR protein superfamily
Cluster-7410.12951	KOG2679	O	Purple (tartrate-resistant) acid phosphatase
Cluster-7410.13043	KOG0202	P	Ca2+ transporting ATPase
Cluster-7410.13052	KOG0276	U	Vesicle coat complex COPI, beta' subunit
Cluster-7410.13056	KOG1041	J	Translation initiation factor 2C (eIF-2C) and related proteins
Cluster-7410.13063	KOG3163	R	Uncharacterized conserved protein related to ribosomal protein S8E
Cluster-7410.1314	KOG4071	S	Uncharacterized conserved protein
Cluster-7410.13170	KOG3422	J	Mitochondrial ribosomal protein L16
Cluster-7410.13196	KOG0242	Z	Kinesin-like protein
Cluster-7410.13198	KOG2665	S	Predicted FAD-dependent oxidoreductase
Cluster-7410.13255	KOG0207	P	Cation transport ATPase
Cluster-7410.13275	KOG0101	O	Molecular chaperones HSP70/HSC70, HSP70 superfamily
Cluster-7410.13324	KOG0019	O	Molecular chaperone (HSP90 family)
Cluster-7410.13343	KOG0907	O	Thioredoxin
Cluster-7410.13367	KOG2658	C	NADH:ubiquinone oxidoreductase, NDUFV1/51kDa subunit
Cluster-7410.13392	KOG0068	E	D-3-phosphoglycerate dehydrogenase, D-isomer-specific 2-hydroxy acid dehydrogenase superfamily
Cluster-7410.13422	KOG3156	S	Uncharacterized membrane protein
Cluster-7410.13426	KOG2366	G	Alpha-D-galactosidase (melibiase)
Cluster-7410.13429	KOG1566	S	Conserved protein Mo25
Cluster-7410.13432	KOG2207	L	Predicted 3'-5' exonuclease
Cluster-7410.13474	KOG0255	R	Synaptic vesicle transporter SVOP and related transporters (major facilitator superfamily)
Cluster-7410.13589	KOG1269	IR	SAM-dependent methyltransferases
Cluster-7410.13638	KOG0029	Q	Amine oxidase
Cluster-7410.13684	KOG2766	S	Predicted membrane protein
Cluster-7410.13697	KOG2313	T	Stress-induced protein UVI31+
Cluster-7410.13745	KOG4657	S	Uncharacterized conserved protein
Cluster-7410.13753	KOG4770	C	NADH dehydrogenase subunit 1
Cluster-7410.13776	KOG2307	U	Low density lipoprotein receptor
Cluster-7410.13828	KOG3480	U	Mitochondrial import inner membrane translocase, subunits TIM10/TIM12
Cluster-7410.13843	KOG0563	G	Glucose-6-phosphate 1-dehydrogenase
Cluster-7410.13879	KOG0046	Z	Ca2+-binding actin-bundling protein (fimbrin/plastin), EF-Hand protein superfamily
Cluster-7410.13880	KOG0046	Z	Ca2+-binding actin-bundling protein (fimbrin/plastin), EF-Hand protein superfamily
Cluster-7410.13881	KOG0046	Z	Ca2+-binding actin-bundling protein (fimbrin/plastin), EF-Hand protein superfamily
Cluster-7410.13901	KOG0070	U	GTP-binding ADP-ribosylation factor Arf1
Cluster-7410.13953	KOG0419	O	Ubiquitin-protein ligase
Cluster-7410.13959	KOG0660	T	Mitogen-activated protein kinase
Cluster-7410.13985	KOG1654	Z	Microtubule-associated anchor protein involved in autophagy and membrane trafficking
Cluster-7410.14050	KOG1235	R	Predicted unusual protein kinase
Cluster-7410.14056	KOG1636	L	DNA polymerase delta processivity factor (proliferating cell nuclear antigen)
Cluster-7410.14068	KOG0431	R	Auxilin-like protein and related proteins containing DnaJ domain
Cluster-7410.14081	KOG1803	L	DNA helicase
Cluster-7410.14082	KOG1803	L	DNA helicase
Cluster-7410.14083	KOG1803	L	DNA helicase
Cluster-7410.14095	KOG1043	S	Ca2+-binding transmembrane protein LETM1/MRS7
Cluster-7410.1410	KOG2596	E	Aminopeptidase I zinc metalloprotease (M18)
Cluster-7410.1411	KOG2596	E	Aminopeptidase I zinc metalloprotease (M18)
Cluster-7410.14168	KOG1505	I	Lysophosphatidic acid acyltransferase LPAAT and related acyltransferases
Cluster-7410.14190	KOG0383	R	Predicted helicase
Cluster-7410.14204	KOG0562	R	Predicted hydrolase (HIT family)
Cluster-7410.14322	KOG1754	J	40S ribosomal protein S15/S22
Cluster-7410.14361	KOG3506	J	40S ribosomal protein S29
Cluster-7410.14371	KOG2086	Y	Protein tyrosine phosphatase SHP1/Cofactor for p97 ATPase-mediated vesicle membrane fusion
Cluster-7410.144	KOG2672	H	Lipoate synthase
Cluster-7410.14430	KOG2043	KTDL	Signaling protein SWIFT and related BRCT domain proteins
Cluster-7410.14434	KOG2576	K	Glucosyltransferase - Alg8p
Cluster-7410.14455	KOG4172	O	Predicted E3 ubiquitin ligase
Cluster-7410.14489	KOG3163	R	Uncharacterized conserved protein related to ribosomal protein S8E
Cluster-7410.14535	KOG0387	KL	Transcription-coupled repair protein CSB/RAD26 (contains SNF2 family DNA-dependent ATPase domain)
Cluster-7410.14536	KOG0390	L	DNA repair protein, SNF2 family
Cluster-7410.14574	KOG3029	R	Glutathione S-transferase-related protein
Cluster-7410.14615	KOG0683	E	Glutamine synthetase
Cluster-7410.14619	KOG0166	U	Karyopherin (importin) alpha
Cluster-7410.14626	KOG0920	A	ATP-dependent RNA helicase A
Cluster-7410.14637	KOG0761	C	Mitochondrial carrier protein CGI-69
Cluster-7410.14700	KOG2318	S	Uncharacterized conserved protein
Cluster-7410.14701	KOG2318	S	Uncharacterized conserved protein
Cluster-7410.14731	KOG2597	R	Predicted aminopeptidase of the M17 family
Cluster-7410.14778	KOG4283	KL	Transcription-coupled repair protein CSA, contains WD40 domain
Cluster-7410.14790	KOG0439	U	VAMP-associated protein involved in inositol metabolism
Cluster-7410.14855	KOG0048	K	Transcription factor, Myb superfamily
Cluster-7410.14880	KOG3307	H	Molybdopterin converting factor subunit 2
Cluster-7410.14898	KOG0812	U	SNARE protein SED5/Syntaxin 5
Cluster-7410.14903	KOG0883	O	Cyclophilin type, U box-containing peptidyl-prolyl cis-trans isomerase
Cluster-7410.14948	KOG0877	J	40S ribosomal protein S2/30S ribosomal protein S5
Cluster-7410.15016	KOG4646	S	Uncharacterized conserved protein, contains ARM repeats
Cluster-7410.15044	KOG2291	O	Oligosaccharyltransferase, alpha subunit (ribophorin I)
Cluster-7410.15054	KOG0541	O	Alkyl hydroperoxide reductase/peroxiredoxin
Cluster-7410.15065	KOG0602	G	Neutral trehalase
Cluster-7410.15101	KOG1196	R	Predicted NAD-dependent oxidoreductase
Cluster-7410.15158	KOG0027	T	Calmodulin and related proteins (EF-Hand superfamily)
Cluster-7410.15176	KOG0061	Q	Transporter, ABC superfamily (Breast cancer resistance protein)
Cluster-7410.15178	KOG0581	T	Mitogen-activated protein kinase kinase (MAP2K)
Cluster-7410.15203	KOG1534	K	Putative transcription factor FET5
Cluster-7410.15228	KOG1815	O	Predicted E3 ubiquitin ligase
Cluster-7410.15253	KOG2659	Z	LisH motif-containing protein
Cluster-7410.15330	KOG3075	G	Ribose 5-phosphate isomerase
Cluster-7410.15469	KOG2590	OJ	RNA-binding protein LARP/SRO9 and related La domain proteins
Cluster-7410.15476	KOG3213	K	Transcription factor IIB
Cluster-7410.15477	KOG3213	K	Transcription factor IIB
Cluster-7410.15484	KOG2487	KL	RNA polymerase II transcription initiation/nucleotide excision repair factor TFIIH, subunit TFB4
Cluster-7410.15511	KOG0242	Z	Kinesin-like protein
Cluster-7410.15537	KOG4661	K	Hsp27-ERE-TATA-binding protein/Scaffold attachment factor (SAF-B)
Cluster-7410.15545	KOG0260	K	RNA polymerase II, large subunit
Cluster-7410.15564	KOG2099	G	Glycogen phosphorylase
Cluster-7410.15582	KOG0900	J	40S ribosomal protein S20
Cluster-7410.15620	KOG1320	O	Serine protease
Cluster-7410.15652	KOG2449	EG	Methylmalonate semialdehyde dehydrogenase
Cluster-7410.15669	KOG0266	R	WD40 repeat-containing protein
Cluster-7410.15704	KOG0052	J	Translation elongation factor EF-1 alpha/Tu
Cluster-7410.15715	KOG1642	A	Ribonuclease, T2 family
Cluster-7410.15716	KOG1500	OK	Protein arginine N-methyltransferase CARM1
Cluster-7410.15724	KOG1744	B	Histone H2B
Cluster-7410.15769	KOG1611	R	Predicted short chain-type dehydrogenase
Cluster-7410.15780	KOG2894	S	Uncharacterized conserved protein XAP-5
Cluster-7410.15840	KOG1429	GM	dTDP-glucose 4-6-dehydratase/UDP-glucuronic acid decarboxylase
Cluster-7410.15847	KOG0812	U	SNARE protein SED5/Syntaxin 5
Cluster-7410.15954	KOG4663	C	Cytochrome b
Cluster-7410.15955	KOG4663	C	Cytochrome b
Cluster-7410.15956	KOG1741	J	Mitochondrial/chloroplast ribosomal protein S14/S29
Cluster-7410.15965	KOG3030	I	Lipid phosphate phosphatase and related enzymes of the PAP2 family
Cluster-7410.15985	KOG0161	Z	Myosin class II heavy chain
Cluster-7410.15998	KOG0691	O	Molecular chaperone (DnaJ superfamily)
Cluster-7410.16	KOG3000	DZ	Microtubule-binding protein involved in cell cycle control
Cluster-7410.1602	KOG0470	G	1,4-alpha-glucan branching enzyme/starch branching enzyme II
Cluster-7410.16060	KOG0277	U	Peroxisomal targeting signal type 2 receptor
Cluster-7410.16079	KOG1291	P	Mn2+ and Fe2+ transporters of the NRAMP family
Cluster-7410.16080	KOG1291	P	Mn2+ and Fe2+ transporters of the NRAMP family
Cluster-7410.16118	KOG2780	A	Ribosome biogenesis protein RPF1, contains IMP4 domain
Cluster-7410.16119	KOG2780	A	Ribosome biogenesis protein RPF1, contains IMP4 domain
Cluster-7410.16161	KOG0092	U	GTPase Rab5/YPT51 and related small G protein superfamily GTPases
Cluster-7410.16162	KOG0092	U	GTPase Rab5/YPT51 and related small G protein superfamily GTPases
Cluster-7410.16163	KOG0092	U	GTPase Rab5/YPT51 and related small G protein superfamily GTPases
Cluster-7410.16167	KOG0092	U	GTPase Rab5/YPT51 and related small G protein superfamily GTPases
Cluster-7410.16180	KOG1371	M	UDP-glucose 4-epimerase/UDP-sulfoquinovose synthase
Cluster-7410.16181	KOG1371	M	UDP-glucose 4-epimerase/UDP-sulfoquinovose synthase
Cluster-7410.16182	KOG1371	M	UDP-glucose 4-epimerase/UDP-sulfoquinovose synthase
Cluster-7410.16183	KOG1371	M	UDP-glucose 4-epimerase/UDP-sulfoquinovose synthase
Cluster-7410.16204	KOG1689	A	mRNA cleavage factor I subunit
Cluster-7410.16224	KOG0900	J	40S ribosomal protein S20
Cluster-7410.16233	KOG1351	C	Vacuolar H+-ATPase V1 sector, subunit B
Cluster-7410.16279	KOG4203	TZ	Armadillo/beta-Catenin/plakoglobin
Cluster-7410.16280	KOG4203	TZ	Armadillo/beta-Catenin/plakoglobin
Cluster-7410.16493	KOG1235	R	Predicted unusual protein kinase
Cluster-7410.16494	KOG1235	R	Predicted unusual protein kinase
Cluster-7410.16501	KOG3002	R	Zn finger protein
Cluster-7410.16512	KOG0341	A	DEAD-box protein abstrakt
Cluster-7410.16523	KOG1654	Z	Microtubule-associated anchor protein involved in autophagy and membrane trafficking
Cluster-7410.16541	KOG0001	OR	Ubiquitin and ubiquitin-like proteins
Cluster-7410.16579	KOG1802	A	RNA helicase nonsense mRNA reducing factor (pNORF1)
Cluster-7410.16612	KOG2585	S	Uncharacterized conserved protein
Cluster-7410.16613	KOG2585	S	Uncharacterized conserved protein
Cluster-7410.16668	KOG1983	U	Tomosyn and related SNARE-interacting proteins
Cluster-7410.16682	KOG1464	OT	COP9 signalosome, subunit CSN2
Cluster-7410.16705	KOG0054	Q	Multidrug resistance-associated protein/mitoxantrone resistance protein, ABC superfamily
Cluster-7410.16814	KOG4341	R	F-box protein containing LRR
Cluster-7410.16815	KOG4341	R	F-box protein containing LRR
Cluster-7410.16849	KOG1950	G	Glycosyl transferase, family 8 - glycogenin
Cluster-7410.16865	KOG0960	O	Mitochondrial processing peptidase, beta subunit, and related enzymes (insulinase superfamily)
Cluster-7410.16871	KOG0100	O	Molecular chaperones GRP78/BiP/KAR2, HSP70 superfamily
Cluster-7410.16877	KOG0093	U	GTPase Rab3, small G protein superfamily
Cluster-7410.16878	KOG1440	I	CDP-diacylglycerol synthase
Cluster-7410.16894	KOG3115	R	Methyltransferase-like protein
Cluster-7410.16903	KOG1421	R	Predicted signaling-associated protein (contains a PDZ domain)
Cluster-7410.1693	KOG1973	B	Chromatin remodeling protein, contains PHD Zn-finger
Cluster-7410.16932	KOG2620	C	Prohibitins and stomatins of the PID superfamily
Cluster-7410.16934	KOG2620	C	Prohibitins and stomatins of the PID superfamily
Cluster-7410.16938	KOG3856	S	Uncharacterized conserved protein
Cluster-7410.16942	KOG1517	D	Guanine nucleotide binding protein MIP1
Cluster-7410.16955	KOG1349	O	Gpi-anchor transamidase
Cluster-7410.16959	KOG0116	T	RasGAP SH3 binding protein rasputin, contains NTF2 and RRM domains
Cluster-7410.16975	KOG2414	E	Putative Xaa-Pro aminopeptidase
Cluster-7410.17	KOG3000	DZ	Microtubule-binding protein involved in cell cycle control
Cluster-7410.17041	KOG2119	G	Predicted bile acid beta-glucosidase
Cluster-7410.17056	KOG2323	G	Pyruvate kinase
Cluster-7410.17092	KOG1565	OW	Gelatinase A and related matrix metalloproteases
Cluster-7410.17109	KOG2901	S	Uncharacterized conserved protein
Cluster-7410.1714	KOG0334	A	RNA helicase
Cluster-7410.17145	KOG1426	S	FOG: RCC1 domain
Cluster-7410.1720	KOG1577	R	Aldo/keto reductase family proteins
Cluster-7410.17202	KOG1947	R	Leucine rich repeat proteins, some proteins contain F-box
Cluster-7410.17252	KOG2169	K	Zn-finger transcription factor
Cluster-7410.1726	KOG4629	M	Predicted mechanosensitive ion channel
Cluster-7410.17327	KOG0800	O	FOG: Predicted E3 ubiquitin ligase
Cluster-7410.17380	KOG0385	K	Chromatin remodeling complex WSTF-ISWI, small subunit
Cluster-7410.17384	KOG2004	O	Mitochondrial ATP-dependent protease PIM1/LON
Cluster-7410.17395	KOG0007	A	Splicing factor 3a, subunit 1
Cluster-7410.17412	KOG3115	R	Methyltransferase-like protein
Cluster-7410.17437	KOG0017	R	FOG: Transposon-encoded proteins with TYA, reverse transcriptase, integrase domains in various combinations
Cluster-7410.17438	KOG0017	R	FOG: Transposon-encoded proteins with TYA, reverse transcriptase, integrase domains in various combinations
Cluster-7410.17441	KOG0017	R	FOG: Transposon-encoded proteins with TYA, reverse transcriptase, integrase domains in various combinations
Cluster-7410.17442	KOG0017	R	FOG: Transposon-encoded proteins with TYA, reverse transcriptase, integrase domains in various combinations
Cluster-7410.17486	KOG2698	H	GTP cyclohydrolase I
Cluster-7410.17514	KOG2007	J	Cysteinyl-tRNA synthetase
Cluster-7410.17515	KOG4232	I	Delta 6-fatty acid desaturase/delta-8 sphingolipid desaturase
Cluster-7410.17518	KOG0571	E	Asparagine synthase (glutamine-hydrolyzing)
Cluster-7410.17554	KOG2729	OUT	ER vesicle integral membrane protein involved in establishing cell polarity, signaling and protein degradation
Cluster-7410.17562	KOG0160	Z	Myosin class V heavy chain
Cluster-7410.17596	KOG0619	R	FOG: Leucine rich repeat
Cluster-7410.1760	KOG0123	AJ	Polyadenylate-binding protein (RRM superfamily)
Cluster-7410.17617	KOG2576	K	Glucosyltransferase - Alg8p
Cluster-7410.17636	KOG0357	O	Chaperonin complex component, TCP-1 epsilon subunit (CCT5)
Cluster-7410.17640	KOG3453	C	Cytochrome c
Cluster-7410.17647	KOG4845	C	NADH dehydrogenase, subunit 4
Cluster-7410.17668	KOG2337	H	Ubiquitin activating E1 enzyme-like protein
Cluster-7410.17689	KOG0870	K	DNA polymerase epsilon, subunit D
Cluster-7410.17713	KOG0462	J	Elongation factor-type GTP-binding protein
Cluster-7410.17728	KOG1839	R	Uncharacterized protein CLU1/cluA/TIF31 involved in mitochondrial morphology/distribution, also found associated with eIF-3
Cluster-7410.17743	KOG1102	R	Rab6 GTPase activator GAPCenA and related TBC domain proteins
Cluster-7410.17744	KOG1102	R	Rab6 GTPase activator GAPCenA and related TBC domain proteins
Cluster-7410.17754	KOG0087	U	GTPase Rab11/YPT3, small G protein superfamily
Cluster-7410.17757	KOG3801	A	Uncharacterized conserved protein BCN92
Cluster-7410.17783	KOG0811	U	SNARE protein PEP12/VAM3/Syntaxin 7/Syntaxin 17
Cluster-7410.178	KOG2450	C	Aldehyde dehydrogenase
Cluster-7410.17893	KOG3106	U	ER lumen protein retaining receptor
Cluster-7410.17902	KOG2781	A	U3 small nucleolar ribonucleoprotein (snoRNP) component
Cluster-7410.17939	KOG0025	KC	Zn2+-binding dehydrogenase (nuclear receptor binding factor-1)
Cluster-7410.17944	KOG0900	J	40S ribosomal protein S20
Cluster-7410.17970	KOG0332	A	ATP-dependent RNA helicase
Cluster-7410.17978	KOG0819	U	Annexin
Cluster-7410.18000	KOG2708	O	Predicted metalloprotease with chaperone activity (RNAse H/HSP70 fold)
Cluster-7410.18050	KOG2339	S	Uncharacterized conserved protein
Cluster-7410.18054	KOG3908	A	Queuine-tRNA ribosyltransferase
Cluster-7410.18084	KOG0138	E	Glutaryl-CoA dehydrogenase
Cluster-7410.18135	KOG4727	R	U1-like Zn-finger protein
Cluster-7410.18176	KOG4629	M	Predicted mechanosensitive ion channel
Cluster-7410.18226	KOG1433	L	DNA repair protein RAD51/RHP55
Cluster-7410.18227	KOG1433	L	DNA repair protein RAD51/RHP55
Cluster-7410.18250	KOG1566	S	Conserved protein Mo25
Cluster-7410.18251	KOG1566	S	Conserved protein Mo25
Cluster-7410.18266	KOG2934	R	Uncharacterized conserved protein, contains Josephin domain
Cluster-7410.18305	KOG3020	L	TatD-related DNase
Cluster-7410.18336	KOG0419	O	Ubiquitin-protein ligase
Cluster-7410.18427	KOG3067	R	Translin family protein
Cluster-7410.18429	KOG3067	R	Translin family protein
Cluster-7410.18430	KOG3067	R	Translin family protein
Cluster-7410.18470	KOG0027	T	Calmodulin and related proteins (EF-Hand superfamily)
Cluster-7410.18471	KOG0027	T	Calmodulin and related proteins (EF-Hand superfamily)
Cluster-7410.18507	KOG3298	K	DNA-directed RNA polymerase subunit E'
Cluster-7410.18521	KOG1732	J	60S ribosomal protein L21
Cluster-7410.18540	KOG1579	E	Homocysteine S-methyltransferase
Cluster-7410.18541	KOG1579	E	Homocysteine S-methyltransferase
Cluster-7410.18542	KOG0022	Q	Alcohol dehydrogenase, class III
Cluster-7410.18544	KOG1579	E	Homocysteine S-methyltransferase
Cluster-7410.18550	KOG1638	I	Steroid reductase
Cluster-7410.1856	KOG1227	R	Putative methyltransferase
Cluster-7410.18637	KOG3181	J	40S ribosomal protein S3
Cluster-7410.18656	KOG1257	C	NADP+-dependent malic enzyme
Cluster-7410.18733	KOG2309	J	60s ribosomal protein L2/L8
Cluster-7410.18780	KOG0073	UZ	GTP-binding ADP-ribosylation factor-like protein ARL2
Cluster-7410.18796	KOG0017	R	FOG: Transposon-encoded proteins with TYA, reverse transcriptase, integrase domains in various combinations
Cluster-7410.18832	KOG0138	E	Glutaryl-CoA dehydrogenase
Cluster-7410.18835	KOG1037	KLO	NAD+ ADP-ribosyltransferase Parp, required for poly-ADP ribosylation of nuclear proteins
Cluster-7410.18837	KOG0864	U	Ran-binding protein RANBP1 and related RanBD domain proteins
Cluster-7410.18840	KOG0092	U	GTPase Rab5/YPT51 and related small G protein superfamily GTPases
Cluster-7410.18843	KOG1947	R	Leucine rich repeat proteins, some proteins contain F-box
Cluster-7410.18851	KOG2825	P	Putative arsenite-translocating ATPase
Cluster-7410.18853	KOG0399	E	Glutamate synthase
Cluster-7410.18857	KOG0414	BD	Chromosome condensation complex Condensin, subunit D2
Cluster-7410.18896	KOG1063	BK	RNA polymerase II elongator complex, subunit ELP2, WD repeat superfamily
Cluster-7410.18912	KOG0290	S	Conserved WD40 repeat-containing protein AN11
Cluster-7410.18922	KOG0786	E	3-isopropylmalate dehydrogenase
Cluster-7410.18944	KOG1236	R	Predicted unusual protein kinase
Cluster-7410.18978	KOG0260	K	RNA polymerase II, large subunit
Cluster-7410.18987	KOG3138	R	Predicted N-acetyltransferase
Cluster-7410.1899	KOG0133	LT	Deoxyribodipyrimidine photolyase/cryptochrome
Cluster-7410.19015	KOG1183	MO	N-acetylglucosaminyltransferase complex, subunit PIG-Q/GPI1, required for phosphatidylinositol biosynthesis
Cluster-7410.1903	KOG1300	U	Vesicle trafficking protein Sec1
Cluster-7410.19181	KOG0416	O	Ubiquitin-protein ligase
Cluster-7410.19189	KOG3109	R	Haloacid dehalogenase-like hydrolase
Cluster-7410.19219	KOG0635	P	Adenosine 5'-phosphosulfate kinase
Cluster-7410.1922	KOG0054	Q	Multidrug resistance-associated protein/mitoxantrone resistance protein, ABC superfamily
Cluster-7410.19236	KOG1458	G	Fructose-1,6-bisphosphatase
Cluster-7410.1928	KOG1418	P	Tandem pore domain K+ channel
Cluster-7410.19282	KOG2102	J	Exosomal 3'-5' exoribonuclease complex, subunit Rrp44/Dis3
Cluster-7410.19299	KOG0883	O	Cyclophilin type, U box-containing peptidyl-prolyl cis-trans isomerase
Cluster-7410.19302	KOG0017	R	FOG: Transposon-encoded proteins with TYA, reverse transcriptase, integrase domains in various combinations
Cluster-7410.19312	KOG2446	G	Glucose-6-phosphate isomerase
Cluster-7410.19349	KOG0779	O	Protease, Ulp1 family
Cluster-7410.1935	KOG1395	E	Tryptophan synthase beta chain
Cluster-7410.19376	KOG1161	P	Protein involved in vacuolar polyphosphate accumulation, contains SPX domain
Cluster-7410.1942	KOG1132	L	Helicase of the DEAD superfamily
Cluster-7410.19460	KOG3390	K	General control of amino-acid synthesis 5-like 1
Cluster-7410.19461	KOG0749	C	Mitochondrial ADP/ATP carrier proteins
Cluster-7410.19519	KOG1838	R	Alpha/beta hydrolase
Cluster-7410.19605	KOG0678	Z	Actin-related protein Arp2/3 complex, subunit Arp3
Cluster-7410.19612	KOG2914	R	Predicted haloacid-halidohydrolase and related hydrolases
Cluster-7410.19636	KOG2568	S	Predicted membrane protein
Cluster-7410.19736	KOG1563	C	Mitochondrial protein Surfeit 1/SURF1/SHY1, required for expression of cytochrome oxidase
Cluster-7410.19801	KOG3389	C	NADH:ubiquinone oxidoreductase, NDUFS4/18 kDa subunit
Cluster-7410.19803	KOG3389	C	NADH:ubiquinone oxidoreductase, NDUFS4/18 kDa subunit
Cluster-7410.19807	KOG2899	R	Predicted methyltransferase
Cluster-7410.19808	KOG2899	R	Predicted methyltransferase
Cluster-7410.19817	KOG2234	G	Predicted UDP-galactose transporter
Cluster-7410.19855	KOG1298	I	Squalene monooxygenase
Cluster-7410.19871	KOG0244	Z	Kinesin-like protein
Cluster-7410.19883	KOG2940	R	Predicted methyltransferase
Cluster-7410.19896	KOG1441	GE	Glucose-6-phosphate/phosphate and phosphoenolpyruvate/phosphate antiporter
Cluster-7410.19897	KOG1441	GE	Glucose-6-phosphate/phosphate and phosphoenolpyruvate/phosphate antiporter
Cluster-7410.1995	KOG3271	J	Translation initiation factor 5A (eIF-5A)
Cluster-7410.19957	KOG0123	AJ	Polyadenylate-binding protein (RRM superfamily)
Cluster-7410.19958	KOG0357	O	Chaperonin complex component, TCP-1 epsilon subunit (CCT5)
Cluster-7410.1996	KOG3271	J	Translation initiation factor 5A (eIF-5A)
Cluster-7410.19977	KOG3079	F	Uridylate kinase/adenylate kinase
Cluster-7410.19987	KOG4209	A	Splicing factor RNPS1, SR protein superfamily
Cluster-7410.20028	KOG1609	A	Protein involved in mRNA turnover and stability
Cluster-7410.20035	KOG0092	U	GTPase Rab5/YPT51 and related small G protein superfamily GTPases
Cluster-7410.20047	KOG1379	T	Serine/threonine protein phosphatase
Cluster-7410.2009	KOG3108	L	Single-stranded DNA-binding replication protein A (RPA), medium (30 kD) subunit
Cluster-7410.20112	KOG1036	D	Mitotic spindle checkpoint protein BUB3, WD repeat superfamily
Cluster-7410.20126	KOG2237	O	Predicted serine protease
Cluster-7410.2014	KOG4685	J	tRNA splicing endonuclease SEN2
Cluster-7410.20148	KOG2918	O	Carboxymethyl transferase
Cluster-7410.20174	KOG1940	R	Zn-finger protein
Cluster-7410.20187	KOG0388	L	SNF2 family DNA-dependent ATPase
Cluster-7410.20206	KOG3118	B	Disrupter of silencing SAS10
Cluster-7410.20212	KOG2142	H	Molybdenum cofactor sulfurase
Cluster-7410.20216	KOG2184	A	Tuftelin-interacting protein TIP39, contains G-patch domain
Cluster-7410.20217	KOG3476	Z	Microtubule-associated protein CRIPT
Cluster-7410.20252	KOG1242	J	Protein containing adaptin N-terminal region
Cluster-7410.20296	KOG1294	L	Apurinic/apyrimidinic endonuclease and related enzymes
Cluster-7410.20326	KOG1915	D	Cell cycle control protein (crooked neck)
Cluster-7410.2033	KOG3167	A	Box H/ACA snoRNP component, involved in ribosomal RNA pseudouridinylation
Cluster-7410.20330	KOG2765	S	Predicted membrane protein
Cluster-7410.20342	KOG1725	U	Protein involved in membrane traffic (YOP1/TB2/DP1/HVA22 family)
Cluster-7410.20343	KOG1725	U	Protein involved in membrane traffic (YOP1/TB2/DP1/HVA22 family)
Cluster-7410.2044	KOG3014	L	Protein involved in establishing cohesion between sister chromatids during DNA replication
Cluster-7410.20460	KOG2638	G	UDP-glucose pyrophosphorylase
Cluster-7410.20461	KOG2638	G	UDP-glucose pyrophosphorylase
Cluster-7410.20462	KOG2638	G	UDP-glucose pyrophosphorylase
Cluster-7410.20495	KOG0331	A	ATP-dependent RNA helicase
Cluster-7410.20498	KOG3076	G	5'-phosphoribosylglycinamide formyltransferase
Cluster-7410.20527	KOG1691	U	emp24/gp25L/p24 family of membrane trafficking proteins
Cluster-7410.20627	KOG1479	F	Nucleoside transporter
Cluster-7410.20632	KOG2816	R	Predicted transporter ADD1 (major facilitator superfamily)
Cluster-7410.20655	KOG2511	H	Nicotinic acid phosphoribosyltransferase
Cluster-7410.20682	KOG0244	Z	Kinesin-like protein
Cluster-7410.20691	KOG0374	TR	Serine/threonine specific protein phosphatase PP1, catalytic subunit
Cluster-7410.20704	KOG2015	O	NEDD8-activating complex, catalytic component UBA3
Cluster-7410.20711	KOG0566	U	Inositol-1,4,5-triphosphate 5-phosphatase (synaptojanin), INP51/INP52/INP53 family
Cluster-7410.20714	KOG1697	J	Mitochondrial/chloroplast ribosomal protein S9
Cluster-7410.20719	KOG3208	U	SNARE protein GS28
Cluster-7410.20720	KOG3208	U	SNARE protein GS28
Cluster-7410.20721	KOG3208	U	SNARE protein GS28
Cluster-7410.20741	KOG0190	O	Protein disulfide isomerase (prolyl 4-hydroxylase beta subunit)
Cluster-7410.20800	KOG0230	T	Phosphatidylinositol-4-phosphate 5-kinase and related FYVE finger-containing proteins
Cluster-7410.20801	KOG0230	T	Phosphatidylinositol-4-phosphate 5-kinase and related FYVE finger-containing proteins
Cluster-7410.20813	KOG2004	O	Mitochondrial ATP-dependent protease PIM1/LON
Cluster-7410.20818	KOG1441	GE	Glucose-6-phosphate/phosphate and phosphoenolpyruvate/phosphate antiporter
Cluster-7410.20872	KOG0468	J	U5 snRNP-specific protein
Cluster-7410.20878	KOG0402	J	60S ribosomal protein L37
Cluster-7410.2093	KOG1133	L	Helicase of the DEAD superfamily
Cluster-7410.20935	KOG1919	A	RNA pseudouridylate synthases
Cluster-7410.20945	KOG3007	E	Mu-crystallin
Cluster-7410.20968	KOG0284	A	Polyadenylation factor I complex, subunit PFS2
Cluster-7410.21022	KOG3288	TO	OTU-like cysteine protease
Cluster-7410.21033	KOG1041	J	Translation initiation factor 2C (eIF-2C) and related proteins
Cluster-7410.2105	KOG3002	R	Zn finger protein
Cluster-7410.21090	KOG1756	B	Histone 2A
Cluster-7410.21097	KOG1706	E	Argininosuccinate synthase
Cluster-7410.21100	KOG1946	K	RNA polymerase I transcription factor UAF
Cluster-7410.21117	KOG2673	S	Uncharacterized conserved protein, contains PSP domain
Cluster-7410.21159	KOG1575	C	Voltage-gated shaker-like K+ channel, subunit beta/KCNAB
Cluster-7410.21214	KOG1315	R	Predicted DHHC-type Zn-finger protein
Cluster-7410.21262	KOG1211	J	Amidases
Cluster-7410.21291	KOG2055	R	WD40 repeat protein
Cluster-7410.21330	KOG3328	R	HGG motif-containing thioesterase
Cluster-7410.21337	KOG2832	K	TFIIF-interacting CTD phosphatase, including NLI-interacting factor (involved in RNA polymerase II regulation)
Cluster-7410.21383	KOG1677	R	CCCH-type Zn-finger protein
Cluster-7410.21435	KOG0149	R	Predicted RNA-binding protein SEB4 (RRM superfamily)
Cluster-7410.21475	KOG0776	H	Geranylgeranyl pyrophosphate synthase/Polyprenyl synthetase
Cluster-7410.21476	KOG0776	H	Geranylgeranyl pyrophosphate synthase/Polyprenyl synthetase
Cluster-7410.21484	KOG1175	I	Acyl-CoA synthetase
Cluster-7410.21487	KOG0548	O	Molecular co-chaperone STI1
Cluster-7410.21523	KOG3908	A	Queuine-tRNA ribosyltransferase
Cluster-7410.21533	KOG0316	S	Conserved WD40 repeat-containing protein
Cluster-7410.21553	KOG0802	O	E3 ubiquitin ligase
Cluster-7410.21567	KOG1607	U	Protein transporter of the TRAM (translocating chain-associating membrane) superfamily
Cluster-7410.21573	KOG0989	L	Replication factor C, subunit RFC4
Cluster-7410.21575	KOG2016	O	NEDD8-activating complex, APP-BP1/UBA5 component
Cluster-7410.21599	KOG3104	K	Mod5 protein sorting/negative effector of RNA Pol III synthesis
Cluster-7410.21600	KOG3104	K	Mod5 protein sorting/negative effector of RNA Pol III synthesis
Cluster-7410.21615	KOG4533	S	Uncharacterized conserved protein
Cluster-7410.21622	KOG3312	S	Predicted membrane protein
Cluster-7410.21669	KOG3252	S	Uncharacterized conserved protein
Cluster-7410.21671	KOG0266	R	WD40 repeat-containing protein
Cluster-7410.21675	KOG0169	T	Phosphoinositide-specific phospholipase C
Cluster-7410.21696	KOG1041	J	Translation initiation factor 2C (eIF-2C) and related proteins
Cluster-7410.21706	KOG2551	E	Phospholipase/carboxyhydrolase
Cluster-7410.21750	KOG2660	S	Locus-specific chromosome binding proteins
Cluster-7410.21758	KOG1381	H	Para-hydroxybenzoate-polyprenyl transferase
Cluster-7410.2176	KOG0214	K	RNA polymerase II, second largest subunit
Cluster-7410.21836	KOG0413	S	Uncharacterized conserved protein related to condensin complex subunit 1
Cluster-7410.21947	KOG1327	T	Copine
Cluster-7410.21954	KOG1505	I	Lysophosphatidic acid acyltransferase LPAAT and related acyltransferases
Cluster-7410.21958	KOG4201	E	Anthranilate synthase component II
Cluster-7410.21983	KOG0692	E	Pentafunctional AROM protein
Cluster-7410.21997	KOG0657	G	Glyceraldehyde 3-phosphate dehydrogenase
Cluster-7410.22018	KOG2189	C	Vacuolar H+-ATPase V0 sector, subunit a
Cluster-7410.22037	KOG1378	G	Purple acid phosphatase
Cluster-7410.22069	KOG1919	A	RNA pseudouridylate synthases
Cluster-7410.22070	KOG1344	B	Predicted histone deacetylase
Cluster-7410.22071	KOG1344	B	Predicted histone deacetylase
Cluster-7410.22076	KOG2189	C	Vacuolar H+-ATPase V0 sector, subunit a
Cluster-7410.22077	KOG2189	C	Vacuolar H+-ATPase V0 sector, subunit a
Cluster-7410.22079	KOG0456	E	Aspartate kinase
Cluster-7410.22152	KOG0457	B	Histone acetyltransferase complex SAGA/ADA, subunit ADA2
Cluster-7410.22156	KOG3323	J	D-Tyr-tRNA (Tyr) deacylase
Cluster-7410.22179	KOG0206	R	P-type ATPase
Cluster-7410.22186	KOG0417	O	Ubiquitin-protein ligase
Cluster-7410.22308	KOG0214	K	RNA polymerase II, second largest subunit
Cluster-7410.22309	KOG0214	K	RNA polymerase II, second largest subunit
Cluster-7410.22315	KOG4595	S	Uncharacterized conserved protein
Cluster-7410.22325	KOG3236	S	Predicted membrane protein
Cluster-7410.22327	KOG2467	E	Glycine/serine hydroxymethyltransferase
Cluster-7410.22329	KOG1575	C	Voltage-gated shaker-like K+ channel, subunit beta/KCNAB
Cluster-7410.22403	KOG0712	O	Molecular chaperone (DnaJ superfamily)
Cluster-7410.22423	KOG2632	S	Rhomboid family proteins
Cluster-7410.22476	KOG2952	DKT	Cell cycle control protein
Cluster-7410.22477	KOG2952	DKT	Cell cycle control protein
Cluster-7410.22529	KOG2005	O	26S proteasome regulatory complex, subunit RPN1/PSMD2
Cluster-7410.22530	KOG2005	O	26S proteasome regulatory complex, subunit RPN1/PSMD2
Cluster-7410.22536	KOG1663	Q	O-methyltransferase
Cluster-7410.22544	KOG2329	I	Alkaline ceramidase
Cluster-7410.22545	KOG0357	O	Chaperonin complex component, TCP-1 epsilon subunit (CCT5)
Cluster-7410.22547	KOG2803	I	Choline phosphate cytidylyltransferase/Predicted CDP-ethanolamine synthase
Cluster-7410.22621	KOG0543	O	FKBP-type peptidyl-prolyl cis-trans isomerase
Cluster-7410.22651	KOG3192	O	Mitochondrial J-type chaperone
Cluster-7410.22671	KOG0557	C	Dihydrolipoamide acetyltransferase
Cluster-7410.22688	KOG0800	O	FOG: Predicted E3 ubiquitin ligase
Cluster-7410.22692	KOG1947	R	Leucine rich repeat proteins, some proteins contain F-box
Cluster-7410.22694	KOG1332	U	Vesicle coat complex COPII, subunit SEC13
Cluster-7410.22730	KOG2140	R	Uncharacterized conserved protein
Cluster-7410.22757	KOG1379	T	Serine/threonine protein phosphatase
Cluster-7410.22771	KOG1712	F	Adenine phosphoribosyl transferases
Cluster-7410.22790	KOG1441	GE	Glucose-6-phosphate/phosphate and phosphoenolpyruvate/phosphate antiporter
Cluster-7410.22804	KOG0027	T	Calmodulin and related proteins (EF-Hand superfamily)
Cluster-7410.22872	KOG1818	TU	Membrane trafficking and cell signaling protein HRS, contains VHS and FYVE domains
Cluster-7410.22890	KOG2599	H	Pyridoxal/pyridoxine/pyridoxamine kinase
Cluster-7410.22893	KOG2599	H	Pyridoxal/pyridoxine/pyridoxamine kinase
Cluster-7410.2296	KOG0926	AJ	DEAH-box RNA helicase
Cluster-7410.22967	KOG1171	P	Metallothionein-like protein
Cluster-7410.22968	KOG1171	P	Metallothionein-like protein
Cluster-7410.22997	KOG3343	U	Vesicle coat complex COPI, zeta subunit
Cluster-7410.2302	KOG0207	P	Cation transport ATPase
Cluster-7410.23089	KOG0563	G	Glucose-6-phosphate 1-dehydrogenase
Cluster-7410.23099	KOG0560	P	Sulfite reductase (ferredoxin)
Cluster-7410.23107	KOG0027	T	Calmodulin and related proteins (EF-Hand superfamily)
Cluster-7410.23118	KOG1109	R	Vacuole membrane protein VMP1
Cluster-7410.23146	KOG2292	O	Oligosaccharyltransferase, STT3 subunit
Cluster-7410.23147	KOG2292	O	Oligosaccharyltransferase, STT3 subunit
Cluster-7410.23165	KOG0543	O	FKBP-type peptidyl-prolyl cis-trans isomerase
Cluster-7410.23190	KOG4720	I	Ethanolamine kinase
Cluster-7410.23191	KOG4720	I	Ethanolamine kinase
Cluster-7410.23192	KOG4720	I	Ethanolamine kinase
Cluster-7410.23225	KOG0028	ZD	Ca2+-binding protein (centrin/caltractin), EF-Hand superfamily protein
Cluster-7410.23250	KOG2922	S	Uncharacterized conserved protein
Cluster-7410.23253	KOG2577	K	Transcription factor E2F/dimerization partner (TDP)
Cluster-7410.23269	KOG2134	L	Polynucleotide kinase 3' phosphatase
Cluster-7410.23277	KOG0552	O	FKBP-type peptidyl-prolyl cis-trans isomerase
Cluster-7410.23367	KOG4209	A	Splicing factor RNPS1, SR protein superfamily
Cluster-7410.23374	KOG2680	K	DNA helicase TIP49, TBP-interacting protein
Cluster-7410.23405	KOG0713	O	Molecular chaperone (DnaJ superfamily)
Cluster-7410.23408	KOG0714	O	Molecular chaperone (DnaJ superfamily)
Cluster-7410.23454	KOG0760	C	Mitochondrial carrier protein MRS3/4
Cluster-7410.23463	KOG1236	R	Predicted unusual protein kinase
Cluster-7410.23537	KOG3498	U	Preprotein translocase, gamma subunit
Cluster-7410.2355	KOG2726	J	Mitochondrial polypeptide chain release factor
Cluster-7410.23633	KOG0900	J	40S ribosomal protein S20
Cluster-7410.23642	KOG0704	TUZ	ADP-ribosylation factor GTPase activator
Cluster-7410.23687	KOG3369	U	Transport protein particle (TRAPP) complex subunit
Cluster-7410.23688	KOG3369	U	Transport protein particle (TRAPP) complex subunit
Cluster-7410.23787	KOG3491	S	Predicted membrane protein
Cluster-7410.23790	KOG0222	Q	Phenylalanine and histidine ammonia-lyase
Cluster-7410.23797	KOG3478	O	Prefoldin subunit 6, KE2 family
Cluster-7410.238	KOG0522	R	Ankyrin repeat protein
Cluster-7410.23815	KOG1356	K	Putative transcription factor 5qNCA, contains JmjC domain
Cluster-7410.23825	KOG3107	R	Predicted haloacid dehalogenase-like hydrolase (eyes absent)
Cluster-7410.2396	KOG1213	D	Sister chromatid cohesion complex Cohesin, subunit RAD21/SCC1
Cluster-7410.23962	KOG2256	J	Predicted protein involved in nuclear export of pre-ribosomes
Cluster-7410.23981	KOG0107	A	Alternative splicing factor SRp20/9G8 (RRM superfamily)
Cluster-7410.23990	KOG1439	O	RAB proteins geranylgeranyltransferase component A (RAB escort protein)
Cluster-7410.24010	KOG2914	R	Predicted haloacid-halidohydrolase and related hydrolases
Cluster-7410.24044	KOG2551	E	Phospholipase/carboxyhydrolase
Cluster-7410.24050	KOG0280	E	Uncharacterized conserved protein
Cluster-7410.24060	KOG1148	J	Glutaminyl-tRNA synthetase
Cluster-7410.24074	KOG0853	M	Glycosyltransferase
Cluster-7410.24114	KOG0701	A	dsRNA-specific nuclease Dicer and related ribonucleases
Cluster-7410.24117	KOG0399	E	Glutamate synthase
Cluster-7410.24164	KOG0762	C	Mitochondrial carrier protein
Cluster-7410.24168	KOG3257	J	Mitochondrial/chloroplast ribosomal protein L11
Cluster-7410.24169	KOG3257	J	Mitochondrial/chloroplast ribosomal protein L11
Cluster-7410.24190	KOG0133	LT	Deoxyribodipyrimidine photolyase/cryptochrome
Cluster-7410.24197	KOG2488	R	Acetyltransferase (GNAT) domain-containing protein
Cluster-7410.24198	KOG0748	RT	Predicted membrane proteins, contain hemolysin III domain
Cluster-7410.24207	KOG1674	R	Cyclin
Cluster-7410.24227	KOG3205	T	Rho GDP-dissociation inhibitor
Cluster-7410.24263	KOG0765	C	Predicted mitochondrial carrier protein
Cluster-7410.24273	KOG1940	R	Zn-finger protein
Cluster-7410.24276	KOG2049	J	Translational repressor MPT5/PUF4 and related RNA-binding proteins (Puf superfamily)
Cluster-7410.24288	KOG1652	U	Mitochondrial import inner membrane translocase, subunit TIM17
Cluster-7410.24315	KOG0440	D	Cell cycle-associated protein Mob1-1
Cluster-7410.24326	KOG3503	A	H/ACA snoRNP complex, subunit NOP10
Cluster-7410.24327	KOG3503	A	H/ACA snoRNP complex, subunit NOP10
Cluster-7410.24328	KOG3503	A	H/ACA snoRNP complex, subunit NOP10
Cluster-7410.24408	KOG3490	K	Transcription elongation factor SPT4
Cluster-7410.24410	KOG2307	U	Low density lipoprotein receptor
Cluster-7410.24437	KOG0003	J	Ubiquitin/60s ribosomal protein L40 fusion
Cluster-7410.2444	KOG0951	A	RNA helicase BRR2, DEAD-box superfamily
Cluster-7410.24454	KOG2001	Z	Gamma-tubulin complex, DGRIP84/SPC97 component
Cluster-7410.24478	KOG0048	K	Transcription factor, Myb superfamily
Cluster-7410.24505	KOG3149	K	Transcription initiation factor IIF, auxiliary subunit
Cluster-7410.24533	KOG0246	Z	Kinesin-like protein
Cluster-7410.24534	KOG0246	Z	Kinesin-like protein
Cluster-7410.24542	KOG2250	E	Glutamate/leucine/phenylalanine/valine dehydrogenases
Cluster-7410.24591	KOG2299	L	Ribonuclease HI
Cluster-7410.24620	KOG3108	L	Single-stranded DNA-binding replication protein A (RPA), medium (30 kD) subunit
Cluster-7410.24681	KOG0442	L	Structure-specific endonuclease ERCC1-XPF, catalytic component XPF/ERCC4
Cluster-7410.24699	KOG0222	Q	Phenylalanine and histidine ammonia-lyase
Cluster-7410.24702	KOG0094	U	GTPase Rab6/YPT6/Ryh1, small G protein superfamily
Cluster-7410.24703	KOG0094	U	GTPase Rab6/YPT6/Ryh1, small G protein superfamily
Cluster-7410.24722	KOG0017	R	FOG: Transposon-encoded proteins with TYA, reverse transcriptase, integrase domains in various combinations
Cluster-7410.24737	KOG2787	V	Lanthionine synthetase C-like protein 1
Cluster-7410.24738	KOG2787	V	Lanthionine synthetase C-like protein 1
Cluster-7410.24739	KOG2787	V	Lanthionine synthetase C-like protein 1
Cluster-7410.24761	KOG2055	R	WD40 repeat protein
Cluster-7410.24784	KOG0819	U	Annexin
Cluster-7410.24786	KOG2140	R	Uncharacterized conserved protein
Cluster-7410.24809	KOG1166	D	Mitotic checkpoint serine/threonine protein kinase
Cluster-7410.24825	KOG0968	L	DNA polymerase zeta, catalytic subunit
Cluster-7410.24837	KOG2237	O	Predicted serine protease
Cluster-7410.24860	KOG2355	RK	Predicted ABC-type transport, ATPase component/CCR4 associated factor
Cluster-7410.24915	KOG2907	K	RNA polymerase I transcription factor TFIIS, subunit A12.2/RPA12
[truncated: 8,467 more rows]

## Sheet: KOG_classification
Class	Abbreviation	Gene Number	Unigene IDs
RNA processing and modification	A	795	Cluster-7410.95133,Cluster-7410.81912,Cluster-7410.113337,Cluster-27925.0,Cluster-7410.62801,Cluster-7410.83884,Cluster-7410.69840,Cluster-7410.30538,Cluster-7410.67885,Cluster-7410.99010,Cluster-7410.35729,Cluster-7410.68478,Cluster-7410.96644,Cluster-7410.107179,Cluster-7410.88114,Cluster-7410.60206,Cluster-7410.68125,Cluster-7410.68129,Cluster-7410.2871,Cluster-7410.59501,Cluster-7410.48627,Cl…
Chromatin structure and dynamics	B	225	Cluster-7410.109965,Cluster-7410.109964,Cluster-7410.69847,Cluster-7410.69848,Cluster-7410.69849,Cluster-7410.101468,Cluster-7410.72687,Cluster-7410.103457,Cluster-7410.105763,Cluster-7410.54650,Cluster-7410.54656,Cluster-7410.67617,Cluster-7410.118634,Cluster-7410.79199,Cluster-7410.79198,Cluster-7410.77953,Cluster-7410.77569,Cluster-7410.63590,Cluster-7410.39651,Cluster-7410.39652,Cluster-7410.…
Energy production and conversion	C	605	Cluster-7410.92369,Cluster-7410.40599,Cluster-7410.52748,Cluster-7410.65924,Cluster-7410.59972,Cluster-7410.59503,Cluster-7410.63688,Cluster-7410.80058,Cluster-7410.23454,Cluster-7410.80839,Cluster-7410.80833,Cluster-7410.82215,Cluster-7410.82960,Cluster-7410.67619,Cluster-7410.90444,Cluster-7410.40924,Cluster-7410.66440,Cluster-7410.115583,Cluster-7410.82964,Cluster-7410.52494,Cluster-7410.27160…
Cell cycle control, cell division, chromosome partitioning	D	315	Cluster-27481.0,Cluster-7410.119872,Cluster-32834.0,Cluster-7410.44980,Cluster-7410.55510,Cluster-7410.37977,Cluster-7410.118634,Cluster-7410.24809,Cluster-7410.78240,Cluster-7410.78241,Cluster-7410.78243,Cluster-7410.63590,Cluster-7410.74250,Cluster-7410.105900,Cluster-7410.8137,Cluster-7410.34420,Cluster-7410.66777,Cluster-7410.72928,Cluster-7410.72921,Cluster-7410.48995,Cluster-7410.45610,Clus…
Amino acid transport and metabolism	E	531	Cluster-7410.67722,Cluster-7410.67721,Cluster-7410.107751,Cluster-7410.42487,Cluster-7410.74732,Cluster-7410.3324,Cluster-7410.104558,Cluster-7410.24044,Cluster-7410.35882,Cluster-9534.0,Cluster-7410.112184,Cluster-12045.0,Cluster-7410.101776,Cluster-7410.12022,Cluster-7410.62213,Cluster-7410.62215,Cluster-7410.72198,Cluster-7410.68502,Cluster-7410.50508,Cluster-7410.80138,Cluster-7410.84001,Clus…
Nucleotide transport and metabolism	F	189	Cluster-7410.32397,Cluster-7410.104484,Cluster-7410.4846,Cluster-7410.59833,Cluster-7410.38153,Cluster-7410.63337,Cluster-7410.5432,Cluster-7410.97421,Cluster-7410.106022,Cluster-7410.74064,Cluster-7410.45815,Cluster-7410.67342,Cluster-7410.30685,Cluster-7410.81590,Cluster-7410.81592,Cluster-7410.81594,Cluster-7410.43614,Cluster-7410.62942,Cluster-7410.70649,Cluster-7410.119771,Cluster-7410.57157…
Carbohydrate transport and metabolism	G	559	Cluster-22704.0,Cluster-7410.42382,Cluster-7410.1094,Cluster-7410.83965,Cluster-7410.78379,Cluster-7410.69843,Cluster-7410.64179,Cluster-7410.46337,Cluster-7410.106490,Cluster-7410.106492,Cluster-7410.56038,Cluster-7410.74732,Cluster-27021.0,Cluster-1511.0,Cluster-7410.59834,Cluster-7410.3203,Cluster-7410.11379,Cluster-7410.67612,Cluster-7410.94857,Cluster-7410.94853,Cluster-7410.62394,Cluster-74…
Coenzyme transport and metabolism	H	183	Cluster-7410.21475,Cluster-7410.21476,Cluster-7410.75360,Cluster-7410.144,Cluster-7410.42485,Cluster-7410.97007,Cluster-7410.12022,Cluster-7410.95230,Cluster-7410.113738,Cluster-7410.65993,Cluster-7410.71751,Cluster-7410.71750,Cluster-7410.111926,Cluster-7410.50843,Cluster-7410.98936,Cluster-7410.86050,Cluster-7410.72659,Cluster-7410.64061,Cluster-7410.37001,Cluster-7410.73542,Cluster-7410.73541,…
Lipid transport and metabolism	I	457	Cluster-7410.118770,Cluster-7410.27984,Cluster-7410.30942,Cluster-7410.64178,Cluster-7410.67886,Cluster-7410.81483,Cluster-7410.18550,Cluster-7410.67315,Cluster-7410.82702,Cluster-7410.68127,Cluster-7410.68128,Cluster-7410.57717,Cluster-7410.787,Cluster-7410.58866,Cluster-7410.58867,Cluster-7410.80300,Cluster-7410.91878,Cluster-7410.70437,Cluster-7410.70436,Cluster-7410.97578,Cluster-7410.34154,C…
Translation, ribosomal structure and biogenesis	J	974	Cluster-7410.70889,Cluster-7410.1095,Cluster-7410.65761,Cluster-7410.66236,Cluster-7410.66237,Cluster-7410.66234,Cluster-7410.66238,Cluster-7410.105784,Cluster-7410.537,Cluster-7410.67291,Cluster-7410.88574,Cluster-7410.57342,Cluster-7410.14322,Cluster-7410.83051,Cluster-7410.87719,Cluster-7410.25976,Cluster-7410.65925,Cluster-7410.61555,Cluster-7410.40413,Cluster-7410.13170,Cluster-7410.34999,Cl…
Transcription	K	584	Cluster-7410.53319,Cluster-7410.94571,Cluster-7410.77352,Cluster-7410.77354,Cluster-7410.100030,Cluster-7410.70735,Cluster-7410.11635,Cluster-7410.72687,Cluster-25243.0,Cluster-7410.65921,Cluster-7410.103457,Cluster-7410.117719,Cluster-7410.5779,Cluster-7410.44980,Cluster-37620.0,Cluster-7410.21337,Cluster-7410.103639,Cluster-7410.84400,Cluster-7410.84402,Cluster-7410.58519,Cluster-7410.72125,Clu…
Replication, recombination and repair	L	380	Cluster-7410.94571,Cluster-7410.92522,Cluster-7410.119012,Cluster-39207.0,Cluster-7410.36600,Cluster-7410.2093,Cluster-32834.0,Cluster-7410.120091,Cluster-7410.120092,Cluster-7410.53055,Cluster-7410.53561,Cluster-7410.76267,Cluster-7410.53380,Cluster-7410.89589,Cluster-7410.95184,Cluster-7410.84702,Cluster-7410.70431,Cluster-7410.70430,Cluster-7410.118634,Cluster-7410.6149,Cluster-7410.64640,Clus…
Cell wall/membrane/envelope biogenesis	M	108	Cluster-7410.55783,Cluster-7410.84676,Cluster-7410.59970,Cluster-7410.105761,Cluster-7410.10422,Cluster-7410.55499,Cluster-7410.103146,Cluster-7410.50052,Cluster-7410.69598,Cluster-7410.73080,Cluster-7410.1726,Cluster-7410.35097,Cluster-15082.1,Cluster-7410.36411,Cluster-7410.74964,Cluster-7410.10481,Cluster-7410.96372,Cluster-7410.32460,Cluster-7410.58324,Cluster-7410.49325,Cluster-7410.90819,Cl…
Cell motility	N	8	Cluster-7410.118770,Cluster-7410.77357,Cluster-7410.105282,Cluster-7410.105283,Cluster-7410.83271,Cluster-7410.82193,Cluster-7410.70680,Cluster-7410.51678
Posttranslational modification, protein turnover, chaperones	O	1609	Cluster-7410.91939,Cluster-7410.37797,Cluster-7410.44104,Cluster-7410.82862,Cluster-7410.66233,Cluster-7410.58206,Cluster-7410.64403,Cluster-7410.64401,Cluster-7410.64400,Cluster-7410.91870,Cluster-7410.83444,Cluster-7410.80428,Cluster-7410.67290,Cluster-7410.70699,Cluster-7410.80966,Cluster-7410.81481,Cluster-7410.70735,Cluster-7410.73150,Cluster-7410.87133,Cluster-7410.66048,Cluster-7410.33763,…
Inorganic ion transport and metabolism	P	271	Cluster-7410.101148,Cluster-29307.0,Cluster-7410.82631,Cluster-7410.75058,Cluster-7410.28230,Cluster-7410.39283,Cluster-7410.39282,Cluster-7410.38153,Cluster-7410.96847,Cluster-7410.80402,Cluster-7410.66441,Cluster-7410.1928,Cluster-7410.106367,Cluster-7410.13255,Cluster-7410.78245,Cluster-7410.78246,Cluster-7410.78247,Cluster-7410.88217,Cluster-7410.68172,Cluster-7410.28463,Cluster-7410.11417,Cl…
Secondary metabolites biosynthesis, transport and catabolism	Q	160	Cluster-7410.85643,Cluster-7410.46761,Cluster-7410.66047,Cluster-7410.51080,Cluster-26552.0,Cluster-7410.82318,Cluster-7410.1922,Cluster-7410.121545,Cluster-38157.0,Cluster-30590.0,Cluster-7410.86797,Cluster-7410.70409,Cluster-7410.70406,Cluster-14846.0,Cluster-7410.86781,Cluster-7410.88580,Cluster-7410.83875,Cluster-7410.16705,Cluster-7410.88196,Cluster-7410.56092,Cluster-7410.2527,Cluster-7410.…
General function prediction only	R	1303	Cluster-7410.91938,Cluster-7410.118779,Cluster-7410.77355,Cluster-7410.48918,Cluster-7410.81919,Cluster-7410.97111,Cluster-7410.113337,Cluster-7410.57375,Cluster-7410.57374,Cluster-7410.66233,Cluster-7410.27361,Cluster-7410.94456,Cluster-7410.64403,Cluster-7410.64401,Cluster-7410.64400,Cluster-7410.55782,Cluster-4627.0,Cluster-7410.109963,Cluster-7410.49557,Cluster-7410.54906,Cluster-7410.30536,C…
Function unknown	S	514	Cluster-7410.5860,Cluster-7410.91098,Cluster-7410.61457,Cluster-7410.11152,Cluster-7410.91534,Cluster-7410.66040,Cluster-7410.68471,Cluster-7410.11148,Cluster-7410.11149,Cluster-7410.74280,Cluster-7410.53990,Cluster-7410.100932,Cluster-37210.0,Cluster-7410.69757,Cluster-7410.46440,Cluster-7410.39286,Cluster-7410.65612,Cluster-7410.55491,Cluster-7410.67183,Cluster-7410.67182,Cluster-7410.30448,Clu…
[truncated: 6 more rows]

## Sheet: GO_Annotation
Unigene ID	Gene Ontology Biological Pathway	BP Description	Gene Ontology Molecular Function	MF Description	Gene Ontology Cellular Component	CC Description
Cluster-1.0	GO:0000746	conjugation	--	--	--	--
Cluster-100.0	GO:0042254//GO:0006412	ribosome biogenesis//translation	GO:0003735	structural constituent of ribosome	GO:0005622//GO:0005840	intracellular//ribosome
[truncated: 46,313 more rows]

## Sheet: GO_classification
GO ID (Lev1)	GO Term (Lev1)	GO ID (Lev2)	GO Term (Lev2)	GO ID (Lev3)	GO Term (Lev3)	GO ID (Lev4)	GO Term (Lev4)	Gene Number	Gene List
[truncated: 1,812 more rows]

[truncated: 4 more sheets: Go_term (Lev2), KO_Annotation, KEGG_classification, KEGG_pathway (hierarchy2)]
