# Supplementary material for: Integrative iTRAQ-based proteomic and transcriptomic analysis reveals the accumulation patterns of key metabolites associated with oil quality during seed ripening of Camellia oleifera
Source: Hortic Res. 2021 Jul 1;8:157. doi: 10.1038/s41438-021-00591-2 (PMC8245520; doi:10.1038/s41438-021-00591-2)
Supplement: Supplementary file 6 — Table S5 [file 41438_2021_591_MOESM6_ESM.xlsx]

## Sheet: DEGs summary
Unigene_ID (S2 vs. S1)		Unigene_ID (S3 vs. S1)		Unigene_ID (S4 vs. S1)		Unigene_ID (S2/S3 vs. S1)		Unigene_ID (S2/S4 vs. S1)		Unigene_ID (S3/S4 vs. S1)		Unigene_ID (S2/S3/S4 vs. S1)
Cluster-7410.113733		Cluster-7410.67148		Cluster-7410.67148		Cluster-7410.102064		Cluster-7410.18279		Cluster-7410.93040		Cluster-7410.115549
Cluster-7410.104776		Cluster-7410.113733		Cluster-7410.65353		Cluster-7410.96038		Cluster-7410.87790		Cluster-7410.105628		Cluster-7410.50333
Cluster-7410.115432		Cluster-7410.66230		Cluster-7410.67698		Cluster-7410.72480		Cluster-7410.103220		Cluster-7410.72438		Cluster-7410.87928
Cluster-7410.26611		Cluster-7410.65353		Cluster-7410.91772		Cluster-7410.70260		Cluster-7410.103152		Cluster-35593.0		Cluster-7410.65534
Cluster-7410.108659		Cluster-7410.65671		Cluster-7410.67292		Cluster-33587.0		Cluster-7410.21947		Cluster-7410.84495		Cluster-7410.67170
Cluster-7410.48853		Cluster-7410.72438		Cluster-7410.67991		Cluster-7410.63837		Cluster-7410.118036		Cluster-7410.69550		Cluster-7410.118990
Cluster-7410.48855		Cluster-7410.67074		Cluster-7410.66782		Cluster-7410.21991		Cluster-7410.75198		Cluster-7410.66999		Cluster-7410.88580
Cluster-7410.25776		Cluster-7410.66362		Cluster-7410.67642		Cluster-7410.108752		Cluster-7410.26410		Cluster-7410.113679		Cluster-7410.69945
Cluster-7410.19297		Cluster-7410.66028		Cluster-7410.67485		Cluster-7410.67235		Cluster-7410.48220		Cluster-7410.66825		Cluster-7410.65585
Cluster-7410.119640		Cluster-7410.85464		Cluster-7410.66028		Cluster-7410.95480		Cluster-7410.113314		Cluster-7410.47061		Cluster-7410.12658
Cluster-7410.64140		Cluster-7410.66566		Cluster-7410.38722		Cluster-7410.66742		Cluster-7410.95542		Cluster-7410.68947		Cluster-7410.9545
Cluster-7410.105692		Cluster-7410.61859		Cluster-7410.111549		Cluster-7410.87503		Cluster-35657.0		Cluster-7410.20569		Cluster-7410.38975
Cluster-7410.43724		Cluster-7410.66782		Cluster-7410.72438		Cluster-7410.107028		Cluster-7410.55047		Cluster-7410.19720		Cluster-7410.62428
Cluster-7410.106020		Cluster-7410.68963		Cluster-7410.6084		Cluster-7410.19979		Cluster-7410.112290		Cluster-7410.92726		Cluster-7410.109744
Cluster-23071.0		Cluster-7410.65181		Cluster-7410.66655		Cluster-41624.0		Cluster-7410.107261		Cluster-7410.57439		Cluster-7410.83000
Cluster-7410.56676		Cluster-7410.66164		Cluster-7410.66919		Cluster-7410.79188		Cluster-7410.14731		Cluster-7410.80148		Cluster-7410.17670
Cluster-7410.73437		Cluster-7410.67788		Cluster-7410.68493		Cluster-7410.45568		Cluster-7410.45213		Cluster-7410.57219		Cluster-7410.11053
Cluster-7410.113219		Cluster-7410.66024		Cluster-7410.13446		Cluster-7410.33166		Cluster-37177.0		Cluster-7410.6647		Cluster-7410.68968
Cluster-7410.38722		Cluster-7410.64586		Cluster-7410.66566		Cluster-7410.29968		Cluster-7410.106864		Cluster-7410.51792		Cluster-9280.0
Cluster-7410.83243		Cluster-7410.66919		Cluster-7410.66646		Cluster-7410.79452		Cluster-7410.28938		Cluster-7410.103635		Cluster-7410.65908
Cluster-7410.82571		Cluster-7410.67698		Cluster-7410.68963		Cluster-7410.31006		Cluster-21605.0		Cluster-7410.64578		Cluster-7410.115367
Cluster-7410.93871		Cluster-7410.70703		Cluster-23071.0		Cluster-7410.3516		Cluster-7410.106231		Cluster-7410.66932		Cluster-7410.72291
Cluster-7410.57229		Cluster-7410.65492		Cluster-7410.113047		Cluster-7410.88789		Cluster-7410.115750		Cluster-7410.66871		Cluster-7410.3327
Cluster-7410.114851		Cluster-7410.70267		Cluster-7410.118148		Cluster-7410.103752		Cluster-7410.34809		Cluster-7410.24719		Cluster-7410.93039
Cluster-7410.12755		Cluster-7410.62228		Cluster-7410.66230		Cluster-7410.107163		Cluster-7410.80618		Cluster-7410.65555		Cluster-7410.7021
Cluster-7410.112866		Cluster-7410.65593		Cluster-7410.67874		Cluster-7410.63205		Cluster-7410.33752		Cluster-24101.0		Cluster-7410.72504
Cluster-7410.82322		Cluster-7410.68091		Cluster-7410.66362		Cluster-7410.70984		Cluster-7410.115321		Cluster-7410.87373		Cluster-7410.11853
Cluster-7410.82572		Cluster-7410.113047		Cluster-7410.10711		Cluster-7410.88164		Cluster-7410.119109		Cluster-26180.0		Cluster-7410.73840
Cluster-7410.44146		Cluster-7410.57142		Cluster-7410.66164		Cluster-7410.81280		Cluster-7410.94185		Cluster-7410.11969		Cluster-37547.0
Cluster-7410.59405		Cluster-7410.66646		Cluster-7410.113837		Cluster-7410.44688		Cluster-7410.101836		Cluster-7410.117123		Cluster-7410.46976
Cluster-7410.50298		Cluster-7410.66242		Cluster-7410.67075		Cluster-7410.59145		Cluster-7410.62072		Cluster-7410.4213		Cluster-7410.73690
Cluster-7410.34203		Cluster-7410.91772		Cluster-7410.115432		Cluster-7410.58416		Cluster-7410.101169		Cluster-7410.92729		Cluster-7410.116040
Cluster-7410.20887		Cluster-7410.115432		Cluster-7410.35128		Cluster-7410.74286		Cluster-7410.18053		Cluster-7410.63153		Cluster-7410.68372
Cluster-7410.63354		Cluster-7410.58334		Cluster-7410.94869		Cluster-7410.13164		Cluster-7410.15255		Cluster-7410.117001		Cluster-7410.83884
Cluster-17269.0		Cluster-7410.67485		Cluster-7410.48855		Cluster-7410.32592		Cluster-7410.3983		Cluster-7410.89216		Cluster-7410.70119
Cluster-7410.66313		Cluster-7410.66027		Cluster-7410.116154		Cluster-7410.103717		Cluster-7410.3216		Cluster-7410.12335		Cluster-7410.51773
Cluster-7410.29129		Cluster-7410.61591		Cluster-7410.53665		Cluster-40064.0		Cluster-7410.30798		Cluster-7410.22391		Cluster-7410.66326
Cluster-7410.72504		Cluster-7410.105158		Cluster-7410.64586		Cluster-39800.0		Cluster-22491.3		Cluster-7410.66846		Cluster-7410.30132
Cluster-7410.39092		Cluster-7410.67787		Cluster-7410.68322		Cluster-7410.26560		Cluster-7410.18619		Cluster-7410.76639		Cluster-7410.30727
Cluster-7410.75229		Cluster-7410.65727		Cluster-7410.114818		Cluster-27187.0		Cluster-7410.118333		Cluster-4528.0		Cluster-8977.0
Cluster-7410.64994		Cluster-7410.101155		Cluster-7410.96579		Cluster-7410.90037		Cluster-7410.55002		Cluster-7410.40193		Cluster-7410.33435
Cluster-7410.2405		Cluster-7410.67292		Cluster-7410.111551		Cluster-7410.100780		Cluster-7410.38722		Cluster-7410.67441		Cluster-7410.111843
Cluster-7410.15719		Cluster-7410.53861		Cluster-7410.67788		Cluster-7410.82019		Cluster-7410.37407		Cluster-7410.24282		Cluster-7410.34489
Cluster-7410.61621		Cluster-7410.67991		Cluster-7410.48853		Cluster-7410.15077		Cluster-7410.101119		Cluster-7410.97686		Cluster-7410.72312
Cluster-7410.66323		Cluster-7410.21881		Cluster-7410.79582		Cluster-7410.21443		Cluster-7410.46978		Cluster-7410.7611		Cluster-7410.41930
Cluster-7410.68067		Cluster-7410.67252		Cluster-7410.62228		Cluster-7410.73235		Cluster-7410.63490		Cluster-7410.67448		Cluster-7410.68673
Cluster-7410.43492		Cluster-7410.38403		Cluster-7410.67843		Cluster-7410.81583		Cluster-29451.0		Cluster-7410.88541		Cluster-7410.97517
Cluster-7410.106275		Cluster-7410.88311		Cluster-7410.67252		Cluster-7410.94175		Cluster-7410.71693		Cluster-7410.74508		Cluster-7410.1359
Cluster-7410.97172		Cluster-7410.67075		Cluster-7410.70291		Cluster-7410.67639		Cluster-7410.103145		Cluster-7410.93272		Cluster-7410.58592
Cluster-7410.63732		Cluster-7410.65538		Cluster-7410.59955		Cluster-7410.35985		Cluster-7410.57229		Cluster-19080.0		Cluster-7410.67337
Cluster-7410.68734		Cluster-7410.65730		Cluster-7410.31389		Cluster-7410.105337		Cluster-7410.19549		Cluster-7410.90553		Cluster-7410.64838
Cluster-7410.99920		Cluster-7410.65732		Cluster-7410.11587		Cluster-7410.101752		Cluster-7410.74104		Cluster-7410.57378		Cluster-7410.33324
Cluster-7410.99395		Cluster-7410.66231		Cluster-7410.65593		Cluster-7410.75171		Cluster-7410.59237		Cluster-7410.77375		Cluster-7410.9262
Cluster-41624.0		Cluster-7410.76747		Cluster-7410.10791		Cluster-7410.65607		Cluster-7410.59230		Cluster-7410.75587		Cluster-7410.70786
Cluster-181.0		Cluster-7410.68493		Cluster-7410.68327		Cluster-7410.22139		Cluster-7410.97132		Cluster-7410.119060		Cluster-7410.10338
Cluster-7410.105703		Cluster-7410.75772		Cluster-7410.11853		Cluster-7410.60430		Cluster-7410.117701		Cluster-7410.90446		Cluster-7410.53504
Cluster-7410.65335		Cluster-7410.65466		Cluster-7410.58334		Cluster-7410.76797		Cluster-7410.102560		Cluster-7410.112177		Cluster-7410.62462
Cluster-7410.103458		Cluster-7410.78583		Cluster-7410.115375		Cluster-7410.107012		Cluster-7410.95061		Cluster-7410.67756		Cluster-7410.98281
Cluster-7410.67428		Cluster-7410.48853		Cluster-7410.76747		Cluster-7410.99948		Cluster-7410.28796		Cluster-7410.68442		Cluster-7410.47438
Cluster-7410.72946		Cluster-7410.113636		Cluster-7410.81813		Cluster-7410.86095		Cluster-7410.22912		Cluster-7410.99701		Cluster-7410.113532
Cluster-7410.73316		Cluster-7410.29158		Cluster-7410.44256		Cluster-7410.66319		Cluster-7410.102883		Cluster-7410.113385		Cluster-7410.101880
Cluster-7410.99979		Cluster-7410.66381		Cluster-7410.32179		Cluster-7410.72458		Cluster-7410.46195		Cluster-7410.101032		Cluster-7410.14006
Cluster-7410.64838		Cluster-7410.70291		Cluster-7410.65635		Cluster-7410.26218		Cluster-7410.18167		Cluster-7410.44617		Cluster-7410.37503
Cluster-7410.63549		Cluster-7410.64934		Cluster-7410.67150		Cluster-7410.115248		Cluster-7410.12528		Cluster-7410.96175		Cluster-7410.49462
Cluster-7410.19872		Cluster-7410.71558		Cluster-7410.11893		Cluster-7410.113177		Cluster-16025.0		Cluster-7410.61801		Cluster-7410.68078
Cluster-7410.65100		Cluster-7410.11011		Cluster-7410.64994		Cluster-7410.20419		Cluster-7410.54947		Cluster-7410.102628		Cluster-7410.66390
Cluster-7410.31936		Cluster-7410.72455		Cluster-7410.117751		Cluster-7410.59535		Cluster-7410.113378		Cluster-1645.0		Cluster-7410.11272
Cluster-7410.24875		Cluster-7410.59411		Cluster-7410.49249		Cluster-7410.6083		Cluster-7410.71398		Cluster-7410.118704		Cluster-7410.115531
Cluster-7410.65939		Cluster-7410.21971		Cluster-7410.57142		Cluster-7410.122185		Cluster-7410.7980		Cluster-7410.10394		Cluster-7410.81361
Cluster-7410.72331		Cluster-7410.48855		Cluster-7410.31980		Cluster-7410.70639		Cluster-7410.33268		Cluster-7410.13556		Cluster-12333.0
Cluster-7410.60102		Cluster-7410.10394		Cluster-7410.8695		Cluster-26414.0		Cluster-7410.104985		Cluster-7410.2028		Cluster-7410.31686
Cluster-7410.51946		Cluster-7410.68697		Cluster-7410.116709		Cluster-7410.46950		Cluster-7410.9869		Cluster-7410.5604		Cluster-7410.67677
Cluster-7410.22321		Cluster-7410.66759		Cluster-7410.43628		Cluster-7410.121370		Cluster-7410.17631		Cluster-7410.114920		Cluster-7410.10904
Cluster-7410.78688		Cluster-7410.66029		Cluster-7410.114851		Cluster-7410.77723		Cluster-7410.75280		Cluster-7410.38129		Cluster-7410.70886
Cluster-7410.57593		Cluster-7410.66655		Cluster-7410.70267		Cluster-7410.115130		Cluster-7410.66401		Cluster-7410.75666		Cluster-7410.67058
Cluster-7410.105096		Cluster-7410.59955		Cluster-7410.67483		Cluster-7410.48066		Cluster-10063.0		Cluster-7410.58656		Cluster-7410.114451
Cluster-7410.50010		Cluster-7410.73316		Cluster-7410.68968		Cluster-32511.0		Cluster-7410.2771		Cluster-7410.76747		Cluster-7410.66919
Cluster-7410.38974		Cluster-7410.68698		Cluster-7410.61591		Cluster-7410.30842		Cluster-7410.45242		Cluster-7410.8193		Cluster-7410.109254
Cluster-7410.112863		Cluster-7410.27456		Cluster-7410.66775		Cluster-7410.83841		Cluster-7410.49972		Cluster-7410.46308		Cluster-7410.94290
Cluster-7410.84077		Cluster-7410.66163		Cluster-7410.10868		Cluster-7410.53119		Cluster-7410.106385		Cluster-7410.77550		Cluster-40712.0
Cluster-7410.39094		Cluster-7410.49249		Cluster-7410.10394		Cluster-7410.115017		Cluster-7410.27242		Cluster-29023.0		Cluster-7410.56074
Cluster-7410.66314		Cluster-7410.19833		Cluster-7410.38718		Cluster-7410.28076		Cluster-7410.118289		Cluster-7410.63606		Cluster-7410.87817
Cluster-7410.42706		Cluster-7410.51415		Cluster-7410.63528		Cluster-3116.0		Cluster-7410.43846		Cluster-32230.0		Cluster-7410.52938
Cluster-7410.68765		Cluster-7410.105162		Cluster-7410.111401		Cluster-7410.77562		Cluster-7410.30376		Cluster-7410.88726		Cluster-7410.95958
Cluster-7410.119914		Cluster-7410.58291		Cluster-7410.109744		Cluster-7410.40781		Cluster-7410.101949		Cluster-7410.61340		Cluster-7410.52865
Cluster-7410.95062		Cluster-7410.44256		Cluster-7410.52737		Cluster-7410.119757		Cluster-38610.1		Cluster-7410.91305		Cluster-7410.119356
Cluster-7410.8911		Cluster-7410.19836		Cluster-7410.62229		Cluster-7410.34895		Cluster-7410.69635		Cluster-7410.40708		Cluster-7410.9546
Cluster-7410.5783		Cluster-7410.68322		Cluster-7410.115051		Cluster-7410.101154		Cluster-7410.30131		Cluster-7410.57224		Cluster-7410.23032
Cluster-7410.80414		Cluster-7410.10791		Cluster-7410.37537		Cluster-7410.66097		Cluster-7410.39292		Cluster-7410.14948		Cluster-7410.5709
Cluster-7410.60801		Cluster-7410.67150		Cluster-7410.66389		Cluster-7410.14905		Cluster-7410.81160		Cluster-7410.8333		Cluster-819.0
Cluster-7410.94632		Cluster-7410.74804		Cluster-7410.113866		Cluster-7410.46971		Cluster-7410.59514		Cluster-7410.66059		Cluster-7410.63527
Cluster-7410.68142		Cluster-7410.29505		Cluster-7410.116071		Cluster-7410.35986		Cluster-7410.39300		Cluster-7410.63270		Cluster-7410.117257
Cluster-7410.100780		Cluster-7410.68327		Cluster-7410.82639		Cluster-7410.66587		Cluster-7410.83339		Cluster-7410.109155		Cluster-7410.79911
Cluster-7410.68365		Cluster-7410.10674		Cluster-7410.84457		Cluster-7410.52827		Cluster-7410.65513		Cluster-22868.0		Cluster-7410.65592
Cluster-7410.70788		Cluster-7410.61802		Cluster-7410.7418		Cluster-7410.80539		Cluster-7410.67591		Cluster-7410.12206		Cluster-20519.0
Cluster-7410.90774		Cluster-7410.103726		Cluster-7410.50298		Cluster-7410.99997		Cluster-38791.0		Cluster-7410.17234		Cluster-7410.65999
Cluster-7410.66319		Cluster-7410.41654		Cluster-7410.62059		Cluster-7410.95464		Cluster-7410.70257		Cluster-7410.1100		Cluster-7410.92191
Cluster-7410.21617		Cluster-7410.62673		Cluster-7410.113388		Cluster-7410.105203		Cluster-7410.22771		Cluster-7410.52309		Cluster-7410.32130
Cluster-7410.71744		Cluster-7410.62229		Cluster-7410.12105		Cluster-7410.83887		Cluster-7410.51747		Cluster-7410.7109		Cluster-7410.63732
Cluster-7410.69667		Cluster-7410.67642		Cluster-7410.79732		Cluster-7410.80032		Cluster-7410.34748		Cluster-7410.4274		Cluster-7410.108574
Cluster-7410.115983		Cluster-7410.59409		Cluster-7410.65671		Cluster-7410.26691		Cluster-7410.108311		Cluster-7410.5422		Cluster-7410.53207
Cluster-7410.107751		Cluster-7410.72006		Cluster-7410.71052		Cluster-7410.76443		Cluster-7410.48414		Cluster-7410.58549		Cluster-7410.70457
Cluster-7410.108725		Cluster-7410.52737		Cluster-7410.23256		Cluster-7410.38066		Cluster-7410.8734		Cluster-7410.34970		Cluster-7410.98146
Cluster-7410.8237		Cluster-7410.73811		Cluster-7410.52736		Cluster-7410.82571		Cluster-7410.38005		Cluster-7410.73108		Cluster-7410.4406
Cluster-7410.72349		Cluster-7410.27833		Cluster-7410.54315		Cluster-7410.45593		Cluster-21642.0		Cluster-7410.68614		Cluster-7410.15791
Cluster-7410.10331		Cluster-7410.53755		Cluster-7410.72743		Cluster-7410.70589		Cluster-7410.68517		Cluster-7410.46133		Cluster-7410.31294
Cluster-7410.60277		Cluster-7410.16277		Cluster-7410.96104		Cluster-7410.52947		Cluster-7410.51979		Cluster-7410.62989		Cluster-7410.86301
Cluster-7410.56216		Cluster-7410.66368		Cluster-7410.114752		Cluster-7410.80691		Cluster-7410.28768		Cluster-7410.85466		Cluster-7410.82263
Cluster-7410.15791		Cluster-7410.67483		Cluster-42080.0		Cluster-7410.22227		Cluster-7410.100086		Cluster-7410.6521		Cluster-7410.40519
Cluster-7410.42988		Cluster-7410.83890		Cluster-7410.66027		Cluster-7410.23459		Cluster-7410.105246		Cluster-7410.97338		Cluster-7410.9180
Cluster-7410.6083		Cluster-7410.79803		Cluster-7410.105162		Cluster-7410.71454		Cluster-7410.107997		Cluster-7410.22129		Cluster-7410.75742
Cluster-7410.66245		Cluster-7410.83178		Cluster-7410.66242		Cluster-21620.0		Cluster-7410.28988		Cluster-7410.103536		Cluster-7410.47441
Cluster-7410.66909		Cluster-7410.10887		Cluster-7410.68698		Cluster-7410.102342		Cluster-7410.36459		Cluster-7410.84457		Cluster-18524.0
Cluster-19814.0		Cluster-7410.61046		Cluster-7410.114792		Cluster-7410.102065		Cluster-7410.34825		Cluster-7410.11893		Cluster-7410.55882
Cluster-7410.101746		Cluster-7410.68673		Cluster-7410.47404		Cluster-7410.19872		Cluster-7410.2404		Cluster-20538.0		Cluster-7410.67903
Cluster-7410.36459		Cluster-7410.67486		Cluster-7410.28414		Cluster-7410.54949		Cluster-7410.115340		Cluster-7410.81324		Cluster-7410.105624
Cluster-7410.100132		Cluster-7410.66926		Cluster-7410.38403		Cluster-7410.52333		Cluster-7410.66510		Cluster-7410.65732		Cluster-7410.42318
Cluster-40771.0		Cluster-7410.59412		Cluster-7410.55883		Cluster-7410.66316		Cluster-7410.40443		Cluster-7410.94319		Cluster-7410.32137
Cluster-7410.103924		Cluster-7410.73278		Cluster-7410.49250		Cluster-7410.69212		Cluster-7410.43259		Cluster-7410.112		Cluster-7410.82268
Cluster-7410.121092		Cluster-7410.100362		Cluster-7410.53680		Cluster-7410.73133		Cluster-7410.97874		Cluster-7410.70308		Cluster-7410.19999
Cluster-7410.41744		Cluster-7410.66286		Cluster-7410.18515		Cluster-7410.86597		Cluster-21059.0		Cluster-7410.61133		Cluster-35383.0
Cluster-7410.70331		Cluster-7410.71911		Cluster-7410.110248		Cluster-7410.96735		Cluster-7410.81649		Cluster-7410.113210		Cluster-7410.50010
Cluster-18781.0		Cluster-7410.72105		Cluster-7410.2404		Cluster-7410.96619		Cluster-7410.20601		Cluster-7410.117325		Cluster-7410.39419
Cluster-7410.72505		Cluster-7410.68081		Cluster-7410.61512		Cluster-7410.105004		Cluster-7410.46096		Cluster-7410.72043		Cluster-7410.45167
Cluster-7410.104036		Cluster-7410.67677		Cluster-7410.11605		Cluster-7410.76139		Cluster-7410.97293		Cluster-7410.54303		Cluster-7410.50639
Cluster-7410.120991		Cluster-7410.66577		Cluster-7410.68067		Cluster-7410.1344		Cluster-7410.1647		Cluster-7410.77359		Cluster-7410.78261
Cluster-7410.73237		Cluster-7410.59410		Cluster-7410.66029		Cluster-7410.102410		Cluster-7410.97131		Cluster-7410.100732		Cluster-7410.49463
Cluster-7410.12105		Cluster-7410.115375		Cluster-7410.68407		Cluster-7410.67415		Cluster-7410.9790		Cluster-7410.85112		Cluster-7410.1700
Cluster-7410.98862		Cluster-7410.61512		Cluster-7410.41905		Cluster-7410.103450		Cluster-21016.0		Cluster-7410.51236		Cluster-7410.54166
Cluster-7410.3213		Cluster-7410.67597		Cluster-7410.58189		Cluster-7410.59390		Cluster-7410.98965		Cluster-7410.116476		Cluster-7410.11046
Cluster-7410.65978		Cluster-7410.69891		Cluster-7410.71911		Cluster-7410.33520		Cluster-7410.8581		Cluster-7410.8711		Cluster-7410.7139
Cluster-7410.49107		Cluster-7410.80548		Cluster-7410.83558		Cluster-7410.47211		Cluster-7410.107694		Cluster-7410.4601		Cluster-7410.88049
Cluster-7410.103450		Cluster-7410.92360		Cluster-7410.102150		Cluster-7410.73691		Cluster-7410.80571		Cluster-7410.47037		Cluster-7410.114760
Cluster-7410.73132		Cluster-7410.65248		Cluster-7410.37549		Cluster-7410.35759		Cluster-7410.32949		Cluster-7410.69831		Cluster-7410.6833
Cluster-7410.21827		Cluster-30221.0		Cluster-7410.66390		Cluster-7410.79353		Cluster-7410.22821		Cluster-7410.102203		Cluster-7410.72317
Cluster-7410.113379		Cluster-7410.66751		Cluster-7410.113581		Cluster-7410.68561		Cluster-7410.28409		Cluster-7410.79286		Cluster-7410.115519
Cluster-7410.9875		Cluster-7410.9361		Cluster-7410.36262		Cluster-10214.0		Cluster-7410.68930		Cluster-37922.0		Cluster-7410.92374
Cluster-7410.67944		Cluster-7410.101193		Cluster-7410.114973		Cluster-7410.4055		Cluster-7410.1999		Cluster-7410.7979		Cluster-7410.59405
Cluster-7410.21952		Cluster-7410.67618		Cluster-7410.53207		Cluster-7410.80687		Cluster-7410.66631		Cluster-7410.22446		Cluster-7410.1345
Cluster-7410.101153		Cluster-7410.55883		Cluster-7410.119640		Cluster-7410.105946		Cluster-7410.113233		Cluster-7410.67939		Cluster-7410.113142
Cluster-7410.66317		Cluster-7410.64994		Cluster-7410.74891		Cluster-7410.54980		Cluster-7410.8575		Cluster-7410.8556		Cluster-7410.67203
Cluster-7410.114760		Cluster-7410.68098		Cluster-7410.66368		Cluster-7410.113699		Cluster-7410.70409		Cluster-7410.51393		Cluster-7410.113028
Cluster-7410.59942		Cluster-7410.52776		Cluster-7410.49013		Cluster-31456.1		Cluster-7410.50390		Cluster-7410.66787		Cluster-7410.34203
Cluster-7410.88621		Cluster-7410.10711		Cluster-7410.57465		Cluster-7410.2182		Cluster-7410.4995		Cluster-7410.2519		Cluster-7410.65335
Cluster-5873.0		Cluster-7410.53412		Cluster-7410.10464		Cluster-7410.82498		Cluster-7410.39874		Cluster-7410.29015		Cluster-7410.68660
Cluster-7410.48414		Cluster-7410.72565		Cluster-7410.72455		Cluster-7410.62494		Cluster-7410.63343		Cluster-7410.6674		Cluster-2416.0
Cluster-7410.97293		Cluster-7410.79804		Cluster-7410.58287		Cluster-7410.11216		Cluster-7410.119828		Cluster-7410.38640		Cluster-7410.78456
Cluster-7410.19119		Cluster-7410.72370		Cluster-7410.31717		Cluster-7410.15444		Cluster-7410.86605		Cluster-7410.67074		Cluster-7410.48906
Cluster-7410.40519		Cluster-7410.64351		Cluster-41273.0		Cluster-7410.77722		Cluster-7410.30712		Cluster-7410.106712		Cluster-7410.69478
Cluster-7410.52059		Cluster-7410.41267		Cluster-7410.59149		Cluster-7410.29347		Cluster-7410.98085		Cluster-7410.108515		Cluster-7410.31196
Cluster-7410.2880		Cluster-7410.70307		Cluster-7410.71289		Cluster-7410.8915		Cluster-7410.71745		Cluster-7410.41463		Cluster-7410.89968
Cluster-7410.16997		Cluster-7410.74186		Cluster-7410.68697		Cluster-7410.1280		Cluster-7410.113		Cluster-7410.72654		Cluster-7410.68577
Cluster-7410.22313		Cluster-7410.73584		Cluster-7410.56988		Cluster-7410.63523		Cluster-7410.39299		Cluster-7410.10470		Cluster-7410.62427
Cluster-7410.42303		Cluster-7410.67225		Cluster-7410.3207		Cluster-7410.4494		Cluster-7410.27905		Cluster-7410.19157		Cluster-7410.66164
Cluster-7410.89968		Cluster-7410.35128		Cluster-7410.24886		Cluster-7410.70552		Cluster-7410.103458		Cluster-7410.102921		Cluster-7410.96472
Cluster-9064.0		Cluster-7410.68122		Cluster-7410.64934		Cluster-7410.72332		Cluster-7410.29532		Cluster-7410.74433		Cluster-26340.0
Cluster-7410.58592		Cluster-7410.30932		Cluster-7410.96602		Cluster-7410.2412		Cluster-7410.116546		Cluster-7410.36430		Cluster-7410.74891
Cluster-7410.95436		Cluster-7410.59063		Cluster-7410.53861		Cluster-7410.14514		Cluster-7410.34641		Cluster-7410.118566		Cluster-28744.0
Cluster-7410.92118		Cluster-7410.60197		Cluster-7410.10065		Cluster-7410.36096		Cluster-24747.0		Cluster-7410.10266		Cluster-7410.9206
Cluster-7410.22544		Cluster-7410.39213		Cluster-7410.21960		Cluster-7410.119993		Cluster-7410.31123		Cluster-7410.103897		Cluster-7410.67148
Cluster-7410.10887		Cluster-7410.101640		Cluster-7410.30132		Cluster-7410.119331		Cluster-7410.24827		Cluster-7410.79837		Cluster-7410.31910
Cluster-41273.0		Cluster-7410.62871		Cluster-7410.74058		Cluster-7410.36224		Cluster-7410.15193		Cluster-27210.1		Cluster-7410.45324
Cluster-7410.2079		Cluster-7410.111551		Cluster-7410.113210		Cluster-7410.105799		Cluster-7410.87185		Cluster-7410.43961		Cluster-7410.31770
Cluster-20519.0		Cluster-7410.67952		Cluster-7410.58291		Cluster-7410.77730		Cluster-7410.111343		Cluster-7410.19000		Cluster-7410.61425
Cluster-7410.67252		Cluster-7410.68088		Cluster-7410.11421		Cluster-7410.69481		Cluster-7410.66827		Cluster-7410.29558		Cluster-7410.48491
Cluster-7410.95958		Cluster-7410.101692		Cluster-7410.36845		Cluster-7410.4305		Cluster-7410.57432		Cluster-7410.54504		Cluster-7410.11061
Cluster-7410.23397		Cluster-7410.22514		Cluster-7410.66577		Cluster-7410.85831		Cluster-32867.0		Cluster-7410.65351		Cluster-7410.82396
Cluster-7410.103090		Cluster-7410.34218		Cluster-7410.79733		Cluster-7410.106969		Cluster-7410.88062		Cluster-34224.0		Cluster-7410.91328
Cluster-7410.112865		Cluster-7410.67576		Cluster-7410.117320		Cluster-7410.24147		Cluster-7410.19370		Cluster-7410.57143		Cluster-7410.52231
Cluster-7410.86530		Cluster-7410.42163		Cluster-7410.94870		Cluster-7410.9714		Cluster-32068.0		Cluster-7410.59409		Cluster-7410.32100
Cluster-7410.3980		Cluster-7410.41236		Cluster-7410.116476		Cluster-7410.98460		Cluster-7410.19204		Cluster-7410.10410		Cluster-7410.60102
Cluster-7410.62086		Cluster-7410.84613		Cluster-7410.70308		Cluster-7410.51820		Cluster-7410.96931		Cluster-7410.97235		Cluster-7410.114883
Cluster-7410.77113		Cluster-7410.79910		Cluster-7410.13556		Cluster-7410.6683		Cluster-7410.43508		Cluster-7410.26673		Cluster-7410.114941
Cluster-7410.93385		Cluster-7410.56074		Cluster-7410.86940		Cluster-7410.17006		Cluster-7410.67884		Cluster-7410.118949		Cluster-7410.70764
Cluster-7410.113378		Cluster-7410.73104		Cluster-7410.99395		Cluster-7410.78094		Cluster-7410.29048		Cluster-7410.64590		Cluster-7410.21961
Cluster-7410.105246		Cluster-7410.79911		Cluster-7410.21961		Cluster-7410.68960		Cluster-7410.98455		Cluster-7410.67452		Cluster-7410.8452
Cluster-7410.51919		Cluster-7410.29506		Cluster-7410.13255		Cluster-7410.98505		Cluster-29940.0		Cluster-7410.113632		Cluster-7410.105945
Cluster-7410.8443		Cluster-7410.57465		Cluster-7410.12045		Cluster-7410.36236		Cluster-7410.6665		Cluster-7410.117698		Cluster-7410.49760
Cluster-6366.0		Cluster-7410.45723		Cluster-7410.64445		Cluster-7410.60513		Cluster-7410.25166		Cluster-7410.71289		Cluster-7410.68697
Cluster-7410.27553		Cluster-7410.115051		Cluster-7410.18314		Cluster-7410.37987		Cluster-7410.98579		Cluster-7410.12081		Cluster-7410.44147
Cluster-7410.22769		Cluster-7410.65733		Cluster-7410.60720		Cluster-7410.97731		Cluster-7410.27630		Cluster-7410.74094		Cluster-7410.112971
Cluster-7410.69724		Cluster-7410.76715		Cluster-7410.93039		Cluster-3177.0		Cluster-7410.97744		Cluster-7410.21804		Cluster-30303.0
Cluster-7410.65956		Cluster-7410.50158		Cluster-7410.30744		Cluster-7410.28356		Cluster-7410.3712		Cluster-7410.67698		Cluster-7410.85231
Cluster-7410.57465		Cluster-7410.66165		Cluster-7410.115154		Cluster-7410.23047		Cluster-7410.82322		Cluster-7410.53434		Cluster-7410.40518
Cluster-7410.70786		Cluster-7410.59221		Cluster-7410.4575		Cluster-7410.9026		Cluster-7410.45166		Cluster-7410.79799		Cluster-7410.97884
Cluster-7410.46971		Cluster-7410.21787		Cluster-7410.53504		Cluster-7410.113417		Cluster-7410.19119		Cluster-7410.88585		Cluster-7410.80946
Cluster-7410.98579		Cluster-7410.6084		Cluster-7410.104642		Cluster-7410.9529		Cluster-32652.0		Cluster-7410.66445		Cluster-7410.20657
Cluster-7410.47441		Cluster-7410.116709		Cluster-7410.19720		Cluster-7410.107858		Cluster-7410.60981		Cluster-7410.75094		Cluster-7410.12166
Cluster-7410.23192		Cluster-7410.67059		Cluster-7410.65369		Cluster-7410.72299		Cluster-7410.111890		Cluster-32443.0		Cluster-7410.72505
Cluster-7410.105891		Cluster-7410.68115		Cluster-7410.13970		Cluster-7410.54025		Cluster-7410.14469		Cluster-7410.64881		Cluster-7410.93172
Cluster-7410.106351		Cluster-7410.54727		Cluster-7410.106371		Cluster-7410.66325		Cluster-7410.71149		Cluster-7410.80873		Cluster-7410.115953
Cluster-7410.35985		Cluster-7410.23256		Cluster-7410.8992		Cluster-7410.86923		Cluster-7410.88056		Cluster-7410.116963		Cluster-7410.47180
Cluster-7410.35555		Cluster-7410.84743		Cluster-7410.112866		Cluster-7410.113778		Cluster-7410.83722		Cluster-7410.75772		Cluster-7410.43422
Cluster-7410.17767		Cluster-7410.38801		Cluster-7410.32100		Cluster-7410.26630		Cluster-7410.95194		Cluster-7410.122610		Cluster-7410.22703
Cluster-7410.105003		Cluster-7410.68566		Cluster-7410.70703		Cluster-7410.78175		Cluster-7410.22769		Cluster-7410.72679		Cluster-7410.4391
Cluster-7410.39290		Cluster-7410.64350		Cluster-28208.0		Cluster-7410.73709		Cluster-23071.0		Cluster-7410.116740		Cluster-7410.80423
Cluster-7410.76095		Cluster-7410.74163		Cluster-7410.18512		Cluster-7410.71949		Cluster-7410.86443		Cluster-7410.82146		Cluster-7410.1404
Cluster-20112.0		Cluster-7410.66742		Cluster-7410.67597		Cluster-7410.25271		Cluster-7410.50681		Cluster-7410.56232		Cluster-7410.54247
Cluster-7410.1700		Cluster-7410.67412		Cluster-7410.113867		Cluster-7410.58704		Cluster-35595.0		Cluster-7410.21471		Cluster-7410.116172
Cluster-7410.36305		Cluster-7410.113340		Cluster-7410.27023		Cluster-7410.56809		Cluster-7410.58235		Cluster-7410.44460		Cluster-7410.27817
Cluster-7410.49495		Cluster-7410.100549		Cluster-7410.66787		Cluster-7410.26788		Cluster-7410.37358		Cluster-7410.26009		Cluster-1016.0
Cluster-7410.6833		Cluster-7410.74834		Cluster-7410.19837		Cluster-7410.64912		Cluster-7410.106233		Cluster-7410.52141		Cluster-7410.60801
Cluster-7410.58705		Cluster-7410.10464		Cluster-7410.65181		Cluster-7410.69202		Cluster-7410.1005		Cluster-7410.47076		Cluster-34351.0
Cluster-7410.105527		Cluster-7410.89734		Cluster-7410.115297		Cluster-7410.100237		Cluster-7410.43546		Cluster-7410.45637		Cluster-7410.12039
Cluster-7410.49972		Cluster-7410.19297		Cluster-7410.19833		Cluster-7410.86602		Cluster-7410.32540		Cluster-7410.107243		Cluster-7410.60412
Cluster-7410.65105		Cluster-7410.104223		Cluster-7410.53412		Cluster-7410.56088		Cluster-7410.68734		Cluster-7410.118975		Cluster-7410.57524
Cluster-7410.42301		Cluster-7410.91399		Cluster-7410.12658		Cluster-7410.68093		Cluster-7410.43087		Cluster-7410.58021		Cluster-7410.71786
Cluster-7410.27223		Cluster-7410.66082		Cluster-38710.0		Cluster-7410.39092		Cluster-7410.80413		Cluster-7410.86997		Cluster-7410.12603
Cluster-7410.66320		Cluster-7410.48435		Cluster-7410.44147		Cluster-7410.88997		Cluster-7410.77572		Cluster-7410.95639		Cluster-7410.30604
Cluster-7410.54001		Cluster-7410.70308		Cluster-7410.98218		Cluster-7410.108697		Cluster-7410.108365		Cluster-7410.53358		Cluster-7410.81155
Cluster-7410.61901		Cluster-7410.67033		Cluster-7410.8334		Cluster-7410.34090		Cluster-7410.8817		Cluster-29788.0		Cluster-7410.118298
Cluster-7410.88049		Cluster-7410.112315		Cluster-7410.9875		Cluster-7410.36098		Cluster-7410.110373		Cluster-7410.3962		Cluster-7410.65492
Cluster-7410.71044		Cluster-7410.68675		Cluster-4677.0		Cluster-7410.8237		Cluster-7410.22321		Cluster-34988.0		Cluster-7410.19836
Cluster-7410.29532		Cluster-7410.55562		Cluster-7410.31818		Cluster-7410.40932		Cluster-7410.12049		Cluster-7410.19474		Cluster-7410.8889
Cluster-7410.64063		Cluster-7410.66389		Cluster-7410.15791		Cluster-7410.97769		Cluster-31642.0		Cluster-7410.107484		Cluster-7410.86353
Cluster-7410.120556		Cluster-7410.59546		Cluster-7410.69891		Cluster-7410.65277		Cluster-7410.24951		Cluster-7410.20368		Cluster-7410.22931
Cluster-7410.81813		Cluster-7410.45424		Cluster-7410.63971		Cluster-7410.106553		Cluster-7410.86825		Cluster-7410.46278		Cluster-7410.49527
Cluster-7410.74866		Cluster-7410.54396		Cluster-7410.10719		Cluster-7410.74938		Cluster-7410.69138		Cluster-7410.32164		Cluster-7410.1137
Cluster-7410.62458		Cluster-7410.95988		Cluster-7410.100235		Cluster-7410.74969		Cluster-7410.58907		Cluster-7410.78667		Cluster-7410.67331
Cluster-7410.22931		Cluster-7410.114792		Cluster-30764.0		Cluster-7410.111657		Cluster-7410.47844		Cluster-7410.8798		Cluster-13756.0
Cluster-7410.80539		Cluster-7410.42013		Cluster-7410.67799		Cluster-7410.97790		Cluster-7410.112291		Cluster-7410.29079		Cluster-7410.11674
Cluster-7410.106352		Cluster-7410.53680		Cluster-7410.78583		Cluster-4524.0		Cluster-7410.8146		Cluster-7410.71858		Cluster-7410.11129
Cluster-7410.1344		Cluster-7410.68311		Cluster-7410.67412		Cluster-7410.77111		Cluster-7410.66111		Cluster-7410.97965		Cluster-7410.54263
Cluster-7410.34489		Cluster-7410.105157		Cluster-7410.4396		Cluster-7410.32323		Cluster-7410.86963		Cluster-7410.75243		Cluster-7410.63836
Cluster-7410.28171		Cluster-7410.61310		Cluster-7410.62484		Cluster-7410.68071		Cluster-7410.21044		Cluster-7410.31672		Cluster-7410.111863
Cluster-7410.45968		Cluster-7410.50298		Cluster-7410.47024		Cluster-7410.61042		Cluster-7410.66490		Cluster-28935.0		Cluster-7410.109127
Cluster-7410.102695		Cluster-7410.57143		Cluster-7410.22063		Cluster-5237.0		Cluster-7410.37858		Cluster-7410.22719		Cluster-7410.65613
Cluster-7410.82912		Cluster-7410.58287		Cluster-7410.40480		Cluster-7410.58086		Cluster-7410.74601		Cluster-7410.90025		Cluster-7410.40034
Cluster-7410.18167		Cluster-7410.104222		Cluster-7410.66381		Cluster-7410.113516		Cluster-7410.72309		Cluster-7410.12085		Cluster-7410.116684
Cluster-7410.77625		Cluster-7410.17871		Cluster-7410.89968		Cluster-7410.87880		Cluster-7410.112341		Cluster-24165.0		Cluster-7410.118489
Cluster-7410.54058		Cluster-7410.86723		Cluster-7410.109155		Cluster-7410.61900		Cluster-7410.110038		Cluster-7410.42323		Cluster-7410.119640
Cluster-7410.54112		Cluster-7410.59966		Cluster-7410.67033		Cluster-7410.107031		Cluster-7410.62077		Cluster-7410.61525		Cluster-7410.83008
Cluster-7410.88623		Cluster-7410.31528		Cluster-7410.84987		Cluster-7410.45666		Cluster-7410.67218		Cluster-7410.76564		Cluster-7410.66028
Cluster-7410.1393		Cluster-7410.66607		Cluster-7410.5800		Cluster-7410.86993		Cluster-7410.16391		Cluster-42080.0		Cluster-7410.63267
Cluster-7410.103331		Cluster-7410.66390		Cluster-7410.21971		Cluster-7410.27337		Cluster-30494.0		Cluster-7410.74018		Cluster-37022.0
Cluster-7410.103925		Cluster-7410.66799		Cluster-7410.55853		Cluster-7410.105085		Cluster-7410.119491		Cluster-7410.5908		Cluster-7410.25035
Cluster-7410.33424		Cluster-7410.74896		Cluster-7410.8709		Cluster-7410.43043		Cluster-7410.84901		Cluster-7410.64395		Cluster-7410.113733
Cluster-7410.51773		Cluster-7410.69478		Cluster-7410.61802		Cluster-7410.65789		Cluster-7410.37408		Cluster-7410.50211		Cluster-7410.91240
Cluster-7410.9643		Cluster-7410.83492		Cluster-7410.4662		Cluster-7410.34523		Cluster-3440.1		Cluster-7410.54315		Cluster-7410.10383
Cluster-7410.64971		Cluster-7410.43724		Cluster-7410.56074		Cluster-7410.28976		Cluster-7410.9292		Cluster-7410.67143		Cluster-7410.109138
Cluster-7410.28968		Cluster-7410.66798		Cluster-7410.1298		Cluster-7410.105704		Cluster-7410.84946		Cluster-7410.23036		Cluster-7410.113047
Cluster-7410.61425		Cluster-7410.77908		Cluster-7410.62058		Cluster-7410.22542		Cluster-7410.112525		Cluster-7410.65614		Cluster-7410.84077
Cluster-7410.111891		Cluster-7410.69139		Cluster-7410.47436		Cluster-24506.0		Cluster-31915.0		Cluster-7410.43792		Cluster-7410.54049
Cluster-7410.91116		Cluster-7410.84228		Cluster-7410.113026		Cluster-7410.77141		Cluster-7410.36006		Cluster-7410.28548		Cluster-7410.10653
Cluster-7410.66561		Cluster-7410.67137		Cluster-7410.66260		Cluster-7410.120039		Cluster-7410.6338		Cluster-7410.43594		Cluster-7410.87191
Cluster-7410.23410		Cluster-7410.66160		Cluster-7410.12049		Cluster-7410.39240		Cluster-7410.116916		Cluster-7410.75061		Cluster-7410.63254
Cluster-7410.20732		Cluster-7410.80599		Cluster-7410.9399		Cluster-7410.56839		Cluster-7410.31717		Cluster-7410.100562		Cluster-7410.25015
Cluster-7410.67292		Cluster-7410.23616		Cluster-35956.0		Cluster-7410.29551		Cluster-7410.76625		Cluster-7410.67712		Cluster-7410.54058
Cluster-7410.73236		Cluster-7410.37549		Cluster-7410.13806		Cluster-7410.82602		Cluster-7410.89043		Cluster-7410.104996		Cluster-7410.4719
Cluster-7410.1999		Cluster-7410.23255		Cluster-7410.6258		Cluster-7410.100613		Cluster-7410.18845		Cluster-7410.69914		Cluster-7410.53378
Cluster-7410.101983		Cluster-7410.9797		Cluster-7410.5500		Cluster-7410.21645		Cluster-7410.54430		Cluster-7410.116794		Cluster-7410.121092
Cluster-7410.25432		Cluster-7410.66260		Cluster-7410.47067		Cluster-7410.116140		Cluster-7410.12332		Cluster-7410.55525		Cluster-7410.106188
Cluster-7410.67577		Cluster-7410.73690		Cluster-7410.89053		Cluster-17269.0		Cluster-7410.32151		Cluster-7410.4933		Cluster-7410.114752
Cluster-3757.0		Cluster-7410.68532		Cluster-7410.77908		Cluster-7410.14621		Cluster-7410.86824		Cluster-7410.77244		Cluster-7410.116001
Cluster-7410.31975		Cluster-7410.81836		Cluster-7410.71179		Cluster-7410.81162		Cluster-7410.26179		Cluster-7410.43218		Cluster-7410.86096
Cluster-7410.31718		Cluster-7410.48433		Cluster-7410.47061		Cluster-7410.70881		Cluster-37039.1		Cluster-7410.15625		Cluster-7410.18063
Cluster-7410.32554		Cluster-7410.12360		Cluster-7410.65658		Cluster-7410.96753		Cluster-7410.80574		Cluster-7410.66381		Cluster-7410.104036
Cluster-7410.106231		Cluster-7410.71282		Cluster-7410.70514		Cluster-7410.112029		Cluster-7410.31462		Cluster-7410.44667		Cluster-7410.115634
Cluster-7410.112986		Cluster-7410.9927		Cluster-7410.29015		Cluster-7410.76946		Cluster-7410.12840		Cluster-7410.89752		Cluster-7410.78688
Cluster-7410.1280		Cluster-7410.37537		Cluster-7410.11010		Cluster-7410.25285		Cluster-24946.0		Cluster-7410.92974		Cluster-7410.26661
Cluster-7410.8597		Cluster-7410.68260		Cluster-7410.81441		Cluster-7410.119643		Cluster-7410.21827		Cluster-7410.92906		Cluster-7410.64994
Cluster-7410.62427		Cluster-7410.84985		Cluster-7410.81836		Cluster-7410.49380		Cluster-7410.92899		Cluster-33286.0		Cluster-7410.33223
Cluster-7410.53207		Cluster-7410.41905		Cluster-7410.71012		Cluster-7410.63899		Cluster-7410.22911		Cluster-7410.93154		Cluster-7410.57465
Cluster-7410.36258		Cluster-7410.68067		Cluster-7410.115562		Cluster-7410.119273		Cluster-7410.24409		Cluster-7410.55856		Cluster-7410.21617
Cluster-7410.105980		Cluster-7410.68063		Cluster-7410.8720		Cluster-7410.17298		Cluster-7410.23431		Cluster-7410.67160		Cluster-7410.11041
Cluster-7410.34409		Cluster-7410.54504		Cluster-7410.96577		Cluster-7410.87637		Cluster-7410.29606		Cluster-7410.64858		Cluster-7410.121569
Cluster-7410.29275		Cluster-7410.64618		Cluster-7410.42085		Cluster-7410.97729		Cluster-7410.28765		Cluster-7410.114601		Cluster-7410.118716
Cluster-7410.17639		Cluster-7410.65636		Cluster-7410.36237		Cluster-7410.105980		Cluster-7410.4081		Cluster-7410.97840		Cluster-7410.11267
Cluster-7410.36339		Cluster-7410.113210		Cluster-7410.12603		Cluster-7410.54968		Cluster-21108.0		Cluster-7410.117311		Cluster-7410.63970
Cluster-7410.24612		Cluster-7410.66775		Cluster-7410.36339		Cluster-7410.102344		Cluster-7410.106275		Cluster-7410.118646		Cluster-7410.76114
Cluster-7410.80410		Cluster-7410.19720		Cluster-7410.65727		Cluster-7410.52059		Cluster-7410.104160		Cluster-7410.66160		Cluster-7410.73882
Cluster-7410.47180		Cluster-7410.11010		Cluster-7410.8333		Cluster-7410.9192		Cluster-7410.43547		Cluster-7410.83973		Cluster-7410.8735
Cluster-7410.104965		Cluster-7410.68083		Cluster-7410.62411		Cluster-7410.14582		Cluster-7410.95644		Cluster-7410.58919		Cluster-7410.11955
Cluster-7410.1530		Cluster-7410.67448		Cluster-7410.65636		Cluster-7410.24875		Cluster-7410.56340		Cluster-7410.42052		Cluster-7410.59955
Cluster-7410.46976		Cluster-7410.54259		Cluster-7410.33597		Cluster-2893.0		Cluster-7410.96377		Cluster-7410.73281		Cluster-7410.48855
Cluster-7410.55425		Cluster-7410.50448		Cluster-7410.106239		Cluster-7410.97342		Cluster-7410.39418		Cluster-7410.89734		Cluster-7410.70413
Cluster-7410.49527		Cluster-7410.110640		Cluster-7410.92360		Cluster-7410.72331		Cluster-7410.66245		Cluster-7410.98846		Cluster-20940.0
Cluster-7410.31304		Cluster-7410.110957		Cluster-7410.73316		Cluster-7410.64353		Cluster-7410.72506		Cluster-7410.58925		Cluster-7410.26977
Cluster-7410.116681		Cluster-7410.105656		Cluster-7410.62215		Cluster-7410.71364		Cluster-7410.108659		Cluster-7410.65242		Cluster-7410.38974
Cluster-7410.61900		Cluster-7410.81361		Cluster-7410.68974		Cluster-7410.87873		Cluster-7410.70222		Cluster-7410.72324		Cluster-7410.28968
Cluster-7410.59982		Cluster-7410.74058		Cluster-7410.55939		Cluster-7410.57094		Cluster-7410.42303		Cluster-7410.88659		Cluster-7410.41744
Cluster-7410.109767		Cluster-7410.88957		Cluster-7410.41802		Cluster-7410.69192		Cluster-7410.7818		Cluster-7410.86723		Cluster-7410.40480
Cluster-7410.98146		Cluster-7410.14068		Cluster-7410.65730		Cluster-7410.86598		Cluster-7410.66551		Cluster-7410.119029		Cluster-7410.10532
Cluster-7410.35986		Cluster-7410.38920		Cluster-7410.63340		Cluster-7410.53220		Cluster-7410.49149		Cluster-7410.70514		Cluster-7410.46309
Cluster-7410.64586		Cluster-7410.116154		Cluster-7410.55425		Cluster-7410.44486		Cluster-7410.18512		Cluster-7410.49769		Cluster-7410.55555
Cluster-7410.76733		Cluster-7410.55011		Cluster-7410.59063		Cluster-7410.106984		Cluster-7410.39876		Cluster-7410.5638		Cluster-7410.32129
Cluster-7410.83000		Cluster-7410.114752		Cluster-7410.101238		Cluster-7410.105003		Cluster-7410.99920		Cluster-7410.106623		Cluster-7410.98065
Cluster-7410.63254		Cluster-7410.9399		Cluster-7410.65999		Cluster-7410.10256		Cluster-7410.65439		Cluster-7410.81666		Cluster-7410.69667
Cluster-7410.93172		Cluster-7410.61801		Cluster-35383.0		Cluster-7410.13715		Cluster-7410.28303		Cluster-7410.91667		Cluster-7410.110960
Cluster-7410.101991		Cluster-7410.62586		Cluster-7410.68297		Cluster-7410.50326		Cluster-7410.1959		Cluster-7410.57900		Cluster-7410.44923
Cluster-7410.47438		Cluster-7410.68078		Cluster-7410.113865		Cluster-7410.68142		Cluster-7410.85669		Cluster-7410.86206		Cluster-7410.81813
Cluster-7410.96479		Cluster-7410.26088		Cluster-7410.67074		Cluster-37225.0		Cluster-7410.119455		Cluster-7410.93625		Cluster-7410.36339
Cluster-7410.63836		Cluster-7410.20149		Cluster-7410.41654		Cluster-7410.71044		Cluster-24479.0		Cluster-7410.68611		Cluster-7410.24336
Cluster-7410.50681		Cluster-7410.97576		Cluster-7410.20149		Cluster-7410.42597		Cluster-7410.28243		Cluster-7410.115341		Cluster-7410.23256
Cluster-7410.63267		Cluster-7410.105515		Cluster-7410.30131		Cluster-39231.0		Cluster-7410.85230		Cluster-7410.91545		Cluster-41273.0
Cluster-7410.72887		Cluster-7410.66852		Cluster-7410.4391		Cluster-7410.93217		Cluster-7410.97094		Cluster-41260.0		Cluster-7410.89546
Cluster-7410.61909		Cluster-7410.38809		Cluster-7410.4372		Cluster-7410.84748				Cluster-7410.15144		Cluster-7410.77252
Cluster-2893.0		Cluster-7410.59482		Cluster-7410.113861		Cluster-7410.112556				Cluster-7410.109878		Cluster-7410.29533
Cluster-7410.11038		Cluster-7410.71102		Cluster-7410.65242		Cluster-7410.50964				Cluster-7410.98039		Cluster-7410.7820
Cluster-7410.65534		Cluster-7410.102400		Cluster-7410.21152		Cluster-7410.69724				Cluster-7410.88127		Cluster-7410.74186
Cluster-7410.44776		Cluster-7410.74891		Cluster-7410.23410		Cluster-7410.98467				Cluster-7410.36802		Cluster-7410.25742
Cluster-7410.97131		Cluster-7410.66843		Cluster-7410.33435		Cluster-7410.80101				Cluster-7410.84741		Cluster-7410.17699
Cluster-7410.84639		Cluster-7410.68372		Cluster-7410.52370		Cluster-7410.72851				Cluster-7410.60009		Cluster-7410.67292
Cluster-7410.101711		Cluster-7410.116071		Cluster-7410.106368		Cluster-7410.4037				Cluster-7410.66469		Cluster-7410.19030
Cluster-7410.91640		Cluster-7410.28810		Cluster-7410.18074		Cluster-7410.73724				Cluster-7410.22249		Cluster-7410.38718
Cluster-7410.105981		Cluster-7410.84741		Cluster-7410.121518		Cluster-7410.71078				Cluster-7410.43232		Cluster-7410.66261
Cluster-7410.72318		Cluster-7410.44615		Cluster-7410.71558		Cluster-7410.36672				Cluster-7410.1217		Cluster-7410.66646
Cluster-7410.12097		Cluster-7410.117320		Cluster-7410.114975		Cluster-7410.32223				Cluster-7410.46388		Cluster-7410.116138
Cluster-7410.109790		Cluster-7410.67844		Cluster-7410.64968		Cluster-7410.51052				Cluster-7410.17568		Cluster-7410.111528
Cluster-7410.38546		Cluster-7410.80549		Cluster-7410.113636		Cluster-7410.112986				Cluster-7410.45278		Cluster-7410.77644
Cluster-7410.44880		Cluster-7410.87191		Cluster-7410.112342		Cluster-7410.88621				Cluster-7410.90243		Cluster-7410.118148
Cluster-7410.64201		Cluster-7410.93383		Cluster-7410.87439		Cluster-7410.108540				Cluster-7410.110941		Cluster-7410.10887
Cluster-7410.40480		Cluster-7410.57524		Cluster-7410.116172		Cluster-7410.76735				Cluster-7410.31774		Cluster-7410.63969
Cluster-7410.58235		Cluster-7410.11076		Cluster-7410.41744		Cluster-7410.75206				Cluster-7410.12465		Cluster-7410.15790
Cluster-7410.2775		Cluster-42299.0		Cluster-7410.16983		Cluster-7410.56948				Cluster-7410.93813		Cluster-7410.113379
Cluster-7410.81549		Cluster-7410.106554		Cluster-7410.64421		Cluster-7410.4495				Cluster-7410.51015		Cluster-7410.66163
Cluster-7410.8773		Cluster-7410.10719		Cluster-7410.116528		Cluster-7410.100696				Cluster-7410.104856		Cluster-7410.88050
Cluster-7410.67148		Cluster-7410.21383		Cluster-7410.120650		Cluster-7410.3394				Cluster-7410.52177		Cluster-7410.67428
Cluster-7410.89043		Cluster-7410.65555		Cluster-7410.90303		Cluster-40334.0				Cluster-7410.87997		Cluster-7410.63975
Cluster-7410.45666		Cluster-7410.11711		Cluster-7410.61527		Cluster-7410.77052				Cluster-7410.56260		Cluster-41897.0
Cluster-7410.33166		Cluster-7410.6402		Cluster-7410.96479		Cluster-7410.65987				Cluster-7410.53742		Cluster-7410.65037
Cluster-7410.113534		Cluster-7410.68533		Cluster-30221.0		Cluster-7410.76095				Cluster-7410.20149		Cluster-7410.62673
Cluster-7410.54008		Cluster-7410.94219		Cluster-7410.88368		Cluster-7410.28668				Cluster-7410.22327		Cluster-7410.84985
Cluster-7410.1345		Cluster-7410.50006		Cluster-7410.81157		Cluster-7410.66305				Cluster-7410.12212		Cluster-7410.14697
Cluster-7410.68981		Cluster-7410.20943		Cluster-7410.84985		Cluster-7410.27593				Cluster-7410.88876		Cluster-7410.73278
Cluster-7410.117881		Cluster-7410.71179		Cluster-7410.17170		Cluster-7410.55454				Cluster-7410.98218		Cluster-7410.97656
Cluster-7410.46080		Cluster-7410.46940		Cluster-7410.109743		Cluster-7410.60333				Cluster-7410.67304		Cluster-7410.44880
Cluster-7410.93217		Cluster-7410.64445		Cluster-7410.91318		Cluster-7410.79787				Cluster-7410.19942		Cluster-7410.8074
Cluster-7410.79973		Cluster-7410.67135		Cluster-7410.111373		Cluster-7410.116547				Cluster-7410.67483		Cluster-7410.34254
Cluster-7410.10899		Cluster-7410.25450		Cluster-7410.31642		Cluster-7410.64142				Cluster-7410.24148		Cluster-38710.0
Cluster-7410.105550		Cluster-7410.59373		Cluster-7410.66084		Cluster-7410.45663				Cluster-40130.0		Cluster-7410.73132
Cluster-7410.14514		Cluster-7410.10903		Cluster-7410.29704		Cluster-7410.32677				Cluster-7410.65991		Cluster-7410.28767
Cluster-7410.16413		Cluster-7410.55882		Cluster-7410.46882		Cluster-7410.44368				Cluster-32736.0		Cluster-7410.71908
Cluster-7410.84880		Cluster-7410.49250		Cluster-7410.68091		Cluster-7410.84517				Cluster-37248.0		Cluster-7410.8195
Cluster-7410.47436		Cluster-7410.62215		Cluster-7410.40519		Cluster-7410.67180				Cluster-7410.91498		Cluster-7410.11798
Cluster-7410.65132		Cluster-7410.94869		Cluster-7410.86999		Cluster-7410.100840				Cluster-7410.119303		Cluster-7410.67597
Cluster-7410.73248		Cluster-7410.62639		Cluster-7410.42163		Cluster-7410.81585				Cluster-7410.33147		Cluster-7410.68698
Cluster-7410.97109		Cluster-7410.41237		Cluster-7410.73033		Cluster-7410.50724				Cluster-7410.121734		Cluster-7410.66909
Cluster-7410.47442		Cluster-7410.43628		Cluster-7410.95870		Cluster-7410.68365				Cluster-7410.76718		Cluster-7410.17768
Cluster-7410.77724		Cluster-7410.65369		Cluster-7410.117001		Cluster-7410.122053				Cluster-7410.66783		Cluster-7410.47577
Cluster-7410.75757		Cluster-7410.60526		Cluster-7410.113379		Cluster-7410.113920				Cluster-7410.114033		Cluster-7410.16997
Cluster-7410.118036		Cluster-7410.65037		Cluster-7410.74007		Cluster-7410.77969				Cluster-7410.54244		Cluster-7410.4475
Cluster-7410.65988		Cluster-7410.24145		Cluster-7410.67576		Cluster-7410.65894				Cluster-7410.70698		Cluster-7410.65958
Cluster-7410.81166		Cluster-7410.82638		Cluster-7410.7979		Cluster-7410.86603				Cluster-22529.0		Cluster-7410.118864
Cluster-7410.43043		Cluster-7410.83180		Cluster-7410.102731		Cluster-7410.66109				Cluster-7410.8406		Cluster-7410.97171
Cluster-7410.4767		Cluster-7410.68909		Cluster-40771.0		Cluster-7410.69171				Cluster-7410.8383		Cluster-7410.26611
Cluster-7410.88861		Cluster-7410.54466		Cluster-7410.31910		Cluster-7410.57366				Cluster-7410.58140		Cluster-7410.43139
Cluster-7410.19527		Cluster-7410.26630		Cluster-39938.0		Cluster-7410.8691				Cluster-7410.96577		Cluster-7410.92189
Cluster-7410.68960		Cluster-7410.108031		Cluster-7410.82638		Cluster-7410.62870				Cluster-7410.12366		Cluster-7410.112865
Cluster-7410.31804		Cluster-7410.82639		Cluster-7410.8383		Cluster-7410.82747				Cluster-7410.103829		Cluster-7410.117950
Cluster-7410.35399		Cluster-7410.18515		Cluster-7410.67170		Cluster-7410.100130				Cluster-7410.67432		Cluster-7410.2776
Cluster-7410.93216		Cluster-7410.79210		Cluster-7410.42318		Cluster-7410.79790				Cluster-7410.7675		Cluster-7410.68042
Cluster-7410.38718		Cluster-7410.60056		Cluster-7410.7021		Cluster-7410.76008				Cluster-7410.120215		Cluster-7410.18457
Cluster-7410.107028		Cluster-7410.103162		Cluster-7410.49533		Cluster-7410.115013				Cluster-1765.0		Cluster-7410.35623
Cluster-7410.69063		Cluster-7410.68084		Cluster-7410.75750		Cluster-7410.3725				Cluster-32214.0		Cluster-7410.113198
Cluster-7410.21152		Cluster-7410.66393		Cluster-7410.113554		Cluster-7410.96459				Cluster-7410.84072		Cluster-7410.53680
Cluster-7410.8146		Cluster-7410.88185		Cluster-7410.53913		Cluster-7410.87501				Cluster-7410.10703		Cluster-7410.37938
Cluster-7410.80413		Cluster-7410.46278		Cluster-7410.113378		Cluster-7410.22514				Cluster-7410.106198		Cluster-7410.96479
Cluster-7410.53276		Cluster-7410.47061		Cluster-7410.63970		Cluster-7410.25876				Cluster-7410.37883		Cluster-39906.0
Cluster-7410.59955		Cluster-7410.67843		Cluster-7410.63354		Cluster-7410.81911				Cluster-7410.49112		Cluster-7410.72455
Cluster-7410.112291		Cluster-40271.0		Cluster-7410.14697		Cluster-7410.18961				Cluster-7410.50993		Cluster-20980.0
Cluster-7410.8992		Cluster-7410.67799		Cluster-7410.29275		Cluster-7410.45967				Cluster-7410.35128		Cluster-21980.0
Cluster-7410.77111		Cluster-7410.53761		Cluster-7410.87820		Cluster-7410.102645				Cluster-7410.29139		Cluster-7410.55425
Cluster-7410.43350		Cluster-7410.69502		Cluster-7410.67844		Cluster-7410.8983				Cluster-7410.45298		Cluster-7410.21960
Cluster-7410.12840		Cluster-7410.59825		Cluster-7410.114760		Cluster-7410.71429				Cluster-7410.5877		Cluster-7410.28472
Cluster-7410.22457		Cluster-7410.117311		Cluster-7410.37883		Cluster-7410.22254				Cluster-7410.20638		Cluster-7410.72266
Cluster-7410.74938		Cluster-7410.100111		Cluster-7410.88846		Cluster-7410.113219				Cluster-7410.5500		Cluster-7410.21922
Cluster-7410.28768		Cluster-7410.113635		Cluster-7410.99724		Cluster-7410.20370				Cluster-35824.0		Cluster-7410.73104
Cluster-7410.57407		Cluster-7410.67337		Cluster-7410.94224		Cluster-7410.23118				Cluster-7410.44842		Cluster-7410.3734
Cluster-7410.30261		Cluster-7410.23141		Cluster-7410.73906		Cluster-28395.0				Cluster-7410.11868		Cluster-7410.96104
Cluster-7410.55882		Cluster-7410.68964		Cluster-7410.40518		Cluster-7410.15719				Cluster-7410.116166		Cluster-7410.103681
Cluster-7410.73235		Cluster-7410.11612		Cluster-7410.87640		Cluster-7410.58258				Cluster-7410.81351		Cluster-20112.0
Cluster-7410.17911		Cluster-7410.7201		Cluster-7410.74186		Cluster-7410.49107				Cluster-7410.65652		Cluster-34580.1
Cluster-7410.57095		Cluster-7410.35699		Cluster-7410.60337		Cluster-7410.106895				Cluster-26983.0		Cluster-7410.67610
Cluster-7410.8581		Cluster-7410.62679		Cluster-7410.89734		Cluster-7410.62663				Cluster-7410.106368		Cluster-7410.19138
Cluster-7410.33752		Cluster-7410.68407		Cluster-7410.51843		Cluster-7410.36225				Cluster-7410.84444		Cluster-7410.24279
Cluster-7410.43334		Cluster-7410.48098		Cluster-7410.119202		Cluster-7410.64911				Cluster-7410.74482		Cluster-7410.113418
Cluster-7410.17291		Cluster-7410.91318		Cluster-7410.122573		Cluster-7410.2282				Cluster-7410.61566		Cluster-7410.4515
Cluster-7410.76625		Cluster-7410.26509		Cluster-7410.65492		Cluster-7410.62552				Cluster-7410.7418		Cluster-7410.7042
Cluster-7410.62870		Cluster-7410.42621		Cluster-7410.105723		Cluster-7410.84639				Cluster-7410.96896		Cluster-7410.69794
Cluster-40859.0		Cluster-7410.59836		Cluster-7410.85464		Cluster-7410.39290				Cluster-7410.10421		Cluster-7410.51053
Cluster-35956.0		Cluster-7410.100550		Cluster-7410.57900		Cluster-6666.0				Cluster-7410.41267		Cluster-7410.81156
Cluster-34580.1		Cluster-7410.112770		Cluster-7410.65070		Cluster-7410.66586				Cluster-7410.90937		Cluster-19814.0
Cluster-7410.69635		Cluster-7410.68530		Cluster-7410.66798		Cluster-33197.2				Cluster-7410.71831		Cluster-27265.2
Cluster-7410.27082		Cluster-7410.81549		Cluster-7410.8857		Cluster-7410.43825				Cluster-7410.53848		Cluster-7410.116154
Cluster-7410.63971		Cluster-7410.66084		Cluster-7410.44263		Cluster-7410.25421				Cluster-7410.68311		Cluster-7410.13255
Cluster-7410.10904		Cluster-7410.40580		Cluster-7410.117973		Cluster-7410.106351				Cluster-7410.27573		Cluster-7410.55938
Cluster-7410.108272		Cluster-7410.39184		Cluster-7410.113635		Cluster-7410.98501				Cluster-7410.108964		Cluster-7410.63971
Cluster-7410.35623		Cluster-7410.64666		Cluster-7410.6381		Cluster-7410.77663				Cluster-7410.97421		Cluster-7410.46065
Cluster-7410.5315		Cluster-7410.83186		Cluster-7410.35126		Cluster-7410.9260				Cluster-7410.117582		Cluster-7410.97172
Cluster-7410.30556		Cluster-7410.58189		Cluster-7410.28171		Cluster-7410.66640				Cluster-7410.18338		Cluster-7410.115826
Cluster-34306.0		Cluster-7410.31910		Cluster-7410.62213		Cluster-7410.103666				Cluster-33801.0		Cluster-3715.0
Cluster-7410.77910		Cluster-7410.66080		Cluster-7410.24380		Cluster-34260.0				Cluster-1403.0		Cluster-7410.69459
Cluster-7410.73436		Cluster-7410.90033		Cluster-7410.90304		Cluster-7410.101758				Cluster-7410.41442		Cluster-7410.74866
Cluster-7410.114762		Cluster-7410.65319		Cluster-7410.41269		Cluster-7410.67830				Cluster-7410.5484		Cluster-7410.54245
Cluster-7410.77052		Cluster-7410.91305		Cluster-7410.61859		Cluster-7410.77449				Cluster-7410.78821		Cluster-7410.87190
Cluster-7410.69891		Cluster-7410.7979		Cluster-7410.35176		Cluster-7410.4053				Cluster-7410.108836		Cluster-7410.34481
Cluster-7410.100712		Cluster-7410.75887		Cluster-7410.60412		Cluster-7410.75358				Cluster-7410.89881		Cluster-7410.120964
Cluster-7410.108574		Cluster-7410.54441		Cluster-7410.12085		Cluster-7410.84421				Cluster-7410.9446		Cluster-7410.44063
Cluster-7410.66827		Cluster-7410.75095		Cluster-7410.118990		Cluster-7410.14029				Cluster-7410.72370		Cluster-7410.9927
Cluster-7410.73693		Cluster-7410.67732		Cluster-7410.15822		Cluster-7410.101223				Cluster-17957.0		Cluster-7410.68617
Cluster-24946.0		Cluster-7410.39497		Cluster-7410.53204		Cluster-7410.17862				Cluster-7410.116069		Cluster-7410.110237
Cluster-7410.58900		Cluster-7410.61309		Cluster-7410.16997		Cluster-7410.2610				Cluster-7410.79909		Cluster-7410.12755
Cluster-7410.101992		Cluster-7410.9362		Cluster-7410.68533		Cluster-7410.80116				Cluster-7410.59966		Cluster-18161.0
Cluster-7410.103517		Cluster-7410.74009		Cluster-7410.94219		Cluster-7410.103162				Cluster-7410.10774		Cluster-7410.9906
Cluster-7410.110305		Cluster-7410.18387		Cluster-7410.23201		Cluster-7410.67358				Cluster-11676.0		Cluster-7410.109743
Cluster-7410.86096		Cluster-7410.67408		Cluster-7410.72105		Cluster-7410.85128				Cluster-7410.67947		Cluster-7410.82638
Cluster-7410.39418		Cluster-7410.38974		Cluster-7410.12619		Cluster-7410.119272				Cluster-7410.91399		Cluster-7410.73020
Cluster-7410.51820		Cluster-7410.93565		Cluster-7410.45170		Cluster-7410.76067				Cluster-7410.58487		Cluster-7410.3000
Cluster-7410.64142		Cluster-7410.73019		Cluster-7410.70119		Cluster-7410.7627				Cluster-7410.71844		Cluster-7410.84092
Cluster-7410.64677		Cluster-7410.24401		Cluster-7410.11955		Cluster-7410.75169				Cluster-2753.0		Cluster-7410.62339
Cluster-7410.71361		Cluster-7410.5024		Cluster-7410.95497		Cluster-7410.33109				Cluster-7410.43447		Cluster-9064.0
Cluster-7410.107254		Cluster-7410.18524		Cluster-7410.86995		Cluster-7410.61339				Cluster-7410.66082		Cluster-7410.87439
Cluster-7410.120990		Cluster-7410.53175		Cluster-7410.66843		Cluster-33352.1				Cluster-7410.8720		Cluster-7410.117682
Cluster-7410.80571		Cluster-7410.73107		Cluster-7410.61496		Cluster-7410.88964				Cluster-7410.72224		Cluster-7410.116641
Cluster-7410.87191		Cluster-7410.44266		Cluster-17703.0		Cluster-7410.25507				Cluster-7410.4038		Cluster-7410.19837
Cluster-35134.0		Cluster-7410.76476		Cluster-7410.4515		Cluster-7410.107908				Cluster-7410.10545		Cluster-15250.0
Cluster-7410.112985		Cluster-7410.32396		Cluster-7410.24146		Cluster-7410.24534				Cluster-7410.97347		Cluster-7410.53825
Cluster-7410.31303		Cluster-7410.82780		Cluster-7410.91305		Cluster-7410.8911				Cluster-7410.42955		Cluster-7410.40356
Cluster-7410.101752		Cluster-7410.33944		Cluster-7410.4773		Cluster-7410.58705				Cluster-7410.34660		Cluster-7410.113486
Cluster-7410.29608		Cluster-7410.65351		Cluster-7410.19836		Cluster-7410.79234				Cluster-7410.12549		Cluster-7410.22444
Cluster-7410.110237		Cluster-7410.24875		Cluster-7410.12755		Cluster-7410.67672				Cluster-7410.29506		Cluster-7410.17013
Cluster-7410.21961		Cluster-7410.12755		Cluster-7410.67337		Cluster-7410.53276				Cluster-7410.53951		Cluster-7410.72063
Cluster-7410.15790		Cluster-7410.66318		Cluster-7410.9643		Cluster-7410.119023				Cluster-7410.111693		Cluster-7410.67642
Cluster-7410.55002		Cluster-7410.111401		Cluster-7410.11041		Cluster-7410.27790				Cluster-7410.19423		Cluster-7410.73437
Cluster-7410.60278		Cluster-7410.116040		Cluster-7410.84613		Cluster-7410.100422				Cluster-7410.68528		Cluster-7410.66797
Cluster-7410.96377		Cluster-7410.116026		Cluster-7410.114859		Cluster-30518.0				Cluster-7410.15376		Cluster-7410.113636
Cluster-26100.0		Cluster-7410.15709		Cluster-7410.40718		Cluster-7410.57095				Cluster-34140.0		Cluster-7410.9399
Cluster-7410.74683		Cluster-7410.78017		Cluster-7410.4531		Cluster-2406.0				Cluster-7410.115821		Cluster-7410.66562
Cluster-7410.109744		Cluster-7410.67042		Cluster-7410.57968		Cluster-6842.0				Cluster-7410.42085		Cluster-7410.86995
Cluster-7410.116684		Cluster-7410.33457		Cluster-7410.34330		Cluster-7410.107751				Cluster-7410.97550		Cluster-7410.13268
Cluster-7410.52827		Cluster-7410.83291		Cluster-7410.38920		Cluster-7410.80035				Cluster-7410.106010		Cluster-7410.13767
Cluster-7410.78261		Cluster-7410.87997		Cluster-7410.11076		Cluster-7410.70005				Cluster-7410.41703		Cluster-7410.34606
Cluster-7410.118864		Cluster-7410.57440		Cluster-7410.72490		Cluster-7410.119991				Cluster-7410.45488		Cluster-7410.95775
Cluster-7410.28450		Cluster-7410.118378		Cluster-7410.51242		Cluster-7410.24712				Cluster-7410.115846		Cluster-7410.65132
Cluster-7410.68938		Cluster-7410.58222		Cluster-7410.75887		Cluster-7410.104165				Cluster-7410.67665		Cluster-7410.23410
Cluster-7410.84879		Cluster-7410.102051		Cluster-7410.8193		Cluster-7410.91513				Cluster-7410.13519		Cluster-7410.4968
Cluster-7410.44432		Cluster-7410.40727		Cluster-7410.12164		Cluster-7410.19540				Cluster-7410.28414		Cluster-12734.0
Cluster-7410.62679		Cluster-7410.24699		Cluster-7410.116238		Cluster-7410.86093				Cluster-7410.113298		Cluster-7410.27288
Cluster-7410.40767		Cluster-7410.54967		Cluster-7410.29290		Cluster-7410.32554				Cluster-7410.91887		Cluster-7410.119914
Cluster-7410.23190		Cluster-7410.108685		Cluster-7410.4174		Cluster-7410.96394				Cluster-7410.31098		Cluster-7410.73237
Cluster-7410.30376		Cluster-7410.76015		Cluster-7410.121020		Cluster-7410.100045				Cluster-7410.33294		Cluster-7410.68938
Cluster-7410.88050		Cluster-7410.68325		Cluster-7410.8575		Cluster-7410.61775				Cluster-7410.10227		Cluster-7410.9643
Cluster-7410.11564		Cluster-7410.34708		Cluster-7410.81156		Cluster-7410.67190				Cluster-7410.89212		Cluster-7410.25821
Cluster-7410.98455		Cluster-7410.44164		Cluster-7410.62726		Cluster-7410.107340				Cluster-7410.60336		Cluster-7410.48853
Cluster-7410.36568		Cluster-7410.61806		Cluster-7410.67677		Cluster-7410.61901				Cluster-7410.46577		Cluster-7410.91640
Cluster-7410.107840		Cluster-7410.61610		Cluster-7410.44266		Cluster-7410.103726				Cluster-7410.8355		Cluster-7410.7766
Cluster-7410.24279		Cluster-7410.103635		Cluster-7410.47787		Cluster-7410.87414				Cluster-1557.0		Cluster-7410.89451
Cluster-7410.40518		Cluster-7410.102413		Cluster-7410.6834		Cluster-7410.58142				Cluster-29615.0		Cluster-7410.11699
Cluster-7410.17768		Cluster-7410.67072		Cluster-7410.55907		Cluster-7410.30243				Cluster-7410.39184		Cluster-7410.5779
Cluster-7410.25513		Cluster-7410.86095		Cluster-7410.10899		Cluster-7410.83322				Cluster-7410.113947		Cluster-7410.63972
Cluster-7410.11126		Cluster-7410.97965		Cluster-7410.69478		Cluster-7410.28114				Cluster-7410.101193		Cluster-7410.117518
Cluster-7410.106232		Cluster-7410.77721		Cluster-7410.76718		Cluster-7410.64201				Cluster-7410.53412		Cluster-7410.105162
Cluster-7410.59642		Cluster-7410.64968		Cluster-41260.0		Cluster-7410.41775				Cluster-7410.70046		Cluster-7410.61527
Cluster-7410.19836		Cluster-7410.103557		Cluster-7410.44880		Cluster-7410.39309				Cluster-7410.71985		Cluster-7410.10899
Cluster-7410.116001		Cluster-7410.68094		Cluster-7410.93931		Cluster-7410.16413				Cluster-7410.5601		Cluster-7410.76295
Cluster-7410.50390		Cluster-7410.104643		Cluster-7410.8212		Cluster-7410.106730				Cluster-7410.52413		Cluster-7410.69063
Cluster-7410.58187		Cluster-7410.77724		Cluster-7410.31686		Cluster-7410.99675				Cluster-7410.58453		Cluster-7410.14068
Cluster-7410.77449		Cluster-7410.68049		Cluster-7410.99926		Cluster-7410.110305				Cluster-7410.8212		Cluster-7410.68091
Cluster-7410.4031		Cluster-7410.118864		Cluster-7410.113481		Cluster-7410.84018				Cluster-22987.0		Cluster-26100.0
Cluster-7410.72380		Cluster-7410.116476		Cluster-7410.16277		Cluster-7410.42924				Cluster-23426.0		Cluster-7410.23201
Cluster-7410.3725		Cluster-7410.93172		Cluster-7410.67428		Cluster-7410.95145				Cluster-7410.40102		Cluster-7410.108775
Cluster-7410.64934		Cluster-7410.78314		Cluster-7410.13145		Cluster-33894.0				Cluster-990.0		Cluster-7410.73703
Cluster-7410.98073		Cluster-7410.93910		Cluster-7410.21881		Cluster-7410.17274				Cluster-7410.103557		Cluster-7410.119590
Cluster-7410.49149		Cluster-7410.29345		Cluster-7410.50823		Cluster-7410.4140				Cluster-7410.89727		Cluster-7410.8669
Cluster-7410.21991		Cluster-7410.35235		Cluster-7410.4419		Cluster-7410.93373				Cluster-7410.22192		Cluster-7410.60599
Cluster-17114.0		Cluster-7410.67479		Cluster-7410.8132		Cluster-7410.20995				Cluster-7410.46396		Cluster-7410.101711
Cluster-7410.57096		Cluster-7410.64575		Cluster-7410.67137		Cluster-7410.53409				Cluster-7410.61835		Cluster-37228.0
Cluster-7410.2970		Cluster-7410.27137		Cluster-7410.19287		Cluster-7410.6786				Cluster-7410.55728		Cluster-7410.62086
Cluster-7410.22393		Cluster-7410.82266		Cluster-7410.40580		Cluster-7410.25513				Cluster-7410.121518		Cluster-7410.69424
Cluster-7410.35297		Cluster-7410.105165		Cluster-7410.92974		Cluster-7410.12376				Cluster-7410.21589		Cluster-7410.82266
Cluster-40515.0		Cluster-7410.63975		Cluster-7410.50993		Cluster-7410.50263				Cluster-7410.9797		Cluster-7410.65658
Cluster-7410.63970		Cluster-7410.23410		Cluster-7410.16391		Cluster-7410.50198				Cluster-7410.71356		Cluster-7410.18223
Cluster-7410.46950		Cluster-7410.5500		Cluster-7410.45166		Cluster-7410.123				Cluster-7410.36413		Cluster-7410.91318
Cluster-7410.92926		Cluster-7410.67158		Cluster-7410.10529		Cluster-7410.55576				Cluster-7410.11417		Cluster-7410.67158
Cluster-7410.3983		Cluster-7410.11710		Cluster-7410.62941		Cluster-39328.0				Cluster-7410.100183		Cluster-7410.74163
Cluster-7410.30727		Cluster-7410.24081		Cluster-7410.65958		Cluster-7410.55777				Cluster-7410.45006		Cluster-7410.4531
Cluster-7410.74640		Cluster-7410.64142		Cluster-7410.63972		Cluster-7410.107254				Cluster-7410.31694		Cluster-7410.12238
Cluster-7410.93426		Cluster-7410.96104		Cluster-7410.63975		Cluster-7410.12047				Cluster-7410.78230		Cluster-7410.4662
Cluster-7410.36359		Cluster-7410.44459		Cluster-20112.0		Cluster-7410.32897				Cluster-7410.84515		Cluster-7410.26849
Cluster-7410.50650		Cluster-7410.65958		Cluster-7410.63254		Cluster-7410.86737				Cluster-7410.36245		Cluster-7410.93015
Cluster-6366.1		Cluster-7410.45373		Cluster-7410.66163		Cluster-7410.40270				Cluster-7410.107182		Cluster-7410.62484
Cluster-7410.33728		Cluster-7410.67610		Cluster-7410.285		Cluster-7410.25254				Cluster-7410.21231		Cluster-7410.62679
Cluster-7410.63447		Cluster-7410.100217		Cluster-7410.10674		Cluster-6120.0				Cluster-7410.85885		Cluster-7410.11076
Cluster-7410.29516		Cluster-7410.68528		Cluster-7410.117359		Cluster-7410.94642				Cluster-7410.65538		Cluster-7410.69891
Cluster-7410.70427		Cluster-7410.61843		Cluster-7410.74907		Cluster-7410.17711				Cluster-7410.56254		Cluster-7410.5910
Cluster-7410.26977		Cluster-7410.69653		Cluster-7410.54263		Cluster-7410.9857				Cluster-7410.13446		Cluster-7410.103750
Cluster-7410.81583		Cluster-7410.83115		Cluster-7410.55945		Cluster-7410.70331				Cluster-41770.0		Cluster-7410.109681
Cluster-7410.82602		Cluster-7410.26067		Cluster-7410.35130		Cluster-7410.52016				Cluster-7410.12271		Cluster-7410.7299
Cluster-7410.23993		Cluster-7410.88294		Cluster-7410.9100		Cluster-7410.39094				Cluster-7410.73864		Cluster-7410.64934
Cluster-7410.49180		Cluster-7410.66808		Cluster-7410.45167		Cluster-7410.74376				Cluster-7410.11729		Cluster-7410.87548
Cluster-7410.105007		Cluster-7410.67432		Cluster-7410.67339		Cluster-7410.101991				Cluster-7410.100475		Cluster-7410.71881
Cluster-7410.75759		Cluster-7410.61496		Cluster-4633.0		Cluster-7410.92118				Cluster-19974.0		Cluster-7410.84198
Cluster-7410.98084		Cluster-7410.115154		Cluster-7410.104364		Cluster-7410.117684				Cluster-17463.0		Cluster-15978.0
Cluster-7410.53409		Cluster-7410.68082		Cluster-7410.41804		Cluster-7410.59841				Cluster-7410.66893		Cluster-7410.31567
Cluster-7410.66919		Cluster-7410.86923		Cluster-7410.4653		Cluster-7410.108159				Cluster-7410.64421		Cluster-7410.92979
Cluster-7410.15193		Cluster-7410.41802		Cluster-7410.66342		Cluster-7410.88389				Cluster-7410.2734		Cluster-4677.0
Cluster-7410.24951		Cluster-7410.102412		Cluster-7410.16899		Cluster-7410.80799				Cluster-7410.103276		Cluster-28649.0
Cluster-7410.70787		Cluster-7410.109744		Cluster-7410.41236		Cluster-7410.110598				Cluster-7410.52737		Cluster-7410.63727
Cluster-7410.77140		Cluster-7410.100361		Cluster-15695.2		Cluster-24651.0				Cluster-7410.5681		Cluster-7410.17343
Cluster-7410.2375		Cluster-7410.54980		Cluster-7410.3734		Cluster-7410.99662				Cluster-7410.94075		Cluster-7410.9875
Cluster-7410.3214		Cluster-7410.100959		Cluster-7410.67432		Cluster-7410.110204				Cluster-7410.67028		Cluster-7410.120650
Cluster-7410.86602		Cluster-7410.76719		Cluster-7410.81729		Cluster-7410.77724				Cluster-7410.37114		Cluster-7410.66566
Cluster-7410.99891		Cluster-7410.47067		Cluster-7410.33675		Cluster-7410.15716				Cluster-7410.93875		Cluster-40515.0
Cluster-7410.89703		Cluster-7410.63986		Cluster-7410.74804		Cluster-7410.8910				Cluster-7410.101879		Cluster-7410.13523
Cluster-7410.101517		Cluster-7410.59011		Cluster-7410.93522		Cluster-7410.8443				Cluster-7410.10791		Cluster-38753.0
Cluster-7410.67058		Cluster-7410.27492		Cluster-7410.61525		Cluster-7410.27592				Cluster-7410.64925		Cluster-7410.102556
Cluster-7410.35907		Cluster-7410.70514		Cluster-7410.113314		Cluster-33851.0				Cluster-7410.67264		Cluster-7410.67339
Cluster-7410.118489		Cluster-7410.11893		Cluster-7410.93725		Cluster-7410.101731				Cluster-7410.53469		Cluster-7410.113865
Cluster-7410.21666		Cluster-7410.33109		Cluster-7410.118949		Cluster-7410.101211				Cluster-7410.81313		Cluster-7410.115592
Cluster-31915.0		Cluster-7410.62086		Cluster-7410.58220		Cluster-7410.2400				Cluster-7410.102292		Cluster-7410.60063
Cluster-7410.9869		Cluster-7410.64365		Cluster-7410.4636		Cluster-7410.58217				Cluster-7410.43606		Cluster-7410.59642
Cluster-7410.13553		Cluster-7410.28033		Cluster-40170.0		Cluster-7410.7443				Cluster-7410.57553		Cluster-7410.107724
Cluster-7410.78175		Cluster-7410.79733		Cluster-7410.79045		Cluster-7410.74640				Cluster-7410.71558		Cluster-7410.70788
Cluster-7410.74234		Cluster-7410.74010		Cluster-7410.70307		Cluster-7410.51252				Cluster-7410.114193		Cluster-7410.71179
Cluster-7410.62552		Cluster-7410.74631		Cluster-7410.66834		Cluster-7410.44432				Cluster-7410.93375		Cluster-7410.17767
Cluster-7410.77829		Cluster-7410.8333		Cluster-7410.5633		Cluster-7410.66407				Cluster-7410.61964		Cluster-7410.85678
Cluster-7410.2258		Cluster-7410.86093		Cluster-7410.87191		Cluster-2389.0				Cluster-7410.66084		Cluster-7410.67576
Cluster-7410.6022		Cluster-7410.60414		Cluster-7410.11403		Cluster-7410.32332				Cluster-7410.99352		Cluster-7410.66328
Cluster-7410.82077		Cluster-7410.66570		Cluster-7410.77938		Cluster-7410.69196				Cluster-7410.62684		Cluster-7410.8597
Cluster-7410.19837		Cluster-7410.63470		Cluster-7410.122023		Cluster-7410.22480				Cluster-7410.100709		Cluster-7410.72594
Cluster-7410.15290		Cluster-7410.79789		Cluster-7410.17041		Cluster-7410.27788				Cluster-7410.99297		Cluster-7410.12360
Cluster-7410.51242		Cluster-7410.105655		Cluster-7410.34481		Cluster-7410.62498				Cluster-7410.21881		Cluster-7410.58214
Cluster-7410.93427		Cluster-7410.72005		Cluster-7410.83178		Cluster-7410.31930				Cluster-7410.118698		Cluster-26537.0
Cluster-7410.12047		Cluster-7410.13556		Cluster-7410.83559		Cluster-7410.58689				Cluster-7410.59373		Cluster-7410.63935
Cluster-7410.115130		Cluster-7410.29504		Cluster-7410.48906		Cluster-7410.106967				Cluster-7410.114858		Cluster-7410.113581
Cluster-7410.70257		Cluster-7410.115381		Cluster-7410.68673		Cluster-41231.0				Cluster-7410.59478		Cluster-7410.19833
Cluster-7410.119273		Cluster-7410.98065		Cluster-7410.33879		Cluster-7410.72763				Cluster-7410.66441		Cluster-7410.67874
Cluster-7410.77722		Cluster-7410.23727		Cluster-7410.68969		Cluster-7410.23192				Cluster-32880.0		Cluster-35956.0
Cluster-7410.105162		Cluster-7410.14009		Cluster-7410.10887		Cluster-7410.66344				Cluster-7410.66708		Cluster-30963.0
Cluster-7410.37644		Cluster-7410.71117		Cluster-7410.89052		Cluster-7410.26791				Cluster-7410.117441		Cluster-37901.0
Cluster-7410.59514		Cluster-7410.36969		Cluster-7410.67574		Cluster-7410.99891				Cluster-7410.79211		Cluster-7410.68533
Cluster-7410.86353		Cluster-7410.79787		Cluster-7410.67618		Cluster-7410.102363				Cluster-7410.11903		Cluster-7410.91772
Cluster-7410.7042		Cluster-7410.10595		Cluster-7410.7201		Cluster-7410.109767				Cluster-7410.58033		Cluster-7410.63354
Cluster-7410.92132		Cluster-7410.41269		Cluster-7410.14006		Cluster-7410.102561				Cluster-7410.65254		Cluster-7410.91671
Cluster-7410.40443		Cluster-7410.75094		Cluster-7410.104643		Cluster-7410.84513				Cluster-7410.65636		Cluster-7410.58189
Cluster-7410.68698		Cluster-7410.2182		Cluster-7410.20569		Cluster-7410.105773				Cluster-7410.68852		Cluster-7410.95525
Cluster-7410.68788		Cluster-7410.86515		Cluster-7410.58452		Cluster-7410.15290				Cluster-7410.37241		Cluster-7410.11019
Cluster-7410.7818		Cluster-7410.69838		Cluster-7410.114737		Cluster-7410.37905				Cluster-7410.10565		Cluster-34757.0
Cluster-7410.107256		Cluster-7410.74363		Cluster-7410.5601		Cluster-7410.72300				Cluster-7410.62058		Cluster-7410.19722
Cluster-7410.61173		Cluster-7410.114194		Cluster-24070.0		Cluster-7410.11126				Cluster-7410.51997		Cluster-7410.36028
Cluster-7410.6338		Cluster-7410.9931		Cluster-7410.111660		Cluster-7410.98670				Cluster-7410.67799		Cluster-7410.67727
Cluster-7410.28767		Cluster-7410.81550		Cluster-7410.64063		Cluster-7410.21296				Cluster-7410.5872		Cluster-7410.70506
Cluster-7410.40801		Cluster-7410.65970		Cluster-36321.0		Cluster-7410.91827				Cluster-7410.79147		Cluster-7410.119055
Cluster-7410.121341		Cluster-7410.8695		Cluster-7410.67037		Cluster-7410.6664				Cluster-7410.58962		Cluster-7410.8992
Cluster-7410.18961		Cluster-39938.0		Cluster-7410.110941		Cluster-7410.20593				Cluster-25392.0		Cluster-7410.23208
Cluster-7410.37822		Cluster-7410.66822		Cluster-28548.0		Cluster-28304.0				Cluster-7410.36939		Cluster-7410.114535
Cluster-7410.9857		Cluster-7410.58715		Cluster-7410.67059		Cluster-7410.62011				Cluster-7410.74058		Cluster-7410.106232
Cluster-7410.72743		Cluster-7410.19837		Cluster-7410.121198		Cluster-7410.10937				Cluster-7410.71386		Cluster-7410.41802
Cluster-7410.87637		Cluster-7410.26089		Cluster-7410.72504		Cluster-7410.49421				Cluster-7410.105722		Cluster-7410.112866
Cluster-7410.105888		Cluster-7410.29573		Cluster-7410.80548		Cluster-7410.96986				Cluster-7410.106369		Cluster-7410.66519
Cluster-7410.32130		Cluster-7410.81729		Cluster-7410.113617		Cluster-7410.88019				Cluster-7410.59149		Cluster-7410.95626
Cluster-7410.111410		Cluster-7410.38756		Cluster-7410.66926		Cluster-7410.52193				Cluster-7410.56301		Cluster-7410.73656
Cluster-7410.71179		Cluster-7410.41804		Cluster-7410.66261		Cluster-7410.32244				Cluster-7410.75090		Cluster-24186.0
Cluster-7410.69206		Cluster-7410.68314		Cluster-7410.68528		Cluster-7410.100925				Cluster-7410.65526		Cluster-7410.77662
Cluster-7410.8195		Cluster-7410.52971		Cluster-7410.90503		Cluster-7410.66613				Cluster-7410.51488		Cluster-7410.73316
Cluster-7410.101949		Cluster-7410.55907		Cluster-7410.22435		Cluster-7410.7903				Cluster-7410.80296		Cluster-7410.51242
Cluster-7410.56074		Cluster-7410.71831		Cluster-7410.53203		Cluster-7410.39273				Cluster-7410.73906		Cluster-7410.13322
Cluster-7410.72312		Cluster-7410.67428		Cluster-7410.60197		Cluster-7410.51489				Cluster-7410.33755		Cluster-7410.10869
Cluster-10611.0		Cluster-7410.62462		Cluster-7410.35623		Cluster-7410.110807				Cluster-7410.33675		Cluster-30743.0
Cluster-7410.80799		Cluster-7410.69459		Cluster-7410.23036		Cluster-7410.16694				Cluster-7410.30539		Cluster-7410.81549
Cluster-7410.65987		Cluster-7410.66322		Cluster-7410.7873		Cluster-7410.74285				Cluster-7410.42065		Cluster-7410.29275
Cluster-7410.814		Cluster-7410.4773		Cluster-7410.73278		Cluster-7410.57096				Cluster-7410.46701		Cluster-7410.53859
Cluster-7410.83841		Cluster-7410.92359		Cluster-7410.23255		Cluster-7410.105005				Cluster-7410.9631		Cluster-7410.68067
Cluster-7410.29085		Cluster-7410.66813		Cluster-7410.62462		Cluster-7410.102816				Cluster-7410.85467		Cluster-7410.113265
Cluster-7410.32151		Cluster-7410.15791		Cluster-7410.62006		Cluster-1243.0				Cluster-7410.59825		Cluster-7410.61972
Cluster-7410.71881		Cluster-7410.94110		Cluster-7410.71831		Cluster-7410.19297				Cluster-7410.108333		Cluster-7410.43827
Cluster-7410.16694		Cluster-7410.102411		Cluster-7410.103743		Cluster-7410.73726				Cluster-7410.67843		Cluster-7410.55172
Cluster-7410.73703		Cluster-7410.96986		Cluster-7410.65652		Cluster-7410.33962				Cluster-7410.20088		Cluster-7410.28171
Cluster-7410.7021		Cluster-7410.76639		Cluster-7410.63527		Cluster-7410.72349				Cluster-7410.50158		Cluster-7410.87816
Cluster-7410.113314		Cluster-7410.64063		Cluster-7410.66519		Cluster-7410.16935				Cluster-7410.11421		Cluster-7410.66782
Cluster-7410.67203		Cluster-7410.12085		Cluster-7410.56016		Cluster-7410.101983				Cluster-7410.24149		Cluster-7410.6084
Cluster-7410.19878		Cluster-7410.23201		Cluster-7410.95958		Cluster-7410.38142				Cluster-7410.34567		Cluster-7410.114762
Cluster-7410.121569		Cluster-7410.99395		Cluster-7410.117453		Cluster-7410.42730				Cluster-7410.69093		Cluster-7410.30135
Cluster-7410.101828		Cluster-7410.105884		Cluster-7410.73655		Cluster-7410.72358				Cluster-7410.34986		Cluster-8948.0
Cluster-7410.115845		Cluster-7410.72496		Cluster-7410.86824		Cluster-7410.105007				Cluster-7410.34333		Cluster-7410.113635
Cluster-7410.22912		Cluster-7410.35130		Cluster-7410.75772		Cluster-7410.80040				Cluster-7410.42112		Cluster-7410.19001
Cluster-7410.34995		Cluster-7410.95626		Cluster-26100.0		Cluster-7410.106914				Cluster-7410.114854		Cluster-7410.66798
Cluster-7410.7942		Cluster-7410.62240		Cluster-7410.104036		Cluster-7410.88108				Cluster-7410.67846		Cluster-7410.12265
Cluster-7410.88964		Cluster-7410.68948		Cluster-24946.0		Cluster-7410.73436				Cluster-7410.113867		Cluster-7410.72743
Cluster-7410.72075		Cluster-7410.66161		Cluster-7410.114941		Cluster-7410.51730				Cluster-7410.15709		Cluster-1324.0
Cluster-7410.14469		Cluster-7410.32100		Cluster-7410.67408		Cluster-7410.101579				Cluster-1296.0		Cluster-7410.66260
Cluster-7410.79954		Cluster-7410.79930		Cluster-7410.63117		Cluster-7410.43724				Cluster-1691.0		Cluster-7410.7981
Cluster-7410.83848		Cluster-7410.67339		Cluster-7410.75095		Cluster-7410.82572				Cluster-7410.33329		Cluster-7410.22393
Cluster-7410.44921		Cluster-7410.17768		Cluster-7410.12383		Cluster-7410.40246				Cluster-7410.24340		Cluster-7410.59982
Cluster-7410.71949		Cluster-7410.24146		Cluster-7410.15707		Cluster-7410.91157				Cluster-7410.18577		Cluster-7410.82741
Cluster-7410.2045		Cluster-7410.26009		Cluster-7410.13767		Cluster-7410.91591				Cluster-7410.113171		Cluster-7410.65635
Cluster-7410.74285		Cluster-7410.5243		Cluster-7410.65594		Cluster-7410.51822				Cluster-7410.75417		Cluster-7410.66343
Cluster-7410.87816		Cluster-7410.67170		Cluster-7410.60309		Cluster-7410.71091				Cluster-7410.105465		Cluster-7410.68084
Cluster-7410.40876		Cluster-7410.113911		Cluster-7410.96578		Cluster-7410.55006				Cluster-7410.67952		Cluster-7410.113481
Cluster-7410.98460		Cluster-32214.0		Cluster-7410.60315		Cluster-7410.16328				Cluster-1827.0		Cluster-7410.96605
Cluster-7410.27817		Cluster-7410.11421		Cluster-7410.65732		Cluster-7410.72318				Cluster-7410.60499		Cluster-7410.66322
Cluster-7410.25015		Cluster-7410.102408		Cluster-7410.10502		Cluster-7410.8714				Cluster-7410.113490		Cluster-7410.22313
Cluster-7410.32655		Cluster-7410.13446		Cluster-7410.67158		Cluster-7410.44919				Cluster-7410.4482		Cluster-7410.53406
Cluster-7410.74286		Cluster-7410.82567		Cluster-7410.104776		Cluster-7410.107303				Cluster-7410.76185		Cluster-7410.77842
Cluster-7410.77501		Cluster-7410.66477		Cluster-7410.40479		Cluster-7410.4054				Cluster-42160.0		Cluster-7410.30409
Cluster-7410.83650		Cluster-7410.67264		Cluster-34757.0		Cluster-7410.26090				Cluster-7410.51202		Cluster-7410.84858
Cluster-7410.29048		Cluster-7410.83704		Cluster-7410.55524		Cluster-7410.55276				Cluster-7410.46941		Cluster-7410.86530
Cluster-7410.31686		Cluster-7410.73906		Cluster-7410.91232		Cluster-7410.88861				Cluster-7410.20467		Cluster-7410.35555
Cluster-7410.63919		Cluster-7410.57737		Cluster-7410.20262		Cluster-7410.76447				Cluster-7410.99610		Cluster-7410.61496
Cluster-7410.26871		Cluster-7410.62058		Cluster-7410.64783		Cluster-7410.88623				Cluster-7410.78784		Cluster-7410.9930
Cluster-7410.53825		Cluster-7410.70491		Cluster-7410.69106		Cluster-7410.50262				Cluster-7410.70963		Cluster-7410.60277
Cluster-7410.55172		Cluster-7410.55853		Cluster-7410.113698		Cluster-7410.39354				Cluster-7410.65736		Cluster-40051.0
Cluster-7410.76797		Cluster-7410.60413		Cluster-7410.30441		Cluster-7410.77910				Cluster-7410.12378		Cluster-7410.115432
Cluster-7410.87190		Cluster-7410.104095		Cluster-7410.97338		Cluster-7410.8872				Cluster-7410.22259		Cluster-7410.46895
Cluster-7410.39300		Cluster-7410.44263		Cluster-7410.110037		Cluster-7410.51946				Cluster-7410.34881		Cluster-7410.81157
Cluster-7410.477		Cluster-7410.48046		Cluster-7410.3216		Cluster-7410.101029				Cluster-7410.73594		Cluster-7410.50298
Cluster-7410.56425		Cluster-7410.66552		Cluster-7410.109154		Cluster-7410.96736				Cluster-7410.66231		Cluster-7410.84968
Cluster-7410.12360		Cluster-7410.5874		Cluster-7410.57440		Cluster-7410.37223				Cluster-7410.47404		Cluster-7410.10634
Cluster-7410.30604		Cluster-7410.86041		Cluster-7410.66165		Cluster-7410.87413				Cluster-7410.73718		Cluster-7410.61345
Cluster-7410.39153		Cluster-7410.23769		Cluster-28993.0		Cluster-7410.21197				Cluster-7410.70517		Cluster-7410.65466
Cluster-7410.21443		Cluster-7410.9875		Cluster-7410.24145		Cluster-7410.44776				Cluster-7410.69086		Cluster-7410.66843
Cluster-7410.105005		Cluster-7410.62845		Cluster-7410.59373		Cluster-7410.87629				Cluster-7410.60555		Cluster-7410.74267
Cluster-7410.9250		Cluster-7410.74007		Cluster-7410.76185		Cluster-7410.34851				Cluster-7410.75060		Cluster-7410.83178
Cluster-7410.39299		Cluster-7410.75122		Cluster-7410.19942		Cluster-7410.39814				Cluster-7410.88551		Cluster-7410.6022
Cluster-7410.60652		Cluster-7410.105946		Cluster-7410.36434		Cluster-7410.30221				Cluster-7410.79175		Cluster-7410.67150
Cluster-7410.1098		Cluster-24410.0		Cluster-7410.93015		Cluster-7410.49230				Cluster-7410.61806		Cluster-7410.49250
Cluster-7410.39873		Cluster-7410.8597		Cluster-7410.86453		Cluster-7410.51821				Cluster-7410.84792		Cluster-7410.12164
Cluster-7410.88728		Cluster-7410.73463		Cluster-7410.109650		Cluster-7410.112878				Cluster-7410.49208		Cluster-7410.12105
Cluster-7410.93430		Cluster-7410.113212		Cluster-7410.71842		Cluster-7410.21990				Cluster-7410.100064		Cluster-7410.121908
Cluster-7410.37858		Cluster-7410.52414		Cluster-7410.18473		Cluster-7410.115244				Cluster-7410.71503		Cluster-7410.71117
Cluster-7410.53859		Cluster-7410.95464		Cluster-7410.113386		Cluster-7410.105158				Cluster-7410.72576		Cluster-7410.6524
Cluster-26674.0		Cluster-7410.65922		Cluster-7410.68049		Cluster-7410.105888				Cluster-7410.61923		Cluster-7410.67252
Cluster-7410.49760		Cluster-7410.93843		Cluster-7410.7980						Cluster-7410.10806		Cluster-7410.70787
Cluster-7410.57094		Cluster-7410.40772		Cluster-7410.109553						Cluster-7410.118337		Cluster-7410.64566
Cluster-7410.67308		Cluster-7410.66462		Cluster-7410.32540						Cluster-42689.0		Cluster-7410.44921
Cluster-7410.103926		Cluster-7410.30553		Cluster-7410.59966						Cluster-7410.119630		Cluster-7410.113866
Cluster-7410.51252		Cluster-7410.60599		Cluster-7410.26509						Cluster-7410.99306		Cluster-7410.37504
Cluster-7410.63837		Cluster-7410.66571		Cluster-28744.0						Cluster-7410.87347		Cluster-7410.66570
Cluster-7410.76735		Cluster-7410.58549		Cluster-7410.72576						Cluster-7410.52908		Cluster-7410.5108
Cluster-7410.67170		Cluster-7410.106239		Cluster-7410.29638						Cluster-7410.10065		Cluster-7410.47442
Cluster-7410.67218		Cluster-7410.63970		Cluster-7410.11854						Cluster-7410.7428		Cluster-7410.64586
Cluster-7410.9790		Cluster-7410.44969		Cluster-7410.92863						Cluster-14611.0		Cluster-7410.105550
Cluster-7410.120413		Cluster-7410.114851		Cluster-7410.50333						Cluster-7410.51990		Cluster-7410.69037
Cluster-7410.84985		Cluster-7410.65944		Cluster-7410.53600						Cluster-7410.8656		Cluster-7410.104965
Cluster-7410.100573		Cluster-7410.22922		Cluster-7410.34651						Cluster-7410.8709		Cluster-7410.112863
Cluster-7410.112029		Cluster-7410.24148		Cluster-7410.82919						Cluster-7410.11520		Cluster-7410.17639
Cluster-7410.76974		Cluster-7410.89373		Cluster-7410.84072						Cluster-7410.58334		Cluster-7410.26515
Cluster-7410.96602		Cluster-7410.39091		Cluster-7410.9180						Cluster-38529.2		Cluster-7410.66389
Cluster-7410.105203		Cluster-7410.66092		Cluster-7410.66336						Cluster-7410.33745		Cluster-7410.9250
Cluster-7410.107858		Cluster-7410.59726		Cluster-12734.0						Cluster-7410.87904		Cluster-7410.24515
Cluster-7410.54005		Cluster-7410.7675		Cluster-7410.108835						Cluster-7410.49187		Cluster-7410.56526
Cluster-7410.71288		Cluster-7410.79658		Cluster-7410.47297						Cluster-25477.0		Cluster-7747.0
Cluster-7410.88580		Cluster-24765.0		Cluster-11676.0						Cluster-7410.93100		Cluster-7410.116308
Cluster-7410.29533		Cluster-7410.67874		Cluster-7410.69838						Cluster-7410.62941		Cluster-7410.10276
Cluster-7410.66400		Cluster-7410.98505		Cluster-7410.8711						Cluster-36150.0		Cluster-7410.77113
Cluster-7410.6480		Cluster-7410.100110		Cluster-7410.115958						Cluster-4392.0		Cluster-7410.9019
Cluster-7410.104668		Cluster-7410.66258		Cluster-7410.65409						Cluster-16316.1		Cluster-7410.54396
Cluster-7410.78008		Cluster-7410.69495		Cluster-7410.88136						Cluster-29039.0		Cluster-7410.66655
Cluster-7410.114078		Cluster-7410.32328		Cluster-7410.87320						Cluster-7410.5633		Cluster-7410.40718
Cluster-7410.30263		Cluster-7410.65242		Cluster-7410.98113						Cluster-7410.57367		Cluster-7410.10398
Cluster-7410.101177		Cluster-28744.0		Cluster-7410.48461						Cluster-23029.0		Cluster-7410.37788
Cluster-7410.20601		Cluster-7410.31089		Cluster-7410.115296						Cluster-7410.44058		Cluster-7410.115643
Cluster-7410.85669		Cluster-7410.76160		Cluster-7410.59249						Cluster-7410.100008		Cluster-7410.44062
Cluster-7410.28076		Cluster-7410.69522		Cluster-7410.64594						Cluster-7410.42087		Cluster-7410.60720
Cluster-7410.44145		Cluster-7410.63118		Cluster-7410.38974						Cluster-7410.109089		Cluster-7410.57046
Cluster-7410.87439		Cluster-7410.52399		Cluster-7410.41183						Cluster-7410.42718		Cluster-7410.12097
Cluster-7410.71745		Cluster-7410.22462		Cluster-7410.5874						Cluster-7410.108676		Cluster-7410.95062
Cluster-7410.20593		Cluster-7410.65772		Cluster-7410.69438						Cluster-7410.97576		Cluster-40771.0
Cluster-7410.11674		Cluster-7410.65316		Cluster-7410.7645						Cluster-7410.79420		Cluster-7410.64063
Cluster-7410.103681		Cluster-7410.19633		Cluster-7410.11272						Cluster-7410.67006		Cluster-7410.23397
Cluster-7410.32403		Cluster-7410.104642		Cluster-7410.12001						Cluster-7410.61310		Cluster-7410.10464
Cluster-7410.26406		Cluster-7410.67676		Cluster-7410.90446						Cluster-7410.7657		Cluster-7410.18524
Cluster-7410.2771		Cluster-7410.70233		Cluster-7410.52177						Cluster-7410.24067		Cluster-7410.84723
Cluster-7410.27556		Cluster-7410.69503		Cluster-7410.11046						Cluster-7410.76332		Cluster-7410.96602
Cluster-24969.0		Cluster-7410.70332		Cluster-7410.66871						Cluster-7410.32593		Cluster-7410.107626
Cluster-7410.11046		Cluster-7410.93272		Cluster-36437.0						Cluster-7410.121286		Cluster-7410.5296
Cluster-7410.64566		Cluster-7410.11605		Cluster-21494.0						Cluster-7410.66027		Cluster-41711.0
Cluster-7410.113636		Cluster-7410.67006		Cluster-7410.55063						Cluster-7410.68499		Cluster-7410.84613
Cluster-7410.2380		Cluster-7410.13806		Cluster-7410.115326						Cluster-7410.63537		Cluster-7410.47038
Cluster-7410.65184		Cluster-7410.65592		Cluster-7410.57808						Cluster-7410.69065		Cluster-7410.47436
Cluster-7410.22514		Cluster-7410.58961		Cluster-7410.8710						Cluster-7410.83074		Cluster-7410.72887
Cluster-7410.12603		Cluster-7410.51804		Cluster-7410.4958						Cluster-7410.26096		Cluster-7410.65029
Cluster-7410.97315		Cluster-7410.8780		Cluster-7410.117441						Cluster-7410.116313		Cluster-7410.39153
Cluster-7410.25476		Cluster-7410.67037		Cluster-7410.34157						Cluster-19740.0		Cluster-7410.9565
Cluster-7410.32194		Cluster-7410.85678		Cluster-7410.46960						Cluster-7410.51543		Cluster-23409.0
Cluster-7410.34481		Cluster-7410.68332		Cluster-7410.19474						Cluster-7410.68747		Cluster-7410.109129
Cluster-7410.56526		Cluster-7410.101194		Cluster-7410.116220						Cluster-7410.85491		Cluster-7410.21152
Cluster-7410.63523		Cluster-7410.38921		Cluster-7410.118708						Cluster-7410.9489		Cluster-7410.37660
Cluster-7410.71117		Cluster-7410.87637		Cluster-7410.25933						Cluster-7410.72060		Cluster-7410.114851
Cluster-7410.72754		Cluster-7410.63827		Cluster-7410.97684						Cluster-7410.62411		Cluster-7410.64326
Cluster-7410.6665		Cluster-7410.77245		Cluster-7410.7110						Cluster-7410.66362		Cluster-7410.99395
Cluster-7410.101169		Cluster-7410.40519		Cluster-7410.106369						Cluster-7410.66732		Cluster-7410.87843
Cluster-7410.91591		Cluster-7410.107390		Cluster-7410.60955						Cluster-7410.44649		Cluster-7410.60197
Cluster-7410.99675		Cluster-7410.106229		Cluster-7410.42520						Cluster-7410.26555		Cluster-7410.63160
Cluster-15978.0		Cluster-7410.42520		Cluster-7410.55119						Cluster-7410.117548		Cluster-7410.5315
Cluster-31894.0		Cluster-7410.69353		Cluster-7410.33619						Cluster-7410.77429		Cluster-7410.112346
Cluster-7410.28760		Cluster-7410.88960		Cluster-7410.89730						Cluster-28932.0		Cluster-7410.43334
Cluster-7410.72291		Cluster-7410.9930		Cluster-7410.61340						Cluster-7410.87671		Cluster-7410.59942
Cluster-7410.97130		Cluster-7410.35126		Cluster-7410.7067						Cluster-7410.33305		Cluster-7410.118829
Cluster-40051.0		Cluster-7410.29015		Cluster-30963.0						Cluster-7410.35229		Cluster-7410.106371
Cluster-25240.0		Cluster-34224.0		Cluster-7410.101193						Cluster-7410.10538		Cluster-7410.113616
Cluster-7410.68731		Cluster-7410.41165		Cluster-7410.26611						Cluster-7410.26021		Cluster-7410.11639
Cluster-7410.74287		Cluster-7410.13970		Cluster-7410.35199						Cluster-7410.39834		Cluster-7410.104776
Cluster-7410.86923		Cluster-7410.63062		Cluster-7410.44921						Cluster-30192.0		Cluster-7410.9020
Cluster-7410.105085		Cluster-7410.90275		Cluster-7410.64838						Cluster-7410.60526		Cluster-7410.31431
Cluster-7410.63552		Cluster-7410.73689		Cluster-7410.26179						Cluster-7410.108321
Cluster-7410.67932		Cluster-7410.27015		Cluster-7410.108086						Cluster-7410.95491
Cluster-7410.19833		Cluster-7410.71203		Cluster-7410.11577						Cluster-7410.24886
Cluster-7410.84858		Cluster-7410.17699		Cluster-7410.38801						Cluster-7410.114190
Cluster-7410.107724		Cluster-7410.23118		Cluster-7410.50992						Cluster-7410.88385
Cluster-7410.10653		Cluster-7410.15265		Cluster-7410.82322						Cluster-7410.116421
Cluster-7410.51489		Cluster-7410.55280		Cluster-7410.21261						Cluster-7410.88603
Cluster-7410.102697		Cluster-7410.107075		Cluster-7410.86515						Cluster-7410.101238
Cluster-7410.22254		Cluster-7410.75207		Cluster-7410.76812						Cluster-7410.48048
Cluster-7410.110038		Cluster-7410.102399		Cluster-7410.83154						Cluster-7410.73402
Cluster-7410.1665		Cluster-7410.18440		Cluster-7410.24951						Cluster-7410.70518
Cluster-7410.884		Cluster-7410.39116		Cluster-7410.62509						Cluster-7410.97721
Cluster-7410.22547		Cluster-7410.66909		Cluster-7410.112863						Cluster-7410.68841
Cluster-7410.30132		Cluster-7410.68208		Cluster-7410.116592						Cluster-7410.95961
Cluster-7410.96104		Cluster-7410.15790		Cluster-7410.66570						Cluster-7410.29831
Cluster-7410.102344		Cluster-7410.73109		Cluster-7410.4968						Cluster-7410.90408
Cluster-7410.67874		Cluster-7410.59291		Cluster-7410.24253						Cluster-7410.78840
Cluster-7410.93045		Cluster-7410.65773		Cluster-31885.0						Cluster-7410.86998
Cluster-7410.53680		Cluster-7410.55425		Cluster-7410.66258						Cluster-7410.27676
Cluster-7410.96117		Cluster-7410.98501		Cluster-7410.45373						Cluster-7410.66460
Cluster-7410.57524		Cluster-7410.44653		Cluster-7410.109068						Cluster-30922.0
Cluster-9589.0		Cluster-7410.75061		Cluster-7410.66160						Cluster-7410.13841
Cluster-7410.82268		Cluster-7410.83154		Cluster-7410.51015						Cluster-7410.49238
Cluster-7410.82289		Cluster-7410.59107		Cluster-7410.87277						Cluster-7410.7781
Cluster-7410.53378		Cluster-7410.19872		Cluster-7410.91640						Cluster-7410.68106
Cluster-7410.62170		Cluster-7410.84615		Cluster-7410.62871						Cluster-7410.69871
Cluster-7410.107560		Cluster-7410.87370		Cluster-7410.9545						Cluster-7410.72105
Cluster-7410.70997		Cluster-27594.0		Cluster-7410.55555						Cluster-7410.677
Cluster-7410.119455		Cluster-7410.38718		Cluster-7410.33813						Cluster-7410.84500
Cluster-7410.39876		Cluster-7410.97517		Cluster-14847.0						Cluster-7410.41905
Cluster-7410.105704		Cluster-7410.11041		Cluster-7410.47007						Cluster-7410.345
Cluster-7410.68078		Cluster-7410.106663		Cluster-7410.67042						Cluster-1340.0
Cluster-7410.25507		Cluster-7410.84616		Cluster-7410.101155						Cluster-42156.2
Cluster-7410.75198		Cluster-7410.31294		Cluster-7410.4774						Cluster-7410.62229
Cluster-7410.60639		Cluster-7410.71373		Cluster-7410.17670						Cluster-7410.15655
Cluster-7410.71091		Cluster-7410.116166		Cluster-7410.89915						Cluster-7410.49013
Cluster-7410.109138		Cluster-7410.19001		Cluster-7410.12602						Cluster-7410.32814
Cluster-7410.103750		Cluster-7410.73020		Cluster-7410.12087						Cluster-7410.117467
Cluster-7410.34254		Cluster-7410.115378		Cluster-7410.34150						Cluster-7410.114810
Cluster-7410.100711		Cluster-7410.69854		Cluster-7410.11798						Cluster-7410.40207
Cluster-7410.77723		Cluster-7410.71052		Cluster-19814.0						Cluster-7410.85390
Cluster-7410.91772		Cluster-7410.100000		Cluster-7410.114451						Cluster-1120.0
Cluster-7410.81155		Cluster-7410.67664		Cluster-7410.30604						Cluster-7410.69838
Cluster-7410.120001		Cluster-25392.0		Cluster-7410.45254						Cluster-7410.72624
Cluster-7410.90640		Cluster-7410.69713		Cluster-7410.112504						Cluster-7410.26263
Cluster-7410.7820		Cluster-7410.114952		Cluster-7410.108574						Cluster-7410.66658
Cluster-7410.93039		Cluster-7410.61348		Cluster-7410.118704						Cluster-7410.8001
Cluster-7410.19030		Cluster-7410.66719		Cluster-7410.93625						Cluster-7410.119516
Cluster-7410.45324		Cluster-7410.65784		Cluster-7410.31567						Cluster-7410.66525
Cluster-7410.65658		Cluster-7410.91546		Cluster-7410.2311						Cluster-7410.73467
Cluster-7410.87503		Cluster-7410.82267		Cluster-7410.50681						Cluster-7410.62812
Cluster-7410.43631		Cluster-7410.77200		Cluster-7410.27905						Cluster-7410.101738
Cluster-7410.66223		Cluster-7410.34481		Cluster-7410.115549						Cluster-7410.73115
Cluster-7410.121370		Cluster-7410.66834		Cluster-7410.31182						Cluster-7410.41369
Cluster-7410.69858		Cluster-7410.95662		Cluster-7410.62427						Cluster-7410.4419
Cluster-7410.11272		Cluster-7410.34489		Cluster-7410.99777						Cluster-7410.66212
Cluster-7410.27905		Cluster-7410.75171		Cluster-7410.90447						Cluster-7410.30932
Cluster-7410.6759		Cluster-7410.82748		Cluster-7410.66719						Cluster-7410.29444
Cluster-7410.36224		Cluster-7410.66669		Cluster-7410.96417						Cluster-7410.43658
Cluster-7410.18550		Cluster-7410.67375		Cluster-7410.74866						Cluster-7410.104188
Cluster-7410.67705		Cluster-7410.93625		Cluster-7410.95937						Cluster-35333.0
Cluster-7410.3981		Cluster-7410.66328		Cluster-28415.0						Cluster-7410.68530
Cluster-7410.113516		Cluster-7410.117973		Cluster-7410.96812						Cluster-7410.98414
Cluster-7410.98495		Cluster-7410.65297		Cluster-7410.16097						Cluster-7410.18851
Cluster-7410.117257		Cluster-7410.12647		Cluster-7410.119914						Cluster-21648.0
Cluster-7410.76240		Cluster-7410.66736		Cluster-35707.1						Cluster-7410.11696
Cluster-7410.6084		Cluster-7410.88744		Cluster-7410.26327						Cluster-7410.65319
Cluster-20285.1		Cluster-7410.77710		Cluster-7410.95538						Cluster-28536.0
Cluster-7410.47402		Cluster-7410.48048		Cluster-7410.29403						Cluster-7410.27837
Cluster-7410.51052		Cluster-7410.18441		Cluster-7410.88603						Cluster-7410.99428
Cluster-7410.67340		Cluster-7410.52430		Cluster-7410.96189						Cluster-7410.66852
Cluster-7410.39240		Cluster-7410.30132		Cluster-7410.9989						Cluster-35129.0
Cluster-7410.18063		Cluster-7410.8992		Cluster-7410.2734						Cluster-7410.28119
Cluster-7410.11076		Cluster-7410.62585		Cluster-26340.0						Cluster-7410.92180
Cluster-7410.116916		Cluster-7410.9180		Cluster-7410.28942						Cluster-1650.0
Cluster-2416.0		Cluster-7410.22063		Cluster-7410.107723						Cluster-7410.65922
Cluster-7410.58189		Cluster-7410.29336		Cluster-7410.116166						Cluster-7410.58144
Cluster-7410.68697		Cluster-7410.100416		Cluster-5356.0						Cluster-7410.77387
Cluster-7410.97728		Cluster-7410.58140		Cluster-7410.48139						Cluster-7410.66675
Cluster-7410.68724		Cluster-28676.0		Cluster-7410.113216						Cluster-7410.115326
Cluster-7410.81157		Cluster-7410.102407		Cluster-7410.96196						Cluster-7410.61644
Cluster-7410.110960		Cluster-7410.113632		Cluster-40712.0						Cluster-7410.36808
Cluster-7410.8889		Cluster-7410.94290		Cluster-7410.27288						Cluster-7410.53203
Cluster-7410.47054		Cluster-7410.108669		Cluster-7410.26648						Cluster-7410.114364
Cluster-7410.102378		Cluster-7410.31566		Cluster-7410.65733						Cluster-7410.42416
Cluster-7410.86995		Cluster-7410.99905		Cluster-7410.65613						Cluster-7410.117320
Cluster-7410.107261		Cluster-7410.7903		Cluster-7410.65857						Cluster-7410.40253
Cluster-7410.48415		Cluster-7410.64594		Cluster-7410.113679						Cluster-7410.69860
Cluster-7410.83339		Cluster-7410.63009		Cluster-7410.37408						Cluster-7410.93993
Cluster-7410.11061		Cluster-7410.78688		Cluster-7410.46278						Cluster-7410.73810
Cluster-27317.0		Cluster-7410.2854		Cluster-7410.36430						Cluster-7410.15482
Cluster-7410.80687		Cluster-7410.52147		Cluster-7410.20570						Cluster-7410.79699
Cluster-7410.115248		Cluster-7410.84513		Cluster-7410.112865						Cluster-7410.93835
Cluster-7410.83214		Cluster-7410.79189		Cluster-7410.31089						Cluster-7410.80717
Cluster-7410.103250		Cluster-7410.74413		Cluster-7410.108712						Cluster-7410.12317
Cluster-7410.109254		Cluster-7410.103763		Cluster-7410.103897						Cluster-7410.59011
Cluster-7410.4054		Cluster-7410.73402		Cluster-7410.46976						Cluster-7410.65042
Cluster-7410.84946		Cluster-7410.29156		Cluster-7410.87816						Cluster-7410.99268
Cluster-7410.72520		Cluster-7410.68968		Cluster-7410.108894						Cluster-7410.42520
Cluster-18161.0		Cluster-7410.94033		Cluster-7410.12467						Cluster-7410.122573
Cluster-24186.0		Cluster-7410.56550		Cluster-7410.86530						Cluster-7410.64879
Cluster-7410.62553		Cluster-7410.87193		Cluster-7410.7041						Cluster-37199.0
Cluster-7410.97790		Cluster-7410.63931		Cluster-7410.5569						Cluster-25695.0
Cluster-34580.3		Cluster-7410.114417		Cluster-7410.37546						Cluster-7410.65730
Cluster-7410.118417		Cluster-7410.46786		Cluster-7410.41801						Cluster-7410.35873
Cluster-41897.0		Cluster-7410.54420		Cluster-7410.65538						Cluster-7410.71229
Cluster-7410.50333		Cluster-7410.9711		Cluster-7410.92359						Cluster-7410.46823
Cluster-512.0		Cluster-7410.108925		Cluster-7410.97576						Cluster-7410.57982
Cluster-7410.58249		Cluster-7410.36717		Cluster-3810.0						Cluster-7410.83758
Cluster-7410.26410		Cluster-7410.78784		Cluster-7410.65970						Cluster-7410.89088
Cluster-7410.103709		Cluster-7410.79802		Cluster-7410.1895						Cluster-7410.116004
Cluster-7410.38975		Cluster-7410.24478		Cluster-7410.9250						Cluster-7410.85029
Cluster-7410.15716		Cluster-7410.63032		Cluster-7410.119630						Cluster-7410.91389
Cluster-7410.21922		Cluster-7410.70879		Cluster-7410.13654						Cluster-7410.51692
Cluster-7410.5709		Cluster-17269.0		Cluster-7410.115643						Cluster-7410.115605
Cluster-7410.119063		Cluster-7410.59142		Cluster-40250.0						Cluster-7410.66632
Cluster-7410.11955		Cluster-4677.0		Cluster-7410.101086						Cluster-7410.106976
Cluster-7410.89330		Cluster-7410.83721		Cluster-7410.115478						Cluster-7410.34710
Cluster-7410.80032		Cluster-7410.59864		Cluster-7410.9196						Cluster-34013.0
Cluster-7410.33277		Cluster-7410.76012		Cluster-7410.102146						Cluster-7410.111349
Cluster-7410.22031		Cluster-7410.67665		Cluster-7410.44161						Cluster-7410.4465
Cluster-7410.102816		Cluster-30534.0		Cluster-7410.72355						Cluster-7410.10434
Cluster-27265.2		Cluster-7410.114760		Cluster-7410.77907						Cluster-7410.70966
Cluster-7410.66325		Cluster-7410.53679		Cluster-7410.81943						Cluster-7410.117004
Cluster-7410.66551		Cluster-7410.50818		Cluster-7410.119491						Cluster-7410.60500
Cluster-7410.49565		Cluster-7410.91479		Cluster-7410.23397						Cluster-7410.102146
Cluster-7410.28307		Cluster-24070.0		Cluster-7410.6833						Cluster-7410.18379
Cluster-7410.8872		Cluster-7410.56016		Cluster-7410.47441						Cluster-7410.43464
Cluster-7410.68670		Cluster-39906.0		Cluster-7410.114762						Cluster-7410.60056
Cluster-30977.0		Cluster-7410.7873		Cluster-7410.54056						Cluster-7410.67692
Cluster-7410.81162		Cluster-7410.24253		Cluster-7410.66846						Cluster-7410.112209
Cluster-7410.29945		Cluster-7410.101238		Cluster-7410.7820						Cluster-7410.99604
Cluster-7410.42318		Cluster-7410.108321		Cluster-25016.0						Cluster-7410.15898
Cluster-7410.21960		Cluster-7410.29380		Cluster-7410.58961						Cluster-22643.0
Cluster-7410.99764		Cluster-7410.92720		Cluster-7410.33294						Cluster-7410.81836
Cluster-7410.114442		Cluster-25868.0		Cluster-7410.110960						Cluster-7410.34335
Cluster-7410.78310		Cluster-7410.61340		Cluster-7410.113697						Cluster-7410.41323
Cluster-7410.93046		Cluster-7410.83273		Cluster-7410.28303						Cluster-25874.0
Cluster-7410.45663		Cluster-7410.4372		Cluster-7410.109493						Cluster-7410.54040
Cluster-7410.19722		Cluster-7410.87190		Cluster-7410.118975						Cluster-42363.0
Cluster-7410.34606		Cluster-7410.108835		Cluster-7410.118036						Cluster-7410.10265
Cluster-7410.7299		Cluster-7410.41694		Cluster-7410.77245						Cluster-7410.24207
Cluster-7410.11216		Cluster-7410.119640		Cluster-30330.0						Cluster-7410.100479
Cluster-7410.105337		Cluster-7410.120650		Cluster-7410.73689						Cluster-7410.118040
Cluster-7410.39072		Cluster-7410.79001		Cluster-7410.97340						Cluster-7410.25450
Cluster-7410.65765		Cluster-42156.0		Cluster-7410.19418						Cluster-27401.0
Cluster-7410.36672		Cluster-7410.11853		Cluster-7410.25015						Cluster-7410.116867
Cluster-7410.3734		Cluster-7410.100960		Cluster-7410.109254						Cluster-7410.3993
Cluster-7410.116105		Cluster-7410.5800		Cluster-7410.97685						Cluster-7410.3419
Cluster-7410.122031		Cluster-7410.62213		Cluster-7410.114501						Cluster-7410.64781
Cluster-7410.52938		Cluster-7410.67031		Cluster-7410.93785						Cluster-7410.76816
Cluster-7410.52702		Cluster-7410.19470		Cluster-7410.71858						Cluster-16391.0
Cluster-7410.27630		Cluster-7410.83396		Cluster-7410.64284						Cluster-7410.66368
Cluster-7410.73840		Cluster-7410.113376		Cluster-7410.35122						Cluster-7410.116709
Cluster-7410.98501		Cluster-7410.13937		Cluster-7410.23033						Cluster-7410.86453
Cluster-7410.102645		Cluster-7410.50610		Cluster-7410.10265						Cluster-7410.101077
Cluster-7410.32137		Cluster-7410.53944		Cluster-7410.50010						Cluster-7410.101086
Cluster-7410.37358		Cluster-7410.60771		Cluster-7410.115959						Cluster-7410.55389
Cluster-40334.0		Cluster-7410.108086		Cluster-15978.0						Cluster-7410.76925
Cluster-7410.14581		Cluster-7410.12164		Cluster-7410.40102						Cluster-7410.70307
Cluster-7410.113239		Cluster-7410.100328		Cluster-7410.66851						Cluster-7410.69055
Cluster-7410.36225		Cluster-7410.106600		Cluster-7410.87580						Cluster-7410.77034
Cluster-7410.103152		Cluster-7410.66740		Cluster-7410.71063						Cluster-7410.97775
Cluster-7410.71051		Cluster-7410.112209		Cluster-7410.96896						Cluster-7410.65316
Cluster-7410.9206		Cluster-7410.22313		Cluster-7410.57268						Cluster-7410.34341
Cluster-7410.93057		Cluster-7410.117766		Cluster-7410.110310						Cluster-7410.29704
Cluster-7410.114752		Cluster-7410.63046		Cluster-42363.1						Cluster-7410.374
Cluster-7410.103752		Cluster-7410.19942		Cluster-7410.115372						Cluster-7410.83180
Cluster-7410.65789		Cluster-7410.29064		Cluster-7410.70413						Cluster-7410.93870
Cluster-7410.11407		Cluster-7410.75125		Cluster-7410.3752						Cluster-7410.10665
Cluster-7410.66566		Cluster-7410.38524		Cluster-7410.90979						Cluster-7410.77326
Cluster-7410.113233		Cluster-7410.67132		Cluster-7410.8798						Cluster-7410.12326
Cluster-7410.45967		Cluster-7410.60558		Cluster-41714.0						Cluster-7410.75095
Cluster-7410.12166		Cluster-7410.88368		Cluster-31411.0						Cluster-7410.65353
Cluster-7410.19638		Cluster-20980.0		Cluster-7410.67479						Cluster-7410.94869
Cluster-7410.28579		Cluster-41553.0		Cluster-7410.91930						Cluster-7410.37651
Cluster-7410.12434		Cluster-7410.49392		Cluster-7410.110237						Cluster-7410.115105
Cluster-7410.60963		Cluster-7410.108322		Cluster-7410.66708						Cluster-35160.0
Cluster-36185.0		Cluster-7410.87192		Cluster-7410.81811						Cluster-37214.0
Cluster-7410.1891		Cluster-7410.50823		Cluster-7410.115367						Cluster-7410.64810
Cluster-7410.75280		Cluster-7410.67441		Cluster-7410.44119						Cluster-7410.35245
Cluster-7410.72851		Cluster-7410.87373		Cluster-7410.56017						Cluster-7410.67618
Cluster-7410.77562		Cluster-7410.40759		Cluster-7410.8581						Cluster-7410.75505
Cluster-7410.27550		Cluster-7410.101060		Cluster-7410.114398						Cluster-7410.38542
Cluster-7410.28765		Cluster-7410.117758		Cluster-7410.39921						Cluster-7410.85527
Cluster-7410.30844		Cluster-7410.30378		Cluster-7410.12207						Cluster-7410.56017
Cluster-7410.118148		Cluster-7410.97753		Cluster-7409.0						Cluster-7410.53639
Cluster-7410.54247		Cluster-7410.101251		Cluster-22211.0						Cluster-7410.40388
Cluster-7410.68161		Cluster-7410.62583		Cluster-7410.67132						Cluster-7410.35656
Cluster-41711.0		Cluster-7410.72587		Cluster-7410.50448						Cluster-7410.67668
Cluster-7410.78365		Cluster-7410.112866		Cluster-7410.72804						Cluster-7410.106162
Cluster-7410.50326		Cluster-7410.60572		Cluster-7410.120651						Cluster-7410.86187
Cluster-1016.0		Cluster-7410.83286		Cluster-35160.0						Cluster-7410.50818
Cluster-7410.26788		Cluster-7410.12376		Cluster-7410.55525						Cluster-7410.95192
Cluster-7410.54396		Cluster-7410.80592		Cluster-7410.50390						Cluster-7410.64347
Cluster-7410.71272		Cluster-7410.99352		Cluster-7410.61635						Cluster-7410.121106
Cluster-7410.81649		Cluster-7410.59937		Cluster-7410.45488						Cluster-7410.91523
Cluster-7410.59598		Cluster-7410.39354		Cluster-34351.0						Cluster-7410.53665
Cluster-7410.57366		Cluster-7410.96479		Cluster-7410.29592						Cluster-7410.7179
Cluster-7410.104165		Cluster-7410.40518		Cluster-32880.0						Cluster-39697.0
Cluster-7410.66109		Cluster-7410.78886		Cluster-7410.70781						Cluster-7410.110310
Cluster-7410.76447		Cluster-7410.73106		Cluster-7410.65614						Cluster-7410.94566
Cluster-7410.22911		Cluster-7410.65833		Cluster-7410.22931						Cluster-7410.53245
Cluster-7410.91827		Cluster-7410.57621		Cluster-7410.84968						Cluster-7410.72207
Cluster-7410.100613		Cluster-7410.73398		Cluster-7410.56524						Cluster-7410.71203
Cluster-7410.67871		Cluster-7410.100304		Cluster-7410.87817						Cluster-7410.96189
Cluster-7410.115531		Cluster-7410.12667		Cluster-7410.72565						Cluster-7410.99777
Cluster-7410.54025		Cluster-7410.66734		Cluster-7410.11269						Cluster-7410.90146
Cluster-7410.68084		Cluster-7410.103409		Cluster-7410.60572						Cluster-7410.89915
Cluster-19217.0		Cluster-7410.61472		Cluster-7410.74345						Cluster-7410.58714
Cluster-7410.113142		Cluster-7410.7042		Cluster-7410.85112						Cluster-7410.37477
Cluster-7410.107395		Cluster-7410.102344		Cluster-7410.85110						Cluster-7410.15143
Cluster-40323.0		Cluster-7410.90995		Cluster-32005.0						Cluster-7410.64598
Cluster-7410.66705		Cluster-7410.18898		Cluster-7410.96420						Cluster-7410.37389
Cluster-7410.30242		Cluster-7410.70923		Cluster-7410.80549						Cluster-7410.45327
Cluster-7410.66028		Cluster-7410.66151		Cluster-41711.0						Cluster-7410.63897
Cluster-7410.99662		Cluster-7410.67909		Cluster-7410.49462						Cluster-7410.57115
Cluster-7410.31006		Cluster-7410.41288		Cluster-7410.67787						Cluster-7410.83756
Cluster-7410.81160		Cluster-7410.101578		Cluster-7410.68042						Cluster-7410.60524
Cluster-7410.102342		Cluster-7410.21167		Cluster-7410.5315						Cluster-7410.67075
Cluster-7410.26791		Cluster-7410.27311		Cluster-7410.67676						Cluster-7410.15822
Cluster-7410.113		Cluster-7410.65591		Cluster-7410.106385						Cluster-7410.9544
Cluster-11464.0		Cluster-7410.33813		Cluster-7410.37228						Cluster-7410.85987
Cluster-7410.100087		Cluster-7410.81313		Cluster-7410.116308						Cluster-7410.95457
Cluster-18505.0		Cluster-7410.59249		Cluster-7410.119055						Cluster-7410.79886
Cluster-7410.10256		Cluster-7410.108964		Cluster-7410.3712						Cluster-7410.24737
Cluster-7410.15736		Cluster-7410.10801		Cluster-7410.42039						Cluster-42251.1
Cluster-7410.41713		Cluster-7410.65585		Cluster-7410.93040						Cluster-7410.9629
Cluster-7410.33268		Cluster-7410.67449		Cluster-20519.0						Cluster-7410.43094
Cluster-7410.107012		Cluster-7410.66433		Cluster-7410.5779						Cluster-7410.66210
Cluster-33894.0		Cluster-7410.95653		Cluster-7410.73437						Cluster-7410.66638
Cluster-7410.11041		Cluster-7410.67781		Cluster-7410.83606						Cluster-7410.12385
Cluster-7410.4995		Cluster-7410.40270		Cluster-7410.79804						Cluster-7410.38130
Cluster-7410.94175		Cluster-7410.79844		Cluster-7410.117467						Cluster-7410.39921
Cluster-7410.111890		Cluster-7410.29275		Cluster-10044.0						Cluster-7410.61293
Cluster-7410.67339		Cluster-7410.31463		Cluster-7410.18606						Cluster-7410.566
Cluster-7410.93922		Cluster-7410.66787		Cluster-7410.73864						Cluster-7410.55907
Cluster-7410.97094		Cluster-7410.52370		Cluster-7410.59252						Cluster-7410.66682
Cluster-7410.67337		Cluster-7410.98414		Cluster-7410.70462						Cluster-7410.117943
Cluster-7410.69953		Cluster-7410.69523		Cluster-7410.67727						Cluster-7410.41804
Cluster-7410.61312		Cluster-7410.28942		Cluster-7410.115571						Cluster-7410.29788
Cluster-7410.65607		Cluster-7410.62557		Cluster-7410.36007						Cluster-7410.49249
Cluster-7410.18619		Cluster-7410.75739		Cluster-7410.72266						Cluster-7410.64486
Cluster-7410.97744		Cluster-7410.12045		Cluster-7410.22703						Cluster-7410.73937
Cluster-7410.106864		Cluster-7410.60430		Cluster-7410.105246						Cluster-7410.107891
Cluster-7410.115634		Cluster-7410.17782		Cluster-25580.0						Cluster-7410.6572
Cluster-7410.113198		Cluster-7410.2776		Cluster-7410.68977						Cluster-7410.94219
Cluster-7410.83886		Cluster-7410.70250		Cluster-21049.0						Cluster-7410.64929
Cluster-7410.15255		Cluster-7410.70196		Cluster-7410.32360						Cluster-7410.110193
Cluster-7410.97342		Cluster-7410.63972		Cluster-7410.5709						Cluster-7410.100996
Cluster-7410.100985		Cluster-7410.74267		Cluster-7410.41943						Cluster-7410.40403
Cluster-7410.33109		Cluster-7410.53753		Cluster-7410.73690						Cluster-17829.0
Cluster-7410.4495		Cluster-7410.88172		Cluster-7410.97172						Cluster-7410.12747
Cluster-7410.62917		Cluster-20298.1		Cluster-7410.9020						Cluster-7410.28457
Cluster-40064.0		Cluster-7410.27956		Cluster-7410.36245						Cluster-7410.14478
Cluster-7410.108775		Cluster-7410.85771		Cluster-7410.73104						Cluster-7410.88444
Cluster-7410.63343		Cluster-7410.63023		Cluster-7410.29219						Cluster-7410.97280
Cluster-7410.22077		Cluster-7410.102084		Cluster-7410.105142						Cluster-7410.118037
Cluster-7410.8910		Cluster-7410.68839		Cluster-7410.22444						Cluster-7410.114176
Cluster-7410.120801		Cluster-7410.121569		Cluster-7410.47438						Cluster-7410.70097
Cluster-7410.102376		Cluster-7410.61972		Cluster-11350.0						Cluster-7410.109742
Cluster-7410.60371		Cluster-7410.109155		Cluster-7410.17767						Cluster-7410.20683
Cluster-7410.31567		Cluster-7410.63523		Cluster-7410.72006						Cluster-7410.66025
Cluster-7410.103710		Cluster-7410.95986		Cluster-7410.84743						Cluster-7410.66813
Cluster-7410.33435		Cluster-7410.25210		Cluster-7410.62679						Cluster-7410.17057
Cluster-7410.52947		Cluster-7410.102780		Cluster-7410.70783						Cluster-7410.106373
Cluster-7410.26179		Cluster-7410.50076		Cluster-7410.11061						Cluster-30214.0
Cluster-7410.35228		Cluster-7410.108713		Cluster-7410.79909						Cluster-7410.4016
Cluster-7410.119881		Cluster-7410.76149		Cluster-7410.50818						Cluster-7410.36254
Cluster-7410.86668		Cluster-40170.0		Cluster-25119.0						Cluster-7410.50167
Cluster-24058.0		Cluster-4633.0		Cluster-7410.32129						Cluster-7410.26554
Cluster-26487.0		Cluster-7410.20468		Cluster-7410.37884						Cluster-7410.54216
Cluster-7410.9262		Cluster-7410.81294		Cluster-7410.48922						Cluster-7410.52738
Cluster-7410.58217		Cluster-7410.48100		Cluster-7410.91671						Cluster-7410.102433
Cluster-7410.116140		Cluster-7410.114441		Cluster-7410.113632						Cluster-7410.68322
Cluster-7410.118716		Cluster-7410.109281		Cluster-7410.14823						Cluster-7410.66719
Cluster-7410.70847		Cluster-7410.39987		Cluster-7410.58453						Cluster-7410.64135
Cluster-7410.81979		Cluster-7410.29320		Cluster-7410.12039						Cluster-7410.57660
Cluster-7410.16979		Cluster-7410.70157		Cluster-7410.76160						Cluster-7410.55883
Cluster-7410.83322		Cluster-7410.100414		Cluster-24101.0						Cluster-7410.63986
Cluster-23857.0		Cluster-7410.121695		Cluster-7410.113198						Cluster-7410.87580
Cluster-7410.34748		Cluster-7410.64600		Cluster-7410.33647						Cluster-24755.0
Cluster-7410.117701		Cluster-7410.113697		Cluster-7410.11674						Cluster-7410.85534
Cluster-7410.40034		Cluster-7410.98582		Cluster-7410.1192						Cluster-7410.47788
Cluster-7410.30418		Cluster-7410.81114		Cluster-7410.31196						Cluster-7410.64672
Cluster-7410.48616		Cluster-7410.44974		Cluster-7410.8146						Cluster-7410.4642
Cluster-7410.119016		Cluster-7410.59149		Cluster-40271.0						Cluster-7410.92721
Cluster-7410.101880		Cluster-7410.6258		Cluster-7410.115215						Cluster-7410.74345
Cluster-7410.105773		Cluster-7410.68871		Cluster-7410.46577						Cluster-7410.100540
Cluster-7410.3574		Cluster-7410.73394		Cluster-7410.69139						Cluster-7410.40941
Cluster-7410.86598		Cluster-7410.60770		Cluster-7410.119636						Cluster-7410.62543
Cluster-7410.111657		Cluster-7410.36121		Cluster-7410.79422						Cluster-7410.3207
Cluster-7410.3516		Cluster-7410.67141		Cluster-7410.87671						Cluster-7410.96419
Cluster-7410.100131		Cluster-7410.91671		Cluster-7410.62214						Cluster-7410.40124
Cluster-7410.3502		Cluster-7410.62555		Cluster-7410.62571						Cluster-7410.71445
Cluster-7410.70138		Cluster-7410.108001		Cluster-7410.93521						Cluster-7410.66462
Cluster-7410.66655		Cluster-7410.58962		Cluster-7410.113733						Cluster-7410.113132
Cluster-7410.52865		Cluster-7410.48980		Cluster-7410.116138						Cluster-7410.30744
Cluster-7410.80691		Cluster-7410.56631		Cluster-7410.53679						Cluster-7410.83545
Cluster-7410.106233		Cluster-7410.80717		Cluster-7410.117311						Cluster-7410.55821
Cluster-7410.60720		Cluster-7410.9100		Cluster-7410.48433						Cluster-7410.37102
Cluster-7410.65466		Cluster-7410.16682		Cluster-7410.116313						Cluster-7410.82639
Cluster-7410.68660		Cluster-7410.61513		Cluster-7410.7179						Cluster-7410.89947
Cluster-7410.112346		Cluster-7410.102438		Cluster-22987.0						Cluster-12335.0
Cluster-16025.0		Cluster-7410.67194		Cluster-7410.14751						Cluster-7410.89903
Cluster-7410.25742		Cluster-7410.66460		Cluster-7410.11903						Cluster-7410.10329
Cluster-7410.12039		Cluster-7410.95658		Cluster-7410.1404						Cluster-7410.41496
Cluster-7410.22703		Cluster-7410.53358		Cluster-7410.4938						Cluster-7410.114441
Cluster-7410.25045		Cluster-20710.0		Cluster-7410.46065						Cluster-7410.57047
Cluster-7410.53208		Cluster-7410.22903		Cluster-7410.121734						Cluster-7410.75519
Cluster-7410.81164		Cluster-7410.68038		Cluster-7410.58140						Cluster-7410.27865
Cluster-7410.87629		Cluster-7410.84714		Cluster-7410.75094						Cluster-7410.82450
Cluster-7410.8734		Cluster-36911.2		Cluster-7410.52430						Cluster-7410.110311
Cluster-7410.34641		Cluster-7410.55191		Cluster-7410.60599						Cluster-7410.59927
Cluster-7410.43259		Cluster-7410.117129		Cluster-7410.115105						Cluster-7410.1532
Cluster-7410.28428		Cluster-7410.29688		Cluster-7410.77187						Cluster-7410.100304
Cluster-7410.17362		Cluster-32777.0		Cluster-7410.61285						Cluster-7410.80572
Cluster-7410.62172		Cluster-7410.73237		Cluster-7410.87904						Cluster-7410.35165
Cluster-40269.0		Cluster-38761.0		Cluster-7410.55849						Cluster-7410.120813
Cluster-7410.63975		Cluster-7410.66342		Cluster-7410.113002						Cluster-7410.111011
Cluster-7410.27673		Cluster-7410.36430		Cluster-7410.29533						Cluster-7410.47378
Cluster-7410.21197		Cluster-7410.55265		Cluster-7410.62428						Cluster-7410.61114
Cluster-7410.106914		Cluster-7410.58656		Cluster-7410.98630						Cluster-7410.31980
Cluster-7410.108576		Cluster-25477.0		Cluster-7410.13523						Cluster-7410.41843
Cluster-7410.79928		Cluster-7410.122023		Cluster-7410.37723						Cluster-7410.69094
Cluster-7410.75049		Cluster-7410.102669		Cluster-7410.115321						Cluster-7410.5465
Cluster-7410.30409		Cluster-7410.65695		Cluster-7410.29532						Cluster-7410.63528
Cluster-7410.80574		Cluster-7410.95498		Cluster-7410.65132						Cluster-7410.73349
Cluster-7410.65513		Cluster-7410.29689		Cluster-7410.19999						Cluster-7410.63816
Cluster-7410.40781		Cluster-29578.0		Cluster-7410.23028						Cluster-7410.98219
Cluster-7410.74891		Cluster-7410.57808		Cluster-7410.70964						Cluster-7410.68413
Cluster-7410.14905		Cluster-7410.36037		Cluster-18524.0						Cluster-7410.96578
Cluster-7410.86603		Cluster-7410.70696		Cluster-7410.23035						Cluster-7410.9748
Cluster-7410.92979		Cluster-7410.96750		Cluster-7410.61472						Cluster-7410.20940
Cluster-28649.0		Cluster-7410.88955		Cluster-7410.86353						Cluster-7410.63241
Cluster-7410.14731		Cluster-7410.40253		Cluster-7410.50171						Cluster-7410.113002
Cluster-7410.97457		Cluster-7410.70288		Cluster-7410.117518						Cluster-7410.80615
Cluster-7410.106553		Cluster-7410.114737		Cluster-7410.19450						Cluster-7410.56187
Cluster-7410.66344		Cluster-7410.53742		Cluster-29451.0						Cluster-7410.99198
Cluster-7410.117684		Cluster-7410.28821		Cluster-7410.59942						Cluster-7410.50174
Cluster-7410.84748		Cluster-7410.43827		Cluster-7410.87928						Cluster-7410.55937
Cluster-7410.91777		Cluster-41714.0		Cluster-7410.48435						Cluster-7410.12205
Cluster-7410.105469		Cluster-7410.55939		Cluster-7410.12840						Cluster-7410.13970
Cluster-7410.50639		Cluster-7410.102330		Cluster-7410.113						Cluster-7410.102113
Cluster-7410.19876		Cluster-7410.111528		Cluster-7410.115531						Cluster-7410.19778
Cluster-7410.26092		Cluster-7410.74019		Cluster-7410.79286						Cluster-7410.12367
Cluster-7410.70886		Cluster-7410.66682		Cluster-7410.86723						Cluster-7410.8710
Cluster-7410.115826		Cluster-7410.72630		Cluster-7410.79899						Cluster-7410.41367
Cluster-38791.0		Cluster-7410.88194		Cluster-7410.92720						Cluster-7410.29504
Cluster-7410.70342		Cluster-7410.28119		Cluster-7410.45916						Cluster-7410.109815
Cluster-7410.66474		Cluster-7410.103390		Cluster-7410.50819						Cluster-7410.117751
Cluster-7410.33223		Cluster-36321.0		Cluster-7410.69667						Cluster-7410.55370
Cluster-7410.80060		Cluster-7410.110311		Cluster-7410.92906						Cluster-7410.3752
Cluster-28744.0		Cluster-7410.105651		Cluster-7410.73729						Cluster-7410.53679
Cluster-7410.63907		Cluster-37022.0		Cluster-7410.59936						Cluster-7410.10608
Cluster-19389.0		Cluster-7410.62546		Cluster-7410.26374						Cluster-7410.23033
Cluster-7410.71905		Cluster-7410.56301		Cluster-7410.78688						Cluster-7410.64366
Cluster-7410.53504		Cluster-7410.67798		Cluster-4393.5						Cluster-7410.62510
Cluster-7410.96619		Cluster-7410.95661		Cluster-7410.34203						Cluster-7410.47486
Cluster-7410.24336		Cluster-7410.69482		Cluster-7410.34489						Cluster-7410.79569
Cluster-37039.1		Cluster-7410.46941		Cluster-7410.67006						Cluster-7410.41944
Cluster-7410.51822		Cluster-7410.76011		Cluster-7410.10801						Cluster-7410.310
Cluster-11411.0		Cluster-7410.84512		Cluster-7410.31068						Cluster-7410.12045
Cluster-7410.8735		Cluster-7410.75738		Cluster-7410.38809						Cluster-7410.38920
Cluster-7410.112971		Cluster-7410.100481		Cluster-7410.41267						Cluster-7410.57246
Cluster-7410.100574		Cluster-7410.30744		Cluster-7410.94593						Cluster-981.0
Cluster-7410.17976		Cluster-7410.114975		Cluster-7410.94318						Cluster-7410.67798
Cluster-7410.101154		Cluster-7410.11585		Cluster-7410.18524						Cluster-7410.58017
Cluster-7410.96735		Cluster-40771.0		Cluster-7410.56260						Cluster-7410.72490
Cluster-7410.72186		Cluster-7410.2885		Cluster-7410.59011						Cluster-7410.81943
Cluster-7410.9180		Cluster-7410.80238		Cluster-7410.85109						Cluster-7410.115051
Cluster-7410.119356		Cluster-7410.22790		Cluster-7410.30798						Cluster-7410.60951
Cluster-7410.76140		Cluster-7410.118646		Cluster-7410.80599						Cluster-7410.58886
Cluster-7410.3327		Cluster-7410.65163		Cluster-7410.17639						Cluster-7410.45402
Cluster-7410.75018		Cluster-7410.66619		Cluster-7410.4309						Cluster-7410.76009
Cluster-7410.86824		Cluster-7410.106107		Cluster-33416.0						Cluster-7410.90036
Cluster-7410.32540		Cluster-7410.74008		Cluster-7410.64618						Cluster-25476.0
Cluster-7410.107694		Cluster-7410.102921		Cluster-7410.73563						Cluster-7410.88413
Cluster-7410.60648		Cluster-7410.50333		Cluster-7410.43827						Cluster-36237.0
Cluster-7410.670		Cluster-7410.22958		Cluster-7410.42621						Cluster-7410.26210
Cluster-7410.67610		Cluster-7410.71012		Cluster-7410.118864						Cluster-7410.108835
Cluster-7410.19204		Cluster-7410.15719		Cluster-21016.0						Cluster-7410.69118
Cluster-7410.85678		Cluster-7410.55524		Cluster-7410.60500						Cluster-7410.89746
Cluster-7410.76976		Cluster-7410.51202		Cluster-7410.83180						Cluster-7410.88267
Cluster-7410.84968		Cluster-7410.91813		Cluster-7410.111890						Cluster-31885.0
Cluster-7410.73351		Cluster-7410.6381		Cluster-7410.76332						Cluster-37327.0
Cluster-7410.116154		Cluster-7410.66025		Cluster-24847.0						Cluster-7410.5574
Cluster-21605.0		Cluster-7410.48047		Cluster-7410.70457						Cluster-7410.55664
Cluster-7410.66631		Cluster-7410.46971		Cluster-7410.72660						Cluster-23667.1
Cluster-7410.10338		Cluster-7410.78620		Cluster-7410.63732						Cluster-7410.66563
Cluster-7410.61336		Cluster-7410.115297		Cluster-7410.8656						Cluster-7410.102614
Cluster-7410.58689		Cluster-7410.105711		Cluster-7410.67176						Cluster-7410.106320
Cluster-7410.60513		Cluster-7410.25597		Cluster-7410.94317						Cluster-7410.115958
Cluster-7410.98965		Cluster-7410.107182		Cluster-7410.8196						Cluster-7410.15117
Cluster-7410.65635		Cluster-7410.18223		Cluster-1374.0						Cluster-7410.62323
Cluster-7410.43547		Cluster-7410.57219		Cluster-7410.30376						Cluster-7410.57990
Cluster-7410.70639		Cluster-7410.63693		Cluster-7410.93565						Cluster-7410.9361
Cluster-7410.95649		Cluster-7410.83709		Cluster-7410.20088						Cluster-7410.24618
Cluster-7410.101083		Cluster-7410.58220		Cluster-7410.9874						Cluster-7410.3597
Cluster-7410.68822		Cluster-7410.50891		Cluster-7410.33700						Cluster-7410.59546
Cluster-7410.108877		Cluster-7410.56988		Cluster-7410.84995						Cluster-7410.61513
Cluster-7410.95626		Cluster-7410.36718		Cluster-7410.88493						Cluster-7410.83492
Cluster-7410.100543		Cluster-7410.8857		Cluster-7410.8406						Cluster-7410.68033
Cluster-7410.70713		Cluster-7410.92410		Cluster-7410.89746						Cluster-7410.60293
Cluster-7410.8991		Cluster-7410.12340		Cluster-7410.86605						Cluster-33827.1
Cluster-7410.91423		Cluster-7410.99610		Cluster-7410.61099						Cluster-7410.68965
Cluster-819.0		Cluster-7410.64516		Cluster-7410.95501						Cluster-7410.60576
Cluster-7410.19396		Cluster-7410.46823		Cluster-7410.95457						Cluster-7410.33703
Cluster-7410.77141		Cluster-7410.61285		Cluster-7410.103681						Cluster-7410.11585
Cluster-7410.30798		Cluster-7410.115296		Cluster-7410.66231						Cluster-7410.47024
Cluster-7410.70506		Cluster-7410.30135		Cluster-7410.52598						Cluster-7410.32224
Cluster-7410.51821		Cluster-7410.104965		Cluster-7410.58549						Cluster-7410.33954
Cluster-29449.0		Cluster-7410.32004		Cluster-7410.63897						Cluster-7410.64502
Cluster-7410.71454		Cluster-7410.115278		Cluster-7410.85342						Cluster-7410.44766
Cluster-7410.97456		Cluster-7410.67727		Cluster-20710.0						Cluster-7410.5640
Cluster-7410.102410		Cluster-7410.24633		Cluster-40073.0						Cluster-27877.0
Cluster-7410.106895		Cluster-7410.83559		Cluster-7410.53639						Cluster-7410.53376
Cluster-7410.60645		Cluster-7410.115571		Cluster-7410.69079						Cluster-7410.83574
Cluster-7410.64843		Cluster-7410.57982		Cluster-7410.4004						Cluster-7410.58019
Cluster-7410.67426		Cluster-7410.82612		Cluster-7410.27138						Cluster-7410.36007
Cluster-7410.100086		Cluster-7410.69519		Cluster-1321.0						Cluster-7410.58802
Cluster-7410.106984		Cluster-7410.67228		Cluster-7410.78652						Cluster-7410.93236
Cluster-7410.87389		Cluster-7410.85468		Cluster-7410.82736						Cluster-7410.113110
Cluster-7410.115017		Cluster-7410.56948		Cluster-7410.46395						Cluster-7410.74352
Cluster-7410.32223		Cluster-7410.34060		Cluster-7410.35814						Cluster-7410.76599
Cluster-7410.70771		Cluster-7410.29614		Cluster-7410.74791						Cluster-7410.65593
Cluster-7410.6367		Cluster-7410.50404		Cluster-7410.92131						Cluster-7410.113797
Cluster-7410.79354		Cluster-7410.22921		Cluster-7410.68675						Cluster-7410.52146
Cluster-2118.0		Cluster-7410.65309		Cluster-16310.0						Cluster-7410.55265
Cluster-7410.49230		Cluster-7410.77730		Cluster-42689.0						Cluster-7410.11614
Cluster-7410.21296		Cluster-7410.50010		Cluster-7410.51079						Cluster-7410.55760
Cluster-7410.111343		Cluster-7410.113413		Cluster-7410.72725						Cluster-7410.68493
Cluster-7410.2282		Cluster-42365.1		Cluster-7410.95542						Cluster-7410.41886
Cluster-7410.68760		Cluster-7410.43549		Cluster-7410.78927						Cluster-24609.0
Cluster-32068.0		Cluster-7410.60008		Cluster-42238.0						Cluster-7410.120690
Cluster-7410.91240		Cluster-7410.99675		Cluster-7410.90243						Cluster-7410.61859
Cluster-7410.39273		Cluster-7410.56155		Cluster-34832.0						Cluster-40238.0
Cluster-7410.91503		Cluster-7410.99155		Cluster-35593.0						Cluster-7410.72006
Cluster-7410.17006		Cluster-7410.56632		Cluster-7410.83186						Cluster-7410.67787
Cluster-7410.28938		Cluster-20112.0		Cluster-7410.50404						Cluster-7410.10658
Cluster-7410.68372		Cluster-7410.23790		Cluster-7410.89449						Cluster-7410.1368
Cluster-7410.53210		Cluster-7410.77504		Cluster-7410.63522						Cluster-7410.2885
Cluster-7410.61620		Cluster-7410.32282		Cluster-7410.78785						Cluster-7410.116739
Cluster-7410.65338		Cluster-7410.20729		Cluster-7410.33489						Cluster-7410.60477
Cluster-7410.18529		Cluster-7410.9726		Cluster-7410.43293						Cluster-7410.55997
Cluster-7410.44688		Cluster-7410.65950		Cluster-7410.66328						Cluster-7410.59773
Cluster-7410.6683		Cluster-7410.65925		Cluster-7410.18220						Cluster-7410.91283
Cluster-7410.9260		Cluster-7410.44264		Cluster-7410.33824						Cluster-7410.10422
Cluster-7410.11699		Cluster-7410.68806		Cluster-7410.30727						Cluster-7410.53464
Cluster-7410.70409		Cluster-7410.95480		Cluster-7410.76524						Cluster-7410.1145
Cluster-42301.0		Cluster-7410.73112		Cluster-7410.15821						Cluster-7410.91282
Cluster-7410.109743		Cluster-7410.97150		Cluster-7410.122431						Cluster-7410.21730
Cluster-7410.46575		Cluster-7410.59467		Cluster-7410.6665						Cluster-7410.63159
Cluster-7410.80116		Cluster-7410.67176		Cluster-7410.60499						Cluster-7410.68806
Cluster-7410.38005		Cluster-7410.16259		Cluster-7410.5910						Cluster-7410.119872
Cluster-7410.43991		Cluster-7410.11955		Cluster-7410.47037						Cluster-7410.55524
Cluster-7410.103145		Cluster-7410.109743		Cluster-7410.37660						Cluster-7410.120169
Cluster-7410.11053		Cluster-7410.99969		Cluster-7410.10388						Cluster-7410.92207
Cluster-7410.44093		Cluster-7410.73725		Cluster-7410.22391						Cluster-7410.32977
Cluster-7410.56056		Cluster-35956.0		Cluster-7410.27004						Cluster-7410.108289
Cluster-7410.65585		Cluster-7410.69724		Cluster-7410.50271						Cluster-7410.71568
Cluster-7410.72317		Cluster-7410.88136		Cluster-7410.26135						Cluster-7410.87542
Cluster-22351.0		Cluster-7410.101577		Cluster-7410.100727						Cluster-7410.39140
Cluster-7410.73820		Cluster-7410.73437		Cluster-7410.39184						Cluster-7410.92907
Cluster-30538.0		Cluster-7410.104188		Cluster-7410.95458						Cluster-7410.50823
Cluster-7410.87660		Cluster-7410.81073		Cluster-7410.3000						Cluster-7410.40580
Cluster-7410.122331		Cluster-7410.67818		Cluster-7410.6022						Cluster-7410.99399
Cluster-7410.1538		Cluster-7410.33879		Cluster-7410.81406						Cluster-7410.74333
Cluster-7410.45166		Cluster-7410.93911		Cluster-7410.2990						Cluster-7410.24276
Cluster-7410.72009		Cluster-7410.73724		Cluster-7410.76158						Cluster-7410.4672
Cluster-7410.60599		Cluster-7410.4575		Cluster-7410.65434						Cluster-7410.38647
Cluster-7410.68326		Cluster-7410.111815		Cluster-7410.43961						Cluster-7410.62565
Cluster-7410.27593		Cluster-7410.36822		Cluster-7410.80183						Cluster-7410.16290
Cluster-7410.4719		Cluster-7410.3734		Cluster-34334.0						Cluster-7410.45820
Cluster-7410.8691		Cluster-7410.4778		Cluster-7410.61513						Cluster-7410.17646
Cluster-7410.80573		Cluster-7410.66871		Cluster-7410.110852						Cluster-7410.94220
Cluster-7410.78174		Cluster-7410.121282		Cluster-7410.82219						Cluster-7410.67788
Cluster-7410.92422		Cluster-7410.98718		Cluster-7410.36939						Cluster-7410.109239
Cluster-7410.115643		Cluster-7410.113418		Cluster-7410.73457						Cluster-7410.69553
Cluster-7410.108737		Cluster-7410.72535		Cluster-7410.7042						Cluster-7410.17869
Cluster-7410.42216		Cluster-7410.63650		Cluster-7410.72505						Cluster-7410.70174
Cluster-7410.102162		Cluster-7410.100429		Cluster-7410.101032						Cluster-7410.72588
Cluster-7410.30221		Cluster-7410.35623		Cluster-7410.69860						Cluster-7410.87211
Cluster-7410.80440		Cluster-7410.81483		Cluster-7410.99087						Cluster-7410.100627
Cluster-36235.0		Cluster-7410.70558		Cluster-7410.73811						Cluster-7410.72226
Cluster-7410.12528		Cluster-7410.115536		Cluster-7410.120401						Cluster-7410.74007
Cluster-7410.40718		Cluster-7410.113837		Cluster-7410.113490						Cluster-7410.66577
Cluster-7410.56590		Cluster-7410.73110		Cluster-7410.85467						Cluster-7410.83558
Cluster-18391.0		Cluster-7410.61456		Cluster-7410.23326						Cluster-7410.58655
Cluster-7410.34667		Cluster-7410.48096		Cluster-7410.31528						Cluster-7410.93091
Cluster-32107.0		Cluster-7410.77722		Cluster-7410.54481						Cluster-7410.106652
Cluster-7410.120095		Cluster-7410.83756		Cluster-7410.66631						Cluster-7410.3903
Cluster-7410.106345		Cluster-7410.9670		Cluster-7410.79911						Cluster-7410.285
Cluster-7410.2404		Cluster-7410.91904		Cluster-7410.90408						Cluster-7410.46397
Cluster-7410.95044		Cluster-7410.50826		Cluster-7410.84858						Cluster-7410.46738
Cluster-7410.98074		Cluster-7410.98856		Cluster-7410.66322						Cluster-7410.73107
Cluster-7410.58258		Cluster-7410.87195		Cluster-7410.87857						Cluster-7410.92756
Cluster-7410.26090		Cluster-7410.12097		Cluster-7410.68122						Cluster-7410.14811
Cluster-7410.114535		Cluster-7410.101580		Cluster-7410.119356						Cluster-7410.75122
Cluster-7410.31770		Cluster-7410.63159		Cluster-25476.0						Cluster-7410.36717
Cluster-7410.32100		Cluster-7410.70187		Cluster-7410.29444						Cluster-7410.89730
Cluster-7410.106099		Cluster-7410.63971		Cluster-7410.100361						Cluster-7410.67375
Cluster-7410.88164		Cluster-7410.32179		Cluster-7410.7657						Cluster-7410.101194
Cluster-7410.30259		Cluster-7410.21517		Cluster-7410.85468						Cluster-7410.22445
Cluster-7410.27584		Cluster-7410.5502		Cluster-7410.121735						Cluster-7410.28942
Cluster-7410.10213		Cluster-7410.82664		Cluster-7410.37507						Cluster-7410.4958
Cluster-7410.95542		Cluster-7410.100901		Cluster-28676.0						Cluster-7410.14151
Cluster-7410.121908		Cluster-7410.68076		Cluster-7410.81351						Cluster-7410.90995
Cluster-7410.5296		Cluster-7410.88307		Cluster-7410.115340						Cluster-7410.70703
Cluster-7410.30273		Cluster-7410.65376		Cluster-7410.82170						Cluster-7410.105148
Cluster-7410.66850		Cluster-7410.65122		Cluster-7410.96472						Cluster-7410.93814
Cluster-7410.119272		Cluster-7410.57660		Cluster-7410.81114						Cluster-7410.61802
Cluster-7410.5079		Cluster-7410.35583		Cluster-7410.30562						Cluster-7410.37228
Cluster-7410.82498		Cluster-7410.37883		Cluster-7410.77244						Cluster-7410.31773
Cluster-7410.34527		Cluster-7410.31980		Cluster-7410.22771						Cluster-7410.86041
Cluster-37177.0		Cluster-7410.83176		Cluster-7410.81155						Cluster-7410.51898
Cluster-7410.28988		Cluster-7410.51242		Cluster-7410.116421						Cluster-35957.0
Cluster-7410.29551		Cluster-7410.113423		Cluster-7410.25762						Cluster-7410.95275
Cluster-7410.17013		Cluster-7410.63809		Cluster-7410.60796						Cluster-7410.93785
Cluster-7410.101029		Cluster-7410.118148		Cluster-7410.8195						Cluster-30420.0
Cluster-7410.96975		Cluster-7410.69438		Cluster-7410.46738						Cluster-7410.119363
Cluster-38610.1		Cluster-7410.63241		Cluster-7410.12097						Cluster-7410.27219
Cluster-7410.53406		Cluster-7410.80154		Cluster-7410.58962						Cluster-7410.50705
Cluster-7410.63265		Cluster-7410.68605		Cluster-7410.19423						Cluster-7410.77264
Cluster-7410.65492		Cluster-7410.96120		Cluster-7410.117183						Cluster-7410.38921
Cluster-7410.10742		Cluster-7410.64602		Cluster-7410.51997						Cluster-7410.5800
Cluster-34525.1		Cluster-7410.60064		Cluster-7410.76032						Cluster-7410.13277
Cluster-31164.0		Cluster-7410.29219		Cluster-7410.73281						Cluster-7410.11930
Cluster-7410.39089		Cluster-7410.28407		Cluster-7410.11612						Cluster-7410.18074
Cluster-22829.0		Cluster-7410.66838		Cluster-7410.116684						Cluster-7410.34157
Cluster-31642.0		Cluster-7410.75750		Cluster-7410.26653						Cluster-7410.52014
Cluster-4486.0		Cluster-7410.79788		Cluster-7410.66909						Cluster-7410.111970
Cluster-7410.70671		Cluster-7410.7371		Cluster-7410.56918						Cluster-7410.73563
Cluster-7410.103162		Cluster-7410.37405		Cluster-7410.4601						Cluster-7410.77907
Cluster-7410.25166		Cluster-7410.37192		Cluster-7410.24311						Cluster-33521.0
Cluster-7410.32677		Cluster-7410.107528		Cluster-7410.93100						Cluster-7410.10981
Cluster-7410.69251		Cluster-7410.11417		Cluster-7410.80423						Cluster-7410.37666
Cluster-7410.73150		Cluster-7410.20437		Cluster-7410.93963						Cluster-7410.118412
Cluster-7410.36167		Cluster-7410.72529		Cluster-7410.114796						Cluster-7410.64594
Cluster-7410.64326		Cluster-7410.87413		Cluster-7410.60102						Cluster-7410.95826
Cluster-7410.113949		Cluster-7410.113679		Cluster-7410.17234						Cluster-7410.104643
Cluster-7410.63160		Cluster-7410.79211		Cluster-7410.67645						Cluster-7410.114975
Cluster-7410.116927		Cluster-7410.12207		Cluster-7410.83074						Cluster-7410.61285
Cluster-7410.70590		Cluster-7410.102406		Cluster-7410.25450						Cluster-7410.22720
Cluster-7410.57332		Cluster-7410.89369		Cluster-7410.29714						Cluster-7410.88294
Cluster-27187.0		Cluster-7410.24596		Cluster-7410.69871						Cluster-7410.66669
Cluster-29451.0		Cluster-7410.66298		Cluster-7410.50212						Cluster-7410.57737
Cluster-7410.106924		Cluster-7410.91328		Cluster-7410.43549						Cluster-7410.82739
Cluster-7410.84112		Cluster-7410.74162		Cluster-7410.68837						Cluster-7410.18631
Cluster-7410.67576		Cluster-7410.4636		Cluster-7410.53358						Cluster-7410.68474
Cluster-7410.19183		Cluster-7410.50198		Cluster-7410.115779						Cluster-7410.48980
Cluster-7410.61345		Cluster-7410.80353		Cluster-7410.10844						Cluster-7410.118880
Cluster-7410.101836		Cluster-7410.109254		Cluster-7410.68208						Cluster-7410.13520
Cluster-7410.63230		Cluster-7410.38314		Cluster-7410.105722						Cluster-7410.65475
Cluster-7410.87025		Cluster-7410.73990		Cluster-7410.59221						Cluster-7410.11767
Cluster-7410.96393		Cluster-7410.94888		Cluster-7410.73115						Cluster-7410.116026
Cluster-7410.60197		Cluster-7410.65355		Cluster-7410.112						Cluster-7410.60575
Cluster-7410.118298		Cluster-7410.116138		Cluster-7410.15363						Cluster-7410.42385
Cluster-21016.0		Cluster-7410.46257		Cluster-7410.95498						Cluster-7410.47619
Cluster-7410.47211		Cluster-7410.59071		Cluster-31145.0						Cluster-30268.0
Cluster-7410.9192		Cluster-7410.63516		Cluster-7410.15143						Cluster-7410.100630
Cluster-7410.36446		Cluster-7410.35906		Cluster-7410.32137						Cluster-7410.54016
Cluster-7410.88389		Cluster-7410.101854		Cluster-7410.10904						Cluster-7410.74372
Cluster-30494.0		Cluster-7410.79909		Cluster-7410.110183						Cluster-7410.11753
Cluster-7410.102883		Cluster-15695.2		Cluster-7410.100732						Cluster-7410.79565
Cluster-7410.32129		Cluster-7410.64604		Cluster-7410.69482						Cluster-7410.93745
Cluster-24507.0		Cluster-7410.28262		Cluster-7410.103682						Cluster-7410.51064
Cluster-7410.70205		Cluster-7410.100425		Cluster-7410.20343						Cluster-7410.1298
Cluster-7410.118167		Cluster-7410.98113		Cluster-7410.40110						Cluster-7410.58034
Cluster-7410.22686		Cluster-7410.31298		Cluster-7410.8155						Cluster-7410.114737
Cluster-7410.73410		Cluster-7410.31642		Cluster-7410.77359						Cluster-7410.81441
Cluster-7410.61818		Cluster-7410.62411		Cluster-7410.75587						Cluster-7410.26262
Cluster-7410.19250		Cluster-7410.80799		Cluster-7410.113616						Cluster-7410.119071
Cluster-7410.77644		Cluster-7410.26475		Cluster-7410.37358						Cluster-7410.74257
Cluster-7410.66401		Cluster-7410.54366		Cluster-7410.52394						Cluster-7410.36237
Cluster-7410.100920		Cluster-7410.114190		Cluster-7410.90630						Cluster-7410.92062
Cluster-7410.65277		Cluster-7410.65658		Cluster-7410.68325						Cluster-7410.2237
Cluster-7410.29606		Cluster-7410.23028		Cluster-7410.10374						Cluster-7410.79910
Cluster-7410.4475		Cluster-7410.94890		Cluster-7410.115604						Cluster-7410.4575
Cluster-7410.42595		Cluster-7410.92863		Cluster-7410.9711						Cluster-7410.114600
Cluster-7410.76114		Cluster-7410.10868		Cluster-7410.50806						Cluster-7410.25838
Cluster-1176.0		Cluster-7410.54056		Cluster-7410.78314						Cluster-7410.52228
Cluster-7410.80101		Cluster-7410.66431		Cluster-7410.115953						Cluster-7410.110037
Cluster-7410.78453		Cluster-7410.95937		Cluster-7410.119516						Cluster-7410.61023
Cluster-7410.35871		Cluster-7410.94289		Cluster-7410.45424						Cluster-7410.109006
Cluster-34757.0		Cluster-7410.16997		Cluster-7410.10774						Cluster-7410.110482
Cluster-7410.66163		Cluster-7410.13523		Cluster-7410.91743						Cluster-7410.117133
Cluster-7410.100587		Cluster-7410.100441		Cluster-7410.69372						Cluster-7410.8202
Cluster-7410.76828		Cluster-7410.24645		Cluster-17030.0						Cluster-7410.41070
Cluster-7410.1647		Cluster-7410.66336		Cluster-7410.27817						Cluster-7410.61294
Cluster-7410.95464		Cluster-7410.63332		Cluster-7410.22424						Cluster-7410.16258
Cluster-7410.70222		Cluster-7410.36098		Cluster-7410.36006						Cluster-36911.2
Cluster-7410.64454		Cluster-7410.104143		Cluster-7410.63060						Cluster-7410.92131
Cluster-7410.95648		Cluster-7410.20368		Cluster-7410.45522						Cluster-1374.0
Cluster-7410.20505		Cluster-7410.28687		Cluster-7410.11500						Cluster-7410.108086
Cluster-7410.2325		Cluster-7410.112458		Cluster-25695.0						Cluster-7410.45764
Cluster-7410.30131		Cluster-7410.93368		Cluster-7410.36089						Cluster-7410.65435
Cluster-7410.88062		Cluster-7410.50819		Cluster-9114.0						Cluster-7410.94408
Cluster-7410.1628		Cluster-7410.1895		Cluster-7410.98027						Cluster-7410.65415
Cluster-7410.37660		Cluster-7410.47377		Cluster-7410.35748						Cluster-7410.72565
Cluster-7410.31302		Cluster-7410.100476		Cluster-7410.43218						Cluster-7410.63310
Cluster-7410.65592		Cluster-7410.77092		Cluster-7410.55351						Cluster-7410.71637
Cluster-7410.1483		Cluster-7410.54432		Cluster-7410.68532						Cluster-7410.59622
Cluster-7410.121128		Cluster-7410.87414		Cluster-7410.97885						Cluster-7410.39091
Cluster-7410.89451		Cluster-30697.0		Cluster-28459.0						Cluster-7410.78785
Cluster-7410.23191		Cluster-7410.21221		Cluster-7410.19001						Cluster-7410.11577
Cluster-7410.37401		Cluster-7410.66020		Cluster-7410.57982						Cluster-7410.28099
Cluster-7410.75169		Cluster-7410.68911		Cluster-7410.94110						Cluster-7410.85468
Cluster-7410.28697		Cluster-7410.61835		Cluster-7410.59849						Cluster-7410.108011
Cluster-7410.46309		Cluster-7410.66819		Cluster-34013.0						Cluster-7410.86999
Cluster-7410.10398		Cluster-7410.65107		Cluster-7410.39299						Cluster-7410.36434
Cluster-7410.104160		Cluster-9064.0		Cluster-7410.54177						Cluster-7410.101920
Cluster-5940.0		Cluster-7410.65269		Cluster-7410.95639						Cluster-7410.36878
Cluster-7410.109381		Cluster-7410.70552		Cluster-14813.0						Cluster-7410.74344
Cluster-7410.70232		Cluster-7410.79188		Cluster-7410.68606						Cluster-7410.114401
Cluster-7410.96394		Cluster-7410.71374		Cluster-7410.7109						Cluster-7410.82408
Cluster-7410.9041		Cluster-7410.118949		Cluster-7410.293						Cluster-24847.0
Cluster-7410.57140		Cluster-7410.44460		Cluster-7410.63118						Cluster-7410.52394
Cluster-7410.7980		Cluster-7410.104036		Cluster-2416.0						Cluster-7410.82267
Cluster-7410.95775		Cluster-7410.19061		Cluster-7410.43232						Cluster-7410.78023
Cluster-7410.98505		Cluster-7410.677		Cluster-7410.93554						Cluster-20708.0
Cluster-7410.121904		Cluster-7410.88695		Cluster-7410.115831						Cluster-7410.113413
Cluster-7410.69915		Cluster-7410.18631		Cluster-7410.52565						Cluster-16498.0
Cluster-7410.4968		Cluster-7410.70186		Cluster-41866.0						Cluster-12734.1
Cluster-7410.37905		Cluster-7410.84886		Cluster-7410.8597						Cluster-7410.5535
Cluster-7410.50050		Cluster-7410.102490		Cluster-7410.22790						Cluster-7410.86611
Cluster-7410.69109		Cluster-7410.32977		Cluster-7410.46635						Cluster-7410.13145
Cluster-7410.119109		Cluster-7410.72670		Cluster-7410.46696						Cluster-37761.0
Cluster-7410.26048		Cluster-7410.37291		Cluster-7410.19477						Cluster-7410.49389
Cluster-7410.66565		Cluster-7410.67906		Cluster-7410.50816						Cluster-42379.1
Cluster-7410.1152		Cluster-7410.68499		Cluster-7410.108430						Cluster-7410.68325
Cluster-7410.56348		Cluster-7410.87416		Cluster-7410.113890						Cluster-7410.67003
Cluster-7410.40312		Cluster-7410.57695		Cluster-7410.66330						Cluster-7410.42088
Cluster-7410.81280		Cluster-7410.74082		Cluster-7410.83875						Cluster-7410.69089
Cluster-7410.93015		Cluster-7410.56509		Cluster-7410.9565						Cluster-7410.57701
Cluster-7410.53119		Cluster-7410.24737		Cluster-7410.15265						Cluster-7410.35748
Cluster-7410.74163		Cluster-7410.65584		Cluster-7410.70786						Cluster-7410.71841
Cluster-7410.79572		Cluster-7410.113416		Cluster-7410.46308						Cluster-7410.91743
Cluster-7410.95264		Cluster-7410.38066		Cluster-7410.102628						Cluster-7410.55945
Cluster-7410.55454		Cluster-7410.115826		Cluster-7410.89374						Cluster-7410.101145
Cluster-7410.48246		Cluster-7410.100480		Cluster-7410.88033						Cluster-7410.5600
Cluster-7410.106921		Cluster-7410.63267		Cluster-7410.13322						Cluster-7410.17450
Cluster-7410.68808		Cluster-7410.51898		Cluster-7410.85470						Cluster-7410.88368
Cluster-7410.37223		Cluster-7410.91330		Cluster-7410.30799						Cluster-7410.28382
Cluster-7410.58924		Cluster-7410.63189		Cluster-7410.22446						Cluster-7410.40103
Cluster-7410.77662		Cluster-7410.55525		Cluster-30303.0						Cluster-7410.21250
Cluster-10214.0		Cluster-7410.75090		Cluster-37781.0						Cluster-7410.8695
Cluster-7410.83178		Cluster-7410.77463		Cluster-7410.107453						Cluster-7410.105663
Cluster-31355.0		Cluster-7410.70964		Cluster-7410.78509						Cluster-7410.59063
Cluster-7410.68577		Cluster-7410.44265		Cluster-7410.122065						Cluster-7410.82664
Cluster-7410.107626		Cluster-23769.0		Cluster-42764.0						Cluster-30221.0
Cluster-7410.77770		Cluster-37214.0		Cluster-7410.84741						Cluster-7410.31182
Cluster-7410.49463		Cluster-7410.106958		Cluster-7410.87318						Cluster-7410.89754
Cluster-7410.62462		Cluster-7410.121020		Cluster-7410.71282						Cluster-7410.68220
Cluster-7410.105946		Cluster-28536.0		Cluster-7410.101868						Cluster-7410.59497
Cluster-7410.24198		Cluster-7410.66670		Cluster-7410.12212						Cluster-7410.97885
Cluster-2406.0		Cluster-7410.88086		Cluster-24186.0						Cluster-7410.17018
Cluster-7410.86597		Cluster-7410.28382		Cluster-7410.10903						Cluster-7410.97966
Cluster-7410.66782		Cluster-7410.64603		Cluster-7410.28938						Cluster-39622.0
Cluster-7410.118146		Cluster-7410.25730		Cluster-7410.41919						Cluster-7410.67071
Cluster-7410.28259		Cluster-7410.108214		Cluster-7410.102598						Cluster-7410.14308
Cluster-7410.112548		Cluster-7410.8193		Cluster-7410.106366						Cluster-7410.58961
Cluster-7410.34665		Cluster-7410.35199		Cluster-16498.0						Cluster-7410.71911
Cluster-8024.0		Cluster-7410.61387		Cluster-7410.10869						Cluster-7410.16289
Cluster-19965.0		Cluster-7410.55945		Cluster-7410.82612						Cluster-7410.16298
Cluster-273.0		Cluster-7410.34179		Cluster-7410.77264						Cluster-7410.99875
Cluster-7410.72506		Cluster-40073.0		Cluster-7410.10411						Cluster-7410.46753
Cluster-7410.28538		Cluster-20519.0		Cluster-7410.108031						Cluster-7410.63516
Cluster-7410.48749		Cluster-7410.103154		Cluster-7410.30932						Cluster-7410.46698
Cluster-33197.2		Cluster-7410.75740		Cluster-7410.5604						Cluster-39000.0
Cluster-7410.75184		Cluster-7410.7394		Cluster-7410.115982						Cluster-7410.57545
Cluster-7410.79463		Cluster-7410.17515		Cluster-7410.9906						Cluster-7410.113416
Cluster-7410.65989		Cluster-7410.100068		Cluster-7410.17450						Cluster-1427.0
Cluster-7410.55273		Cluster-7410.44776		Cluster-7410.64395						Cluster-7410.111047
Cluster-7410.45593		Cluster-7410.52434		Cluster-7410.7299						Cluster-7410.90304
Cluster-7410.102705		Cluster-7410.53665		Cluster-7410.109090						Cluster-7410.98856
Cluster-7410.110598		Cluster-7410.70503		Cluster-7410.15117						Cluster-7410.66799
Cluster-7410.70755		Cluster-30195.0		Cluster-7410.30135						Cluster-7410.5667
Cluster-7410.16328		Cluster-7410.111763		Cluster-7410.53951						Cluster-7410.53965
Cluster-7410.37504		Cluster-7410.60415		Cluster-7410.45517						Cluster-7410.79042
Cluster-7410.56340		Cluster-7410.8202		Cluster-990.0						Cluster-7410.71634
Cluster-7410.111843		Cluster-7410.65335		Cluster-7410.64377						Cluster-7410.56988
Cluster-7410.122022		Cluster-7410.88846		Cluster-7410.60414						Cluster-997.0
Cluster-7410.59145		Cluster-7410.72089		Cluster-7410.31277						Cluster-7410.67485
Cluster-7410.73724		Cluster-7410.65064		Cluster-7410.68046						Cluster-7410.83176
Cluster-7410.22821		Cluster-7410.100466		Cluster-3351.0						Cluster-7410.22435
Cluster-7410.64849		Cluster-7410.6834		Cluster-7410.113311						Cluster-7410.13806
Cluster-7410.81758		Cluster-7410.116094		Cluster-4554.0						Cluster-7410.115263
Cluster-7410.23118		Cluster-7410.43856		Cluster-7410.10831						Cluster-7410.87320
Cluster-7410.38270		Cluster-7410.34203		Cluster-7410.115634						Cluster-7410.9582
Cluster-7410.82396		Cluster-7410.113865		Cluster-7410.68964						Cluster-7410.67265
Cluster-7410.69424		Cluster-7410.42924		Cluster-7410.65441						Cluster-7410.68083
Cluster-7410.101758		Cluster-7410.28414		Cluster-7410.95644						Cluster-7410.31367
Cluster-7410.69281		Cluster-7410.116025		Cluster-7410.24478						Cluster-7410.95763
Cluster-7410.65490		Cluster-7410.11379		Cluster-7410.26812						Cluster-7410.65161
Cluster-7410.102244		Cluster-7410.64838		Cluster-7410.9631						Cluster-7410.84333
Cluster-7410.11129		Cluster-7410.88781		Cluster-7410.37407						Cluster-7410.91232
Cluster-7410.1137		Cluster-7410.12105		Cluster-7410.62361						Cluster-7410.62215
Cluster-7410.66535		Cluster-7410.99609		Cluster-7410.63241						Cluster-7410.64377
Cluster-7410.66326		Cluster-7410.5569		Cluster-7410.14027						Cluster-7410.73778
Cluster-7410.121626		Cluster-7410.74866		Cluster-7410.17869						Cluster-7410.94670
Cluster-7410.15734		Cluster-7410.102342		Cluster-7410.60415						Cluster-7410.91991
Cluster-7410.66261		Cluster-7410.55856		Cluster-7410.70721						Cluster-7410.90753
Cluster-7410.91318		Cluster-7410.6572		Cluster-7410.97656						Cluster-7410.71282
Cluster-7410.61604		Cluster-7410.121350		Cluster-7410.105631						Cluster-23966.0
Cluster-7410.66742		Cluster-7410.54092		Cluster-7410.6770						Cluster-7410.42621
Cluster-7410.4494		Cluster-7410.67939		Cluster-7410.57660						Cluster-1784.0
Cluster-7410.90664		Cluster-7410.70413		Cluster-7410.23037						Cluster-7410.107532
Cluster-7410.8714		Cluster-7410.59947		Cluster-7410.91887						Cluster-7410.8400
Cluster-7410.10477		Cluster-22868.0		Cluster-25517.0						Cluster-7410.108320
Cluster-7410.105006		Cluster-12734.0		Cluster-30743.0						Cluster-7410.81387
Cluster-7410.62496		Cluster-7410.65633		Cluster-7410.83756						Cluster-7410.13282
Cluster-7410.63548		Cluster-7410.87648		Cluster-7410.88587						Cluster-7410.77187
Cluster-37547.0		Cluster-7410.76297		Cluster-7410.44043						Cluster-7410.65925
Cluster-7410.45242		Cluster-7410.96685		Cluster-7410.70506						Cluster-7410.93924
Cluster-7410.87880		Cluster-7410.76014		Cluster-7410.88580						Cluster-7410.96557
Cluster-7410.17699		Cluster-7410.98581		Cluster-14443.0						Cluster-7410.66286
Cluster-7410.121186		Cluster-7410.26090		Cluster-7410.17057						Cluster-7410.12263
Cluster-7410.76041		Cluster-7410.25208		Cluster-7410.114176						Cluster-7410.32179
Cluster-7410.51053		Cluster-7410.72576		Cluster-7410.11289						Cluster-7410.117466
Cluster-7410.6479		Cluster-38977.0		Cluster-7410.34312						Cluster-7410.82948
Cluster-7410.68658		Cluster-7410.25821		Cluster-1324.0						Cluster-7410.53841
Cluster-7410.22650		Cluster-7410.110237		Cluster-7410.34710						Cluster-7410.74831
Cluster-7410.113635		Cluster-7410.54467		Cluster-7410.113233						Cluster-7410.89757
Cluster-20980.0		Cluster-7410.93015		Cluster-7410.54917						Cluster-7410.95214
Cluster-7410.15158		Cluster-34260.0		Cluster-7410.70764						Cluster-7410.41269
Cluster-7410.98359		Cluster-7410.75060		Cluster-7410.76114						Cluster-26604.0
Cluster-7410.28071		Cluster-7410.30727		Cluster-7410.110640						Cluster-7410.59410
Cluster-7410.39874		Cluster-7410.83758		Cluster-7410.20368						Cluster-7410.104093
Cluster-7410.39814		Cluster-7410.28688		Cluster-7410.62546						Cluster-7410.40678
Cluster-7410.21044		Cluster-7410.41323		Cluster-7410.5150						Cluster-7410.86132
Cluster-7410.92779		Cluster-7410.120888		Cluster-7410.66974						Cluster-7410.64941
Cluster-7410.67790		Cluster-7410.67490		Cluster-7410.58656						Cluster-7410.67338
Cluster-7410.21264		Cluster-7410.71289		Cluster-7410.45298						Cluster-7410.59482
Cluster-7410.106188		Cluster-7410.8212		Cluster-7410.102883						Cluster-7410.60413
Cluster-7410.12658		Cluster-7410.8443		Cluster-7410.22445						Cluster-35885.2
Cluster-7410.68968		Cluster-7410.102120		Cluster-7410.67756						Cluster-7410.58287
Cluster-7410.66524		Cluster-7410.87740		Cluster-7410.19476						Cluster-7410.82215
Cluster-37022.0		Cluster-7410.55275		Cluster-7410.60064						Cluster-7410.48139
Cluster-7410.111528		Cluster-7410.26244		Cluster-7410.70515						Cluster-7410.114501
Cluster-7410.113699		Cluster-7410.113424		Cluster-7410.117322						Cluster-7410.73110
Cluster-7410.762		Cluster-7410.5633		Cluster-7410.115263						Cluster-7410.29443
Cluster-7410.83284		Cluster-7410.56491		Cluster-7410.33698						Cluster-7410.92181
Cluster-23409.0		Cluster-7410.22592		Cluster-7410.75417						Cluster-7410.60771
Cluster-7410.12950		Cluster-7410.32393		Cluster-7410.98078						Cluster-7410.68032
Cluster-7410.106729		Cluster-25517.0		Cluster-7410.110939						Cluster-7410.82748
Cluster-7410.7627		Cluster-7410.76250		Cluster-7410.111815						Cluster-7410.115327
Cluster-7410.36098		Cluster-7410.54431		Cluster-7410.98455						Cluster-32480.0
Cluster-7410.43508		Cluster-7410.110950		Cluster-7410.13119						Cluster-7410.9077
Cluster-7410.87040		Cluster-7410.31672		Cluster-7410.79147						Cluster-7410.95501
Cluster-7410.31929		Cluster-7410.24886		Cluster-7410.104856						Cluster-7410.51596
Cluster-7410.119991		Cluster-7410.95501		Cluster-7410.85982						Cluster-7410.40924
Cluster-40712.0		Cluster-7410.67329		Cluster-7410.74267						Cluster-7410.99155
Cluster-7410.65029		Cluster-7410.73033		Cluster-7410.61133						Cluster-7410.51201
Cluster-7410.74895		Cluster-7410.68837		Cluster-7410.15193						Cluster-7410.16277
Cluster-7410.71786		Cluster-24186.0		Cluster-7410.69371						Cluster-7410.57682
Cluster-7410.72480		Cluster-7410.3752		Cluster-7410.82567						Cluster-7410.79045
Cluster-7410.96038		Cluster-7410.75742		Cluster-7410.95194						Cluster-7410.52830
Cluster-7410.62484		Cluster-7410.19855		Cluster-7410.11241						Cluster-7410.65181
Cluster-7410.3000		Cluster-7410.87320		Cluster-7410.88876						Cluster-7410.43293
Cluster-7410.110204		Cluster-7410.33294		Cluster-7410.78667						Cluster-20710.0
Cluster-7410.2855		Cluster-7410.21730		Cluster-7410.95178						Cluster-7410.80549
Cluster-7410.45487		Cluster-7410.99699		Cluster-7410.18898						Cluster-7410.43403
Cluster-7410.39309		Cluster-7410.58342		Cluster-7410.85486						Cluster-7410.65995
Cluster-7410.51979		Cluster-7410.65132		Cluster-7410.44923						Cluster-32777.0
Cluster-7410.84723		Cluster-7410.70963		Cluster-33337.0						Cluster-7410.25933
Cluster-7410.113581		Cluster-7410.61023		Cluster-7410.52335						Cluster-7410.72630
Cluster-7410.12049		Cluster-7410.19763		Cluster-7410.100915						Cluster-7410.119301
Cluster-7410.105624		Cluster-7410.85042		Cluster-7410.40034						Cluster-7410.60457
Cluster-7410.87501		Cluster-7410.76735		Cluster-7410.82169						Cluster-7410.5704
Cluster-7410.60654		Cluster-7410.72062		Cluster-7410.12238						Cluster-7410.86782
Cluster-7410.18512		Cluster-7410.35986		Cluster-7410.74344						Cluster-7410.20571
Cluster-7410.45907		Cluster-7410.27219		Cluster-7410.11974						Cluster-7410.111141
Cluster-7410.82019		Cluster-7410.59478		Cluster-7410.68530						Cluster-7410.36037
Cluster-7410.121959		Cluster-7410.69134		Cluster-7410.115137						Cluster-7410.113350
Cluster-7410.39292		Cluster-7410.60949		Cluster-7410.90754						Cluster-7410.77938
Cluster-7410.20657		Cluster-7410.108464		Cluster-7410.33403						Cluster-7410.12618
Cluster-7410.63969		Cluster-7410.104211		Cluster-7410.7819						Cluster-7410.6523
Cluster-7410.96320		Cluster-7410.109931		Cluster-7410.9412						Cluster-7410.104048
Cluster-7410.43846		Cluster-7410.37546		Cluster-7410.42234						Cluster-7410.66147
Cluster-7410.31431		Cluster-7410.64672		Cluster-7410.74347						Cluster-7410.65382
Cluster-7410.18846		Cluster-7410.108268		Cluster-7410.30553						Cluster-10739.0
Cluster-7410.117518		Cluster-7410.102355		Cluster-7410.45324						Cluster-7410.72660
Cluster-7410.72266		Cluster-7410.61964		Cluster-7410.87886						Cluster-7410.98027
Cluster-7410.112354		Cluster-7410.68711		Cluster-7410.57046						Cluster-7410.55901
Cluster-7410.14582		Cluster-7410.17170		Cluster-7410.72291						Cluster-7410.11004
Cluster-7410.50842		Cluster-7410.66807		Cluster-7410.70046						Cluster-7410.6389
Cluster-7410.92034		Cluster-7410.41162		Cluster-22868.0						Cluster-30002.0
Cluster-7410.86825		Cluster-7410.59497		Cluster-7410.51202						Cluster-7410.100915
Cluster-7410.60063		Cluster-7410.106373		Cluster-7410.79210						Cluster-7410.19418
Cluster-7410.3343		Cluster-7410.50816		Cluster-7410.40684						Cluster-10044.0
Cluster-7410.94185		Cluster-3810.0		Cluster-7410.10859						Cluster-7410.61456
Cluster-7410.62428		Cluster-7410.46330		Cluster-7410.65246						Cluster-7410.67189
Cluster-7410.88600		Cluster-7410.68474		Cluster-7410.65992						Cluster-7410.78314
Cluster-7410.63504		Cluster-7410.24705		Cluster-7410.115377						Cluster-7410.10403
Cluster-7410.28114		Cluster-7410.68297		Cluster-7410.20567						Cluster-7410.102147
Cluster-7410.44802		Cluster-7410.24340		Cluster-7410.94290						Cluster-7410.91774
Cluster-7410.47038		Cluster-7410.46976		Cluster-7410.109138						Cluster-7434.1
Cluster-7410.11798		Cluster-7410.58022		Cluster-7410.11417						Cluster-7410.31668
Cluster-7410.43827		Cluster-7410.84885		Cluster-7410.116612						Cluster-7410.91519
Cluster-7410.55241		Cluster-7410.29383		Cluster-32013.0						Cluster-8678.0
Cluster-7410.83299		Cluster-7410.62584		Cluster-7410.67441						Cluster-7410.45517
Cluster-7410.84517		Cluster-7410.78667		Cluster-7410.87790						Cluster-7410.60339
Cluster-7410.5108		Cluster-7410.103750		Cluster-7410.92721						Cluster-7410.78471
Cluster-7410.119055		Cluster-7409.0		Cluster-42365.1						Cluster-7410.115019
Cluster-7410.10257		Cluster-7410.1461		Cluster-7410.26977						Cluster-7410.80292
Cluster-7410.20419		Cluster-7410.10565		Cluster-7410.66025						Cluster-7410.35521
Cluster-7410.79452		Cluster-7410.37102		Cluster-7410.28472						Cluster-7410.107453
Cluster-7410.108578		Cluster-7410.27315		Cluster-7410.115007						Cluster-7410.59836
Cluster-7410.11348		Cluster-7410.79791		Cluster-7410.112234						Cluster-7410.58218
Cluster-7410.46065		Cluster-7410.10665		Cluster-34409.0						Cluster-7410.113698
Cluster-7410.46096		Cluster-7410.100979		Cluster-7410.116040						Cluster-7410.46940
Cluster-7410.81902		Cluster-7410.66882		Cluster-7410.6524						Cluster-7410.32231
Cluster-7410.52333		Cluster-7410.111349		Cluster-7410.111693						Cluster-7410.93742
Cluster-7410.74099		Cluster-7410.27288		Cluster-7410.117845						Cluster-7410.109068
Cluster-7410.38265		Cluster-7410.4174		Cluster-7410.82396						Cluster-7410.93043
Cluster-7410.66111		Cluster-7410.101461		Cluster-7410.89088						Cluster-7410.72889
Cluster-6842.0		Cluster-7410.121372		Cluster-7410.80441						Cluster-7410.98113
Cluster-7410.58907		Cluster-7410.17188		Cluster-7410.66573						Cluster-7410.89053
Cluster-7410.66490		Cluster-7410.79887		Cluster-7410.58802						Cluster-7410.74896
Cluster-7410.84198		Cluster-7410.97462		Cluster-7410.84488						Cluster-7410.54092
Cluster-7410.87185		Cluster-7410.77034		Cluster-7410.70948						Cluster-7410.74890
Cluster-7410.26121		Cluster-42260.1		Cluster-7410.17571						Cluster-7410.95534
Cluster-7410.63976		Cluster-7410.102149		Cluster-18161.0						Cluster-7410.111373
Cluster-7410.120039		Cluster-7410.19722		Cluster-7410.42065						Cluster-7410.94291
Cluster-7410.96736		Cluster-7410.57899		Cluster-7410.43833						Cluster-7410.94110
Cluster-7410.109129		Cluster-7410.83400		Cluster-7410.57524						Cluster-7410.52414
Cluster-7410.94015		Cluster-7410.38525		Cluster-7410.27024						Cluster-17030.0
Cluster-7410.103762		Cluster-7410.49208		Cluster-7410.91774						Cluster-7410.32360
Cluster-7410.49421		Cluster-7410.100440		Cluster-7410.105515						Cluster-7410.87277
Cluster-7410.105799		Cluster-7410.73223		Cluster-7410.11558						Cluster-7410.19573
Cluster-7410.72332		Cluster-7410.64046		Cluster-7410.66799						Cluster-7410.68297
Cluster-7410.2509		Cluster-7410.107891		Cluster-7410.17768						Cluster-7410.109637
Cluster-7410.29155		Cluster-7410.65736		Cluster-7410.121908						Cluster-7410.110640
Cluster-7410.49250		Cluster-7410.26526		Cluster-7410.118337						Cluster-7410.62639
Cluster-4677.0		Cluster-31411.0		Cluster-7410.93924						Cluster-7410.30799
Cluster-7410.19549		Cluster-7410.70695		Cluster-7410.93993						Cluster-7410.22098
Cluster-7410.110373		Cluster-7410.38640		Cluster-7410.91800						Cluster-7410.96420
Cluster-7410.85128		Cluster-7410.115958		Cluster-7410.77324						Cluster-7410.59155
Cluster-7410.61527		Cluster-7410.119991		Cluster-7410.93745						Cluster-7410.65749
Cluster-7410.76946		Cluster-7410.16258		Cluster-7410.29048						Cluster-7410.33284
Cluster-7410.28066		Cluster-7410.37193		Cluster-7410.103471						Cluster-7410.113249
Cluster-21652.0		Cluster-7410.24178		Cluster-7410.43422						Cluster-7410.87076
Cluster-7410.115367		Cluster-31145.0		Cluster-7410.42278						Cluster-7410.50890
Cluster-7410.53751		Cluster-7410.54830		Cluster-7410.71881						Cluster-7410.44974
Cluster-7410.15077		Cluster-7410.27149		Cluster-7410.91545						Cluster-7410.105515
Cluster-7410.62345		Cluster-2893.0		Cluster-7410.83574						Cluster-7410.90264
Cluster-7410.113486		Cluster-7410.50424		Cluster-7410.71844						Cluster-7410.113216
Cluster-7410.68561		Cluster-7410.32360		Cluster-7410.57378						Cluster-7410.33403
Cluster-7410.4205		Cluster-7410.115647		Cluster-7410.44617						Cluster-7410.68115
Cluster-7410.13842		Cluster-32005.0		Cluster-7410.74890						Cluster-7410.47007
Cluster-7410.84901		Cluster-7410.23586		Cluster-7410.29716						Cluster-29864.0
Cluster-7410.107640		Cluster-7410.75519		Cluster-7410.55275						Cluster-7410.113163
Cluster-7410.105409		Cluster-7410.95497		Cluster-7410.99604						Cluster-7410.73562
Cluster-33851.0		Cluster-7410.95654		Cluster-7410.44521						Cluster-7410.39622
Cluster-7410.42924		Cluster-7410.115203		Cluster-7410.94408						Cluster-7410.59491
Cluster-7410.80624		Cluster-7410.91329		Cluster-7410.17699						Cluster-7410.89672
Cluster-7410.120964		Cluster-7410.84457		Cluster-7410.12897						Cluster-7410.43549
Cluster-7410.66285		Cluster-7410.33435		Cluster-7410.61801						Cluster-7410.40479
Cluster-21642.0		Cluster-7410.118220		Cluster-42156.0						Cluster-7410.94593
Cluster-7410.40932		Cluster-7410.103682		Cluster-7410.54206						Cluster-35722.0
Cluster-7410.85440		Cluster-7410.67203		Cluster-7410.65466						Cluster-7410.116537
Cluster-7410.92130		Cluster-7410.7418		Cluster-15096.0						Cluster-7410.38675
Cluster-7410.96201		Cluster-7410.106162		Cluster-7410.39300						Cluster-7410.74791
Cluster-11234.0		Cluster-7410.27895		Cluster-7410.4642						Cluster-7410.22409
Cluster-7410.94012		Cluster-7410.73655		Cluster-7410.70294						Cluster-7410.64926
Cluster-7410.100840		Cluster-7410.67038		Cluster-42363.0						Cluster-7410.99681
Cluster-7410.49497		Cluster-7410.77907		Cluster-7410.112770						Cluster-7410.36246
Cluster-7410.26691		Cluster-7410.74623		Cluster-7410.27219						Cluster-7410.76032
Cluster-7410.66220		Cluster-7410.61805		Cluster-7410.57219						Cluster-7410.120736
Cluster-7410.55962		Cluster-7410.99918		Cluster-7410.104641						Cluster-7410.65727
Cluster-7410.68356		Cluster-7410.62059		Cluster-7410.114417						Cluster-7410.41368
Cluster-7410.94639		Cluster-7410.10904		Cluster-7410.71674						Cluster-7410.9681
Cluster-7410.100502		Cluster-7410.28171		Cluster-7410.18059						Cluster-7410.108740
Cluster-7410.60134		Cluster-7410.100996		Cluster-7410.11519						Cluster-7410.69090
Cluster-7410.65370		Cluster-7410.11495		Cluster-17253.0						Cluster-7410.56296
Cluster-7410.70350		Cluster-7410.93841		Cluster-7410.110038						Cluster-7410.109493
Cluster-7410.64559		Cluster-7410.98283		Cluster-7410.10410						Cluster-7410.15500
Cluster-7410.86737		Cluster-7410.76139		Cluster-7410.118289						Cluster-7410.40319
Cluster-7410.113532		Cluster-7410.71356		Cluster-7410.67685						Cluster-7410.91052
Cluster-7410.45213		Cluster-7410.101211		Cluster-7410.49847						Cluster-7410.49466
Cluster-7410.64064		Cluster-7410.18074		Cluster-7410.37666						Cluster-7410.74467
Cluster-7410.27552		Cluster-7410.11868		Cluster-7410.35958						Cluster-7410.62406
Cluster-7410.46895		Cluster-7410.101993		Cluster-7410.121092						Cluster-7410.67479
Cluster-7410.8575		Cluster-7410.70266		Cluster-7410.31						Cluster-7410.6813
Cluster-7410.74041		Cluster-7410.72743		Cluster-7410.36822						Cluster-37803.0
Cluster-7410.119757		Cluster-7410.28388		Cluster-7410.42636						Cluster-1053.0
Cluster-7410.90037		Cluster-7410.77938		Cluster-7410.8081						Cluster-7410.106386
Cluster-7410.95194		Cluster-7410.10844		Cluster-7410.43658						Cluster-7410.34984
Cluster-7410.54968		Cluster-7410.67055		Cluster-7410.72524						Cluster-7410.115779
Cluster-7410.121759		Cluster-7410.67389		Cluster-7410.61046						Cluster-7410.68098
Cluster-7410.66407		Cluster-7410.64881		Cluster-7410.54916						Cluster-7410.9440
Cluster-7410.49499		Cluster-7410.54365		Cluster-7410.34588						Cluster-7410.40003
Cluster-7410.11853		Cluster-7513.0		Cluster-7410.79420						Cluster-7410.106387
Cluster-7410.26620		Cluster-7410.40292		Cluster-7410.2519						Cluster-7410.62285
Cluster-7410.62673		Cluster-7410.68947		Cluster-7410.58655						Cluster-7410.64420
Cluster-7410.112878		Cluster-7410.82779		Cluster-7410.63048						Cluster-7410.103225
Cluster-7410.43349		Cluster-7410.27494		Cluster-7410.58907						Cluster-7410.68252
Cluster-7410.25413		Cluster-7410.34982		Cluster-7410.96576						Cluster-7410.113890
Cluster-7410.39512		Cluster-7410.71345		Cluster-7410.118040						Cluster-7410.82309
Cluster-7410.3293		Cluster-38710.0		Cluster-35333.0						Cluster-33476.2
Cluster-7410.57046		Cluster-7410.10890		Cluster-7410.34970						Cluster-7410.60794
Cluster-7410.48581		Cluster-7410.112213		Cluster-7410.50076						Cluster-7410.61473
Cluster-7410.70255		Cluster-7410.86354		Cluster-7410.62849						Cluster-7410.66807
Cluster-7410.23047		Cluster-7410.31312		Cluster-7410.71356						Cluster-7410.73033
Cluster-7410.64912		Cluster-7410.27493		Cluster-7410.43403						Cluster-7410.77246
Cluster-7410.105004		Cluster-7410.49098		Cluster-12734.1						Cluster-7410.64445
Cluster-7410.56018		Cluster-7410.89413		Cluster-7410.21441						Cluster-7410.50172
Cluster-7410.62494		Cluster-7410.65229		Cluster-7410.85984						Cluster-7410.77710
Cluster-28304.0		Cluster-7410.40207		Cluster-35084.0						Cluster-7410.83467
Cluster-37952.0		Cluster-7410.97684		Cluster-7410.21140						Cluster-7410.112045
Cluster-7410.54430		Cluster-7410.76158		Cluster-7410.95456						Cluster-7410.55523
Cluster-7410.3654		Cluster-7410.73937		Cluster-25126.0						Cluster-7410.105142
Cluster-7410.45568		Cluster-7410.83165		Cluster-7410.59622						Cluster-7410.96031
Cluster-7410.70089		Cluster-7410.68071		Cluster-7410.55997						Cluster-7410.51843
Cluster-7410.76542		Cluster-7410.104641		Cluster-7410.49208						Cluster-7410.51374
Cluster-7410.34523		Cluster-7410.70513		Cluster-7410.56520						Cluster-7410.105943
Cluster-7410.9906		Cluster-7410.10227		Cluster-7410.80228						Cluster-7410.106107
Cluster-7410.75171		Cluster-7410.17298		Cluster-7410.40679						Cluster-7410.95937
Cluster-7410.79787		Cluster-7410.56593		Cluster-7410.112503						Cluster-7410.50826
Cluster-7410.106676		Cluster-7410.113617		Cluster-7410.60008						Cluster-7410.108322
Cluster-29287.0		Cluster-7410.10422		Cluster-7410.10532						Cluster-7410.73655
Cluster-7410.87843		Cluster-7410.100981		Cluster-22291.0						Cluster-9572.0
Cluster-7410.69481		Cluster-7410.67003		Cluster-7410.7428						Cluster-7410.62006
Cluster-7410.18457		Cluster-7410.14691		Cluster-10029.0						Cluster-7410.76204
Cluster-7410.35828		Cluster-7410.110941		Cluster-7410.98684						Cluster-7410.87345
Cluster-7410.4081		Cluster-7410.73697		Cluster-7410.72379						Cluster-7410.68094
Cluster-7410.71078		Cluster-7410.73944		Cluster-7410.38129						Cluster-7410.72062
Cluster-7410.22480		Cluster-7410.77278		Cluster-7410.88062						Cluster-7410.63617
Cluster-7410.82638		Cluster-7410.84515		Cluster-37803.0						Cluster-7410.77850
Cluster-7410.102561		Cluster-7410.114818		Cluster-7410.97171						Cluster-7410.115647
Cluster-7410.59930		Cluster-7410.53825		Cluster-7410.55458						Cluster-7410.112847
Cluster-7410.94638		Cluster-7410.86646		Cluster-7410.24734						Cluster-7410.70267
Cluster-7410.48611		Cluster-7410.120651		Cluster-7410.88050						Cluster-7410.64621
Cluster-7410.96472		Cluster-7410.115367		Cluster-7410.65442						Cluster-7410.65297
Cluster-7410.66343		Cluster-7410.60658		Cluster-7410.79910						Cluster-20298.1
Cluster-7410.80554		Cluster-7410.59927		Cluster-7410.82268						Cluster-7410.96977
Cluster-7410.101579		Cluster-7410.61391		Cluster-7410.5464						Cluster-7410.96372
Cluster-7410.18080		Cluster-7410.62097		Cluster-7410.4184						Cluster-7410.63199
Cluster-7410.77252		Cluster-7410.69494		Cluster-7410.7981						Cluster-7410.83186
Cluster-7410.72458		Cluster-7410.112993		Cluster-7410.11004						Cluster-7410.104095
Cluster-7410.106187		Cluster-7410.105667		Cluster-7410.82664						Cluster-7410.57586
Cluster-7410.2482		Cluster-7410.65409		Cluster-7410.106386						Cluster-7410.17170
Cluster-7410.22702		Cluster-7410.77169		Cluster-7410.71351						Cluster-7410.57268
Cluster-7410.12332		Cluster-7410.101838		Cluster-7410.81361						Cluster-7410.96196
Cluster-7410.24827		Cluster-7410.82408		Cluster-7410.6816						Cluster-7410.26812
Cluster-7410.56947		Cluster-7410.115105		Cluster-38250.0						Cluster-7410.16259
Cluster-7410.91328		Cluster-7410.30935		Cluster-7410.116461						Cluster-14813.0
Cluster-7410.79067		Cluster-7410.47378		Cluster-7410.116916						Cluster-29713.0
Cluster-7410.77591		Cluster-7410.101987		Cluster-7410.67072						Cluster-7410.18220
Cluster-7410.84569		Cluster-7410.68033		Cluster-7410.119109						Cluster-7410.15265
Cluster-7410.23358		Cluster-7410.108775		Cluster-7410.38120						Cluster-20369.0
Cluster-7410.68042		Cluster-7410.44649		Cluster-7410.22259						Cluster-7410.66055
Cluster-7410.23815		Cluster-7410.69431		Cluster-7410.60413						Cluster-7410.79433
Cluster-7410.47454		Cluster-7410.34899		Cluster-7410.110482						Cluster-7410.25691
Cluster-7410.84613		Cluster-7410.45327		Cluster-7410.98380						Cluster-7410.72725
Cluster-7410.54928		Cluster-7410.103225		Cluster-7410.97280						Cluster-7410.11605
Cluster-7410.23208		Cluster-7410.103178		Cluster-7410.81580						Cluster-7410.82334
Cluster-7410.50262		Cluster-7410.89351		Cluster-7410.11408						Cluster-7410.45009
Cluster-7410.88019		Cluster-7410.36579		Cluster-7410.2885						Cluster-7410.35618
Cluster-7410.100925		Cluster-7410.93876		Cluster-7410.11056						Cluster-7410.106574
Cluster-7410.44171		Cluster-7410.89915		Cluster-7410.26673						Cluster-7410.57131
Cluster-7410.36876		Cluster-7410.60336		Cluster-7410.101169						Cluster-7410.58497
Cluster-7410.84844		Cluster-7410.74164		Cluster-7410.64621						Cluster-7410.66775
Cluster-7410.9545		Cluster-7410.19999		Cluster-1427.0						Cluster-7410.63525
Cluster-7410.97920		Cluster-7410.12570		Cluster-7410.24148						Cluster-7410.41996
Cluster-7410.114579		Cluster-7410.75587		Cluster-7410.56132						Cluster-7410.9411
Cluster-38710.0		Cluster-7410.105070		Cluster-7410.18063						Cluster-7410.97909
Cluster-7410.9714		Cluster-7410.34059		Cluster-7410.86997						Cluster-7410.34327
Cluster-7410.116308		Cluster-7410.115643		Cluster-7410.92726						Cluster-7410.97538
Cluster-7410.55242		Cluster-7410.22703		Cluster-7410.80810						Cluster-7410.71674
Cluster-7410.58248		Cluster-42599.0		Cluster-7410.3419						Cluster-7410.27941
Cluster-7410.67830		Cluster-7410.30760		Cluster-7410.72103						Cluster-7410.4636
Cluster-7410.24136		Cluster-7410.105773		Cluster-7410.92908						Cluster-7410.62726
Cluster-7410.63972		Cluster-7410.68182		Cluster-7410.98219						Cluster-7410.73233
Cluster-7410.97379		Cluster-7410.34567		Cluster-7410.45278						Cluster-7410.58441
Cluster-7410.17274		Cluster-7410.34927		Cluster-7410.104335						Cluster-7410.17966
Cluster-7410.37915		Cluster-7410.28451		Cluster-7410.11868						Cluster-7410.22424
Cluster-7410.65613		Cluster-7410.84072		Cluster-36050.0						Cluster-7410.2919
Cluster-7410.75689		Cluster-7410.37031		Cluster-7410.107724						Cluster-7410.109931
Cluster-7410.102363		Cluster-7410.53221		Cluster-7410.5140						Cluster-7410.4372
Cluster-7410.23201		Cluster-32880.0		Cluster-7410.102204						Cluster-7410.88318
Cluster-3721.0		Cluster-7410.67606		Cluster-36223.0						Cluster-7410.17286
Cluster-7410.109681		Cluster-7410.12658		Cluster-7410.73656						Cluster-7410.118636
Cluster-7410.77969		Cluster-7410.96578		Cluster-7410.88318						Cluster-7410.10502
Cluster-7410.36096		Cluster-7410.121370		Cluster-7410.121170						Cluster-7410.104642
Cluster-7410.31717		Cluster-7410.110735		Cluster-7410.6572						Cluster-7410.59427
Cluster-7410.100237		Cluster-7410.80807		Cluster-7410.119244						Cluster-7410.85486
Cluster-7410.73278		Cluster-7410.29321		Cluster-7410.70250						Cluster-7410.44263
Cluster-7410.70413		Cluster-7410.67060		Cluster-7410.58222						Cluster-7410.115007
Cluster-7410.85878		Cluster-7410.46263		Cluster-7410.111141						Cluster-7410.98217
Cluster-7410.123		Cluster-7410.73802		Cluster-7410.5574						Cluster-7410.100157
Cluster-7410.37987		Cluster-7410.109576		Cluster-7410.67003						Cluster-7410.70665
Cluster-7410.54947		Cluster-7410.82665		Cluster-7410.30654						Cluster-7410.79561
Cluster-7410.91422		Cluster-7410.115959		Cluster-37702.0						Cluster-7410.12602
Cluster-7410.72615		Cluster-7410.31431		Cluster-7410.84500						Cluster-7410.65970
Cluster-7410.95906		Cluster-7410.77956		Cluster-7410.98065						Cluster-7410.114765
Cluster-7410.23814		Cluster-7410.114725		Cluster-7410.78821						Cluster-7410.9231
Cluster-7410.59390		Cluster-7410.55303		Cluster-7410.67448						Cluster-7410.95458
Cluster-7410.103717		Cluster-7410.73051		Cluster-7410.24827						Cluster-7410.115297
Cluster-7410.104164		Cluster-7410.36096		Cluster-7410.65319						Cluster-7410.114720
Cluster-7410.20559		Cluster-7410.59252		Cluster-20298.1						Cluster-7410.24188
Cluster-9280.0		Cluster-7410.11403		Cluster-7410.115750						Cluster-7410.65430
Cluster-37228.0		Cluster-7410.115960		Cluster-7410.16390						Cluster-7410.89374
Cluster-7410.59462		Cluster-7410.113386		Cluster-7410.52971						Cluster-7410.9989
Cluster-7410.19979		Cluster-7410.70174		Cluster-7410.17448						Cluster-7410.53915
Cluster-8977.0		Cluster-7410.108534		Cluster-7410.65248						Cluster-7410.22063
Cluster-7410.5632		Cluster-7410.11521		Cluster-7410.100627						Cluster-7410.62546
Cluster-7410.19999		Cluster-7410.65580		Cluster-7410.43094						Cluster-7410.67574
Cluster-7410.68930		Cluster-7410.13255		Cluster-7410.66038						Cluster-7410.44615
Cluster-18524.0		Cluster-7410.49020		Cluster-7410.82514						Cluster-7410.105001
Cluster-7410.110812		Cluster-7410.27865		Cluster-7410.48729						Cluster-7410.59013
Cluster-7410.19775		Cluster-7410.818		Cluster-7410.94670						Cluster-7410.50234
Cluster-7410.48243		Cluster-7410.53216		Cluster-7410.81666						Cluster-23940.0
Cluster-7410.59841		Cluster-7410.46738		Cluster-7410.67071						Cluster-28993.0
Cluster-7410.10464		Cluster-7410.81056		Cluster-7410.108322						Cluster-7410.52370
Cluster-7410.61447		Cluster-7410.66143		Cluster-7410.111970						Cluster-7410.21435
Cluster-26414.0		Cluster-7410.87194		Cluster-7410.15047						Cluster-7410.95497
Cluster-7410.19540		Cluster-7410.68674		Cluster-7410.28636						Cluster-7410.92837
Cluster-7410.4662		Cluster-7410.108011		Cluster-7410.93172						Cluster-38250.0
Cluster-7410.67190		Cluster-7410.26008		Cluster-7410.100549						Cluster-7410.68839
Cluster-7410.91884		Cluster-7410.91743		Cluster-7410.72656						Cluster-7410.83607
Cluster-7410.53566		Cluster-7410.113481		Cluster-7410.115647						Cluster-7410.95617
Cluster-7410.44181		Cluster-7410.53513		Cluster-7410.82284						Cluster-7410.99982
Cluster-7410.67358		Cluster-7410.81162		Cluster-7410.93272						Cluster-7410.65493
Cluster-7410.81091		Cluster-7410.103223		Cluster-7410.52414						Cluster-7410.114490
Cluster-7410.68533		Cluster-7410.9906		Cluster-7410.57196						Cluster-7410.73707
Cluster-7410.59750		Cluster-7410.109154		Cluster-7410.79870						Cluster-7410.77170
Cluster-7410.62011		Cluster-7410.97969		Cluster-7410.114266						Cluster-7410.102084
Cluster-7410.84130		Cluster-7410.106273		Cluster-20104.2						Cluster-7410.33808
Cluster-7410.120308		Cluster-7410.106371		Cluster-32214.0						Cluster-7410.87318
Cluster-7410.9529		Cluster-7410.116592		Cluster-7410.77325						Cluster-7410.99157
Cluster-7410.44486		Cluster-7410.72588		Cluster-7410.677						Cluster-7410.107230
Cluster-7410.80320		Cluster-7410.51252		Cluster-7410.79802						Cluster-7410.51415
Cluster-7410.62339		Cluster-7410.77723		Cluster-7410.74601						Cluster-7410.69972
Cluster-7410.74412		Cluster-7410.66638		Cluster-7410.78261						Cluster-7410.49017
Cluster-7410.74522		Cluster-7410.2734		Cluster-7410.108685						Cluster-7410.95178
Cluster-7410.72300		Cluster-7410.75208		Cluster-7410.119071						Cluster-7410.67685
Cluster-7410.4531		Cluster-7410.62366		Cluster-7410.69424						Cluster-40544.0
Cluster-7410.61496		Cluster-7410.11523		Cluster-7410.52071						Cluster-7410.95830
Cluster-7410.3394		Cluster-7410.112380		Cluster-7410.62565						Cluster-7410.84411
Cluster-7410.115209		Cluster-7410.90025		Cluster-7410.77710						Cluster-7410.39683
Cluster-31719.0		Cluster-7410.7911		Cluster-7410.50302						Cluster-7410.59411
Cluster-7410.98281		Cluster-7410.91287		Cluster-15554.0						Cluster-7410.99946
Cluster-7410.73709		Cluster-7410.107453		Cluster-7410.29402						Cluster-7410.48079
Cluster-7410.21990		Cluster-7410.7853		Cluster-7410.55369						Cluster-7410.71370
Cluster-7410.68617		Cluster-7410.57213		Cluster-7410.15376						Cluster-7410.51017
Cluster-7410.7816		Cluster-7410.82396		Cluster-7410.39706						Cluster-7410.49237
Cluster-7410.66390		Cluster-7410.68252		Cluster-7410.55938						Cluster-31411.0
Cluster-7410.108752		Cluster-7410.1700		Cluster-7410.87076						Cluster-7410.54932
Cluster-7410.63490		Cluster-7410.72654		Cluster-7410.89128						Cluster-7410.63031
Cluster-7410.83887		Cluster-7410.79569		Cluster-7410.84092						Cluster-7410.114177
Cluster-7410.88056		Cluster-7410.105577		Cluster-7410.92907						Cluster-7410.117359
Cluster-7410.98085		Cluster-7410.27863		Cluster-7410.10555						Cluster-7410.115909
Cluster-7410.52129		Cluster-7410.23183		Cluster-7410.14726						Cluster-7410.77721
Cluster-7410.119331		Cluster-7410.113698		Cluster-7410.32767						Cluster-7410.11975
Cluster-7410.14621		Cluster-7410.53758		Cluster-25477.0						Cluster-7410.60352
Cluster-7410.96198		Cluster-7410.67769		Cluster-7410.40443						Cluster-7410.14751
Cluster-7410.18053		Cluster-7410.65760		Cluster-7410.62673						Cluster-7410.67676
Cluster-7410.48491		Cluster-7410.64366		Cluster-7410.91283						Cluster-7410.58220
Cluster-193.0		Cluster-7410.84618		Cluster-7410.95684						Cluster-40963.0
Cluster-7410.18845		Cluster-35160.0		Cluster-7410.26554						Cluster-40576.0
Cluster-7410.92673		Cluster-7410.54465		Cluster-7410.31123						Cluster-7410.33698
Cluster-7410.16859		Cluster-7410.63810		Cluster-7410.110311						Cluster-7410.64604
Cluster-7410.38142		Cluster-7410.118704		Cluster-7410.21922						Cluster-7410.58285
Cluster-7410.84421		Cluster-41260.0		Cluster-7410.63746						Cluster-7410.65317
Cluster-26187.0		Cluster-7410.114451		Cluster-7410.55483						Cluster-1277.0
Cluster-7410.61523		Cluster-7410.108574		Cluster-7410.12655						Cluster-7410.80183
Cluster-7410.74795		Cluster-7410.111346		Cluster-7410.116026						Cluster-7410.60301
Cluster-7410.84230		Cluster-7410.63832		Cluster-7410.89947						Cluster-7410.63340
Cluster-7410.50950		Cluster-7410.89547		Cluster-7410.98269						Cluster-7410.13838
Cluster-7410.81361		Cluster-7410.101581		Cluster-7410.57553						Cluster-7410.95031
Cluster-7410.49496		Cluster-7410.22192		Cluster-7410.36246						Cluster-7410.33521
Cluster-7410.69037		Cluster-7410.68220		Cluster-7410.98856						Cluster-7410.81032
Cluster-7410.6524		Cluster-7410.10538		Cluster-7410.79247						Cluster-29603.0
Cluster-7410.82831		Cluster-7410.37033		Cluster-7410.41841						Cluster-7410.63793
Cluster-7410.98129		Cluster-7410.105643		Cluster-39394.0						Cluster-7410.103471
Cluster-34234.0		Cluster-7410.66632		Cluster-7410.41209						Cluster-7410.65594
Cluster-7410.15453		Cluster-7410.57470		Cluster-7410.11767						Cluster-7410.33879
Cluster-7410.67177		Cluster-39000.0		Cluster-7410.68841						Cluster-7410.50386
Cluster-898.2		Cluster-7410.36143		Cluster-7410.51013						Cluster-1321.0
Cluster-7410.50198		Cluster-7410.118975		Cluster-7410.64485						Cluster-5356.0
Cluster-7410.97884		Cluster-7410.4672		Cluster-7410.22192						Cluster-7410.66080
Cluster-7410.34825		Cluster-31654.0		Cluster-7410.87542						Cluster-7410.71923
Cluster-7410.80423		Cluster-7410.62543		Cluster-7410.85875						Cluster-7410.65441
Cluster-7410.119828		Cluster-7410.66218		Cluster-7410.44969						Cluster-7410.84995
Cluster-7410.39288		Cluster-7410.65484		Cluster-7410.6315						Cluster-7410.10711
Cluster-7410.36236		Cluster-7410.55555		Cluster-7410.6433						Cluster-7410.64348
Cluster-7410.51755		Cluster-7410.100663		Cluster-7410.70518						Cluster-7410.40203
Cluster-7410.64449		Cluster-7410.112863		Cluster-7410.95746						Cluster-7410.115571
Cluster-7410.58416		Cluster-7410.1553		Cluster-7410.108515						Cluster-7410.51660
Cluster-7410.109512		Cluster-7410.12269		Cluster-7410.12618						Cluster-32340.0
Cluster-7410.36028		Cluster-7410.8001		Cluster-7410.65420						Cluster-7410.48729
Cluster-7410.8983		Cluster-7410.100048		Cluster-7410.16019						Cluster-7410.37193
Cluster-7410.54683		Cluster-7410.110521		Cluster-7410.6402						Cluster-7410.104364
Cluster-16997.0		Cluster-7410.65253		Cluster-7410.63809						Cluster-7410.5914
Cluster-7410.3031		Cluster-7410.8630		Cluster-7410.49937						Cluster-7410.107958
Cluster-7410.28668		Cluster-7410.62214		Cluster-7410.113142						Cluster-7410.61325
Cluster-7410.10937		Cluster-7410.89252		Cluster-7410.56301						Cluster-7410.62214
Cluster-7410.4053		Cluster-7410.106652		Cluster-7410.66286						Cluster-41714.0
Cluster-7410.73133		Cluster-7410.67058		Cluster-17829.0						Cluster-7410.14824
Cluster-11465.1		Cluster-7410.101100		Cluster-7410.116739						Cluster-7410.80102
Cluster-7410.113866		Cluster-7410.17967		Cluster-7410.66822						Cluster-7410.18387
Cluster-7410.9019		Cluster-7410.5601		Cluster-7410.104050						Cluster-7410.95745
Cluster-7410.25035		Cluster-7410.55351		Cluster-7410.84616						Cluster-7410.81974
Cluster-7410.66843		Cluster-7410.92131		Cluster-7410.41390						Cluster-7410.12951
Cluster-7410.31593		Cluster-34409.0		Cluster-7410.56261						Cluster-7410.5110
Cluster-7410.106383		Cluster-7410.14751		Cluster-7410.92028						Cluster-7410.116612
Cluster-7410.5678		Cluster-7410.68841		Cluster-7410.69553						Cluster-7410.45265
Cluster-7410.51747		Cluster-7410.100165		Cluster-7410.113110						Cluster-7410.103763
Cluster-7410.17001		Cluster-7410.14151		Cluster-7410.51773						Cluster-7410.52147
Cluster-7410.104130		Cluster-7410.66441		Cluster-7410.96421						Cluster-7410.54445
Cluster-7410.65014		Cluster-32736.0		Cluster-7410.22814						Cluster-7410.63746
Cluster-7410.67180		Cluster-7410.37975		Cluster-7410.18440						Cluster-7410.49381
Cluster-7410.65815		Cluster-7410.63027		Cluster-7410.29139						Cluster-7410.48287
Cluster-7410.80946		Cluster-7410.87103		Cluster-7410.8780						Cluster-7410.72005
Cluster-7410.67903		Cluster-7410.101963		Cluster-7410.34333						Cluster-7410.66740
Cluster-7410.69192		Cluster-7410.10899		Cluster-7410.67143						Cluster-7410.42237
Cluster-16907.0		Cluster-7410.58019		Cluster-7410.99155						Cluster-7410.65372
Cluster-7410.50263		Cluster-7410.17417		Cluster-7410.24207						Cluster-7410.1879
Cluster-7410.37703		Cluster-7410.98920		Cluster-7410.54504						Cluster-7410.16417
Cluster-7410.70710		Cluster-7410.121245		Cluster-7410.29831						Cluster-7410.59007
Cluster-7410.56809		Cluster-24312.0		Cluster-7410.73107						Cluster-7410.53384
Cluster-7410.103726		Cluster-7410.87277		Cluster-7410.11053						Cluster-7410.69699
Cluster-7410.59751		Cluster-7410.10634		Cluster-7410.38576						Cluster-7410.59849
Cluster-7410.69374		Cluster-7410.35276		Cluster-7410.17018						Cluster-1528.0
Cluster-7410.76295		Cluster-7410.77170		Cluster-7410.14811						Cluster-7410.85470
Cluster-7410.21823		Cluster-7410.96030		Cluster-7410.55172						Cluster-7410.50819
Cluster-7410.51691		Cluster-7410.72696		Cluster-7410.9361						Cluster-7410.48435
Cluster-7410.3259		Cluster-7410.60796		Cluster-7410.76925						Cluster-7410.6279
Cluster-7410.74798		Cluster-7410.67908		Cluster-7410.4995						Cluster-7410.59252
Cluster-7410.71561		Cluster-7410.79732		Cluster-7410.75090						Cluster-7410.80599
Cluster-7410.74267		Cluster-7410.68973		Cluster-7410.29175						Cluster-7410.69039
Cluster-21980.0		Cluster-7410.88309		Cluster-7410.23022						Cluster-34240.0
Cluster-7410.29968		Cluster-7410.20467		Cluster-7410.122025						Cluster-7410.96812
Cluster-7410.97656		Cluster-7410.12375		Cluster-7410.66638						Cluster-7410.21959
Cluster-7410.44147		Cluster-7410.57618		Cluster-7410.20571						Cluster-7410.77439
Cluster-41704.0		Cluster-7410.79931		Cluster-7410.26262						Cluster-7410.66453
Cluster-7410.1240		Cluster-7410.82599		Cluster-7410.103882						Cluster-7410.37368
Cluster-7410.63187		Cluster-7410.41047		Cluster-7410.59642						Cluster-7410.34651
Cluster-7410.45167		Cluster-7410.86611		Cluster-7410.65784						Cluster-7410.45326
Cluster-7410.66164		Cluster-7410.47180		Cluster-7410.66432						Cluster-7410.109724
Cluster-7410.49462		Cluster-7410.116528		Cluster-7410.30680						Cluster-7410.70288
Cluster-7410.58346		Cluster-7410.17646		Cluster-7410.78697						Cluster-7410.81114
Cluster-7410.81911		Cluster-7410.33954		Cluster-7410.42187						Cluster-7410.119468
Cluster-13756.0		Cluster-7410.45326		Cluster-7410.8074						Cluster-7410.63048
Cluster-7410.24712		Cluster-7410.59465		Cluster-7410.53915						Cluster-7410.61635
Cluster-7410.65894		Cluster-7410.50763		Cluster-7410.63160						Cluster-7410.115372
Cluster-7410.68517		Cluster-7410.67695		Cluster-7410.69376						Cluster-7410.7224
Cluster-7410.109930		Cluster-7410.72504		Cluster-23667.1						Cluster-7410.60955
Cluster-7410.37380		Cluster-7410.40480		Cluster-7410.76002						Cluster-7410.70907
Cluster-7410.74638		Cluster-7410.9877		Cluster-7410.107390						Cluster-18347.1
Cluster-7410.66586		Cluster-7410.97862		Cluster-35022.0						Cluster-7410.20468
Cluster-7410.106098		Cluster-7410.87196		Cluster-7410.89165						Cluster-7410.93521
Cluster-7410.106679		Cluster-7410.10787		Cluster-7410.89923						Cluster-7410.23372
Cluster-7410.122185		Cluster-7410.88661		Cluster-7410.104896						Cluster-7410.58222
Cluster-7410.16999		Cluster-7410.39312		Cluster-7410.67712						Cluster-7410.93305
Cluster-7410.113920		Cluster-7410.21231		Cluster-7410.80724						Cluster-7410.10868
Cluster-7410.52231		Cluster-7410.98282		Cluster-40544.0						Cluster-32178.0
Cluster-7410.57730		Cluster-7410.32129		Cluster-28536.0						Cluster-7410.10781
Cluster-7410.71149		Cluster-7410.74091		Cluster-7410.113696						Cluster-7410.73106
Cluster-7410.99847		Cluster-7410.52738		Cluster-7410.42416						Cluster-7410.76872
Cluster-7410.2610		Cluster-7410.65093		Cluster-7410.6238						Cluster-7410.47787
Cluster-7410.120805		Cluster-7410.28753		Cluster-7410.97744						Cluster-7410.64363
Cluster-7410.23994		Cluster-7410.46259		Cluster-7410.59427						Cluster-7410.98227
Cluster-34351.0		Cluster-7410.95617		Cluster-7410.118566						Cluster-7410.112770
Cluster-7410.92374		Cluster-7410.84066		Cluster-7410.120736						Cluster-7410.87972
Cluster-7410.60641		Cluster-7410.9197		Cluster-7410.31773						Cluster-31600.0
Cluster-7410.71396		Cluster-7410.54278		Cluster-7410.69566						Cluster-7410.41183
Cluster-7410.68923		Cluster-7410.53176		Cluster-7410.66444						Cluster-7410.68532
Cluster-7410.50186		Cluster-7410.57803		Cluster-7410.64604						Cluster-7410.97684
Cluster-7410.28543		Cluster-7410.94603		Cluster-7410.15790						Cluster-7410.6433
Cluster-7410.20995		Cluster-7410.9643		Cluster-7410.51201						Cluster-7410.67194
Cluster-7410.8452		Cluster-7410.105982		Cluster-7410.68474						Cluster-26492.1
Cluster-7410.90526		Cluster-7410.72656		Cluster-7410.11129						Cluster-22551.1
Cluster-7410.62053		Cluster-7410.26282		Cluster-7410.113296						Cluster-15096.0
Cluster-7410.25271		Cluster-7410.77910		Cluster-39020.0						Cluster-7410.20213
Cluster-7410.9020		Cluster-7410.11046		Cluster-7410.115387						Cluster-7410.66823
Cluster-11006.0		Cluster-7410.115531		Cluster-29218.0						Cluster-35015.0
Cluster-8949.0		Cluster-7410.45660		Cluster-7410.112291						Cluster-7410.55351
Cluster-7410.58214		Cluster-7410.7756		Cluster-7410.80114						Cluster-7410.78450
Cluster-7410.71609		Cluster-7410.64067		Cluster-7410.79211						Cluster-7410.114973
Cluster-7410.67070		Cluster-7410.5667		Cluster-7410.98466						Cluster-7410.82170
Cluster-7410.121745		Cluster-7410.65092		Cluster-34224.0						Cluster-7410.55189
Cluster-7410.28243		Cluster-7410.66851		Cluster-7410.53522						Cluster-7410.10801
Cluster-7410.48615		Cluster-7410.37771		Cluster-7410.50424						Cluster-7410.30706
Cluster-22491.3		Cluster-7410.107723		Cluster-1016.0						Cluster-7410.62571
Cluster-7410.77355		Cluster-7410.70665		Cluster-7410.27676						Cluster-7410.29175
Cluster-7410.1955		Cluster-7410.63355		Cluster-21108.0						Cluster-7410.45625
Cluster-7410.50724		Cluster-7410.57224		Cluster-7410.107955						Cluster-7409.0
Cluster-7410.99948		Cluster-7410.62406		Cluster-7410.70196						Cluster-7410.118702
Cluster-7410.24044		Cluster-7410.30391		Cluster-7410.42034						Cluster-7410.38849
Cluster-7410.42513		Cluster-7410.73117		Cluster-7410.121496						Cluster-7410.92360
Cluster-7410.77730		Cluster-7410.66484		Cluster-7410.12621						Cluster-7410.16608
Cluster-7410.96243		Cluster-7410.84934		Cluster-7410.11699						Cluster-7410.31285
Cluster-7410.44062		Cluster-7410.88195		Cluster-7410.112971						Cluster-7410.11241
Cluster-7410.96395		Cluster-7410.102113		Cluster-7410.65585						Cluster-7410.102356
Cluster-7410.121340		Cluster-25412.0		Cluster-7410.95762						Cluster-32724.0
Cluster-7410.29347		Cluster-7410.23325		Cluster-7410.115019						Cluster-7410.56156
Cluster-7410.66953		Cluster-25874.0		Cluster-7410.3993						Cluster-7410.35131
Cluster-7410.91504		Cluster-7410.36884		Cluster-7410.74094						Cluster-7410.91458
Cluster-7410.67066		Cluster-7410.19957		Cluster-7410.99446						Cluster-7410.121170
Cluster-7410.108365		Cluster-37789.1		Cluster-7410.10538						Cluster-7410.8211
Cluster-7410.26661		Cluster-7410.34201		Cluster-7410.93433						Cluster-7410.73019
Cluster-7410.68673		Cluster-7410.88623		Cluster-7410.105624						Cluster-7410.114080
Cluster-7410.28303		Cluster-7410.102050		Cluster-7410.57224						Cluster-34897.0
Cluster-7410.70119		Cluster-7410.48651		Cluster-7410.102369						Cluster-7410.81192
Cluster-7410.37938		Cluster-7410.74286		Cluster-7410.117682						Cluster-7410.68963
Cluster-7410.58767		Cluster-7410.116172		Cluster-34208.0						Cluster-7410.61387
Cluster-7410.69202		Cluster-7410.65992		Cluster-7410.66759						Cluster-7410.50512
Cluster-7410.47042		Cluster-7410.50713		Cluster-7410.43108						Cluster-7410.102150
Cluster-7410.20877		Cluster-7410.24405		Cluster-7410.104361						Cluster-7410.106970
Cluster-7410.89693		Cluster-7410.66147		Cluster-7410.113212						Cluster-7410.115296
Cluster-7410.74039		Cluster-7410.69636		Cluster-7410.26089						Cluster-7410.112342
Cluster-7410.81156		Cluster-7410.115341		Cluster-7410.77850						Cluster-7410.78228
Cluster-7410.41802		Cluster-7410.46260		Cluster-7410.89880						Cluster-7410.99926
Cluster-7410.72309		Cluster-7410.56017		Cluster-7410.33225						Cluster-7410.53861
Cluster-7410.75442		Cluster-7410.11061		Cluster-7410.117004						Cluster-35707.1
Cluster-7410.72358		Cluster-7410.7819		Cluster-7410.77956						Cluster-7410.72656
Cluster-7410.38066		Cluster-7410.60412		Cluster-7410.13937						Cluster-7410.42163
Cluster-7410.10383		Cluster-7410.66444		Cluster-40789.0						Cluster-7410.92720
Cluster-7410.60638		Cluster-7410.32901		Cluster-7410.103020						Cluster-7410.43833
Cluster-7410.9565		Cluster-7410.11753		Cluster-7410.52146						Cluster-7410.115831
Cluster-7410.80885		Cluster-7410.99396		Cluster-7410.64133						Cluster-14847.0
Cluster-7410.82910		Cluster-7410.77143		Cluster-7410.50234						Cluster-7410.101640
Cluster-7410.108540		Cluster-7410.28754		Cluster-7410.88880						Cluster-7410.30562
Cluster-7410.111863		Cluster-21552.0		Cluster-7410.70243						Cluster-7410.41046
Cluster-7410.5842		Cluster-7410.98218		Cluster-7410.116069						Cluster-7410.35861
Cluster-28395.0		Cluster-7410.81835		Cluster-7410.11369						Cluster-14510.0
Cluster-7410.115244		Cluster-29713.0		Cluster-7410.57990						Cluster-7410.12606
Cluster-7410.66798		Cluster-7410.80183		Cluster-7410.104965						Cluster-31145.0
Cluster-7410.71406		Cluster-7410.54303		Cluster-7410.100304						Cluster-7410.113554
Cluster-38753.0		Cluster-4554.0		Cluster-7410.20467						Cluster-24765.0
Cluster-7410.4140		Cluster-7410.14697		Cluster-7410.27630						Cluster-7410.93856
Cluster-7410.74601		Cluster-7410.88861		Cluster-7410.66082						Cluster-7410.2680
Cluster-7410.117987		Cluster-7410.67452		Cluster-7410.119303						Cluster-7410.64485
Cluster-7410.21947		Cluster-7410.119468		Cluster-7410.55475						Cluster-7410.68605
Cluster-694.0		Cluster-7410.74632		Cluster-7410.65749						Cluster-7410.69431
Cluster-7410.72680		Cluster-7410.68174		Cluster-7410.78258						Cluster-7410.99446
Cluster-7410.31123		Cluster-7410.26843		Cluster-7410.48907						Cluster-7410.64351
Cluster-7410.106404		Cluster-7410.66846		Cluster-7410.9790						Cluster-7410.25038
Cluster-7410.116672		Cluster-7410.80572		Cluster-29280.1						Cluster-7410.53758
Cluster-7410.77070		Cluster-7410.117936		Cluster-7410.34497						Cluster-7410.9767
Cluster-15849.0		Cluster-7410.37030		Cluster-7410.77609						Cluster-7410.2566
Cluster-7410.60430		Cluster-7410.61425		Cluster-7410.48728						Cluster-7410.53600
Cluster-4329.0		Cluster-7410.85989		Cluster-7410.39940						Cluster-7410.113173
Cluster-7410.120253		Cluster-7410.40008		Cluster-27923.0						Cluster-7410.113487
Cluster-7410.55938		Cluster-7410.68614		Cluster-7410.72060						Cluster-7410.119715
Cluster-7410.115013		Cluster-31885.0		Cluster-7410.68084						Cluster-7410.95206
Cluster-7410.33720		Cluster-7410.31626		Cluster-7410.95031						Cluster-7410.60980
Cluster-7410.13523		Cluster-30214.0		Cluster-1403.0						Cluster-7410.75887
Cluster-7410.71395		Cluster-7410.73349		Cluster-7410.18441						Cluster-7410.13178
Cluster-7410.19138		Cluster-7410.65535		Cluster-7410.91523						Cluster-7410.35130
Cluster-7410.120411		Cluster-7410.77854		Cluster-39906.0						Cluster-7410.6863
Cluster-7410.68117		Cluster-7410.34333		Cluster-7410.21617						Cluster-7410.12327
Cluster-7410.9546		Cluster-7410.39241		Cluster-7410.72324						Cluster-7410.11495
Cluster-7410.115549		Cluster-7410.56721		Cluster-7410.72231						Cluster-7410.68407
Cluster-7410.80040		Cluster-7410.19603		Cluster-7410.29830						Cluster-7410.82219
Cluster-7410.74883		Cluster-7410.55786		Cluster-7410.19592						Cluster-7410.17473
Cluster-7410.112341		Cluster-7410.114765		Cluster-7410.117466						Cluster-7410.54867
Cluster-7410.106922		Cluster-7410.55636		Cluster-7410.26007						Cluster-7410.106164
Cluster-7410.23459		Cluster-7410.89254		Cluster-7410.70517						Cluster-7410.113775
Cluster-7410.40697		Cluster-7410.31216		Cluster-7410.62639						Cluster-7410.50080
Cluster-7410.113028		Cluster-7410.32283		Cluster-7410.34257						Cluster-7410.101155
Cluster-7410.57863		Cluster-7410.41513		Cluster-7410.5914						Cluster-7410.5106
Cluster-7410.91651		Cluster-7410.63340		Cluster-7410.34170						Cluster-7410.67176
Cluster-7410.9927		Cluster-7410.115248		Cluster-7410.75505						Cluster-7410.34201
Cluster-7410.76139		Cluster-7410.63816		Cluster-7410.99903						Cluster-7410.55987
Cluster-7410.4515		Cluster-7410.47024		Cluster-7410.103220						Cluster-7410.58045
Cluster-7410.58528		Cluster-7410.26812		Cluster-7410.31109						Cluster-32005.0
Cluster-7410.62764		Cluster-7410.37666		Cluster-7410.68599						Cluster-7410.101868
Cluster-7410.66305		Cluster-7410.33576		Cluster-7410.52399						Cluster-7410.66342
Cluster-7410.66797		Cluster-7410.63606		Cluster-7410.103914						Cluster-33710.0
Cluster-7410.43546		Cluster-7410.77433		Cluster-7410.51692						Cluster-7410.58031
Cluster-7410.107163		Cluster-7410.82265		Cluster-16391.0						Cluster-7410.66494
Cluster-7410.115340		Cluster-24847.0		Cluster-7410.69097						Cluster-7410.31449
Cluster-7410.17631		Cluster-7410.80292		Cluster-20660.0						Cluster-41306.1
Cluster-7410.57331		Cluster-7410.31694		Cluster-7410.75473						Cluster-25979.0
Cluster-7410.73020		Cluster-7410.59013		Cluster-7410.51385						Cluster-7410.10526
Cluster-39614.0		Cluster-7410.65626		Cluster-7410.89001						Cluster-7410.5140
Cluster-7410.103666		Cluster-24613.0		Cluster-7410.54040						Cluster-7410.55458
Cluster-7410.1359		Cluster-7410.68942		Cluster-7410.19562						Cluster-7410.14185
Cluster-7410.63935		Cluster-7410.61782		Cluster-7410.41694						Cluster-7410.68675
Cluster-7410.15005		Cluster-7410.68715		Cluster-7410.103166						Cluster-7410.11101
Cluster-7410.66328		Cluster-7410.58714		Cluster-21470.0						Cluster-7410.72379
Cluster-7410.83804		Cluster-7410.114501		Cluster-7410.45213						Cluster-7410.114266
Cluster-7410.4406		Cluster-7410.4515		Cluster-7410.57575						Cluster-7410.66434
Cluster-7410.54049		Cluster-7410.4774		Cluster-7410.75588						Cluster-7410.17866
Cluster-7410.80792		Cluster-7410.86652		Cluster-7410.115978						Cluster-7410.114792
Cluster-7410.53602		Cluster-42156.2		Cluster-7410.51236						Cluster-7410.50448
Cluster-7410.97919		Cluster-7410.97722		Cluster-7410.52938						Cluster-1127.0
Cluster-7410.97901		Cluster-7410.73422		Cluster-7410.76816						Cluster-7410.10357
Cluster-7410.19001		Cluster-7410.64507		Cluster-7410.105347						Cluster-7410.29505
Cluster-41900.0		Cluster-7410.19420		Cluster-7410.102675						Cluster-7410.67667
Cluster-7410.99997		Cluster-7410.77731		Cluster-7410.7611						Cluster-7410.98630
Cluster-7410.60624		Cluster-7410.21261		Cluster-7410.95617						Cluster-7410.40110
Cluster-7410.69478		Cluster-7410.25965		Cluster-7410.31770						Cluster-7410.111401
Cluster-7410.69836		Cluster-7410.36246		Cluster-7410.11639						Cluster-7410.85753
Cluster-7410.117587		Cluster-7410.7347		Cluster-7410.100996						Cluster-7410.23831
Cluster-7410.67772		Cluster-7410.77449		Cluster-7410.112926						Cluster-7410.83521
Cluster-7410.68118		Cluster-7410.31695		Cluster-7410.71525						Cluster-7410.19312
Cluster-7410.73882		Cluster-28332.0		Cluster-20538.0						Cluster-7410.115711
Cluster-7410.7766		Cluster-7410.114883		Cluster-7410.72063						Cluster-7410.65580
[truncated: 10,980 more rows]

## Sheet: S2 vs. S1 DEG_up
Unigene_ID	S2_readcount	S1_readcount	log2FoldChange	pval	padj
Cluster-7410.104776	1394.81	84.8029	4.042	9.0668e-47	7.3766e-42
Cluster-7410.26611	532.056	29.8368	4.1583	4.8088e-37	1.9562e-32
Cluster-7410.48853	481.403	10.4685	5.521	7.5918e-33	2.0589e-28
Cluster-7410.48855	449.584	5.85641	6.282	8.115e-30	1.8864e-25
Cluster-7410.25776	591.697	32.9541	4.1655	3.0838e-29	6.2723e-25
Cluster-7410.64140	625.522	17.4732	5.144	1.9066e-27	2.8204e-23
Cluster-7410.105692	2320.59	150.225	3.9509	2.8224e-27	3.8271e-23
Cluster-7410.106020	596.197	40.0249	3.8978	2.3111e-25	2.6861e-21
Cluster-7410.56676	7358.94	1114.35	2.7232	5.1128e-24	5.1997e-20
Cluster-7410.73437	1337.48	169.717	2.9772	2.7174e-23	2.601e-19
Cluster-7410.113219	1008.08	116.419	3.1127	5.0369e-23	4.5533e-19
Cluster-7410.83243	3398.74	511.982	2.7312	5.6716e-22	4.6143e-18
Cluster-7410.82571	3371.68	325.881	3.3712	5.7308e-21	4.4405e-17
Cluster-7410.93871	174.507	7.64924	4.4969	1.285e-20	9.5044e-17
Cluster-7410.57229	605.248	25.341	4.582	1.4447e-20	1.0221e-16
Cluster-7410.112866	290.766	1.16229	7.9282	5.2301e-20	3.2185e-16
Cluster-7410.82322	646.269	92.9981	2.7967	5.3405e-20	3.2185e-16
Cluster-7410.82572	12497.7	1328.71	3.2337	1.3323e-19	7.7425e-16
Cluster-7410.44146	2516.87	300.728	3.0647	1.7382e-19	9.753e-16
Cluster-7410.59405	1367.47	185.02	2.8865	4.4626e-19	2.4205e-15
Cluster-7410.50298	187.649	9.02492	4.4005	6.2578e-19	3.2847e-15
Cluster-7410.34203	428.678	41.3504	3.3677	6.5248e-19	3.3178e-15
Cluster-7410.20887	986.805	172.233	2.5175	7.834e-19	3.811e-15
Cluster-7410.63354	647.697	62.566	3.3704	7.9631e-19	3.811e-15
Cluster-7410.66313	5213.61	913.723	2.5127	1.3904e-18	6.2844e-15
Cluster-7410.29129	1938.53	55.5579	5.1268	1.6919e-18	7.4406e-15
Cluster-7410.72504	3251.56	294.821	3.4642	4.6366e-18	1.9854e-14
Cluster-7410.39092	735.367	70.1905	3.3915	4.992e-18	2.0828e-14
Cluster-7410.75229	219.75	13.481	4.0147	5.4237e-18	2.2063e-14
Cluster-7410.64994	148.797	2.15262	6.1368	8.2913e-18	3.2906e-14
Cluster-7410.2405	370.825	27.5792	3.7552	8.5206e-18	3.301e-14
Cluster-7410.61621	1483.44	272.02	2.4472	1.535e-17	5.6767e-14
Cluster-7410.66323	1991.08	353.204	2.4955	2.6514e-17	9.5874e-14
Cluster-7410.68067	370.491	11.1978	5.0508	3.1601e-17	1.1178e-13
Cluster-7410.43492	162.664	1.16229	7.0887	4.1755e-17	1.4456e-13
Cluster-7410.106275	120.842	2.56533	5.506	9.1376e-17	3.0976e-13
Cluster-7410.63732	2702.95	266.781	3.3419	1.142e-16	3.7164e-13
Cluster-7410.68734	4753.3	459.624	3.3709	1.4803e-16	4.7229e-13
Cluster-7410.99920	809.218	75.1308	3.4294	1.7494e-16	5.4741e-13
Cluster-181.0	191.825	0	10.172	2.7153e-16	8.0332e-13
Cluster-7410.105703	757.989	93.1197	3.0271	5.5064e-16	1.6e-12
Cluster-7410.103458	243.89	13.9748	4.1299	8.5711e-16	2.4046e-12
Cluster-7410.67428	5010.74	1075.09	2.2207	1.1816e-15	3.2587e-12
Cluster-7410.72946	2243.79	375.618	2.5794	1.2808e-15	3.4735e-12
Cluster-7410.73316	1579.47	168.152	3.232	1.6933e-15	4.5168e-12
Cluster-7410.99979	238.382	17.3664	3.7918	1.7738e-15	4.6554e-12
Cluster-7410.64838	506.179	63.4365	2.9958	1.8387e-15	4.749e-12
Cluster-7410.63549	2426.93	357.067	2.7647	2.3796e-15	6.05e-12
Cluster-7410.65100	11727.3	2566.5	2.192	3.4875e-15	8.5982e-12
Cluster-7410.31936	480.938	8.75596	5.7931	3.7959e-15	9.2187e-12
Cluster-7410.65939	4501.56	829.897	2.4397	4.1584e-15	9.8064e-12
Cluster-7410.72331	1822.29	305.232	2.5788	4.4975e-15	1.0454e-11
Cluster-7410.60102	1288.46	196.499	2.7148	4.7285e-15	1.0837e-11
Cluster-7410.51946	466.914	62.4091	2.9023	6.047e-15	1.3666e-11
Cluster-7410.22321	133.831	9.52143	3.8083	6.4123e-15	1.4293e-11
Cluster-7410.78688	517.005	93.4082	2.4683	8.5057e-15	1.8703e-11
Cluster-7410.57593	3805.01	656.15	2.5361	2.8242e-14	6.1273e-11
Cluster-7410.105096	302.981	6.69241	5.5059	3.8743e-14	8.295e-11
Cluster-7410.38974	392.035	8.85386	5.4743	7.6053e-14	1.5865e-10
Cluster-7410.112863	134.599	1.71787	6.2468	8.0328e-14	1.6545e-10
Cluster-7410.84077	434.091	54.4063	2.9987	1.0025e-13	2.0391e-10
Cluster-7410.39094	4184.29	519.937	3.0091	1.0816e-13	2.1729e-10
Cluster-7410.66314	1301.58	312.187	2.0598	1.3625e-13	2.7038e-10
Cluster-7410.42706	2435.92	665.052	1.8731	1.5342e-13	3.0077e-10
Cluster-7410.68765	99.6248	1.94626	5.7565	2.3325e-13	4.5182e-10
Cluster-7410.119914	107.131	1.51151	6.1553	2.4991e-13	4.7285e-10
Cluster-7410.95062	2477.13	611.042	2.0197	2.4797e-13	4.7285e-10
Cluster-7410.80414	716.776	119.49	2.5862	3.0289e-13	5.5535e-10
Cluster-7410.94632	1470.65	295.465	2.3151	3.2708e-13	5.8486e-10
Cluster-7410.68142	3820.19	737.941	2.3722	4.2686e-13	7.5497e-10
Cluster-7410.100780	839.059	205.774	2.0285	4.8097e-13	8.4153e-10
Cluster-7410.70788	2084.47	364.199	2.5174	8.8068e-13	1.5084e-09
Cluster-7410.90774	1507.4	352.276	2.0964	9.2102e-13	1.5611e-09
Cluster-7410.66319	861.606	179.651	2.2613	1.0009e-12	1.679e-09
Cluster-7410.71744	2146.96	261.552	3.0378	1.2036e-12	1.9783e-09
Cluster-7410.69667	1241.93	210.423	2.5628	1.216e-12	1.9786e-09
Cluster-7410.115983	479.566	79.0594	2.6026	1.2386e-12	1.9955e-09
Cluster-7410.107751	1389.11	237.09	2.551	1.2605e-12	2.0108e-09
Cluster-7410.8237	2543.07	214.72	3.5671	1.7826e-12	2.789e-09
Cluster-7410.10331	175.355	5.73558	4.9637	2.0458e-12	3.1405e-09
Cluster-7410.60277	897.994	115.977	2.9513	2.0692e-12	3.1467e-09
Cluster-7410.56216	527.895	104.27	2.3418	2.1681e-12	3.2665e-09
Cluster-7410.6083	244.58	10.2816	4.5848	2.6897e-12	3.9429e-09
Cluster-7410.66245	115.688	1.74343	6.0213	2.785e-12	4.0461e-09
Cluster-7410.66909	206.235	9.76129	4.4078	2.8418e-12	4.0921e-09
Cluster-7410.101746	372.252	40.2011	3.2164	3.1912e-12	4.5153e-09
Cluster-7410.36459	146.116	14.5762	3.3305	3.315e-12	4.6501e-09
Cluster-7410.100132	174.417	16.3708	3.4167	3.4171e-12	4.7523e-09
Cluster-7410.103924	292.963	42.599	2.7821	3.583e-12	4.8993e-09
Cluster-7410.121092	406.51	43.8971	3.2124	3.6372e-12	4.9319e-09
Cluster-7410.41744	417.097	81.2164	2.3616	3.8204e-12	5.1182e-09
Cluster-7410.72505	929.526	97.953	3.2495	4.1463e-12	5.4409e-09
Cluster-7410.120991	289.651	26.3711	3.4459	4.4846e-12	5.7915e-09
Cluster-7410.73237	3687.59	393.811	3.2271	4.6314e-12	5.9339e-09
Cluster-7410.98862	288.374	44.4685	2.7003	4.7952e-12	6.0486e-09
Cluster-7410.3213	453.467	73.3555	2.632	5.3109e-12	6.6475e-09
Cluster-7410.65978	1444.05	335.732	2.1049	6.1872e-12	7.6852e-09
Cluster-7410.103450	1582.05	237.378	2.7375	6.9071e-12	8.4504e-09
Cluster-7410.73132	187.64	30.656	2.6144	8.1955e-12	9.9518e-09
Cluster-7410.21827	898.811	163.886	2.4561	8.3253e-12	1.0035e-08
Cluster-7410.67944	4340.29	1253.78	1.7914	9.4203e-12	1.1108e-08
Cluster-7410.21952	320.488	17.4617	4.203	1.1176e-11	1.3083e-08
Cluster-7410.101153	1742.77	365.936	2.252	1.1344e-11	1.3099e-08
Cluster-7410.66317	2277.24	521.597	2.1267	1.1351e-11	1.3099e-08
Cluster-7410.88621	92.1931	1.59704	5.9126	1.2983e-11	1.4671e-08
Cluster-5873.0	90.9429	0	9.0946	1.6015e-11	1.7972e-08
Cluster-7410.97293	99.3659	4.25937	4.5525	2.2181e-11	2.4552e-08
Cluster-7410.19119	1689.93	200.458	3.0746	2.2813e-11	2.5082e-08
Cluster-7410.40519	394.436	82.0436	2.2644	2.4173e-11	2.6398e-08
Cluster-7410.2880	85.3837	3.50626	4.6533	2.6388e-11	2.8436e-08
Cluster-7410.42303	220.742	18.96	3.5378	3.4442e-11	3.6391e-08
Cluster-7410.58592	683.704	73.2912	3.2236	3.5751e-11	3.6868e-08
Cluster-7410.95436	490.857	59.3868	3.0516	3.5799e-11	3.6868e-08
Cluster-7410.92118	863.693	51.4185	4.0699	4.0571e-11	4.1519e-08
Cluster-7410.22544	329.252	66.1631	2.3182	4.3921e-11	4.4667e-08
Cluster-7410.2079	492.476	72.2788	2.7701	4.7115e-11	4.7033e-08
Cluster-7410.67252	433.526	29.3518	3.8763	5.5311e-11	5.4217e-08
Cluster-7410.95958	141.331	0.95593	7.2685	5.4938e-11	5.4217e-08
Cluster-7410.23397	204.322	10.6828	4.2637	5.8947e-11	5.7435e-08
Cluster-7410.103090	531.71	84.8091	2.6506	6.2157e-11	6.0202e-08
Cluster-7410.112865	99.7332	1.30515	6.3393	6.5761e-11	6.3316e-08
Cluster-7410.86530	381.766	69.9773	2.4429	7.4516e-11	7.1324e-08
Cluster-7410.3980	467.164	29.2319	3.9899	7.5344e-11	7.1694e-08
Cluster-7410.62086	1130.16	81.7878	3.7896	7.6507e-11	7.2378e-08
Cluster-7410.93385	256.319	38.987	2.7147	8.3816e-11	7.8381e-08
Cluster-7410.105246	450.801	42.1069	3.4239	9.1623e-11	8.4708e-08
Cluster-7410.51919	120.761	6.70387	4.1781	9.5819e-11	8.8087e-08
Cluster-6366.0	75.8143	2.20111	5.1477	1.0661e-10	9.6914e-08
Cluster-7410.27553	1397.41	414.704	1.7527	1.1204e-10	1.0128e-07
Cluster-7410.65956	1243.65	210.849	2.561	1.3107e-10	1.1654e-07
Cluster-7410.57465	313.655	52.4256	2.5781	1.5571e-10	1.377e-07
Cluster-7410.70786	144.684	8.47287	4.0975	1.5712e-10	1.3819e-07
Cluster-7410.98579	1058.7	178.448	2.5688	1.8141e-10	1.5785e-07
Cluster-7410.47441	952.126	77.877	3.6104	1.824e-10	1.5787e-07
Cluster-7410.23192	462.316	94.9778	2.2845	2.0321e-10	1.7495e-07
Cluster-7410.105891	83.6428	0	8.9744	2.0879e-10	1.7807e-07
Cluster-7410.106351	463.303	74.5312	2.633	2.0984e-10	1.7807e-07
Cluster-7410.35555	1987.17	279.242	2.8301	2.1135e-10	1.7819e-07
Cluster-7410.105003	1011.75	137.734	2.8772	2.1468e-10	1.7914e-07
Cluster-7410.76095	215.526	14.9378	3.8437	2.2814e-10	1.8844e-07
Cluster-7410.1700	72.497	0	8.7674	2.4367e-10	1.9713e-07
Cluster-7410.36305	2043.83	557.158	1.8748	2.4472e-10	1.9713e-07
Cluster-7410.49495	118.421	5.91637	4.3415	2.4404e-10	1.9713e-07
Cluster-7410.58705	5459.39	1542.18	1.8239	2.5075e-10	2.0099e-07
Cluster-7410.105527	282.902	47.1634	2.5899	2.662e-10	2.1233e-07
Cluster-7410.49972	1426.5	306.654	2.2181	2.7866e-10	2.2119e-07
Cluster-7410.65105	14961.5	3858.53	1.9552	2.8447e-10	2.247e-07
Cluster-7410.42301	187.151	16.7403	3.4813	2.9162e-10	2.2923e-07
Cluster-7410.27223	1084.84	325.944	1.7345	3.0437e-10	2.381e-07
Cluster-7410.66320	1537.65	374.186	2.039	3.1238e-10	2.432e-07
Cluster-7410.54001	1526.71	403.418	1.9202	3.1641e-10	2.4379e-07
Cluster-7410.61901	4358.98	484.443	3.1701	3.1647e-10	2.4379e-07
Cluster-7410.88049	3158.15	743.582	2.0865	3.1762e-10	2.4379e-07
Cluster-7410.71044	6192.33	1310.12	2.2409	3.5437e-10	2.7071e-07
Cluster-7410.29532	322.122	29.4487	3.453	3.7155e-10	2.8251e-07
Cluster-7410.64063	271.695	22.8657	3.5661	3.9724e-10	3.0064e-07
Cluster-7410.120556	98.3584	0.629642	7.3457	4.652e-10	3.5044e-07
Cluster-7410.81813	91.8263	5.59892	4.0573	4.691e-10	3.5175e-07
Cluster-7410.74866	401.08	98.4329	2.0273	4.7339e-10	3.5334e-07
Cluster-7410.62458	395.328	88.8719	2.1541	4.768e-10	3.5426e-07
Cluster-7410.22931	320.305	52.4019	2.6072	4.8024e-10	3.552e-07
Cluster-7410.80539	272.627	42.852	2.6764	4.845e-10	3.5673e-07
Cluster-7410.106352	821.451	133.174	2.6245	4.9951e-10	3.6314e-07
Cluster-7410.1344	311.898	39.0073	2.9924	4.999e-10	3.6314e-07
Cluster-7410.28171	123.662	7.07603	4.1389	5.1752e-10	3.7426e-07
Cluster-7410.102695	593.988	148.173	2.0024	5.2882e-10	3.7907e-07
Cluster-7410.82912	98.1702	13.2623	2.8902	5.4537e-10	3.8922e-07
Cluster-7410.18167	677.222	124.545	2.4441	6.3661e-10	4.5234e-07
Cluster-7410.54112	254.929	38.5001	2.729	7.0533e-10	4.9469e-07
Cluster-7410.88623	78.3239	0	8.8796	7.238e-10	5.0547e-07
Cluster-7410.1393	67.0692	4.86344	3.7945	7.7305e-10	5.3755e-07
Cluster-7410.103331	325.967	85.042	1.9396	9.3136e-10	6.4215e-07
Cluster-7410.103925	124.49	14.227	3.1336	9.2988e-10	6.4215e-07
Cluster-7410.33424	627.388	172.431	1.8624	9.7031e-10	6.6619e-07
Cluster-7410.64971	1135.76	264.105	2.1044	1.0236e-09	6.9396e-07
Cluster-7410.28968	204.623	4.53716	5.4983	1.0342e-09	6.9828e-07
Cluster-7410.111891	157.32	9.09015	4.1285	1.1005e-09	7.3693e-07
Cluster-7410.91116	1413.09	441.929	1.6766	1.1887e-09	7.9271e-07
Cluster-7410.66561	313.438	33.4391	3.2304	1.2121e-09	8.05e-07
Cluster-7410.20732	112.298	7.8062	3.8462	1.2804e-09	8.3977e-07
Cluster-7410.67292	283.459	34.3104	3.047	1.282e-09	8.3977e-07
Cluster-7410.73236	290.728	46.4042	2.6494	1.2851e-09	8.3977e-07
Cluster-7410.1999	187.8	9.29917	4.357	1.2951e-09	8.4296e-07
Cluster-7410.101983	295.094	36.8387	3.0028	1.3283e-09	8.6107e-07
Cluster-7410.25432	198.597	40.1272	2.3022	1.3978e-09	9.0255e-07
Cluster-7410.67577	32512.9	11389.3	1.5133	1.4287e-09	9.1888e-07
Cluster-3757.0	102.756	1.52561	6.0859	1.4935e-09	9.5678e-07
Cluster-7410.31975	182.586	38.6377	2.2376	1.5128e-09	9.6532e-07
Cluster-7410.31718	520.436	85.7261	2.6038	1.5194e-09	9.6573e-07
Cluster-7410.106231	447.204	56.9476	2.9773	1.5837e-09	9.9884e-07
Cluster-7410.112986	973.57	220.465	2.1442	1.6423e-09	1.0304e-06
Cluster-7410.1280	118.268	3.22847	5.2381	1.6464e-09	1.0304e-06
Cluster-7410.8597	235.64	22.0985	3.4201	1.6635e-09	1.0371e-06
Cluster-7410.62427	236.01	14.428	4.0421	1.6819e-09	1.0446e-06
Cluster-7410.36258	47.6516	0	8.1623	1.8193e-09	1.1213e-06
Cluster-7410.105980	238.106	41.5478	2.5241	1.9564e-09	1.2013e-06
Cluster-7410.34409	1328.76	397.983	1.7392	2.0106e-09	1.2299e-06
Cluster-7410.17639	73.4541	0.314821	7.8259	2.1296e-09	1.293e-06
Cluster-7410.24612	203.781	21.5482	3.2374	2.5059e-09	1.5099e-06
Cluster-7410.80410	2809.31	642.122	2.1296	2.5147e-09	1.5099e-06
Cluster-7410.1530	290.657	18.0974	4.016	3.134e-09	1.8612e-06
Cluster-7410.49527	86.2221	8.38117	3.3812	3.2549e-09	1.912e-06
Cluster-7410.31304	2513.64	600.548	2.0653	3.329e-09	1.9485e-06
Cluster-7410.116681	203.316	43.8301	2.2117	3.4509e-09	2.0126e-06
Cluster-7410.61900	8644.14	990.565	3.1256	3.5154e-09	2.0429e-06
Cluster-7410.59982	144.902	22.7228	2.6755	3.5434e-09	2.0519e-06
Cluster-7410.98146	251.17	44.5364	2.4999	3.877e-09	2.2292e-06
Cluster-7410.64586	204.247	34.5802	2.5692	3.9252e-09	2.2415e-06
Cluster-7410.76733	769.475	182.91	2.0714	3.9475e-09	2.2459e-06
Cluster-7410.83000	326.802	43.98	2.8948	4.2213e-09	2.3933e-06
Cluster-7410.63254	57.9582	1.22225	5.5859	4.3944e-09	2.4813e-06
Cluster-7410.101991	254.344	63.5396	1.9994	4.4941e-09	2.5165e-06
Cluster-7410.47438	189.38	9.27804	4.3505	4.5004e-09	2.5165e-06
Cluster-7410.96479	71.1132	0.266323	7.779	4.8592e-09	2.7078e-06
Cluster-7410.63267	309.707	80.6441	1.9396	5.4358e-09	2.9983e-06
Cluster-7410.72887	88.4435	5.25233	4.09	5.8686e-09	3.2261e-06
Cluster-7410.11038	182.236	10.779	4.0705	6.2418e-09	3.3968e-06
Cluster-7410.65534	128.329	7.91556	4.0091	6.292e-09	3.4127e-06
Cluster-7410.44776	1590.85	437.6	1.8624	6.3902e-09	3.4447e-06
Cluster-7410.97131	49.9676	0	8.2307	6.3932e-09	3.4447e-06
Cluster-7410.84639	588.958	51.9001	3.5003	6.4622e-09	3.4703e-06
Cluster-7410.101711	85.1663	5.91727	3.8394	6.5552e-09	3.5087e-06
Cluster-7410.105981	831.343	186.474	2.158	7.0482e-09	3.7357e-06
Cluster-7410.72318	191.911	23.2979	3.0381	7.0411e-09	3.7357e-06
Cluster-7410.58235	1896.81	417.842	2.1831	8.2946e-09	4.2983e-06
Cluster-7410.2775	84.7577	8.04606	3.4131	9.0349e-09	4.6671e-06
Cluster-7410.8773	243.201	38.6183	2.6578	9.6645e-09	4.9608e-06
Cluster-7410.67148	92.6753	8.51874	3.4501	1.0153e-08	5.1953e-06
Cluster-7410.45666	838.217	238.397	1.8144	1.0365e-08	5.2706e-06
Cluster-7410.54008	2900.47	883.887	1.7144	1.0859e-08	5.4702e-06
Cluster-7410.1345	150.193	25.0977	2.5765	1.0989e-08	5.5018e-06
Cluster-7410.68981	23937.8	7923.35	1.5951	1.0983e-08	5.5018e-06
Cluster-7410.117881	171.267	26.1974	2.7039	1.1055e-08	5.5179e-06
Cluster-7410.93217	3688.41	776.8	2.2474	1.1277e-08	5.5944e-06
Cluster-7410.79973	65.5847	3.67822	4.171	1.144e-08	5.6581e-06
Cluster-7410.105550	238.636	42.6377	2.4901	1.1536e-08	5.671e-06
Cluster-7410.14514	1137.25	309.722	1.8771	1.1925e-08	5.8448e-06
Cluster-7410.84880	1110.91	139.807	2.9916	1.2517e-08	6.098e-06
Cluster-7410.47436	252.079	0	10.566	1.2921e-08	6.2762e-06
Cluster-7410.65132	51.8646	2.15262	4.6121	1.3315e-08	6.4291e-06
Cluster-7410.73248	158.819	15.6786	3.3424	1.3313e-08	6.4291e-06
Cluster-7410.97109	2432.43	408.658	2.5739	1.3802e-08	6.6446e-06
Cluster-7410.47442	47.1534	0	8.147	1.4006e-08	6.7029e-06
Cluster-7410.65988	289.949	62.6656	2.2126	1.597e-08	7.575e-06
Cluster-7410.81166	36.6126	0	7.7821	1.6014e-08	7.575e-06
Cluster-7410.43043	807.117	117.899	2.7776	1.6402e-08	7.7359e-06
Cluster-7410.4767	122.539	18.5878	2.7144	1.6462e-08	7.7417e-06
Cluster-7410.19527	301.811	33.9701	3.1477	1.6843e-08	7.8754e-06
Cluster-7410.31804	1885.57	342.145	2.463	1.7545e-08	8.1566e-06
Cluster-7410.93216	375.173	72.1598	2.3794	1.7882e-08	8.2662e-06
Cluster-7410.38718	86.7059	7.25945	3.583	1.8129e-08	8.3567e-06
Cluster-7410.69063	1071.03	314.999	1.7659	1.8318e-08	8.3962e-06
Cluster-7410.21152	67.2672	2.72229	4.6336	1.8836e-08	8.6095e-06
Cluster-7410.80413	64.5498	3.4948	4.2472	1.9522e-08	8.8731e-06
Cluster-7410.53276	170.415	33.0714	2.3653	2.0404e-08	9.2224e-06
Cluster-7410.59955	95.4722	1.56001	5.9649	2.0395e-08	9.2224e-06
Cluster-7410.112291	52.3911	1.89776	4.8346	2.0705e-08	9.3325e-06
Cluster-7410.43350	181.811	36.0336	2.3369	2.1392e-08	9.5626e-06
Cluster-7410.22457	158.807	22.0208	2.8552	2.3943e-08	1.0667e-05
Cluster-7410.74938	2489.18	283.209	3.1366	2.4314e-08	1.078e-05
Cluster-7410.28768	815.77	127.304	2.681	2.4699e-08	1.0921e-05
Cluster-7410.30261	1338.35	448.662	1.577	2.5735e-08	1.1318e-05
Cluster-7410.55882	110.15	7.27445	3.9066	2.5942e-08	1.1378e-05
Cluster-7410.73235	291.953	26.9487	3.4374	2.6845e-08	1.1742e-05
Cluster-7410.17911	48.1397	0	8.1775	2.8103e-08	1.2245e-05
Cluster-7410.57095	2397.56	800.54	1.5828	2.8195e-08	1.2245e-05
Cluster-7410.33752	75.4377	7.39348	3.3641	2.8361e-08	1.2274e-05
Cluster-7410.17291	52.9147	1.39158	5.178	3.0931e-08	1.3315e-05
Cluster-7410.76625	46.8415	1.47711	4.9712	3.1314e-08	1.3444e-05
Cluster-7410.62870	170.71	11.913	3.8454	3.1812e-08	1.3622e-05
Cluster-40859.0	138.333	3.93045	5.1413	3.2214e-08	1.3758e-05
Cluster-35956.0	105.736	6.62891	4.0173	3.3164e-08	1.4127e-05
Cluster-34580.1	101.564	8.37324	3.5987	3.3324e-08	1.4158e-05
Cluster-7410.69635	742.193	116.947	2.6676	3.4269e-08	1.4521e-05
Cluster-7410.27082	747.979	218.4	1.7762	3.5023e-08	1.4772e-05
Cluster-7410.63971	337.034	57.5553	2.5535	3.5043e-08	1.4772e-05
Cluster-7410.108272	93.2746	9.40413	3.3012	3.6304e-08	1.5225e-05
Cluster-34306.0	209.78	23.4618	3.1605	3.7453e-08	1.5546e-05
Cluster-7410.73436	132.306	25.8191	2.3534	3.8512e-08	1.5905e-05
Cluster-7410.69891	549.116	144.016	1.933	4.03e-08	1.6518e-05
Cluster-7410.100712	801.602	176.041	2.1881	4.2248e-08	1.7196e-05
Cluster-7410.66827	2919.06	816.799	1.8378	4.2378e-08	1.7196e-05
Cluster-7410.73693	741.135	190.859	1.9559	4.2338e-08	1.7196e-05
Cluster-7410.58900	1925.14	617.06	1.6417	4.2888e-08	1.7337e-05
Cluster-7410.101992	593.922	142.325	2.0598	4.331e-08	1.7444e-05
Cluster-7410.103517	38.3508	0	7.8485	4.5102e-08	1.8121e-05
Cluster-7410.86096	108.301	21.1857	2.3571	4.5929e-08	1.8362e-05
Cluster-7410.51820	308.1	71.6757	2.1034	4.7888e-08	1.9047e-05
Cluster-7410.64142	2005.82	545.494	1.8789	4.8036e-08	1.9047e-05
Cluster-7410.71361	110.895	11.0603	3.3042	4.8552e-08	1.9175e-05
Cluster-7410.107254	321.385	90.879	1.8204	4.987e-08	1.9648e-05
Cluster-7410.120990	87.1956	8.42527	3.3558	5.0459e-08	1.9751e-05
Cluster-35134.0	47.0823	1.86336	4.6906	5.0794e-08	1.982e-05
Cluster-7410.112985	266.99	54.1327	2.3071	5.1687e-08	2.0072e-05
Cluster-7410.31303	276.182	53.482	2.369	5.1649e-08	2.0072e-05
Cluster-7410.29608	650.422	157.432	2.0463	5.3435e-08	2.0653e-05
Cluster-7410.21961	111.86	12.488	3.1769	5.4248e-08	2.0868e-05
Cluster-7410.55002	113.216	10.8398	3.3965	5.4637e-08	2.0939e-05
Cluster-7410.60278	163.644	23.2088	2.8127	5.4944e-08	2.0987e-05
Cluster-7410.96377	458.852	104.087	2.1431	5.5707e-08	2.1228e-05
Cluster-7410.74683	112.967	17.2077	2.7101	5.8753e-08	2.2285e-05
Cluster-7410.52827	885.992	228.789	1.9535	6.1266e-08	2.3077e-05
Cluster-7410.78261	631.839	163.195	1.9522	6.1556e-08	2.3132e-05
Cluster-7410.28450	42.3669	0	7.9933	6.4742e-08	2.4218e-05
Cluster-7410.84879	343.202	44.2701	2.9573	6.6536e-08	2.4775e-05
Cluster-7410.44432	473.455	1.61997	8.2217	6.7221e-08	2.4916e-05
Cluster-7410.62679	101.85	1.86336	5.7946	6.708e-08	2.4916e-05
Cluster-7410.23190	137.483	26.9143	2.3511	6.9402e-08	2.5607e-05
Cluster-7410.88050	259.355	38.2814	2.7614	7.1926e-08	2.6419e-05
Cluster-7410.11564	1052.68	220.813	2.2521	7.2454e-08	2.6493e-05
Cluster-7410.98455	105.894	20.2704	2.3826	7.2352e-08	2.6493e-05
Cluster-7410.36568	1126.98	233.119	2.2724	7.4492e-08	2.7178e-05
Cluster-7410.40518	167.035	35.8378	2.2261	7.704e-08	2.7919e-05
Cluster-7410.106232	451.928	112.274	2.0097	8.1423e-08	2.9247e-05
Cluster-7410.50390	240.227	62.4955	1.9438	8.6719e-08	3.0877e-05
Cluster-7410.77449	1455.03	471.721	1.6251	8.7258e-08	3.0933e-05
Cluster-7410.4031	172.962	38.5584	2.1602	9.0493e-08	3.201e-05
Cluster-7410.72380	2527.45	886.008	1.5124	9.0701e-08	3.2014e-05
Cluster-7410.3725	46.9583	0	8.1424	9.2323e-08	3.2446e-05
Cluster-7410.64934	131.959	26.8138	2.3004	9.218e-08	3.2446e-05
Cluster-17114.0	44.0349	0	8.0491	9.678e-08	3.3721e-05
Cluster-7410.57096	615.896	151.701	2.0231	9.7169e-08	3.3784e-05
Cluster-7410.2970	78.8201	0.798969	6.5115	9.7592e-08	3.3859e-05
Cluster-7410.35297	196.921	45.5638	2.1111	1.0453e-07	3.611e-05
Cluster-7410.63970	280.983	77.6114	1.8586	1.0941e-07	3.7639e-05
Cluster-7410.92926	66.6668	4.67119	3.8558	1.1221e-07	3.8438e-05
Cluster-7410.3983	50.908	0.918898	5.8138	1.1544e-07	3.9464e-05
Cluster-7410.74640	4994.64	1262.35	1.9846	1.1709e-07	3.9857e-05
Cluster-7410.93426	377.477	85.6866	2.1397	1.1796e-07	4.0073e-05
Cluster-7410.36359	70.2692	5.17916	3.7389	1.1827e-07	4.0091e-05
Cluster-7410.50650	830.954	188.902	2.1366	1.2129e-07	4.1032e-05
Cluster-6366.1	57.367	0.652575	6.5533	1.2312e-07	4.1565e-05
Cluster-7410.63447	11663.3	2713.98	2.1035	1.2865e-07	4.325e-05
Cluster-7410.29516	49.8627	1.6085	5.0146	1.295e-07	4.3447e-05
Cluster-7410.70427	4841.81	1523.89	1.6679	1.3025e-07	4.3608e-05
Cluster-7410.26977	36.0682	0	7.7603	1.3753e-07	4.5951e-05
Cluster-7410.81583	112.85	14.2967	2.9784	1.4135e-07	4.7132e-05
Cluster-7410.82602	2895.05	587.699	2.3008	1.457e-07	4.8483e-05
Cluster-7410.23993	48.9849	4.25937	3.5326	1.5274e-07	5.072e-05
Cluster-7410.49180	96.9357	6.52308	3.9067	1.5597e-07	5.169e-05
Cluster-7410.105007	326.34	60.2679	2.4348	1.5772e-07	5.2162e-05
Cluster-7410.98084	66.1972	2.50537	4.6724	1.6325e-07	5.3772e-05
Cluster-7410.66919	21675.3	6331.93	1.7754	1.6834e-07	5.5225e-05
Cluster-7410.15193	33.2148	0	7.6413	1.6947e-07	5.5484e-05
Cluster-7410.24951	105.002	18.1381	2.5296	1.7038e-07	5.5669e-05
Cluster-7410.70787	143.463	20.5994	2.7871	1.7085e-07	5.571e-05
Cluster-7410.77140	309.512	32.8853	3.2371	1.7235e-07	5.6089e-05
Cluster-7410.2375	98.6978	3.40133	4.8308	1.7275e-07	5.6106e-05
Cluster-7410.3214	41.8681	1.8519	4.523	1.7657e-07	5.7232e-05
Cluster-7410.86602	958.583	295.393	1.6987	1.8856e-07	6.0997e-05
Cluster-7410.89703	467.443	146.892	1.671	1.9323e-07	6.2262e-05
Cluster-7410.101517	1264.63	222.691	2.5064	1.9426e-07	6.2468e-05
Cluster-7410.67058	296.801	44.3494	2.742	1.9727e-07	6.3311e-05
Cluster-7410.35907	39.0113	0	7.874	1.9816e-07	6.3473e-05
Cluster-7410.21666	2892.93	690.036	2.0675	2.0132e-07	6.4289e-05
Cluster-31915.0	105.121	7.96052	3.73	2.0322e-07	6.4657e-05
Cluster-7410.9869	643.32	0.314821	10.956	2.0345e-07	6.4657e-05
Cluster-7410.13553	407.862	63.3032	2.6879	2.0408e-07	6.4732e-05
Cluster-7410.74234	9241.31	3670.09	1.3323	2.0843e-07	6.5853e-05
Cluster-7410.62552	1606.37	556.875	1.529	2.1035e-07	6.6333e-05
Cluster-7410.77829	325.43	73.7199	2.1391	2.2052e-07	6.9405e-05
Cluster-7410.2258	27.3121	0	7.3595	2.2183e-07	6.9684e-05
Cluster-7410.15290	66.9743	4.51423	3.8933	2.3407e-07	7.2965e-05
Cluster-7410.51242	54.0254	0.944464	5.8847	2.3936e-07	7.4469e-05
Cluster-7410.93427	2205.14	568.77	1.9554	2.4807e-07	7.7033e-05
Cluster-7410.70257	401.642	72.2515	2.4737	2.5559e-07	7.8918e-05
Cluster-7410.119273	204.323	41.644	2.2918	2.57e-07	7.9202e-05
Cluster-7410.92132	86.0651	2.53004	5.1174	2.8215e-07	8.5814e-05
Cluster-7410.40443	83.8703	9.58666	3.1275	2.8446e-07	8.6356e-05
Cluster-7410.68698	207.801	42.5152	2.2941	2.8867e-07	8.7471e-05
Cluster-7410.7818	457.498	75.8091	2.5896	2.9039e-07	8.7664e-05
Cluster-7410.107256	465.892	124.132	1.9094	2.9703e-07	8.9503e-05
Cluster-7410.61173	102.19	13.1503	2.9647	3.0246e-07	9.0971e-05
Cluster-7410.28767	384.119	59.3348	2.6967	3.0505e-07	9.1412e-05
Cluster-7410.121341	72.3736	9.12018	2.9944	3.0954e-07	9.2247e-05
Cluster-7410.18961	271.088	55.2598	2.2933	3.0922e-07	9.2247e-05
Cluster-7410.72743	90.8812	16.8805	2.4307	3.1741e-07	9.4018e-05
Cluster-7410.87637	235.308	19.1706	3.6252	3.1779e-07	9.4018e-05
Cluster-7410.111410	58.828	5.43312	3.4408	3.2262e-07	9.4802e-05
Cluster-7410.71179	51.5236	3.13411	4.0681	3.2277e-07	9.4802e-05
Cluster-7410.69206	338.737	76.6634	2.1458	3.2555e-07	9.5273e-05
Cluster-7410.101949	47.8024	2.74523	4.1338	3.2919e-07	9.593e-05
Cluster-7410.56074	183.482	38.6438	2.2483	3.2956e-07	9.593e-05
Cluster-7410.72312	170.445	42.5575	2.0028	3.2919e-07	9.593e-05
Cluster-10611.0	27.91	0	7.3912	3.378e-07	9.8154e-05
Cluster-7410.80799	3224.52	1207.75	1.4168	3.4091e-07	9.8881e-05
Cluster-7410.65987	1658.73	460.308	1.85	3.4272e-07	9.9227e-05
Cluster-7410.814	257.147	67.1844	1.9323	3.4556e-07	9.9872e-05
Cluster-7410.83841	111.977	26.1127	2.1005	3.5078e-07	0.0001012
Cluster-7410.29085	40.2975	0	7.9219	3.5398e-07	0.00010194
Cluster-7410.32151	247.559	60.5448	2.0347	3.7229e-07	0.00010694
Cluster-7410.71881	783.076	149.449	2.3911	3.7263e-07	0.00010694
Cluster-7410.73703	457.616	136.631	1.7454	3.8074e-07	0.00010888
Cluster-7410.19878	30.1126	0	7.5015	3.8872e-07	0.00011039
Cluster-7410.101828	45.77	3.13411	3.8991	4.0066e-07	0.00011338
Cluster-7410.22912	47.8111	3.71526	3.7067	4.0915e-07	0.00011516
Cluster-7410.34995	115.441	8.17661	3.8111	4.0924e-07	0.00011516
Cluster-7410.7942	1151.35	147.37	2.9656	4.0978e-07	0.00011516
Cluster-7410.83848	1460.65	426.535	1.7758	4.4371e-07	0.00012363
Cluster-7410.2045	211.25	1.18522	7.4713	4.5544e-07	0.00012625
Cluster-7410.74285	749.52	251.866	1.5738	4.5902e-07	0.00012703
Cluster-7410.40876	1201.84	344.237	1.8036	4.6448e-07	0.0001281
Cluster-7410.98460	2616.59	709.401	1.8831	4.6889e-07	0.0001291
Cluster-7410.32655	126.561	18.2465	2.7927	4.7784e-07	0.0001309
Cluster-7410.74286	1006.18	356.226	1.498	4.818e-07	0.00013132
Cluster-7410.77501	2247.69	443.473	2.3406	4.8124e-07	0.00013132
Cluster-7410.83650	5592.35	1690.11	1.7264	4.8157e-07	0.00013132
Cluster-7410.29048	178.676	25.6876	2.8014	4.9489e-07	0.00013466
Cluster-7410.26871	144.995	24.1541	2.5901	5.0023e-07	0.00013543
Cluster-7410.53825	245.902	71.2894	1.7885	5.0646e-07	0.00013689
Cluster-7410.55172	234.838	42.696	2.4636	5.0984e-07	0.00013758
Cluster-7410.39300	178.663	22.908	2.9583	5.2809e-07	0.0001418
Cluster-7410.56425	74.3383	6.73917	3.4517	5.3174e-07	0.00014231
Cluster-7410.21443	2139.47	458.245	2.2237	5.4845e-07	0.00014582
Cluster-7410.105005	369.386	77.7629	2.2495	5.5134e-07	0.00014635
Cluster-7410.39299	523.127	85.0817	2.6196	5.5727e-07	0.0001472
Cluster-7410.60652	1503.47	604.141	1.3152	5.5669e-07	0.0001472
Cluster-7410.1098	86.3831	7.34145	3.5811	5.6148e-07	0.00014808
Cluster-7410.39873	443.795	127.996	1.7932	5.654e-07	0.00014887
Cluster-7410.88728	139.455	29.2283	2.2495	5.6755e-07	0.00014919
Cluster-7410.93430	778.404	200.117	1.9602	5.7053e-07	0.00014973
Cluster-26674.0	125.009	11.9174	3.3894	5.7894e-07	0.00015121
Cluster-7410.57094	956.556	266.04	1.8472	5.9598e-07	0.00015491
Cluster-7410.103926	368.616	86.071	2.101	6.0281e-07	0.00015644
Cluster-7410.51252	40.493	0.629642	6.0631	6.1854e-07	0.00016026
Cluster-7410.76735	50.1475	4.63505	3.4122	6.5072e-07	0.00016807
Cluster-7410.67170	504.022	187.532	1.4263	6.7483e-07	0.00017402
Cluster-7410.84985	90.67	2.80782	5.0318	6.9119e-07	0.00017712
Cluster-7410.76974	1689.44	563.263	1.5845	7.0372e-07	0.00017928
Cluster-7410.96602	443.22	4.36873	6.6585	7.0281e-07	0.00017928
Cluster-7410.105203	2499.44	482.7	2.3729	7.0579e-07	0.00017944
Cluster-7410.54005	699.819	231.733	1.5949	7.0797e-07	0.00017954
Cluster-7410.71288	1592.8	346.477	2.2011	7.153e-07	0.00018101
Cluster-7410.29533	511.363	123.757	2.0458	7.4022e-07	0.00018645
Cluster-7410.66400	23946.9	7245.6	1.7247	7.3946e-07	0.00018645
Cluster-7410.6480	164.275	32.941	2.3097	7.5137e-07	0.00018896
Cluster-7410.104668	111.854	15.9519	2.8228	7.6192e-07	0.00019132
Cluster-7410.78008	893.706	184.69	2.2749	7.6484e-07	0.00019176
Cluster-7410.30263	2533.6	947.919	1.4185	7.849e-07	0.00019618
Cluster-7410.101177	144.461	26.1092	2.4703	7.8937e-07	0.0001964
Cluster-7410.20601	33.6572	0	7.6623	7.8882e-07	0.0001964
Cluster-7410.28076	411.468	89.7661	2.1967	7.9539e-07	0.00019706
Cluster-7410.44145	410.927	123.373	1.7376	7.9566e-07	0.00019706
Cluster-7410.71745	5044.7	946.941	2.4133	8.0428e-07	0.00019889
Cluster-7410.32403	169.708	42.7393	1.9834	8.3888e-07	0.00020619
Cluster-7410.26406	79.4887	8.02139	3.3041	8.4335e-07	0.00020698
Cluster-7410.2771	67.0204	6.02837	3.4761	8.4661e-07	0.00020747
Cluster-7410.27556	856.844	291.099	1.5579	8.7578e-07	0.00021429
Cluster-24969.0	36.9345	1.24518	4.9273	8.9033e-07	0.00021753
Cluster-7410.64566	2882.15	912.384	1.6596	9.1029e-07	0.00022174
Cluster-7410.2380	156.502	28.9813	2.4388	9.1559e-07	0.00022236
Cluster-7410.65184	7327.71	2243.78	1.7075	9.1812e-07	0.00022264
Cluster-7410.22514	7007.79	2278.72	1.6208	9.4509e-07	0.00022884
Cluster-7410.97315	326.153	113.426	1.5221	9.5265e-07	0.00022999
Cluster-7410.32194	114.859	11.1105	3.3618	9.6802e-07	0.00023244
Cluster-7410.34481	64.32	5.9067	3.4112	9.6559e-07	0.00023244
Cluster-7410.56526	24.1882	0	7.1855	9.6994e-07	0.00023244
Cluster-7410.63523	18356	6776.64	1.4376	9.6951e-07	0.00023244
Cluster-7410.71117	181.759	33.7981	2.4279	9.809e-07	0.0002346
Cluster-7410.101169	44.4574	1.22225	5.1996	9.8979e-07	0.00023581
Cluster-7410.99675	52.7429	2.5768	4.325	1.0015e-06	0.0002379
Cluster-31894.0	115.581	4.15884	4.8204	1.0255e-06	0.00024289
Cluster-7410.28760	128.819	16.1141	3.0118	1.0372e-06	0.0002446
Cluster-7410.97130	73.8745	6.65274	3.4761	1.0368e-06	0.0002446
Cluster-40051.0	53.4738	5.79734	3.1849	1.0605e-06	0.00024973
Cluster-25240.0	36.026	2.40747	3.906	1.0666e-06	0.0002508
Cluster-7410.68731	379.956	96.4284	1.9797	1.0796e-06	0.00025298
Cluster-7410.74287	164.118	43.0735	1.9257	1.0805e-06	0.00025298
Cluster-7410.86923	957.081	327.963	1.5452	1.0784e-06	0.00025298
Cluster-7410.105085	957.317	226.044	2.0835	1.0864e-06	0.00025326
Cluster-7410.63552	3314.19	742.547	2.1584	1.0851e-06	0.00025326
Cluster-7410.67932	1235.09	384.233	1.6846	1.0853e-06	0.00025326
Cluster-7410.51489	835.593	84.6476	3.3045	1.1563e-06	0.00026792
Cluster-7410.102697	346.653	93.5925	1.8885	1.1601e-06	0.00026814
Cluster-7410.22254	1265.18	323.825	1.9657	1.1697e-06	0.00026997
Cluster-7410.1665	74.2374	1.89776	5.3234	1.1828e-06	0.00027221
Cluster-7410.884	39.7137	1.97272	4.2803	1.1906e-06	0.00027363
Cluster-7410.22547	575.888	187.871	1.6162	1.2044e-06	0.00027641
Cluster-7410.102344	1443.62	444.99	1.6974	1.242e-06	0.00028385
Cluster-7410.67874	101.788	10.5646	3.2796	1.2554e-06	0.00028651
Cluster-7410.93045	1721.98	326.073	2.4011	1.268e-06	0.00028897
Cluster-7410.57524	431.287	77.4218	2.4791	1.3101e-06	0.00029718
Cluster-9589.0	57.3034	8.86796	2.7019	1.3113e-06	0.00029718
Cluster-7410.82268	292.084	55.4496	2.3926	1.3228e-06	0.00029936
Cluster-7410.82289	1386.22	377.129	1.8784	1.3269e-06	0.00029987
Cluster-7410.70997	269.848	30.0882	3.1574	1.3524e-06	0.00030394
Cluster-7410.119455	436.724	3.3158	7.0222	1.3581e-06	0.00030481
Cluster-7410.39876	2149.67	593.814	1.8563	1.3605e-06	0.00030493
Cluster-7410.105704	175.032	33.4762	2.3908	1.3885e-06	0.00031078
Cluster-7410.68078	640.725	148.261	2.113	1.3941e-06	0.0003116
Cluster-7410.75198	406.518	128.574	1.6623	1.4115e-06	0.00031463
Cluster-7410.60639	418.82	82.2122	2.3485	1.435e-06	0.00031943
Cluster-7410.109138	41.3436	1.6579	4.5709	1.4431e-06	0.00032035
Cluster-7410.34254	39.4402	1.50004	4.7178	1.4536e-06	0.0003218
Cluster-7410.100711	413.689	72.9303	2.5069	1.4787e-06	0.00032692
Cluster-7410.91772	73.0203	1.87483	5.3081	1.5407e-06	0.0003397
Cluster-7410.81155	45.1741	0.629642	6.2165	1.5489e-06	0.00034103
Cluster-7410.120001	73.0305	4.62532	3.9923	1.597e-06	0.00035115
Cluster-7410.90640	1144.28	305.02	1.908	1.6114e-06	0.00035386
Cluster-7410.65658	123.958	28.7283	2.1145	1.6383e-06	0.00035734
Cluster-7410.87503	66.6951	9.57346	2.7841	1.6545e-06	0.00036039
Cluster-7410.43631	429.741	164.091	1.3883	1.6812e-06	0.00036572
Cluster-7410.66223	991.507	333.223	1.5738	1.6955e-06	0.00036834
Cluster-7410.121370	261.309	82.5878	1.6603	1.7118e-06	0.0003714
Cluster-7410.69858	4953.48	2126.6	1.2199	1.7142e-06	0.00037141
Cluster-7410.27905	54.3099	0.895965	5.9157	1.7355e-06	0.00037502
Cluster-7410.6759	276.609	55.169	2.3247	1.7472e-06	0.00037705
Cluster-7410.36224	48.243	1.44008	5.0345	1.7522e-06	0.00037764
Cluster-7410.18550	186.317	20.3551	3.1881	1.7549e-06	0.0003777
Cluster-7410.67705	1938.57	770.51	1.3313	1.7611e-06	0.00037856
Cluster-7410.3981	47.2885	2.63676	4.1483	1.7636e-06	0.00037858
Cluster-7410.113516	91.6975	12.9942	2.8143	1.7879e-06	0.0003833
Cluster-7410.98495	52.3614	6.80177	2.9359	1.7964e-06	0.00038461
Cluster-7410.76240	9425.1	4237.03	1.1535	1.8018e-06	0.00038476
Cluster-20285.1	196.541	22.6778	3.1232	1.8776e-06	0.00039989
Cluster-7410.47402	924.576	290.03	1.6733	1.8864e-06	0.00040125
Cluster-7410.67340	2640.05	981.493	1.4278	1.9022e-06	0.00040355
Cluster-7410.18063	325.038	0	10.933	1.9232e-06	0.00040695
Cluster-7410.11076	51.4788	2.45597	4.4055	1.926e-06	0.00040701
Cluster-7410.58189	40.0609	0.266323	6.9511	1.9843e-06	0.00041696
Cluster-7410.68697	161.533	39.8256	2.0244	1.9859e-06	0.00041696
Cluster-7410.97728	190.438	22.0932	3.1086	1.9811e-06	0.00041696
Cluster-7410.68724	4088.36	1295.9	1.6576	2.0004e-06	0.00041915
Cluster-7410.81157	25.4138	0	7.2561	2.0015e-06	0.00041915
Cluster-7410.47054	4183.49	1439.54	1.5392	2.0179e-06	0.00042097
Cluster-7410.102378	303.944	107.572	1.4995	2.0238e-06	0.00042164
Cluster-7410.107261	104.488	9.41297	3.4663	2.077e-06	0.00043162
Cluster-7410.48415	2663.49	1042.33	1.3535	2.0912e-06	0.00043349
Cluster-7410.80687	317.37	112.709	1.4924	2.1839e-06	0.00045097
Cluster-7410.103250	839.45	240.309	1.8045	2.211e-06	0.00045482
Cluster-7410.72520	791.736	291.506	1.4421	2.2569e-06	0.00046194
Cluster-7410.62553	137.569	26.5836	2.3674	2.3226e-06	0.0004736
Cluster-7410.97790	269.378	52.1752	2.3679	2.3411e-06	0.00047676
Cluster-34580.3	84.5906	8.27714	3.3343	2.377e-06	0.00048287
Cluster-7410.118417	269.016	47.8744	2.4885	2.3751e-06	0.00048287
Cluster-7410.50333	21.7232	0	7.0287	2.4285e-06	0.00049211
Cluster-512.0	47.3252	0.59261	6.3073	2.4782e-06	0.00050155
Cluster-7410.58249	102.839	21.2739	2.2771	2.4884e-06	0.00050299
Cluster-7410.26410	147.811	35.7787	2.0486	2.4921e-06	0.00050311
Cluster-7410.103709	1268.2	218.82	2.536	2.5175e-06	0.00050736
Cluster-7410.38975	57.913	5.78234	3.3315	2.5194e-06	0.00050736
Cluster-7410.119063	262.042	83.1098	1.6551	2.5515e-06	0.00051129
Cluster-7410.89330	378.759	117.824	1.6829	2.5685e-06	0.00051344
Cluster-7410.80032	777.308	240.01	1.6963	2.5789e-06	0.00051488
Cluster-7410.22031	46.2131	0.266323	7.1576	2.6645e-06	0.00053068
Cluster-7410.102816	374.494	49.0676	2.9299	2.6695e-06	0.00053103
Cluster-27265.2	195.041	33.8395	2.5249	2.6777e-06	0.00053201
Cluster-7410.66325	7738.75	1614.85	2.2609	2.6871e-06	0.00053278
Cluster-7410.49565	118.914	26.9884	2.1387	2.6946e-06	0.00053341
Cluster-7410.28307	116.149	10.562	3.4678	2.7276e-06	0.00053928
Cluster-30977.0	22.1156	0	7.0561	2.8285e-06	0.00055655
Cluster-7410.81162	157.457	34.2734	2.1995	2.8286e-06	0.00055655
Cluster-7410.29945	1126.86	0	12.726	2.8597e-06	0.00056198
Cluster-7410.21960	51.1773	4.16501	3.6135	2.9246e-06	0.00057265
Cluster-7410.99764	553.969	181.898	1.6053	2.9226e-06	0.00057265
Cluster-7410.93046	1029.32	203.005	2.3427	2.9865e-06	0.00058267
Cluster-7410.45663	946.258	232.531	2.024	3.0185e-06	0.00058822
Cluster-7410.19722	191.081	23.1338	3.0437	3.0366e-06	0.00059103
Cluster-7410.34606	34.2372	0.944464	5.2273	3.0514e-06	0.00059322
Cluster-7410.105337	388.261	49.3433	2.9802	3.1393e-06	0.00060812
Cluster-7410.39072	422.404	101.989	2.0512	3.1676e-06	0.00061286
Cluster-7410.36672	547.495	193.777	1.4997	3.1872e-06	0.00061495
Cluster-7410.116105	21.3887	0	7.0062	3.2032e-06	0.00061683
Cluster-7410.122031	35.2963	0.918898	5.2856	3.2117e-06	0.00061699
Cluster-7410.52938	88.7604	19.385	2.1977	3.2094e-06	0.00061699
Cluster-7410.52702	68.5429	11.0709	2.6175	3.2366e-06	0.00062105
Cluster-7410.27630	20.6408	0	6.955	3.2621e-06	0.0006252
Cluster-7410.73840	156.508	36.6562	2.0872	3.3141e-06	0.00063442
Cluster-7410.98501	3261.51	1308.73	1.3174	3.3204e-06	0.00063488
Cluster-7410.102645	179.158	13.8011	3.6981	3.3256e-06	0.00063514
Cluster-7410.113239	84.8632	7.6616	3.4484	3.4463e-06	0.00065416
Cluster-7410.36225	975.203	136.202	2.8395	3.4494e-06	0.00065416
Cluster-7410.103152	279.282	44.1864	2.6558	3.4744e-06	0.00065814
Cluster-7410.93057	156.536	0.326287	8.9168	3.4913e-06	0.00065905
Cluster-7410.103752	454.706	142.89	1.6695	3.6503e-06	0.00068745
Cluster-7410.65789	240.72	22.4204	3.4243	3.662e-06	0.00068886
Cluster-7410.66566	1337.73	322.831	2.0503	3.6766e-06	0.00069002
Cluster-7410.28579	110.997	6.9014	4.0069	3.704e-06	0.00069118
Cluster-7410.12434	241.207	77.6987	1.633	3.7271e-06	0.00069468
Cluster-7410.60963	318.511	29.7672	3.4149	3.7718e-06	0.00070222
Cluster-36185.0	44.0001	4.39076	3.3527	3.8368e-06	0.00071349
Cluster-7410.1891	51.2074	4.49129	3.5087	3.9114e-06	0.00072654
Cluster-7410.75280	179.274	26.3877	2.768	3.9186e-06	0.00072705
Cluster-7410.27550	1094.35	391.482	1.4836	3.9798e-06	0.00073589
Cluster-7410.28765	141.939	21.1725	2.7523	3.9927e-06	0.0007366
Cluster-7410.30844	77.5847	8.5928	3.1821	3.9916e-06	0.0007366
Cluster-7410.54247	126.52	24.7114	2.3636	4.0751e-06	0.00074926
Cluster-7410.68161	1318.27	557.2	1.2424	4.0721e-06	0.00074926
Cluster-7410.78365	44.4569	4.78055	3.2134	4.1024e-06	0.00075256
Cluster-7410.50326	138.04	26.1956	2.3988	4.1364e-06	0.00075795
Cluster-7410.26788	449.309	152.238	1.5622	4.2456e-06	0.00077448
Cluster-7410.71272	60.6378	1.38011	5.3983	4.2449e-06	0.00077448
Cluster-7410.81649	263.823	72.0504	1.8758	4.3171e-06	0.00078663
Cluster-7410.104165	31.8076	0	7.5802	4.4408e-06	0.00080646
Cluster-7410.66109	1892.21	654.342	1.5322	4.4905e-06	0.00081458
Cluster-7410.76447	410.956	146.406	1.4878	4.5744e-06	0.00082888
Cluster-7410.22911	141.677	21.7598	2.7098	4.5864e-06	0.00083012
Cluster-7410.91827	712.561	266.529	1.4194	4.6418e-06	0.00083921
Cluster-7410.67871	3853.34	1331.66	1.5329	4.7267e-06	0.00085268
Cluster-7410.54025	387.175	109.01	1.83	4.7518e-06	0.00085532
Cluster-7410.68084	150.267	19.0464	2.9753	4.7913e-06	0.00086146
Cluster-19217.0	35.6212	0.266323	6.78	4.7968e-06	0.0008615
Cluster-7410.107395	795.802	209.284	1.9276	4.8518e-06	0.00086946
Cluster-40323.0	109.539	11.4474	3.2588	4.8654e-06	0.00087094
Cluster-7410.30242	59.3806	3.17998	4.2537	4.9091e-06	0.00087684
Cluster-7410.66028	785.645	185.552	2.0812	4.9642e-06	0.00088474
Cluster-7410.99662	111.768	8.6431	3.6816	4.9612e-06	0.00088474
Cluster-7410.31006	4855.26	1316.64	1.8828	4.976e-06	0.00088586
Cluster-7410.81160	37.1452	0.641109	5.9281	4.9937e-06	0.00088804
Cluster-7410.102342	667.538	184.623	1.8535	5.0051e-06	0.0008891
Cluster-7410.26791	550.995	133.909	2.0416	5.0628e-06	0.00089836
Cluster-11464.0	45.2639	3.73909	3.5709	5.2545e-06	0.00093035
Cluster-7410.100087	2868.42	1280.92	1.163	5.2776e-06	0.00093343
Cluster-18505.0	47.0443	4.26027	3.4318	5.3067e-06	0.00093654
Cluster-7410.10256	153.445	31.5458	2.2826	5.306e-06	0.00093654
Cluster-7410.15736	54.0881	7.39085	2.8853	5.3517e-06	0.00094346
Cluster-7410.41713	44.7729	1.06529	5.2925	5.3866e-06	0.00094858
Cluster-7410.33268	50.6577	1.81486	4.808	5.5314e-06	0.00097302
Cluster-7410.107012	1142.04	192.825	2.5667	5.5404e-06	0.00097356
Cluster-7410.111890	30.1646	0	7.5036	5.6742e-06	0.00099136
Cluster-7410.67339	247.774	77.704	1.6718	5.6815e-06	0.00099136
Cluster-7410.93922	89.7379	4.68002	4.2758	5.6843e-06	0.00099136
Cluster-7410.97094	141.264	37.0689	1.9268	5.77e-06	0.0010052
Cluster-7410.67337	1070.2	377.048	1.505	5.8496e-06	0.0010172
Cluster-7410.69953	14409.7	3841.17	1.9075	5.8513e-06	0.0010172
Cluster-7410.61312	45.731	0.59261	6.2565	5.9339e-06	0.0010305
Cluster-7410.65607	1976.3	452.384	2.1278	6.0085e-06	0.0010423
Cluster-7410.18619	30.1029	0.59261	5.652	6.0159e-06	0.0010425
Cluster-7410.106864	82.6989	7.71803	3.4186	6.0941e-06	0.0010538
Cluster-7410.83886	640.512	219.245	1.546	6.2002e-06	0.0010687
Cluster-7410.15255	39.6555	3.47187	3.5465	6.231e-06	0.0010718
Cluster-7410.97342	171.97	27.0262	2.6734	6.2293e-06	0.0010718
Cluster-7410.100985	63.2083	6.59804	3.2588	6.2415e-06	0.0010724
Cluster-7410.62917	6229.02	1697.29	1.8759	6.3083e-06	0.0010805
Cluster-40064.0	25.8349	0	7.2795	6.4026e-06	0.0010953
Cluster-7410.63343	429.053	99.217	2.1101	6.4192e-06	0.001096
Cluster-7410.22077	747.705	310.735	1.266	6.4416e-06	0.0010987
Cluster-7410.120801	137.963	22.9539	2.5839	6.5338e-06	0.0011121
Cluster-7410.102376	1012.87	356.937	1.5052	6.6328e-06	0.0011278
Cluster-7410.60371	2210.6	698.531	1.6624	6.693e-06	0.0011368
Cluster-7410.103710	992.567	180.171	2.4629	6.7535e-06	0.0011447
Cluster-7410.52947	18.316	0	6.7839	6.7845e-06	0.0011476
Cluster-7410.26179	693.39	105.994	2.707	6.8328e-06	0.0011534
Cluster-7410.119881	705.661	160.629	2.135	6.8754e-06	0.0011593
Cluster-7410.86668	286.909	69.5893	2.0412	6.8953e-06	0.0011615
Cluster-24058.0	91.5393	22.4574	2.026	6.9316e-06	0.0011664
Cluster-26487.0	85.3299	11.3487	2.9012	6.9726e-06	0.0011721
Cluster-7410.9262	80.7888	8.03196	3.3413	7.028e-06	0.0011802
Cluster-7410.58217	2415.12	841.128	1.5217	7.0901e-06	0.0011894
Cluster-7410.116140	36.9867	2.74523	3.7644	7.1624e-06	0.0012002
Cluster-7410.81979	610.718	111.103	2.4604	7.2342e-06	0.0012085
Cluster-7410.16979	120.14	5.79908	4.3769	7.2462e-06	0.0012093
Cluster-7410.83322	86.354	13.3557	2.7032	7.2776e-06	0.0012133
Cluster-23857.0	70.0294	14.2446	2.2926	7.3112e-06	0.0012177
Cluster-7410.34748	52.1266	6.84763	2.9241	7.3412e-06	0.0012214
Cluster-7410.40034	716.262	302.127	1.2458	7.397e-06	0.0012282
Cluster-7410.30418	996.541	393.345	1.3418	7.486e-06	0.0012417
Cluster-7410.48616	688.285	286.692	1.2633	7.5557e-06	0.001252
Cluster-7410.119016	307.949	95.7778	1.6824	7.5644e-06	0.0012521
Cluster-7410.101880	8316.36	1221.65	2.7672	7.6326e-06	0.0012621
Cluster-7410.3574	96.4921	7.5831	3.673	7.7171e-06	0.0012735
Cluster-7410.86598	190.179	54.2044	1.8074	7.7332e-06	0.0012749
Cluster-7410.3516	578.364	187.497	1.6235	7.8112e-06	0.0012851
Cluster-7410.100131	57.2941	6.71797	3.0992	7.8227e-06	0.0012857
Cluster-7410.3502	52.6503	0.798969	5.9414	7.8832e-06	0.0012944
Cluster-7410.66655	1771.06	477.15	1.8921	7.942e-06	0.0013014
Cluster-7410.80691	3043.91	960.072	1.6649	8.0754e-06	0.0013206
Cluster-7410.106233	121.726	22.1425	2.4674	8.215e-06	0.0013409
Cluster-7410.60720	412.036	1.69493	7.9073	8.2254e-06	0.0013409
Cluster-7410.65466	170.246	49.4943	1.7831	8.2325e-06	0.0013409
Cluster-7410.68660	30.3234	0.326287	6.5502	8.2218e-06	0.0013409
Cluster-7410.112346	202.782	47.2041	2.1036	8.3388e-06	0.0013569
Cluster-7410.25045	34.3572	0.95593	5.2223	8.5425e-06	0.0013801
Cluster-7410.53208	271.77	76.4969	1.8242	8.5119e-06	0.0013801
Cluster-7410.87629	26.9476	0	7.3395	8.5291e-06	0.0013801
Cluster-7410.43259	70.2219	15.6927	2.1637	8.6836e-06	0.0013976
Cluster-7410.28428	986.965	229.123	2.1071	8.8215e-06	0.0014184
Cluster-7410.17362	63.8842	2.58737	4.6635	8.8496e-06	0.0014215
Cluster-7410.62172	232.125	77.4227	1.5831	9.0055e-06	0.0014451
Cluster-40269.0	41.433	4.57419	3.1895	9.078e-06	0.0014553
Cluster-7410.63975	136.044	39.1465	1.796	9.137e-06	0.0014633
Cluster-7410.27673	162.105	21.7122	2.9014	9.1493e-06	0.0014639
Cluster-7410.21197	21.3692	0	7.0066	9.2012e-06	0.0014707
Cluster-7410.106914	38.6633	4.01598	3.2854	9.2168e-06	0.0014718
Cluster-7410.108576	84.9881	18.2933	2.2105	9.2531e-06	0.0014747
Cluster-7410.79928	1317.42	447.561	1.5582	9.2514e-06	0.0014747
Cluster-7410.75049	72.4864	13.6582	2.4034	9.2775e-06	0.0014771
Cluster-7410.40781	7418.6	2975.69	1.3179	9.3903e-06	0.0014892
Cluster-7410.74891	145.532	37.6888	1.9497	9.4101e-06	0.0014909
Cluster-7410.86603	1299.3	447.814	1.5375	9.5096e-06	0.0015029
Cluster-7410.92979	320.952	37.0461	3.1096	9.5132e-06	0.0015029
Cluster-7410.97457	3060.08	1303.99	1.2305	9.7165e-06	0.0015305
Cluster-7410.66344	4725.2	855.375	2.4655	9.812e-06	0.0015428
Cluster-7410.84748	774.534	183.818	2.076	9.9484e-06	0.00156
Cluster-7410.105469	49.2072	0.641109	6.3228	1.0015e-05	0.0015685
Cluster-7410.50639	93.1669	5.53102	4.064	1.0028e-05	0.001569
Cluster-7410.19876	48.7398	3.58123	3.7648	1.0088e-05	0.0015768
Cluster-7410.70886	234.87	69.0168	1.7671	1.0146e-05	0.0015828
Cluster-7410.70342	824.937	331.504	1.3147	1.0304e-05	0.001603
Cluster-7410.66474	9331.77	4424.09	1.0768	1.0325e-05	0.0016046
Cluster-7410.80060	2493.64	892.714	1.4819	1.0385e-05	0.0016109
Cluster-7410.63907	9504.25	3080.4	1.6253	1.0446e-05	0.0016173
Cluster-7410.71905	298.924	70.3916	2.0863	1.0484e-05	0.00162
Cluster-7410.51822	112.272	27.4998	2.0349	1.0591e-05	0.0016288
Cluster-11411.0	17.6899	0	6.7332	1.0768e-05	0.001653
Cluster-7410.17976	213.87	24.2307	3.1498	1.093e-05	0.0016732
Cluster-7410.101154	239.074	59.6611	2.0055	1.0985e-05	0.00168
Cluster-7410.96735	203.836	63.5317	1.6795	1.1008e-05	0.0016819
Cluster-7410.72186	477.741	59.7308	3.0014	1.1084e-05	0.0016919
Cluster-7410.3327	46.845	3.15704	3.9198	1.1256e-05	0.0017108
Cluster-7410.75018	368.243	148.194	1.3118	1.1261e-05	0.0017108
Cluster-7410.86824	1262.02	315.151	2.0011	1.1317e-05	0.0017178
Cluster-7410.32540	71.1873	2.43304	4.8766	1.1337e-05	0.0017192
Cluster-7410.107694	52.8845	5.84321	3.1661	1.1464e-05	0.0017368
Cluster-7410.60648	510.923	215.605	1.2451	1.1505e-05	0.0017413
Cluster-7410.670	17.8808	0	6.7497	1.1517e-05	0.0017413
Cluster-7410.67610	12877.1	5241.76	1.2967	1.1525e-05	0.0017413
Cluster-7410.76976	1614.36	404.104	1.9989	1.1603e-05	0.0017481
Cluster-21605.0	143.104	17.1292	3.0527	1.1845e-05	0.001778
Cluster-7410.66631	1765.84	264.867	2.7364	1.1988e-05	0.0017978
Cluster-7410.61336	380.382	109.329	1.7987	1.2059e-05	0.0018051
Cluster-7410.58689	118.27	11.7164	3.3178	1.2177e-05	0.0018211
Cluster-7410.60513	1172.55	451.822	1.3762	1.2273e-05	0.0018324
Cluster-7410.65635	515.873	78.5744	2.7133	1.2423e-05	0.0018528
Cluster-7410.101083	383.075	131.808	1.5383	1.2481e-05	0.0018547
Cluster-7410.68822	947.793	283.29	1.7427	1.2593e-05	0.0018696
Cluster-7410.100543	321.984	109.685	1.5538	1.282e-05	0.0018981
Cluster-7410.70713	217.337	71.9182	1.5933	1.2851e-05	0.001901
Cluster-7410.8991	940.536	313.657	1.5845	1.2902e-05	0.0019069
Cluster-7410.91423	1647.47	510.28	1.6914	1.2982e-05	0.0019168
Cluster-7410.19396	36.7768	0.326287	6.8268	1.3165e-05	0.0019399
Cluster-7410.77141	1397.33	257.165	2.4425	1.3174e-05	0.0019399
Cluster-7410.70506	21.6112	0	7.0206	1.3227e-05	0.0019452
Cluster-7410.51821	105.895	22.9169	2.2028	1.3259e-05	0.0019471
Cluster-29449.0	28.8586	0.581144	5.5963	1.3278e-05	0.0019481
Cluster-7410.97456	1124.36	472.525	1.2506	1.3381e-05	0.0019598
Cluster-7410.102410	232.112	84.8304	1.4509	1.3401e-05	0.001961
Cluster-7410.106895	2040.7	759.897	1.4251	1.3422e-05	0.0019622
Cluster-7410.60645	572.426	216.492	1.4031	1.3595e-05	0.0019858
Cluster-7410.64843	2541.52	1080.62	1.2337	1.3639e-05	0.0019904
Cluster-7410.100086	149.507	25.4548	2.56	1.3842e-05	0.0020164
Cluster-7410.87389	138.782	38.703	1.8424	1.4015e-05	0.002038
Cluster-7410.32223	59.709	9.26567	2.701	1.406e-05	0.0020413
Cluster-7410.79354	585.398	157.977	1.8915	1.4218e-05	0.0020582
Cluster-2118.0	80.9174	5.05834	3.9958	1.4491e-05	0.0020945
Cluster-7410.49230	94.3406	5.46752	4.1133	1.4494e-05	0.0020945
Cluster-7410.111343	264.639	73.4279	1.8509	1.4609e-05	0.0021074
Cluster-7410.2282	27.3933	0.641109	5.4898	1.4715e-05	0.0021208
Cluster-7410.39273	2137.84	515.046	2.0538	1.507e-05	0.0021643
Cluster-7410.91503	407.944	127.893	1.6709	1.5175e-05	0.0021774
Cluster-7410.28938	92.7654	9.77892	3.2426	1.5248e-05	0.0021822
Cluster-7410.68372	206.211	29.0952	2.8214	1.524e-05	0.0021822
Cluster-7410.61620	751.301	268.164	1.4848	1.5308e-05	0.0021868
Cluster-7410.18529	2792.16	514.448	2.4404	1.5558e-05	0.0022185
Cluster-7410.9260	125.442	13.1847	3.2554	1.5651e-05	0.0022261
Cluster-42301.0	32.9094	0.314821	6.6683	1.5962e-05	0.0022641
Cluster-7410.46575	1275.2	553.244	1.2045	1.6002e-05	0.0022641
Cluster-7410.80116	179.289	19.9872	3.1687	1.5988e-05	0.0022641
Cluster-7410.43991	37.9372	4.02744	3.2553	1.6132e-05	0.0022786
Cluster-7410.56056	2067.07	939.205	1.1379	1.6238e-05	0.0022839
Cluster-7410.65585	36.7107	0.326287	6.8257	1.6192e-05	0.0022839
Cluster-7410.72317	46.992	3.3634	3.8135	1.624e-05	0.0022839
Cluster-22351.0	51.3791	8.21628	2.6334	1.6436e-05	0.0023075
Cluster-7410.73820	5198.38	1714.43	1.6005	1.6519e-05	0.0023172
Cluster-30538.0	80.9151	8.14575	3.2897	1.6541e-05	0.0023183
Cluster-7410.87660	19.0032	0	6.8352	1.6693e-05	0.0023376
Cluster-7410.122331	184.948	23.8604	2.9518	1.7183e-05	0.0024041
Cluster-7410.72009	1206.21	496.272	1.281	1.7425e-05	0.0024317
Cluster-7410.60599	60.775	2.38454	4.668	1.7486e-05	0.0024379
Cluster-7410.68326	13444.1	5253.57	1.3556	1.7499e-05	0.0024379
Cluster-7410.27593	180.255	42.4227	2.0838	1.7569e-05	0.0024455
Cluster-7410.92422	1285.25	342.488	1.9087	1.8129e-05	0.0025127
Cluster-7410.42216	1345.57	427.222	1.6558	1.8615e-05	0.0025735
Cluster-7410.102162	66.1177	10.368	2.678	1.8697e-05	0.0025826
Cluster-7410.80440	230.555	77.4077	1.5742	1.8862e-05	0.002601
Cluster-36235.0	45.5723	0.798969	5.733	1.891e-05	0.0026054
Cluster-7410.56590	99.7718	22.1223	2.1719	1.8975e-05	0.0026078
Cluster-18391.0	25.8371	0.581144	5.4371	1.9172e-05	0.0026326
Cluster-7410.34667	540.495	217.438	1.3143	1.9193e-05	0.0026332
Cluster-32107.0	32.8799	0.944464	5.1645	1.9224e-05	0.0026344
Cluster-7410.120095	611.07	0	11.843	1.9234e-05	0.0026344
Cluster-7410.106345	81.2091	17.9502	2.1882	1.935e-05	0.0026482
Cluster-7410.2404	1945.08	399.507	2.2831	1.9393e-05	0.0026517
Cluster-7410.95044	263.569	53.2588	2.3104	1.9444e-05	0.0026565
Cluster-7410.58258	791.056	355.439	1.1539	1.9606e-05	0.0026741
Cluster-7410.31770	221.744	40.4589	2.4509	1.9892e-05	0.002704
Cluster-7410.106099	192.446	51.9635	1.8914	1.9927e-05	0.0027066
Cluster-7410.30259	515.175	171.204	1.5907	2.0169e-05	0.0027349
Cluster-7410.27584	166.634	51.5146	1.6904	2.0273e-05	0.0027467
Cluster-7410.121908	127.479	23.6541	2.4295	2.0679e-05	0.0027947
Cluster-7410.66850	4700.87	1068.14	2.138	2.0786e-05	0.0028022
Cluster-7410.119272	196.196	58.6286	1.7402	2.0823e-05	0.0028048
Cluster-7410.5079	448.858	162.564	1.4641	2.0876e-05	0.0028097
Cluster-7410.82498	115.816	21.266	2.4354	2.0978e-05	0.0028211
Cluster-7410.34527	215.35	68.9128	1.6433	2.1101e-05	0.0028353
Cluster-37177.0	36.9146	1.57147	4.5877	2.1219e-05	0.0028456
Cluster-7410.28988	17.5181	0	6.718	2.123e-05	0.0028456
Cluster-7410.17013	65.5508	5.24003	3.6115	2.1333e-05	0.002857
Cluster-7410.96975	107.037	20.811	2.3529	2.1639e-05	0.0028932
Cluster-38610.1	83.1213	18.2315	2.1933	2.168e-05	0.0028963
Cluster-7410.65492	146.386	32.2716	2.1794	2.1869e-05	0.0029144
Cluster-34525.1	70.7275	11.8425	2.5817	2.1927e-05	0.0029173
Cluster-7410.39089	52.0483	5.66331	3.1721	2.2117e-05	0.0029378
Cluster-22829.0	30.4782	0.629642	5.6461	2.2195e-05	0.0029432
Cluster-4486.0	23.5114	0.266323	6.181	2.2193e-05	0.0029432
Cluster-7410.70671	806.933	337.052	1.2595	2.2227e-05	0.0029432
Cluster-7410.103162	1203.64	439.262	1.4546	2.2307e-05	0.002951
Cluster-7410.25166	63.5314	8.50817	2.8922	2.2396e-05	0.0029588
Cluster-7410.69251	673.233	256.766	1.3907	2.247e-05	0.0029653
Cluster-7410.73150	730.008	189.921	1.9428	2.2632e-05	0.0029843
Cluster-7410.36167	4782.25	1100.05	2.1202	2.2819e-05	0.0030065
Cluster-7410.113949	497.283	95.1048	2.3867	2.295e-05	0.0030177
Cluster-7410.116927	40.9932	0.532646	6.1483	2.2982e-05	0.0030183
Cluster-7410.70590	928.487	320.995	1.5322	2.3113e-05	0.003033
Cluster-7410.57332	2628.27	811.646	1.6955	2.3137e-05	0.0030337
Cluster-27187.0	45.2953	3.25141	3.844	2.333e-05	0.003054
Cluster-29451.0	59.425	7.6466	2.951	2.3325e-05	0.003054
Cluster-7410.106924	137.673	27.9822	2.3051	2.3433e-05	0.0030651
Cluster-7410.84112	151.138	25.7273	2.56	2.357e-05	0.0030805
Cluster-7410.67576	2470.7	804.583	1.6189	2.3594e-05	0.0030812
Cluster-7410.19183	18.3352	0	6.7851	2.363e-05	0.0030835
Cluster-7410.61345	111.847	25.8367	2.1078	2.3686e-05	0.0030883
Cluster-7410.101836	49.0051	4.40486	3.4975	2.3768e-05	0.0030928
Cluster-7410.63230	5933.33	1149	2.3685	2.3787e-05	0.0030928
Cluster-7410.96393	47.0916	3.65266	3.6961	2.3743e-05	0.0030928
Cluster-7410.60197	106.151	14.0709	2.9252	2.3837e-05	0.0030956
Cluster-21016.0	16.568	0	6.639	2.4078e-05	0.0031218
Cluster-7410.36446	282.75	56.5534	2.325	2.4591e-05	0.0031808
Cluster-30494.0	26.3813	0.641109	5.4352	2.5167e-05	0.0032475
Cluster-7410.102883	40.0506	2.16408	4.2289	2.5155e-05	0.0032475
Cluster-24507.0	130.033	23.431	2.4692	2.5303e-05	0.0032598
Cluster-7410.70205	3037.58	937.941	1.6956	2.539e-05	0.0032685
Cluster-7410.22686	274.593	91.0008	1.5898	2.5451e-05	0.0032716
Cluster-7410.73410	4303.78	1365.04	1.6568	2.5556e-05	0.0032821
Cluster-7410.61818	2609.71	1123.57	1.2159	2.5696e-05	0.0032975
Cluster-7410.19250	74.1215	12.8231	2.5454	2.5757e-05	0.0033027
Cluster-7410.77644	62.2555	1.82633	5.0996	2.5851e-05	0.0033122
Cluster-7410.66401	124.816	40.4367	1.6279	2.5975e-05	0.0033254
Cluster-7410.100920	46.8914	4.84051	3.2788	2.6017e-05	0.0033282
Cluster-7410.65277	1916.33	654.431	1.55	2.6066e-05	0.0033318
Cluster-7410.29606	180.503	48.1158	1.9128	2.6195e-05	0.0033457
Cluster-7410.42595	137.413	37.8274	1.854	2.6321e-05	0.0033538
Cluster-1176.0	49.7572	0.944464	5.7545	2.6362e-05	0.0033565
Cluster-7410.80101	26.2212	0.326287	6.3378	2.6616e-05	0.0033861
Cluster-7410.78453	136.395	16.5243	3.0381	2.673e-05	0.0033979
Cluster-7410.35871	409.166	67.9393	2.5899	2.6873e-05	0.0034135
Cluster-34757.0	45.4775	3.29197	3.7871	2.6975e-05	0.0034211
Cluster-7410.66163	389.256	81.0814	2.2656	2.6966e-05	0.0034211
Cluster-7410.100587	71.6157	10.2481	2.8054	2.7143e-05	0.0034398
Cluster-7410.1647	55.7519	3.5583	3.965	2.727e-05	0.0034504
Cluster-7410.95464	232.487	35.6412	2.7076	2.7612e-05	0.003491
Cluster-7410.20505	67.2401	3.22054	4.3721	2.8433e-05	0.0035809
Cluster-7410.2325	22.2796	0	7.065	2.8429e-05	0.0035809
Cluster-7410.1628	328.451	38.9771	3.0783	2.8835e-05	0.0036204
Cluster-7410.31302	460.4	137.463	1.7446	2.888e-05	0.0036209
Cluster-7410.65592	24.5305	0	7.2061	2.8884e-05	0.0036209
Cluster-7410.1483	21.55	0	7.0169	2.8997e-05	0.0036323
Cluster-7410.121128	39.666	4.82905	3.0407	2.9138e-05	0.0036471
Cluster-7410.89451	58.9293	6.7912	3.0934	2.9285e-05	0.0036627
Cluster-7410.23191	69.8403	12.6555	2.465	2.9367e-05	0.0036702
Cluster-7410.37401	41.728	2.16408	4.2887	2.962e-05	0.003696
Cluster-7410.75169	924.832	410.879	1.1707	2.9608e-05	0.003696
Cluster-7410.28697	505.329	219.899	1.1995	2.9656e-05	0.0036977
Cluster-7410.46309	63.5005	14.0612	2.174	2.9727e-05	0.0037038
Cluster-5940.0	33.5621	0.629642	5.7826	2.9854e-05	0.0037111
Cluster-7410.109381	109.421	25.8172	2.0834	2.994e-05	0.0037189
Cluster-7410.70232	168.209	26.5783	2.6582	2.997e-05	0.0037197
Cluster-7410.96394	541.201	5.1536	6.7087	2.9999e-05	0.0037205
Cluster-7410.9041	217.161	33.8704	2.6821	3.0142e-05	0.0037354
Cluster-7410.95775	291.188	70.5529	2.0487	3.0314e-05	0.0037468
Cluster-7410.98505	8258.48	3356.86	1.2987	3.0326e-05	0.0037468
Cluster-7410.121904	24.8958	0	7.2251	3.0614e-05	0.0037795
Cluster-7410.50050	26.7574	0.847467	4.9216	3.1008e-05	0.0038165
Cluster-7410.69109	1095.02	263.049	2.0584	3.1035e-05	0.0038171
Cluster-7410.119109	51.9742	3.19144	4.0555	3.1073e-05	0.0038188
Cluster-7410.26048	299.912	97.9894	1.6126	3.1205e-05	0.0038321
Cluster-7410.66565	1879.96	676.381	1.4742	3.1328e-05	0.0038443
Cluster-7410.1152	47.6885	4.25937	3.4909	3.1415e-05	0.0038521
Cluster-7410.40312	60.8634	11.264	2.4388	3.1564e-05	0.0038646
Cluster-7410.81280	381.877	164.481	1.2149	3.1605e-05	0.0038652
Cluster-7410.53119	15066.5	3856.21	1.9661	3.1919e-05	0.0038992
Cluster-7410.74163	599.069	220.334	1.4431	3.1962e-05	0.0039015
Cluster-7410.79572	62.1489	9.16074	2.7558	3.2024e-05	0.0039062
Cluster-7410.95264	16.7099	0	6.6504	3.2151e-05	0.0039188
Cluster-7410.55454	3209.81	765.484	2.0683	3.2227e-05	0.003925
Cluster-7410.48246	173.107	37.0045	2.2316	3.2318e-05	0.0039332
Cluster-7410.106921	113.635	20.0737	2.5066	3.238e-05	0.0039378
Cluster-7410.37223	27.9073	0.858933	4.9788	3.2526e-05	0.0039497
Cluster-7410.83178	335.628	59.7299	2.4927	3.2891e-05	0.0039821
Cluster-31355.0	60.6604	6.7471	3.1767	3.3199e-05	0.0040164
Cluster-7410.68577	3749.5	1266.26	1.5664	3.323e-05	0.0040171
Cluster-7410.77770	23.2397	0.266323	6.1656	3.3521e-05	0.0040463
Cluster-7410.49463	48.7523	6.51078	2.8768	3.3995e-05	0.0041005
Cluster-7410.62462	810.986	261.723	1.6319	3.4023e-05	0.0041008
Cluster-7410.86597	62.438	12.5753	2.3109	3.4445e-05	0.0041394
Cluster-7410.66782	7051.54	2296.86	1.6183	3.4484e-05	0.0041411
Cluster-7410.28259	517.599	106.149	2.2861	3.4612e-05	0.0041504
Cluster-7410.112548	34.5904	4.46573	2.9484	3.4657e-05	0.0041526
Cluster-7410.34665	115.475	36.2179	1.6718	3.4873e-05	0.0041724
Cluster-8024.0	27.485	1.12526	4.5519	3.4856e-05	0.0041724
Cluster-19965.0	26.7047	0.314821	6.365	3.4956e-05	0.0041792
Cluster-273.0	17.2141	0	6.6925	3.5028e-05	0.0041847
Cluster-7410.72506	33.501	0.944464	5.1877	3.5452e-05	0.0042324
Cluster-7410.28538	62.0451	3.78932	4.0527	3.5644e-05	0.0042501
Cluster-7410.75184	2556.19	849.629	1.5893	3.5708e-05	0.0042516
Cluster-7410.65989	2549.57	1147.82	1.1515	3.5923e-05	0.0042698
Cluster-7410.55273	218.498	77.6247	1.4898	3.6027e-05	0.004279
Cluster-7410.70755	662.713	230.088	1.5256	3.6991e-05	0.0043807
Cluster-7410.16328	39.533	4.86434	2.9962	3.7293e-05	0.0044133
Cluster-7410.56340	207.689	47.54	2.1287	3.7623e-05	0.0044458
Cluster-7410.59145	85.3802	17.1072	2.3196	3.7977e-05	0.0044779
Cluster-7410.73724	126.097	34.523	1.8631	3.8272e-05	0.0045094
Cluster-7410.22821	99.9875	8.17661	3.606	3.8318e-05	0.0045116
Cluster-7410.64849	2792.92	1213.1	1.203	3.8377e-05	0.0045141
Cluster-7410.81758	30.1238	2.46744	3.6293	3.8395e-05	0.0045141
Cluster-7410.23118	2058.35	847.622	1.2803	3.8488e-05	0.0045218
Cluster-7410.38270	433.921	178.924	1.278	3.854e-05	0.0045246
Cluster-7410.82396	77.3992	19.676	1.9683	3.8627e-05	0.0045315
Cluster-7410.69281	106.277	23.8992	2.1577	3.8816e-05	0.0045439
Cluster-7410.102244	36.0224	0.581144	5.9227	3.9421e-05	0.0046003
Cluster-7410.1137	28.0609	2.17818	3.7137	3.9439e-05	0.0046003
Cluster-7410.66535	1040.25	460.804	1.1746	3.9384e-05	0.0046003
Cluster-7410.66326	2422.61	512.766	2.2401	3.9546e-05	0.0046094
Cluster-7410.15734	254.849	61.0388	2.0573	3.9685e-05	0.0046137
Cluster-7410.66261	40.4824	3.38987	3.5429	3.9661e-05	0.0046137
Cluster-7410.91318	65.3827	12.2323	2.4162	3.9696e-05	0.0046137
Cluster-7410.61604	687.588	282.165	1.2853	3.9917e-05	0.0046361
Cluster-7410.66742	666.44	216.69	1.6199	3.9972e-05	0.0046392
Cluster-7410.90664	232.297	72.7779	1.6766	4.0412e-05	0.0046862
Cluster-7410.8714	34.0856	2.27255	3.9588	4.0623e-05	0.0047046
Cluster-7410.10477	128.539	29.1453	2.1429	4.0716e-05	0.0047075
Cluster-7410.105006	324.29	72.1313	2.17	4.0677e-05	0.0047075
Cluster-7410.62496	1684.5	533.14	1.66	4.0734e-05	0.0047075
Cluster-7410.63548	25.3212	0.652575	5.3684	4.0823e-05	0.0047144
Cluster-7410.87880	19.2444	0	6.8555	4.1173e-05	0.0047451
Cluster-7410.121186	204.505	41.182	2.3092	4.155e-05	0.0047814
Cluster-7410.6479	149.395	42.6211	1.8058	4.1929e-05	0.0048168
Cluster-7410.68658	21.7223	0.314821	6.0687	4.2209e-05	0.0048436
Cluster-7410.22650	878.215	407.24	1.1089	4.241e-05	0.0048632
Cluster-7410.15158	555.797	112.515	2.3059	4.2686e-05	0.0048845
Cluster-7410.98359	643.615	201.877	1.6714	4.301e-05	0.0049181
Cluster-7410.28071	69.0203	12.7031	2.4531	4.3133e-05	0.0049288
Cluster-7410.39874	127.385	26.1038	2.2933	4.3193e-05	0.0049321
Cluster-7410.21264	17.5981	0	6.7243	4.407e-05	0.0050146
Cluster-7410.106188	55.0572	5.59272	3.3134	4.4814e-05	0.0050958
Cluster-7410.68968	350.709	96.8243	1.8584	4.499e-05	0.0051086
Cluster-7410.66524	5731.73	2756.02	1.0564	4.5278e-05	0.0051377
Cluster-37022.0	32.7491	2.02122	3.9926	4.5495e-05	0.0051485
Cluster-7410.113699	679.24	170.13	1.9986	4.5526e-05	0.0051485
Cluster-7410.762	34.3563	1.84043	4.2362	4.5467e-05	0.0051485
Cluster-7410.12950	47.1253	5.93137	2.9846	4.581e-05	0.0051743
Cluster-7410.7627	154.76	43.4826	1.8308	4.6111e-05	0.0051996
Cluster-7410.36098	3502.17	1682.36	1.0576	4.633e-05	0.0052206
Cluster-7410.43508	74.0136	12.5356	2.5606	4.6439e-05	0.0052257
Cluster-7410.87040	1181.73	405.165	1.5448	4.6419e-05	0.0052257
Cluster-7410.31929	546.743	204.008	1.4224	4.7075e-05	0.0052937
Cluster-7410.119991	203.036	70.7982	1.5201	4.7293e-05	0.0053145
Cluster-7410.74895	103.624	19.2871	2.4198	4.7591e-05	0.0053369
Cluster-7410.71786	241.535	70.211	1.7791	4.7794e-05	0.005356
Cluster-7410.72480	4278.24	1270.26	1.7521	4.8264e-05	0.0054012
Cluster-7410.96038	316.982	106.884	1.5662	4.8232e-05	0.0054012
Cluster-7410.3000	15.7089	0	6.5608	4.8646e-05	0.0054365
Cluster-7410.2855	31.2526	0.629642	5.6802	4.9124e-05	0.0054823
Cluster-7410.45487	23.8656	0.895965	4.7289	4.936e-05	0.0055049
Cluster-7410.39309	239.168	54.595	2.1285	5.0237e-05	0.005599
Cluster-7410.51979	47.923	2.77169	4.0696	5.0375e-05	0.0056094
Cluster-7410.84723	245.242	77.9484	1.6514	5.04e-05	0.0056094
Cluster-7410.87501	855.059	226.432	1.9174	5.1436e-05	0.0057091
Cluster-7410.60654	455.832	188.945	1.2702	5.1536e-05	0.0057163
Cluster-7410.82019	35.2293	1.6579	4.3525	5.1968e-05	0.0057524
Cluster-7410.121959	278.269	84.4688	1.718	5.2103e-05	0.0057634
Cluster-7410.63969	57.8239	4.52569	3.6786	5.2527e-05	0.0057963
Cluster-7410.31431	35.4003	1.7549	4.3173	5.2836e-05	0.0058208
Cluster-7410.18846	17.6392	0	6.7276	5.2942e-05	0.0058285
Cluster-7410.72266	15.3637	0	6.5312	5.3171e-05	0.0058468
Cluster-7410.112354	57.2503	2.22758	4.646	5.3603e-05	0.0058893
Cluster-7410.50842	372.423	94.9688	1.9734	5.4546e-05	0.0059821
Cluster-7410.92034	1303.55	591.323	1.1402	5.4557e-05	0.0059821
Cluster-7410.86825	1076.64	242.618	2.1494	5.4785e-05	0.006003
Cluster-7410.60063	143.113	27.1418	2.4006	5.5271e-05	0.0060522
Cluster-7410.3343	170.142	45.9149	1.8857	5.5421e-05	0.0060628
Cluster-7410.94185	45.6591	7.09102	2.6782	5.5442e-05	0.0060628
Cluster-7410.62428	33.2747	2.16672	3.9604	5.5481e-05	0.0060629
Cluster-7410.88600	970.419	377.402	1.3629	5.5817e-05	0.0060956
Cluster-7410.63504	712.492	298.366	1.2547	5.5862e-05	0.0060964
Cluster-7410.44802	469.297	201.919	1.2158	5.6422e-05	0.0061492
Cluster-7410.43827	370.97	56.4529	2.7192	5.687e-05	0.0061816
Cluster-7410.55241	274.612	74.4851	1.8828	5.6846e-05	0.0061816
Cluster-7410.83299	391.731	154.193	1.346	5.7305e-05	0.0062246
Cluster-7410.84517	616.697	175.505	1.814	5.7556e-05	0.0062478
Cluster-7410.10257	82.2564	16.0313	2.357	5.7717e-05	0.0062526
Cluster-7410.108578	66.288	14.3699	2.2129	5.8373e-05	0.0063111
Cluster-7410.11348	140.905	17.2315	3.0275	5.8807e-05	0.0063539
Cluster-7410.46065	57.404	12.025	2.2666	5.8862e-05	0.0063556
Cluster-7410.46096	20.9353	0.266323	6.014	5.8921e-05	0.0063577
Cluster-7410.81902	2681.62	1231.46	1.1228	5.9218e-05	0.0063855
Cluster-7410.74099	4003.32	1461.71	1.4538	5.9359e-05	0.0063946
Cluster-7410.38265	1976.76	846.559	1.2233	5.9633e-05	0.006417
Cluster-7410.58907	227.607	46.1458	2.3033	6.1073e-05	0.0065595
Cluster-7410.84198	74.9906	9.4165	2.9787	6.131e-05	0.0065763
Cluster-7410.26121	56.1505	7.92259	2.8457	6.158e-05	0.0065965
Cluster-7410.63976	76.8233	18.0013	2.104	6.1668e-05	0.0066016
Cluster-7410.120039	164.006	53.7158	1.605	6.1998e-05	0.0066326
Cluster-7410.96736	190.279	67.4674	1.4939	6.215e-05	0.0066445
Cluster-7410.94015	878.752	357.754	1.2967	6.3059e-05	0.0067328
Cluster-7410.49421	85.8526	8.49317	3.3405	6.3181e-05	0.006737
Cluster-7410.105799	2804.21	789.706	1.8284	6.4142e-05	0.0068305
Cluster-7410.72332	2146.47	780.138	1.4603	6.4122e-05	0.0068305
Cluster-7410.2509	17.1133	0	6.6865	6.4734e-05	0.0068813
Cluster-7410.29155	469.68	171.774	1.4505	6.4745e-05	0.0068813
Cluster-7410.49250	103.321	17.5833	2.5615	6.4746e-05	0.0068813
Cluster-7410.19549	292.737	70.0654	2.0647	6.501e-05	0.0069003
Cluster-7410.85128	146.081	14.4748	3.3387	6.6047e-05	0.0070012
Cluster-7410.76946	1458.04	603.266	1.2734	6.6147e-05	0.0070057
Cluster-7410.28066	908.738	290.355	1.647	6.6427e-05	0.0070278
Cluster-7410.15077	29.5653	2.50447	3.5904	6.7278e-05	0.0070994
Cluster-7410.62345	371.754	145.758	1.3525	6.7399e-05	0.0071076
Cluster-7410.68561	975.232	351.367	1.4737	6.7832e-05	0.0071439
Cluster-7410.13842	15.0102	0	6.4976	6.86e-05	0.0072155
Cluster-7410.84901	34.8837	4.34226	3.0244	6.8761e-05	0.0072278
Cluster-7410.107640	313.095	81.7546	1.935	6.9194e-05	0.0072685
Cluster-7410.105409	935.623	330.212	1.5024	6.9333e-05	0.0072785
Cluster-7410.80624	27.3324	2.29901	3.5393	6.9886e-05	0.0073241
Cluster-7410.120964	63.6007	5.66415	3.5057	6.9951e-05	0.0073244
Cluster-7410.66285	187.78	76.1563	1.3026	7.0055e-05	0.0073307
Cluster-7410.40932	38.4105	5.19237	2.8963	7.0231e-05	0.0073403
Cluster-7410.85440	206.465	72.0407	1.5211	7.0282e-05	0.0073403
Cluster-7410.92130	30.497	2.03269	3.8854	7.1668e-05	0.0074802
Cluster-7410.96201	39.068	6.28059	2.6343	7.1777e-05	0.0074867
Cluster-11234.0	16.92	0	6.6693	7.1857e-05	0.0074903
Cluster-7410.94012	705.151	293.293	1.2656	7.2051e-05	0.0075057
Cluster-7410.100840	1790.21	433.815	2.0454	7.2123e-05	0.0075084
Cluster-7410.49497	49.6017	4.57509	3.4158	7.2184e-05	0.0075099
Cluster-7410.26691	145.732	24.3957	2.5825	7.2358e-05	0.0075212
Cluster-7410.66220	600.298	241.115	1.3167	7.2385e-05	0.0075212
Cluster-7410.55962	63.9441	15.9114	1.9998	7.2705e-05	0.00754
Cluster-7410.68356	4776.4	2191.83	1.1238	7.2666e-05	0.00754
Cluster-7410.94639	473.593	191.828	1.305	7.2669e-05	0.00754
Cluster-7410.100502	96.6163	20.5879	2.2181	7.2894e-05	0.0075549
Cluster-7410.60134	442.484	167.841	1.3971	7.3203e-05	0.0075821
Cluster-7410.70350	6264.17	2667.54	1.2316	7.3338e-05	0.0075864
Cluster-7410.64559	72.4055	15.1397	2.261	7.3571e-05	0.0076056
Cluster-7410.86737	4552.78	1764.55	1.3673	7.3627e-05	0.0076066
Cluster-7410.45213	24.1279	0.641109	5.3035	7.3844e-05	0.0076193
Cluster-7410.27552	204.692	73.1792	1.4839	7.4236e-05	0.0076404
Cluster-7410.46895	232.493	70.456	1.7235	7.4189e-05	0.0076404
Cluster-7410.74041	1500.53	510.053	1.5571	7.4455e-05	0.007658
Cluster-7410.119757	33.5121	0.581144	5.8188	7.4836e-05	0.0076851
Cluster-7410.90037	25.4733	0.59261	5.4116	7.4859e-05	0.0076851
Cluster-7410.95194	13.4944	0	6.3421	7.4793e-05	0.0076851
Cluster-7410.121759	172.74	19.5111	3.1399	7.5132e-05	0.0076985
Cluster-7410.66407	1164.87	463.866	1.3279	7.5094e-05	0.0076985
Cluster-7410.49499	55.7906	5.03187	3.4884	7.527e-05	0.0077078
Cluster-7410.26620	156.157	37.9639	2.0444	7.56e-05	0.007727
Cluster-7410.62673	769.301	115.112	2.7407	7.5536e-05	0.007727
Cluster-7410.43349	766.837	293.532	1.3858	7.5789e-05	0.0077366
Cluster-7410.25413	95.0273	17.3382	2.4567	7.6073e-05	0.0077559
Cluster-7410.39512	4192.85	2006.56	1.0632	7.603e-05	0.0077559
Cluster-7410.3293	764.469	306.39	1.3183	7.6398e-05	0.0077842
Cluster-7410.48581	89.567	8.5452	3.385	7.6737e-05	0.0078041
Cluster-7410.70255	65.7056	9.6087	2.7831	7.6696e-05	0.0078041
Cluster-7410.64912	179.968	38.4895	2.2269	7.6939e-05	0.0078148
Cluster-7410.105004	192.598	55.6117	1.7913	7.7589e-05	0.0078759
Cluster-28304.0	15.7695	0	6.5662	7.8339e-05	0.0079273
Cluster-37952.0	32.3253	4.00451	3.0297	7.8278e-05	0.0079273
Cluster-7410.54430	39.1603	5.61391	2.7934	7.8321e-05	0.0079273
Cluster-7410.3654	141.111	19.5182	2.8512	7.8483e-05	0.0079276
Cluster-7410.70089	286.624	47.4811	2.591	7.8458e-05	0.0079276
Cluster-7410.34523	325.75	105.697	1.6245	7.9119e-05	0.0079814
Cluster-7410.75171	1403.58	611.471	1.1987	7.9938e-05	0.0080541
Cluster-7410.106676	30.8634	1.23372	4.6657	8.0829e-05	0.0081338
Cluster-7410.87843	184.578	49.7393	1.8955	8.1197e-05	0.0081611
Cluster-7410.18457	20.1447	0.266323	5.9589	8.1602e-05	0.0081912
Cluster-7410.22480	788.891	322.119	1.2927	8.2187e-05	0.0082246
Cluster-7410.82638	54.8944	2.10412	4.7067	8.216e-05	0.0082246
Cluster-7410.94638	156.249	55.7325	1.4872	8.2489e-05	0.0082419
Cluster-7410.48611	67.5508	15.6927	2.1084	8.2827e-05	0.0082683
Cluster-7410.96472	14.3427	0	6.4318	8.308e-05	0.0082885
Cluster-7410.66343	96.0734	16.1398	2.5735	8.3207e-05	0.0082961
Cluster-7410.101579	197.409	68.3167	1.5285	8.3987e-05	0.0083636
Cluster-7410.72458	9739.03	3869.15	1.3318	8.4333e-05	0.0083827
Cluster-7410.106187	79.1468	9.94381	3.0013	8.4435e-05	0.0083877
Cluster-7410.2482	37.9266	3.19408	3.6036	8.5121e-05	0.0084507
Cluster-7410.22702	582.195	214.709	1.4401	8.5431e-05	0.0084763
Cluster-7410.24827	77.9438	21.1161	1.8768	8.6583e-05	0.0085836
Cluster-7410.56947	28.5654	2.84222	3.3639	8.6687e-05	0.0085836
Cluster-7410.79067	26.8759	0.314821	6.3748	8.6785e-05	0.0085845
Cluster-7410.77591	484.29	196.63	1.3013	8.6935e-05	0.008594
Cluster-7410.23358	85.3714	19.5217	2.1208	8.7856e-05	0.0086745
Cluster-7410.68042	296.256	96.1526	1.6228	8.8233e-05	0.0087064
Cluster-7410.23815	434.34	163.682	1.4068	8.8394e-05	0.0087171
Cluster-7410.47454	113.018	31.1323	1.8568	8.8864e-05	0.0087581
Cluster-7410.84613	122.34	20.2033	2.6018	8.8955e-05	0.0087618
Cluster-7410.50262	82.341	13.5523	2.6154	8.983e-05	0.0088319
Cluster-7410.88019	106.043	28.8941	1.8721	8.9958e-05	0.0088392
Cluster-7410.100925	342.195	136.78	1.3243	9.0635e-05	0.0089003
Cluster-7410.44171	127.726	24.1171	2.4076	9.0997e-05	0.0089305
Cluster-7410.36876	13.0596	0	6.2956	9.1194e-05	0.0089444
Cluster-7410.84844	69.6371	15.5763	2.1528	9.1346e-05	0.0089539
Cluster-7410.114579	19.3691	0	6.8643	9.1824e-05	0.0089846
Cluster-7410.55242	443.979	129.058	1.7822	9.2482e-05	0.0090272
Cluster-7410.58248	1843.9	597.471	1.6263	9.2811e-05	0.0090485
Cluster-7410.67830	3090	1440.96	1.1008	9.2808e-05	0.0090485
Cluster-7410.24136	24.4508	0.652575	5.3139	9.3677e-05	0.0091275
Cluster-7410.63972	111.638	32.8677	1.7673	9.3758e-05	0.0091299
Cluster-7410.97379	120.149	24.357	2.2988	9.3909e-05	0.0091391
Cluster-7410.37915	813.771	400.386	1.023	9.4143e-05	0.0091455
Cluster-7410.75689	329.662	131.79	1.3219	9.4553e-05	0.0091798
Cluster-7410.102363	401.159	137.547	1.5445	9.4715e-05	0.0091901
Cluster-3721.0	25.7735	0.266323	6.3154	9.4914e-05	0.0091984
Cluster-7410.77969	30.2438	2.50537	3.5429	9.5116e-05	0.009207
Cluster-7410.36096	2412.45	1124.17	1.1015	9.5573e-05	0.0092457
Cluster-7410.100237	102.457	18.9035	2.4408	9.5928e-05	0.0092691
Cluster-7410.73278	377.331	132.28	1.5115	9.6505e-05	0.0093192
Cluster-7410.70413	77.4142	8.6757	3.167	9.7448e-05	0.0093992
Cluster-7410.85878	79.3169	19.3577	2.0333	9.7431e-05	0.0093992
Cluster-7410.123	53.4831	7.25945	2.8829	9.7756e-05	0.0094188
Cluster-7410.37987	195.816	58.4937	1.739	9.7767e-05	0.0094188
Cluster-7410.91422	97.5393	20.0544	2.2749	9.9114e-05	0.0095373
Cluster-7410.95906	96.9391	26.7353	1.8524	9.9633e-05	0.0095759
Cluster-7410.23814	409.835	156.078	1.3914	9.9793e-05	0.0095856
Cluster-7410.59390	40.7783	4.53716	3.1724	0.00010025	0.009624
Cluster-7410.103717	81.8607	11.7498	2.8089	0.00010075	0.0096663
Cluster-7410.104164	51.8207	4.43926	3.5679	0.00010093	0.0096774
Cluster-7410.20559	146.063	37.1678	1.9657	0.00010134	0.0097109
Cluster-7410.59462	1063.66	404.936	1.3924	0.00010242	0.0097979
Cluster-7410.19979	491.743	131.187	1.9079	0.00010257	0.0098005
Cluster-8977.0	55.4955	12.4007	2.1652	0.00010256	0.0098005
Cluster-7410.5632	662.385	10.3487	5.9932	0.0001027	0.0098073
Cluster-7410.68930	98.7337	23.9169	2.0485	0.00010291	0.0098159
Cluster-7410.110812	55.3436	12.8989	2.1004	0.00010385	0.0098763
Cluster-7410.19775	97.7957	12.376	2.9937	0.00010365	0.0098763
Cluster-7410.59841	115.58	36.2655	1.6735	0.00010374	0.0098763
Cluster-7410.61447	874.537	342.946	1.3508	0.00010439	0.0099163
Cluster-26414.0	13.404	0	6.3333	0.00010472	0.0099413
Cluster-7410.67190	17085.7	5664.4	1.5928	0.00010524	0.0099734
Cluster-7410.91884	750.589	279.125	1.4263	0.00010541	0.0099838
Cluster-7410.53566	91.6508	25.0545	1.869	0.00010558	0.0099942
Cluster-7410.44181	25.1295	2.15262	3.5637	0.00010594	0.010022
Cluster-7410.67358	139.13	24.3481	2.5114	0.00010603	0.010025
Cluster-7410.68533	1008	353.589	1.5113	0.00010619	0.010028
Cluster-7410.62011	330.272	89.4284	1.8847	0.0001065	0.01004
Cluster-7410.84130	36.3721	2.31048	3.9546	0.0001065	0.01004
Cluster-7410.120308	13.1714	0	6.3069	0.00010702	0.010078
Cluster-7410.44486	916.632	272.376	1.7514	0.00010727	0.01009
Cluster-7410.74412	104.396	31.0749	1.7522	0.0001077	0.010112
Cluster-7410.72300	99.1721	25.5571	1.9558	0.0001083	0.010163
Cluster-7410.61496	298.048	97.7723	1.6093	0.00010855	0.010174
Cluster-7410.3394	88.4064	20.7669	2.0821	0.00010864	0.010177
Cluster-7410.73709	32854.4	15462.9	1.0873	0.00010912	0.010199
Cluster-7410.68617	525.982	4.94724	6.729	0.00010964	0.010229
Cluster-7410.7816	122.788	19.512	2.6429	0.0001096	0.010229
Cluster-7410.66390	715.395	244.532	1.5493	0.00011004	0.010261
Cluster-7410.108752	375.372	144.844	1.3742	0.00011027	0.010276
Cluster-7410.83887	258.44	78.206	1.7207	0.00011115	0.010341
Cluster-7410.88056	66.2294	13.8082	2.2479	0.00011107	0.010341
Cluster-7410.98085	30.8097	3.48333	3.1774	0.00011178	0.010393
Cluster-7410.52129	28.1212	1.89776	3.9262	0.00011201	0.010408
Cluster-7410.18053	19.508	0.314821	5.9122	0.00011275	0.010454
Cluster-7410.48491	64.8055	13.9007	2.2238	0.00011294	0.010466
Cluster-193.0	17.4965	0	6.7166	0.00011319	0.010482
Cluster-7410.18845	61.6104	6.53281	3.2329	0.00011425	0.010575
Cluster-7410.16859	44.2802	2.51683	4.102	0.00011484	0.010617
Cluster-7410.38142	70.9969	6.17303	3.5024	0.00011495	0.010621
Cluster-7410.84421	634.072	217.54	1.5445	0.00011533	0.01065
Cluster-26187.0	18.0536	0	6.7612	0.00011586	0.010693
Cluster-7410.61523	153.91	48.0137	1.6793	0.00011604	0.010698
Cluster-7410.84230	138.324	44.7305	1.626	0.00011615	0.010702
Cluster-7410.50950	631.73	299.511	1.0768	0.00011645	0.010724
Cluster-7410.49496	145.637	24.8455	2.5486	0.00011684	0.010747
Cluster-7410.82831	259.092	94.0899	1.4579	0.00011772	0.01081
Cluster-34234.0	65.1828	7.05399	3.2024	0.00011874	0.010891
Cluster-7410.15453	70.9217	6.64391	3.417	0.00011884	0.010894
Cluster-7410.67177	237.778	38.629	2.6169	0.00011907	0.010909
Cluster-898.2	62.9061	9.39887	2.7355	0.00011921	0.010916
Cluster-7410.50198	222.053	70.7955	1.6518	0.0001196	0.01094
Cluster-7410.34825	26.4522	0.629642	5.439	0.00012054	0.011019
Cluster-7410.80423	91.6625	21.131	2.1175	0.00012064	0.011022
Cluster-7410.36236	500.611	186.295	1.4243	0.00012116	0.011051
Cluster-7410.109512	13.1009	0	6.2998	0.0001227	0.011164
Cluster-7410.54683	83.1494	19.2792	2.1138	0.000123	0.011175
Cluster-16997.0	12.9685	0	6.2864	0.00012345	0.011209
Cluster-7410.3031	68.4515	11.6652	2.5527	0.00012364	0.011221
Cluster-7410.73133	203.231	73.1236	1.4764	0.00012473	0.0113
Cluster-11465.1	30.1543	0.532646	5.7091	0.00012505	0.011304
Cluster-7410.25035	99.8488	18.4564	2.4452	0.00012599	0.011381
Cluster-7410.66843	4291.27	1505.81	1.5111	0.00012604	0.011381
Cluster-7410.31593	27.6366	0.59261	5.5324	0.00012654	0.01142
Cluster-7410.106383	48.306	1.86336	4.7141	0.00012698	0.011453
Cluster-7410.5678	139.644	43.8496	1.6668	0.00012747	0.011491
Cluster-7410.51747	34.7621	4.68002	2.914	0.00012784	0.011518
Cluster-7410.17001	48.4062	5.73648	3.0804	0.00012968	0.011678
Cluster-7410.104130	118.334	21.0068	2.4915	0.00012991	0.011683
Cluster-7410.65014	390.16	169.711	1.2009	0.00012995	0.011683
Cluster-7410.67180	3598	1045.94	1.7824	0.00012986	0.011683
Cluster-7410.65815	41.5181	1.29368	5.051	0.00013078	0.011744
Cluster-7410.80946	205.131	42.0512	2.2911	0.00013078	0.011744
Cluster-7410.67903	1592.5	552.389	1.5277	0.00013092	0.011745
Cluster-7410.69192	111.64	16.9	2.7182	0.00013094	0.011745
Cluster-16907.0	16.8011	0	6.658	0.00013146	0.011785
Cluster-7410.50263	1775.73	518.117	1.7775	0.00013163	0.011795
Cluster-7410.37703	130.132	16.586	2.9734	0.00013203	0.011823
Cluster-7410.70710	384.825	151.496	1.3438	0.00013251	0.01186
Cluster-7410.56809	1334.47	523.412	1.3507	0.00013264	0.011865
Cluster-7410.103726	1330.9	602.004	1.1445	0.000133	0.011878
Cluster-7410.69374	5103.92	2165.66	1.237	0.00013306	0.011878
Cluster-7410.21823	44.7085	6.85117	2.683	0.00013356	0.011915
Cluster-7410.3259	24.4607	0.629642	5.3255	0.00013443	0.011979
Cluster-7410.74798	97.5828	15.7985	2.6289	0.00013479	0.012005
Cluster-7410.29968	580.678	129.561	2.1653	0.00013538	0.012037
Cluster-7410.1240	56.0651	4.41633	3.6845	0.00013672	0.012124
Cluster-7410.63187	4248.55	1772.87	1.261	0.00013692	0.012134
Cluster-7410.66164	76.4515	15.9246	2.2639	0.00013723	0.012149
Cluster-7410.49462	202.773	49.6134	2.0249	0.00013884	0.012285
Cluster-7410.58346	94.4526	24.5703	1.9515	0.00013902	0.012294
Cluster-7410.65894	197.672	31.4392	2.6474	0.00014119	0.012461
Cluster-7410.68517	1592.09	435.768	1.8697	0.00014129	0.012461
Cluster-7410.109930	48.7485	3.38897	3.8572	0.0001418	0.012499
Cluster-7410.37380	129.363	30.731	2.072	0.00014205	0.012514
Cluster-7410.74638	69.3795	0	8.7049	0.0001427	0.012565
Cluster-7410.106098	29.7168	2.10675	3.8203	0.00014313	0.012584
Cluster-7410.122185	229.855	35.4807	2.6978	0.00014334	0.012594
Cluster-7410.16999	33.2252	2.42157	3.7834	0.00014382	0.012629
Cluster-7410.52231	89.2439	15.951	2.4933	0.00014459	0.012684
Cluster-7410.57730	46.4026	1.95772	4.6104	0.00014523	0.012732
Cluster-7410.71149	6349.84	1675.08	1.9226	0.0001458	0.012768
Cluster-7410.2610	113.723	22.5932	2.3274	0.00014589	0.01277
Cluster-7410.120805	101.123	29.7371	1.7633	0.00014659	0.012817
Cluster-7410.23994	40.3029	5.9049	2.7871	0.00014659	0.012817
Cluster-7410.60641	926.208	380.715	1.2827	0.00014859	0.012971
Cluster-7410.71396	61.6999	11.3751	2.4463	0.00014893	0.012994
Cluster-7410.68923	443.12	207.222	1.0971	0.00014908	0.013
Cluster-7410.50186	193.432	77.3618	1.3217	0.00014924	0.013007
Cluster-7410.28543	81.9159	7.46844	3.4537	0.00014944	0.013017
Cluster-7410.20995	69.0209	18.1866	1.9218	0.00014996	0.013056
Cluster-7410.90526	790.339	363.952	1.1179	0.00015142	0.013169
Cluster-7410.62053	89.8918	20.6866	2.1258	0.00015156	0.013174
Cluster-7410.25271	495.546	157.429	1.6558	0.0001517	0.013179
Cluster-11006.0	21.4096	0.532646	5.201	0.00015312	0.013288
Cluster-8949.0	41.7962	5.38726	2.9546	0.00015321	0.013289
Cluster-7410.58214	713.602	136.931	2.382	0.00015336	0.013295
Cluster-7410.71609	587.02	228.466	1.361	0.00015348	0.013298
Cluster-7410.67070	1116.22	334.975	1.7373	0.00015429	0.013361
Cluster-7410.121745	412.851	176.024	1.2303	0.00015458	0.013379
Cluster-7410.28243	46.1059	4.69148	3.3139	0.00015484	0.013395
Cluster-7410.48615	311.591	130.678	1.2527	0.00015584	0.013474
Cluster-7410.77355	2500.51	1150.32	1.1204	0.00015776	0.013625
Cluster-7410.1955	16.6176	0.326287	5.6812	0.00015878	0.013692
Cluster-7410.50724	444.162	189.749	1.2257	0.00015864	0.013692
Cluster-7410.24044	260.428	98.5388	1.4033	0.00015917	0.013715
Cluster-7410.96243	438.018	122.46	1.8384	0.00015938	0.013715
Cluster-7410.44062	123.906	12.1141	3.361	0.00015984	0.013747
Cluster-7410.96395	412.173	148.87	1.4683	0.00016001	0.013754
Cluster-7410.121340	46.2746	8.69689	2.4118	0.00016057	0.01378
Cluster-7410.66953	714.382	318.307	1.1653	0.00016053	0.01378
Cluster-7410.91504	881.791	305.062	1.5301	0.00016094	0.013805
Cluster-7410.67066	1987.89	833.404	1.2546	0.00016114	0.013815
Cluster-7410.108365	13.6451	0	6.3597	0.00016212	0.013891
Cluster-7410.68673	93.7798	19.6901	2.2577	0.00016242	0.013902
Cluster-7410.28303	41.3143	2.72229	3.9267	0.00016301	0.013946
Cluster-7410.70119	133.953	25.8473	2.3713	0.00016361	0.01399
Cluster-7410.69202	45.194	6.76737	2.7306	0.00016423	0.01402
Cluster-7410.47042	30.6186	3.70116	3.0638	0.00016537	0.01411
Cluster-7410.20877	27.1	0.59261	5.502	0.00016548	0.014112
Cluster-7410.89693	28.1399	1.18522	4.5618	0.0001664	0.014184
Cluster-7410.74039	4111.95	1523.17	1.4329	0.00016656	0.01419
Cluster-7410.81156	12.0087	0	6.1745	0.00016725	0.014241
Cluster-7410.41802	55.4065	9.547	2.5344	0.00016767	0.014269
Cluster-7410.72309	13.1199	0	6.3017	0.00016839	0.014323
Cluster-7410.75442	628.304	296.997	1.081	0.00016894	0.014362
Cluster-7410.72358	2312.17	817.266	1.5005	0.00016978	0.014426
Cluster-7410.38066	403.379	132.635	1.6058	0.00016995	0.014433
Cluster-7410.60638	123.297	43.7155	1.4955	0.000171	0.0145
Cluster-7410.80885	1043.91	448.053	1.2203	0.00017128	0.014508
Cluster-7410.82910	980.699	488.229	1.0061	0.00017119	0.014508
Cluster-7410.5842	85.6071	12.4756	2.7767	0.00017174	0.014524
Cluster-28395.0	12.4125	0	6.2217	0.00017192	0.014525
Cluster-7410.115244	428.594	150.504	1.5101	0.00017192	0.014525
Cluster-7410.66798	2864.76	1044.27	1.4562	0.00017202	0.014525
Cluster-7410.71406	143.63	37.3387	1.9491	0.00017212	0.014526
Cluster-7410.74601	24.9067	1.06529	4.4493	0.00017287	0.014567
Cluster-7410.117987	139.295	1.45154	6.5732	0.0001738	0.014638
Cluster-7410.21947	43.3371	3.97895	3.4545	0.00017541	0.014766
Cluster-694.0	22.7029	1.38011	3.971	0.00017563	0.014771
Cluster-7410.72680	39.9249	3.5098	3.4966	0.00017566	0.014771
Cluster-7410.31123	54.4537	12.1988	2.1454	0.00017591	0.014785
Cluster-7410.77070	99.7849	24.9637	1.9948	0.00017683	0.01484
Cluster-15849.0	15.7999	0	6.569	0.00017698	0.014844
Cluster-7410.60430	149.349	53.8322	1.4683	0.00017752	0.014882
Cluster-4329.0	19.7612	0.918898	4.4469	0.00017779	0.014892
Cluster-7410.120253	17.3174	0	6.7026	0.00017783	0.014892
Cluster-7410.33720	292.033	63.5519	2.2036	0.0001795	0.015009
Cluster-7410.71395	144.215	41.7365	1.7935	0.00018013	0.015047
Cluster-7410.19138	77.6962	10.5029	2.888	0.00018079	0.015094
Cluster-7410.68117	2465.35	744.67	1.7267	0.00018152	0.015124
Cluster-7410.80040	2035.25	822.754	1.3069	0.00018163	0.015125
Cluster-7410.74883	1054.73	463.468	1.1861	0.00018212	0.01515
Cluster-7410.106922	34.0845	3.3634	3.3497	0.00018298	0.015207
Cluster-7410.40697	33.4988	5.66241	2.5613	0.00018335	0.015221
Cluster-7410.57863	65.0496	13.7808	2.2384	0.00018418	0.015275
Cluster-7410.91651	40.6996	2.17908	4.1716	0.00018441	0.015286
Cluster-7410.76139	58.505	0	8.4586	0.00018546	0.015357
Cluster-7410.58528	5681.84	1278.5	2.1521	0.00018687	0.015459
Cluster-7410.66305	66.7373	14.7588	2.1842	0.00018863	0.015588
Cluster-7410.17631	55.4149	8.96232	2.6378	0.00019061	0.015712
Cluster-7410.57331	158.86	38.3106	2.0527	0.00019127	0.015758
Cluster-7410.73020	73.3523	11.9686	2.6142	0.0001918	0.015794
Cluster-39614.0	16.8195	0.314821	5.6998	0.00019224	0.015806
Cluster-7410.1359	349.672	102.457	1.7686	0.0001921	0.015806
Cluster-7410.63935	1212.62	306.409	1.9852	0.0001925	0.015819
Cluster-7410.15005	29.6358	2.24961	3.762	0.00019294	0.015848
Cluster-7410.66328	640.278	194.578	1.7186	0.00019338	0.015876
Cluster-7410.83804	41.8277	6.11126	2.7814	0.00019514	0.016012
Cluster-7410.4406	298.542	44.8672	2.7319	0.00019593	0.016053
Cluster-41900.0	16.6282	0	6.6424	0.00019839	0.016205
Cluster-7410.60624	3098.98	1104.56	1.4885	0.0001985	0.016206
Cluster-7410.69478	141.312	38.5505	1.8713	0.00019896	0.016236
Cluster-7410.117587	14.0696	0	6.4033	0.00020033	0.016331
Cluster-7410.67772	25960.9	12594.1	1.0436	0.00020071	0.016354
Cluster-7410.68118	414.261	124.09	1.7365	0.00020195	0.016442
Cluster-7410.24000	104.751	25.2228	2.0592	0.00020247	0.016463
Cluster-33587.0	102.048	15.0039	2.7733	0.00020388	0.016554
Cluster-7410.30712	26.7966	0.326287	6.3713	0.00020638	0.016732
Cluster-7410.43538	23.4399	1.7549	3.7214	0.00020703	0.016777
Cluster-7410.2182	140.216	39.4429	1.8331	0.00020749	0.016789
Cluster-7410.51819	50.0133	8.80889	2.498	0.00020854	0.01684
Cluster-7410.95061	181.933	57.6576	1.6616	0.00021055	0.016969
Cluster-7410.33520	27.3018	3.35194	3.0349	0.00021099	0.016987
Cluster-7410.73832	157.75	61.3438	1.3623	0.00021115	0.016992
Cluster-7410.107340	314.393	105.938	1.57	0.00021213	0.017037
Cluster-7410.43422	774.968	243.71	1.6691	0.00021198	0.017037
Cluster-7410.73726	594.63	290.873	1.0318	0.00021206	0.017037
Cluster-7410.75051	311.585	133.703	1.2186	0.00021196	0.017037
Cluster-7410.97873	99.1048	18.0445	2.4604	0.00021238	0.017049
Cluster-7410.100422	185.471	60.6913	1.6089	0.000213	0.017081
Cluster-7410.65173	52.3417	12.1829	2.109	0.00021293	0.017081
Cluster-7410.120091	33.0819	2.91719	3.4887	0.00021312	0.017083
Cluster-7410.62663	66.1504	11.6441	2.4888	0.00021353	0.017107
Cluster-7410.22169	28.674	0.907431	4.9895	0.00021395	0.017132
Cluster-7410.21317	19.4585	0.652575	4.9845	0.00021593	0.017261
Cluster-7410.57125	176.808	48.6337	1.8567	0.00021597	0.017261
Cluster-7410.24741	15.8496	0.266323	5.6135	0.00021662	0.017303
Cluster-7410.54245	38.0261	4.86434	2.9432	0.00021716	0.017316
Cluster-7410.79911	61.5318	12.8875	2.2548	0.00021739	0.017323
Cluster-7410.6503	137.491	49.9026	1.4649	0.00021891	0.017418
Cluster-7410.76443	1616.79	544.442	1.57	0.00022033	0.017514
Cluster-7410.55617	196.533	79.9308	1.2958	0.00022278	0.017666
Cluster-7410.119993	78.9054	24.4804	1.6905	0.00022387	0.01773
Cluster-7410.39354	601.817	272.024	1.1457	0.00022392	0.01773
Cluster-7410.90527	528.265	257.934	1.0337	0.0002245	0.017759
Cluster-7410.1959	12.5144	0	6.2326	0.00022523	0.017808
Cluster-7410.32897	31.8489	0.967396	5.0946	0.00022781	0.017995
Cluster-7410.107325	72.589	11.2578	2.6914	0.00022831	0.018025
Cluster-7410.56088	258.535	42.1819	2.6197	0.00022951	0.018103
Cluster-7410.105861	58.5053	13.5065	2.1066	0.00023061	0.018163
Cluster-7410.122020	17.4867	0.326287	5.7537	0.00023053	0.018163
Cluster-7410.90041	32.7616	1.61997	4.3842	0.00023154	0.018227
Cluster-7410.40356	795.772	337.78	1.2362	0.00023223	0.018264
Cluster-7410.100696	665.065	289.703	1.1984	0.00023465	0.01843
Cluster-7410.1634	55.3123	8.84946	2.626	0.00023469	0.01843
Cluster-32867.0	82.9098	21.5543	1.9462	0.00023517	0.018441
Cluster-7410.71413	102.959	26.8005	1.9472	0.00023788	0.018645
Cluster-7410.73690	505.626	214.72	1.2357	0.00023866	0.018688
Cluster-7410.11647	136.32	21.5552	2.661	0.00024072	0.018831
Cluster-7410.34560	191.71	49.154	1.9622	0.00024118	0.018859
Cluster-29940.0	27.2302	1.91186	3.8721	0.00024144	0.018865
Cluster-7410.112290	19.1956	0.918898	4.4037	0.00024155	0.018865
Cluster-7410.22542	82.4621	25.7917	1.6807	0.00024162	0.018865
Cluster-7410.71506	536.649	211.239	1.3446	0.00024201	0.018887
Cluster-7410.67561	577.322	213.794	1.4338	0.0002422	0.018892
Cluster-7410.72567	94.6325	29.8438	1.6604	0.00024386	0.019013
Cluster-7410.78094	365.592	101.245	1.8513	0.00024532	0.0191
Cluster-7410.92191	60.9163	6.19506	3.2933	0.00024603	0.019145
Cluster-7410.7446	74.7457	9.29477	3.007	0.00024684	0.019199
Cluster-7410.78653	5974.22	2550.72	1.2279	0.00024961	0.019387
Cluster-7410.2776	23.1986	2.12968	3.4558	0.00025075	0.019457
Cluster-7410.67884	5455.78	2652.59	1.0403	0.00025174	0.019516
Cluster-7410.52193	23.764	1.27075	4.2693	0.00025191	0.019519
Cluster-7410.71429	339.608	135.699	1.3217	0.00025251	0.019557
Cluster-7410.122053	122.533	47.2967	1.3725	0.00025297	0.019583
Cluster-7410.77842	679.249	256.724	1.4043	0.00025326	0.019586
Cluster-7410.8037	166.332	34.195	2.2776	0.00025326	0.019586
Cluster-7410.108933	46.6587	8.13159	2.5365	0.00025381	0.019619
Cluster-7410.17543	33.0247	2.23815	3.9172	0.00025498	0.019701
Cluster-7410.47933	468.449	129.506	1.8563	0.00025517	0.019706
Cluster-21108.0	12.0497	0	6.179	0.00025536	0.019711
Cluster-7410.69945	118.741	15.4096	2.9341	0.00025598	0.019749
Cluster-7410.46195	54.8878	12.9563	2.0851	0.00025646	0.019778
Cluster-7410.8209	681.01	235.667	1.5304	0.00025678	0.019792
Cluster-7410.30696	73.9431	8.16778	3.1702	0.00025792	0.019852
Cluster-7410.111318	18.6793	0.641109	4.9328	0.00025868	0.019892
Cluster-7410.63899	4304.79	2014.34	1.0957	0.00025912	0.019914
Cluster-7410.94013	203.427	74.2163	1.4538	0.00025921	0.019914
Cluster-7410.71398	98.3011	22.5173	2.1344	0.0002596	0.019927
Cluster-7410.70090	162.053	67.9868	1.2538	0.000261	0.01999
Cluster-26878.0	14.5573	0	6.4517	0.00026234	0.020069
Cluster-7410.18519	129.235	20.3753	2.6642	0.00026287	0.0201
Cluster-7410.111877	700.24	244.52	1.5179	0.00026403	0.020157
Cluster-7410.61775	3984.63	1920.73	1.0528	0.00026408	0.020157
Cluster-7410.3652	46.6829	4.90931	3.2579	0.00026524	0.020205
Cluster-7410.52700	389.899	184.2	1.0815	0.00026502	0.020205
Cluster-7410.26176	923.761	386.139	1.2581	0.00026667	0.020305
Cluster-7410.68696	4899.24	1730.85	1.5009	0.00026884	0.020432
Cluster-7410.70564	92.2366	13.5268	2.7645	0.00026875	0.020432
Cluster-7410.91671	33.91	1.58557	4.4518	0.00026916	0.020447
Cluster-7410.70030	266.313	86.9663	1.6113	0.00026989	0.020483
Cluster-7410.4305	83.8686	15.0692	2.4593	0.0002713	0.020579
Cluster-233.0	20.5225	0	6.9475	0.00027334	0.020698
Cluster-7410.98065	33.7205	5.31319	2.658	0.00027336	0.020698
Cluster-7410.17694	51.3177	9.63079	2.4034	0.00027465	0.020777
Cluster-7410.22113	19.1039	0.847467	4.4372	0.00027666	0.020909
Cluster-7410.69794	367.687	101.12	1.864	0.00027679	0.020909
Cluster-7410.16138	48.5234	6.31762	2.9417	0.00027769	0.020948
Cluster-7410.66646	347.923	87.1883	1.9965	0.00027815	0.020973
Cluster-7410.81717	431.19	197.696	1.126	0.00027851	0.020991
Cluster-7410.63205	25.0383	1.25928	4.3467	0.00028075	0.02114
Cluster-7410.36124	172.266	60.2361	1.5204	0.00028384	0.021343
Cluster-7410.22809	79.6531	10.204	2.9783	0.00028508	0.021406
Cluster-7410.85831	2397.37	961.896	1.3179	0.00028542	0.021422
Cluster-7410.108311	18.6694	0.532646	5.0057	0.00029102	0.021783
Cluster-7410.30052	213.913	84.3172	1.3407	0.00029351	0.021948
Cluster-7410.56961	432.196	147.318	1.5522	0.00029364	0.021948
Cluster-17205.0	23.4194	0.532646	5.3421	0.00029447	0.021996
Cluster-7410.107908	341.302	107.163	1.6713	0.00029464	0.021996
Cluster-7410.36440	223.57	85.2175	1.3924	0.00029572	0.022021
Cluster-7410.69493	2104.2	1042.12	1.0139	0.00029549	0.022021
Cluster-7410.42597	40.1021	1.88893	4.4315	0.00029601	0.022024
Cluster-24651.0	42.9906	9.60696	2.1626	0.00029655	0.022054
Cluster-7410.26470	683.468	45.5451	3.9091	0.00029682	0.022064
Cluster-7410.69196	120.315	41.8256	1.5249	0.00029773	0.022119
Cluster-7410.18328	180.707	46.0515	1.9713	0.00029855	0.022162
Cluster-7410.35364	4145.77	954.887	2.1183	0.00029894	0.022181
Cluster-7410.65958	1419.13	365.524	1.9567	0.00029957	0.022208
Cluster-7410.1386	88.1629	12.9307	2.7644	0.00030054	0.022238
Cluster-1243.0	46.172	8.08399	2.5139	0.00030092	0.022257
Cluster-7410.82741	110.82	34.7822	1.6753	0.0003015	0.02229
Cluster-26724.0	24.9166	2.78226	3.1812	0.00030209	0.022323
Cluster-7410.18279	14.2215	0	6.4179	0.00030256	0.022338
Cluster-7410.22756	14.4444	0	6.4391	0.00030263	0.022338
Cluster-7410.86605	1282.06	612.742	1.065	0.00030319	0.022355
Cluster-34356.0	12.9587	0	6.2825	0.00030427	0.022413
Cluster-7410.97517	164.285	31.1058	2.3962	0.00030529	0.022469
Cluster-7410.62690	393.697	167.454	1.2315	0.0003065	0.022506
Cluster-41608.0	13.3639	0	6.3291	0.00030781	0.022581
Cluster-7410.58142	22.2679	1.69493	3.6698	0.00030822	0.022581
Cluster-7410.73500	375.782	178.427	1.0749	0.00031174	0.022808
Cluster-7410.61968	53.2361	7.14746	2.9094	0.00031299	0.022875
Cluster-7410.66097	65.0956	15.5586	2.0633	0.00031414	0.022943
Cluster-7410.58844	1318.22	392.746	1.7474	0.00031655	0.023087
Cluster-7410.70378	24.2597	1.96126	3.5812	0.00031854	0.023196
Cluster-7410.83884	829.147	371.25	1.1584	0.00031843	0.023196
Cluster-31456.1	38.6361	1.59794	4.5292	0.00031955	0.023244
Cluster-7410.42129	47.5988	9.79129	2.265	0.00032115	0.023318
Cluster-7410.13859	359.471	63.97	2.4914	0.00032185	0.023349
Cluster-24066.0	58.8474	10.9236	2.4329	0.00032244	0.023369
Cluster-7410.17711	493.085	192.576	1.3578	0.00032228	0.023369
Cluster-7410.84039	381.899	156.443	1.2855	0.00032294	0.023386
Cluster-7410.96763	345.523	71.0636	2.2816	0.0003233	0.023401
Cluster-7255.0	95.4737	28.5458	1.7341	0.00032367	0.023418
Cluster-7410.61128	466.877	220.756	1.0801	0.00032385	0.02342
Cluster-7410.102560	43.7285	9.24627	2.238	0.00032404	0.023421
Cluster-7410.3505	45.7799	10.8063	2.0822	0.00032414	0.023421
Cluster-7410.98711	19.2755	0.532646	5.0551	0.00032486	0.023462
Cluster-7410.105098	19.8344	0.266323	5.9364	0.00032602	0.023515
Cluster-7410.3891	25.9256	0.266323	6.3239	0.00032597	0.023515
Cluster-7410.65847	304.048	116.546	1.3845	0.00032576	0.023515
Cluster-7410.67727	3087.87	1131.76	1.4483	0.00032632	0.023521
Cluster-2286.0	11.3309	0	6.0904	0.00032688	0.023535
Cluster-7410.86095	920.735	386.152	1.2533	0.00032907	0.023671
Cluster-7410.14006	52.68	5.79381	3.1915	0.00033131	0.023806
Cluster-7410.63648	188.686	76.2489	1.3094	0.00033152	0.023806
Cluster-7410.66389	493.889	167.965	1.5573	0.00033147	0.023806
Cluster-7410.39882	18.1449	0.641109	4.8888	0.00033302	0.023903
Cluster-7410.69459	39.098	8.36178	2.2234	0.00033374	0.023944
Cluster-7410.28976	61.3757	12.4756	2.2945	0.00033513	0.024023
Cluster-7410.100193	149.182	0.978862	7.2835	0.00033571	0.024043
Cluster-7410.120372	13.5059	0	6.3434	0.00033721	0.024122
Cluster-7410.31462	32.9115	5.22766	2.637	0.00033737	0.024122
Cluster-7410.28616	59.4356	4.10414	3.871	0.00034049	0.024289
Cluster-7410.48220	502.946	217.836	1.2079	0.00034206	0.024379
Cluster-293.0	12.6748	0	6.2526	0.00034294	0.024421
Cluster-7410.87928	81.1458	16.7359	2.2848	0.00034314	0.024424
Cluster-7410.91818	73.7199	21.0543	1.8077	0.00034695	0.024642
Cluster-7410.21603	109.675	24.5245	2.151	0.00035155	0.024901
Cluster-7410.47326	464.35	218.417	1.0877	0.00035167	0.024901
Cluster-7410.65665	832.876	392.997	1.083	0.00035367	0.025032
Cluster-7410.20955	266.505	93.6999	1.5095	0.00035385	0.025034
Cluster-7410.66613	232.371	57.4548	2.0163	0.00035481	0.02508
Cluster-7410.50964	101.294	27.3385	1.8799	0.00035701	0.025213
Cluster-7410.4037	250.671	88.1812	1.5083	0.00035959	0.025363
Cluster-7410.87414	722.665	285.613	1.3399	0.00036032	0.025403
Cluster-7410.85981	245.829	78.7305	1.6432	0.00036338	0.025607
Cluster-7410.66998	661.438	298.732	1.1475	0.00036358	0.025611
Cluster-7410.96753	4781.03	2004.48	1.2542	0.00036514	0.025698
Cluster-7410.30070	10.8864	0	6.0337	0.00036587	0.025739
Cluster-7410.73291	132.534	20.7695	2.6703	0.00036906	0.02594
Cluster-7410.102379	1007.14	409.672	1.2983	0.00037066	0.026031
Cluster-11741.0	83.1818	9.38914	3.1499	0.00037215	0.026102
Cluster-7410.36444	714.692	154.109	2.2143	0.00037408	0.026214
Cluster-7410.74237	974.623	477.489	1.0294	0.00037405	0.026214
Cluster-7410.24784	232.013	61.9865	1.9065	0.00037573	0.026285
Cluster-7410.56839	1408.69	490.867	1.5215	0.00037695	0.026347
Cluster-7410.87314	316.845	115.906	1.4514	0.00037853	0.026433
Cluster-7410.98670	226.667	91.8692	1.304	0.00037883	0.026433
Cluster-7410.47577	297.615	63.275	2.2365	0.00038022	0.026485
Cluster-7410.22139	1594.95	411.38	1.9555	0.00038148	0.02655
Cluster-7410.95480	5136.24	2421.46	1.0849	0.00038288	0.026636
Cluster-7410.67580	26494.9	12892.8	1.0392	0.00038317	0.026645
Cluster-7410.27242	1067.46	269.591	1.9845	0.00038345	0.026653
Cluster-7410.24409	642.194	146.476	2.133	0.00038449	0.026705
Cluster-7410.97311	340.059	165.756	1.0369	0.00038453	0.026705
Cluster-7410.101119	69.9613	19.5658	1.8386	0.00038523	0.026742
Cluster-12791.0	12.1695	0	6.1953	0.00038589	0.026776
Cluster-20432.1	257.925	67.1308	1.9376	0.00038746	0.026864
Cluster-7410.8915	42.5921	2.86779	3.9183	0.00038749	0.026864
Cluster-7410.55935	238.869	105.822	1.1742	0.00039227	0.027127
Cluster-7410.31930	34.9861	5.66241	2.6241	0.00039311	0.027161
Cluster-7410.17343	67.4205	17.5983	1.9467	0.00039337	0.027168
Cluster-7410.67415	542.777	246.405	1.1401	0.00039412	0.027209
Cluster-7410.95644	102.424	27.8402	1.8828	0.00039559	0.027275
Cluster-7410.84513	1552.55	505.292	1.6198	0.0003972	0.027363
Cluster-7410.13774	16.1433	0.314821	5.6403	0.00039767	0.027368
Cluster-7410.61528	1431.65	651.998	1.1347	0.00039778	0.027368
Cluster-7410.78678	36.0633	2.22405	4.0498	0.00039773	0.027368
Cluster-7410.67678	9542.96	3256.63	1.5511	0.00039834	0.027395
Cluster-7410.51817	52.371	11.8698	2.1283	0.00039856	0.027399
Cluster-7410.121368	63.5683	13.6229	2.226	0.00039984	0.027463
Cluster-7410.52835	46.9631	10.5523	2.1436	0.00040136	0.027545
Cluster-7410.413	24.875	1.50004	4.0511	0.00040297	0.027609
Cluster-7410.85230	50.1482	7.86706	2.6606	0.00040285	0.027609
Cluster-7410.96459	117.501	41.4024	1.5044	0.00040266	0.027609
Cluster-7410.25092	14.1414	0.314821	5.4484	0.00040374	0.027624
Cluster-7410.97953	47.186	6.50015	2.8696	0.00040355	0.027624
Cluster-7410.42890	301.233	59.7863	2.3354	0.00040543	0.027707
Cluster-26011.0	117.529	13.1458	3.1669	0.00040597	0.027716
Cluster-7410.68091	479.895	7.54161	5.995	0.00040607	0.027716
Cluster-7410.60700	798.483	322.112	1.3087	0.00040639	0.027726
Cluster-7410.122266	67.9886	15.6794	2.1285	0.00040766	0.027778
Cluster-7410.21644	39.4427	6.22152	2.6376	0.0004093	0.027866
Cluster-7410.61524	48.1858	6.14656	2.9628	0.00040958	0.027874
Cluster-7410.45288	361.075	170.604	1.0813	0.0004105	0.027923
Cluster-7410.106385	35.3278	7.06456	2.3338	0.0004111	0.027942
Cluster-7410.44321	26.9687	2.55387	3.3674	0.00041161	0.027965
Cluster-7410.26669	64.3729	7.35735	3.1248	0.00041219	0.027989
Cluster-7410.24038	303.299	89.8377	1.753	0.00041547	0.02818
Cluster-7410.46269	1244.58	621.495	1.0017	0.00041833	0.02832
Cluster-7410.50945	620.799	269.046	1.2059	0.0004186	0.02832
Cluster-7410.67591	1034.02	422.141	1.2928	0.00041858	0.02832
Cluster-7410.69212	359.786	118.865	1.5986	0.00041938	0.028339
Cluster-7410.26883	67.1861	11.8618	2.505	0.00042283	0.028522
Cluster-7410.58339	4713.61	1620.09	1.5409	0.00042296	0.028522
Cluster-7410.62072	158.832	55.4194	1.5218	0.00042295	0.028522
Cluster-7410.27337	153.472	30.7538	2.3243	0.00042396	0.028577
Cluster-7410.87873	1900.66	780.168	1.2846	0.0004258	0.028673
Cluster-7410.86301	505.682	207.037	1.2892	0.00042622	0.028682
Cluster-7410.23431	32.1967	2.10675	3.9337	0.00042961	0.028874
Cluster-7410.66316	97.7774	31.4435	1.6335	0.00043093	0.028927
Cluster-7410.87870	1023.06	418.562	1.2891	0.00043123	0.028936
Cluster-7410.44368	395.652	172.821	1.1967	0.00043265	0.028995
Cluster-41496.0	32.7276	2.37307	3.7799	0.00043357	0.029017
Cluster-7410.36439	50.5933	11.0382	2.1939	0.00043441	0.029017
Cluster-7410.67150	1859.7	102.31	4.1847	0.00043379	0.029017
Cluster-7410.67597	4018.9	1714.73	1.2289	0.00043409	0.029017
Cluster-287.0	14.5138	0	6.4494	0.00043465	0.029021
Cluster-7410.21645	1103.81	463.385	1.252	0.00043578	0.029073
Cluster-7410.66510	823.815	293.567	1.4883	0.00043631	0.029091
Cluster-7410.7242	34.5569	1.61997	4.4587	0.00043739	0.029145
Cluster-7410.97317	340.05	136.868	1.3135	0.0004388	0.029214
Cluster-7410.81624	43.2229	9.34064	2.2128	0.00043957	0.029254
Cluster-7410.8236	42.6467	6.74974	2.6671	0.00044154	0.029333
Cluster-7410.53529	305.149	124.293	1.2964	0.00044292	0.029393
Cluster-7410.112864	14.4551	0.314821	5.4805	0.00044347	0.029417
Cluster-7410.84018	81.9748	20.7439	1.9867	0.00044541	0.029512
Cluster-7410.85241	106.073	27.4777	1.9564	0.00044544	0.029512
Cluster-7410.40089	24.2309	0.895965	4.7532	0.00044633	0.029546
Cluster-7410.34671	279.433	115.508	1.2751	0.00044775	0.029628
Cluster-7410.91551	810.112	161.588	2.3258	0.00044861	0.029661
Cluster-7410.75206	547.597	257.767	1.086	0.00045001	0.02973
Cluster-7410.16391	56.9986	0	8.421	0.00045183	0.029796
Cluster-7410.41842	127.539	31.0731	2.0438	0.0004519	0.029796
Cluster-7410.76008	560.198	273.699	1.0333	0.00045193	0.029796
Cluster-7410.94642	145.851	47.5596	1.61	0.00045486	0.029953
Cluster-7410.62501	29.8411	1.58557	4.2669	0.00045594	0.029998
Cluster-7410.27590	24.9984	1.96126	3.6256	0.00045711	0.030051
Cluster-7410.4279	115.047	22.4847	2.3592	0.00045746	0.030051
Cluster-7410.28740	288.984	129.152	1.1629	0.00045905	0.030125
Cluster-7410.88849	225.595	50.9009	2.1459	0.00045914	0.030125
Cluster-7410.96396	3765.37	1197.74	1.6527	0.00045996	0.030155
Cluster-7410.19370	199.447	59.201	1.75	0.0004621	0.030258
Cluster-7410.118788	126.405	20.4759	2.6203	0.00046347	0.030336
Cluster-7410.35503	25.5521	2.51594	3.374	0.00046458	0.030384
Cluster-7410.25044	23.8548	2.17818	3.4754	0.00046536	0.030398
Cluster-7410.69397	1556.04	714.989	1.122	0.00046523	0.030398
Cluster-7410.75686	72.6865	19.0869	1.937	0.00046511	0.030398
Cluster-7410.70312	689.861	221.78	1.6385	0.00046672	0.030475
Cluster-7410.60412	34.8935	4.18884	3.024	0.00046789	0.030539
Cluster-7410.91549	142.948	21.8595	2.7095	0.00046829	0.030545
Cluster-7410.97207	10.8867	0	6.0337	0.00046835	0.030545
Cluster-7410.80694	2663.02	954.911	1.4798	0.00046938	0.030599
Cluster-17714.0	14.0399	0	6.3985	0.00047059	0.030666
Cluster-7410.2412	57.6487	10.4615	2.4782	0.00047268	0.030753
Cluster-7410.96986	10220.2	3203.38	1.6738	0.00047269	0.030753
Cluster-7410.11293	314.862	139.097	1.1768	0.00047304	0.030764
Cluster-7410.106045	51.4719	12.5321	2.0454	0.00047385	0.030767
Cluster-7410.22614	26.5141	2.4789	3.4371	0.00047348	0.030767
Cluster-7410.3367	11.6962	0	6.1361	0.00047365	0.030767
Cluster-7410.73691	306.891	142.645	1.105	0.00047361	0.030767
Cluster-7410.78456	280.427	112.545	1.3165	0.00047542	0.030832
Cluster-7410.101223	2551.72	1163.93	1.1327	0.00047676	0.03087
Cluster-7410.67677	803.597	173.254	2.2124	0.00047658	0.03087
Cluster-7410.93673	1483.59	732.761	1.0175	0.00047671	0.03087
Cluster-7410.77700	127.782	37.472	1.7651	0.00047712	0.030881
Cluster-7410.100941	11.109	0	6.0605	0.00047755	0.030889
Cluster-7410.2400	19.2766	1.16229	4.0233	0.00047781	0.030889
Cluster-7410.73887	170.102	65.4374	1.3769	0.00047763	0.030889
Cluster-7410.55880	393.096	185.559	1.0822	0.0004811	0.031077
Cluster-7410.60164	57.8784	14.5454	1.9882	0.00048175	0.031107
Cluster-7410.18528	45.8381	5.09363	3.1488	0.00048265	0.03114
Cluster-7410.112425	30.3032	3.80962	3.0213	0.00048443	0.031243
Cluster-7410.54166	52.6871	4.28583	3.6021	0.00048826	0.031442
Cluster-7410.72487	174.748	60.7927	1.5214	0.00048829	0.031442
Cluster-7410.28796	102.401	22.2801	2.2055	0.00048908	0.031467
Cluster-7410.8201	916.218	209.084	2.1326	0.0004899	0.031508
Cluster-7410.76165	8877.09	3762.51	1.2383	0.00049035	0.031524
Cluster-7410.27997	14.8912	0	6.4846	0.00049204	0.031583
Cluster-7410.53220	20.1445	0.641109	5.0366	0.00049187	0.031583
Cluster-7410.62075	104.913	35.7831	1.5583	0.00049286	0.031623
Cluster-7410.32332	198.1	86.0579	1.2018	0.00049791	0.031885
Cluster-7410.21997	77.2381	16.7077	2.2024	0.00049855	0.031913
Cluster-7410.66786	22978.9	8866.81	1.3738	0.00049924	0.031932
Cluster-7410.106730	1046.13	449.221	1.2196	0.00049951	0.031937
Cluster-7410.59686	1499.58	710.05	1.0783	0.00050532	0.032289
Cluster-34260.0	61.6003	8.37234	2.8871	0.00050759	0.032402
Cluster-3440.1	12.7275	0	6.2583	0.00050784	0.032406
Cluster-7410.64911	206.595	69.4542	1.5757	0.00050922	0.032456
Cluster-7410.100045	379.733	113.175	1.7488	0.00051136	0.032547
Cluster-7410.111689	10.3207	0	5.955	0.00051128	0.032547
Cluster-7410.104097	68.4968	9.4632	2.859	0.00051297	0.03258
Cluster-7410.105319	42.737	6.0372	2.8245	0.00051298	0.03258
Cluster-7410.1642	34.539	2.43041	3.8346	0.00051271	0.03258
Cluster-7410.69704	383.624	176.504	1.1191	0.0005128	0.03258
Cluster-7410.102929	138.55	40.6571	1.7725	0.00051469	0.032663
Cluster-7410.84321	1047.37	493.134	1.0864	0.00051611	0.03274
Cluster-7410.101211	287.333	106.738	1.4258	0.00051963	0.032925
Cluster-7410.106925	36.9965	3.99041	3.2219	0.00052046	0.032965
Cluster-7410.44063	19.4765	0.326287	5.9114	0.00052111	0.032994
Cluster-7410.104647	48.7015	8.40674	2.5459	0.00052406	0.033167
Cluster-7410.79353	289.611	103.377	1.4887	0.00052484	0.033204
Cluster-7410.23359	128.958	48.974	1.3975	0.00052759	0.033365
Cluster-7410.58984	192.637	50.5472	1.9282	0.00052966	0.03347
Cluster-7410.70260	38.0261	5.33876	2.8263	0.00052955	0.03347
Cluster-30743.0	43.7934	2.90219	3.9444	0.00053119	0.033521
Cluster-7410.13388	107.441	40.1395	1.4196	0.00053148	0.033521
Cluster-7410.74668	929.239	362.029	1.3599	0.00053131	0.033521
Cluster-7410.8830	137.329	37.6431	1.8593	0.00053233	0.033561
Cluster-7410.51567	406.739	156.991	1.3724	0.00053304	0.033579
Cluster-7410.35120	16.7398	0.59261	4.8066	0.00053372	0.033609
Cluster-7410.41410	111.236	34.3369	1.6961	0.00053426	0.033618
Cluster-7410.81585	123.577	37.673	1.7127	0.00053542	0.033677
Cluster-7410.97874	17.4771	0.532646	4.9129	0.00053727	0.033767
Cluster-7410.70761	71.86	21.0103	1.7655	0.00053838	0.033811
Cluster-7410.90039	53.8373	8.80973	2.6251	0.00053821	0.033811
Cluster-7410.33324	416.096	136.27	1.61	0.00054653	0.034269
Cluster-7410.34809	91.784	32.8051	1.4847	0.00054768	0.034315
Cluster-7410.42730	110.82	38.0266	1.5439	0.00054822	0.034323
Cluster-7410.90134	107.057	1.30515	6.3872	0.00054821	0.034323
Cluster-36716.0	77.0796	13.2111	2.5458	0.00054949	0.034389
Cluster-37615.0	13.1595	0	6.3081	0.00055188	0.034525
Cluster-7410.108159	24.6229	2.39601	3.3587	0.0005524	0.034544
Cluster-7410.3712	95.1722	20.176	2.2468	0.00055485	0.034671
Cluster-7410.104985	17.3254	0.266323	5.7396	0.00055589	0.034683
Cluster-7410.43854	111.493	41.5955	1.42	0.00055637	0.0347
Cluster-7410.97373	1207.45	402.843	1.5838	0.00055675	0.03471
Cluster-180.0	11.1489	0	6.0688	0.00055745	0.034739
Cluster-7410.33555	18.0931	1.17375	3.9269	0.00055764	0.034739
Cluster-7410.67331	136.118	47.7261	1.5113	0.00055951	0.03483
Cluster-7410.91023	1387.46	555.402	1.3213	0.00056013	0.034853
Cluster-7410.43416	147.791	63.1181	1.2267	0.00056083	0.034862
Cluster-20034.0	10.8563	0	6.0299	0.00056339	0.034989
Cluster-7410.112525	34.8113	5.13067	2.7391	0.00056731	0.035151
Cluster-7410.64112	11.5845	0	6.1232	0.0005675	0.035151
Cluster-7410.6481	26.1997	3.53273	2.8795	0.00057307	0.035429
Cluster-7410.54520	120.306	22.6656	2.3973	0.00057395	0.03547
Cluster-24747.0	50.2017	4.14034	3.5701	0.00057534	0.035538
Cluster-7410.63491	97.3044	18.5173	2.3874	0.00057641	0.035554
Cluster-24479.0	28.1719	3.40133	3.0172	0.00058126	0.035799
Cluster-7410.52011	67.0679	12.8611	2.3699	0.00058127	0.035799
Cluster-34945.0	10.9378	0	6.0399	0.00058233	0.035838
Cluster-7410.92899	71.1017	21.3683	1.7387	0.00058368	0.035907
Cluster-35383.0	35.3295	1.27075	4.8278	0.00058486	0.035953
Cluster-7410.69741	481.063	165.652	1.5364	0.00058568	0.03599
Cluster-9256.0	38.8267	5.94194	2.7237	0.00058637	0.036018
Cluster-19391.0	22.9479	0.895965	4.6743	0.00058831	0.036106
Cluster-7410.34089	10.1686	0	5.9354	0.00058846	0.036106
Cluster-7410.102571	44.2743	5.9058	2.8988	0.00059431	0.036432
Cluster-7410.50305	188.763	83.9167	1.1699	0.00059731	0.036566
Cluster-7410.32592	220.888	68.432	1.6943	0.00059788	0.036587
Cluster-7410.13196	14.99	0.326287	5.5341	0.00059942	0.036668
Cluster-7410.82772	264.554	111.419	1.2485	0.0006	0.036689
Cluster-7410.25228	1457.22	678.69	1.1025	0.00060105	0.03674
Cluster-7410.32323	1076.61	468.917	1.1988	0.00060141	0.036742
Cluster-7410.66260	192.057	65.3845	1.5578	0.00060384	0.036865
Cluster-31724.0	13.7062	0.314821	5.4041	0.00060503	0.036903
Cluster-7410.43139	125.637	48.0991	1.3864	0.00060509	0.036903
Cluster-7410.25615	20.1764	0.641109	5.034	0.00060795	0.037064
Cluster-7410.55302	437.133	156.361	1.4835	0.00060837	0.037076
Cluster-7410.20764	23.4078	0.314821	6.1768	0.000611	0.037208
Cluster-7410.97731	581.667	131.498	2.1463	0.00061164	0.037223
Cluster-7410.75047	393.213	174.361	1.1715	0.00061267	0.037268
Cluster-7410.105158	2752.62	1303.78	1.0784	0.00061418	0.037303
Cluster-7410.51579	31.8888	1.89776	4.0999	0.00061421	0.037303
Cluster-7410.47535	158.392	60.7018	1.3845	0.00061845	0.03748
Cluster-7410.22466	71.6754	22.0076	1.7057	0.00061892	0.037494
Cluster-7410.102360	35.4192	7.06719	2.3357	0.00061919	0.037496
Cluster-7410.28472	71.9542	12.6511	2.5197	0.00062131	0.037605
Cluster-7410.85371	67.5513	17.9299	1.9219	0.00062311	0.037663
Cluster-7410.30842	76.953	22.9971	1.7491	0.00062399	0.037703
Cluster-7410.156	22.8017	0.59261	5.2569	0.00062688	0.037835
Cluster-7410.95774	421.48	134.127	1.6539	0.00062686	0.037835
Cluster-7410.95772	295.818	89.8276	1.7219	0.00062841	0.0379
Cluster-7410.67235	153.179	57.79	1.4037	0.00063085	0.03799
Cluster-7410.75742	30.7808	2.4939	3.5821	0.0006331	0.038112
Cluster-7410.86736	64.0368	18.3559	1.7976	0.00063413	0.038158
Cluster-7410.56948	53.3299	6.44992	3.0393	0.00063519	0.038181
Cluster-7410.82747	191.59	74.1457	1.3688	0.00063604	0.038204
Cluster-7410.60644	198.453	68.1606	1.543	0.00063658	0.038222
Cluster-7410.80035	341.231	125.514	1.4442	0.0006368	0.038222
Cluster-7410.48066	72.1372	14.2764	2.336	0.00063949	0.038326
Cluster-7410.85526	340.49	154.203	1.141	0.00064131	0.038396
Cluster-7410.26630	1768.02	724.51	1.2872	0.00064235	0.038427
Cluster-7410.58380	38.8163	8.21538	2.2451	0.00064217	0.038427
Cluster-7410.15177	174.253	57.9971	1.5876	0.00064358	0.038444
Cluster-7410.33962	18.1647	0.798969	4.399	0.00064802	0.038681
Cluster-7410.55863	1807.3	900.182	1.0054	0.00064873	0.038709
Cluster-7410.17067	114.476	32.9708	1.8023	0.00065162	0.038867
Cluster-30518.0	33.115	6.34055	2.3865	0.00065298	0.038934
Cluster-7410.45311	1045.8	429.042	1.2856	0.00065326	0.038937
Cluster-7410.22387	70.3929	21.2695	1.7255	0.00065719	0.0391
Cluster-7410.94014	102.658	38.1404	1.4246	0.00065725	0.0391
Cluster-7410.63702	161.659	67.4983	1.2569	0.00065849	0.039148
Cluster-7410.37912	295.582	142.596	1.0511	0.0006651	0.039469
Cluster-7410.59237	61.6938	4.14737	3.9132	0.00066595	0.039505
Cluster-7410.56047	182.745	57.3341	1.6677	0.00066765	0.039591
Cluster-7410.61082	103.919	17.7288	2.5565	0.00067191	0.039815
Cluster-7410.65824	350.393	159.535	1.1348	0.00067244	0.039831
Cluster-7410.30769	22.2177	2.75933	3.0232	0.00067325	0.03984
Cluster-7410.92189	134.892	20.1135	2.7386	0.00067472	0.039894
Cluster-7410.70589	23.9052	2.26108	3.4483	0.00067583	0.039945
Cluster-7410.62077	60.9945	15.8091	1.9576	0.00067842	0.040075
Cluster-7410.64353	678.359	332.861	1.0272	0.00067852	0.040075
Cluster-7410.43087	840.889	333.884	1.3329	0.00068037	0.040155
Cluster-7410.91157	76.6313	10.98	2.8066	0.00068298	0.04028
Cluster-7410.70881	1039.8	413.205	1.3318	0.0006845	0.04034
Cluster-30963.0	17.7791	0.641109	4.8573	0.00068601	0.0404
Cluster-7410.102167	231.206	90.5985	1.3508	0.00068646	0.040412
Cluster-7410.55047	129.054	29.9946	2.1088	0.00068806	0.040477
Cluster-7410.44919	25.8372	3.49833	2.8674	0.00069106	0.040624
Cluster-7410.28590	73.0526	20.6919	1.8271	0.00069283	0.040713
Cluster-7410.67642	128.761	34.2689	1.9131	0.00069513	0.04079
Cluster-7410.86080	3348.76	1342.58	1.3188	0.00069712	0.040891
Cluster-7410.91733	74.0618	20.3427	1.8587	0.00070039	0.041054
Cluster-7410.101731	20.1561	0.629642	5.0408	0.00070078	0.041062
Cluster-7410.41834	91.7021	30.6313	1.5775	0.00070138	0.041082
Cluster-7410.96931	105.539	36.9851	1.5127	0.00070356	0.04118
Cluster-7410.95357	53.7832	10.1061	2.4008	0.00070443	0.04119
Cluster-7410.61972	491.451	244.966	1.0044	0.00070532	0.041209
Cluster-7410.18223	29.7575	3.45777	3.1302	0.00070722	0.041291
Cluster-7410.25177	918.768	386.937	1.2477	0.00070797	0.041304
Cluster-7410.83722	36.5405	4.70558	2.9744	0.00070845	0.041318
Cluster-7410.110425	13.1511	0.266323	5.343	0.00071002	0.041395
Cluster-7410.66640	38729.3	17190	1.1719	0.00071046	0.041405
Cluster-7410.87036	111.975	39.808	1.4916	0.00071324	0.041509
Cluster-7410.17298	102.034	31.3598	1.6973	0.0007141	0.041526
Cluster-7410.80054	31.4973	6.37495	2.3106	0.00071482	0.041526
Cluster-39906.0	159.535	51.9563	1.6205	0.00071622	0.041592
Cluster-7410.98465	152.293	57.0606	1.4171	0.00072017	0.041732
Cluster-7410.28409	57.951	11.4985	2.3345	0.00072222	0.041798
Cluster-7410.46912	28.5151	4.04154	2.8357	0.00072293	0.041818
Cluster-7410.55006	1096.77	521.957	1.0715	0.00072382	0.041839
Cluster-7410.71041	248.947	76.5048	1.7011	0.00072766	0.042017
Cluster-7410.27623	56.5747	14.3487	1.9714	0.00072808	0.042026
Cluster-7410.13715	21.5701	0.266323	6.0566	0.00072952	0.042079
Cluster-7410.21494	2949.22	138.856	4.4082	0.00073087	0.042127
Cluster-7410.61042	10386.6	4566.09	1.1857	0.00073178	0.04215
Cluster-7410.1005	82.7328	23.7325	1.8085	0.00073584	0.04234
Cluster-7410.82733	29.173	3.02302	3.2756	0.00073587	0.04234
Cluster-7410.121091	38.7542	6.56631	2.5774	0.00073829	0.042464
Cluster-7410.38272	790.501	375.584	1.0735	0.00073907	0.042464
Cluster-7410.54071	30.84	5.68535	2.4379	0.00073897	0.042464
Cluster-7410.75965	170.242	58.9249	1.5296	0.0007386	0.042464
Cluster-7410.30846	45.9929	10.8036	2.0889	0.00074011	0.042496
Cluster-7410.121439	48.8116	7.7436	2.6525	0.00074684	0.042835
Cluster-7410.60089	758.515	326.837	1.2151	0.00074739	0.042837
Cluster-7410.879	91.6952	14.6247	2.6513	0.00074719	0.042837
Cluster-7410.25876	1294.12	511.814	1.3388	0.00074788	0.042849
Cluster-7410.58246	4035.77	1475.09	1.4522	0.00075141	0.043021
Cluster-7410.71924	68.3899	19.3841	1.8131	0.00075339	0.043104
Cluster-7410.62498	38.1168	3.35194	3.5124	0.00075416	0.043134
Cluster-7410.102556	17.5367	0.858933	4.3118	0.00075682	0.04324
Cluster-7410.51154	283.834	110.008	1.3649	0.00075659	0.04324
Cluster-7410.63924	350.31	157.446	1.1541	0.0007578	0.043266
Cluster-7410.71364	877.756	384.001	1.1935	0.00076131	0.043451
Cluster-7410.67639	1611.68	791.072	1.0269	0.00076275	0.043502
Cluster-7410.7827	51.0901	9.99675	2.3464	0.00076608	0.043646
Cluster-7410.30189	325.913	147.944	1.1381	0.00076766	0.043706
Cluster-7410.26560	34.752	7.72067	2.1646	0.00077248	0.04395
Cluster-7410.27790	1195.94	348.439	1.7799	0.00077302	0.04395
Cluster-7410.72003	9616.35	2728.24	1.8176	0.00077302	0.04395
Cluster-7410.22910	16.3245	0.652575	4.7259	0.00077562	0.044067
Cluster-7410.57301	13.0907	0.314821	5.337	0.00077962	0.044248
Cluster-7410.76077	726.419	336.115	1.1108	0.00078161	0.044321
Cluster-7410.52308	3884.56	1033.89	1.9097	0.00078231	0.044338
Cluster-7410.65037	90.7168	21.2378	2.0977	0.00078342	0.044355
Cluster-7410.55777	479.347	183.063	1.3879	0.0007842	0.044384
Cluster-7410.60747	20.7109	1.17375	4.1234	0.00078522	0.044426
Cluster-7410.74186	295.19	82.5225	1.8393	0.00078617	0.044464
Cluster-30538.2	17.9121	0.652575	4.8554	0.0007898	0.044592
Cluster-7410.43853	249.799	71.8662	1.7961	0.00078954	0.044592
Cluster-7410.93896	9.88539	0	5.8938	0.00079382	0.044772
Cluster-7410.106969	1256.12	446.77	1.4918	0.0007973	0.044953
Cluster-39328.0	104.357	37.6412	1.4751	0.00079903	0.045035
Cluster-7410.72455	20.5403	1.92333	3.4613	0.00080028	0.045066
Cluster-7410.70129	370.41	151.449	1.2893	0.00080194	0.045105
Cluster-7410.3540	9.52166	0	5.8399	0.00080595	0.045299
Cluster-7410.52563	64.6048	12.6714	2.3574	0.00080578	0.045299
Cluster-7410.66562	204.328	34.1324	2.579	0.00081018	0.045506
Cluster-7410.56807	175.841	61.0846	1.5214	0.00081171	0.045576
Cluster-7410.63553	29.0017	4.32023	2.7257	0.00081423	0.045702
Cluster-7410.112065	118.718	36.6871	1.6899	0.00081465	0.045705
Cluster-7410.72063	1148.75	473.437	1.2784	0.00081485	0.045705
Cluster-7410.87548	228.436	105.206	1.1189	0.00081827	0.045873
Cluster-7410.103760	43.78	9.59639	2.1778	0.00082258	0.046075
Cluster-7410.97313	107.662	43.7437	1.2991	0.000823	0.046082
Cluster-7410.18881	46.9405	8.6413	2.4507	0.00082529	0.046149
Cluster-7410.96793	537.251	150.243	1.8375	0.00082533	0.046149
Cluster-7410.105778	33.3783	5.09274	2.7126	0.00082872	0.046291
Cluster-7410.97729	4526.39	1256.22	1.8494	0.00082872	0.046291
Cluster-7410.98467	89.3838	16.317	2.4547	0.00083144	0.046427
Cluster-32652.0	40.8856	4.68265	3.1402	0.00083332	0.046501
Cluster-7410.18962	54.2437	10.4315	2.3755	0.00083304	0.046501
Cluster-7410.120388	27.7479	2.85632	3.308	0.00084343	0.046952
Cluster-7410.16935	78.4258	14.8973	2.3824	0.00084651	0.047059
Cluster-7410.91198	3153.13	988.975	1.6727	0.0008501	0.047226
Cluster-7410.25816	677.251	311.743	1.1189	0.00085291	0.047366
Cluster-7410.78507	59.5186	11.3213	2.3987	0.00085547	0.047455
Cluster-7410.97132	28.1128	3.32637	3.0828	0.00085638	0.047478
Cluster-7410.32712	1367.26	523.717	1.385	0.00085707	0.0475
Cluster-7410.52798	198.283	87.8181	1.1734	0.00085788	0.047528
Cluster-21455.0	30.3038	4.79201	2.6586	0.00085901	0.047575
Cluster-37225.0	45.5756	5.47279	3.0621	0.00086011	0.04761
Cluster-7410.87790	73.8189	18.1531	2.0185	0.00086023	0.04761
Cluster-7410.28087	230.188	84.2713	1.4484	0.00086178	0.047671
Cluster-7410.46875	63.5916	11.5224	2.4591	0.00086244	0.047671
Cluster-7410.51534	34.8222	6.42698	2.4248	0.00086257	0.047671
Cluster-7410.63717	725.363	279.491	1.3757	0.00086257	0.047671
Cluster-7410.92330	13.697	0.314821	5.4032	0.00086408	0.047726
Cluster-7410.79188	1195.36	517.443	1.2081	0.0008684	0.047948
Cluster-7410.22227	64.9138	20.5358	1.6625	0.00086893	0.047961
Cluster-7410.17544	20.116	0.967396	4.4326	0.00087253	0.04808
Cluster-7410.42317	60.0427	11.144	2.4294	0.00087393	0.048123
Cluster-7410.27984	159.421	64.5661	1.3037	0.00087555	0.048196
Cluster-7410.69171	1490.58	720.888	1.0485	0.00087804	0.048317
Cluster-7410.69622	438.561	176.465	1.3115	0.00088259	0.048534
Cluster-17573.0	11.0979	0	6.0624	0.00088529	0.048551
Cluster-7410.106899	38.5541	2.84222	3.7818	0.00088607	0.048578
Cluster-7410.39877	105.458	29.5652	1.8329	0.00088981	0.04875
Cluster-29622.0	30.6883	5.84584	2.3791	0.00089082	0.048789
Cluster-7410.79071	83.1091	23.6021	1.8061	0.00089271	0.048876
Cluster-7410.55838	25.3226	2.21258	3.5459	0.00089357	0.048898
Cluster-7410.67063	146.01	48.4149	1.5923	0.00089371	0.048898
Cluster-7410.2950	33.983	5.14213	2.7025	0.00089432	0.048915
Cluster-7410.54980	55.9563	5.06007	3.4818	0.00089591	0.048985
Cluster-7410.113649	12.7754	0	6.2654	0.00090011	0.049161
Cluster-7410.27592	253.634	87.6657	1.5292	0.00090033	0.049161
Cluster-7410.73104	46.1425	11.906	1.9519	0.00090029	0.049161
Cluster-7410.67158	4108.85	1677.89	1.2923	0.00090324	0.049303
Cluster-7410.20260	18.337	1.28222	3.8886	0.00090432	0.049329
Cluster-7410.87413	395.552	169.148	1.2256	0.00090419	0.049329
Cluster-7410.66322	1179.6	445.758	1.4044	0.0009064	0.049426
Cluster-7410.38400	18.7317	1.18522	3.9731	0.00090869	0.049525
Cluster-7410.55108	627.383	288.882	1.1177	0.00090883	0.049525
Cluster-7410.113245	121.396	36.7612	1.7208	0.00091033	0.049577
Cluster-7410.63727	20.2352	0.978862	4.4358	0.00091286	0.049662
Cluster-7410.17819	26.5065	1.39158	4.2053	0.00091836	0.049911
Cluster-7410.66570	903.975	365.084	1.3085	0.0009199	0.049978
Cluster-7410.85148	3775.12	1782.94	1.0824	0.00092067	0.049992

## Sheet: S2 vs. S1 DEG_down
Unigene_ID	S2_readcount	S1_readcount	log2FoldChange	pval	padj
Cluster-7410.113733	2.50702	4892.14	-10.946	7.2722e-70	1.1833e-64
Cluster-7410.115432	30.5472	1542.96	-5.6604	1.6189e-44	8.7808e-40
Cluster-7410.108659	3.87151	566.447	-7.1884	7.0963e-37	2.3094e-32
Cluster-7410.19297	3.86115	277.05	-6.157	5.4371e-28	9.8301e-24
Cluster-7410.119640	9.91646	328.75	-5.0522	8.9741e-28	1.4602e-23
Cluster-7410.43724	10.6642	303.107	-4.8335	4.675e-26	5.8515e-22
Cluster-23071.0	15.7779	457.488	-4.8535	4.4431e-25	4.8198e-21
Cluster-7410.38722	9.69289	588.863	-5.9146	2.3011e-22	1.9706e-18
Cluster-7410.114851	2.10247	197.106	-6.5395	1.8755e-20	1.2715e-16
Cluster-7410.12755	16.3547	368.325	-4.4964	2.2976e-20	1.4954e-16
Cluster-17269.0	9.4717	256.451	-4.7534	9.0876e-19	4.2249e-15
Cluster-7410.15719	59.7094	783.449	-3.716	9.272e-18	3.5086e-14
Cluster-7410.97172	49.4279	634.007	-3.6798	1.0371e-16	3.4439e-13
Cluster-7410.99395	1.40515	204.387	-7.1778	1.8074e-16	5.549e-13
Cluster-41624.0	4.26571	140.251	-5.0455	2.3244e-16	7.004e-13
Cluster-7410.65335	596.047	2830.43	-2.2475	5.9108e-16	1.6873e-12
Cluster-7410.19872	13.434	304.645	-4.5041	2.6693e-15	6.6821e-12
Cluster-7410.24875	0.36389	365.719	-9.9095	3.882e-15	9.2893e-12
Cluster-7410.50010	37.4409	307.76	-3.0418	4.3489e-14	9.19e-11
Cluster-7410.8911	5.96393	107.55	-4.1659	2.6046e-13	4.8714e-10
Cluster-7410.5783	11.6337	294.352	-4.6608	3.0376e-13	5.5535e-10
Cluster-7410.60801	34.8227	260.637	-2.9029	3.1613e-13	5.7155e-10
Cluster-7410.68365	22.5531	585.465	-4.6978	8.7654e-13	1.5084e-09
Cluster-7410.21617	10.1888	126.855	-3.6353	1.0199e-12	1.6933e-09
Cluster-7410.108725	0	98.6208	-8.9811	1.4671e-12	2.3176e-09
Cluster-7410.72349	242.386	1076.38	-2.151	1.9627e-12	3.0416e-09
Cluster-7410.15791	22.2999	212.795	-3.2545	2.5289e-12	3.7752e-09
Cluster-7410.42988	8.0664	135.126	-4.0624	2.6058e-12	3.8546e-09
Cluster-19814.0	1.75884	89.3967	-5.6633	3.1574e-12	4.5067e-09
Cluster-40771.0	0	93.7001	-8.9082	3.5504e-12	4.8958e-09
Cluster-7410.70331	20.8329	252.76	-3.6018	3.8374e-12	5.1182e-09
Cluster-18781.0	10.877	205.904	-4.2388	4.0502e-12	5.358e-09
Cluster-7410.104036	2.10232	86.2757	-5.3488	4.3052e-12	5.6042e-09
Cluster-7410.12105	127.056	1363.47	-3.424	4.6902e-12	5.9623e-09
Cluster-7410.49107	2.08221	105.583	-5.6475	6.4527e-12	7.9542e-09
Cluster-7410.113379	93.0971	391.736	-2.0733	8.8661e-12	1.0598e-08
Cluster-7410.9875	0.343634	168.242	-8.7885	8.9226e-12	1.0598e-08
Cluster-7410.114760	0.36389	143.176	-8.5559	1.2549e-11	1.438e-08
Cluster-7410.59942	53.7261	375.374	-2.8067	1.2646e-11	1.4389e-08
Cluster-7410.48414	686.47	2925.24	-2.0912	2.1325e-11	2.3766e-08
Cluster-7410.52059	20.2156	276.257	-3.7681	2.4685e-11	2.6778e-08
Cluster-7410.16997	0	75.3857	-8.5936	2.8909e-11	3.0947e-08
Cluster-7410.22313	324.238	2014.29	-2.6353	3.0934e-11	3.2899e-08
Cluster-7410.89968	11.4527	226.882	-4.3118	3.489e-11	3.6561e-08
Cluster-9064.0	0	73.3406	-8.5535	3.5051e-11	3.6561e-08
Cluster-7410.10887	113.221	596.144	-2.3962	4.4761e-11	4.5238e-08
Cluster-41273.0	14.7073	280.552	-4.2591	4.6176e-11	4.638e-08
Cluster-20519.0	1.07157	85.8128	-6.3367	5.523e-11	5.4217e-08
Cluster-7410.77113	241.464	945.797	-1.9697	7.8192e-11	7.3544e-08
Cluster-7410.113378	42.9907	236.721	-2.4598	8.5186e-11	7.9207e-08
Cluster-7410.8443	0	89.6728	-8.8439	9.8106e-11	8.9683e-08
Cluster-7410.22769	20.6201	200.941	-3.2814	1.209e-10	1.0869e-07
Cluster-7410.69724	3.11312	90.7431	-4.8472	1.2817e-10	1.1459e-07
Cluster-7410.46971	23.9885	305.425	-3.6702	1.7547e-10	1.535e-07
Cluster-7410.35985	3.26496	100.448	-4.9636	2.1011e-10	1.7807e-07
Cluster-7410.17767	233.146	937.717	-2.0075	2.1247e-10	1.7821e-07
Cluster-7410.39290	6.75217	87.3719	-3.6976	2.2772e-10	1.8844e-07
Cluster-20112.0	0.687269	99.5503	-7.1418	2.3455e-10	1.9275e-07
Cluster-7410.6833	46.9917	375.152	-2.9978	2.4394e-10	1.9713e-07
Cluster-7410.34489	51.5698	399.456	-2.9516	4.9991e-10	3.6314e-07
Cluster-7410.45968	111.432	495.003	-2.1517	5.2147e-10	3.7545e-07
Cluster-7410.77625	876.749	4703.19	-2.4234	6.5996e-10	4.669e-07
Cluster-7410.54058	402.356	2565.69	-2.673	6.6334e-10	4.6726e-07
Cluster-7410.51773	2.15319	96.6649	-5.4998	9.909e-10	6.7616e-07
Cluster-7410.9643	5.66081	85.4257	-3.918	9.9316e-10	6.7616e-07
Cluster-7410.61425	1.76919	81.1952	-5.5205	1.0448e-09	7.0252e-07
Cluster-7410.23410	10.6129	179.863	-4.0832	1.2672e-09	8.3816e-07
Cluster-7410.32554	1.09167	74.3352	-6.1219	1.5413e-09	9.7584e-07
Cluster-7410.53207	145.129	733.56	-2.3369	1.7722e-09	1.0965e-06
Cluster-7410.29275	12.1493	166.361	-3.7686	2.0339e-09	1.2395e-06
Cluster-7410.36339	156.817	587.074	-1.9048	2.3163e-09	1.4011e-06
Cluster-7410.47180	35.9848	271.925	-2.9174	3.0793e-09	1.8421e-06
Cluster-7410.104965	57.2431	572.283	-3.3234	3.1315e-09	1.8612e-06
Cluster-7410.46976	5.30697	81.9632	-3.9474	3.2114e-09	1.898e-06
Cluster-7410.55425	357.59	1526.02	-2.0935	3.2193e-09	1.898e-06
Cluster-7410.109767	15.6781	112.265	-2.8441	3.8764e-09	2.2292e-06
Cluster-7410.35986	11.5737	237.513	-4.3661	3.926e-09	2.2415e-06
Cluster-7410.93172	1182.21	4126.13	-1.8034	4.407e-09	2.4813e-06
Cluster-7410.63836	450.999	1301.21	-1.5287	5.0982e-09	2.8313e-06
Cluster-7410.50681	2.54723	81.7863	-5.029	5.3805e-09	2.9779e-06
Cluster-7410.61909	30.5659	244.249	-2.9974	5.9818e-09	3.2772e-06
Cluster-2893.0	3.50747	67.4649	-4.2618	6.0897e-09	3.3252e-06
Cluster-7410.91640	436.264	1576.93	-1.8542	6.6609e-09	3.5536e-06
Cluster-7410.12097	3.91233	94.2503	-4.5947	7.5679e-09	3.9981e-06
Cluster-7410.109790	10.785	131.168	-3.5969	7.6922e-09	4.0507e-06
Cluster-7410.38546	1.79935	62.6843	-5.14	7.8575e-09	4.1111e-06
Cluster-7410.44880	32.7294	189.994	-2.5371	7.8342e-09	4.1111e-06
Cluster-7410.64201	870.188	2552.21	-1.5522	8.092e-09	4.2202e-06
Cluster-7410.40480	112.645	397.398	-1.818	8.1777e-09	4.2513e-06
Cluster-7410.81549	51.3491	210.625	-2.0365	9.4538e-09	4.868e-06
Cluster-7410.89043	61.7504	239.392	-1.9541	1.027e-08	5.2387e-06
Cluster-7410.33166	1.04111	65.2593	-5.951	1.0559e-08	5.3525e-06
Cluster-7410.113534	25.3815	172	-2.7614	1.0745e-08	5.43e-06
Cluster-7410.46080	3865.51	14953.4	-1.9518	1.1165e-08	5.5555e-06
Cluster-7410.10899	0.72778	70.1421	-6.6278	1.15e-08	5.6704e-06
Cluster-7410.16413	23.1776	137.614	-2.5667	1.2209e-08	5.966e-06
Cluster-7410.77724	50.4303	268.507	-2.4126	1.4004e-08	6.7029e-06
Cluster-7410.75757	452.678	1495.84	-1.7243	1.532e-08	7.3104e-06
Cluster-7410.118036	0	46.2948	-7.8873	1.5519e-08	7.3836e-06
Cluster-7410.88861	21.8853	161.066	-2.8793	1.6677e-08	7.8201e-06
Cluster-7410.68960	143.699	467.598	-1.7016	1.6892e-08	7.8758e-06
Cluster-7410.35399	5.98418	68.7743	-3.5198	1.7736e-08	8.2221e-06
Cluster-7410.107028	11.8663	110.722	-3.2166	1.8288e-08	8.3962e-06
Cluster-7410.8146	0.353838	77.6068	-7.6714	1.8943e-08	8.6339e-06
Cluster-7410.8992	19.3982	126.017	-2.6981	2.1104e-08	9.486e-06
Cluster-7410.77111	80.9869	341.124	-2.0747	2.1215e-08	9.5097e-06
Cluster-7410.12840	91.5254	533.664	-2.5425	2.3994e-08	1.0667e-05
Cluster-7410.57407	320.31	1356.33	-2.0823	2.5646e-08	1.1309e-05
Cluster-7410.8581	0	38.3114	-7.615	2.8219e-08	1.2245e-05
Cluster-7410.43334	23.8558	163.77	-2.783	2.956e-08	1.2758e-05
Cluster-7410.10904	0.707677	93.4708	-7.0444	3.571e-08	1.5015e-05
Cluster-7410.35623	10.2799	95.9788	-3.2261	3.6806e-08	1.5356e-05
Cluster-7410.5315	0	38.6687	-7.6322	3.6716e-08	1.5356e-05
Cluster-7410.30556	107.29	394.239	-1.878	3.715e-08	1.546e-05
Cluster-7410.77910	9.50246	127.552	-3.7441	3.7715e-08	1.5616e-05
Cluster-7410.114762	42.8906	226.224	-2.4007	3.9478e-08	1.6263e-05
Cluster-7410.77052	8.97618	115.061	-3.6866	3.9878e-08	1.6386e-05
Cluster-7410.108574	4.88231	82.7678	-4.0751	4.222e-08	1.7196e-05
Cluster-24946.0	0.343634	58.7636	-7.2746	4.2938e-08	1.7337e-05
Cluster-7410.110305	63.9342	279.302	-2.1261	4.5337e-08	1.817e-05
Cluster-7410.39418	50.559	253.546	-2.325	4.7431e-08	1.8916e-05
Cluster-7410.64677	34.9027	368.439	-3.4002	4.8111e-08	1.9047e-05
Cluster-7410.80571	9.53216	74.3079	-2.9602	5.0346e-08	1.9751e-05
Cluster-7410.87191	122.39	432.43	-1.8204	5.0495e-08	1.9751e-05
Cluster-7410.101752	31.5474	149.14	-2.2431	5.1839e-08	2.0084e-05
Cluster-7410.110237	172.462	612.677	-1.8289	5.4247e-08	2.0868e-05
Cluster-7410.15790	337.386	954.068	-1.4998	5.469e-08	2.0939e-05
Cluster-26100.0	3.13337	55.8137	-4.1428	5.6685e-08	2.1551e-05
Cluster-7410.109744	961.902	3416.81	-1.8288	5.9089e-08	2.236e-05
Cluster-7410.116684	1.41535	56.3949	-5.3183	6.0385e-08	2.2797e-05
Cluster-7410.118864	46.134	291.614	-2.6605	6.3969e-08	2.3984e-05
Cluster-7410.68938	6.96407	106.06	-3.9233	6.5144e-08	2.4312e-05
Cluster-7410.40767	15.5151	147.704	-3.251	6.7865e-08	2.5097e-05
Cluster-7410.30376	6.78294	78.4017	-3.5379	6.9969e-08	2.5758e-05
Cluster-7410.107840	198.643	934.788	-2.2348	7.5629e-08	2.753e-05
Cluster-7410.24279	322.616	1028.36	-1.6725	7.683e-08	2.7905e-05
Cluster-7410.17768	102.205	393.541	-1.9443	7.8363e-08	2.8336e-05
Cluster-7410.25513	0	35.9886	-7.524	7.9443e-08	2.8662e-05
Cluster-7410.11126	49.1665	186.401	-1.9227	7.9913e-08	2.8768e-05
Cluster-7410.59642	28.6161	261.844	-3.1971	8.1892e-08	2.9351e-05
Cluster-7410.19836	97.5071	704.712	-2.8545	8.2268e-08	2.9421e-05
Cluster-7410.116001	258.591	1002.98	-1.9558	8.2728e-08	2.952e-05
Cluster-7410.58187	1325.71	3991.16	-1.5902	8.6969e-08	3.0898e-05
Cluster-7410.98073	116.819	375.402	-1.6842	9.336e-08	3.274e-05
Cluster-7410.49149	1970.15	10496.1	-2.4134	9.4741e-08	3.3153e-05
Cluster-7410.21991	7.77302	64.3554	-3.0493	9.5886e-08	3.3481e-05
Cluster-7410.22393	24.2498	135.051	-2.4743	9.8509e-08	3.4104e-05
Cluster-40515.0	0	38.8378	-7.6339	1.084e-07	3.7368e-05
Cluster-7410.46950	23.7848	117.567	-2.3059	1.1091e-07	3.8075e-05
Cluster-7410.30727	12.4434	81.4607	-2.7135	1.1621e-07	3.9643e-05
Cluster-7410.33728	861.606	4465.31	-2.3736	1.2399e-07	4.1772e-05
Cluster-7410.75759	475.525	1503.28	-1.6604	1.6316e-07	5.3772e-05
Cluster-7410.53409	2.79979	48.1503	-4.0962	1.6512e-07	5.4278e-05
Cluster-7410.99891	41.4546	219.278	-2.4021	1.8922e-07	6.1089e-05
Cluster-7410.118489	6.0247	57.5695	-3.2591	2.015e-07	6.4289e-05
Cluster-7410.78175	59.3648	544.66	-3.1991	2.08e-07	6.5846e-05
Cluster-7410.6022	0	32.9904	-7.4047	2.2637e-07	7.0972e-05
Cluster-7410.82077	443.276	1304.39	-1.5569	2.2971e-07	7.188e-05
Cluster-7410.19837	33.3377	214.771	-2.6906	2.3076e-07	7.2071e-05
Cluster-7410.12047	0	29.0493	-7.2168	2.5015e-07	7.753e-05
Cluster-7410.115130	42.5547	238.553	-2.4888	2.5509e-07	7.8911e-05
Cluster-7410.77722	36.6018	182.699	-2.3196	2.591e-07	7.9697e-05
Cluster-7410.105162	1693.45	5021.91	-1.5684	2.6895e-07	8.2571e-05
Cluster-7410.37644	14.5352	92.9874	-2.6786	2.7542e-07	8.4298e-05
Cluster-7410.59514	312.287	1091.58	-1.8059	2.7561e-07	8.4298e-05
Cluster-7410.86353	5.74137	65.7865	-3.5269	2.7754e-07	8.4728e-05
Cluster-7410.7042	37.6922	336.34	-3.1579	2.8183e-07	8.5814e-05
Cluster-7410.68788	2588.94	6627.22	-1.356	2.8968e-07	8.7613e-05
Cluster-7410.6338	4.2351	52.7342	-3.6366	3.0434e-07	9.1368e-05
Cluster-7410.40801	0	43.3892	-7.798	3.0723e-07	9.1896e-05
Cluster-7410.37822	25.6249	125.066	-2.2903	3.1121e-07	9.2577e-05
Cluster-7410.9857	8.19768	81.6779	-3.3235	3.1371e-07	9.3149e-05
Cluster-7410.105888	0	31.858	-7.3514	3.1977e-07	9.4414e-05
Cluster-7410.32130	4.20464	69.6916	-4.0468	3.2029e-07	9.4414e-05
Cluster-7410.8195	0	29.8897	-7.2564	3.2531e-07	9.5273e-05
Cluster-7410.16694	0	29.2283	-7.228	3.8013e-07	0.00010888
Cluster-7410.7021	13.5241	193.594	-3.8423	3.8187e-07	0.00010901
Cluster-7410.113314	812.76	5932.92	-2.8678	3.835e-07	0.00010929
Cluster-7410.67203	246.109	1988.81	-3.015	3.8704e-07	0.0001101
Cluster-7410.121569	19.3778	171.127	-3.1455	3.9848e-07	0.00011296
Cluster-7410.115845	3.52772	46.1988	-3.7077	4.0571e-07	0.00011461
Cluster-7410.88964	48.9031	184.092	-1.914	4.2816e-07	0.00012012
Cluster-7410.72075	115.109	427.88	-1.8943	4.307e-07	0.00012062
Cluster-7410.14469	83.0576	329.368	-1.9884	4.3303e-07	0.00012107
Cluster-7410.79954	10.8866	74.4667	-2.771	4.3798e-07	0.00012224
Cluster-7410.44921	179.198	528.255	-1.5598	4.5015e-07	0.00012521
Cluster-7410.71949	56.4236	250.064	-2.1464	4.5219e-07	0.00012556
Cluster-7410.87816	217.325	798.014	-1.8772	4.6122e-07	0.00012742
Cluster-7410.27817	0	30.5767	-7.2946	4.7429e-07	0.00013036
Cluster-7410.25015	72.0492	266.127	-1.8841	4.7779e-07	0.0001309
Cluster-7410.31686	177.438	809.109	-2.1894	4.9695e-07	0.00013489
Cluster-7410.63919	9.91601	82.4078	-3.0533	4.9739e-07	0.00013489
Cluster-7410.76797	16.3856	112.564	-2.7835	5.2111e-07	0.00014015
Cluster-7410.87190	142.202	448.252	-1.6557	5.2076e-07	0.00014015
Cluster-7410.477	24.2799	142.337	-2.5487	5.2918e-07	0.00014186
Cluster-7410.12360	112.862	530.657	-2.234	5.3899e-07	0.00014377
Cluster-7410.30604	10.6438	85.4484	-3.0063	5.3874e-07	0.00014377
Cluster-7410.39153	1.44551	44.4739	-4.9666	5.4664e-07	0.00014558
Cluster-7410.9250	1.78914	43.1352	-4.6044	5.5529e-07	0.00014716
Cluster-7410.37858	739.147	1790.94	-1.2767	5.7445e-07	0.00015028
Cluster-7410.53859	0	31.253	-7.3203	5.7424e-07	0.00015028
Cluster-7410.49760	633.826	1973.1	-1.6386	5.9057e-07	0.000154
Cluster-7410.67308	85.4956	317.271	-1.8916	5.958e-07	0.00015491
Cluster-7410.63837	1050.47	2916.57	-1.4733	6.2125e-07	0.00016071
Cluster-7410.67218	29715.3	115786	-1.9622	6.7847e-07	0.00017468
Cluster-7410.9790	20.5595	120.135	-2.5492	6.8373e-07	0.00017576
Cluster-7410.120413	58.2028	200.812	-1.7879	6.8871e-07	0.00017676
Cluster-7410.100573	617.434	1822.88	-1.5621	7.0403e-07	0.00017928
Cluster-7410.112029	0	31.6544	-7.3449	7.0381e-07	0.00017928
Cluster-7410.107858	3.54798	43.2481	-3.6103	7.0838e-07	0.00017954
Cluster-7410.88580	456.333	1345.81	-1.5605	7.321e-07	0.00018498
Cluster-7410.114078	20.65	214.717	-3.3775	7.7206e-07	0.00019327
Cluster-7410.85669	65.0074	243.382	-1.905	7.8842e-07	0.0001964
Cluster-7410.87439	1692.99	4992.9	-1.5603	7.9413e-07	0.00019706
Cluster-7410.20593	3.47716	52.5843	-3.9048	8.1944e-07	0.00020233
Cluster-7410.11674	28.5652	198.537	-2.8004	8.3323e-07	0.00020543
Cluster-7410.103681	13.1403	118.899	-3.1814	8.3589e-07	0.00020577
Cluster-7410.11046	4.19474	52.6197	-3.6436	8.9804e-07	0.00021908
Cluster-7410.113636	189.442	1082.01	-2.5145	9.117e-07	0.00022175
Cluster-7410.12603	31.204	149.841	-2.2663	9.5195e-07	0.00022999
Cluster-7410.25476	76.3203	304.425	-1.9964	9.6677e-07	0.00023244
Cluster-7410.72754	3.52772	104.823	-4.8909	9.8185e-07	0.0002346
Cluster-7410.6665	4.98328	52.4635	-3.4003	9.8386e-07	0.00023474
Cluster-7410.91591	3.15393	59.7953	-4.2401	9.9763e-07	0.00023733
Cluster-15978.0	1.04111	40.278	-5.2545	1.0038e-06	0.00023809
Cluster-7410.72291	459.759	1385.19	-1.5915	1.0355e-06	0.0002446
Cluster-7410.19833	119.242	746.175	-2.6463	1.1172e-06	0.00026007
Cluster-7410.84858	613.493	1695.83	-1.4667	1.1401e-06	0.00026501
Cluster-7410.107724	118.842	556.786	-2.229	1.1449e-06	0.00026576
Cluster-7410.10653	9.34037	113.443	-3.6093	1.1575e-06	0.00026792
Cluster-7410.110038	317.115	1075.01	-1.7609	1.1775e-06	0.00027138
Cluster-7410.30132	337.493	1352.24	-2.0025	1.2061e-06	0.00027642
Cluster-7410.96104	1006.82	5562.24	-2.4659	1.2314e-06	0.00028182
Cluster-7410.53680	87.8103	288.619	-1.716	1.2789e-06	0.00029105
Cluster-7410.96117	21.6321	105.825	-2.29	1.3003e-06	0.00029551
Cluster-7410.53378	316.337	1484.22	-2.2305	1.3433e-06	0.00030274
Cluster-7410.62170	545.503	1390.61	-1.3501	1.3422e-06	0.00030274
Cluster-7410.107560	7.61067	96.4154	-3.6542	1.3499e-06	0.00030381
Cluster-7410.25507	11.2811	91.7108	-3.0245	1.4068e-06	0.00031401
Cluster-7410.71091	4.23525	47.9749	-3.503	1.4407e-06	0.00032025
Cluster-7410.103750	12.3317	75.0769	-2.6027	1.4457e-06	0.00032048
Cluster-7410.77723	112.858	402.365	-1.834	1.5039e-06	0.00033203
Cluster-7410.7820	143.974	434.189	-1.5932	1.6179e-06	0.00035479
Cluster-7410.93039	316.578	911.789	-1.5266	1.6225e-06	0.00035534
Cluster-7410.19030	62.3884	228.941	-1.8756	1.6338e-06	0.00035731
Cluster-7410.45324	9.47124	75.9096	-3.0007	1.6367e-06	0.00035734
Cluster-7410.11272	93.6519	311.361	-1.7331	1.7328e-06	0.00037493
Cluster-7410.117257	0.687269	42.7409	-5.9225	1.8018e-06	0.00038476
Cluster-7410.6084	432.002	2230.78	-2.3684	1.8567e-06	0.00039596
Cluster-7410.51052	183.713	743.072	-2.016	1.899e-06	0.00040339
Cluster-7410.39240	34.7321	128.808	-1.8927	1.9191e-06	0.00040661
Cluster-7410.116916	179.239	553.153	-1.6266	1.9589e-06	0.00041342
Cluster-2416.0	0.707677	41.122	-5.8638	1.9669e-06	0.00041457
Cluster-7410.110960	41.8769	191.896	-2.1972	2.0044e-06	0.00041921
Cluster-7410.8889	0	24.902	-6.9984	2.0151e-06	0.00042091
Cluster-7410.86995	1188.2	3599.71	-1.5992	2.0527e-06	0.00042712
Cluster-7410.83339	7.91466	76.5487	-3.2814	2.0913e-06	0.00043349
Cluster-7410.11061	153.075	568.219	-1.8929	2.1187e-06	0.0004386
Cluster-27317.0	0	24.4936	-6.9686	2.1367e-06	0.00044177
Cluster-7410.115248	4.26571	65.5335	-3.942	2.1998e-06	0.00045367
Cluster-7410.83214	176.361	498.246	-1.498	2.207e-06	0.00045458
Cluster-7410.109254	49.1767	181.895	-1.8863	2.2213e-06	0.00045637
Cluster-7410.4054	2.13293	42.9828	-4.341	2.2422e-06	0.00046007
Cluster-7410.84946	6.34807	51.318	-3.0153	2.2505e-06	0.00046121
Cluster-18161.0	1.42525	38.1553	-4.7481	2.273e-06	0.00046465
Cluster-24186.0	19.9022	172.662	-3.1195	2.2998e-06	0.00046952
Cluster-41897.0	15.233	90.655	-2.5729	2.4178e-06	0.00049055
Cluster-7410.15716	9.94646	88.4872	-3.1527	2.5347e-06	0.00050939
Cluster-7410.21922	7.49046	65.4594	-3.1303	2.5357e-06	0.00050939
Cluster-7410.5709	4.17433	58.2626	-3.7921	2.5476e-06	0.00051114
Cluster-7410.11955	105.955	342.511	-1.6938	2.5566e-06	0.0005117
Cluster-7410.33277	6.02515	107.761	-4.1603	2.6155e-06	0.00052155
Cluster-7410.66551	10150.8	41382	-2.0274	2.6882e-06	0.00053278
Cluster-7410.8872	8.75367	63.8342	-2.8616	2.8047e-06	0.00055386
Cluster-7410.68670	49.4183	210.583	-2.0904	2.8135e-06	0.00055491
Cluster-7410.42318	124.401	362.666	-1.5447	2.8811e-06	0.0005655
Cluster-7410.114442	1.07157	62.969	-5.8861	2.9815e-06	0.00058267
Cluster-7410.78310	0.343634	41.4766	-6.7736	2.9862e-06	0.00058267
Cluster-7410.7299	21.7023	115.702	-2.4187	3.0662e-06	0.00059538
Cluster-7410.11216	142.493	1165.14	-3.0311	3.1328e-06	0.00060758
Cluster-7410.65765	43.4758	183.405	-2.078	3.1761e-06	0.00061379
Cluster-7410.3734	46.1845	180.769	-1.9695	3.1897e-06	0.00061495
Cluster-7410.32137	43.1011	153.418	-1.8324	3.3309e-06	0.0006354
Cluster-7410.37358	11.7562	113.509	-3.2722	3.3507e-06	0.00063842
Cluster-40334.0	28.4155	140.289	-2.3038	3.3651e-06	0.00064042
Cluster-7410.14581	40.5123	195.679	-2.2728	3.4246e-06	0.00065097
Cluster-7410.71051	326.627	811.235	-1.3122	3.4885e-06	0.00065905
Cluster-7410.9206	0.36389	41.3575	-6.7666	3.4882e-06	0.00065905
Cluster-7410.114752	30.9199	282.356	-3.1888	3.5853e-06	0.000676
Cluster-7410.11407	0	22.5844	-6.8566	3.6668e-06	0.00068897
Cluster-7410.113233	346.224	1344	-1.9572	3.6861e-06	0.0006902
Cluster-7410.45967	0.72778	36.5697	-5.6851	3.6845e-06	0.0006902
Cluster-7410.12166	2.16324	37.6165	-4.1362	3.6949e-06	0.00069106
Cluster-7410.19638	24.0272	96.8791	-2.0113	3.701e-06	0.00069118
Cluster-7410.72851	46.7419	172.006	-1.8801	3.9612e-06	0.00073412
Cluster-7410.77562	104.86	319.769	-1.6088	3.9681e-06	0.00073457
Cluster-7410.118148	146.955	392.085	-1.4162	4.0095e-06	0.00073886
Cluster-41711.0	0.72778	36.7127	-5.6923	4.0886e-06	0.00075089
Cluster-1016.0	0	32.1797	-7.364	4.1823e-06	0.0007655
Cluster-7410.54396	417.007	1842.95	-2.1441	4.2379e-06	0.00077448
Cluster-7410.59598	21.9454	93.1771	-2.087	4.3675e-06	0.00079492
Cluster-7410.57366	69.7446	339.126	-2.2821	4.3813e-06	0.00079654
Cluster-7410.100613	2.50702	37.9675	-3.9317	4.6472e-06	0.00083926
Cluster-7410.115531	8.42039	71.9165	-3.0928	4.7363e-06	0.00085346
Cluster-7410.113142	0	20.8136	-6.7361	4.8449e-06	0.00086918
Cluster-7410.66705	967.172	5787.25	-2.581	4.8835e-06	0.00087321
Cluster-7410.113	9.12731	60.7759	-2.7325	5.1138e-06	0.00090643
Cluster-33894.0	2.84045	35.7188	-3.6579	5.5817e-06	0.00097976
Cluster-7410.11041	32.0625	186.566	-2.5436	5.5907e-06	0.00098028
Cluster-7410.4995	0	20.2307	-6.6965	5.6145e-06	0.00098235
Cluster-7410.94175	3.26496	50.3665	-3.9649	5.609e-06	0.00098235
Cluster-7410.97744	0	20.4009	-6.7063	6.058e-06	0.0010487
Cluster-7410.115634	45.5767	188.971	-2.0491	6.1094e-06	0.0010553
Cluster-7410.113198	0.687269	34.7056	-5.6266	6.1842e-06	0.0010671
Cluster-7410.33109	6.6413	65.4603	-3.2946	6.25e-06	0.0010728
Cluster-7410.4495	101.383	327.276	-1.6914	6.2981e-06	0.0010799
Cluster-7410.108775	7.47036	70.2102	-3.2382	6.4085e-06	0.0010953
Cluster-7410.8910	0.343634	29.0996	-6.2594	6.5149e-06	0.00111
Cluster-7410.31567	291.603	1347.42	-2.2084	6.7257e-06	0.0011412
Cluster-7410.33435	69.0477	262.398	-1.9261	6.7638e-06	0.0011452
Cluster-7410.35228	328.756	1367.78	-2.0569	6.8332e-06	0.0011534
Cluster-7410.118716	53.8768	288.692	-2.4234	7.1838e-06	0.0012026
Cluster-7410.70847	4829.08	12259.3	-1.3441	7.1975e-06	0.0012037
Cluster-7410.117701	20.156	86.8843	-2.1091	7.3789e-06	0.0012264
Cluster-7410.105773	5.57978	55.2087	-3.2987	7.6975e-06	0.0012716
Cluster-7410.111657	0	19.8347	-6.667	7.7573e-06	0.0012776
Cluster-7410.70138	485.291	1723.69	-1.8283	7.8913e-06	0.0012944
Cluster-7410.52865	32.8208	135.818	-2.0504	7.9793e-06	0.0013062
Cluster-16025.0	0	21.1531	-6.7568	8.409e-06	0.0013656
Cluster-7410.25742	1.0309	54.9167	-5.711	8.4023e-06	0.0013656
Cluster-7410.12039	6.41859	60.261	-3.237	8.5493e-06	0.0013801
Cluster-7410.22703	127.714	552.748	-2.1144	8.5191e-06	0.0013801
Cluster-7410.81164	58.2327	198.756	-1.7703	8.5451e-06	0.0013801
Cluster-7410.8734	12.7767	71.8159	-2.4947	8.5675e-06	0.0013816
Cluster-7410.34641	82.1994	366.665	-2.1585	8.6573e-06	0.0013947
Cluster-7410.30409	0	26.693	-7.0992	9.2986e-06	0.0014776
Cluster-7410.80574	54.5018	192.496	-1.8199	9.2895e-06	0.0014776
Cluster-7410.65513	121.61	320.982	-1.4	9.3381e-06	0.0014824
Cluster-7410.14905	3.14343	38.8123	-3.615	9.4692e-06	0.0014988
Cluster-28649.0	0	19.885	-6.6733	9.6961e-06	0.0015295
Cluster-7410.14731	8.08635	54.0331	-2.7365	9.7004e-06	0.0015295
Cluster-7410.106553	13.0395	73.6538	-2.499	9.8132e-06	0.0015428
Cluster-7410.117684	4.25566	40.2118	-3.2397	9.8745e-06	0.0015509
Cluster-7410.91777	0	25.4769	-7.0269	9.9515e-06	0.00156
Cluster-7410.26092	8.56157	57.7255	-2.7589	1.0123e-05	0.0015808
Cluster-7410.115826	13.1621	109.623	-3.061	1.0174e-05	0.0015858
Cluster-38791.0	12.17	95.8414	-2.9834	1.0291e-05	0.0016025
Cluster-7410.33223	93.1798	351.227	-1.9136	1.0376e-05	0.0016109
Cluster-28744.0	33.1336	179.626	-2.4409	1.0398e-05	0.0016114
Cluster-19389.0	0	25.5535	-7.0291	1.046e-05	0.0016179
Cluster-7410.53504	35.2066	167.228	-2.2455	1.0497e-05	0.0016201
Cluster-7410.96619	22.7832	112.484	-2.2993	1.0504e-05	0.0016201
Cluster-7410.24336	107.111	517.736	-2.273	1.053e-05	0.0016226
Cluster-37039.1	12.3318	63.23	-2.3549	1.0546e-05	0.0016235
Cluster-7410.8735	26.3912	223.062	-3.0807	1.0762e-05	0.001653
Cluster-7410.112971	1.71817	40.5584	-4.5383	1.0834e-05	0.0016616
Cluster-7410.100574	762.489	2194.44	-1.5253	1.0913e-05	0.001672
Cluster-7410.9180	422.779	1154.25	-1.449	1.1136e-05	0.0016982
Cluster-7410.119356	1.42525	39.1776	-4.7921	1.117e-05	0.0017019
Cluster-7410.76140	8.16753	50.8382	-2.6388	1.1212e-05	0.0017066
Cluster-7410.19204	37.0758	161.496	-2.1241	1.1567e-05	0.0017443
Cluster-7410.85678	467.233	1620.99	-1.7951	1.1564e-05	0.0017443
Cluster-7410.84968	2573.98	9550.6	-1.8916	1.1625e-05	0.0017498
Cluster-7410.73351	896.865	2321.64	-1.372	1.1641e-05	0.0017506
Cluster-7410.116154	166.847	802.403	-2.266	1.1671e-05	0.0017536
Cluster-7410.10338	81.6131	252.681	-1.6303	1.2012e-05	0.0017998
Cluster-7410.98965	0.353838	30.1401	-6.3095	1.2275e-05	0.0018324
Cluster-7410.43547	263.886	688.22	-1.383	1.2457e-05	0.0018542
Cluster-7410.70639	153.855	396.282	-1.3654	1.2466e-05	0.0018542
Cluster-7410.95649	0	18.5508	-6.5725	1.2458e-05	0.0018542
Cluster-7410.108877	193.27	573.982	-1.5712	1.2742e-05	0.00189
Cluster-7410.95626	38.663	147.744	-1.9344	1.2783e-05	0.0018943
Cluster-819.0	0	19.594	-6.6532	1.304e-05	0.0019237
Cluster-7410.30798	57.979	217.517	-1.9076	1.3234e-05	0.0019452
Cluster-7410.71454	123.384	353.97	-1.5206	1.3321e-05	0.0019527
Cluster-7410.67426	351.051	1390.64	-1.9861	1.3665e-05	0.0019924
Cluster-7410.106984	455.484	1123.12	-1.3023	1.3967e-05	0.0020328
Cluster-7410.115017	0	24.6294	-6.9758	1.4075e-05	0.0020413
Cluster-7410.70771	77.6305	208.533	-1.425	1.4072e-05	0.0020413
Cluster-7410.6367	6.2969	55.557	-3.1356	1.4169e-05	0.002053
Cluster-7410.21296	0.717729	29.6719	-5.388	1.4537e-05	0.0020989
Cluster-7410.68760	547.953	1759.18	-1.6825	1.4933e-05	0.0021503
Cluster-32068.0	2.79994	35.3449	-3.6527	1.4973e-05	0.0021541
Cluster-7410.91240	6.91351	77.7833	-3.4819	1.5036e-05	0.0021613
Cluster-7410.17006	44.9204	141.799	-1.6592	1.5221e-05	0.0021821
Cluster-7410.53210	0	19.0358	-6.6115	1.5279e-05	0.0021847
Cluster-7410.65338	474.802	1015.7	-1.097	1.5471e-05	0.0022083
Cluster-7410.44688	4.88185	48.2614	-3.2956	1.5584e-05	0.0022185
Cluster-7410.6683	8.92592	58.6427	-2.7215	1.5584e-05	0.0022185
Cluster-7410.11699	181.544	1079.86	-2.5732	1.5882e-05	0.0022571
Cluster-7410.70409	3428.61	10581.6	-1.6259	1.5931e-05	0.002262
Cluster-7410.109743	21.8845	102.413	-2.2281	1.5975e-05	0.0022641
Cluster-7410.38005	4.84149	73.6181	-3.9157	1.6096e-05	0.0022755
Cluster-7410.103145	0	18.952	-6.5998	1.6249e-05	0.0022839
Cluster-7410.11053	45.4852	187.934	-2.0476	1.6253e-05	0.0022839
Cluster-7410.44093	7.07585	46.3328	-2.7103	1.6231e-05	0.0022839
Cluster-7410.1538	4.2351	41.0858	-3.2785	1.7356e-05	0.0024262
Cluster-7410.45166	928.836	3231.92	-1.7989	1.7423e-05	0.0024317
Cluster-7410.4719	4.97354	41.7322	-3.0726	1.7726e-05	0.0024653
Cluster-7410.8691	4.24545	39.5557	-3.2171	1.7794e-05	0.0024725
Cluster-7410.80573	81.2287	246.111	-1.6002	1.7828e-05	0.0024752
Cluster-7410.78174	3.84075	82.6841	-4.4242	1.7914e-05	0.002485
Cluster-7410.115643	12.0384	71.5373	-2.5738	1.8374e-05	0.0025444
Cluster-7410.108737	50.9068	293.301	-2.5283	1.8441e-05	0.0025516
Cluster-7410.30221	2.86056	36.0054	-3.664	1.8784e-05	0.0025925
Cluster-7410.12528	11.0582	148.416	-3.7474	1.8968e-05	0.0026078
Cluster-7410.40718	32.4993	162.24	-2.3213	1.8952e-05	0.0026078
Cluster-7410.98074	532.04	1354.2	-1.3481	1.9503e-05	0.0026623
Cluster-7410.26090	11.3612	74.0777	-2.7059	1.9629e-05	0.002675
Cluster-7410.114535	0.36389	25.1665	-6.0502	1.9651e-05	0.0026758
Cluster-7410.32100	543.607	1375.66	-1.3392	1.9881e-05	0.002704
Cluster-7410.88164	13.8387	73.4614	-2.4106	1.998e-05	0.0027115
Cluster-7410.10213	133.425	425.965	-1.6746	2.0364e-05	0.0027567
Cluster-7410.95542	196.818	730.461	-1.8917	2.0523e-05	0.0027759
Cluster-7410.5296	24.6037	106.365	-2.1163	2.0739e-05	0.0028005
Cluster-7410.30273	7.38873	50.3894	-2.7683	2.0783e-05	0.0028022
Cluster-7410.29551	135.572	336.538	-1.3114	2.1217e-05	0.0028456
Cluster-7410.101029	42.2521	144.19	-1.7711	2.1373e-05	0.0028599
Cluster-7410.53406	28.919	119.131	-2.0404	2.1793e-05	0.002909
Cluster-7410.63265	40.644	151.565	-1.8964	2.1869e-05	0.0029144
Cluster-7410.10742	1.43546	44.6863	-4.972	2.1902e-05	0.0029164
Cluster-31164.0	18.1035	103.716	-2.5221	2.1945e-05	0.0029174
Cluster-31642.0	5.21574	50.519	-3.2676	2.223e-05	0.0029432
Cluster-7410.32677	0.72778	30.0987	-5.4041	2.2402e-05	0.0029588
Cluster-7410.64326	1395.16	3667.81	-1.3945	2.2887e-05	0.0030131
Cluster-7410.63160	5.31702	48.7139	-3.1983	2.2959e-05	0.0030177
Cluster-7410.87025	3.45675	43.8195	-3.649	2.3797e-05	0.0030928
Cluster-7410.118298	0	18.2792	-6.5508	2.399e-05	0.0031129
Cluster-7410.47211	434.749	1334.91	-1.6184	2.444e-05	0.0031662
Cluster-7410.9192	3.1946	65.4116	-4.3561	2.4549e-05	0.0031779
Cluster-7410.88389	3174.44	7217.4	-1.185	2.4633e-05	0.0031837
Cluster-7410.32129	50.3581	174.466	-1.7943	2.527e-05	0.0032582
Cluster-7410.118167	37.8255	131.264	-1.7961	2.5454e-05	0.0032716
Cluster-7410.4475	4.93287	67.5886	-3.7776	2.6264e-05	0.0033519
Cluster-7410.76114	45.1625	178.415	-1.9797	2.6311e-05	0.0033538
Cluster-7410.76828	203.558	496.424	-1.2864	2.717e-05	0.0034404
Cluster-7410.70222	3489.07	9370.6	-1.4253	2.7836e-05	0.0035166
Cluster-7410.64454	243.079	664.325	-1.4498	2.8165e-05	0.0035554
Cluster-7410.95648	43.899	146.381	-1.7362	2.825e-05	0.0035633
Cluster-7410.30131	218.599	620.338	-1.5047	2.8693e-05	0.0036081
Cluster-7410.88062	2.52698	44.6072	-4.1587	2.8684e-05	0.0036081
Cluster-7410.37660	17.1736	101.475	-2.5654	2.8817e-05	0.0036204
Cluster-7410.10398	33.0241	132.627	-2.0089	2.9756e-05	0.0037045
Cluster-7410.104160	80.9181	231.442	-1.5163	2.9819e-05	0.0037095
Cluster-7410.57140	215.489	614.253	-1.5108	3.0312e-05	0.0037468
Cluster-7410.7980	10.8654	93.5812	-3.1053	3.0317e-05	0.0037468
Cluster-7410.69915	6.76207	54.4838	-3.0122	3.08e-05	0.0037996
Cluster-7410.4968	58.2427	217.156	-1.9007	3.09e-05	0.0038091
Cluster-7410.37905	21.1471	97.4321	-2.2018	3.0933e-05	0.0038103
Cluster-7410.56348	27.5962	116.242	-2.0768	3.152e-05	0.0038621
Cluster-7410.93015	13.2819	100.408	-2.9216	3.1617e-05	0.0038652
Cluster-7410.68808	3.54813	33.1296	-3.2262	3.2425e-05	0.0039403
Cluster-7410.58924	1.06136	26.0368	-4.6148	3.2613e-05	0.0039543
Cluster-7410.77662	55.0087	160.472	-1.5457	3.2602e-05	0.0039543
Cluster-10214.0	0	16.7288	-6.42	3.2851e-05	0.0039802
Cluster-7410.107626	107.913	300.53	-1.4769	3.3484e-05	0.0040449
Cluster-7410.105946	32.8827	142.924	-2.1225	3.4205e-05	0.0041177
Cluster-7410.24198	53.9674	275.024	-2.3512	3.4214e-05	0.0041177
Cluster-2406.0	0	18.1398	-6.5361	3.4242e-05	0.0041181
Cluster-7410.118146	0.36389	38.247	-6.6532	3.4608e-05	0.0041504
Cluster-7410.48749	1.42541	35.6861	-4.6492	3.5653e-05	0.0042501
Cluster-33197.2	1.09167	29.4673	-4.7853	3.5718e-05	0.0042516
Cluster-7410.79463	242.799	959.389	-1.9818	3.5862e-05	0.0042657
Cluster-7410.45593	7.08545	54.9044	-2.9534	3.6371e-05	0.0043166
Cluster-7410.102705	22.8445	88.4424	-1.9514	3.6526e-05	0.0043319
Cluster-7410.110598	37.6409	213.498	-2.5044	3.6696e-05	0.0043489
Cluster-7410.37504	40.7261	120.692	-1.568	3.7367e-05	0.0044187
Cluster-7410.111843	78.4505	259.433	-1.7274	3.7665e-05	0.0044476
Cluster-7410.122022	1.0309	28.7186	-4.7727	3.7724e-05	0.0044513
Cluster-7410.69424	211.427	543.045	-1.3612	3.868e-05	0.0045345
Cluster-7410.101758	87.3949	339.408	-1.9562	3.8811e-05	0.0045439
Cluster-7410.65490	44.1013	191.453	-2.1162	3.9224e-05	0.0045883
Cluster-7410.11129	4.85139	79.3655	-4.0253	3.9434e-05	0.0046003
Cluster-7410.121626	2.87076	55.403	-4.2817	3.9689e-05	0.0046137
Cluster-7410.4494	49.9453	165.702	-1.7322	4.0435e-05	0.0046862
Cluster-37547.0	20.2058	91.1164	-2.1759	4.1017e-05	0.0047335
Cluster-7410.45242	16.2846	91.3294	-2.4856	4.1176e-05	0.0047451
Cluster-7410.17699	69.3502	288.419	-2.0555	4.137e-05	0.0047641
Cluster-7410.76041	583.513	1360.72	-1.2215	4.1809e-05	0.0048078
Cluster-7410.51053	79.8239	287.056	-1.8467	4.1946e-05	0.0048168
Cluster-7410.113635	30.9021	194.277	-2.6547	4.2485e-05	0.0048684
Cluster-20980.0	50.2655	193.934	-1.9472	4.2634e-05	0.004882
Cluster-7410.39814	138.28	380.255	-1.4603	4.341e-05	0.0049534
Cluster-7410.21044	2.87061	36.068	-3.6631	4.3504e-05	0.0049607
Cluster-7410.92779	0	19.3312	-6.6263	4.3626e-05	0.0049711
Cluster-7410.67790	684.009	1453.46	-1.0874	4.3658e-05	0.0049712
Cluster-7410.12658	63.3677	176.376	-1.4755	4.4943e-05	0.0051069
Cluster-7410.111528	446.203	1405.96	-1.6561	4.5454e-05	0.0051485
Cluster-7410.83284	16.6889	80.2166	-2.2694	4.5531e-05	0.0051485
Cluster-23409.0	2.14283	38.1535	-4.1591	4.5823e-05	0.0051743
Cluster-7410.106729	109.269	454.999	-2.0592	4.6016e-05	0.0051925
Cluster-40712.0	16.4668	97.2577	-2.5678	4.7499e-05	0.005334
Cluster-7410.65029	20.2576	95.0909	-2.2335	4.7554e-05	0.0053364
Cluster-7410.62484	1114.83	2724.08	-1.2891	4.8468e-05	0.0054203
Cluster-7410.110204	66.2686	233.258	-1.8135	4.8727e-05	0.0054418
Cluster-7410.113581	187.879	854.169	-2.1855	5.0501e-05	0.0056167
Cluster-7410.12049	277.053	982.298	-1.8258	5.0586e-05	0.0056224
Cluster-7410.105624	220.448	816.925	-1.8905	5.1093e-05	0.0056748
Cluster-7410.18512	915.029	2307.9	-1.3348	5.1572e-05	0.0057164
Cluster-7410.45907	715.255	1515.56	-1.0833	5.1853e-05	0.0057436
Cluster-7410.39292	9.42053	59.4126	-2.6512	5.2224e-05	0.0057729
Cluster-7410.20657	9.72391	75.3451	-2.9613	5.2329e-05	0.0057806
Cluster-7410.96320	119.592	314.179	-1.3928	5.2542e-05	0.0057963
Cluster-7410.43846	58.0611	272.83	-2.2346	5.2662e-05	0.0058056
Cluster-7410.117518	3.88156	45.3505	-3.5446	5.318e-05	0.0058468
Cluster-7410.14582	277.641	940.11	-1.7597	5.3796e-05	0.0059066
Cluster-7410.28114	1.42541	26.476	-4.2222	5.5979e-05	0.0061051
Cluster-7410.47038	42.7762	159.076	-1.8946	5.6682e-05	0.0061734
Cluster-7410.11798	0	92.9451	-8.8955	5.6863e-05	0.0061816
Cluster-7410.5108	1.05116	29.1922	-4.7915	5.7614e-05	0.0062499
Cluster-7410.119055	2.18334	37.3026	-4.1166	5.7656e-05	0.0062503
Cluster-7410.20419	6.40869	43.5576	-2.7695	5.7851e-05	0.006263
Cluster-7410.79452	31.7091	118.724	-1.9061	5.789e-05	0.0062631
Cluster-7410.52333	61.9817	196.437	-1.6641	5.938e-05	0.0063946
Cluster-7410.66111	50.336	221.93	-2.1406	5.9667e-05	0.006417
Cluster-6842.0	0.72778	26.7441	-5.2288	6.0347e-05	0.0064858
Cluster-7410.66490	15948.2	54560.7	-1.7745	6.1171e-05	0.0065657
Cluster-7410.87185	38.9966	135.302	-1.7946	6.1408e-05	0.0065824
Cluster-7410.109129	6.13587	58.1763	-3.2557	6.2256e-05	0.0066514
Cluster-7410.103762	251.594	566.544	-1.1712	6.3126e-05	0.0067355
Cluster-4677.0	18.366	159.653	-3.1233	6.4936e-05	0.006897
Cluster-7410.110373	0	19.3304	-6.6354	6.5544e-05	0.0069525
Cluster-7410.61527	209.639	628.333	-1.584	6.6174e-05	0.0070057
Cluster-21652.0	0	16.69	-6.4141	6.6534e-05	0.0070346
Cluster-7410.115367	5.08441	63.2073	-3.6488	6.7144e-05	0.0070899
Cluster-7410.53751	19.559	93.6744	-2.2595	6.7117e-05	0.0070899
Cluster-7410.113486	30.4555	103.397	-1.7654	6.753e-05	0.0071168
Cluster-7410.4205	32.5256	190.199	-2.547	6.8214e-05	0.0071796
Cluster-33851.0	16.982	77.7101	-2.1918	6.9716e-05	0.007314
Cluster-7410.42924	535.872	1358.8	-1.3422	6.9902e-05	0.0073241
Cluster-21642.0	0	15.0163	-6.2636	7.0278e-05	0.0073403
Cluster-7410.65370	3.55818	35.1933	-3.3125	7.3322e-05	0.0075864
Cluster-7410.113532	0.697473	23.6567	-5.0685	7.3779e-05	0.0076174
Cluster-7410.64064	34.7529	113.737	-1.7114	7.3931e-05	0.0076235
Cluster-7410.8575	121.072	486.168	-2.0062	7.4233e-05	0.0076404
Cluster-7410.54968	129.151	321.125	-1.3134	7.5022e-05	0.0076969
Cluster-7410.11853	273.131	673.34	-1.3019	7.5581e-05	0.007727
Cluster-7410.112878	11.7965	60.2335	-2.3563	7.5672e-05	0.0077295
Cluster-7410.57046	55.7063	190.931	-1.7788	7.6507e-05	0.0077904
Cluster-7410.23047	0	14.6133	-6.2248	7.6861e-05	0.0078117
Cluster-7410.56018	20.9849	79.2499	-1.9201	7.7864e-05	0.0078939
Cluster-7410.62494	7.33816	47.57	-2.6901	7.7849e-05	0.0078939
Cluster-7410.45568	498.317	1981.98	-1.9918	7.8489e-05	0.0079276
Cluster-7410.76542	12.776	107.863	-3.0777	7.8651e-05	0.0079391
Cluster-7410.9906	89.7101	243.236	-1.4401	7.9393e-05	0.0080041
Cluster-7410.79787	1410.75	3358.14	-1.2512	8.0061e-05	0.0080615
Cluster-29287.0	12.3719	65.3449	-2.4018	8.1201e-05	0.0081611
Cluster-7410.69481	175.059	475.364	-1.4414	8.1371e-05	0.0081731
Cluster-7410.35828	501.158	1247.91	-1.3161	8.2011e-05	0.0082219
Cluster-7410.4081	4.65975	43.4474	-3.2313	8.2059e-05	0.0082219
Cluster-7410.71078	83.7347	225.91	-1.431	8.1984e-05	0.0082219
Cluster-7410.102561	11.4527	63.3085	-2.4698	8.2506e-05	0.0082419
Cluster-7410.59930	4.98344	36.9225	-2.8907	8.2512e-05	0.0082419
Cluster-7410.80554	17.5373	95.4568	-2.4482	8.343e-05	0.0083132
Cluster-7410.18080	2.13278	45.0349	-4.4049	8.4263e-05	0.0083813
Cluster-7410.77252	244.083	612.422	-1.3265	8.4268e-05	0.0083813
Cluster-7410.12332	2.48677	27.6251	-3.4786	8.6724e-05	0.0085836
Cluster-7410.91328	71.8414	309.5	-2.1075	8.6663e-05	0.0085836
Cluster-7410.84569	7766.74	18558.9	-1.2567	8.7052e-05	0.0086003
Cluster-7410.54928	205.747	524.251	-1.3497	8.9665e-05	0.0088264
Cluster-7410.23208	9.69375	97.7817	-3.3409	8.9763e-05	0.0088307
Cluster-7410.9545	11.7559	59.8719	-2.3525	9.1651e-05	0.008973
Cluster-7410.97920	14.7979	65.5167	-2.1454	9.1636e-05	0.008973
Cluster-38710.0	26.0471	140.706	-2.4334	9.2021e-05	0.0089985
Cluster-7410.9714	99.7272	373.905	-1.9081	9.2137e-05	0.0090044
Cluster-7410.116308	39.8649	215.648	-2.4369	9.2429e-05	0.0090272
Cluster-7410.17274	21.4298	131.333	-2.6195	9.4062e-05	0.0091455
Cluster-7410.65613	67.5321	280.153	-2.0518	9.4127e-05	0.0091455
Cluster-7410.23201	70.0657	402.555	-2.5225	9.4813e-05	0.0091941
Cluster-7410.109681	8.80408	48.2297	-2.449	9.5022e-05	0.0092034
Cluster-7410.31717	2484.48	7039.49	-1.5025	9.5827e-05	0.0092648
Cluster-7410.54947	0.36389	24.55	-6.0116	9.8488e-05	0.0094826
Cluster-7410.72615	19.5795	85.8231	-2.1325	9.9337e-05	0.0095531
Cluster-9280.0	0.687269	23.9768	-5.0918	0.00010164	0.0097344
Cluster-37228.0	14.8996	60.4038	-2.0225	0.00010242	0.0097979
Cluster-7410.19999	9.59339	77.2568	-3.0117	0.0001028	0.0098107
Cluster-18524.0	3.21424	48.9795	-3.9384	0.0001038	0.0098763
Cluster-7410.48243	2.12273	27.0396	-3.6738	0.00010382	0.0098763
Cluster-7410.10464	232.101	796.463	-1.7795	0.00010437	0.0099163
Cluster-7410.19540	9.2793	49.7306	-2.4256	0.00010487	0.0099439
Cluster-7410.4662	31.6184	231.565	-2.8755	0.00010483	0.0099439
Cluster-7410.81091	426.651	1030.95	-1.2728	0.00010609	0.010025
Cluster-7410.59750	1685.13	3428.05	-1.0245	0.00010645	0.01004
Cluster-7410.9529	1.75868	26.6206	-3.9136	0.00010698	0.010078
Cluster-7410.80320	108.755	316.245	-1.5391	0.00010728	0.01009
Cluster-7410.62339	157.13	516.429	-1.7176	0.00010769	0.010112
Cluster-7410.74522	18.6191	71.5998	-1.9403	0.00010762	0.010112
Cluster-7410.4531	11.1492	76.2632	-2.7808	0.00010838	0.010165
Cluster-7410.115209	31.6285	111.909	-1.8265	0.00010879	0.010185
Cluster-31719.0	1.41535	29.1277	-4.3611	0.00010895	0.010188
Cluster-7410.98281	5.27636	41.0725	-2.9543	0.00010893	0.010188
Cluster-7410.21990	0.343634	21.2157	-5.8003	0.00010956	0.010229
Cluster-7410.63490	404.383	1138.08	-1.4932	0.00011109	0.010341
Cluster-7410.119331	11.2709	64.0221	-2.5077	0.00011215	0.010416
Cluster-7410.14621	11.6855	53.6055	-2.1986	0.00011239	0.010432
Cluster-7410.96198	73.1439	322.855	-2.1436	0.00011251	0.010437
Cluster-7410.92673	101.354	303.765	-1.5834	0.00011443	0.010586
Cluster-7410.74795	0	13.8813	-6.1539	0.00011604	0.010698
Cluster-7410.81361	361.841	1005.29	-1.4745	0.00011666	0.010737
Cluster-7410.69037	342.431	797.347	-1.2197	0.00011708	0.010763
Cluster-7410.6524	1.0309	30.1543	-4.8471	0.0001177	0.01081
Cluster-7410.98129	23.4207	108.485	-2.2146	0.00011815	0.010843
Cluster-7410.97884	76.547	308.124	-2.0103	0.00011958	0.01094
Cluster-7410.119828	8.89546	46.6617	-2.3925	0.00012099	0.011042
Cluster-7410.39288	30.6166	111.331	-1.8625	0.00012094	0.011042
Cluster-7410.51755	1.06136	22.6885	-4.4221	0.00012206	0.011125
Cluster-7410.64449	155.188	432.328	-1.4776	0.00012211	0.011125
Cluster-7410.58416	54.4215	154.963	-1.5093	0.00012239	0.011144
Cluster-7410.36028	60.8722	178.537	-1.5538	0.00012277	0.011164
Cluster-7410.8983	1.08162	29.3085	-4.7771	0.00012281	0.011164
Cluster-7410.28668	35.1171	113.986	-1.7	0.00012397	0.011244
Cluster-7410.10937	0	20.2696	-6.7024	0.00012461	0.011296
Cluster-7410.4053	2.46636	33.3793	-3.7613	0.0001248	0.0113
Cluster-7410.113866	164.543	650.084	-1.9822	0.00012497	0.011304
Cluster-7410.9019	8.52121	48.5957	-2.5149	0.00012492	0.011304
Cluster-7410.59751	93.4697	245.127	-1.3911	0.0001329	0.011878
Cluster-7410.76295	30.7207	165.038	-2.4242	0.00013308	0.011878
Cluster-7410.51691	1.07141	22.863	-4.4236	0.00013434	0.011978
Cluster-7410.71561	99.0925	271.78	-1.456	0.00013507	0.012023
Cluster-7410.74267	622.103	1556.63	-1.3235	0.00013518	0.012026
Cluster-21980.0	11.857	83.519	-2.8121	0.00013545	0.012037
Cluster-7410.97656	86.7566	547.181	-2.6559	0.00013567	0.01205
Cluster-7410.44147	765.119	2651.96	-1.7935	0.00013583	0.012057
Cluster-41704.0	1.43546	24.2335	-4.0924	0.00013672	0.012124
Cluster-7410.45167	659.18	2228.12	-1.7571	0.00013709	0.012144
Cluster-7410.81911	336.604	1049.61	-1.6409	0.00013964	0.012343
Cluster-13756.0	0	13.8681	-6.1546	0.00014055	0.012416
Cluster-7410.24712	7.09596	41.9244	-2.5623	0.00014124	0.012461
Cluster-7410.66586	126.87	482.553	-1.9268	0.00014298	0.012582
Cluster-7410.106679	18.5682	73.9923	-1.9909	0.00014315	0.012584
Cluster-7410.113920	0	15.0833	-6.2734	0.00014415	0.012651
Cluster-7410.99847	10.3306	48.8717	-2.2467	0.0001458	0.012768
Cluster-34351.0	5.65075	47.616	-3.0782	0.00014744	0.012885
Cluster-7410.92374	33.668	163.022	-2.2749	0.00014803	0.012929
Cluster-7410.8452	0	17.2588	-6.4625	0.00015062	0.013106
Cluster-7410.9020	91.4825	296.928	-1.6994	0.00015186	0.013186
Cluster-22491.3	1.77894	25.6656	-3.859	0.00015747	0.013608
Cluster-7410.99948	41.3733	184.161	-2.1562	0.00015876	0.013692
Cluster-7410.42513	42.6861	128.232	-1.5855	0.00015934	0.013715
Cluster-7410.77730	104.389	276.738	-1.4064	0.00015924	0.013715
Cluster-7410.29347	9.30961	52.1328	-2.4918	0.00016039	0.01378
Cluster-7410.26661	86.3219	253.567	-1.5528	0.00016225	0.013895
Cluster-7410.37938	0.707677	24.1928	-5.0943	0.00016379	0.013998
Cluster-7410.58767	73.8708	271.093	-1.8765	0.00016404	0.014012
Cluster-7410.10383	2.47656	44.1677	-4.1569	0.00017064	0.014484
Cluster-7410.9565	2.15319	27.6269	-3.6917	0.00017099	0.0145
Cluster-7410.108540	8.04538	65.0625	-3.0116	0.00017154	0.014517
Cluster-7410.111863	1021.37	4344.16	-2.0886	0.00017156	0.014517
Cluster-38753.0	3.52757	36.2936	-3.3591	0.00017264	0.014558
Cluster-7410.4140	4.95313	57.2099	-3.5318	0.00017267	0.014558
Cluster-7410.106404	0.687269	25.1312	-5.1591	0.00017615	0.014797
Cluster-7410.116672	0	13.5339	-6.1132	0.00017666	0.014833
Cluster-7410.55938	4.88216	41.2488	-3.0688	0.00017885	0.01497
Cluster-7410.115013	16.4247	96.6455	-2.553	0.00017913	0.014986
Cluster-7410.13523	52.09	244.499	-2.2328	0.00018011	0.015047
Cluster-7410.120411	26.1297	86.0897	-1.7215	0.00018103	0.015106
Cluster-7410.9546	9.90595	45.2331	-2.1925	0.00018149	0.015124
Cluster-7410.115549	140.476	394.254	-1.4897	0.00018172	0.015125
Cluster-7410.112341	3.2345	40.7313	-3.6664	0.00018245	0.01517
Cluster-7410.23459	17.9926	72.2726	-2.0025	0.00018317	0.015215
Cluster-7410.113028	19.519	99.7482	-2.357	0.00018395	0.015263
Cluster-7410.9927	215.442	539.537	-1.3248	0.00018451	0.015287
Cluster-7410.4515	8.53233	72.106	-3.0807	0.00018637	0.015425
Cluster-7410.62764	192.802	431.226	-1.1619	0.00018698	0.015459
Cluster-7410.66797	2098.72	5476.59	-1.3838	0.00018934	0.015639
Cluster-7410.43546	22.3594	73.6977	-1.7219	0.00019001	0.015686
Cluster-7410.107163	1.05131	21.7519	-4.3596	0.00019045	0.015709
Cluster-7410.115340	39.3115	152.807	-1.9621	0.00019048	0.015709
Cluster-7410.103666	0	12.7296	-6.0263	0.00019218	0.015806
Cluster-7410.54049	439.041	966.128	-1.1383	0.00019577	0.016053
Cluster-7410.80792	115.102	277.749	-1.2722	0.00019585	0.016053
Cluster-7410.53602	35.4885	117.507	-1.7267	0.00019608	0.016057
Cluster-7410.97919	5.0238	44.4482	-3.1522	0.00019631	0.016068
Cluster-7410.97901	13.1307	58.0782	-2.1442	0.00019705	0.01612
Cluster-7410.19001	37.188	145.814	-1.9723	0.00019756	0.016154
Cluster-7410.99997	1.45556	29.1181	-4.3464	0.00019837	0.016205
Cluster-7410.69836	347.993	920.26	-1.4028	0.00019943	0.016266
Cluster-7410.73882	10.3912	55.8983	-2.4316	0.0002021	0.016442
Cluster-7410.7766	2.18334	35.4243	-4.0378	0.000202	0.016442
Cluster-7410.38433	1.05131	23.2572	-4.4556	0.00020256	0.016463
Cluster-7410.55555	871.348	2318.43	-1.412	0.00020531	0.016662
Cluster-7410.89683	250.831	610.411	-1.2828	0.00020574	0.016688
Cluster-7410.116138	91.3664	320.028	-1.8071	0.0002074	0.016789
Cluster-7410.80618	68.0068	208.875	-1.6198	0.0002073	0.016789
Cluster-7410.48430	0	12.6582	-6.0188	0.00020853	0.01684
Cluster-7410.63941	271.597	625.308	-1.2029	0.00020846	0.01684
Cluster-7410.78188	10.0378	55.6558	-2.477	0.00020912	0.016879
Cluster-7410.70764	1859.81	4269.97	-1.1991	0.00020923	0.01688
Cluster-7410.110755	129.779	308.196	-1.2488	0.00020986	0.016922
Cluster-7410.5910	8.13752	51.2149	-2.6565	0.00021096	0.016987
Cluster-7410.93373	37.8022	242.773	-2.6838	0.00021436	0.017157
Cluster-7410.81009	90.0829	223.121	-1.3078	0.00021526	0.017221
Cluster-24506.0	0.343634	17.2782	-5.5051	0.00021711	0.017316
Cluster-32511.0	1.08162	21.2916	-4.3165	0.00021704	0.017316
Cluster-7410.120414	13.06	53.7105	-2.0406	0.0002172	0.017316
Cluster-7410.15657	2.49682	26.8932	-3.4372	0.00021758	0.01733
Cluster-1324.0	1.72838	25.2829	-3.8517	0.00021779	0.017338
Cluster-7410.116172	96.3415	244.177	-1.3432	0.00021934	0.017444
Cluster-6666.0	1.73858	23.3878	-3.7355	0.00022117	0.017572
Cluster-5237.0	0	13.0638	-6.0612	0.00022155	0.017594
Cluster-7410.55485	31.9335	139.641	-2.131	0.00022166	0.017594
Cluster-7410.19535	11.0691	57.0756	-2.3694	0.00022264	0.017663
Cluster-7410.75358	0.707525	22.9963	-5.0281	0.0002229	0.017666
Cluster-7410.4055	19.4174	91.1843	-2.2327	0.00022419	0.017743
Cluster-7410.81423	58.4647	171.317	-1.5515	0.00022708	0.017946
Cluster-7410.41775	25.2601	93.6021	-1.8898	0.00022846	0.018029
Cluster-7410.59962	7.38918	38.8882	-2.3925	0.00023022	0.018149
Cluster-7410.9292	14.1918	55.2608	-1.9634	0.00023393	0.018389
Cluster-7410.60695	0	12.7429	-6.0324	0.00023492	0.018431
Cluster-7410.65887	38.1079	129.675	-1.7666	0.00023481	0.018431
Cluster-7410.27288	7.74363	66.1914	-3.0934	0.00023812	0.018655
Cluster-7410.34895	34.2168	147.067	-2.1051	0.00024003	0.018786
Cluster-7410.57944	12.6958	56.0086	-2.1403	0.00024469	0.019069
Cluster-7410.65217	212.686	440.047	-1.049	0.00024504	0.019087
Cluster-7410.115592	0	12.7031	-6.0211	0.00024837	0.019309
Cluster-7410.26849	8.80408	46.3876	-2.3992	0.00024922	0.019366
Cluster-7410.47844	2.85035	30.418	-3.4232	0.00025101	0.019468
Cluster-14647.0	0	14.2605	-6.1904	0.00025738	0.019829
Cluster-7410.10634	43.9071	178.227	-2.0189	0.00025778	0.019851
Cluster-7410.115750	30.6983	130.059	-2.0867	0.00025858	0.019892
Cluster-7410.114941	18.3353	81.3877	-2.151	0.00025962	0.019927
Cluster-7410.114451	198.619	563.794	-1.5061	0.00026013	0.019956
Cluster-7410.23918	5.27651	77.8142	-3.879	0.0002606	0.019981
Cluster-7410.77572	253.221	538.747	-1.0896	0.0002607	0.019981
Cluster-7410.119491	77.2912	282.921	-1.8735	0.00026106	0.01999
Cluster-7410.36774	73.2235	197.243	-1.4314	0.00026122	0.019993
Cluster-7410.75604	0.707525	20.9512	-4.8891	0.00026349	0.020138
Cluster-7410.113778	0	13.6423	-6.1265	0.00026411	0.020157
Cluster-15250.0	1.07157	20.5905	-4.2729	0.00026458	0.020183
Cluster-7410.8669	6.81294	48.473	-2.8348	0.00026523	0.020205
Cluster-7410.109127	95.757	291.74	-1.6084	0.00026694	0.02031
Cluster-7410.13322	47.2354	167.693	-1.8299	0.00026698	0.02031
Cluster-7410.6626	0.353838	16.6116	-5.4487	0.00026951	0.020464
Cluster-7410.9026	13.0492	63.3572	-2.2815	0.00027291	0.020683
Cluster-7410.22444	57.1707	215.773	-1.9181	0.00027414	0.020748
Cluster-7410.47474	148.34	461.399	-1.6368	0.00027667	0.020909
Cluster-7410.11639	67.5306	261.191	-1.9527	0.0002771	0.020923
Cluster-7410.66587	105.24	364.889	-1.793	0.00027752	0.020945
Cluster-7410.44797	0.36389	16.7474	-5.4636	0.00027934	0.021043
Cluster-7410.118289	310.869	680.873	-1.1315	0.00028303	0.021302
Cluster-7410.54263	1955.97	6093.42	-1.6394	0.00028366	0.021339
Cluster-7410.23256	213.97	637.851	-1.5762	0.00028399	0.021344
Cluster-7410.12693	2.81015	25.8614	-3.1984	0.00028497	0.021406
Cluster-7410.71970	9.20909	46.4457	-2.3346	0.00028636	0.021483
Cluster-7410.62387	45.941	124.47	-1.4369	0.00028693	0.021515
Cluster-37893.0	0	12.7358	-6.0269	0.00028742	0.021542
Cluster-7410.116641	13.6555	67.4305	-2.3032	0.00028926	0.02167
Cluster-7410.113481	28.3444	93.9787	-1.7284	0.00029103	0.021783
Cluster-7410.77663	48.9627	135.861	-1.471	0.00029186	0.021835
Cluster-7410.121655	76.7631	189.045	-1.301	0.00029483	0.021996
Cluster-7410.12376	36.5806	110.476	-1.5919	0.00029482	0.021996
Cluster-37039.0	0.36389	18.9255	-5.6334	0.00029584	0.022021
Cluster-7410.60937	2.77954	29.4311	-3.3896	0.00029784	0.022119
Cluster-7410.66519	1196.56	2715.98	-1.1826	0.00029935	0.022201
Cluster-37901.0	188.12	597.161	-1.6671	0.00030037	0.022238
Cluster-7410.34851	217.625	640.778	-1.5588	0.00030037	0.022238
Cluster-7410.4170	9.33991	58.8853	-2.6648	0.00030051	0.022238
Cluster-7410.107303	12.7065	55.468	-2.1242	0.0003027	0.022338
Cluster-7410.113418	108.438	576.259	-2.4089	0.00030321	0.022355
Cluster-7410.71693	145.144	306.412	-1.0786	0.00030358	0.022372
Cluster-7410.115519	353.218	737.669	-1.0625	0.00030531	0.022469
Cluster-7410.88988	377.643	764.884	-1.0184	0.00030546	0.02247
Cluster-7410.119685	4.83129	45.4554	-3.2235	0.0003059	0.022492
Cluster-7410.102064	3.60875	42.3221	-3.5595	0.00030643	0.022506
Cluster-7410.22598	0.72778	21.0226	-4.8809	0.00030802	0.022581
Cluster-7410.31910	126.733	513.974	-2.0208	0.00030809	0.022581
Cluster-7410.7443	65.4015	291.164	-2.1564	0.00030776	0.022581
Cluster-7410.40285	0	12.115	-5.9575	0.00030874	0.022609
Cluster-7410.8817	0	12.1582	-5.9622	0.00030978	0.022675
Cluster-7410.112556	7.72261	42.7111	-2.4664	0.00031265	0.022864
Cluster-7410.6786	1.06152	26.6383	-4.6476	0.00031308	0.022875
Cluster-7410.34090	29.3646	95.9287	-1.7103	0.00031484	0.022983
Cluster-7410.32244	0.687269	20.5764	-4.8727	0.00031571	0.023037
Cluster-7410.32987	135.975	331.513	-1.287	0.00031834	0.023196
Cluster-7410.115953	151.19	430.904	-1.5123	0.0003191	0.023221
Cluster-7410.107031	98.3832	260.813	-1.4061	0.00032065	0.023303
Cluster-33904.0	23.1569	93.8729	-2.0158	0.0003217	0.023348
Cluster-7410.97769	84.9702	269.143	-1.6632	0.00032257	0.023369
Cluster-7410.118333	0.353838	16.6592	-5.4506	0.00032639	0.023521
Cluster-7410.40246	9.93733	61.4372	-2.6295	0.00032682	0.023535
Cluster-21059.0	2.14283	25.0694	-3.5542	0.00032768	0.023582
Cluster-7410.113417	6.33772	44.4395	-2.8051	0.00033088	0.023791
Cluster-7410.41930	1.75899	23.4742	-3.735	0.00033483	0.024011
Cluster-7410.105641	2.10247	22.3851	-3.4039	0.00033559	0.024043
Cluster-7410.120650	40.6565	131.087	-1.6906	0.00033668	0.024102
Cluster-7410.102335	8.4705	51.9141	-2.6127	0.0003377	0.024122
Cluster-7410.41287	1.73858	22.9451	-3.7105	0.00033764	0.024122
Cluster-7410.7139	0	11.6167	-5.8961	0.00033756	0.024122
Cluster-7410.8074	35.6806	117.942	-1.7257	0.00033894	0.0242
Cluster-7410.72299	11.1091	53.8762	-2.2827	0.00034086	0.024305
Cluster-39231.0	0.36389	16.6962	-5.4537	0.00034253	0.024403
Cluster-7410.97592	0	14.2676	-6.1971	0.00034329	0.024424
Cluster-7410.39674	2.8202	28.1647	-3.3139	0.00034356	0.024433
Cluster-7410.48906	876.746	1882.94	-1.1028	0.00034379	0.024439
Cluster-3177.0	0	11.7631	-5.9155	0.00034528	0.024534
Cluster-7410.69138	34.0853	113.91	-1.7441	0.00034969	0.024826
Cluster-7410.31294	199.212	733.879	-1.8811	0.00034998	0.024835
Cluster-7410.118829	0	12.055	-5.9508	0.00035013	0.024836
Cluster-7410.44794	22.9757	72.1333	-1.6492	0.00035085	0.024865
Cluster-7410.50550	4.2354	29.6675	-2.8098	0.00035464	0.025079
Cluster-12734.0	40.443	112.634	-1.4773	0.00035581	0.025139
Cluster-7410.55359	185.213	522.913	-1.498	0.00035731	0.025223
Cluster-7410.84481	0	12.7102	-6.0265	0.00035858	0.025302
Cluster-28941.0	0	11.5532	-5.886	0.00036503	0.025698
Cluster-7410.68246	793.557	2045.49	-1.366	0.00036605	0.02574
Cluster-7410.97171	39.5414	158.654	-2.0056	0.00036944	0.025956
Cluster-7410.77262	256.432	548.378	-1.0963	0.00037192	0.026096
Cluster-7410.106371	472.678	1073.18	-1.1834	0.00037433	0.02622
Cluster-7410.109689	0	11.6141	-5.8957	0.00037468	0.026234
Cluster-7410.63010	20.9737	96.4627	-2.1968	0.00037486	0.026235
Cluster-7410.57432	36.7523	110.705	-1.5909	0.00037636	0.026318
Cluster-7410.97780	110.393	263.023	-1.254	0.0003787	0.026433
Cluster-7410.70457	664.428	1631.11	-1.2957	0.0003794	0.026462
Cluster-7410.74376	65.5821	178.267	-1.4443	0.00037957	0.026462
Cluster-7410.23524	1.05131	22.4115	-4.4026	0.00038018	0.026485
Cluster-7410.80308	55.2718	185.603	-1.7456	0.00038087	0.026519
Cluster-7410.76186	37.0064	103.47	-1.4815	0.00039033	0.027016
Cluster-7410.39178	29.0417	89.5288	-1.624	0.00039091	0.027044
Cluster-7410.119023	0	12.0047	-5.9403	0.00039257	0.027136
Cluster-7410.7935	8.49106	44.3468	-2.3853	0.00039475	0.02723
Cluster-7410.106770	30.6193	107.818	-1.8182	0.00039928	0.027437
Cluster-7410.13268	48.0737	142.571	-1.5702	0.00040048	0.027496
Cluster-7410.70709	95.9961	352.693	-1.8786	0.00040249	0.027609
Cluster-7410.116547	4.22535	45.1713	-3.4131	0.00040386	0.027624
Cluster-7410.60452	22.2287	99.7654	-2.1684	0.00040388	0.027624
Cluster-7410.91513	306.46	766.272	-1.3223	0.00040486	0.02768
Cluster-7410.107013	0	11.6405	-5.9014	0.00040606	0.027716
Cluster-7410.111192	52.0454	145.684	-1.484	0.00040727	0.027774
Cluster-7410.55576	8.35947	69.4999	-3.05	0.00040747	0.027776
Cluster-7410.91968	14.7682	59.8569	-2.0145	0.00040885	0.027847
Cluster-7410.17670	202.873	661.455	-1.7057	0.00041064	0.027923
Cluster-7410.24147	14.5956	96.5655	-2.7296	0.00041231	0.027989
Cluster-7410.5689	0	11.8186	-5.9166	0.00041451	0.028126
Cluster-7410.89546	43.4945	154.71	-1.8328	0.00041642	0.028233
Cluster-7410.73553	2.85081	29.3368	-3.3694	0.000418	0.028316
Cluster-7410.30135	27.8786	97.4894	-1.8088	0.00041875	0.02832
Cluster-20815.0	1.41535	23.1849	-4.0352	0.00041908	0.028331
Cluster-7410.23032	33.5394	115.291	-1.7832	0.00042039	0.028396
Cluster-7410.88789	36.3192	118.198	-1.7059	0.00042182	0.02848
Cluster-7410.6664	80.9385	207.497	-1.3582	0.00042495	0.028632
Cluster-7410.42788	10.5727	61.0626	-2.532	0.00042591	0.028673
Cluster-10063.0	0	12.8231	-6.0402	0.00042791	0.028784
Cluster-3150.0	0	11.5814	-5.8894	0.00042812	0.028786
Cluster-7410.58086	215.199	591.244	-1.4582	0.00043018	0.028889
Cluster-7410.74893	0.717729	21.1116	-4.8944	0.00043003	0.028889
Cluster-7410.79790	524.518	1208.58	-1.2045	0.00043195	0.028972
Cluster-6120.0	0	11.2869	-5.852	0.00043233	0.028985
Cluster-7410.72594	349.483	754.265	-1.1096	0.00043319	0.029013
Cluster-7410.90278	24.0161	85.0447	-1.8244	0.00043328	0.029013
Cluster-7410.112978	3.89192	29.3032	-2.9109	0.00043403	0.029017
Cluster-7410.81421	10.3204	51.2016	-2.313	0.00043439	0.029017
Cluster-7410.81021	132.478	281.972	-1.0894	0.00043571	0.029073
Cluster-7410.35747	0.343634	16.4554	-5.4325	0.00043641	0.029091
Cluster-7410.35638	191.507	464.499	-1.2785	0.00043976	0.029254
Cluster-7410.79234	40.7066	115.471	-1.5031	0.00044078	0.02931
Cluster-21620.0	8.76372	56.0227	-2.6753	0.00044107	0.029317
Cluster-7410.117950	21.7028	96.8327	-2.162	0.00044167	0.029333
Cluster-7410.30243	10.1998	55.1823	-2.4332	0.0004425	0.029377
Cluster-7410.43891	1.06152	20.7404	-4.29	0.00044531	0.029512
Cluster-7410.102065	22.5611	93.2978	-2.0447	0.00044604	0.02954
Cluster-7410.103220	12.2721	81.3549	-2.7266	0.00044988	0.02973
Cluster-7410.56111	104.478	305.822	-1.5492	0.00045183	0.029796
Cluster-7410.86963	226.249	810.444	-1.8406	0.00045184	0.029796
Cluster-7410.11267	0	12.0417	-5.9446	0.00045213	0.029797
Cluster-7410.71556	57.625	156.012	-1.4359	0.00045466	0.029952
Cluster-7410.13767	127.471	384.575	-1.5941	0.00045514	0.029959
Cluster-20940.0	9.33905	70.1228	-2.9028	0.0004561	0.029998
Cluster-7410.114883	14.4246	84.2596	-2.5508	0.00045735	0.030051
Cluster-7410.5779	80.8247	217.558	-1.4286	0.00045824	0.03009
Cluster-7410.15936	1.09167	21.7467	-4.3452	0.00045997	0.030155
Cluster-7410.40512	0.353838	17.4608	-5.518	0.00046204	0.030258
Cluster-7410.60981	16.8091	68.2222	-2.0169	0.0004621	0.030258
Cluster-7410.30276	6.82314	41.4376	-2.6112	0.00046414	0.030367
Cluster-7410.43727	17.2239	74.264	-2.1074	0.00047083	0.030669
Cluster-7410.31196	120.917	301.312	-1.3181	0.00047122	0.030682
Cluster-7410.66367	292.702	721.837	-1.3021	0.00047409	0.030771
Cluster-7410.43825	54.3817	155.573	-1.5144	0.00047472	0.030799
Cluster-7410.32743	2.52713	33.9973	-3.7589	0.00047577	0.030843
Cluster-41231.0	0.717729	19.6081	-4.7912	0.00047932	0.030975
Cluster-31454.0	0	10.9871	-5.816	0.00048244	0.031139
Cluster-7410.113616	10.3815	61.7408	-2.5792	0.00048463	0.031243
Cluster-7410.12164	110.207	405.363	-1.8801	0.00048696	0.031381
Cluster-7410.79508	54.7868	143.407	-1.3891	0.00048885	0.031465
Cluster-24420.0	1.76919	25.1682	-3.8309	0.00049106	0.031558
Cluster-7410.94829	3.80039	36.5619	-3.2561	0.00049166	0.031583
Cluster-7410.119590	4.23555	38.6369	-3.1874	0.00049547	0.031778
Cluster-7410.87817	322.931	801.698	-1.3123	0.00049668	0.031831
Cluster-7410.49380	81.5316	195.296	-1.2611	0.0004969	0.031832
Cluster-7410.106967	74.345	223.341	-1.5867	0.00049898	0.031928
Cluster-7410.17862	11.2809	46.9519	-2.0579	0.00050543	0.032289
Cluster-7410.40583	1.44551	1021.2	-9.4684	0.0005057	0.032294
Cluster-7410.108697	22.2987	70.9763	-1.6716	0.00050834	0.032413
Cluster-7410.54949	91.6496	263.949	-1.5259	0.00050835	0.032413
Cluster-7410.105596	0.353838	21.6575	-5.829	0.00051098	0.032547
Cluster-7410.65439	282.027	648.739	-1.2025	0.00051145	0.032547
Cluster-7410.61131	23.7139	70.4199	-1.5703	0.00051176	0.032554
Cluster-7410.14029	5.0139	34.8325	-2.8008	0.00051332	0.032589
Cluster-3116.0	0	11.5294	-5.8808	0.00051774	0.032818
Cluster-7410.113047	476.103	6538.9	-3.7798	0.00051763	0.032818
Cluster-7410.105945	34.9337	108.298	-1.6345	0.0005315	0.033521
Cluster-7410.10869	163.198	331.817	-1.0243	0.00053146	0.033521
Cluster-7410.68586	560.063	1393.04	-1.3143	0.00053268	0.033569
Cluster-7410.115321	23.1887	110.643	-2.2516	0.00053428	0.033618
Cluster-7410.119643	0	12.6749	-6.0208	0.00053669	0.033744
Cluster-7410.16274	0	12.4439	-5.9935	0.00053877	0.033822
Cluster-7410.100130	0.707677	19.9917	-4.8183	0.00054215	0.034021
Cluster-7410.25821	17.1047	117.328	-2.7785	0.0005428	0.034049
Cluster-7410.85231	9.16873	51.5666	-2.4884	0.00054696	0.034284
Cluster-7410.59230	9.29971	44.1256	-2.2524	0.00055326	0.034585
Cluster-2389.0	0	10.9033	-5.8029	0.00055555	0.034675
Cluster-7410.13255	1090.7	3917.7	-1.8449	0.00055548	0.034675
Cluster-7410.59535	247.529	689.769	-1.4783	0.00055552	0.034675
Cluster-7410.76067	2.17329	29.3845	-3.7768	0.00055954	0.03483
Cluster-7410.56935	17.6083	60.9885	-1.7929	0.0005609	0.034862
Cluster-7410.65908	2760.17	6818.88	-1.3048	0.00056079	0.034862
Cluster-7410.73656	878.187	2280.38	-1.3768	0.00056336	0.034989
Cluster-7410.113123	4.91262	35.8756	-2.8612	0.00056416	0.035011
Cluster-7410.28356	45.3761	128.326	-1.4991	0.00056416	0.035011
Cluster-7410.74679	1255.18	3110.86	-1.3094	0.00056459	0.035024
Cluster-25524.0	7.79328	42.9642	-2.4668	0.0005656	0.035073
Cluster-35595.0	2.86056	26.3905	-3.2168	0.00056903	0.035229
Cluster-7410.1404	4.29632	33.0785	-2.9522	0.0005692	0.035229
Cluster-7410.26218	0	11.7411	-5.915	0.00057107	0.035332
Cluster-7410.10276	0.687269	24.1859	-5.1151	0.00057566	0.035538
Cluster-7410.92512	47.5175	128.89	-1.4376	0.00057572	0.035538
Cluster-7410.49798	73.5383	193.868	-1.3978	0.00057617	0.035553
Cluster-7410.25421	1.06152	30.0501	-4.8235	0.00057799	0.035638
Cluster-7410.68071	615.037	2293.82	-1.8989	0.00057825	0.035641
Cluster-7410.52016	0.717729	20.2599	-4.8395	0.00058216	0.035838
Cluster-26340.0	8.79372	46.944	-2.4178	0.00058442	0.035939
Cluster-7410.63527	110.645	280.59	-1.3414	0.0005881	0.036106
Cluster-7410.46978	0.697473	18.6142	-4.722	0.00059102	0.036249
Cluster-7410.14068	2.14283	23.0526	-3.4353	0.00059445	0.036432
Cluster-7410.92025	1125.68	2649.73	-1.2349	0.0005953	0.036471
Cluster-7410.67635	290.8	607.369	-1.0627	0.00059626	0.036516
Cluster-7410.26768	305.019	849.203	-1.4775	0.00060154	0.036742
Cluster-7410.116546	0	10.7313	-5.7787	0.00060894	0.037096
Cluster-30303.0	35.6819	124.442	-1.8059	0.0006117	0.037223
Cluster-7410.24515	39.1386	114.745	-1.5545	0.00061308	0.037279
Cluster-33352.1	1.09167	21.6487	-4.3322	0.00061435	0.037303
Cluster-7410.77292	118.078	302.334	-1.3562	0.0006144	0.037303
Cluster-7410.117682	1.06152	20.4459	-4.2692	0.00061473	0.037309
Cluster-26537.0	5.72142	42.5436	-2.9038	0.000615	0.037312
Cluster-7410.82266	93.7346	226.561	-1.2727	0.0006155	0.037328
Cluster-7410.9930	112.467	262.595	-1.2244	0.00061846	0.03748
Cluster-7410.58704	3333.44	11374.6	-1.7707	0.00062165	0.037605
Cluster-7410.72895	117.872	312.69	-1.409	0.00062174	0.037605
Cluster-7410.76501	677.944	1389.34	-1.0353	0.00062566	0.03779
Cluster-7410.88997	110.251	251.801	-1.1903	0.00062784	0.037879
Cluster-7410.113742	26.3917	90.3322	-1.7722	0.00062997	0.037976
Cluster-7410.56344	0.36389	17.0815	-5.4855	0.00063015	0.037976
Cluster-7410.65999	3048.2	8423.63	-1.4664	0.00063041	0.037978
Cluster-7410.11847	3.56808	27.8297	-2.9718	0.00063433	0.038158
Cluster-7410.18524	43.3705	244.163	-2.4917	0.00063458	0.038159
Cluster-7410.68563	29.8095	84.8118	-1.5086	0.00063588	0.038204
Cluster-7410.11609	14.8892	55.4866	-1.9008	0.0006377	0.038261
Cluster-7410.35759	0	11.4351	-5.8771	0.0006393	0.038326
Cluster-7410.66806	314.28	668.527	-1.0894	0.00063931	0.038326
Cluster-7747.0	2.10247	25.6514	-3.598	0.00064027	0.038359
Cluster-7410.70552	399.116	873.843	-1.1309	0.00064137	0.038396
Cluster-7410.51730	18.7417	73.576	-1.9736	0.00064293	0.038444
Cluster-7410.60078	218.741	446.584	-1.0302	0.00064356	0.038444
Cluster-7410.9785	7.7022	38.6016	-2.3224	0.00064331	0.038444
Cluster-7410.76586	10.3312	50.5242	-2.2928	0.00064677	0.038621
Cluster-7410.72763	37.5212	102.885	-1.457	0.00065515	0.039035
Cluster-7410.25254	0	10.8398	-5.7923	0.00065584	0.039061
Cluster-7410.107997	5.27636	30.1877	-2.5111	0.00065744	0.0391
Cluster-7410.30294	0.687269	19.0623	-4.7636	0.00065718	0.0391
Cluster-7410.61339	381.458	1044.1	-1.4528	0.00066362	0.039409
Cluster-7410.94290	73.1763	200.789	-1.4576	0.00066345	0.039409
Cluster-7410.113865	43.3043	114.412	-1.4016	0.00066395	0.039415
Cluster-7410.84092	1396.1	4313.37	-1.6275	0.00066871	0.03964
Cluster-7410.4391	63.5516	244.513	-1.9461	0.00067332	0.03984
Cluster-7410.44923	388.873	797.678	-1.037	0.00067313	0.03984
Cluster-7410.5764	6.78278	36.5037	-2.4352	0.00067364	0.039845
Cluster-7410.74104	124.833	316.803	-1.3427	0.00067907	0.040093
Cluster-7410.82263	264.3	573.506	-1.1179	0.00068275	0.04028
Cluster-7410.13164	8.06579	42.6263	-2.3974	0.00068335	0.040287
Cluster-7410.57457	202.905	617.33	-1.6058	0.0006852	0.040367
Cluster-7410.96605	7.83379	43.3238	-2.4673	0.00068749	0.040458
Cluster-7410.37408	860.249	2382.91	-1.47	0.00068847	0.040486
Cluster-7410.28507	8.45999	61.2688	-2.8534	0.00069309	0.040714
Cluster-7410.86093	49.3701	169.49	-1.7807	0.00069448	0.040768
Cluster-7410.9399	365.711	969.169	-1.4061	0.00069452	0.040768
Cluster-7410.22771	21.3368	96.1779	-2.169	0.00070022	0.041054
Cluster-35657.0	0.343634	14.3514	-5.2413	0.00070259	0.041138
Cluster-7410.99000	8.15763	38.3978	-2.2344	0.00070448	0.04119
Cluster-7410.72115	96.3631	213.21	-1.1465	0.00070641	0.041258
Cluster-7410.46384	5.66081	30.8641	-2.446	0.00070755	0.041295
Cluster-7410.118990	244.388	566.055	-1.2119	0.00071101	0.041423
Cluster-7410.95525	89.8226	275.273	-1.6166	0.00071224	0.041479
Cluster-7410.14697	167.986	396.561	-1.2389	0.00071325	0.041509
Cluster-7410.113265	13.666	55.1576	-2.0117	0.0007145	0.041526
Cluster-7410.7903	38.0162	175.394	-2.2045	0.00071459	0.041526
Cluster-7410.7981	733.526	1972.19	-1.427	0.00071436	0.041526
Cluster-7410.113177	229.399	887.408	-1.9518	0.00071658	0.041598
Cluster-34771.0	13.3319	55.8498	-2.0637	0.00071714	0.041616
Cluster-7410.33563	192.794	420.61	-1.1263	0.0007188	0.041682
Cluster-7410.40270	71.5193	223.201	-1.6432	0.00071861	0.041682
Cluster-7410.107306	27.5761	88.9564	-1.6878	0.00071963	0.041716
Cluster-3715.0	2.83071	32.6693	-3.5295	0.00072234	0.041798
Cluster-7410.58345	284.382	2905.55	-3.353	0.0007222	0.041798
Cluster-7410.86993	859.952	1765.54	-1.0378	0.00072173	0.041798
Cluster-7410.20370	2.87091	40.6043	-3.8266	0.00072367	0.041839
Cluster-7410.12238	101.089	365.32	-1.8543	0.00072671	0.041976
Cluster-7410.55276	16.1428	62.2204	-1.9459	0.00073008	0.042097
Cluster-7410.11019	240.589	634.384	-1.3984	0.00073269	0.042187
Cluster-7410.74969	16.6074	65.499	-1.9766	0.00074015	0.042496
Cluster-7410.32949	0.353838	15.5304	-5.3527	0.00074143	0.042555
Cluster-7410.10532	810.805	1788.86	-1.1415	0.00074349	0.042658
Cluster-7410.70005	1628.31	3328.88	-1.0316	0.00075006	0.042959
Cluster-7410.8233	0	11.0673	-5.8256	0.00075178	0.043027
Cluster-7410.24534	17.6895	59.8729	-1.7619	0.00075666	0.04324
Cluster-4524.0	0	13.4148	-6.0989	0.00075752	0.043265
Cluster-7410.4238	3.18409	24.7308	-2.9542	0.00076257	0.043502
Cluster-7410.70984	1439.32	3182.4	-1.1449	0.00076327	0.043517
Cluster-7410.37788	0.36389	18.6548	-5.6144	0.00076586	0.043646
Cluster-7410.12265	1.38474	19.2519	-3.7805	0.00076666	0.043664
Cluster-7410.17445	28.0103	83.0552	-1.5709	0.00077455	0.044021
Cluster-7410.68093	172.679	384.422	-1.1547	0.00077798	0.044185
Cluster-7410.108776	0.353838	15.0013	-5.2984	0.00077866	0.044209
Cluster-7410.39419	23.4601	92.3251	-1.9721	0.00078143	0.044321
Cluster-7410.58026	384.321	940.775	-1.2913	0.00078174	0.044321
Cluster-7410.46831	18.1242	58.8181	-1.7004	0.00078323	0.044355
Cluster-7410.83335	30.5859	135.288	-2.1462	0.00078333	0.044355
Cluster-7410.37407	398.364	1083.36	-1.4436	0.00078702	0.044496
Cluster-7410.51964	0	11.585	-5.8899	0.00078963	0.044592
Cluster-7410.25285	14.3729	64.8015	-2.1694	0.00079141	0.044667
Cluster-7410.99606	1.07157	21.4997	-4.3377	0.0007935	0.04477
Cluster-7410.36006	663.138	2683.6	-2.0168	0.00079971	0.045058
Cluster-7410.37503	19.7514	60.8623	-1.6227	0.00080042	0.045066
Cluster-7410.67672	20.216	65.3386	-1.6932	0.00080161	0.045105
Cluster-7410.95145	46.9015	114.753	-1.2905	0.00080174	0.045105
Cluster-7410.110807	17.5168	64.7699	-1.8847	0.00080629	0.045303
Cluster-7410.71908	746.91	2517.89	-1.7533	0.00081841	0.045873
Cluster-7410.3216	21.4405	95.268	-2.153	0.00082117	0.046012
Cluster-7410.86443	8.40973	39.322	-2.2189	0.00082356	0.046098
Cluster-8948.0	1.4353	19.5649	-3.7793	0.00082499	0.046149
Cluster-7410.105264	0.36389	22.3728	-5.8792	0.00082636	0.046191
Cluster-7410.116040	141.334	406.69	-1.5262	0.00083434	0.046542
Cluster-7410.37360	85.3969	257.371	-1.591	0.00083682	0.046664
Cluster-7410.41438	16.628	60.82	-1.8707	0.00083787	0.046706
Cluster-7410.62382	259.988	560.292	-1.1077	0.00083955	0.046772
Cluster-7410.79078	2.14313	27.1647	-3.6724	0.00083963	0.046772
Cluster-7410.60333	42.4026	146.48	-1.7904	0.00084294	0.046941
Cluster-12333.0	1.0309	19.1028	-4.1865	0.00084461	0.046985
Cluster-39800.0	0	13.6301	-6.1321	0.00084523	0.047004
Cluster-7410.27788	1.41505	19.2448	-3.764	0.00084818	0.047136
Cluster-7410.39479	6.03444	32.358	-2.4241	0.00085388	0.047402
Cluster-7410.67500	123.412	255.18	-1.0482	0.00085568	0.047455
Cluster-7410.117876	18.3669	60.7053	-1.7223	0.0008705	0.048032
Cluster-7410.26515	30.9612	153.061	-2.3071	0.00087198	0.04808
Cluster-7410.80307	139.101	411.331	-1.5636	0.00087194	0.04808
Cluster-7410.38501	10.5328	44.1458	-2.0624	0.00088047	0.048434
Cluster-19389.1	1.40515	21.3101	-3.9134	0.00088399	0.048551
Cluster-7410.100104	1.75899	22.2308	-3.6595	0.00088515	0.048551
Cluster-7410.13924	63.7915	182.428	-1.5165	0.00088518	0.048551
Cluster-7410.50457	61.1339	139.185	-1.1864	0.00088436	0.048551
Cluster-7410.57012	43.5565	114.371	-1.3951	0.0008834	0.048551
Cluster-7410.63699	1382.71	2993.29	-1.1142	0.00088476	0.048551
Cluster-7410.88108	140.598	364.084	-1.3723	0.00088397	0.048551
Cluster-7410.57486	3.90182	31.8087	-3.0327	0.00088962	0.04875
Cluster-7410.95151	78.4305	211.595	-1.4339	0.0009104	0.049577
Cluster-7410.83008	32.2855	138.564	-2.1053	0.00091112	0.0496
Cluster-7410.15444	1.41535	23.5676	-4.0584	0.00091225	0.049645
Cluster-7410.45045	29.94	83.4908	-1.4778	0.00091379	0.049696
Cluster-7410.23163	3.15363	23.3013	-2.8779	0.00091709	0.049858
Cluster-7410.107561	5.90301	44.7076	-2.9139	0.00092078	0.049992

## Sheet: S3 vs. S1 DEG_up
Unigene_ID	S3_readcount	S1_readcount	log2FoldChange	pval	padj
Cluster-7410.67148	11742.6	9.01478	10.359	3.7724e-129	6.1663e-124
Cluster-7410.66230	27313.3	374.376	6.1885	1.5706e-77	8.5576e-73
Cluster-7410.65353	9443.88	158.606	5.8958	1.7174e-76	7.018e-72
Cluster-7410.65671	4699.45	29.5474	7.3138	1.1135e-74	3.6403e-70
Cluster-7410.72438	10651.4	115.856	6.5244	3.753e-72	1.0224e-67
Cluster-7410.67074	16684.1	256.929	6.0203	7.7024e-71	1.7986e-66
Cluster-7410.66362	16084.2	156.52	6.6825	1.3851e-70	2.8302e-66
Cluster-7410.66028	17848.3	196.254	6.5057	8.206e-69	1.4904e-64
Cluster-7410.85464	2114.95	14.9804	7.1441	3.1745e-67	5.189e-63
Cluster-7410.66566	28539.5	341.365	6.3846	1.6271e-66	2.4178e-62
Cluster-7410.61859	3596.89	83.2761	5.4336	2.5653e-63	3.4943e-59
Cluster-7410.66782	158447	2430.67	6.0265	4.4177e-63	5.5547e-59
Cluster-7410.68963	12324.1	145.603	6.4028	6.1051e-62	7.1281e-58
Cluster-7410.65181	4824.19	143.472	5.0705	7.7397e-62	8.4341e-58
Cluster-7410.66164	1359.73	16.8461	6.3354	1.5582e-61	1.5919e-57
Cluster-7410.67788	9665.68	100.187	6.5889	2.8501e-60	2.7404e-56
Cluster-7410.66024	6884.89	14.638	8.8862	7.7579e-59	7.045e-55
Cluster-7410.64586	3445.73	36.5992	6.5646	2.2459e-58	1.9322e-54
Cluster-7410.66919	367289	6701.75	5.7763	5.0025e-58	4.0885e-54
Cluster-7410.67698	8386.08	66.9163	6.9706	4.4032e-57	3.4273e-53
Cluster-7410.70703	3267.34	22.902	7.1475	9.0755e-57	6.743e-53
Cluster-7410.65492	1904.15	34.1161	5.7974	4.195e-56	2.9813e-52
Cluster-7410.70267	1362.69	11.9067	6.83	5.108e-56	3.4789e-52
Cluster-7410.62228	4632.59	167.919	4.785	3.9634e-54	2.4917e-50
Cluster-7410.65593	30217.3	204.415	7.2093	3.9189e-54	2.4917e-50
Cluster-7410.68091	7965.35	8.00341	9.9809	2.0744e-53	1.2558e-49
Cluster-7410.57142	2786.47	3.91653	9.498	4.1128e-52	2.3182e-48
Cluster-7410.66646	6569.04	92.2905	6.1532	5.7493e-52	3.1325e-48
Cluster-7410.66242	6306.32	269.935	4.5464	7.0263e-52	3.7048e-48
Cluster-7410.91772	2344.71	1.98242	10.257	3.4462e-51	1.7603e-47
Cluster-7410.58334	2266.76	8.6223	8.0418	1.6634e-50	7.9971e-47
Cluster-7410.67485	11800.9	65.3542	7.4948	3.7378e-50	1.7456e-46
Cluster-7410.66027	4680.43	36.3921	7.0155	7.8564e-50	3.5672e-46
Cluster-7410.61591	1429.06	5.09826	8.1347	1.9592e-49	8.6552e-46
Cluster-7410.67787	955.109	19.6819	5.6098	6.2378e-49	2.6144e-45
Cluster-7410.65727	2194.9	37.3364	5.8763	4.0184e-48	1.6421e-44
Cluster-7410.67292	5527.53	36.3198	7.2502	4.7198e-48	1.8369e-44
Cluster-7410.53861	2002.08	3.13074	9.3071	1.1751e-47	4.4671e-44
Cluster-7410.67991	18535.8	120.66	7.2656	2.0077e-47	7.4583e-44
Cluster-7410.67252	6918.1	31.0245	7.7908	7.9164e-47	2.8131e-43
Cluster-7410.38403	1003.09	11.7083	6.4189	1.4521e-46	5.05e-43
Cluster-7410.88311	1778.07	5.705	8.3248	3.0351e-46	1.0336e-42
Cluster-7410.67075	15350.9	157.426	6.6082	5.1512e-46	1.7184e-42
Cluster-7410.65538	2937.9	132.253	4.4723	2.1554e-45	7.0464e-42
Cluster-7410.65730	833.871	5.61623	7.1995	3.3104e-45	1.061e-41
Cluster-7410.65732	1332.07	36.4112	5.1948	7.1528e-45	2.2484e-41
Cluster-7410.66231	2440.17	4.74098	9.0533	1.904e-44	5.7881e-41
Cluster-7410.76747	1832.61	5.1913	8.4791	1.9122e-44	5.7881e-41
Cluster-7410.68493	6171.86	44.223	7.1239	7.359e-44	2.1871e-40
Cluster-7410.75772	2490.82	102.755	4.5987	1.1092e-43	3.2377e-40
Cluster-7410.65466	3932.88	52.3214	6.2329	1.2388e-43	3.5524e-40
Cluster-7410.78583	2526.58	26.2184	6.6026	2.8038e-43	7.9018e-40
Cluster-7410.48853	688.732	11.0788	5.9568	7.1965e-43	1.9938e-39
Cluster-7410.66381	27343.8	251.684	6.763	4.2147e-42	1.1112e-38
Cluster-7410.70291	962.43	26.262	5.1938	4.9197e-42	1.2764e-38
Cluster-7410.64934	2511.41	28.3612	6.4694	5.6917e-42	1.4537e-38
Cluster-7410.71558	3050.01	47.6058	6.0013	1.011e-41	2.5425e-38
Cluster-7410.72455	1858.48	2.03599	9.9074	2.1104e-41	5.1486e-38
Cluster-7410.48855	801.46	6.19922	7.0371	8.0943e-41	1.8901e-37
Cluster-7410.68697	1956	42.1127	5.5422	1.3257e-40	3.0096e-37
Cluster-7410.66759	15438.4	415.89	5.2149	1.4214e-40	3.1827e-37
Cluster-7410.66029	6647.73	48.0023	7.1198	1.9083e-40	4.2152e-37
Cluster-7410.66655	33237.7	504.951	6.0405	8.3943e-40	1.8295e-36
Cluster-7410.59955	1412.34	1.64793	9.7893	2.3407e-39	5.0342e-36
Cluster-7410.73316	18889.6	177.58	6.7332	2.4021e-39	5.0992e-36
Cluster-7410.68698	2024.38	44.9836	5.4974	2.7542e-39	5.7718e-36
Cluster-7410.66163	5106.26	85.8357	5.8976	7.6183e-39	1.5566e-35
Cluster-7410.49249	1712.22	8.47224	7.673	1.3583e-38	2.7411e-35
Cluster-7410.51415	569.359	9.19826	5.9512	9.6447e-38	1.8994e-34
Cluster-7410.58291	4013.09	97.7018	5.357	4.8203e-37	9.2696e-34
Cluster-7410.44256	624.887	11.0252	5.8191	5.4801e-37	1.0416e-33
Cluster-7410.68322	5967.83	70.0011	6.4122	9.4123e-37	1.7483e-33
Cluster-7410.67150	18279.8	108.086	7.4045	1.3955e-36	2.5345e-33
Cluster-7410.74804	2490.22	7.20796	8.4468	1.4417e-36	2.5896e-33
Cluster-7410.68327	12458.8	150.683	6.3687	4.2056e-36	7.3918e-33
Cluster-7410.61802	4774.15	25.0955	7.5812	5.2887e-36	9.0998e-33
Cluster-7410.41654	623.278	8.50027	6.1897	7.3862e-36	1.2447e-32
Cluster-7410.62673	1743.74	121.706	3.8407	7.4703e-36	1.246e-32
Cluster-7410.62229	8175.46	243.811	5.0658	1.0435e-35	1.7229e-32
Cluster-7410.67642	1531.78	36.2734	5.4052	2.6866e-35	4.3914e-32
Cluster-7410.72006	1629.23	80.6451	4.3385	3.3142e-35	5.3111e-32
Cluster-7410.52737	875.633	2.95693	8.2424	4.1301e-35	6.5544e-32
Cluster-7410.73811	1264.65	58.2467	4.4431	4.1746e-35	6.5612e-32
Cluster-7410.66368	11649.3	263.032	5.4685	7.562e-35	1.1445e-31
Cluster-7410.67483	3187.01	1.24053	11.302	7.765e-35	1.1645e-31
Cluster-7410.83890	5939.19	237.661	4.6442	1.8334e-34	2.7244e-31
Cluster-7410.79803	2864.09	27.679	6.689	2.6678e-34	3.9285e-31
Cluster-7410.83178	2021.03	63.1442	5.0053	2.9862e-34	4.3583e-31
Cluster-7410.61046	1085.85	40.2312	4.758	5.0273e-34	7.1693e-31
Cluster-7410.68673	1087.73	20.8566	5.7137	5.0439e-34	7.1693e-31
Cluster-7410.67486	1859.24	38.3603	5.6019	7.7254e-34	1.0886e-30
Cluster-7410.66926	23242.2	560.35	5.3745	8.5663e-34	1.1968e-30
Cluster-7410.73278	3102.77	139.969	4.4695	9.8604e-34	1.3544e-30
Cluster-7410.66286	445.792	3.28619	7.1201	2.795e-33	3.7757e-30
Cluster-7410.71911	395.515	5.34053	6.2023	2.9161e-33	3.8913e-30
Cluster-7410.72105	471.848	9.84793	5.5821	2.9282e-33	3.8913e-30
Cluster-7410.67677	20448.6	183.184	6.8012	4.9453e-33	6.4668e-30
Cluster-7410.66577	697.009	4.51706	7.2822	5.0807e-33	6.5911e-30
Cluster-7410.67597	19143.5	1812.93	3.4005	1.0037e-32	1.262e-29
Cluster-7410.69891	3091.94	152.312	4.345	1.1504e-32	1.4324e-29
Cluster-7410.80548	1122.67	12.164	6.5319	1.1567e-32	1.4324e-29
Cluster-7410.92360	710.272	17.8733	5.3162	1.4591e-32	1.7933e-29
Cluster-7410.65248	761.17	39.6463	4.2599	2.6127e-32	3.1871e-29
Cluster-30221.0	503.92	2.56887	7.6284	6.3415e-32	7.6783e-29
Cluster-7410.66751	1670.44	123.864	3.7523	7.2556e-32	8.7205e-29
Cluster-7410.67618	15965.9	874.417	4.1907	1.1079e-31	1.3028e-28
Cluster-7410.55883	748.833	18.285	5.3541	1.7618e-31	2.057e-28
Cluster-7410.64994	549.958	2.27302	7.9435	2.6304e-31	3.0494e-28
Cluster-7410.68098	1357.9	82.6696	4.0411	4.6659e-31	5.371e-28
Cluster-7410.52776	1596.59	46.0792	5.116	5.8084e-31	6.6394e-28
Cluster-7410.53412	854.405	1.97276	8.7951	9.873e-31	1.113e-27
Cluster-7410.72565	822.937	42.9466	4.2582	1.1632e-30	1.3023e-27
Cluster-7410.79804	1072.65	7.31675	7.1741	1.2923e-30	1.437e-27
Cluster-7410.72370	2940.38	118.088	4.6351	1.3528e-30	1.4941e-27
Cluster-7410.64351	1418.59	53.6725	4.7242	1.5852e-30	1.739e-27
Cluster-7410.41267	500.425	14.3414	5.1398	1.5967e-30	1.74e-27
Cluster-7410.70307	834.215	28.8176	4.8478	2.3166e-30	2.5077e-27
Cluster-7410.74186	2770.8	87.2401	4.9897	2.7736e-30	2.9826e-27
Cluster-7410.67225	1022.11	4.40372	7.8063	3.5218e-30	3.7381e-27
Cluster-7410.35128	855.947	41.842	4.3526	4.3988e-30	4.6388e-27
Cluster-7410.30932	544.583	24.6106	4.4701	8.5876e-30	8.9409e-27
Cluster-7410.60197	959.227	14.8954	6.0241	1.3708e-29	1.4092e-26
Cluster-7410.39213	589.935	26.6835	4.4667	2.191e-29	2.2383e-26
Cluster-7410.62871	2446.45	71.1228	5.1067	3.3249e-29	3.3548e-26
Cluster-7410.67952	3459.89	156.35	4.4654	4.724e-29	4.7083e-26
Cluster-7410.68088	5481.96	311.025	4.1397	5.4485e-29	5.3976e-26
Cluster-7410.67576	15713.5	850.529	4.2078	1.1452e-28	1.1076e-25
Cluster-7410.41236	306.359	4.00254	6.2296	1.2113e-28	1.1579e-25
Cluster-7410.84613	901.193	21.3641	5.4049	1.9839e-28	1.8854e-25
Cluster-7410.79910	785.409	21.8285	5.1722	3.8428e-28	3.6308e-25
Cluster-7410.56074	891.728	40.915	4.4477	4.1684e-28	3.9158e-25
Cluster-7410.73104	344.182	12.5854	4.7675	5.0173e-28	4.6864e-25
Cluster-7410.79911	544.148	13.6328	5.3171	9.0886e-28	8.4409e-25
Cluster-7410.57465	1841.79	55.3992	5.0529	9.7973e-28	9.0392e-25
Cluster-7410.65733	963.771	21.4208	5.4758	1.2534e-27	1.132e-24
Cluster-7410.76715	429.231	3.40298	7.0422	1.8522e-27	1.6635e-24
Cluster-7410.66165	3604.98	167.424	4.4292	2.5974e-27	2.3074e-24
Cluster-7410.59221	786.271	56.5565	3.7969	3.7246e-27	3.2909e-24
Cluster-7410.67059	117824	1693.79	6.1204	6.0254e-27	5.2111e-24
Cluster-7410.68115	14851.3	1133.4	3.7119	6.1302e-27	5.2738e-24
Cluster-7410.54727	1893.98	185.929	3.3473	8.5309e-27	7.3008e-24
Cluster-7410.38801	843.609	29.1802	4.8452	1.075e-26	9.0575e-24
Cluster-7410.68566	9063.42	1011.38	3.1639	1.2297e-26	1.0308e-23
Cluster-7410.64350	1087.55	44.3555	4.6123	1.616e-26	1.3477e-23
Cluster-7410.74163	2032.32	232.96	3.1253	1.6319e-26	1.354e-23
Cluster-7410.66742	2857.3	229.061	3.6394	1.6595e-26	1.37e-23
Cluster-7410.67412	396.534	2.41784	7.3086	1.7834e-26	1.4649e-23
Cluster-7410.74834	2875.53	78.3472	5.1928	2.4234e-26	1.961e-23
Cluster-7410.91399	383.494	11.2236	5.0848	5.1216e-26	4.0443e-23
Cluster-7410.66082	11049.9	458.787	4.5892	5.4408e-26	4.2756e-23
Cluster-7410.48435	480.96	27.0118	4.1501	6.124e-26	4.7895e-23
Cluster-7410.70308	274.896	5.9753	5.5176	1.0377e-25	8.0773e-23
Cluster-7410.67033	19641	1476.19	3.7339	1.1433e-25	8.8566e-23
Cluster-7410.68675	12582.9	354.132	5.1518	1.3561e-25	1.0429e-22
Cluster-7410.55562	1585.4	14.4238	6.7824	1.4059e-25	1.0739e-22
Cluster-7410.66389	4845.79	177.726	4.7699	1.4562e-25	1.1071e-22
Cluster-7410.59546	659.952	0.959598	9.4361	1.7892e-25	1.354e-22
Cluster-7410.95988	257.13	6.31946	5.3415	2.1713e-25	1.6207e-22
Cluster-7410.68311	4049.33	302.563	3.7423	3.5091e-25	2.5722e-22
Cluster-7410.50298	300.576	9.54863	5.0002	3.9509e-25	2.8576e-22
Cluster-7410.57143	314.063	4.41517	6.1465	3.9765e-25	2.8634e-22
Cluster-7410.58287	410.454	6.66363	5.9468	5.4257e-25	3.8898e-22
Cluster-7410.86723	443.572	2.28269	7.6311	5.9213e-25	4.1899e-22
Cluster-7410.59966	2103.37	178.085	3.5625	6.1658e-25	4.3441e-22
Cluster-7410.31528	873.569	91.5104	3.2566	6.6335e-25	4.6536e-22
Cluster-7410.66607	379.322	17.2737	4.4696	6.8075e-25	4.7553e-22
Cluster-7410.66390	5677.59	258.77	4.4558	7.7162e-25	5.3671e-22
Cluster-7410.66799	192088	17316	3.4716	8.957e-25	6.2038e-22
Cluster-7410.74896	680.098	25.5439	4.7319	1.0907e-24	7.5224e-22
Cluster-7410.69478	769.016	40.7392	4.2341	1.2204e-24	8.3819e-22
Cluster-7410.83492	986.83	37.094	4.7278	1.3612e-24	9.3098e-22
Cluster-7410.66798	16585	1104.08	3.9092	1.4159e-24	9.6036e-22
Cluster-7410.77908	251.101	4.40026	5.8242	1.7718e-24	1.1968e-21
Cluster-7410.69139	6770.07	516.378	3.7121	1.8128e-24	1.2194e-21
Cluster-7410.84228	1163.76	114.366	3.3484	1.8381e-24	1.2314e-21
Cluster-7410.67137	22213.5	2858.74	2.9581	1.883e-24	1.2563e-21
Cluster-7410.66160	637.443	1.6286	8.6384	2.2025e-24	1.4635e-21
Cluster-7410.80599	835.256	56.8913	3.8813	2.3029e-24	1.524e-21
Cluster-7410.37549	509.942	32.104	3.9932	2.5534e-24	1.6762e-21
Cluster-7410.66260	1864.41	69.0845	4.7572	2.9391e-24	1.9064e-21
Cluster-7410.73690	2612.84	226.874	3.5255	3.3303e-24	2.1516e-21
Cluster-7410.68532	375.97	10.9945	5.0756	3.6588e-24	2.3545e-21
Cluster-7410.81836	743.435	1.34766	9.1735	4.4079e-24	2.8255e-21
Cluster-7410.48433	412.239	5.44863	6.289	4.5573e-24	2.9098e-21
Cluster-7410.71282	1162.69	115.084	3.3348	6.8954e-24	4.3686e-21
Cluster-7410.37537	664.266	44.3406	3.9008	1.1096e-23	6.9757e-21
Cluster-7410.68260	698.454	47.0205	3.8963	1.1438e-23	7.1634e-21
Cluster-7410.84985	642.647	2.97626	7.7853	1.1646e-23	7.2656e-21
Cluster-7410.41905	372.318	5.74171	5.9847	1.2652e-23	7.8633e-21
Cluster-7410.68067	554.613	11.8698	5.5508	1.3482e-23	8.3472e-21
Cluster-7410.68063	7206.81	885.656	3.0245	1.4163e-23	8.7359e-21
Cluster-7410.54504	575.482	30.4867	4.2345	1.982e-23	1.2088e-20
Cluster-7410.64618	1059.56	29.0836	5.1858	1.9777e-23	1.2088e-20
Cluster-7410.65636	1292.53	0.678663	10.983	1.9691e-23	1.2088e-20
Cluster-7410.66775	1378.89	146.91	3.2303	2.2067e-23	1.3359e-20
Cluster-7410.67448	11363.6	1050.8	3.4351	2.9863e-23	1.7815e-20
Cluster-7410.50448	357.276	6.70407	5.7703	3.4682e-23	2.054e-20
Cluster-7410.74058	368.29	6.20888	5.9077	5.6622e-23	3.2937e-20
Cluster-7410.14068	588.454	24.3867	4.5916	6.9952e-23	4.0403e-20
Cluster-7410.38920	1329.78	24.9409	5.7409	8.4258e-23	4.8495e-20
Cluster-7410.55011	1100.56	0	12.612	8.5915e-23	4.9103e-20
Cluster-7410.61801	1000.27	13.8488	6.1856	1.1483e-22	6.4948e-20
Cluster-7410.62586	685.833	54.1035	3.6628	1.2183e-22	6.8667e-20
Cluster-7410.68078	3465.57	156.68	4.4682	1.2591e-22	7.0724e-20
Cluster-7410.97576	910.173	87.35	3.3839	1.6153e-22	8.9807e-20
Cluster-7410.66852	251.068	5.98496	5.385	1.8845e-22	1.0407e-19
Cluster-7410.38809	222.055	2.2537	6.6389	1.9356e-22	1.0653e-19
Cluster-7410.59482	307.223	5.45111	5.7814	2.074e-22	1.1376e-19
Cluster-7410.71102	248.244	9.80403	4.6608	2.2738e-22	1.2431e-19
Cluster-7410.74891	417.953	39.8518	3.3919	2.399e-22	1.3028e-19
Cluster-7410.66843	26641.1	1592.34	4.0646	2.4604e-22	1.3317e-19
Cluster-7410.68372	711.946	30.7657	4.5239	2.473e-22	1.3341e-19
Cluster-7410.67844	332.802	1.18697	8.0487	3.8404e-22	2.0315e-19
Cluster-7410.57524	2133.72	81.8935	4.7045	5.2989e-22	2.7672e-19
Cluster-7410.11076	376.581	2.59786	7.1986	5.4291e-22	2.8262e-19
Cluster-42299.0	331.667	4.82602	6.0645	5.8136e-22	3.0167e-19
Cluster-7410.65555	1229.94	94.5331	3.7015	6.9691e-22	3.571e-19
Cluster-7410.6402	316.733	11.2878	4.8176	7.2326e-22	3.6829e-19
Cluster-7410.68533	4004.02	373.815	3.4206	7.7364e-22	3.9272e-19
Cluster-7410.50006	1362.32	161.042	3.0809	1.0342e-21	5.2176e-19
Cluster-7410.71179	233.011	3.32042	6.1733	1.1561e-21	5.7968e-19
Cluster-7410.46940	2716.67	176.798	3.9418	1.2308e-21	6.1524e-19
Cluster-7410.64445	721.127	0	12.003	1.4505e-21	7.2286e-19
Cluster-7410.67135	11550	234.342	5.6239	1.5635e-21	7.768e-19
Cluster-7410.25450	398.946	32.7307	3.6038	1.5881e-21	7.8663e-19
Cluster-7410.59373	868.194	0.89637	9.8503	1.6292e-21	8.0453e-19
Cluster-7410.55882	681.256	7.69515	6.4554	2.017e-21	9.9009e-19
Cluster-7410.49250	482.2	18.6222	4.7037	2.1634e-21	1.0588e-18
Cluster-7410.62215	252.968	16.4966	3.9383	2.2684e-21	1.1068e-18
Cluster-7410.62639	386.554	11.3131	5.064	2.788e-21	1.3523e-18
Cluster-7410.41237	283.147	5.48535	5.6612	2.8117e-21	1.3598e-18
Cluster-7410.65369	906.474	0.668999	10.472	3.602e-21	1.7317e-18
Cluster-7410.65037	585.195	22.4238	4.7086	4.4183e-21	2.1117e-18
Cluster-7410.82638	392.553	2.21946	7.4651	4.9512e-21	2.3526e-18
Cluster-7410.83180	1709.76	76.8186	4.4803	5.2001e-21	2.4638e-18
Cluster-7410.54466	212.454	3.3871	5.9411	6.1647e-21	2.904e-18
Cluster-7410.82639	797.833	0	12.147	6.929e-21	3.236e-18
Cluster-7410.79210	1667.31	108.389	3.9464	7.4041e-21	3.4382e-18
Cluster-7410.60056	202.978	7.44942	4.7842	7.5392e-21	3.491e-18
Cluster-7410.68084	403.013	20.1295	4.3138	8.3466e-21	3.8431e-18
Cluster-7410.66393	455.911	0.969263	8.8996	9.355e-21	4.2954e-18
Cluster-7410.88185	616.913	72.6143	3.0885	9.5514e-21	4.3732e-18
Cluster-7410.47061	650.063	0	11.852	1.1658e-20	5.3082e-18
Cluster-7410.67843	9705.1	171.165	5.8257	1.2389e-20	5.6254e-18
Cluster-40271.0	197.955	4.04644	5.5971	1.4965e-20	6.776e-18
Cluster-7410.67799	1012.96	65.4587	3.9494	1.5666e-20	7.0737e-18
Cluster-7410.59825	428.874	37.3249	3.5195	1.8813e-20	8.4252e-18
Cluster-7410.67337	4021.71	398.855	3.3336	2.6238e-20	1.1623e-17
Cluster-7410.68964	337.487	24.4123	3.7944	3.0293e-20	1.3347e-17
Cluster-7410.62679	201.375	1.97276	6.715	3.3009e-20	1.439e-17
Cluster-7410.68407	2042.32	161.119	3.6659	3.3987e-20	1.4775e-17
Cluster-7410.91318	650.255	12.9295	5.6499	3.9111e-20	1.6913e-17
Cluster-7410.59836	242.265	2.21946	6.7707	4.3488e-20	1.8658e-17
Cluster-7410.68530	240.996	2.7181	6.4257	5.3398e-20	2.273e-17
Cluster-7410.66084	5415.53	621.992	3.1225	6.2928e-20	2.6648e-17
Cluster-7410.40580	238.218	8.77775	4.7752	7.6484e-20	3.2305e-17
Cluster-7410.39184	247.656	6.17368	5.306	8.3534e-20	3.5191e-17
Cluster-7410.64666	4640.05	353.19	3.7152	8.6387e-20	3.63e-17
Cluster-7410.83186	714.669	37.7907	4.2487	8.8407e-20	3.7054e-17
Cluster-7410.58189	1031.48	0.280936	11.556	8.8998e-20	3.7206e-17
Cluster-7410.66080	8804.57	1223.7	2.847	9.2179e-20	3.8339e-17
Cluster-7410.90033	383.632	25.6677	3.9051	1.0032e-19	4.162e-17
Cluster-7410.65319	204.406	3.82252	5.6756	1.2306e-19	5.0924e-17
Cluster-7410.75095	401.204	1.0035	8.7057	1.8466e-19	7.546e-17
[truncated: 5,717 more rows]

## Sheet: S3 vs. S1 DEG_down
Unigene_ID	S3_readcount	S1_readcount	log2FoldChange	pval	padj
[truncated: 6,998 more rows]

[truncated: 2 more sheets: S4 vs. S1 DEG_up, S4 vs. S1 DEG_down]
