# Supplementary material for: Integrative iTRAQ-based proteomic and transcriptomic analysis reveals the accumulation patterns of key metabolites associated with oil quality during seed ripening of Camellia oleifera
Source: Hortic Res. 2021 Jul 1;8:157. doi: 10.1038/s41438-021-00591-2 (PMC8245520; doi:10.1038/s41438-021-00591-2)
Supplement: Supplementary file 7 — Table S6 [file 41438_2021_591_MOESM7_ESM.xlsx]

## Sheet: S2 vs. S1. GO_enrichment_result
GO_accession	Description	Term_type	Over_represented_pValue	Corrected_pValue	DEG_item	DEG_list	Bg_item	Bg_list	Up	Up_Gene_names	Down	Down_Gene_names
GO:0003824	catalytic activity	molecular_function	1.9756e-10	9.9785e-07	807	1584	19054	46315	525	Cluster-7410.94639,Cluster-7410.61621,Cluster-7410.77355,Cluster-7410.74883,Cluster-7410.69858,Cluster-7410.94012,Cluster-7410.76946,Cluster-7410.111891,Cluster-7410.66400,Cluster-7410.61042,Cluster-7410.85148,Cluster-7410.9041,Cluster-7410.103926,Cluster-7410.67415,Cluster-7410.59955,Cluster-7410.61972,Cluster-7410.3981,Cluster-7410.34560,Cluster-7410.8915,Cluster-7410.71044,Cluster-7410.49421,C…	282	Cluster-7410.115549,Cluster-7410.20370,Cluster-7410.23256,Cluster-7410.88062,Cluster-7410.39418,Cluster-7410.9192,Cluster-7410.95151,Cluster-7410.109767,Cluster-32068.0,Cluster-17269.0,Cluster-7410.117950,Cluster-7410.118167,Cluster-7410.5783,Cluster-7410.24336,Cluster-7410.45568,Cluster-7410.72895,Cluster-7410.22703,Cluster-7410.7443,Cluster-7410.97172,Cluster-7410.115826,Cluster-7410.14905,Clus…
GO:0006468	protein phosphorylation	biological_process	1.5724e-09	3.971e-06	136	1584	2157	46315	88	Cluster-7410.41744,Cluster-7410.112986,Cluster-7410.57096,Cluster-7410.3574,Cluster-7410.77591,Cluster-7410.60638,Cluster-7410.106914,Cluster-7410.13388,Cluster-7410.34527,Cluster-7410.67235,Cluster-7410.106099,Cluster-7410.36446,Cluster-7410.93216,Cluster-7410.95044,Cluster-7410.60645,Cluster-7410.112985,Cluster-7410.54025,Cluster-7410.121092,Cluster-7410.105158,Cluster-7410.36444,Cluster-7410.5…	48	Cluster-7410.44880,Cluster-7410.113265,Cluster-7410.8452,Cluster-7410.16274,Cluster-7410.101752,Cluster-7410.113379,Cluster-7410.51730,Cluster-7410.12376,Cluster-7410.116916,Cluster-7410.108737,Cluster-7410.66519,Cluster-7410.109744,Cluster-7410.40767,Cluster-7410.30131,Cluster-7410.5108,Cluster-41711.0,Cluster-7410.91640,Cluster-7410.76140,Cluster-7410.109790,Cluster-7410.8911,Cluster-7410.77722…
GO:0004672	protein kinase activity	molecular_function	3.1608e-08	5.3217e-05	140	1584	2356	46315	87	Cluster-7410.87873,Cluster-7410.50298,Cluster-7410.60652,Cluster-7410.33962,Cluster-7410.115244,Cluster-7410.2970,Cluster-7410.48415,Cluster-7410.96479,Cluster-7410.96472,Cluster-7410.48616,Cluster-7410.60648,Cluster-7410.102162,Cluster-7410.28472,Cluster-7410.93217,Cluster-7410.113219,Cluster-7410.32403,Cluster-7410.64063,Cluster-7410.60654,Cluster-7410.50945,Cluster-7410.74891,Cluster-7410.6323…	53	Cluster-7410.108574,Cluster-7410.6664,Cluster-7410.61527,Cluster-28649.0,Cluster-7410.109767,Cluster-7410.115549,Cluster-7410.93039,Cluster-7410.71693,Cluster-7410.72895,Cluster-7410.59514,Cluster-7410.115432,Cluster-7410.63490,Cluster-7410.117950,Cluster-7410.118167,Cluster-7410.98074,Cluster-33851.0,Cluster-7410.45568,Cluster-7410.97884,Cluster-7410.121569,Cluster-7410.32129,Cluster-7410.109743…
GO:0016740	transferase activity	molecular_function	6.1892e-08	7.8155e-05	358	1584	7477	46315	239	Cluster-7410.32403,Cluster-7410.85878,Cluster-7410.72946,Cluster-7410.65988,Cluster-7410.59982,Cluster-7410.100237,Cluster-7410.64063,Cluster-7410.66313,Cluster-7410.50945,Cluster-7410.74891,Cluster-7410.94015,Cluster-7410.65989,Cluster-7410.73709,Cluster-24651.0,Cluster-7410.66097,Cluster-7410.30263,Cluster-7410.91504,Cluster-7410.22821,Cluster-7410.72380,Cluster-7410.56216,Cluster-7410.87870,Cl…	119	Cluster-7410.97884,Cluster-7410.121569,Cluster-7410.113635,Cluster-7410.71454,Cluster-7410.109743,Cluster-7410.13322,Cluster-7410.70331,Cluster-7410.113636,Cluster-7410.80571,Cluster-7410.80573,Cluster-7410.14905,Cluster-7410.110960,Cluster-7410.9857,Cluster-7410.5764,Cluster-7410.110598,Cluster-7410.76140,Cluster-7410.109790,Cluster-7410.6664,Cluster-7410.110807,Cluster-28649.0,Cluster-7410.1097…
GO:0016757	transferase activity, transferring glycosyl groups	molecular_function	7.7416e-07	0.00078206	78	1584	1175	46315	54	Cluster-7410.111343,Cluster-7410.43853,Cluster-7410.121370,Cluster-11006.0,Cluster-7410.66320,Cluster-7410.121959,Cluster-7410.28968,Cluster-7410.26871,Cluster-7410.42317,Cluster-7410.71179,Cluster-34757.0,Cluster-7410.64994,Cluster-7410.22931,Cluster-40323.0,Cluster-7410.65987,Cluster-7410.82571,Cluster-7410.62458,Cluster-7410.66316,Cluster-7410.73709,Cluster-7410.34254,Cluster-7410.66314,Cluste…	24	Cluster-7410.3734,Cluster-7410.110598,Cluster-7410.78310,Cluster-7410.110960,Cluster-7410.68365,Cluster-7410.80571,Cluster-7410.80573,Cluster-7410.23410,Cluster-7410.75358,Cluster-7410.57140,Cluster-7410.70331,Cluster-7410.12097,Cluster-7410.80574,Cluster-7410.107626,Cluster-7410.33223,Cluster-7410.9930,Cluster-7410.76067,Cluster-7410.7042,Cluster-7410.83335,Cluster-7410.65613,Cluster-7410.9927,C…
GO:0005509	calcium ion binding	molecular_function	1.1394e-06	0.00095915	39	1584	462	46315	25	Cluster-7410.70710,Cluster-7410.29155,Cluster-7410.119991,Cluster-7410.89703,Cluster-7410.105799,Cluster-7410.100502,Cluster-40323.0,Cluster-7410.67577,Cluster-7410.115244,Cluster-7410.52193,Cluster-7410.87870,Cluster-37952.0,Cluster-7410.22321,Cluster-7410.56809,Cluster-7410.24784,Cluster-7410.63717,Cluster-7410.67677,Cluster-7410.101223,Cluster-7410.105158,Cluster-26414.0,Cluster-7410.11293,Clu…	14	Cluster-7410.53207,Cluster-7410.45907,Cluster-7410.94829,Cluster-7410.98129,Cluster-7410.114752,Cluster-7410.30132,Cluster-7410.5108,Cluster-40712.0,Cluster-7410.40767,Cluster-7410.24712,Cluster-7410.71454,Cluster-7410.116040,Cluster-7410.108877,Cluster-7410.83214
GO:0020037	heme binding	molecular_function	7.361e-06	0.0038747	45	1584	637	46315	27	Cluster-7410.64934,Cluster-7410.73104,Cluster-7410.59405,Cluster-7410.2412,Cluster-7410.51820,Cluster-7410.22514,Cluster-7410.57465,Cluster-7410.84613,Cluster-7410.68084,Cluster-7410.72332,Cluster-7410.43827,Cluster-7410.51821,Cluster-7410.51819,Cluster-7410.56216,Cluster-7410.1530,Cluster-7410.60599,Cluster-7410.72331,Cluster-7410.51817,Cluster-7410.74938,Cluster-7410.62086,Cluster-7410.23397,Cl…	18	Cluster-7410.103762,Cluster-7410.67218,Cluster-7410.8581,Cluster-7410.48430,Cluster-7410.116138,Cluster-7410.24875,Cluster-7410.70709,Cluster-7410.62484,Cluster-7410.88964,Cluster-7410.66551,Cluster-7410.88062,Cluster-7410.66490,Cluster-7410.119640,Cluster-7410.97172,Cluster-7410.58026,Cluster-7410.69836,Cluster-7410.83214,Cluster-7410.119023
GO:0005507	copper ion binding	molecular_function	7.7058e-06	0.0038747	21	1584	196	46315	16	Cluster-7410.104097,Cluster-7410.81157,Cluster-7410.101517,Cluster-7410.28543,Cluster-7410.81156,Cluster-31894.0,Cluster-7410.42597,Cluster-7410.75184,Cluster-7410.22480,Cluster-7410.81155,Cluster-7410.81813,Cluster-898.2,Cluster-7410.66909,Cluster-7410.53208,Cluster-7410.75198,Cluster-7410.103162	5	Cluster-7410.5779,Cluster-7410.115209,Cluster-7410.34851,Cluster-7410.94175,Cluster-7410.11699
GO:0016301	kinase activity	molecular_function	8.5834e-06	0.0038747	155	1584	2887	46315	97	Cluster-7410.34523,Cluster-7410.87314,Cluster-7410.4037,Cluster-7410.91116,Cluster-7410.22387,Cluster-7410.31718,Cluster-7410.70710,Cluster-7410.57094,Cluster-7410.36444,Cluster-7410.93046,Cluster-7410.102342,Cluster-7410.70590,Cluster-18505.0,Cluster-7410.26176,Cluster-7410.32655,Cluster-7410.28087,Cluster-7410.61900,Cluster-7410.25035,Cluster-7410.78008,Cluster-7410.106275,Cluster-21455.0,Clust…	58	Cluster-7410.108737,Cluster-7410.66519,Cluster-7410.26092,Cluster-7410.113534,Cluster-7410.5108,Cluster-7410.30131,Cluster-7410.109744,Cluster-7410.40767,Cluster-7410.65613,Cluster-41711.0,Cluster-7410.91640,Cluster-7410.113379,Cluster-7410.16274,Cluster-7410.101752,Cluster-7410.8452,Cluster-7410.113265,Cluster-7410.44880,Cluster-7410.28507,Cluster-7410.12047,Cluster-7410.116916,Cluster-7410.1237…
GO:0001071	nucleic acid binding transcription factor activity	molecular_function	8.6012e-06	0.0038747	89	1584	1475	46315	61	Cluster-7410.56088,Cluster-9256.0,Cluster-7410.49565,Cluster-7410.44146,Cluster-7410.63354,Cluster-7410.60102,Cluster-7410.61336,Cluster-7410.68517,Cluster-7410.102162,Cluster-7410.101992,Cluster-7410.106232,Cluster-7410.40518,Cluster-7410.35871,Cluster-7410.59237,Cluster-7410.29968,Cluster-7410.72504,Cluster-7410.82289,Cluster-7410.86737,Cluster-7410.96986,Cluster-7410.104097,Cluster-7410.93673,…	28	Cluster-7410.54396,Cluster-7410.9292,Cluster-7410.10869,Cluster-7410.57366,Cluster-7410.33109,Cluster-7410.91640,Cluster-26100.0,Cluster-7410.111843,Cluster-7410.88789,Cluster-7410.20370,Cluster-7410.8734,Cluster-7410.66705,Cluster-7410.11639,Cluster-7410.10213,Cluster-7410.65765,Cluster-7410.12047,Cluster-7410.76501,Cluster-7410.76140,Cluster-7410.9714,Cluster-7410.94175,Cluster-7410.42988,Clust…
GO:0003700	transcription factor activity, sequence-specific DNA binding	molecular_function	8.6012e-06	0.0038747	89	1584	1475	46315	61	Cluster-7410.106231,Cluster-7410.30189,Cluster-7410.38975,Cluster-7410.1240,Cluster-7410.38066,Cluster-7410.28697,Cluster-7410.72458,Cluster-7410.66535,Cluster-7410.58217,Cluster-41496.0,Cluster-7410.34203,Cluster-7410.96377,Cluster-7410.101991,Cluster-7410.38974,Cluster-7410.112863,Cluster-31355.0,Cluster-7410.24612,Cluster-7410.95062,Cluster-7410.68117,Cluster-7410.55882,Cluster-31894.0,Cluster…	28	Cluster-20980.0,Cluster-7410.67426,Cluster-7410.75757,Cluster-7410.23201,Cluster-7410.15791,Cluster-7410.10213,Cluster-7410.65765,Cluster-7410.12047,Cluster-7410.66705,Cluster-7410.11639,Cluster-7410.85669,Cluster-7410.56348,Cluster-7410.76140,Cluster-7410.76501,Cluster-7410.42988,Cluster-7410.94175,Cluster-7410.9714,Cluster-7410.88789,Cluster-7410.33109,Cluster-7410.111843,Cluster-7410.91640,Clu…
GO:0016773	phosphotransferase activity, alcohol group as acceptor	molecular_function	9.2055e-06	0.0038747	150	1584	2795	46315	93	Cluster-7410.102162,Cluster-7410.60648,Cluster-7410.28472,Cluster-7410.93217,Cluster-7410.2970,Cluster-7410.115244,Cluster-7410.48415,Cluster-7410.96479,Cluster-7410.96472,Cluster-7410.48616,Cluster-7410.87873,Cluster-7410.50298,Cluster-7410.33962,Cluster-7410.60652,Cluster-7410.7446,Cluster-34356.0,Cluster-7410.38272,Cluster-7410.78456,Cluster-7410.104776,Cluster-7410.100087,Cluster-7410.82772,C…	57	Cluster-7410.115432,Cluster-7410.117950,Cluster-7410.118167,Cluster-7410.63490,Cluster-7410.98074,Cluster-7410.45568,Cluster-33851.0,Cluster-7410.72895,Cluster-7410.71693,Cluster-7410.93039,Cluster-7410.59514,Cluster-38710.0,Cluster-7410.115549,Cluster-7410.6664,Cluster-7410.108574,Cluster-7410.61527,Cluster-28649.0,Cluster-7410.109767,Cluster-7410.76140,Cluster-7410.8911,Cluster-7410.77722,Clust…
GO:0016310	phosphorylation	biological_process	1.2084e-05	0.0046953	161	1584	3092	46315	97	Cluster-7410.60645,Cluster-7410.112985,Cluster-7410.54025,Cluster-7410.93216,Cluster-7410.95044,Cluster-7410.67235,Cluster-7410.106099,Cluster-7410.36446,Cluster-7410.13388,Cluster-7410.34527,Cluster-7410.58592,Cluster-7410.105158,Cluster-7410.55108,Cluster-7410.121092,Cluster-7410.3574,Cluster-7410.96243,Cluster-7410.41744,Cluster-7410.112986,Cluster-7410.57096,Cluster-7410.106914,Cluster-7410.6…	64	Cluster-7410.12376,Cluster-7410.116916,Cluster-7410.66806,Cluster-35595.0,Cluster-7410.63010,Cluster-7410.51730,Cluster-7410.113379,Cluster-7410.16274,Cluster-7410.101752,Cluster-7410.8452,Cluster-7410.44880,Cluster-7410.113265,Cluster-7410.4968,Cluster-7410.12047,Cluster-7410.28507,Cluster-7410.91513,Cluster-7410.5108,Cluster-7410.30131,Cluster-7410.40767,Cluster-7410.109744,Cluster-41711.0,Clus…
GO:0004474	malate synthase activity	molecular_function	1.3306e-05	0.0048007	5	1584	11	46315	5	Cluster-7410.66655,Cluster-7410.66028,Cluster-7410.66646,Cluster-7410.66782,Cluster-7410.66566	0
GO:0006464	cellular protein modification process	biological_process	1.7295e-05	0.0051387	185	1584	3628	46315	122	Cluster-7410.41834,Cluster-7410.50950,Cluster-7410.56676,Cluster-30977.0,Cluster-7410.82772,Cluster-7410.43349,Cluster-7410.66320,Cluster-7410.78456,Cluster-7410.104776,Cluster-7410.38272,Cluster-34356.0,Cluster-7410.32194,Cluster-7410.93045,Cluster-7410.65987,Cluster-7410.87870,Cluster-7410.57095,Cluster-7410.80691,Cluster-7410.121091,Cluster-7410.91504,Cluster-7410.22821,Cluster-7410.56216,Clus…	63	Cluster-7410.8911,Cluster-7410.77722,Cluster-7410.109790,Cluster-7410.76140,Cluster-7410.72594,Cluster-7410.98129,Cluster-7410.5764,Cluster-7410.57407,Cluster-40712.0,Cluster-41231.0,Cluster-7410.13322,Cluster-7410.109743,Cluster-7410.32129,Cluster-7410.121569,Cluster-7410.97884,Cluster-7410.45568,Cluster-33851.0,Cluster-7410.98074,Cluster-7410.46950,Cluster-7410.118167,Cluster-7410.117950,Cluste…
GO:0036211	protein modification process	biological_process	1.7295e-05	0.0051387	185	1584	3628	46315	122	Cluster-7410.121091,Cluster-7410.63230,Cluster-7410.91504,Cluster-7410.22821,Cluster-7410.56216,Cluster-37177.0,Cluster-7410.65989,Cluster-7410.50945,Cluster-7410.74891,Cluster-7410.60654,Cluster-7410.64063,Cluster-7410.65988,Cluster-7410.113219,Cluster-7410.32403,Cluster-30977.0,Cluster-7410.41834,Cluster-7410.50950,Cluster-7410.56676,Cluster-7410.43349,Cluster-7410.82772,Cluster-7410.104776,Clu…	63	Cluster-7410.57407,Cluster-40712.0,Cluster-41231.0,Cluster-7410.32129,Cluster-7410.109743,Cluster-7410.13322,Cluster-7410.97884,Cluster-7410.121569,Cluster-7410.109790,Cluster-7410.77722,Cluster-7410.8911,Cluster-7410.76140,Cluster-7410.72594,Cluster-7410.98129,Cluster-7410.5764,Cluster-23409.0,Cluster-7410.115549,Cluster-38710.0,Cluster-7410.109767,Cluster-7410.61527,Cluster-7410.108574,Cluster-…
GO:0046906	tetrapyrrole binding	molecular_function	2.1905e-05	0.0058502	45	1584	663	46315	27	Cluster-7410.1530,Cluster-7410.56216,Cluster-7410.51817,Cluster-7410.60599,Cluster-7410.72331,Cluster-7410.74938,Cluster-7410.18063,Cluster-7410.23397,Cluster-7410.62086,Cluster-7410.66164,Cluster-7410.62011,Cluster-7410.72318,Cluster-7410.83178,Cluster-7410.61042,Cluster-7410.64934,Cluster-7410.2412,Cluster-7410.59405,Cluster-7410.73104,Cluster-7410.22514,Cluster-7410.51820,Cluster-7410.68084,Cl…	18	Cluster-7410.88062,Cluster-7410.66490,Cluster-7410.119640,Cluster-7410.58026,Cluster-7410.97172,Cluster-7410.69836,Cluster-7410.83214,Cluster-7410.119023,Cluster-7410.103762,Cluster-7410.48430,Cluster-7410.8581,Cluster-7410.67218,Cluster-7410.62484,Cluster-7410.70709,Cluster-7410.116138,Cluster-7410.24875,Cluster-7410.88964,Cluster-7410.66551
GO:0005618	cell wall	cellular_component	2.2006e-05	0.0058502	17	1584	156	46315	11	Cluster-7410.44432,Cluster-7410.67576,Cluster-7410.66843,Cluster-7410.106969,Cluster-7410.102816,Cluster-34757.0,Cluster-7410.66798,Cluster-7410.73693,Cluster-7410.67158,Cluster-7410.73709,Cluster-7410.58258	6	Cluster-7410.23410,Cluster-7410.10742,Cluster-7410.112878,Cluster-7410.65908,Cluster-7410.69037,Cluster-7410.113314
GO:0044262	cellular carbohydrate metabolic process	biological_process	3.2668e-05	0.0082503	47	1584	680	46315	33	Cluster-7410.106351,Cluster-7410.73709,Cluster-7410.77644,Cluster-7410.66028,Cluster-7410.44432,Cluster-7410.97109,Cluster-7410.78094,Cluster-7410.59982,Cluster-7410.66782,Cluster-7410.52308,Cluster-7410.105337,Cluster-7410.60277,Cluster-30743.0,Cluster-7410.72504,Cluster-7410.73693,Cluster-7410.76095,Cluster-7410.58258,Cluster-7410.84517,Cluster-7410.30769,Cluster-7410.47933,Cluster-7410.59841,C…	14	Cluster-7410.68365,Cluster-7410.113481,Cluster-7410.80571,Cluster-7410.80573,Cluster-7410.9930,Cluster-7410.76067,Cluster-7410.70331,Cluster-7410.9927,Cluster-7410.23410,Cluster-7410.75358,Cluster-7410.80574,Cluster-7410.113314,Cluster-7410.91513,Cluster-7410.45045
GO:0006796	phosphate-containing compound metabolic process	biological_process	5.452e-05	0.013113	217	1584	4534	46315	132	Cluster-7410.103090,Cluster-7410.26611,Cluster-7410.91503,Cluster-7410.65824,Cluster-7410.23192,Cluster-7410.21443,Cluster-7410.108576,Cluster-7410.77644,Cluster-21455.0,Cluster-7410.106275,Cluster-7410.78008,Cluster-7410.25035,Cluster-7410.60644,Cluster-7410.47454,Cluster-7410.2405,Cluster-7410.106730,Cluster-7410.107694,Cluster-7410.51979,Cluster-7410.60641,Cluster-7410.105550,Cluster-7410.1647…	85	Cluster-7410.9930,Cluster-7410.76067,Cluster-7410.30131,Cluster-7410.40767,Cluster-7410.109744,Cluster-7410.5108,Cluster-7410.91640,Cluster-41711.0,Cluster-7410.65613,Cluster-7410.9927,Cluster-7410.66519,Cluster-7410.108737,Cluster-7410.45045,Cluster-7410.49798,Cluster-7410.26092,Cluster-35595.0,Cluster-7410.63010,Cluster-7410.51730,Cluster-7410.4055,Cluster-7410.87185,Cluster-7410.68365,Cluster-…
GO:0006793	phosphorus metabolic process	biological_process	8.6488e-05	0.019857	217	1584	4570	46315	132	Cluster-7410.93217,Cluster-7410.14514,Cluster-7410.28472,Cluster-7410.43139,Cluster-7410.60648,Cluster-7410.102162,Cluster-7410.48616,Cluster-7410.96472,Cluster-7410.64566,Cluster-7410.11038,Cluster-7410.76733,Cluster-7410.96479,Cluster-7410.48415,Cluster-7410.80694,Cluster-7410.115244,Cluster-7410.2970,Cluster-7410.81649,Cluster-7410.60652,Cluster-7410.33962,Cluster-7410.26630,Cluster-7410.50298…	85	Cluster-33851.0,Cluster-7410.45568,Cluster-7410.12049,Cluster-7410.98074,Cluster-7410.80574,Cluster-7410.63490,Cluster-7410.118167,Cluster-7410.117950,Cluster-7410.6833,Cluster-7410.115432,Cluster-7410.29347,Cluster-7410.46080,Cluster-7410.59514,Cluster-7410.93039,Cluster-7410.71693,Cluster-7410.72895,Cluster-7410.115549,Cluster-7410.109767,Cluster-28649.0,Cluster-7410.61527,Cluster-7410.108574,C…
GO:0016758	transferase activity, transferring hexosyl groups	molecular_function	0.00013942	0.030618	55	1584	881	46315	37	Cluster-7410.5632,Cluster-7410.67591,Cluster-7410.54245,Cluster-7410.63975,Cluster-7410.36568,Cluster-7410.104668,Cluster-7410.34254,Cluster-7410.84723,Cluster-7410.15736,Cluster-7410.59982,Cluster-7410.52308,Cluster-7410.43854,Cluster-7410.88728,Cluster-7410.82571,Cluster-7410.63969,Cluster-7410.73709,Cluster-7410.87637,Cluster-7410.26871,Cluster-7410.42317,Cluster-7410.82572,Cluster-7410.28968,…	18	Cluster-7410.9927,Cluster-7410.70331,Cluster-7410.23410,Cluster-7410.7042,Cluster-7410.75358,Cluster-7410.83335,Cluster-7410.65613,Cluster-7410.79954,Cluster-7410.68365,Cluster-7410.110960,Cluster-7410.80571,Cluster-7410.80573,Cluster-7410.9930,Cluster-7410.76067,Cluster-7410.110598,Cluster-7410.33223,Cluster-7410.80574,Cluster-7410.107626
GO:0006097	glyoxylate cycle	biological_process	0.00017629	0.035143	5	1584	18	46315	5	Cluster-7410.66566,Cluster-7410.66782,Cluster-7410.66646,Cluster-7410.66028,Cluster-7410.66655	0
GO:0055114	oxidation-reduction process	biological_process	0.00017784	0.035143	176	1584	3758	46315	124	Cluster-29451.0,Cluster-7410.64566,Cluster-7410.17911,Cluster-7410.16935,Cluster-7410.1359,Cluster-7410.81157,Cluster-7410.34995,Cluster-7410.17343,Cluster-7410.64934,Cluster-7410.57465,Cluster-31456.1,Cluster-7410.73150,Cluster-7410.5079,Cluster-7410.75229,Cluster-34525.1,Cluster-7410.66164,Cluster-7410.81155,Cluster-7410.61042,Cluster-7410.103926,Cluster-7410.85148,Cluster-7410.81156,Cluster-74…	52	Cluster-7410.116138,Cluster-7410.62484,Cluster-7410.48430,Cluster-7410.103762,Cluster-7410.12049,Cluster-7410.6833,Cluster-17269.0,Cluster-7410.41287,Cluster-7410.72349,Cluster-7410.55359,Cluster-7410.95151,Cluster-7410.88062,Cluster-7410.58026,Cluster-7410.24875,Cluster-7410.70709,Cluster-7410.5779,Cluster-7410.115130,Cluster-7410.38501,Cluster-7410.32100,Cluster-7410.48906,Cluster-7410.119023,C…
GO:0005199	structural constituent of cell wall	molecular_function	0.0001813	0.035143	6	1584	33	46315	4	Cluster-7410.67158,Cluster-7410.66798,Cluster-7410.66843,Cluster-7410.67576	2	Cluster-7410.69037,Cluster-7410.65908
GO:0009664	plant-type cell wall organization	biological_process	0.00019481	0.035143	7	1584	41	46315	5	Cluster-7410.67158,Cluster-7410.66798,Cluster-7410.80885,Cluster-7410.67576,Cluster-7410.66843	2	Cluster-7410.69037,Cluster-7410.65908
GO:0071669	plant-type cell wall organization or biogenesis	biological_process	0.00019481	0.035143	7	1584	41	46315	5	Cluster-7410.66798,Cluster-7410.67158,Cluster-7410.80885,Cluster-7410.66843,Cluster-7410.67576	2	Cluster-7410.69037,Cluster-7410.65908
GO:0008152	metabolic process	biological_process	0.00020931	0.036455	902	1584	23466	46315	601	Cluster-7410.50945,Cluster-7410.87389,Cluster-7410.66097,Cluster-7410.73709,Cluster-7410.56216,Cluster-7410.22821,Cluster-7410.65277,Cluster-7410.85878,Cluster-7410.105980,Cluster-7410.117587,Cluster-7410.30842,Cluster-7410.65988,Cluster-7410.59982,Cluster-7410.107395,Cluster-19391.0,Cluster-7410.75184,Cluster-7410.100237,Cluster-7410.64063,Cluster-7410.38272,Cluster-34356.0,Cluster-7410.88049,Cl…	301	Cluster-7410.115826,Cluster-7410.97172,Cluster-7410.14905,Cluster-7410.60078,Cluster-7410.97884,Cluster-7410.121569,Cluster-7410.71454,Cluster-7410.109743,Cluster-7410.13322,Cluster-7410.75757,Cluster-7410.85669,Cluster-7410.56348,Cluster-7410.44147,Cluster-7410.66705,Cluster-7410.5779,Cluster-7410.24875,Cluster-7410.115531,Cluster-7410.86995,Cluster-7410.20370,Cluster-7410.115549,Cluster-7410.59…
GO:0005506	iron ion binding	molecular_function	0.00027511	0.04632	37	1584	569	46315	23	Cluster-7410.1530,Cluster-7410.32540,Cluster-7410.51817,Cluster-7410.74938,Cluster-7410.23397,Cluster-7410.18063,Cluster-7410.66164,Cluster-7410.62011,Cluster-7410.105980,Cluster-7410.61042,Cluster-7410.64934,Cluster-7410.73104,Cluster-7410.2412,Cluster-7410.22514,Cluster-7410.51820,Cluster-7410.40034,Cluster-7410.84613,Cluster-7410.57465,Cluster-7410.43827,Cluster-7410.51821,Cluster-7410.17343,C…	14	Cluster-7410.66490,Cluster-7410.119640,Cluster-7410.58026,Cluster-7410.97172,Cluster-7410.69836,Cluster-7410.83214,Cluster-7410.119023,Cluster-7410.103762,Cluster-7410.67218,Cluster-7410.48430,Cluster-7410.8581,Cluster-7410.116138,Cluster-7410.70709,Cluster-7410.66551
GO:0016491	oxidoreductase activity	molecular_function	0.00037573	0.061219	171	1584	3692	46315	122	Cluster-7410.103926,Cluster-7410.9041,Cluster-7410.81156,Cluster-7410.85148,Cluster-7410.61042,Cluster-7410.81155,Cluster-7410.66164,Cluster-34525.1,Cluster-7410.75229,Cluster-7410.59955,Cluster-7410.95061,Cluster-7410.74938,Cluster-7410.56961,Cluster-7410.69858,Cluster-7410.21997,Cluster-7410.26630,Cluster-7410.51817,Cluster-7410.115244,Cluster-7410.34995,Cluster-7410.17343,Cluster-7410.81157,Cl…	49	Cluster-7410.55359,Cluster-7410.95151,Cluster-7410.72349,Cluster-17269.0,Cluster-7410.58026,Cluster-7410.88062,Cluster-7410.116138,Cluster-7410.62484,Cluster-7410.6833,Cluster-7410.103762,Cluster-7410.12049,Cluster-7410.48430,Cluster-7410.83214,Cluster-7410.105641,Cluster-7410.119023,Cluster-21059.0,Cluster-7410.108877,Cluster-7410.32100,Cluster-7410.48906,Cluster-7410.115826,Cluster-7410.97172,C…
GO:0034637	cellular carbohydrate biosynthetic process	biological_process	0.00039769	0.062772	23	1584	291	46315	13	Cluster-7410.106351,Cluster-7410.105337,Cluster-7410.72504,Cluster-30743.0,Cluster-7410.84517,Cluster-7410.30769,Cluster-7410.47933,Cluster-7410.28968,Cluster-7410.7816,Cluster-7410.97109,Cluster-7410.52308,Cluster-7410.67190,Cluster-7410.84513	10	Cluster-7410.80574,Cluster-7410.68365,Cluster-7410.113481,Cluster-7410.9930,Cluster-7410.76067,Cluster-7410.80571,Cluster-7410.80573,Cluster-7410.75358,Cluster-7410.70331,Cluster-7410.9927
GO:0043772	acyl-phosphate glycerol-3-phosphate acyltransferase activity	molecular_function	0.00043963	0.067289	4	1584	11	46315	3	Cluster-7410.2405,Cluster-7410.76733,Cluster-7410.28472	1	Cluster-7410.12097
GO:0043167	ion binding	molecular_function	0.00053226	0.079072	463	1584	11091	46315	285	Cluster-7410.100237,Cluster-7410.64063,Cluster-7410.75184,Cluster-7410.107395,Cluster-7410.10477,Cluster-7410.30842,Cluster-7410.105980,Cluster-7410.65277,Cluster-7410.85878,Cluster-7410.97342,Cluster-7410.30263,Cluster-7410.91504,Cluster-7410.22821,Cluster-7410.56216,Cluster-7410.63717,Cluster-7410.50945,Cluster-7410.74891,Cluster-7410.94015,Cluster-7410.65989,Cluster-7410.39094,Cluster-7410.456…	178	Cluster-7410.109743,Cluster-7410.13322,Cluster-7410.6084,Cluster-7410.71454,Cluster-7410.97884,Cluster-7410.121569,Cluster-7410.66490,Cluster-7410.67203,Cluster-7410.118990,Cluster-7410.60333,Cluster-7410.97172,Cluster-7410.33435,Cluster-7410.5779,Cluster-7410.5764,Cluster-7410.6626,Cluster-7410.50010,Cluster-7410.19030,Cluster-7410.56348,Cluster-7410.109790,Cluster-7410.11216,Cluster-7410.76140,…
GO:0046872	metal ion binding	molecular_function	0.00057283	0.082667	240	1584	5424	46315	145	Cluster-7410.15158,Cluster-7410.56056,Cluster-7410.42597,Cluster-7410.105158,Cluster-7410.11293,Cluster-7410.84230,Cluster-7410.31975,Cluster-39328.0,Cluster-7410.81813,Cluster-7410.56809,Cluster-7410.68561,Cluster-7410.45311,Cluster-7410.67235,Cluster-7410.67677,Cluster-37952.0,Cluster-7410.95044,Cluster-7410.58217,Cluster-7410.16328,Cluster-7410.72480,Cluster-7410.60134,Cluster-7410.116140,Clus…	95	Cluster-7410.116040,Cluster-7410.116308,Cluster-7410.113418,Cluster-28744.0,Cluster-7410.24712,Cluster-7410.57140,Cluster-7410.3216,Cluster-7410.119640,Cluster-7410.87185,Cluster-7410.11699,Cluster-7410.43547,Cluster-7410.7820,Cluster-7410.66551,Cluster-7410.30132,Cluster-7410.114752,Cluster-7410.13255,Cluster-7410.12047,Cluster-7410.33277,Cluster-7410.10213,Cluster-7410.34851,Cluster-7410.9399,C…
GO:0005667	transcription factor complex	cellular_component	0.00069023	0.096842	97	1584	1839	46315	66	Cluster-7410.6479,Cluster-7410.30189,Cluster-7410.38975,Cluster-7410.1240,Cluster-7410.106231,Cluster-7410.101991,Cluster-7410.112863,Cluster-7410.38974,Cluster-7410.45311,Cluster-21108.0,Cluster-7410.96377,Cluster-41496.0,Cluster-7410.58217,Cluster-7410.34203,Cluster-7410.38066,Cluster-7410.28697,Cluster-7410.72458,Cluster-7410.66535,Cluster-7410.83886,Cluster-7410.55882,Cluster-31894.0,Cluster-…	31	Cluster-7410.23201,Cluster-7410.15791,Cluster-7410.13767,Cluster-7410.75757,Cluster-7410.67426,Cluster-20980.0,Cluster-7410.11639,Cluster-7410.66705,Cluster-7410.12047,Cluster-7410.65765,Cluster-7410.10213,Cluster-7410.76140,Cluster-7410.76501,Cluster-7410.42988,Cluster-7410.94175,Cluster-7410.9714,Cluster-7410.56348,Cluster-7410.85669,Cluster-7410.111843,Cluster-26100.0,Cluster-7410.91640,Cluste…
GO:0030312	external encapsulating structure	cellular_component	0.00074092	0.097921	22	1584	308	46315	13	Cluster-7410.66798,Cluster-34757.0,Cluster-7410.67576,Cluster-7410.66843,Cluster-7410.44432,Cluster-7410.102816,Cluster-7410.106969,Cluster-40269.0,Cluster-7410.73709,Cluster-7410.58258,Cluster-7410.100925,Cluster-7410.67158,Cluster-7410.73693	9	Cluster-7410.10742,Cluster-7410.81361,Cluster-7410.7443,Cluster-7410.23410,Cluster-7410.34090,Cluster-7410.65908,Cluster-7410.113314,Cluster-7410.69037,Cluster-7410.112878
GO:0043169	cation binding	molecular_function	0.00074638	0.097921	241	1584	5473	46315	146	Cluster-7410.105980,Cluster-7410.30842,Cluster-7410.65277,Cluster-7410.75184,Cluster-7410.100237,Cluster-7410.18519,Cluster-7410.10477,Cluster-7410.22480,Cluster-7410.2375,Cluster-7410.23397,Cluster-7410.63717,Cluster-37177.0,Cluster-7410.77449,Cluster-7410.65989,Cluster-7410.34665,Cluster-7410.74891,Cluster-7410.103162,Cluster-7410.72458,Cluster-7410.56216,Cluster-7410.22321,Cluster-7410.2045,Cl…	95	Cluster-7410.6084,Cluster-7410.119023,Cluster-7410.71454,Cluster-21059.0,Cluster-7410.108877,Cluster-7410.83214,Cluster-40712.0,Cluster-7410.97172,Cluster-7410.118990,Cluster-7410.60333,Cluster-7410.66490,Cluster-7410.8669,Cluster-7410.77572,Cluster-7410.11061,Cluster-7410.33435,Cluster-7410.5779,Cluster-7410.115130,Cluster-7410.50010,Cluster-7410.8817,Cluster-7410.7021,Cluster-34351.0,Cluster-74…
GO:0009395	phospholipid catabolic process	biological_process	0.00075607	0.097921	8	1584	54	46315	7	Cluster-7410.27337,Cluster-40323.0,Cluster-7410.27584,Cluster-7410.61901,Cluster-7410.47535,Cluster-7410.70205,Cluster-7410.70590	1	Cluster-7410.94829
GO:0043412	macromolecule modification	biological_process	0.00077866	0.098326	196	1584	4157	46315	129	Cluster-7410.64063,Cluster-7410.60654,Cluster-7410.65988,Cluster-7410.32403,Cluster-7410.113219,Cluster-7410.121091,Cluster-7410.22821,Cluster-7410.91504,Cluster-7410.56216,Cluster-7410.63230,Cluster-37177.0,Cluster-7410.66097,Cluster-7410.74891,Cluster-7410.50945,Cluster-7410.65989,Cluster-7410.32194,Cluster-7410.93045,Cluster-7410.65987,Cluster-7410.87870,Cluster-7410.57095,Cluster-7410.80691,C…	67	Cluster-7410.13322,Cluster-7410.109743,Cluster-7410.32129,Cluster-7410.119023,Cluster-7410.121569,Cluster-7410.97884,Cluster-7410.57407,Cluster-40712.0,Cluster-41231.0,Cluster-7410.72594,Cluster-7410.98129,Cluster-7410.5764,Cluster-7410.8911,Cluster-7410.39288,Cluster-7410.77722,Cluster-7410.109790,Cluster-7410.76140,Cluster-7410.109767,Cluster-7410.61527,Cluster-7410.6664,Cluster-7410.108574,Clu…
GO:0016705	oxidoreductase activity, acting on paired donors, with incorporation or reduction of molecular oxygen	molecular_function	0.00087632	0.10796	37	1584	602	46315	23	Cluster-7410.43827,Cluster-7410.51821,Cluster-7410.28543,Cluster-7410.98501,Cluster-7410.74186,Cluster-7410.51819,Cluster-7410.64934,Cluster-7410.73104,Cluster-7410.2412,Cluster-7410.22514,Cluster-7410.51820,Cluster-7410.57465,Cluster-7410.84613,Cluster-7410.67903,Cluster-7410.66164,Cluster-7410.62011,Cluster-7410.61042,Cluster-7410.1530,Cluster-7410.73278,Cluster-7410.51817,Cluster-7410.74938,Cl…	14	Cluster-7410.116138,Cluster-7410.70709,Cluster-7410.66551,Cluster-7410.103762,Cluster-7410.67218,Cluster-7410.48430,Cluster-7410.8581,Cluster-7410.6833,Cluster-7410.69836,Cluster-7410.119023,Cluster-7410.66490,Cluster-7410.119640,Cluster-7410.58026,Cluster-7410.97172
GO:0004601	peroxidase activity	molecular_function	0.00094285	0.11075	15	1584	162	46315	10	Cluster-7410.119991,Cluster-7410.72318,Cluster-7410.83178,Cluster-7410.68084,Cluster-7410.62086,Cluster-7410.72332,Cluster-7410.56216,Cluster-7410.60599,Cluster-7410.59405,Cluster-7410.72331	5	Cluster-7410.88964,Cluster-7410.108877,Cluster-7410.62484,Cluster-7410.88062,Cluster-7410.24875
GO:0006804	obsolete peroxidase reaction	biological_process	0.00094285	0.11075	15	1584	162	46315	10	Cluster-7410.56216,Cluster-7410.72332,Cluster-7410.72331,Cluster-7410.60599,Cluster-7410.59405,Cluster-7410.72318,Cluster-7410.119991,Cluster-7410.62086,Cluster-7410.68084,Cluster-7410.83178	5	Cluster-7410.24875,Cluster-7410.88062,Cluster-7410.62484,Cluster-7410.88964,Cluster-7410.108877
GO:0004620	phospholipase activity	molecular_function	0.00097436	0.11185	6	1584	32	46315	5	Cluster-7410.27584,Cluster-7410.47535,Cluster-7410.94639,Cluster-7410.70205,Cluster-40323.0	1	Cluster-7410.94829
GO:0005992	trehalose biosynthetic process	biological_process	0.001241	0.1393	8	1584	57	46315	7	Cluster-7410.97109,Cluster-7410.105337,Cluster-7410.30769,Cluster-7410.47933,Cluster-7410.84517,Cluster-7410.84513,Cluster-7410.67190	1	Cluster-7410.113481
GO:0016209	antioxidant activity	molecular_function	0.001287	0.14131	20	1584	257	46315	15	Cluster-7410.19119,Cluster-7410.72318,Cluster-7410.2404,Cluster-7410.83178,Cluster-7410.72332,Cluster-7410.1359,Cluster-7410.119991,Cluster-7410.68084,Cluster-7410.62086,Cluster-7410.8209,Cluster-7410.56216,Cluster-7410.60599,Cluster-7410.72331,Cluster-7410.59405,Cluster-7410.47054	5	Cluster-7410.88964,Cluster-7410.108877,Cluster-7410.62484,Cluster-7410.24875,Cluster-7410.88062
GO:0016772	transferase activity, transferring phosphorus-containing groups	molecular_function	0.00153	0.16442	194	1584	4222	46315	121	Cluster-7410.22547,Cluster-7410.64063,Cluster-7410.60654,Cluster-7410.100237,Cluster-7410.32403,Cluster-7410.113219,Cluster-7410.85878,Cluster-7410.91504,Cluster-7410.22821,Cluster-7410.63230,Cluster-7410.121091,Cluster-7410.74891,Cluster-7410.50945,Cluster-7410.94015,Cluster-7410.32194,Cluster-7410.93045,Cluster-7410.112065,Cluster-7410.39094,Cluster-7410.87870,Cluster-7410.57095,Cluster-7410.80…	73	Cluster-7410.13322,Cluster-7410.109743,Cluster-7410.32129,Cluster-7410.121569,Cluster-7410.97884,Cluster-7410.15791,Cluster-7410.14905,Cluster-7410.57407,Cluster-41231.0,Cluster-40712.0,Cluster-7410.98129,Cluster-7410.72594,Cluster-7410.9857,Cluster-7410.5764,Cluster-7410.8911,Cluster-7410.77722,Cluster-7410.109790,Cluster-7410.76140,Cluster-28649.0,Cluster-7410.109767,Cluster-7410.6664,Cluster-7…
GO:0046351	disaccharide biosynthetic process	biological_process	0.001627	0.17121	8	1584	59	46315	7	Cluster-7410.67190,Cluster-7410.84513,Cluster-7410.84517,Cluster-7410.30769,Cluster-7410.47933,Cluster-7410.105337,Cluster-7410.97109	1	Cluster-7410.113481
GO:0044710	single-organism metabolic process	biological_process	0.0018025	0.18581	405	1584	9841	46315	270	Cluster-7410.39300,Cluster-21455.0,Cluster-7410.28259,Cluster-7410.1530,Cluster-7410.30712,Cluster-7410.62086,Cluster-7410.77644,Cluster-7410.65824,Cluster-7410.66389,Cluster-7410.91157,Cluster-7410.1647,Cluster-7410.15736,Cluster-7410.31936,Cluster-27265.2,Cluster-7410.106730,Cluster-7410.87501,Cluster-7410.52308,Cluster-7410.51979,Cluster-7410.83178,Cluster-7410.96459,Cluster-7410.2404,Cluster-…	135	Cluster-7410.113481,Cluster-7410.5108,Cluster-7410.9546,Cluster-7410.84968,Cluster-7410.76067,Cluster-7410.9930,Cluster-7410.65613,Cluster-7410.69836,Cluster-7410.111863,Cluster-7410.68071,Cluster-7410.87025,Cluster-7410.85678,Cluster-7410.113314,Cluster-7410.115643,Cluster-7410.45045,Cluster-7410.26092,Cluster-7410.4055,Cluster-7410.88580,Cluster-7410.11699,Cluster-7410.106371,Cluster-7410.55555…
GO:0016684	oxidoreductase activity, acting on peroxide as acceptor	molecular_function	0.0020656	0.20866	15	1584	176	46315	10	Cluster-7410.72318,Cluster-7410.119991,Cluster-7410.62086,Cluster-7410.68084,Cluster-7410.83178,Cluster-7410.56216,Cluster-7410.72332,Cluster-7410.59405,Cluster-7410.60599,Cluster-7410.72331	5	Cluster-7410.88964,Cluster-7410.108877,Cluster-7410.24875,Cluster-7410.88062,Cluster-7410.62484
GO:0005984	disaccharide metabolic process	biological_process	0.0022209	0.21995	28	1584	424	46315	17	Cluster-7410.105337,Cluster-7410.60277,Cluster-7410.72504,Cluster-7410.76095,Cluster-7410.58258,Cluster-7410.84517,Cluster-7410.30769,Cluster-7410.47933,Cluster-7410.44432,Cluster-7410.36225,Cluster-7410.97109,Cluster-7410.106969,Cluster-7410.78094,Cluster-7410.59982,Cluster-7410.67190,Cluster-7410.84513,Cluster-7410.52308	11	Cluster-7410.68365,Cluster-7410.113481,Cluster-7410.80574,Cluster-7410.80571,Cluster-7410.80573,Cluster-7410.9930,Cluster-7410.113314,Cluster-7410.76067,Cluster-7410.70331,Cluster-7410.9927,Cluster-7410.75358
GO:0006629	lipid metabolic process	biological_process	0.0023984	0.23296	83	1584	1584	46315	64	Cluster-7410.65824,Cluster-7410.94639,Cluster-7410.122266,Cluster-21455.0,Cluster-7410.26630,Cluster-7410.106351,Cluster-7410.2405,Cluster-7410.1647,Cluster-7410.106352,Cluster-7410.91157,Cluster-7410.88600,Cluster-7410.100780,Cluster-7410.74039,Cluster-7410.14514,Cluster-7410.28472,Cluster-7410.4031,Cluster-7410.34523,Cluster-7410.36359,Cluster-7410.70205,Cluster-30743.0,Cluster-7410.55241,Clust…	19	Cluster-7410.10464,Cluster-7410.42318,Cluster-7410.107626,Cluster-7410.12049,Cluster-7410.49798,Cluster-7410.110960,Cluster-7410.14905,Cluster-7410.4055,Cluster-7410.66806,Cluster-7410.12097,Cluster-7410.48906,Cluster-7410.12238,Cluster-7410.94829,Cluster-7410.15716,Cluster-7410.118289,Cluster-7410.4054,Cluster-7410.91513,Cluster-7410.110598,Cluster-7410.69424
GO:0044242	cellular lipid catabolic process	biological_process	0.0025594	0.24135	8	1584	64	46315	7	Cluster-40323.0,Cluster-7410.27337,Cluster-7410.27584,Cluster-7410.61901,Cluster-7410.47535,Cluster-7410.70205,Cluster-7410.70590	1	Cluster-7410.94829
GO:0006644	phospholipid metabolic process	biological_process	0.0026575	0.24135	29	1584	432	46315	22	Cluster-7410.27584,Cluster-7410.47535,Cluster-7410.65824,Cluster-7410.28472,Cluster-7410.14514,Cluster-21455.0,Cluster-7410.4031,Cluster-7410.36359,Cluster-7410.56216,Cluster-7410.34481,Cluster-7410.2412,Cluster-7410.70205,Cluster-7410.55241,Cluster-7410.61901,Cluster-7410.2405,Cluster-40323.0,Cluster-7410.27337,Cluster-7410.76733,Cluster-7410.1647,Cluster-7410.70590,Cluster-7410.91157,Cluster-74…	7	Cluster-7410.94829,Cluster-7410.12238,Cluster-7410.4055,Cluster-7410.66806,Cluster-7410.4054,Cluster-7410.49798,Cluster-7410.12097
GO:0016762	xyloglucan:xyloglucosyl transferase activity	molecular_function	0.0026758	0.24135	5	1584	29	46315	4	Cluster-7410.73709,Cluster-7410.73693,Cluster-7410.102816,Cluster-34757.0	1	Cluster-7410.23410
GO:0048046	apoplast	cellular_component	0.0026758	0.24135	5	1584	29	46315	4	Cluster-7410.73693,Cluster-7410.102816,Cluster-34757.0,Cluster-7410.73709	1	Cluster-7410.23410
GO:0005991	trehalose metabolic process	biological_process	0.0028329	0.25103	8	1584	66	46315	7	Cluster-7410.67190,Cluster-7410.84513,Cluster-7410.84517,Cluster-7410.47933,Cluster-7410.30769,Cluster-7410.105337,Cluster-7410.97109	1	Cluster-7410.113481
GO:0071555	cell wall organization	biological_process	0.0040119	0.34939	11	1584	121	46315	8	Cluster-7410.58258,Cluster-7410.80885,Cluster-7410.66798,Cluster-7410.44432,Cluster-7410.67576,Cluster-7410.66843,Cluster-7410.106969,Cluster-7410.67158	3	Cluster-7410.65908,Cluster-7410.69037,Cluster-7410.113314
GO:0004435	phosphatidylinositol phospholipase C activity	molecular_function	0.0043781	0.35102	4	1584	18	46315	3	Cluster-7410.70205,Cluster-7410.27584,Cluster-7410.47535	1	Cluster-7410.94829
GO:0004629	phospholipase C activity	molecular_function	0.0043781	0.35102	4	1584	18	46315	3	Cluster-7410.70205,Cluster-7410.27584,Cluster-7410.47535	1	Cluster-7410.94829
GO:0006638	neutral lipid metabolic process	biological_process	0.0043781	0.35102	4	1584	18	46315	3	Cluster-7410.70205,Cluster-7410.27584,Cluster-7410.47535	1	Cluster-7410.94829
GO:0006639	acylglycerol metabolic process	biological_process	0.0043781	0.35102	4	1584	18	46315	3	Cluster-7410.70205,Cluster-7410.27584,Cluster-7410.47535	1	Cluster-7410.94829
GO:0046339	diacylglycerol metabolic process	biological_process	0.0043781	0.35102	4	1584	18	46315	3	Cluster-7410.70205,Cluster-7410.47535,Cluster-7410.27584	1	Cluster-7410.94829
GO:0044264	cellular polysaccharide metabolic process	biological_process	0.005224	0.39709	29	1584	481	46315	18	Cluster-7410.73709,Cluster-7410.58258,Cluster-7410.72504,Cluster-30743.0,Cluster-7410.60277,Cluster-7410.76095,Cluster-7410.106351,Cluster-7410.73693,Cluster-34757.0,Cluster-7410.52308,Cluster-7410.36225,Cluster-7410.44432,Cluster-7410.7816,Cluster-7410.28968,Cluster-7410.59982,Cluster-7410.102816,Cluster-7410.106969,Cluster-7410.78094	11	Cluster-7410.80573,Cluster-7410.80571,Cluster-7410.113314,Cluster-7410.76067,Cluster-7410.9930,Cluster-7410.68365,Cluster-7410.80574,Cluster-7410.70331,Cluster-7410.9927,Cluster-7410.23410,Cluster-7410.75358
GO:0016838	carbon-oxygen lyase activity, acting on phosphates	molecular_function	0.0054498	0.39709	6	1584	47	46315	4	Cluster-7410.22756,Cluster-7410.16935,Cluster-3757.0,Cluster-7410.121904	2	Cluster-7410.9192,Cluster-7410.10464
GO:0010333	terpene synthase activity	molecular_function	0.0059232	0.39709	5	1584	36	46315	3	Cluster-3757.0,Cluster-7410.121904,Cluster-7410.22756	2	Cluster-7410.10464,Cluster-7410.9192
GO:0006073	cellular glucan metabolic process	biological_process	0.0063505	0.39709	26	1584	423	46315	15	Cluster-7410.58258,Cluster-7410.73709,Cluster-7410.76095,Cluster-7410.73693,Cluster-7410.72504,Cluster-7410.60277,Cluster-34757.0,Cluster-7410.52308,Cluster-7410.59982,Cluster-7410.102816,Cluster-7410.106969,Cluster-7410.78094,Cluster-7410.36225,Cluster-7410.44432,Cluster-7410.7816	11	Cluster-7410.113314,Cluster-7410.76067,Cluster-7410.9930,Cluster-7410.80573,Cluster-7410.80571,Cluster-7410.80574,Cluster-7410.68365,Cluster-7410.23410,Cluster-7410.75358,Cluster-7410.70331,Cluster-7410.9927
GO:0044042	glucan metabolic process	biological_process	0.0063505	0.39709	26	1584	423	46315	15	Cluster-7410.58258,Cluster-7410.73709,Cluster-7410.76095,Cluster-7410.73693,Cluster-7410.72504,Cluster-7410.60277,Cluster-34757.0,Cluster-7410.52308,Cluster-7410.102816,Cluster-7410.59982,Cluster-7410.78094,Cluster-7410.106969,Cluster-7410.36225,Cluster-7410.44432,Cluster-7410.7816	11	Cluster-7410.76067,Cluster-7410.113314,Cluster-7410.9930,Cluster-7410.80573,Cluster-7410.80571,Cluster-7410.80574,Cluster-7410.68365,Cluster-7410.75358,Cluster-7410.23410,Cluster-7410.9927,Cluster-7410.70331
GO:0001919	regulation of receptor recycling	biological_process	0.0064465	0.39709	2	1584	4	46315	2	Cluster-7410.51979,Cluster-7410.81649	0
GO:0007040	lysosome organization	biological_process	0.0064465	0.39709	2	1584	4	46315	2	Cluster-7410.51979,Cluster-7410.81649	0
GO:0032008	positive regulation of TOR signaling	biological_process	0.0064465	0.39709	2	1584	4	46315	2	Cluster-7410.51979,Cluster-7410.81649	0
GO:0032439	endosome localization	biological_process	0.0064465	0.39709	2	1584	4	46315	2	Cluster-7410.81649,Cluster-7410.51979	0
GO:0042632	cholesterol homeostasis	biological_process	0.0064465	0.39709	2	1584	4	46315	2	Cluster-7410.51979,Cluster-7410.81649	0
GO:0043200	response to amino acid	biological_process	0.0064465	0.39709	2	1584	4	46315	2	Cluster-7410.51979,Cluster-7410.81649	0
GO:0055088	lipid homeostasis	biological_process	0.0064465	0.39709	2	1584	4	46315	2	Cluster-7410.81649,Cluster-7410.51979	0
GO:0055092	sterol homeostasis	biological_process	0.0064465	0.39709	2	1584	4	46315	2	Cluster-7410.81649,Cluster-7410.51979	0
GO:0071230	cellular response to amino acid stimulus	biological_process	0.0064465	0.39709	2	1584	4	46315	2	Cluster-7410.51979,Cluster-7410.81649	0
GO:0071417	cellular response to organonitrogen compound	biological_process	0.0064465	0.39709	2	1584	4	46315	2	Cluster-7410.81649,Cluster-7410.51979	0
GO:0080171	lytic vacuole organization	biological_process	0.0064465	0.39709	2	1584	4	46315	2	Cluster-7410.81649,Cluster-7410.51979	0
GO:1901699	cellular response to nitrogen compound	biological_process	0.0064465	0.39709	2	1584	4	46315	2	Cluster-7410.51979,Cluster-7410.81649	0
GO:1901701	cellular response to oxygen-containing compound	biological_process	0.0064465	0.39709	2	1584	4	46315	2	Cluster-7410.51979,Cluster-7410.81649	0
GO:0045229	external encapsulating structure organization	biological_process	0.006805	0.41412	11	1584	130	46315	8	Cluster-7410.106969,Cluster-7410.67158,Cluster-7410.44432,Cluster-7410.66843,Cluster-7410.67576,Cluster-7410.66798,Cluster-7410.58258,Cluster-7410.80885	3	Cluster-7410.69037,Cluster-7410.113314,Cluster-7410.65908
GO:0030244	cellulose biosynthetic process	biological_process	0.0070423	0.42346	10	1584	115	46315	1	Cluster-7410.7816	9	Cluster-7410.9930,Cluster-7410.76067,Cluster-7410.80571,Cluster-7410.80573,Cluster-7410.80574,Cluster-7410.75358,Cluster-7410.9927,Cluster-7410.70331,Cluster-7410.68365
GO:0006672	ceramide metabolic process	biological_process	0.0072479	0.43069	3	1584	12	46315	3	Cluster-7410.100780,Cluster-7410.27984,Cluster-7410.22544	0
GO:0004420	hydroxymethylglutaryl-CoA reductase (NADPH) activity	molecular_function	0.007498	0.44038	3	1584	12	46315	3	Cluster-7410.69063,Cluster-7410.64566,Cluster-7410.88600	0
GO:0015740	C4-dicarboxylate transport	biological_process	0.0077685	0.44335	7	1584	63	46315	5	Cluster-7410.76240,Cluster-24066.0,Cluster-7410.17298,Cluster-7410.3516,Cluster-7410.19138	2	Cluster-7410.119055,Cluster-7410.12238
GO:0016759	cellulose synthase activity	molecular_function	0.007812	0.44335	9	1584	97	46315	0		9	Cluster-7410.68365,Cluster-7410.9927,Cluster-7410.70331,Cluster-7410.75358,Cluster-7410.80574,Cluster-7410.80573,Cluster-7410.80571,Cluster-7410.76067,Cluster-7410.9930
GO:0016760	cellulose synthase (UDP-forming) activity	molecular_function	0.007812	0.44335	9	1584	97	46315	0		9	Cluster-7410.76067,Cluster-7410.9930,Cluster-7410.80573,Cluster-7410.80571,Cluster-7410.80574,Cluster-7410.75358,Cluster-7410.9927,Cluster-7410.70331,Cluster-7410.68365
GO:0042546	cell wall biogenesis	biological_process	0.008387	0.45844	11	1584	131	46315	8	Cluster-7410.67158,Cluster-7410.67576,Cluster-7410.66843,Cluster-7410.66798,Cluster-7410.18063,Cluster-7410.66389,Cluster-7410.66390,Cluster-7410.80885	3	Cluster-7410.69037,Cluster-7410.109127,Cluster-7410.65908
GO:0043565	sequence-specific DNA binding	molecular_function	0.0084535	0.45844	42	1584	733	46315	25	Cluster-7410.66400,Cluster-7410.38975,Cluster-7410.82289,Cluster-7410.93673,Cluster-7410.44145,Cluster-7410.38974,Cluster-7410.69667,Cluster-7410.83887,Cluster-41496.0,Cluster-7410.58217,Cluster-7410.38066,Cluster-7410.72458,Cluster-42301.0,Cluster-7410.83886,Cluster-7410.44146,Cluster-7410.56088,Cluster-7410.55882,Cluster-7410.68517,Cluster-7410.60102,Cluster-7410.63935,Cluster-7410.74866,Cluste…	17	Cluster-26100.0,Cluster-7410.15791,Cluster-7410.33109,Cluster-7410.75757,Cluster-7410.88789,Cluster-20980.0,Cluster-7410.20370,Cluster-7410.37858,Cluster-7410.8734,Cluster-7410.11639,Cluster-7410.54396,Cluster-7410.12047,Cluster-7410.10869,Cluster-7410.76501,Cluster-7410.42988,Cluster-7410.56348,Cluster-7410.85669
GO:0004749	ribose phosphate diphosphokinase activity	molecular_function	0.0084813	0.45844	3	1584	11	46315	3	Cluster-7410.39094,Cluster-7410.100237,Cluster-7410.100920	0
GO:0010466	negative regulation of peptidase activity	biological_process	0.0085316	0.45844	3	1584	13	46315	3	Cluster-7410.68326,Cluster-7410.62072,Cluster-7410.73291	0
GO:0010951	negative regulation of endopeptidase activity	biological_process	0.0085316	0.45844	3	1584	13	46315	3	Cluster-7410.73291,Cluster-7410.62072,Cluster-7410.68326	0
GO:0016161	beta-amylase activity	molecular_function	0.0087346	0.4606	4	1584	24	46315	4	Cluster-7410.36225,Cluster-7410.60277,Cluster-7410.76095,Cluster-7410.78094	0
GO:0051640	organelle localization	biological_process	0.008763	0.4606	4	1584	26	46315	3	Cluster-7410.44802,Cluster-7410.81649,Cluster-7410.51979	1	Cluster-7410.107560
GO:0008081	phosphoric diester hydrolase activity	molecular_function	0.0088758	0.4606	10	1584	115	46315	9	Cluster-7410.27584,Cluster-7410.47535,Cluster-7410.32323,Cluster-7410.35364,Cluster-7410.94639,Cluster-7410.56839,Cluster-7410.75206,Cluster-7410.70205,Cluster-7410.67576	1	Cluster-7410.94829
GO:0009627	systemic acquired resistance	biological_process	0.0091752	0.4606	3	1584	13	46315	3	Cluster-32652.0,Cluster-7410.6083,Cluster-7410.3516	0
GO:0009814	defense response, incompatible interaction	biological_process	0.0091752	0.4606	3	1584	13	46315	3	Cluster-32652.0,Cluster-7410.3516,Cluster-7410.6083	0
GO:0010112	regulation of systemic acquired resistance	biological_process	0.0091752	0.4606	3	1584	13	46315	3	Cluster-32652.0,Cluster-7410.6083,Cluster-7410.3516	0
GO:0006011	UDP-glucose metabolic process	biological_process	0.0092102	0.4606	9	1584	101	46315	0		9	Cluster-7410.80573,Cluster-7410.80571,Cluster-7410.76067,Cluster-7410.9930,Cluster-7410.68365,Cluster-7410.9927,Cluster-7410.70331,Cluster-7410.80574,Cluster-7410.75358
GO:0005976	polysaccharide metabolic process	biological_process	0.0093041	0.46074	30	1584	524	46315	18	Cluster-7410.73693,Cluster-7410.76095,Cluster-7410.106351,Cluster-7410.60277,Cluster-30743.0,Cluster-7410.72504,Cluster-7410.73709,Cluster-7410.58258,Cluster-7410.106969,Cluster-7410.78094,Cluster-7410.28968,Cluster-7410.102816,Cluster-7410.59982,Cluster-7410.44432,Cluster-7410.7816,Cluster-7410.36225,Cluster-7410.52308,Cluster-34757.0	12	Cluster-7410.80574,Cluster-7410.68365,Cluster-7410.77625,Cluster-7410.9930,Cluster-7410.113314,Cluster-7410.76067,Cluster-7410.80571,Cluster-7410.80573,Cluster-7410.23410,Cluster-7410.75358,Cluster-7410.9927,Cluster-7410.70331
GO:0005975	carbohydrate metabolic process	biological_process	0.0098782	0.48305	102	1584	2166	46315	69	Cluster-7410.76095,Cluster-7410.73693,Cluster-7410.55880,Cluster-30743.0,Cluster-7410.72504,Cluster-7410.105337,Cluster-7410.30769,Cluster-7410.68142,Cluster-7410.66646,Cluster-7410.11038,Cluster-7410.102816,Cluster-7410.66843,Cluster-7410.59841,Cluster-7410.17343,Cluster-7410.80885,Cluster-7410.103752,Cluster-7410.106351,Cluster-7410.88728,Cluster-7410.77644,Cluster-7410.28740,Cluster-7410.71044…	33	Cluster-7410.80574,Cluster-7410.113314,Cluster-7410.107626,Cluster-7410.92374,Cluster-19814.0,Cluster-7410.45045,Cluster-7410.115340,Cluster-7410.113481,Cluster-7410.76067,Cluster-7410.9930,Cluster-7410.9927,Cluster-7410.37408,Cluster-7410.55555,Cluster-7410.119828,Cluster-7410.38722,Cluster-7410.95542,Cluster-7410.110598,Cluster-7410.44147,Cluster-7410.91513,Cluster-7410.11061,Cluster-7410.11096…
GO:0004649	poly(ADP-ribose) glycohydrolase activity	molecular_function	0.00999	0.48305	2	1584	4	46315	1	Cluster-7410.28740	1	Cluster-7410.115340
GO:0030243	cellulose metabolic process	biological_process	0.010042	0.48305	10	1584	121	46315	1	Cluster-7410.7816	9	Cluster-7410.76067,Cluster-7410.9930,Cluster-7410.80573,Cluster-7410.80571,Cluster-7410.75358,Cluster-7410.80574,Cluster-7410.9927,Cluster-7410.70331,Cluster-7410.68365
GO:2001057	reactive nitrogen species metabolic process	biological_process	0.01039	0.49511	4	1584	23	46315	4	Cluster-7410.73278,Cluster-7410.102363,Cluster-7410.68697,Cluster-7410.22547	0
GO:0006979	response to oxidative stress	biological_process	0.011546	0.54199	15	1584	219	46315	10	Cluster-7410.72332,Cluster-7410.56216,Cluster-7410.60599,Cluster-7410.72331,Cluster-7410.59405,Cluster-7410.72318,Cluster-7410.119991,Cluster-7410.68084,Cluster-7410.83178,Cluster-7410.62086	5	Cluster-7410.88062,Cluster-7410.62484,Cluster-7410.24875,Cluster-7410.88964,Cluster-7410.108877
GO:0015743	malate transport	biological_process	0.011589	0.54199	6	1584	50	46315	5	Cluster-7410.76240,Cluster-7410.3516,Cluster-7410.19138,Cluster-24066.0,Cluster-7410.17298	1	Cluster-7410.119055
GO:0016160	amylase activity	molecular_function	0.011882	0.55061	5	1584	37	46315	5	Cluster-7410.60277,Cluster-7410.36225,Cluster-7410.78094,Cluster-7410.52308,Cluster-7410.76095	0
GO:0032559	adenyl ribonucleotide binding	molecular_function	0.012174	0.55902	217	1584	5012	46315	129	Cluster-7410.34527,Cluster-7410.13388,Cluster-7410.36446,Cluster-7410.106099,Cluster-7410.67235,Cluster-7410.95044,Cluster-7410.93216,Cluster-7410.119063,Cluster-7410.112985,Cluster-7410.54025,Cluster-7410.60645,Cluster-7410.6479,Cluster-7410.121092,Cluster-7410.105158,Cluster-7410.57096,Cluster-7410.51567,Cluster-7410.112986,Cluster-7410.41744,Cluster-7410.96243,Cluster-7410.3574,Cluster-7410.94…	88	Cluster-7410.51730,Cluster-7410.116001,Cluster-7410.12376,Cluster-7410.116916,Cluster-7410.10653,Cluster-7410.113265,Cluster-7410.44880,Cluster-7410.120650,Cluster-7410.8452,Cluster-7410.6524,Cluster-7410.6683,Cluster-7410.101752,Cluster-7410.16274,Cluster-7410.72851,Cluster-7410.113379,Cluster-7410.71051,Cluster-7410.43334,Cluster-7410.9019,Cluster-7410.40767,Cluster-7410.109744,Cluster-7410.301…
GO:0016298	lipase activity	molecular_function	0.012836	0.5841	6	1584	53	46315	5	Cluster-7410.27584,Cluster-7410.47535,Cluster-40323.0,Cluster-7410.94639,Cluster-7410.70205	1	Cluster-7410.94829
GO:0030554	adenyl nucleotide binding	molecular_function	0.013648	0.6155	218	1584	5053	46315	129	Cluster-7410.48616,Cluster-7410.96472,Cluster-7410.106864,Cluster-7410.96479,Cluster-7410.48415,Cluster-7410.59686,Cluster-7410.58214,Cluster-7410.115244,Cluster-7410.2970,Cluster-7410.93217,Cluster-7410.28472,Cluster-34234.0,Cluster-7410.105409,Cluster-7410.60648,Cluster-7410.102162,Cluster-7410.52129,Cluster-7410.86301,Cluster-7410.66400,Cluster-7410.3394,Cluster-7410.60652,Cluster-7410.33962,C…	89	Cluster-7410.59514,Cluster-7410.23032,Cluster-7410.71693,Cluster-7410.93039,Cluster-7410.72895,Cluster-7410.45568,Cluster-33851.0,Cluster-7410.95649,Cluster-7410.98074,Cluster-7410.63490,Cluster-7410.118167,Cluster-7410.117950,Cluster-7410.115432,Cluster-32068.0,Cluster-7410.109767,Cluster-7410.61527,Cluster-7410.6664,Cluster-7410.108574,Cluster-7410.99948,Cluster-7410.39418,Cluster-7410.34895,Cl…
GO:0033692	cellular polysaccharide biosynthetic process	biological_process	0.014082	0.62944	15	1584	223	46315	6	Cluster-7410.106351,Cluster-7410.28968,Cluster-7410.7816,Cluster-30743.0,Cluster-7410.72504,Cluster-7410.52308	9	Cluster-7410.80574,Cluster-7410.75358,Cluster-7410.9927,Cluster-7410.70331,Cluster-7410.68365,Cluster-7410.9930,Cluster-7410.76067,Cluster-7410.80571,Cluster-7410.80573
GO:0009250	glucan biosynthetic process	biological_process	0.015266	0.6764	12	1584	165	46315	3	Cluster-7410.52308,Cluster-7410.7816,Cluster-7410.72504	9	Cluster-7410.80571,Cluster-7410.80573,Cluster-7410.9930,Cluster-7410.76067,Cluster-7410.68365,Cluster-7410.70331,Cluster-7410.9927,Cluster-7410.75358,Cluster-7410.80574
GO:0009311	oligosaccharide metabolic process	biological_process	0.015726	0.69073	29	1584	512	46315	18	Cluster-7410.76095,Cluster-7410.72504,Cluster-7410.105337,Cluster-7410.60277,Cluster-7410.30769,Cluster-7410.47933,Cluster-7410.84517,Cluster-7410.58258,Cluster-7410.59982,Cluster-7410.11038,Cluster-7410.106969,Cluster-7410.78094,Cluster-7410.97109,Cluster-7410.36225,Cluster-7410.44432,Cluster-7410.52308,Cluster-7410.84513,Cluster-7410.67190	11	Cluster-7410.80574,Cluster-7410.68365,Cluster-7410.113481,Cluster-7410.113314,Cluster-7410.76067,Cluster-7410.9930,Cluster-7410.80573,Cluster-7410.80571,Cluster-7410.75358,Cluster-7410.9927,Cluster-7410.70331
GO:0008191	metalloendopeptidase inhibitor activity	molecular_function	0.01624	0.69514	2	1584	5	46315	2	Cluster-7410.68326,Cluster-7410.73291	0
GO:0010576	metalloenzyme regulator activity	molecular_function	0.01624	0.69514	2	1584	5	46315	2	Cluster-7410.68326,Cluster-7410.73291	0
GO:0048551	metalloenzyme inhibitor activity	molecular_function	0.01624	0.69514	2	1584	5	46315	2	Cluster-7410.68326,Cluster-7410.73291	0
GO:0051274	beta-glucan biosynthetic process	biological_process	0.016978	0.72063	11	1584	147	46315	2	Cluster-7410.72504,Cluster-7410.7816	9	Cluster-7410.75358,Cluster-7410.80574,Cluster-7410.70331,Cluster-7410.9927,Cluster-7410.68365,Cluster-7410.76067,Cluster-7410.9930,Cluster-7410.80573,Cluster-7410.80571
GO:0046487	glyoxylate metabolic process	biological_process	0.017964	0.75615	7	1584	74	46315	7	Cluster-7410.66566,Cluster-7410.66782,Cluster-7410.66646,Cluster-7410.32323,Cluster-7410.66028,Cluster-7410.30712,Cluster-7410.66655	0
GO:0051346	negative regulation of hydrolase activity	biological_process	0.018468	0.77092	4	1584	30	46315	4	Cluster-7410.73291,Cluster-7410.62072,Cluster-7410.68326,Cluster-7410.112985	0
GO:0016747	transferase activity, transferring acyl groups other than amino-acyl groups	molecular_function	0.018718	0.77495	30	1584	535	46315	18	Cluster-7410.63899,Cluster-7410.879,Cluster-7410.2405,Cluster-7410.21961,Cluster-7410.11038,Cluster-7410.106352,Cluster-7410.67642,Cluster-7410.76733,Cluster-7410.66843,Cluster-7410.21960,Cluster-7410.45311,Cluster-7410.28472,Cluster-24651.0,Cluster-7410.1634,Cluster-7410.106351,Cluster-7410.32540,Cluster-7410.26630,Cluster-7410.34481	12	Cluster-7410.19836,Cluster-7410.113635,Cluster-7410.12097,Cluster-7410.71949,Cluster-7410.477,Cluster-7410.10887,Cluster-7410.113636,Cluster-7410.5783,Cluster-7410.19833,Cluster-7410.113417,Cluster-7410.19837,Cluster-7410.23256
GO:2001141	regulation of RNA biosynthetic process	biological_process	0.019219	0.77961	151	1584	3477	46315	105	Cluster-7410.35364,Cluster-7410.44146,Cluster-7410.63354,Cluster-7410.81649,Cluster-7410.56088,Cluster-7410.115244,Cluster-7410.63899,Cluster-7410.61336,Cluster-7410.36236,Cluster-7410.11038,Cluster-7410.40518,Cluster-7410.43139,Cluster-7410.64142,Cluster-21605.0,Cluster-7410.102162,Cluster-7410.40034,Cluster-34234.0,Cluster-7410.39309,Cluster-7410.83299,Cluster-7410.104097,Cluster-7410.55002,Clu…	46	Cluster-7410.54396,Cluster-7410.54263,Cluster-7410.20370,Cluster-7410.86995,Cluster-7410.8734,Cluster-7410.11639,Cluster-7410.6626,Cluster-7410.66705,Cluster-7410.98281,Cluster-7410.24875,Cluster-7410.76140,Cluster-7410.9714,Cluster-7410.42988,Cluster-7410.56348,Cluster-7410.85669,Cluster-7410.23201,Cluster-7410.15791,Cluster-7410.121569,Cluster-7410.75757,Cluster-20980.0,Cluster-37893.0,Cluster-…
GO:0046912	transferase activity, transferring acyl groups, acyl groups converted into alkyl on transfer	molecular_function	0.019769	0.77961	5	1584	43	46315	5	Cluster-7410.66655,Cluster-7410.66646,Cluster-7410.66028,Cluster-7410.66782,Cluster-7410.66566	0
GO:0044255	cellular lipid metabolic process	biological_process	0.019819	0.77961	58	1584	1136	46315	45	Cluster-7410.1647,Cluster-7410.106352,Cluster-7410.91157,Cluster-7410.61901,Cluster-7410.60720,Cluster-7410.2405,Cluster-7410.22544,Cluster-7410.27984,Cluster-21455.0,Cluster-7410.26630,Cluster-7410.73691,Cluster-7410.122266,Cluster-7410.106351,Cluster-7410.56216,Cluster-7410.94639,Cluster-7410.65824,Cluster-7410.27584,Cluster-7410.42317,Cluster-7410.120805,Cluster-7410.67642,Cluster-7410.76733,C…	13	Cluster-7410.10464,Cluster-7410.12097,Cluster-7410.66806,Cluster-7410.110960,Cluster-7410.4055,Cluster-7410.110598,Cluster-7410.91513,Cluster-7410.49798,Cluster-7410.4054,Cluster-7410.12049,Cluster-7410.12238,Cluster-7410.94829,Cluster-7410.107626
GO:0016042	lipid catabolic process	biological_process	0.019976	0.77961	11	1584	145	46315	10	Cluster-7410.47535,Cluster-7410.61901,Cluster-7410.27584,Cluster-40323.0,Cluster-7410.27337,Cluster-7410.70590,Cluster-7410.73691,Cluster-7410.56425,Cluster-7410.72009,Cluster-7410.70205	1	Cluster-7410.94829
GO:0097196	Shu complex	cellular_component	0.020271	0.77961	2	1584	6	46315	1	Cluster-7410.98460	1	Cluster-7410.6084
GO:0046434	organophosphate catabolic process	biological_process	0.020466	0.77961	9	1584	105	46315	7	Cluster-7410.70205,Cluster-7410.70590,Cluster-7410.27337,Cluster-40323.0,Cluster-7410.47535,Cluster-7410.27584,Cluster-7410.61901	2	Cluster-7410.94829,Cluster-7410.29347
GO:0006355	regulation of transcription, DNA-templated	biological_process	0.020616	0.77961	150	1584	3459	46315	105	Cluster-21605.0,Cluster-7410.43139,Cluster-7410.64142,Cluster-7410.40518,Cluster-7410.40034,Cluster-7410.102162,Cluster-34234.0,Cluster-7410.39309,Cluster-7410.83299,Cluster-7410.35364,Cluster-7410.63354,Cluster-7410.44146,Cluster-7410.56088,Cluster-7410.81649,Cluster-7410.115244,Cluster-7410.63899,Cluster-7410.36236,Cluster-7410.61336,Cluster-7410.11038,Cluster-7410.69667,Cluster-7410.44145,Clus…	45	Cluster-7410.54396,Cluster-7410.54263,Cluster-7410.20370,Cluster-7410.86995,Cluster-7410.8734,Cluster-7410.76140,Cluster-7410.42988,Cluster-7410.9714,Cluster-7410.56348,Cluster-7410.85669,Cluster-7410.11639,Cluster-7410.6626,Cluster-7410.66705,Cluster-7410.98281,Cluster-7410.24875,Cluster-37893.0,Cluster-7410.60078,Cluster-7410.23201,Cluster-7410.15791,Cluster-7410.121569,Cluster-7410.75757,Clust…
GO:1903506	regulation of nucleic acid-templated transcription	biological_process	0.020616	0.77961	150	1584	3459	46315	105	Cluster-7410.101992,Cluster-7410.106232,Cluster-7410.59237,Cluster-7410.35871,Cluster-7410.111689,Cluster-7410.29968,Cluster-7410.72504,Cluster-9256.0,Cluster-7410.49565,Cluster-7410.60102,Cluster-7410.68517,Cluster-7410.87548,Cluster-7410.30696,Cluster-7410.40312,Cluster-7410.82289,Cluster-7410.96986,Cluster-7410.82831,Cluster-7410.19979,Cluster-7410.93673,Cluster-7410.63935,Cluster-7410.51567,C…	45	Cluster-7410.57366,Cluster-7410.9292,Cluster-7410.10869,Cluster-7410.14582,Cluster-7410.114941,Cluster-7410.33109,Cluster-7410.91640,Cluster-26100.0,Cluster-7410.111843,Cluster-7410.88789,Cluster-7410.113733,Cluster-7410.76501,Cluster-7410.12238,Cluster-7410.94175,Cluster-7410.12265,Cluster-7410.10213,Cluster-7410.12047,Cluster-7410.28507,Cluster-7410.65765,Cluster-12734.0,Cluster-7410.52059,Clus…
GO:0001101	response to acid chemical	biological_process	0.020686	0.77961	6	1584	71	46315	6	Cluster-7410.66919,Cluster-7410.65978,Cluster-7410.51979,Cluster-7410.65100,Cluster-7410.65105,Cluster-7410.81649	0
GO:0009060	aerobic respiration	biological_process	0.020838	0.77961	11	1584	157	46315	9	Cluster-7410.66028,Cluster-7410.66655,Cluster-7410.30712,Cluster-7410.69858,Cluster-7410.80060,Cluster-7410.66782,Cluster-7410.66646,Cluster-7410.101211,Cluster-7410.66566	2	Cluster-7410.83214,Cluster-7410.55555
GO:0005770	late endosome	cellular_component	0.020991	0.77961	2	1584	7	46315	2	Cluster-7410.51979,Cluster-7410.81649	0
GO:0031902	late endosome membrane	cellular_component	0.020991	0.77961	2	1584	7	46315	2	Cluster-7410.81649,Cluster-7410.51979	0
GO:0045121	membrane raft	cellular_component	0.020991	0.77961	2	1584	7	46315	2	Cluster-7410.81649,Cluster-7410.51979	0
GO:0071986	Ragulator complex	cellular_component	0.020991	0.77961	2	1584	7	46315	2	Cluster-7410.51979,Cluster-7410.81649	0
GO:0072350	tricarboxylic acid metabolic process	biological_process	0.021554	0.79468	11	1584	157	46315	9	Cluster-7410.66646,Cluster-7410.101211,Cluster-7410.66566,Cluster-7410.66028,Cluster-7410.69858,Cluster-7410.30712,Cluster-7410.66655,Cluster-7410.80060,Cluster-7410.66782	2	Cluster-7410.55555,Cluster-7410.12164
GO:0045454	cell redox homeostasis	biological_process	0.022124	0.80566	13	1584	192	46315	12	Cluster-7410.2404,Cluster-7410.82741,Cluster-7410.86598,Cluster-7410.1891,Cluster-7410.43631,Cluster-7410.19119,Cluster-7410.9041,Cluster-7410.119109,Cluster-7410.47054,Cluster-7410.1359,Cluster-7410.8209,Cluster-7410.106020	1	Cluster-7410.39153
GO:0051273	beta-glucan metabolic process	biological_process	0.022171	0.80566	11	1584	153	46315	2	Cluster-7410.7816,Cluster-7410.72504	9	Cluster-7410.9930,Cluster-7410.76067,Cluster-7410.80571,Cluster-7410.80573,Cluster-7410.80574,Cluster-7410.75358,Cluster-7410.9927,Cluster-7410.70331,Cluster-7410.68365
GO:0071554	cell wall organization or biogenesis	biological_process	0.023259	0.83842	16	1584	250	46315	12	Cluster-7410.66843,Cluster-7410.67576,Cluster-7410.44432,Cluster-40051.0,Cluster-7410.106969,Cluster-7410.80885,Cluster-7410.66798,Cluster-7410.67158,Cluster-7410.18063,Cluster-7410.58258,Cluster-7410.66389,Cluster-7410.66390	4	Cluster-7410.109127,Cluster-7410.65908,Cluster-7410.113314,Cluster-7410.69037
GO:0006099	tricarboxylic acid cycle	biological_process	0.023619	0.83842	10	1584	141	46315	9	Cluster-7410.66028,Cluster-7410.80060,Cluster-7410.69858,Cluster-7410.66655,Cluster-7410.30712,Cluster-7410.66782,Cluster-7410.101211,Cluster-7410.66646,Cluster-7410.66566	1	Cluster-7410.55555
GO:0006101	citrate metabolic process	biological_process	0.023619	0.83842	10	1584	141	46315	9	Cluster-7410.66566,Cluster-7410.101211,Cluster-7410.66646,Cluster-7410.66782,Cluster-7410.80060,Cluster-7410.66655,Cluster-7410.69858,Cluster-7410.30712,Cluster-7410.66028	1	Cluster-7410.55555
GO:0045088	regulation of innate immune response	biological_process	0.023737	0.83842	3	1584	20	46315	3	Cluster-7410.6083,Cluster-7410.3516,Cluster-32652.0	0
GO:0005524	ATP binding	molecular_function	0.024516	0.85992	203	1584	4665	46315	123	Cluster-7410.6479,Cluster-7410.121092,Cluster-7410.105158,Cluster-7410.36446,Cluster-7410.106099,Cluster-7410.67235,Cluster-7410.34527,Cluster-7410.13388,Cluster-7410.112985,Cluster-7410.54025,Cluster-7410.60645,Cluster-7410.95044,Cluster-7410.93216,Cluster-7410.119063,Cluster-7410.60638,Cluster-7410.77591,Cluster-7410.61082,Cluster-7410.106914,Cluster-7410.96243,Cluster-7410.3574,Cluster-7410.11…	80	Cluster-7410.10653,Cluster-7410.51730,Cluster-7410.12376,Cluster-7410.116916,Cluster-7410.43334,Cluster-7410.71051,Cluster-7410.9019,Cluster-7410.8452,Cluster-7410.6524,Cluster-7410.6683,Cluster-7410.113265,Cluster-7410.44880,Cluster-7410.120650,Cluster-7410.72851,Cluster-7410.113379,Cluster-7410.101752,Cluster-7410.16274,Cluster-7410.91640,Cluster-7410.9020,Cluster-7410.87025,Cluster-41711.0,Clu…
GO:0010243	response to organonitrogen compound	biological_process	0.024814	0.86439	2	1584	8	46315	2	Cluster-7410.51979,Cluster-7410.81649	0
GO:0030259	lipid glycosylation	biological_process	0.025887	0.89557	6	1584	59	46315	3	Cluster-7410.22931,Cluster-7410.121959,Cluster-7410.42317	3	Cluster-7410.107626,Cluster-7410.110960,Cluster-7410.110598
GO:0009225	nucleotide-sugar metabolic process	biological_process	0.026692	0.91717	9	1584	122	46315	0		9	Cluster-7410.75358,Cluster-7410.80574,Cluster-7410.70331,Cluster-7410.9927,Cluster-7410.68365,Cluster-7410.9930,Cluster-7410.76067,Cluster-7410.80571,Cluster-7410.80573
GO:0042578	phosphoric ester hydrolase activity	molecular_function	0.026888	0.91766	27	1584	474	46315	19	Cluster-7410.70755,Cluster-7410.72186,Cluster-7410.75206,Cluster-7410.70205,Cluster-7410.4031,Cluster-7410.60371,Cluster-7410.94639,Cluster-7410.47535,Cluster-7410.105409,Cluster-7410.94015,Cluster-7410.27584,Cluster-7410.74891,Cluster-7410.67576,Cluster-7410.7446,Cluster-7410.56839,Cluster-7410.35364,Cluster-7410.80694,Cluster-7410.32323,Cluster-7410.90664	8	Cluster-7410.9546,Cluster-7410.39418,Cluster-7410.70222,Cluster-7410.63010,Cluster-7410.57012,Cluster-7410.94829,Cluster-7410.29347,Cluster-7410.9020
GO:0000271	polysaccharide biosynthetic process	biological_process	0.027305	0.92561	15	1584	240	46315	6	Cluster-7410.28968,Cluster-7410.106351,Cluster-30743.0,Cluster-7410.72504,Cluster-7410.7816,Cluster-7410.52308	9	Cluster-7410.75358,Cluster-7410.80574,Cluster-7410.68365,Cluster-7410.9927,Cluster-7410.70331,Cluster-7410.76067,Cluster-7410.9930,Cluster-7410.80573,Cluster-7410.80571
GO:0001881	receptor recycling	biological_process	0.027498	0.92596	2	1584	7	46315	2	Cluster-7410.51979,Cluster-7410.81649	0
GO:0051252	regulation of RNA metabolic process	biological_process	0.027962	0.93242	161	1584	3815	46315	112	Cluster-7410.56088,Cluster-7410.81649,Cluster-7410.115244,Cluster-7410.63899,Cluster-7410.73291,Cluster-7410.35364,Cluster-7410.63354,Cluster-7410.44146,Cluster-7410.36236,Cluster-7410.61336,Cluster-7410.11038,Cluster-7410.40034,Cluster-7410.102162,Cluster-34234.0,Cluster-7410.39309,Cluster-7410.43139,Cluster-7410.64142,Cluster-21605.0,Cluster-7410.40518,Cluster-7410.83299,Cluster-7410.86737,Clus…	49	Cluster-7410.54396,Cluster-7410.54263,Cluster-7410.24336,Cluster-7410.72349,Cluster-7410.20370,Cluster-7410.86995,Cluster-7410.8734,Cluster-7410.66705,Cluster-7410.11639,Cluster-7410.6626,Cluster-7410.98281,Cluster-7410.24875,Cluster-7410.76140,Cluster-7410.42988,Cluster-7410.9714,Cluster-7410.85669,Cluster-7410.56348,Cluster-7410.121569,Cluster-7410.23201,Cluster-7410.15791,Cluster-20980.0,Clust…
GO:0046527	glucosyltransferase activity	molecular_function	0.028131	0.93242	13	1584	197	46315	4	Cluster-7410.88728,Cluster-7410.72504,Cluster-7410.52308,Cluster-11006.0	9	Cluster-7410.75358,Cluster-7410.80574,Cluster-7410.70331,Cluster-7410.9927,Cluster-7410.68365,Cluster-7410.76067,Cluster-7410.9930,Cluster-7410.80573,Cluster-7410.80571
GO:0044238	primary metabolic process	biological_process	0.028244	0.93242	713	1584	18925	46315	478	Cluster-7410.54025,Cluster-33587.0,Cluster-7410.87036,Cluster-36185.0,Cluster-7410.45311,Cluster-7410.68561,Cluster-7410.106099,Cluster-7410.13388,Cluster-7410.58592,Cluster-7410.69891,Cluster-7410.73104,Cluster-7410.34481,Cluster-7410.60277,Cluster-7410.77141,Cluster-7410.43416,Cluster-7410.68117,Cluster-7410.95062,Cluster-7410.36225,Cluster-7410.5678,Cluster-21455.0,Cluster-7410.66344,Cluster-7…	235	Cluster-7410.4055,Cluster-7410.68760,Cluster-7410.113866,Cluster-28744.0,Cluster-7410.98073,Cluster-7410.55555,Cluster-7410.57944,Cluster-7410.24279,Cluster-7410.38722,Cluster-7410.76501,Cluster-7410.54968,Cluster-7410.10213,Cluster-7410.4968,Cluster-7410.114941,Cluster-7410.84968,Cluster-7410.113481,Cluster-7410.76067,Cluster-7410.9930,Cluster-7410.40767,Cluster-7410.65613,Cluster-7410.88789,Clu…
GO:1901700	response to oxygen-containing compound	biological_process	0.02851	0.9351	6	1584	79	46315	6	Cluster-7410.65105,Cluster-7410.81649,Cluster-7410.65978,Cluster-7410.66919,Cluster-7410.65100,Cluster-7410.51979	0
GO:0016211	ammonia ligase activity	molecular_function	0.029435	0.95305	4	1584	32	46315	4	Cluster-7410.18063,Cluster-7410.66390,Cluster-7410.66389,Cluster-7410.65277	0
GO:0016880	acid-ammonia (or amide) ligase activity	molecular_function	0.029435	0.95305	4	1584	32	46315	4	Cluster-7410.18063,Cluster-7410.66389,Cluster-7410.66390,Cluster-7410.65277	0
GO:0030246	carbohydrate binding	molecular_function	0.029961	0.96392	18	1584	302	46315	10	Cluster-7410.108578,Cluster-7410.55880,Cluster-7410.68372,Cluster-7410.13388,Cluster-7410.72680,Cluster-7410.67591,Cluster-7410.58189,Cluster-7410.64063,Cluster-7410.90640,Cluster-7410.80885	8	Cluster-37547.0,Cluster-33851.0,Cluster-7410.45568,Cluster-40712.0,Cluster-7410.80792,Cluster-7410.108574,Cluster-1016.0,Cluster-7410.12039
GO:0009415	response to water	biological_process	0.030551	0.97666	4	1584	41	46315	4	Cluster-7410.65105,Cluster-7410.65100,Cluster-7410.66919,Cluster-7410.65978	0
GO:0019784	NEDD8-specific protease activity	molecular_function	0.031611	0.99172	2	1584	7	46315	0		2	Cluster-7410.40767,Cluster-7410.5108
GO:0039693	viral DNA genome replication	biological_process	0.031611	0.99172	2	1584	7	46315	0		2	Cluster-7410.40767,Cluster-7410.5108
GO:0044034	multi-organism biosynthetic process	biological_process	0.031611	0.99172	2	1584	7	46315	0		2	Cluster-7410.40767,Cluster-7410.5108
GO:0019219	regulation of nucleobase-containing compound metabolic process	biological_process	0.033736	1	162	1584	3867	46315	113	Cluster-20432.1,Cluster-21016.0,Cluster-7410.87880,Cluster-7410.38974,Cluster-7410.112863,Cluster-7410.3259,Cluster-7410.96377,Cluster-41496.0,Cluster-7410.72458,Cluster-7410.56216,Cluster-7410.38066,Cluster-7410.28697,Cluster-7410.30189,Cluster-7410.76165,Cluster-7410.106231,Cluster-7410.88049,Cluster-7410.3367,Cluster-7410.76443,Cluster-11006.0,Cluster-7410.40519,Cluster-7410.74866,Cluster-7410…	49	Cluster-37893.0,Cluster-7410.104160,Cluster-7410.60078,Cluster-7410.15791,Cluster-7410.23201,Cluster-7410.121569,Cluster-7410.75757,Cluster-20980.0,Cluster-7410.42988,Cluster-7410.9714,Cluster-7410.76140,Cluster-7410.56348,Cluster-7410.85669,Cluster-7410.11639,Cluster-7410.6626,Cluster-7410.66705,Cluster-7410.24875,Cluster-7410.98281,Cluster-7410.86995,Cluster-7410.20370,Cluster-7410.8734,Cluster…
GO:0044723	single-organism carbohydrate metabolic process	biological_process	0.035428	1	64	1584	1362	46315	42	Cluster-7410.88728,Cluster-7410.106351,Cluster-7410.77644,Cluster-7410.104668,Cluster-7410.15736,Cluster-7410.52308,Cluster-7410.105337,Cluster-7410.72504,Cluster-30743.0,Cluster-7410.76095,Cluster-7410.68142,Cluster-7410.30769,Cluster-7410.59841,Cluster-7410.11038,Cluster-7410.66646,Cluster-7410.66028,Cluster-7410.44432,Cluster-7410.67591,Cluster-7410.97109,Cluster-7410.78094,Cluster-7410.59982,…	22	Cluster-7410.113481,Cluster-7410.9930,Cluster-7410.76067,Cluster-7410.9927,Cluster-7410.37408,Cluster-7410.80574,Cluster-7410.113314,Cluster-7410.107626,Cluster-7410.45045,Cluster-7410.68365,Cluster-7410.110960,Cluster-7410.80571,Cluster-7410.80573,Cluster-7410.63010,Cluster-7410.70331,Cluster-7410.75358,Cluster-7410.57140,Cluster-7410.55555,Cluster-7410.95542,Cluster-7410.110598,Cluster-7410.110…
GO:0042126	nitrate metabolic process	biological_process	0.036115	1	3	1584	18	46315	3	Cluster-7410.102363,Cluster-7410.22547,Cluster-7410.68697	0
GO:0042128	nitrate assimilation	biological_process	0.036115	1	3	1584	18	46315	3	Cluster-7410.102363,Cluster-7410.68697,Cluster-7410.22547	0
GO:0000272	polysaccharide catabolic process	biological_process	0.037449	1	5	1584	52	46315	4	Cluster-7410.36225,Cluster-7410.60277,Cluster-7410.76095,Cluster-7410.78094	1	Cluster-7410.77625
GO:0035251	UDP-glucosyltransferase activity	molecular_function	0.039364	1	11	1584	165	46315	2	Cluster-7410.88728,Cluster-7410.72504	9	Cluster-7410.75358,Cluster-7410.80574,Cluster-7410.68365,Cluster-7410.9927,Cluster-7410.70331,Cluster-7410.9930,Cluster-7410.76067,Cluster-7410.80571,Cluster-7410.80573
GO:0071704	organic substance metabolic process	biological_process	0.041506	1	737	1584	19708	46315	493	Cluster-7410.43854,Cluster-7410.28938,Cluster-7410.102363,Cluster-7410.67576,Cluster-7410.47577,Cluster-7410.44145,Cluster-7410.69667,Cluster-7410.27082,Cluster-7410.106351,Cluster-7410.79572,Cluster-7410.18167,Cluster-7410.88728,Cluster-7410.80694,Cluster-7410.2970,Cluster-7410.52193,Cluster-7410.17343,Cluster-7410.119016,Cluster-7410.1359,Cluster-7410.64566,Cluster-7410.68142,Cluster-7410.10216…	244	Cluster-20940.0,Cluster-7410.6664,Cluster-7410.72349,Cluster-7410.10464,Cluster-28649.0,Cluster-15250.0,Cluster-38710.0,Cluster-7410.8734,Cluster-7410.6665,Cluster-7410.93039,Cluster-7410.21044,Cluster-7410.71693,Cluster-7410.76797,Cluster-7410.42318,Cluster-7410.63490,Cluster-7410.46950,Cluster-7410.43546,Cluster-7410.12049,Cluster-7410.13767,Cluster-7410.6084,Cluster-7410.23201,Cluster-20980.0,…
GO:0016746	transferase activity, transferring acyl groups	molecular_function	0.04203	1	37	1584	736	46315	24	Cluster-7410.45311,Cluster-7410.66028,Cluster-7410.65824,Cluster-24651.0,Cluster-7410.32540,Cluster-7410.26630,Cluster-7410.106351,Cluster-7410.1634,Cluster-7410.21961,Cluster-7410.879,Cluster-7410.2405,Cluster-7410.66782,Cluster-7410.106352,Cluster-7410.21960,Cluster-7410.28472,Cluster-7410.34481,Cluster-7410.66655,Cluster-7410.63899,Cluster-7410.76733,Cluster-7410.67642,Cluster-7410.11038,Clust…	13	Cluster-7410.113636,Cluster-7410.113417,Cluster-7410.19833,Cluster-7410.23256,Cluster-7410.12097,Cluster-7410.113635,Cluster-7410.477,Cluster-7410.10887,Cluster-7410.5783,Cluster-7410.19837,Cluster-7410.8817,Cluster-7410.71949,Cluster-7410.19836
GO:0005523	tropomyosin binding	molecular_function	0.045218	1	2	1584	8	46315	2	Cluster-7410.44802,Cluster-7410.65824	0
GO:0051694	pointed-end actin filament capping	biological_process	0.045218	1	2	1584	8	46315	2	Cluster-7410.44802,Cluster-7410.65824	0
GO:0000002	mitochondrial genome maintenance	biological_process	0.045504	1	2	1584	9	46315	2	Cluster-7410.104130,Cluster-7410.107261	0
GO:0006835	dicarboxylic acid transport	biological_process	0.04939	1	7	1584	89	46315	5	Cluster-7410.76240,Cluster-7410.17298,Cluster-24066.0,Cluster-7410.19138,Cluster-7410.3516	2	Cluster-7410.119055,Cluster-7410.12238
GO:0016798	hydrolase activity, acting on glycosyl bonds	molecular_function	0.04966	1	41	1584	844	46315	29	Cluster-7410.33720,Cluster-7410.11647,Cluster-7410.73709,Cluster-7410.28740,Cluster-7410.11293,Cluster-7410.71044,Cluster-19391.0,Cluster-7410.78094,Cluster-40051.0,Cluster-7410.11564,Cluster-7410.97456,Cluster-7410.28938,Cluster-7410.73703,Cluster-7410.60720,Cluster-7410.52308,Cluster-7410.97457,Cluster-7410.76095,Cluster-7410.73693,Cluster-7410.60277,Cluster-7410.69953,Cluster-7410.102816,Clust…	12	Cluster-7410.113865,Cluster-7410.23410,Cluster-7410.113866,Cluster-7410.9180,Cluster-7410.96104,Cluster-1016.0,Cluster-7410.119828,Cluster-7410.38722,Cluster-19814.0,Cluster-7410.92374,Cluster-7410.44147,Cluster-7410.115340
GO:0005164	tumor necrosis factor receptor binding	molecular_function	0.049661	1	1	1584	1	46315	0		1	Cluster-7410.117876
GO:0032813	tumor necrosis factor receptor superfamily binding	molecular_function	0.049661	1	1	1584	1	46315	0		1	Cluster-7410.117876
GO:0001882	nucleoside binding	molecular_function	0.050628	1	224	1584	5410	46315	135	Cluster-7410.93217,Cluster-7410.105409,Cluster-34234.0,Cluster-7410.60648,Cluster-7410.102162,Cluster-7410.28472,Cluster-7410.96479,Cluster-7410.48616,Cluster-7410.96472,Cluster-7410.106864,Cluster-7410.58214,Cluster-7410.115244,Cluster-7410.2970,Cluster-7410.48415,Cluster-7410.59686,Cluster-7410.60652,Cluster-7410.33962,Cluster-7410.94012,Cluster-7410.87873,Cluster-7410.22702,Cluster-7410.6480,C…	89	Cluster-7410.95649,Cluster-7410.98074,Cluster-7410.45568,Cluster-33851.0,Cluster-7410.115432,Cluster-7410.63490,Cluster-7410.118167,Cluster-7410.117950,Cluster-7410.71693,Cluster-7410.93039,Cluster-7410.72895,Cluster-7410.59514,Cluster-7410.23032,Cluster-7410.99948,Cluster-7410.39418,Cluster-7410.34895,Cluster-7410.115549,Cluster-7410.86443,Cluster-32068.0,Cluster-7410.109767,Cluster-7410.6664,Cl…
GO:0005982	starch metabolic process	biological_process	0.051038	1	20	1584	367	46315	10	Cluster-7410.52308,Cluster-7410.36225,Cluster-7410.44432,Cluster-7410.59982,Cluster-7410.106969,Cluster-7410.78094,Cluster-7410.58258,Cluster-7410.72504,Cluster-7410.60277,Cluster-7410.76095	10	Cluster-7410.9927,Cluster-7410.70331,Cluster-7410.75358,Cluster-7410.80573,Cluster-7410.80571,Cluster-7410.113314,Cluster-7410.76067,Cluster-7410.9930,Cluster-7410.68365,Cluster-7410.80574
GO:0005985	sucrose metabolic process	biological_process	0.051038	1	20	1584	367	46315	10	Cluster-7410.44432,Cluster-7410.36225,Cluster-7410.78094,Cluster-7410.106969,Cluster-7410.59982,Cluster-7410.52308,Cluster-7410.60277,Cluster-7410.72504,Cluster-7410.76095,Cluster-7410.58258	10	Cluster-7410.70331,Cluster-7410.9927,Cluster-7410.75358,Cluster-7410.68365,Cluster-7410.80574,Cluster-7410.80571,Cluster-7410.80573,Cluster-7410.9930,Cluster-7410.76067,Cluster-7410.113314
GO:0016051	carbohydrate biosynthetic process	biological_process	0.051637	1	30	1584	584	46315	14	Cluster-7410.67190,Cluster-7410.84513,Cluster-7410.52308,Cluster-7410.7816,Cluster-7410.97109,Cluster-7410.28968,Cluster-7410.11038,Cluster-7410.84517,Cluster-7410.30769,Cluster-7410.47933,Cluster-7410.105337,Cluster-30743.0,Cluster-7410.72504,Cluster-7410.106351	16	Cluster-7410.11061,Cluster-7410.45045,Cluster-7410.91513,Cluster-7410.9927,Cluster-7410.70331,Cluster-7410.75358,Cluster-7410.80571,Cluster-7410.95542,Cluster-7410.80573,Cluster-7410.63010,Cluster-7410.9930,Cluster-7410.76067,Cluster-7410.68365,Cluster-7410.113481,Cluster-7410.80574,Cluster-7410.55555
GO:0004525	ribonuclease III activity	molecular_function	0.053138	1	3	1584	22	46315	3	Cluster-7410.63254,Cluster-7410.62427,Cluster-7410.68067	0
GO:0032296	double-stranded RNA-specific ribonuclease activity	molecular_function	0.053138	1	3	1584	22	46315	3	Cluster-7410.68067,Cluster-7410.62427,Cluster-7410.63254	0
GO:0004553	hydrolase activity, hydrolyzing O-glycosyl compounds	molecular_function	0.053989	1	38	1584	771	46315	28	Cluster-7410.69953,Cluster-7410.76095,Cluster-7410.73693,Cluster-7410.60277,Cluster-34757.0,Cluster-7410.71786,Cluster-7410.17343,Cluster-31894.0,Cluster-7410.116105,Cluster-7410.80885,Cluster-7410.102816,Cluster-7410.105799,Cluster-7410.36225,Cluster-7410.11647,Cluster-7410.73709,Cluster-7410.33720,Cluster-7410.97456,Cluster-7410.52308,Cluster-7410.60720,Cluster-7410.28938,Cluster-7410.73703,Clu…	10	Cluster-7410.38722,Cluster-19814.0,Cluster-7410.92374,Cluster-7410.119828,Cluster-7410.44147,Cluster-7410.115340,Cluster-1016.0,Cluster-7410.23410,Cluster-7410.9180,Cluster-7410.96104
GO:0044267	cellular protein metabolic process	biological_process	0.054065	1	228	1584	5581	46315	146	Cluster-7410.33962,Cluster-7410.69493,Cluster-7410.88728,Cluster-7410.60652,Cluster-7410.87873,Cluster-7410.66613,Cluster-7410.50298,Cluster-7410.61972,Cluster-7410.104668,Cluster-7410.34560,Cluster-7410.93217,Cluster-7410.66953,Cluster-7410.68142,Cluster-7410.102162,Cluster-7410.40034,Cluster-7410.60648,Cluster-7410.28472,Cluster-7410.78653,Cluster-7410.96479,Cluster-7410.50964,Cluster-7410.9647…	82	Cluster-23409.0,Cluster-7410.20370,Cluster-38710.0,Cluster-7410.115549,Cluster-7410.59750,Cluster-7410.41287,Cluster-7410.109767,Cluster-29287.0,Cluster-7410.108574,Cluster-7410.64449,Cluster-7410.6664,Cluster-7410.61527,Cluster-7410.98074,Cluster-33851.0,Cluster-7410.45568,Cluster-7410.115432,Cluster-7410.117950,Cluster-7410.118167,Cluster-7410.6833,Cluster-7410.46950,Cluster-7410.63490,Cluster-…
GO:0004866	endopeptidase inhibitor activity	molecular_function	0.056179	1	9	1584	141	46315	8	Cluster-7410.67874,Cluster-7410.62072,Cluster-7410.5842,Cluster-7410.67292,Cluster-7410.68326,Cluster-7410.66285,Cluster-7410.73291,Cluster-7410.67884	1	Cluster-7410.113733
GO:0061135	endopeptidase regulator activity	molecular_function	0.056179	1	9	1584	141	46315	8	Cluster-7410.67292,Cluster-7410.5842,Cluster-7410.67874,Cluster-7410.62072,Cluster-7410.73291,Cluster-7410.67884,Cluster-7410.66285,Cluster-7410.68326	1	Cluster-7410.113733
GO:0001883	purine nucleoside binding	molecular_function	0.0562	1	223	1584	5401	46315	134	Cluster-7410.93217,Cluster-7410.28472,Cluster-34234.0,Cluster-7410.105409,Cluster-7410.60648,Cluster-7410.102162,Cluster-7410.48616,Cluster-7410.96472,Cluster-7410.106864,Cluster-7410.96479,Cluster-7410.59686,Cluster-7410.48415,Cluster-7410.58214,Cluster-7410.115244,Cluster-7410.2970,Cluster-7410.60652,Cluster-7410.33962,Cluster-7410.6480,Cluster-7410.50298,Cluster-7410.87873,Cluster-7410.94012,C…	89	Cluster-7410.45568,Cluster-33851.0,Cluster-7410.95649,Cluster-7410.98074,Cluster-7410.63490,Cluster-7410.117950,Cluster-7410.118167,Cluster-7410.115432,Cluster-7410.59514,Cluster-7410.23032,Cluster-7410.71693,Cluster-7410.93039,Cluster-7410.72895,Cluster-7410.99948,Cluster-7410.34895,Cluster-7410.39418,Cluster-7410.86443,Cluster-7410.115549,Cluster-7410.109767,Cluster-32068.0,Cluster-7410.61527,C…
GO:0032549	ribonucleoside binding	molecular_function	0.0562	1	223	1584	5401	46315	134	Cluster-7410.96243,Cluster-7410.3574,Cluster-7410.51567,Cluster-7410.112986,Cluster-7410.57096,Cluster-7410.41744,Cluster-7410.85241,Cluster-7410.94013,Cluster-7410.60638,Cluster-7410.101579,Cluster-7410.77591,Cluster-7410.46309,Cluster-7410.61082,Cluster-7410.106914,Cluster-7410.36446,Cluster-7410.106099,Cluster-7410.67235,Cluster-7410.34527,Cluster-7410.13388,Cluster-7410.54025,Cluster-7410.112…	89	Cluster-7410.8452,Cluster-7410.6524,Cluster-7410.6683,Cluster-7410.113265,Cluster-7410.44880,Cluster-7410.120650,Cluster-7410.72851,Cluster-7410.113379,Cluster-7410.101752,Cluster-7410.16274,Cluster-7410.43334,Cluster-7410.71051,Cluster-7410.9019,Cluster-7410.116001,Cluster-7410.51730,Cluster-7410.12376,Cluster-7410.116916,Cluster-7410.10653,Cluster-7410.11272,Cluster-7410.104965,Cluster-7410.665…
GO:0032550	purine ribonucleoside binding	molecular_function	0.0562	1	223	1584	5401	46315	134	Cluster-7410.52129,Cluster-7410.86301,Cluster-7410.66400,Cluster-7410.3394,Cluster-7410.60652,Cluster-7410.33962,Cluster-7410.6480,Cluster-7410.50298,Cluster-7410.87873,Cluster-7410.22702,Cluster-7410.94012,Cluster-7410.48616,Cluster-7410.96472,Cluster-7410.106864,Cluster-7410.96479,Cluster-7410.59686,Cluster-7410.48415,Cluster-7410.58214,Cluster-7410.115244,Cluster-7410.2970,Cluster-7410.93217,C…	89	Cluster-7410.109767,Cluster-32068.0,Cluster-7410.61527,Cluster-7410.6664,Cluster-7410.108574,Cluster-7410.99948,Cluster-7410.39418,Cluster-7410.34895,Cluster-7410.86443,Cluster-7410.115549,Cluster-7410.59514,Cluster-7410.23032,Cluster-7410.71693,Cluster-7410.93039,Cluster-7410.72895,Cluster-7410.45568,Cluster-33851.0,Cluster-7410.95649,Cluster-7410.98074,Cluster-7410.63490,Cluster-7410.117950,Clu…
GO:0050664	oxidoreductase activity, acting on NAD(P)H, oxygen as acceptor	molecular_function	0.058166	1	2	1584	10	46315	1	Cluster-7410.119991	1	Cluster-7410.108877
GO:0016778	diphosphotransferase activity	molecular_function	0.058884	1	3	1584	21	46315	3	Cluster-7410.39094,Cluster-7410.100237,Cluster-7410.100920	0
GO:0010035	response to inorganic substance	biological_process	0.05895	1	7	1584	108	46315	5	Cluster-7410.66919,Cluster-7410.65978,Cluster-7410.65100,Cluster-7410.65105,Cluster-7410.22650	2	Cluster-7410.8817,Cluster-7410.35228
GO:0003333	amino acid transmembrane transport	biological_process	0.059775	1	8	1584	107	46315	4	Cluster-7410.72358,Cluster-7410.113239,Cluster-7410.107012,Cluster-7410.106345	4	Cluster-7410.58086,Cluster-7410.45968,Cluster-7410.12238,Cluster-7410.57457
GO:0032555	purine ribonucleotide binding	molecular_function	0.060608	1	223	1584	5414	46315	134	Cluster-7410.50945,Cluster-7410.74891,Cluster-7410.94015,Cluster-7410.121091,Cluster-7410.97342,Cluster-7410.63230,Cluster-7410.122053,Cluster-7410.30263,Cluster-7410.22821,Cluster-7410.91504,Cluster-3721.0,Cluster-7410.113219,Cluster-7410.85878,Cluster-7410.60654,Cluster-7410.64063,Cluster-7410.107395,Cluster-7410.67340,Cluster-7410.104776,Cluster-7410.60700,Cluster-7410.78456,Cluster-34356.0,Cl…	89	Cluster-40712.0,Cluster-41231.0,Cluster-7410.57407,Cluster-40334.0,Cluster-7410.67203,Cluster-7410.97884,Cluster-7410.121569,Cluster-7410.109743,Cluster-7410.13322,Cluster-7410.32129,Cluster-7410.54928,Cluster-7410.76140,Cluster-7410.42988,Cluster-7410.19030,Cluster-7410.77722,Cluster-7410.8911,Cluster-7410.109790,Cluster-7410.5764,Cluster-7410.11061,Cluster-7410.6626,Cluster-7410.72594,Cluster-7…
GO:0004143	diacylglycerol kinase activity	molecular_function	0.060674	1	3	1584	25	46315	3	Cluster-7410.61901,Cluster-7410.70590,Cluster-7410.27337	0
GO:0031490	chromatin DNA binding	molecular_function	0.060794	1	1	1584	2	46315	0		1	Cluster-38710.0
GO:0031492	nucleosomal DNA binding	molecular_function	0.060794	1	1	1584	2	46315	0		1	Cluster-38710.0
GO:0017076	purine nucleotide binding	molecular_function	0.0609	1	225	1584	5468	46315	134	Cluster-7410.93045,Cluster-7410.23118,Cluster-7410.32194,Cluster-7410.80691,Cluster-7410.57095,Cluster-7410.80060,Cluster-7410.87870,Cluster-9589.0,Cluster-7410.43087,Cluster-7410.13196,Cluster-7410.43349,Cluster-7410.50950,Cluster-7410.41834,Cluster-34356.0,Cluster-7410.104776,Cluster-7410.60700,Cluster-7410.78456,Cluster-7410.67340,Cluster-7410.107395,Cluster-7410.60654,Cluster-7410.64063,Clust…	91	Cluster-7410.98129,Cluster-7410.72594,Cluster-7410.6626,Cluster-7410.11061,Cluster-7410.5764,Cluster-7410.109790,Cluster-7410.19030,Cluster-7410.77722,Cluster-7410.8911,Cluster-7410.42988,Cluster-7410.76140,Cluster-7410.54928,Cluster-7410.32129,Cluster-7410.109743,Cluster-7410.13322,Cluster-7410.13767,Cluster-7410.97884,Cluster-7410.121569,Cluster-7410.67203,Cluster-40334.0,Cluster-7410.57407,Clu…
GO:0015936	coenzyme A metabolic process	biological_process	0.061104	1	4	1584	41	46315	3	Cluster-7410.69063,Cluster-7410.64566,Cluster-7410.88600	1	Cluster-7410.65613
GO:0052547	regulation of peptidase activity	biological_process	0.063778	1	3	1584	29	46315	3	Cluster-7410.73291,Cluster-7410.68326,Cluster-7410.62072	0
GO:0052548	regulation of endopeptidase activity	biological_process	0.063778	1	3	1584	29	46315	3	Cluster-7410.68326,Cluster-7410.62072,Cluster-7410.73291	0
GO:0006338	chromatin remodeling	biological_process	0.065103	1	10	1584	153	46315	5	Cluster-7410.73237,Cluster-7410.3394,Cluster-7410.23815,Cluster-7410.106864,Cluster-7410.19549	5	Cluster-7410.114078,Cluster-7410.11061,Cluster-7410.11272,Cluster-7410.6683,Cluster-32068.0
GO:0032553	ribonucleotide binding	molecular_function	0.065219	1	225	1584	5484	46315	134	Cluster-7410.66400,Cluster-7410.3394,Cluster-7410.86301,Cluster-7410.52129,Cluster-7410.50298,Cluster-7410.6480,Cluster-7410.87873,Cluster-7410.22702,Cluster-7410.94012,Cluster-7410.33962,Cluster-7410.60652,Cluster-7410.48415,Cluster-7410.59686,Cluster-7410.2970,Cluster-7410.115244,Cluster-7410.58214,Cluster-7410.96472,Cluster-7410.48616,Cluster-7410.106864,Cluster-7410.96479,Cluster-7410.28472,C…	91	Cluster-7410.61527,Cluster-7410.108574,Cluster-7410.6664,Cluster-32068.0,Cluster-7410.109767,Cluster-7410.86443,Cluster-7410.115549,Cluster-7410.39418,Cluster-7410.34895,Cluster-7410.99948,Cluster-7410.23032,Cluster-7410.59514,Cluster-7410.72895,Cluster-7410.93039,Cluster-7410.71693,Cluster-7410.118167,Cluster-7410.117950,Cluster-7410.63490,Cluster-7410.115432,Cluster-33851.0,Cluster-7410.45568,C…
GO:0071941	nitrogen cycle metabolic process	biological_process	0.065628	1	4	1584	40	46315	3	Cluster-7410.102363,Cluster-7410.68697,Cluster-7410.22547	1	Cluster-7410.72349
GO:0005544	calcium-dependent phospholipid binding	molecular_function	0.0658	1	3	1584	26	46315	3	Cluster-7410.56809,Cluster-7410.24784,Cluster-7410.52193	0
GO:0004857	enzyme inhibitor activity	molecular_function	0.065803	1	19	1584	370	46315	14	Cluster-7410.70427,Cluster-7410.5842,Cluster-7410.67292,Cluster-7410.106969,Cluster-7410.62072,Cluster-7410.67874,Cluster-7410.95958,Cluster-7410.73291,Cluster-7410.67884,Cluster-7410.65466,Cluster-7410.112985,Cluster-7410.8597,Cluster-7410.68326,Cluster-7410.66285	5	Cluster-7410.113733,Cluster-7410.8575,Cluster-7410.12840,Cluster-7410.48414,Cluster-7410.113314
GO:0070085	glycosylation	biological_process	0.065813	1	16	1584	282	46315	11	Cluster-7410.88728,Cluster-7410.121959,Cluster-7410.66320,Cluster-7410.68142,Cluster-7410.67591,Cluster-7410.42317,Cluster-7410.104668,Cluster-7410.15736,Cluster-7410.65988,Cluster-7410.65987,Cluster-7410.22931	5	Cluster-7410.110960,Cluster-7410.107626,Cluster-7410.110598,Cluster-7410.57140,Cluster-7410.37408
GO:0043683	type IV pilus biogenesis	biological_process	0.066041	1	1	1584	3	46315	0		1	Cluster-7410.119491
GO:0005751	mitochondrial respiratory chain complex IV	cellular_component	0.066073	1	1	1584	2	46315	1	Cluster-7410.55108	0
GO:0000165	MAPK cascade	biological_process	0.06753	1	2	1584	12	46315	2	Cluster-7410.51979,Cluster-7410.81649	0
GO:0023014	signal transduction by protein phosphorylation	biological_process	0.06753	1	2	1584	12	46315	2	Cluster-7410.51979,Cluster-7410.81649	0
GO:0043408	regulation of MAPK cascade	biological_process	0.06753	1	2	1584	12	46315	2	Cluster-7410.51979,Cluster-7410.81649	0
GO:0043410	positive regulation of MAPK cascade	biological_process	0.06753	1	2	1584	12	46315	2	Cluster-7410.51979,Cluster-7410.81649	0
GO:0006081	cellular aldehyde metabolic process	biological_process	0.068077	1	16	1584	270	46315	14	Cluster-7410.66646,Cluster-7410.66566,Cluster-7410.39094,Cluster-7410.100237,Cluster-7410.120805,Cluster-7410.59841,Cluster-7410.32323,Cluster-7410.100920,Cluster-7410.66655,Cluster-7410.46269,Cluster-7410.66782,Cluster-7410.66028,Cluster-7410.30712,Cluster-7410.77644	2	Cluster-7410.45045,Cluster-7410.63010
GO:0015711	organic anion transport	biological_process	0.070091	1	17	1584	296	46315	11	Cluster-7410.107012,Cluster-7410.3516,Cluster-7410.56216,Cluster-7410.17298,Cluster-7410.19138,Cluster-24066.0,Cluster-7410.113239,Cluster-7410.72358,Cluster-7410.106345,Cluster-7410.76240,Cluster-7410.115244	6	Cluster-7410.119055,Cluster-7410.58086,Cluster-7410.45968,Cluster-7410.12238,Cluster-7410.57457,Cluster-7410.116154
GO:0032269	negative regulation of cellular protein metabolic process	biological_process	0.070095	1	6	1584	87	46315	4	Cluster-7410.68326,Cluster-7410.62072,Cluster-7410.73291,Cluster-7410.111689	2	Cluster-7410.113865,Cluster-7410.113866
GO:0051248	negative regulation of protein metabolic process	biological_process	0.070095	1	6	1584	87	46315	4	Cluster-7410.73291,Cluster-7410.111689,Cluster-7410.68326,Cluster-7410.62072	2	Cluster-7410.113865,Cluster-7410.113866
GO:0004089	carbonate dehydratase activity	molecular_function	0.073741	1	2	1584	11	46315	0		2	Cluster-7410.77572,Cluster-7410.7021
GO:0097367	carbohydrate derivative binding	molecular_function	0.073943	1	227	1584	5566	46315	136	Cluster-40051.0,Cluster-7410.74668,Cluster-7410.107694,Cluster-7410.73237,Cluster-7410.73132,Cluster-7410.105550,Cluster-7410.96459,Cluster-7410.60641,Cluster-7410.82831,Cluster-7410.78008,Cluster-7410.25035,Cluster-21455.0,Cluster-7410.106275,Cluster-7410.28259,Cluster-7410.19549,Cluster-7410.47454,Cluster-7410.60644,Cluster-7410.91503,Cluster-7410.8773,Cluster-7410.103090,Cluster-7410.26611,Clu…	91	Cluster-7410.65613,Cluster-27317.0,Cluster-37228.0,Cluster-7410.26661,Cluster-7410.113733,Cluster-7410.96198,Cluster-41711.0,Cluster-7410.9020,Cluster-7410.87025,Cluster-7410.91640,Cluster-7410.24534,Cluster-7410.40246,Cluster-7410.9546,Cluster-7410.5108,Cluster-7410.30131,Cluster-7410.109744,Cluster-7410.40767,Cluster-7410.39814,Cluster-7410.9292,Cluster-7410.114078,Cluster-7410.47474,Cluster-74…
GO:0050909	sensory perception of taste	biological_process	0.074361	1	4	1584	42	46315	2	Cluster-7410.79973,Cluster-7410.71364	2	Cluster-28744.0,Cluster-21620.0
GO:0000166	nucleotide binding	molecular_function	0.075134	1	252	1584	6213	46315	153	Cluster-7410.32194,Cluster-7410.45666,Cluster-7410.93045,Cluster-7410.23118,Cluster-7410.87870,Cluster-7410.80060,Cluster-7410.57095,Cluster-7410.80691,Cluster-7410.13196,Cluster-7410.74186,Cluster-7410.43087,Cluster-9589.0,Cluster-7410.43349,Cluster-7410.41834,Cluster-7410.50950,Cluster-34356.0,Cluster-7410.67340,Cluster-7410.60700,Cluster-7410.78456,Cluster-7410.104776,Cluster-7410.107395,Clust…	99	Cluster-7410.98129,Cluster-7410.14068,Cluster-7410.72594,Cluster-7410.5764,Cluster-7410.6626,Cluster-7410.11061,Cluster-7410.8911,Cluster-7410.19030,Cluster-7410.77722,Cluster-7410.109790,Cluster-7410.56348,Cluster-7410.76140,Cluster-7410.42988,Cluster-7410.54928,Cluster-7410.13322,Cluster-7410.109743,Cluster-7410.32129,Cluster-7410.121569,Cluster-7410.13767,Cluster-7410.97884,Cluster-40334.0,Clu…
GO:1901265	nucleoside phosphate binding	molecular_function	0.075134	1	252	1584	6213	46315	153	Cluster-7410.36446,Cluster-7410.106099,Cluster-7410.67235,Cluster-7410.34527,Cluster-7410.13388,Cluster-7410.112985,Cluster-7410.54025,Cluster-7410.60645,Cluster-33587.0,Cluster-7410.95044,Cluster-7410.93216,Cluster-7410.73278,Cluster-7410.119063,Cluster-7410.100985,Cluster-7410.121092,Cluster-7410.6479,Cluster-7410.66561,Cluster-7410.105158,Cluster-7410.96243,Cluster-7410.3574,Cluster-7410.71609…	99	Cluster-7410.116001,Cluster-7410.51730,Cluster-7410.88580,Cluster-7410.12376,Cluster-7410.116916,Cluster-7410.10653,Cluster-7410.113418,Cluster-7410.8452,Cluster-7410.6524,Cluster-7410.6683,Cluster-7410.113265,Cluster-7410.44880,Cluster-7410.120650,Cluster-7410.72851,Cluster-7410.113379,Cluster-7410.101752,Cluster-7410.16274,Cluster-7410.43334,Cluster-7410.71051,Cluster-7410.13255,Cluster-7410.90…
GO:0003756	protein disulfide isomerase activity	molecular_function	0.075305	1	2	1584	14	46315	2	Cluster-7410.56961,Cluster-7410.73150	0
GO:0016864	intramolecular oxidoreductase activity, transposing S-S bonds	molecular_function	0.075305	1	2	1584	14	46315	2	Cluster-7410.73150,Cluster-7410.56961	0
GO:0006542	glutamine biosynthetic process	biological_process	0.075471	1	2	1584	12	46315	2	Cluster-7410.18063,Cluster-7410.66390	0
GO:0004356	glutamate-ammonia ligase activity	molecular_function	0.080342	1	3	1584	28	46315	3	Cluster-7410.18063,Cluster-7410.66389,Cluster-7410.66390	0
GO:0031929	TOR signaling	biological_process	0.080788	1	2	1584	14	46315	2	Cluster-7410.81649,Cluster-7410.51979	0
GO:0032006	regulation of TOR signaling	biological_process	0.080788	1	2	1584	14	46315	2	Cluster-7410.81649,Cluster-7410.51979	0
GO:0008115	sarcosine oxidase activity	molecular_function	0.081051	1	1	1584	3	46315	1	Cluster-7410.95061	0
GO:0016647	oxidoreductase activity, acting on the CH-NH group of donors, oxygen as acceptor	molecular_function	0.081051	1	1	1584	3	46315	1	Cluster-7410.95061	0
GO:0090630	activation of GTPase activity	biological_process	0.082112	1	1	1584	2	46315	0		1	Cluster-7410.32987
GO:0006855	drug transmembrane transport	biological_process	0.08223	1	8	1584	120	46315	3	Cluster-7410.50050,Cluster-39328.0,Cluster-7410.105692	5	Cluster-7410.50550,Cluster-7410.58086,Cluster-7410.101758,Cluster-7410.85678,Cluster-7410.116040
GO:0015893	drug transport	biological_process	0.08223	1	8	1584	120	46315	3	Cluster-7410.50050,Cluster-7410.105692,Cluster-39328.0	5	Cluster-7410.50550,Cluster-7410.101758,Cluster-7410.58086,Cluster-7410.85678,Cluster-7410.116040
GO:0036094	small molecule binding	molecular_function	0.082782	1	257	1584	6358	46315	157	Cluster-7410.102162,Cluster-7410.60648,Cluster-7410.2970,Cluster-7410.58214,Cluster-7410.115244,Cluster-7410.59686,Cluster-7410.96479,Cluster-7410.106864,Cluster-7410.69858,Cluster-7410.94012,Cluster-7410.22702,Cluster-7410.66400,Cluster-7410.52129,Cluster-34356.0,Cluster-7410.60700,Cluster-7410.50950,Cluster-7410.87870,Cluster-7410.80691,Cluster-7410.74186,Cluster-9589.0,Cluster-7410.45666,Clust…	100	Cluster-7410.118167,Cluster-7410.117950,Cluster-7410.63490,Cluster-7410.45568,Cluster-7410.72895,Cluster-7410.71693,Cluster-7410.93039,Cluster-7410.115549,Cluster-7410.39418,Cluster-7410.49380,Cluster-7410.6664,Cluster-32068.0,Cluster-7410.109767,Cluster-7410.76140,Cluster-7410.42988,Cluster-7410.19030,Cluster-7410.109790,Cluster-7410.56348,Cluster-7410.5764,Cluster-7410.6626,Cluster-7410.67203,C…
GO:0030955	potassium ion binding	molecular_function	0.084272	1	6	1584	82	46315	6	Cluster-7410.69109,Cluster-7410.64566,Cluster-7410.61621,Cluster-7410.65277,Cluster-7410.31929,Cluster-7410.56056	0
GO:0031420	alkali metal ion binding	molecular_function	0.084272	1	6	1584	82	46315	6	Cluster-7410.65277,Cluster-7410.56056,Cluster-7410.31929,Cluster-7410.64566,Cluster-7410.69109,Cluster-7410.61621	0
GO:0015977	carbon fixation	biological_process	0.084711	1	4	1584	43	46315	3	Cluster-7410.30712,Cluster-7410.32323,Cluster-7410.101211	1	Cluster-7410.55555
GO:0045087	innate immune response	biological_process	0.086606	1	4	1584	49	46315	3	Cluster-7410.3516,Cluster-7410.6083,Cluster-32652.0	1	Cluster-7410.83335
GO:0015849	organic acid transport	biological_process	0.086816	1	16	1584	284	46315	10	Cluster-7410.106345,Cluster-7410.76240,Cluster-7410.115244,Cluster-7410.72358,Cluster-7410.113239,Cluster-24066.0,Cluster-7410.19138,Cluster-7410.107012,Cluster-7410.17298,Cluster-7410.3516	6	Cluster-7410.57457,Cluster-7410.116154,Cluster-7410.12238,Cluster-7410.45968,Cluster-7410.119055,Cluster-7410.58086
GO:0046942	carboxylic acid transport	biological_process	0.086816	1	16	1584	284	46315	10	Cluster-7410.72358,Cluster-7410.113239,Cluster-7410.106345,Cluster-7410.76240,Cluster-7410.115244,Cluster-7410.107012,Cluster-7410.17298,Cluster-7410.3516,Cluster-24066.0,Cluster-7410.19138	6	Cluster-7410.57457,Cluster-7410.116154,Cluster-7410.45968,Cluster-7410.119055,Cluster-7410.58086,Cluster-7410.12238
GO:1903825	organic acid transmembrane transport	biological_process	0.086996	1	8	1584	115	46315	4	Cluster-7410.106345,Cluster-7410.113239,Cluster-7410.72358,Cluster-7410.107012	4	Cluster-7410.57457,Cluster-7410.12238,Cluster-7410.45968,Cluster-7410.58086
GO:0007281	germ cell development	biological_process	0.087403	1	5	1584	78	46315	2	Cluster-40269.0,Cluster-7410.17543	3	Cluster-7410.34090,Cluster-7410.81361,Cluster-7410.7443
GO:0004526	ribonuclease P activity	molecular_function	0.087545	1	3	1584	28	46315	1	Cluster-7410.90664	2	Cluster-7410.24336,Cluster-7410.104160
GO:0042493	response to drug	biological_process	0.088364	1	8	1584	122	46315	3	Cluster-7410.50050,Cluster-7410.105692,Cluster-39328.0	5	Cluster-7410.50550,Cluster-7410.101758,Cluster-7410.58086,Cluster-7410.85678,Cluster-7410.116040
GO:0045735	nutrient reservoir activity	molecular_function	0.089903	1	5	1584	69	46315	1	Cluster-7410.70413	4	Cluster-7410.32100,Cluster-7410.68071,Cluster-7410.13322,Cluster-7410.53680
GO:0006950	response to stress	biological_process	0.090042	1	90	1584	2152	46315	63	Cluster-7410.62086,Cluster-7410.77355,Cluster-7410.48615,Cluster-7410.68326,Cluster-7410.72331,Cluster-7410.28976,Cluster-7410.28259,Cluster-7410.3516,Cluster-7410.75047,Cluster-7410.96459,Cluster-7410.83178,Cluster-7410.72318,Cluster-7410.106730,Cluster-7410.67610,Cluster-7410.65105,Cluster-7410.48611,Cluster-7410.5842,Cluster-27265.2,Cluster-7410.71044,Cluster-7410.75051,Cluster-7410.68084,Clus…	27	Cluster-7410.9546,Cluster-7410.5108,Cluster-7410.112878,Cluster-7410.88062,Cluster-7410.8734,Cluster-7410.17670,Cluster-7410.87025,Cluster-7410.113733,Cluster-7410.26661,Cluster-37228.0,Cluster-7410.83335,Cluster-7410.87439,Cluster-7410.43546,Cluster-7410.39814,Cluster-7410.108697,Cluster-7410.8735,Cluster-33904.0,Cluster-7410.62484,Cluster-7410.51730,Cluster-7410.108877,Cluster-7410.6084,Cluster…
GO:0008918	lipopolysaccharide 3-alpha-galactosyltransferase activity	molecular_function	0.091755	1	2	1584	14	46315	2	Cluster-7410.28968,Cluster-30743.0	0
GO:0035250	UDP-galactosyltransferase activity	molecular_function	0.091755	1	2	1584	14	46315	2	Cluster-30743.0,Cluster-7410.28968	0
GO:0015238	drug transmembrane transporter activity	molecular_function	0.091887	1	8	1584	123	46315	3	Cluster-7410.105692,Cluster-39328.0,Cluster-7410.50050	5	Cluster-7410.116040,Cluster-7410.85678,Cluster-7410.58086,Cluster-7410.101758,Cluster-7410.50550
GO:0090484	drug transporter activity	molecular_function	0.091887	1	8	1584	123	46315	3	Cluster-7410.50050,Cluster-39328.0,Cluster-7410.105692	5	Cluster-7410.50550,Cluster-7410.58086,Cluster-7410.101758,Cluster-7410.85678,Cluster-7410.116040
GO:0001533	cornified envelope	cellular_component	0.092478	1	1	1584	3	46315	0		1	Cluster-7410.72594
GO:0018106	peptidyl-histidine phosphorylation	biological_process	0.093722	1	2	1584	13	46315	1	Cluster-7410.67235	1	Cluster-7410.76140
GO:0018202	peptidyl-histidine modification	biological_process	0.093722	1	2	1584	13	46315	1	Cluster-7410.67235	1	Cluster-7410.76140
GO:0043419	urea catabolic process	biological_process	0.093961	1	1	1584	3	46315	0		1	Cluster-7410.72349
GO:0016783	sulfurtransferase activity	molecular_function	0.094382	1	1	1584	2	46315	0		1	Cluster-7410.14581
GO:0016037	light absorption	biological_process	0.095305	1	1	1584	3	46315	0		1	Cluster-7410.11216
GO:0031404	chloride ion binding	molecular_function	0.095305	1	1	1584	3	46315	0		1	Cluster-7410.11216
GO:0050290	sphingomyelin phosphodiesterase D activity	molecular_function	0.096123	1	1	1584	3	46315	1	Cluster-7410.94639	0
GO:0030414	peptidase inhibitor activity	molecular_function	0.096139	1	9	1584	155	46315	8	Cluster-7410.67292,Cluster-7410.5842,Cluster-7410.67874,Cluster-7410.62072,Cluster-7410.67884,Cluster-7410.73291,Cluster-7410.68326,Cluster-7410.66285	1	Cluster-7410.113733
GO:0061134	peptidase regulator activity	molecular_function	0.096139	1	9	1584	155	46315	8	Cluster-7410.66285,Cluster-7410.68326,Cluster-7410.67884,Cluster-7410.73291,Cluster-7410.62072,Cluster-7410.67874,Cluster-7410.67292,Cluster-7410.5842	1	Cluster-7410.113733
GO:0016780	phosphotransferase activity, for other substituted phosphate groups	molecular_function	0.096279	1	4	1584	44	46315	3	Cluster-21455.0,Cluster-7410.91157,Cluster-7410.2412	1	Cluster-7410.115248
GO:0098656	anion transmembrane transport	biological_process	0.097685	1	8	1584	119	46315	4	Cluster-7410.106345,Cluster-7410.72358,Cluster-7410.107012,Cluster-7410.113239	4	Cluster-7410.57457,Cluster-7410.12238,Cluster-7410.45968,Cluster-7410.58086
GO:0030915	Smc5-Smc6 complex	cellular_component	0.098044	1	1	1584	2	46315	1	Cluster-27265.2	0
GO:0071804	cellular potassium ion transport	biological_process	0.098209	1	6	1584	86	46315	5	Cluster-7410.68697,Cluster-7410.68698,Cluster-7410.97207,Cluster-7410.73820,Cluster-7410.70427	1	Cluster-7410.11955
GO:0071805	potassium ion transmembrane transport	biological_process	0.098209	1	6	1584	86	46315	5	Cluster-7410.73820,Cluster-7410.97207,Cluster-7410.70427,Cluster-7410.68697,Cluster-7410.68698	1	Cluster-7410.11955
GO:0005727	extrachromosomal circular DNA	cellular_component	0.098439	1	2	1584	13	46315	2	Cluster-7410.814,Cluster-7410.8915	0
GO:0046821	extrachromosomal DNA	cellular_component	0.098439	1	2	1584	13	46315	2	Cluster-7410.8915,Cluster-7410.814	0
GO:0042302	structural constituent of cuticle	molecular_function	0.099659	1	4	1584	50	46315	3	Cluster-7410.112548,Cluster-8024.0,Cluster-34525.1	1	Cluster-33352.1
GO:0000725	recombinational repair	biological_process	0.10012	1	2	1584	15	46315	1	Cluster-7410.98460	1	Cluster-7410.6084
GO:0007205	protein kinase C-activating G-protein coupled receptor signaling pathway	biological_process	0.101	1	2	1584	15	46315	2	Cluster-7410.61901,Cluster-7410.27337	0
GO:0015035	protein disulfide oxidoreductase activity	molecular_function	0.10124	1	7	1584	108	46315	6	Cluster-7410.19119,Cluster-7410.106020,Cluster-7410.115244,Cluster-7410.9041,Cluster-7410.2404,Cluster-7410.86598	1	Cluster-7410.13268
GO:0015036	disulfide oxidoreductase activity	molecular_function	0.10124	1	7	1584	108	46315	6	Cluster-7410.2404,Cluster-7410.86598,Cluster-7410.19119,Cluster-7410.106020,Cluster-7410.115244,Cluster-7410.9041	1	Cluster-7410.13268
GO:0035639	purine ribonucleoside triphosphate binding	molecular_function	0.1018	1	209	1584	5062	46315	128	Cluster-7410.43087,Cluster-7410.13196,Cluster-9589.0,Cluster-7410.87870,Cluster-7410.57095,Cluster-7410.80060,Cluster-7410.80691,Cluster-7410.32194,Cluster-7410.93045,Cluster-7410.23118,Cluster-7410.67340,Cluster-7410.78456,Cluster-7410.60700,Cluster-7410.104776,Cluster-34356.0,Cluster-7410.50950,Cluster-7410.41834,Cluster-7410.43349,Cluster-7410.113219,Cluster-7410.85878,Cluster-7410.64063,Clust…	81	Cluster-7410.5764,Cluster-7410.6626,Cluster-7410.11061,Cluster-7410.72594,Cluster-7410.98129,Cluster-7410.54928,Cluster-7410.76140,Cluster-7410.42988,Cluster-7410.8911,Cluster-7410.77722,Cluster-7410.109790,Cluster-7410.121569,Cluster-7410.97884,Cluster-7410.13322,Cluster-7410.109743,Cluster-7410.32129,Cluster-40712.0,Cluster-41231.0,Cluster-7410.57407,Cluster-40334.0,Cluster-7410.67203,Cluster-7…
GO:0039694	viral RNA genome replication	biological_process	0.10272	1	1	1584	4	46315	0		1	Cluster-7410.20370
GO:0039703	RNA replication	biological_process	0.10272	1	1	1584	4	46315	0		1	Cluster-7410.20370
GO:1990391	DNA repair complex	cellular_component	0.10413	1	2	1584	15	46315	1	Cluster-7410.98460	1	Cluster-7410.6084
GO:0009312	oligosaccharide biosynthetic process	biological_process	0.10526	1	9	1584	147	46315	8	Cluster-7410.11038,Cluster-7410.97109,Cluster-7410.105337,Cluster-7410.30769,Cluster-7410.47933,Cluster-7410.84517,Cluster-7410.84513,Cluster-7410.67190	1	Cluster-7410.113481
GO:0030258	lipid modification	biological_process	0.1058	1	7	1584	100	46315	4	Cluster-7410.22931,Cluster-7410.4031,Cluster-7410.42317,Cluster-7410.121959	3	Cluster-7410.107626,Cluster-7410.110960,Cluster-7410.110598
GO:0010008	endosome membrane	cellular_component	0.10848	1	2	1584	16	46315	2	Cluster-7410.81649,Cluster-7410.51979	0
GO:0010556	regulation of macromolecule biosynthetic process	biological_process	0.10855	1	158	1584	3883	46315	108	Cluster-7410.79572,Cluster-7410.18167,Cluster-7410.47577,Cluster-7410.83887,Cluster-7410.72455,Cluster-7410.66223,Cluster-7410.77355,Cluster-7410.44145,Cluster-7410.69667,Cluster-7410.66305,Cluster-7410.48853,Cluster-7410.23815,Cluster-7410.86737,Cluster-7410.55002,Cluster-7410.104097,Cluster-7410.83299,Cluster-7410.39309,Cluster-34234.0,Cluster-7410.102162,Cluster-7410.40034,Cluster-7410.40518,C…	50	Cluster-7410.8734,Cluster-7410.20370,Cluster-7410.86995,Cluster-7410.41287,Cluster-7410.54263,Cluster-7410.54396,Cluster-7410.60078,Cluster-37893.0,Cluster-20980.0,Cluster-7410.75757,Cluster-7410.121569,Cluster-7410.15791,Cluster-7410.23201,Cluster-7410.85669,Cluster-7410.56348,Cluster-7410.9714,Cluster-7410.42988,Cluster-7410.76140,Cluster-7410.24875,Cluster-7410.98281,Cluster-7410.66705,Cluster…
GO:0031326	regulation of cellular biosynthetic process	biological_process	0.10855	1	158	1584	3883	46315	108	Cluster-7410.19979,Cluster-7410.93673,Cluster-7410.82831,Cluster-7410.96986,Cluster-7410.82289,Cluster-7410.40312,Cluster-7410.30696,Cluster-7410.87548,Cluster-7410.67058,Cluster-7410.68517,Cluster-7410.60102,Cluster-42301.0,Cluster-9256.0,Cluster-7410.49565,Cluster-7410.72504,Cluster-7410.111689,Cluster-7410.29968,Cluster-7410.35871,Cluster-7410.59237,Cluster-7410.106232,Cluster-7410.101992,Clus…	50	Cluster-7410.113733,Cluster-7410.88789,Cluster-26100.0,Cluster-7410.91640,Cluster-7410.111843,Cluster-7410.33109,Cluster-7410.114941,Cluster-7410.14582,Cluster-7410.10869,Cluster-7410.9292,Cluster-7410.57366,Cluster-7410.39479,Cluster-7410.67426,Cluster-7410.113866,Cluster-7410.19872,Cluster-7410.52059,Cluster-7410.113865,Cluster-12734.0,Cluster-7410.28507,Cluster-7410.65765,Cluster-7410.12047,Cl…
GO:0003727	single-stranded RNA binding	molecular_function	0.10939	1	1	1584	3	46315	0		1	Cluster-7410.9857
GO:0004478	methionine adenosyltransferase activity	molecular_function	0.10995	1	2	1584	15	46315	2	Cluster-7410.67580,Cluster-7410.69858	0
GO:0006556	S-adenosylmethionine biosynthetic process	biological_process	0.10995	1	2	1584	15	46315	2	Cluster-7410.69858,Cluster-7410.67580	0
GO:0009889	regulation of biosynthetic process	biological_process	0.11032	1	158	1584	3886	46315	108	Cluster-7410.63935,Cluster-7410.51567,Cluster-7410.77141,Cluster-7410.51946,Cluster-7410.72505,Cluster-7410.68734,Cluster-7410.112865,Cluster-31894.0,Cluster-7410.55882,Cluster-7410.83886,Cluster-7410.5678,Cluster-7410.68117,Cluster-7410.20601,Cluster-7410.95062,Cluster-7410.45311,Cluster-36185.0,Cluster-21108.0,Cluster-7410.101991,Cluster-7410.66535,Cluster-37952.0,Cluster-7410.34203,Cluster-741…	50	Cluster-7410.76501,Cluster-7410.12238,Cluster-7410.94175,Cluster-7410.117701,Cluster-7410.12265,Cluster-7410.10213,Cluster-7410.12047,Cluster-7410.28507,Cluster-7410.65765,Cluster-7410.113865,Cluster-12734.0,Cluster-7410.52059,Cluster-7410.19872,Cluster-7410.113866,Cluster-7410.67426,Cluster-7410.39479,Cluster-7410.57366,Cluster-7410.9292,Cluster-7410.10869,Cluster-7410.14582,Cluster-7410.114941,…
GO:0071229	cellular response to acid chemical	biological_process	0.11127	1	2	1584	16	46315	2	Cluster-7410.81649,Cluster-7410.51979	0
GO:0044237	cellular metabolic process	biological_process	0.11275	1	682	1584	18478	46315	459	Cluster-7410.29968,Cluster-7410.87314,Cluster-7410.4037,Cluster-7410.105337,Cluster-7410.72186,Cluster-7410.29533,Cluster-7410.4031,Cluster-7410.59237,Cluster-7410.17013,Cluster-7410.106232,Cluster-7410.101992,Cluster-7410.74039,Cluster-7410.66843,Cluster-7410.70590,Cluster-7410.60102,Cluster-42301.0,Cluster-7410.48066,Cluster-9256.0,Cluster-7410.66344,Cluster-21455.0,Cluster-7410.120091,Cluster-…	223	Cluster-7410.108737,Cluster-7410.115643,Cluster-7410.66519,Cluster-7410.40801,Cluster-7410.9292,Cluster-7410.45045,Cluster-7410.113481,Cluster-7410.84968,Cluster-7410.114941,Cluster-7410.40767,Cluster-7410.76067,Cluster-7410.9930,Cluster-7410.65613,Cluster-7410.88789,Cluster-41711.0,Cluster-7410.111843,Cluster-7410.28356,Cluster-7410.91640,Cluster-7410.12164,Cluster-7410.55555,Cluster-7410.106404…
GO:0046486	glycerolipid metabolic process	biological_process	0.11349	1	23	1584	456	46315	16	Cluster-7410.47535,Cluster-7410.27584,Cluster-7410.14514,Cluster-7410.65824,Cluster-7410.56216,Cluster-7410.36359,Cluster-7410.73691,Cluster-7410.4031,Cluster-7410.55241,Cluster-7410.70205,Cluster-7410.34481,Cluster-7410.60720,Cluster-7410.61901,Cluster-7410.27337,Cluster-7410.70590,Cluster-7410.1647	7	Cluster-7410.12238,Cluster-7410.94829,Cluster-7410.4055,Cluster-7410.4054,Cluster-7410.66806,Cluster-7410.49798,Cluster-7410.91513
GO:2000112	regulation of cellular macromolecule biosynthetic process	biological_process	0.11423	1	157	1584	3865	46315	108	Cluster-7410.35364,Cluster-7410.63354,Cluster-7410.44146,Cluster-7410.56088,Cluster-7410.81649,Cluster-7410.63899,Cluster-7410.115244,Cluster-7410.36236,Cluster-7410.61336,Cluster-7410.11038,Cluster-21605.0,Cluster-7410.43139,Cluster-7410.64142,Cluster-7410.40518,Cluster-7410.40034,Cluster-7410.102162,Cluster-34234.0,Cluster-7410.39309,Cluster-7410.83299,Cluster-7410.104097,Cluster-7410.55002,Clu…	49	Cluster-7410.54396,Cluster-7410.54263,Cluster-7410.41287,Cluster-7410.86995,Cluster-7410.20370,Cluster-7410.8734,Cluster-7410.11639,Cluster-7410.6626,Cluster-7410.66705,Cluster-7410.98281,Cluster-7410.24875,Cluster-7410.76140,Cluster-7410.42988,Cluster-7410.9714,Cluster-7410.56348,Cluster-7410.85669,Cluster-7410.23201,Cluster-7410.15791,Cluster-7410.121569,Cluster-7410.75757,Cluster-20980.0,Clust…
GO:0030597	RNA glycosylase activity	molecular_function	0.11491	1	2	1584	22	46315	0		2	Cluster-7410.113866,Cluster-7410.113865
GO:0030598	rRNA N-glycosylase activity	molecular_function	0.11491	1	2	1584	22	46315	0		2	Cluster-7410.113866,Cluster-7410.113865
GO:0016567	protein ubiquitination	biological_process	0.11528	1	24	1584	462	46315	17	Cluster-7410.69397,Cluster-7410.31770,Cluster-7410.6503,Cluster-7410.112346,Cluster-7410.48616,Cluster-7410.28171,Cluster-7410.74640,Cluster-7410.65989,Cluster-7410.68561,Cluster-7410.40034,Cluster-7410.74891,Cluster-37177.0,Cluster-7410.25413,Cluster-7410.29533,Cluster-7410.17013,Cluster-30977.0,Cluster-7410.56676	7	Cluster-7410.11674,Cluster-7410.14697,Cluster-7410.33277,Cluster-28744.0,Cluster-7410.24279,Cluster-7410.46950,Cluster-7410.77262
GO:0002064	epithelial cell development	biological_process	0.11597	1	4	1584	64	46315	1	Cluster-40269.0	3	Cluster-7410.7443,Cluster-7410.34090,Cluster-7410.81361
GO:0002065	columnar/cuboidal epithelial cell differentiation	biological_process	0.11597	1	4	1584	64	46315	1	Cluster-40269.0	3	Cluster-7410.7443,Cluster-7410.34090,Cluster-7410.81361
GO:0002066	columnar/cuboidal epithelial cell development	biological_process	0.11597	1	4	1584	64	46315	1	Cluster-40269.0	3	Cluster-7410.81361,Cluster-7410.34090,Cluster-7410.7443
GO:0005213	structural constituent of chorion	molecular_function	0.11597	1	4	1584	64	46315	1	Cluster-40269.0	3	Cluster-7410.34090,Cluster-7410.81361,Cluster-7410.7443
GO:0007292	female gamete generation	biological_process	0.11597	1	4	1584	64	46315	1	Cluster-40269.0	3	Cluster-7410.7443,Cluster-7410.81361,Cluster-7410.34090
GO:0007304	chorion-containing eggshell formation	biological_process	0.11597	1	4	1584	64	46315	1	Cluster-40269.0	3	Cluster-7410.7443,Cluster-7410.34090,Cluster-7410.81361
GO:0030703	eggshell formation	biological_process	0.11597	1	4	1584	64	46315	1	Cluster-40269.0	3	Cluster-7410.7443,Cluster-7410.34090,Cluster-7410.81361
GO:0030707	ovarian follicle cell development	biological_process	0.11597	1	4	1584	64	46315	1	Cluster-40269.0	3	Cluster-7410.81361,Cluster-7410.34090,Cluster-7410.7443
GO:0048477	oogenesis	biological_process	0.11597	1	4	1584	64	46315	1	Cluster-40269.0	3	Cluster-7410.81361,Cluster-7410.34090,Cluster-7410.7443
GO:0000217	DNA secondary structure binding	molecular_function	0.11696	1	1	1584	3	46315	0		1	Cluster-7410.120413
GO:0000400	four-way junction DNA binding	molecular_function	0.11696	1	1	1584	3	46315	0		1	Cluster-7410.120413
GO:0046406	magnesium protoporphyrin IX methyltransferase activity	molecular_function	0.11807	1	1	1584	4	46315	1	Cluster-7410.15005	0
GO:0010468	regulation of gene expression	biological_process	0.11864	1	159	1584	3915	46315	109	Cluster-7410.96377,Cluster-7410.3259,Cluster-7410.87880,Cluster-20432.1,Cluster-21016.0,Cluster-7410.66097,Cluster-7410.38974,Cluster-7410.112863,Cluster-7410.56216,Cluster-7410.72458,Cluster-7410.38066,Cluster-7410.28697,Cluster-41496.0,Cluster-7410.76165,Cluster-7410.30189,Cluster-7410.106231,Cluster-7410.3367,Cluster-7410.76443,Cluster-11006.0,Cluster-7410.88049,Cluster-7410.74866,Cluster-7410…	50	Cluster-37893.0,Cluster-7410.60078,Cluster-7410.121569,Cluster-7410.15791,Cluster-7410.23201,Cluster-20980.0,Cluster-7410.75757,Cluster-7410.9714,Cluster-7410.42988,Cluster-7410.76140,Cluster-7410.85669,Cluster-7410.56348,Cluster-7410.66705,Cluster-7410.11639,Cluster-7410.6626,Cluster-7410.24875,Cluster-7410.98281,Cluster-7410.20370,Cluster-7410.86995,Cluster-7410.8734,Cluster-7410.41287,Cluster-…
GO:0006730	one-carbon metabolic process	biological_process	0.119	1	3	1584	33	46315	1	Cluster-7410.84018	2	Cluster-7410.7021,Cluster-7410.77572
GO:0006694	steroid biosynthetic process	biological_process	0.11914	1	13	1584	234	46315	11	Cluster-7410.74039,Cluster-7410.69063,Cluster-7410.84112,Cluster-7410.74186,Cluster-7410.96735,Cluster-7410.122266,Cluster-33587.0,Cluster-7410.118788,Cluster-7410.88600,Cluster-7410.67772,Cluster-7410.64566	2	Cluster-7410.14905,Cluster-7410.48906
GO:0001934	positive regulation of protein phosphorylation	biological_process	0.11919	1	2	1584	18	46315	2	Cluster-7410.81649,Cluster-7410.51979	0
GO:0042327	positive regulation of phosphorylation	biological_process	0.11919	1	2	1584	18	46315	2	Cluster-7410.51979,Cluster-7410.81649	0
GO:0006351	transcription, DNA-templated	biological_process	0.12064	1	170	1584	4257	46315	117	Cluster-7410.35364,Cluster-7410.119016,Cluster-7410.44146,Cluster-7410.63354,Cluster-7410.81649,Cluster-7410.56088,Cluster-7410.63899,Cluster-7410.115244,Cluster-7410.61336,Cluster-7410.36236,Cluster-7410.17911,Cluster-7410.11038,Cluster-7410.40518,Cluster-21605.0,Cluster-7410.43139,Cluster-7410.64142,Cluster-7410.102162,Cluster-7410.63648,Cluster-7410.19138,Cluster-7410.40034,Cluster-34234.0,Clu…	53	Cluster-7410.54396,Cluster-7410.54263,Cluster-7410.86995,Cluster-7410.20370,Cluster-15250.0,Cluster-7410.6665,Cluster-7410.8734,Cluster-7410.11639,Cluster-7410.6626,Cluster-7410.66705,Cluster-7410.98281,Cluster-7410.24875,Cluster-7410.76140,Cluster-7410.9714,Cluster-7410.42988,Cluster-7410.56348,Cluster-7410.109790,Cluster-7410.85669,Cluster-7410.23201,Cluster-7410.15791,Cluster-7410.121569,Clust…
GO:0097659	nucleic acid-templated transcription	biological_process	0.12064	1	170	1584	4257	46315	117	Cluster-7410.76165,Cluster-7410.30189,Cluster-7410.106231,Cluster-7410.3259,Cluster-7410.96377,Cluster-20432.1,Cluster-21016.0,Cluster-7410.87880,Cluster-7410.38974,Cluster-7410.112863,Cluster-7410.56216,Cluster-7410.72458,Cluster-7410.38066,Cluster-7410.28697,Cluster-41496.0,Cluster-7410.39072,Cluster-7410.53566,Cluster-7410.101211,Cluster-7410.3214,Cluster-31355.0,Cluster-7410.122031,Cluster-74…	53	Cluster-7410.121569,Cluster-7410.15791,Cluster-7410.23201,Cluster-20980.0,Cluster-7410.75757,Cluster-37893.0,Cluster-7410.60078,Cluster-7410.66705,Cluster-7410.11639,Cluster-7410.6626,Cluster-7410.24875,Cluster-7410.98281,Cluster-7410.42988,Cluster-7410.9714,Cluster-7410.76140,Cluster-7410.85669,Cluster-7410.109790,Cluster-7410.56348,Cluster-15250.0,Cluster-7410.20370,Cluster-7410.86995,Cluster-7…
GO:0019222	regulation of metabolic process	biological_process	0.12099	1	189	1584	4765	46315	131	Cluster-7410.83299,Cluster-7410.40034,Cluster-7410.102162,Cluster-34234.0,Cluster-7410.39309,Cluster-21605.0,Cluster-7410.43139,Cluster-7410.64142,Cluster-7410.40518,Cluster-7410.36236,Cluster-7410.61336,Cluster-7410.11038,Cluster-7410.56088,Cluster-7410.81649,Cluster-7410.63899,Cluster-7410.115244,Cluster-7410.73291,Cluster-7410.35364,Cluster-7410.63354,Cluster-7410.44146,Cluster-7410.79572,Clus…	58	Cluster-7410.53207,Cluster-7410.24336,Cluster-7410.54263,Cluster-7410.54396,Cluster-7410.8734,Cluster-7410.20370,Cluster-7410.86995,Cluster-7410.41287,Cluster-7410.72349,Cluster-7410.85669,Cluster-7410.56348,Cluster-7410.76140,Cluster-7410.42988,Cluster-7410.9714,Cluster-7410.32987,Cluster-7410.98281,Cluster-7410.24875,Cluster-7410.66705,Cluster-7410.11639,Cluster-7410.6626,Cluster-7410.60078,Clu…
GO:0048308	organelle inheritance	biological_process	0.12105	1	3	1584	34	46315	0		3	Cluster-7410.88789,Cluster-7410.7299,Cluster-26100.0
GO:0051336	regulation of hydrolase activity	biological_process	0.12337	1	8	1584	136	46315	6	Cluster-7410.73291,Cluster-7410.21644,Cluster-7410.68326,Cluster-7410.74668,Cluster-7410.62072,Cluster-7410.112985	2	Cluster-7410.32987,Cluster-7410.65490
GO:0030855	epithelial cell differentiation	biological_process	0.12399	1	4	1584	65	46315	1	Cluster-40269.0	3	Cluster-7410.7443,Cluster-7410.34090,Cluster-7410.81361
GO:0042196	chlorinated hydrocarbon metabolic process	biological_process	0.12405	1	5	1584	65	46315	4	Cluster-7410.7446,Cluster-7410.105980,Cluster-7410.60371,Cluster-7410.72186	1	Cluster-7410.70222
GO:0042197	halogenated hydrocarbon metabolic process	biological_process	0.12405	1	5	1584	65	46315	4	Cluster-7410.72186,Cluster-7410.60371,Cluster-7410.105980,Cluster-7410.7446	1	Cluster-7410.70222
GO:0004517	nitric-oxide synthase activity	molecular_function	0.12485	1	1	1584	5	46315	1	Cluster-7410.73278	0
GO:0006809	nitric oxide biosynthetic process	biological_process	0.12485	1	1	1584	5	46315	1	Cluster-7410.73278	0
GO:0046209	nitric oxide metabolic process	biological_process	0.12485	1	1	1584	5	46315	1	Cluster-7410.73278	0
GO:1903409	reactive oxygen species biosynthetic process	biological_process	0.12485	1	1	1584	5	46315	1	Cluster-7410.73278	0
GO:0030599	pectinesterase activity	molecular_function	0.12565	1	4	1584	53	46315	3	Cluster-7410.106969,Cluster-7410.58258,Cluster-7410.44432	1	Cluster-7410.113314
GO:0042545	cell wall modification	biological_process	0.12565	1	4	1584	53	46315	3	Cluster-7410.58258,Cluster-7410.44432,Cluster-7410.106969	1	Cluster-7410.113314
GO:0000279	M phase	biological_process	0.12568	1	4	1584	53	46315	2	Cluster-7410.74883,Cluster-7410.66827	2	Cluster-7410.13767,Cluster-7410.88789
GO:0022403	cell cycle phase	biological_process	0.12568	1	4	1584	53	46315	2	Cluster-7410.74883,Cluster-7410.66827	2	Cluster-7410.88789,Cluster-7410.13767
GO:0044848	biological phase	biological_process	0.12568	1	4	1584	53	46315	2	Cluster-7410.74883,Cluster-7410.66827	2	Cluster-7410.88789,Cluster-7410.13767
GO:0008202	steroid metabolic process	biological_process	0.12804	1	13	1584	238	46315	11	Cluster-7410.74186,Cluster-7410.96735,Cluster-7410.74039,Cluster-7410.69063,Cluster-7410.84112,Cluster-7410.88600,Cluster-7410.67772,Cluster-7410.64566,Cluster-7410.122266,Cluster-7410.118788,Cluster-33587.0	2	Cluster-7410.48906,Cluster-7410.14905
GO:0030677	ribonuclease P complex	cellular_component	0.12835	1	3	1584	34	46315	1	Cluster-7410.90664	2	Cluster-7410.24336,Cluster-7410.104160
GO:0051606	detection of stimulus	biological_process	0.12863	1	2	1584	15	46315	1	Cluster-7410.71364	1	Cluster-7410.11216
GO:0071495	cellular response to endogenous stimulus	biological_process	0.12975	1	3	1584	35	46315	3	Cluster-7410.81649,Cluster-7410.9260,Cluster-7410.51979	0
GO:0008053	mitochondrial fusion	biological_process	0.12976	1	3	1584	35	46315	1	Cluster-7410.17291	2	Cluster-7410.88789,Cluster-7410.30273
GO:0033865	nucleoside bisphosphate metabolic process	biological_process	0.13067	1	4	1584	51	46315	3	Cluster-7410.88600,Cluster-7410.64566,Cluster-7410.69063	1	Cluster-7410.65613
GO:0033875	ribonucleoside bisphosphate metabolic process	biological_process	0.13067	1	4	1584	51	46315	3	Cluster-7410.64566,Cluster-7410.88600,Cluster-7410.69063	1	Cluster-7410.65613
GO:0034032	purine nucleoside bisphosphate metabolic process	biological_process	0.13067	1	4	1584	51	46315	3	Cluster-7410.69063,Cluster-7410.64566,Cluster-7410.88600	1	Cluster-7410.65613
GO:0006865	amino acid transport	biological_process	0.1307	1	9	1584	148	46315	4	Cluster-7410.72358,Cluster-7410.113239,Cluster-7410.107012,Cluster-7410.106345	5	Cluster-7410.58086,Cluster-7410.45968,Cluster-7410.12238,Cluster-7410.116154,Cluster-7410.57457
GO:0009297	pilus assembly	biological_process	0.13135	1	2	1584	23	46315	1	Cluster-7410.49230	1	Cluster-7410.119491
GO:0043711	pilus organization	biological_process	0.13135	1	2	1584	23	46315	1	Cluster-7410.49230	1	Cluster-7410.119491
GO:0004651	polynucleotide 5'-phosphatase activity	molecular_function	0.13152	1	1	1584	4	46315	1	Cluster-7410.90664	0
GO:0098518	polynucleotide phosphatase activity	molecular_function	0.13152	1	1	1584	4	46315	1	Cluster-7410.90664	0
GO:0032774	RNA biosynthetic process	biological_process	0.13335	1	171	1584	4302	46315	117	Cluster-7410.11038,Cluster-7410.17911,Cluster-7410.36236,Cluster-7410.61336,Cluster-7410.115244,Cluster-7410.63899,Cluster-7410.56088,Cluster-7410.81649,Cluster-7410.63354,Cluster-7410.44146,Cluster-7410.119016,Cluster-7410.35364,Cluster-7410.83299,Cluster-34234.0,Cluster-7410.39309,Cluster-7410.19138,Cluster-7410.40034,Cluster-7410.102162,Cluster-7410.63648,Cluster-7410.43139,Cluster-21605.0,Clu…	54	Cluster-7410.54263,Cluster-7410.54396,Cluster-7410.8734,Cluster-7410.6665,Cluster-15250.0,Cluster-7410.86995,Cluster-7410.20370,Cluster-7410.24875,Cluster-7410.98281,Cluster-7410.66705,Cluster-7410.11639,Cluster-7410.6626,Cluster-7410.85669,Cluster-7410.109790,Cluster-7410.56348,Cluster-7410.42988,Cluster-7410.9714,Cluster-7410.76140,Cluster-20980.0,Cluster-7410.75757,Cluster-7410.121569,Cluster-…
GO:1901698	response to nitrogen compound	biological_process	0.13356	1	2	1584	22	46315	2	Cluster-7410.51979,Cluster-7410.81649	0
GO:0032446	protein modification by small protein conjugation	biological_process	0.13367	1	24	1584	473	46315	17	Cluster-7410.74640,Cluster-7410.65989,Cluster-7410.68561,Cluster-7410.40034,Cluster-7410.74891,Cluster-7410.25413,Cluster-37177.0,Cluster-7410.29533,Cluster-7410.17013,Cluster-30977.0,Cluster-7410.56676,Cluster-7410.69397,Cluster-7410.31770,Cluster-7410.6503,Cluster-7410.112346,Cluster-7410.48616,Cluster-7410.28171	7	Cluster-7410.24279,Cluster-7410.46950,Cluster-7410.77262,Cluster-7410.11674,Cluster-7410.14697,Cluster-7410.33277,Cluster-28744.0
GO:0002115	store-operated calcium entry	biological_process	0.13424	1	3	1584	43	46315	2	Cluster-7410.3259,Cluster-37022.0	1	Cluster-7410.12238
GO:0051924	regulation of calcium ion transport	biological_process	0.13424	1	3	1584	43	46315	2	Cluster-37022.0,Cluster-7410.3259	1	Cluster-7410.12238
GO:2001256	regulation of store-operated calcium entry	biological_process	0.13424	1	3	1584	43	46315	2	Cluster-7410.3259,Cluster-37022.0	1	Cluster-7410.12238
GO:0006505	GPI anchor metabolic process	biological_process	0.13472	1	11	1584	195	46315	6	Cluster-7410.14514,Cluster-7410.65824,Cluster-7410.55241,Cluster-7410.34481,Cluster-7410.56216,Cluster-7410.1647	5	Cluster-7410.49798,Cluster-7410.12238,Cluster-7410.4054,Cluster-7410.66806,Cluster-7410.4055
GO:0004068	aspartate 1-decarboxylase activity	molecular_function	0.13492	1	1	1584	4	46315	0		1	Cluster-20940.0
GO:0006523	alanine biosynthetic process	biological_process	0.13492	1	1	1584	4	46315	0		1	Cluster-20940.0
GO:0009079	pyruvate family amino acid biosynthetic process	biological_process	0.13492	1	1	1584	4	46315	0		1	Cluster-20940.0
GO:0008654	phospholipid biosynthetic process	biological_process	0.13527	1	14	1584	275	46315	10	Cluster-7410.2405,Cluster-7410.28472,Cluster-7410.65824,Cluster-7410.91157,Cluster-7410.70590,Cluster-7410.56216,Cluster-7410.11038,Cluster-21455.0,Cluster-7410.76733,Cluster-7410.2412	4	Cluster-7410.49798,Cluster-7410.12238,Cluster-7410.12097,Cluster-7410.66806
GO:0007291	sperm individualization	biological_process	0.13691	1	1	1584	4	46315	1	Cluster-7410.17543	0
GO:0017148	negative regulation of translation	biological_process	0.1379	1	3	1584	43	46315	1	Cluster-7410.111689	2	Cluster-7410.113866,Cluster-7410.113865
GO:0034249	negative regulation of cellular amide metabolic process	biological_process	0.1379	1	3	1584	43	46315	1	Cluster-7410.111689	2	Cluster-7410.113866,Cluster-7410.113865
GO:0031323	regulation of cellular metabolic process	biological_process	0.13864	1	179	1584	4536	46315	123	Cluster-7410.79572,Cluster-7410.18167,Cluster-7410.83887,Cluster-7410.47577,Cluster-7410.72455,Cluster-7410.66223,Cluster-7410.77355,Cluster-7410.44145,Cluster-7410.69667,Cluster-7410.66305,Cluster-7410.48853,Cluster-7410.23815,Cluster-7410.86737,Cluster-7410.55002,Cluster-7410.104097,Cluster-7410.83299,Cluster-34234.0,Cluster-7410.39309,Cluster-7410.102162,Cluster-7410.40034,Cluster-7410.40518,C…	56	Cluster-7410.8734,Cluster-7410.86995,Cluster-7410.20370,Cluster-7410.41287,Cluster-7410.72349,Cluster-7410.53207,Cluster-7410.24336,Cluster-7410.54263,Cluster-7410.54396,Cluster-7410.60078,Cluster-7410.104160,Cluster-37893.0,Cluster-20980.0,Cluster-7410.75757,Cluster-7410.121569,Cluster-7410.15791,Cluster-7410.23201,Cluster-7410.85669,Cluster-7410.56348,Cluster-7410.9714,Cluster-7410.42988,Cluste…
GO:0019627	urea metabolic process	biological_process	0.13955	1	1	1584	4	46315	0		1	Cluster-7410.72349
GO:0051171	regulation of nitrogen compound metabolic process	biological_process	0.14092	1	168	1584	4231	46315	115	Cluster-7410.40312,Cluster-7410.30696,Cluster-7410.87548,Cluster-7410.93673,Cluster-7410.19979,Cluster-7410.82831,Cluster-7410.96986,Cluster-7410.90664,Cluster-7410.82289,Cluster-7410.72504,Cluster-7410.111689,Cluster-7410.29968,Cluster-7410.59237,Cluster-7410.35871,Cluster-7410.106232,Cluster-7410.63254,Cluster-7410.101992,Cluster-7410.67058,Cluster-7410.68517,Cluster-7410.60102,Cluster-7410.680…	53	Cluster-7410.114941,Cluster-7410.14582,Cluster-7410.113733,Cluster-7410.88789,Cluster-26100.0,Cluster-7410.91640,Cluster-7410.111843,Cluster-7410.33109,Cluster-7410.57366,Cluster-7410.39479,Cluster-7410.10869,Cluster-7410.9292,Cluster-7410.19872,Cluster-7410.52059,Cluster-7410.113865,Cluster-12734.0,Cluster-7410.67426,Cluster-7410.113866,Cluster-7410.117701,Cluster-7410.12265,Cluster-7410.94175,C…
GO:0043462	regulation of ATPase activity	biological_process	0.14144	1	2	1584	20	46315	2	Cluster-7410.112985,Cluster-7410.74668	0
GO:0010109	regulation of photosynthesis	biological_process	0.14197	1	2	1584	17	46315	1	Cluster-7410.25228	1	Cluster-7410.53207
GO:0042548	regulation of photosynthesis, light reaction	biological_process	0.14197	1	2	1584	17	46315	1	Cluster-7410.25228	1	Cluster-7410.53207
GO:0042549	photosystem II stabilization	biological_process	0.14197	1	2	1584	17	46315	1	Cluster-7410.25228	1	Cluster-7410.53207
GO:0043467	regulation of generation of precursor metabolites and energy	biological_process	0.14197	1	2	1584	17	46315	1	Cluster-7410.25228	1	Cluster-7410.53207
GO:0009628	response to abiotic stimulus	biological_process	0.14238	1	5	1584	84	46315	4	Cluster-7410.65978,Cluster-7410.66919,Cluster-7410.65100,Cluster-7410.65105	1	Cluster-7410.11216
GO:0005780	extrinsic component of intraperoxisomal membrane	cellular_component	0.1425	1	1	1584	4	46315	0		1	Cluster-7410.7299
GO:0031312	extrinsic component of organelle membrane	cellular_component	0.1425	1	1	1584	4	46315	0		1	Cluster-7410.7299
GO:0045033	peroxisome inheritance	biological_process	0.1425	1	1	1584	4	46315	0		1	Cluster-7410.7299
GO:0001649	osteoblast differentiation	biological_process	0.1431	1	1	1584	3	46315	1	Cluster-7410.77449	0
GO:0045667	regulation of osteoblast differentiation	biological_process	0.1431	1	1	1584	3	46315	1	Cluster-7410.77449	0
GO:0015129	lactate transmembrane transporter activity	molecular_function	0.14345	1	1	1584	3	46315	1	Cluster-7410.115244	0
GO:0015727	lactate transport	biological_process	0.14345	1	1	1584	3	46315	1	Cluster-7410.115244	0
GO:0015708	silicate transport	biological_process	0.1437	1	1	1584	6	46315	1	Cluster-7410.66843	0
GO:0045048	protein insertion into ER membrane	biological_process	0.14397	1	2	1584	19	46315	2	Cluster-7410.16859,Cluster-7410.60134	0
GO:0071816	tail-anchored membrane protein insertion into ER membrane	biological_process	0.14397	1	2	1584	19	46315	2	Cluster-7410.16859,Cluster-7410.60134	0
GO:0009733	response to auxin	biological_process	0.14415	1	3	1584	43	46315	2	Cluster-7410.83650,Cluster-7410.58339	1	Cluster-7410.61909
GO:0007029	endoplasmic reticulum organization	biological_process	0.14429	1	4	1584	59	46315	2	Cluster-7410.16859,Cluster-7410.60134	2	Cluster-7410.88789,Cluster-26100.0
GO:0050776	regulation of immune response	biological_process	0.14512	1	4	1584	57	46315	3	Cluster-32652.0,Cluster-7410.3516,Cluster-7410.6083	1	Cluster-31454.0
GO:0000229	cytoplasmic chromosome	cellular_component	0.14663	1	1	1584	4	46315	1	Cluster-7410.107261	0
GO:0000262	mitochondrial chromosome	cellular_component	0.14663	1	1	1584	4	46315	1	Cluster-7410.107261	0
GO:0042645	mitochondrial nucleoid	cellular_component	0.14663	1	1	1584	4	46315	1	Cluster-7410.107261	0
GO:0002831	regulation of response to biotic stimulus	biological_process	0.14813	1	3	1584	39	46315	3	Cluster-7410.6083,Cluster-7410.3516,Cluster-32652.0	0
GO:0006714	sesquiterpenoid metabolic process	biological_process	0.14852	1	1	1584	5	46315	0		1	Cluster-7410.10464
GO:0010334	sesquiterpene synthase activity	molecular_function	0.14852	1	1	1584	5	46315	0		1	Cluster-7410.10464
GO:0016106	sesquiterpenoid biosynthetic process	biological_process	0.14852	1	1	1584	5	46315	0		1	Cluster-7410.10464
GO:0045482	trichodiene synthase activity	molecular_function	0.14852	1	1	1584	5	46315	0		1	Cluster-7410.10464
GO:0048646	anatomical structure formation involved in morphogenesis	biological_process	0.14855	1	7	1584	134	46315	3	Cluster-40269.0,Cluster-19217.0,Cluster-7410.17543	4	Cluster-7410.81361,Cluster-7410.34090,Cluster-7410.67218,Cluster-7410.7443
GO:0005768	endosome	cellular_component	0.14882	1	2	1584	19	46315	2	Cluster-7410.81649,Cluster-7410.51979	0
GO:0044440	endosomal part	cellular_component	0.14882	1	2	1584	19	46315	2	Cluster-7410.81649,Cluster-7410.51979	0
GO:0003856	3-dehydroquinate synthase activity	molecular_function	0.14926	1	1	1584	4	46315	1	Cluster-7410.16935	0
GO:0006260	DNA replication	biological_process	0.14969	1	50	1584	1206	46315	31	Cluster-7410.17631,Cluster-7410.26871,Cluster-7410.66843,Cluster-7410.61082,Cluster-30538.0,Cluster-42301.0,Cluster-7410.81649,Cluster-7410.55882,Cluster-7410.56088,Cluster-7410.95480,Cluster-7410.87314,Cluster-7410.42129,Cluster-7410.28472,Cluster-7410.63648,Cluster-7410.814,Cluster-7410.19138,Cluster-7410.40034,Cluster-7410.105409,Cluster-34234.0,Cluster-7410.72520,Cluster-7410.8915,Cluster-741…	19	Cluster-7410.10869,Cluster-7410.11639,Cluster-7410.56348,Cluster-7410.109790,Cluster-7410.72851,Cluster-7410.94829,Cluster-7410.12238,Cluster-7410.113733,Cluster-7410.9927,Cluster-7410.88789,Cluster-20980.0,Cluster-26100.0,Cluster-7410.111843,Cluster-7410.119055,Cluster-7410.5108,Cluster-7410.6665,Cluster-7410.39418,Cluster-7410.40767,Cluster-7410.20370
GO:0019079	viral genome replication	biological_process	0.15061	1	9	1584	161	46315	5	Cluster-39328.0,Cluster-7410.26871,Cluster-7410.87314,Cluster-7410.61082,Cluster-7410.122053	4	Cluster-7410.40767,Cluster-7410.69138,Cluster-7410.20370,Cluster-7410.5108
GO:0007349	cellularization	biological_process	0.15457	1	1	1584	5	46315	1	Cluster-7410.17543	0
GO:0004071	aspartate-ammonia ligase activity	molecular_function	0.15464	1	1	1584	4	46315	1	Cluster-7410.65277	0
GO:0015996	chlorophyll catabolic process	biological_process	0.15486	1	4	1584	52	46315	0		4	Cluster-7410.115643,Cluster-7410.106371,Cluster-7410.73656,Cluster-7410.39418
GO:0047746	chlorophyllase activity	molecular_function	0.15486	1	4	1584	52	46315	0		4	Cluster-7410.39418,Cluster-7410.106371,Cluster-7410.73656,Cluster-7410.115643
GO:0080090	regulation of primary metabolic process	biological_process	0.15489	1	174	1584	4421	46315	121	Cluster-7410.51946,Cluster-7410.72505,Cluster-7410.68734,Cluster-7410.51567,Cluster-7410.77141,Cluster-7410.13774,Cluster-7410.96243,Cluster-7410.63935,Cluster-7410.5678,Cluster-7410.95062,Cluster-7410.20601,Cluster-7410.68117,Cluster-7410.83886,Cluster-7410.55882,Cluster-7410.112865,Cluster-31894.0,Cluster-37952.0,Cluster-7410.58217,Cluster-7410.34203,Cluster-7410.66535,Cluster-7410.101991,Clust…	53	Cluster-7410.12265,Cluster-7410.117701,Cluster-7410.12238,Cluster-7410.76501,Cluster-7410.94175,Cluster-7410.28507,Cluster-7410.65765,Cluster-7410.12047,Cluster-7410.10213,Cluster-7410.19872,Cluster-12734.0,Cluster-7410.113865,Cluster-7410.52059,Cluster-7410.113866,Cluster-7410.67426,Cluster-7410.57366,Cluster-7410.39479,Cluster-7410.10869,Cluster-7410.9292,Cluster-7410.114941,Cluster-7410.14582,…
GO:0007607	obsolete taste perception	biological_process	0.15547	1	1	1584	4	46315	1	Cluster-7410.71364	0
GO:0008527	taste receptor activity	molecular_function	0.15547	1	1	1584	4	46315	1	Cluster-7410.71364	0
GO:0009593	detection of chemical stimulus	biological_process	0.15547	1	1	1584	4	46315	1	Cluster-7410.71364	0
GO:0050906	detection of stimulus involved in sensory perception	biological_process	0.15547	1	1	1584	4	46315	1	Cluster-7410.71364	0
GO:0050907	detection of chemical stimulus involved in sensory perception	biological_process	0.15547	1	1	1584	4	46315	1	Cluster-7410.71364	0
GO:0050912	detection of chemical stimulus involved in sensory perception of taste	biological_process	0.15547	1	1	1584	4	46315	1	Cluster-7410.71364	0
GO:0012502	induction of programmed cell death	biological_process	0.15588	1	1	1584	5	46315	0		1	Cluster-7410.85678
GO:0019051	induction by virus of host apoptotic process	biological_process	0.15588	1	1	1584	5	46315	0		1	Cluster-7410.85678
GO:0031343	positive regulation of cell killing	biological_process	0.15588	1	1	1584	5	46315	0		1	Cluster-7410.85678
GO:0043902	positive regulation of multi-organism process	biological_process	0.15588	1	1	1584	5	46315	0		1	Cluster-7410.85678
GO:0044533	positive regulation of apoptotic process in other organism	biological_process	0.15588	1	1	1584	5	46315	0		1	Cluster-7410.85678
GO:0051709	regulation of killing of cells of other organism	biological_process	0.15588	1	1	1584	5	46315	0		1	Cluster-7410.85678
GO:0051712	positive regulation of killing of cells of other organism	biological_process	0.15588	1	1	1584	5	46315	0		1	Cluster-7410.85678
GO:0052042	positive regulation by symbiont of host programmed cell death	biological_process	0.15588	1	1	1584	5	46315	0		1	Cluster-7410.85678
GO:0052151	positive regulation by symbiont of host apoptotic process	biological_process	0.15588	1	1	1584	5	46315	0		1	Cluster-7410.85678
GO:0052330	positive regulation by organism of programmed cell death in other organism involved in symbiotic interaction	biological_process	0.15588	1	1	1584	5	46315	0		1	Cluster-7410.85678
GO:0052501	positive regulation by organism of apoptotic process in other organism involved in symbiotic interaction	biological_process	0.15588	1	1	1584	5	46315	0		1	Cluster-7410.85678
GO:0060139	positive regulation of apoptotic process by virus	biological_process	0.15588	1	1	1584	5	46315	0		1	Cluster-7410.85678
GO:0043168	anion binding	molecular_function	0.15643	1	245	1584	6160	46315	152	Cluster-7410.51567,Cluster-7410.112986,Cluster-7410.57096,Cluster-7410.41744,Cluster-7410.96243,Cluster-7410.3574,Cluster-7410.94013,Cluster-7410.27223,Cluster-7410.85241,Cluster-7410.77591,Cluster-7410.60638,Cluster-7410.101579,Cluster-7410.84112,Cluster-7410.106914,Cluster-7410.46309,Cluster-7410.61082,Cluster-7410.34527,Cluster-7410.13388,Cluster-7410.56809,Cluster-7410.106099,Cluster-7410.364…	93	Cluster-7410.44880,Cluster-7410.113265,Cluster-7410.120650,Cluster-7410.8452,Cluster-7410.6683,Cluster-7410.6524,Cluster-7410.101752,Cluster-7410.16274,Cluster-7410.72851,Cluster-7410.113379,Cluster-7410.71051,Cluster-7410.43334,Cluster-7410.9019,Cluster-7410.51730,Cluster-7410.116001,Cluster-7410.12376,Cluster-7410.116916,Cluster-7410.10653,Cluster-7410.66519,Cluster-2893.0,Cluster-7410.108737,C…
GO:0045861	negative regulation of proteolysis	biological_process	0.15773	1	3	1584	38	46315	3	Cluster-7410.73291,Cluster-7410.68326,Cluster-7410.62072	0
GO:0006109	regulation of carbohydrate metabolic process	biological_process	0.15784	1	2	1584	19	46315	2	Cluster-7410.96243,Cluster-7410.66843	0
GO:0010309	acireductone dioxygenase [iron(II)-requiring] activity	molecular_function	0.1585	1	2	1584	19	46315	0		2	Cluster-7410.68071,Cluster-7410.32100
GO:0004869	cysteine-type endopeptidase inhibitor activity	molecular_function	0.15859	1	2	1584	27	46315	2	Cluster-7410.66285,Cluster-7410.67884	0
GO:0048013	ephrin receptor signaling pathway	biological_process	0.16065	1	1	1584	4	46315	0		1	Cluster-7410.33728
GO:0003993	acid phosphatase activity	molecular_function	0.16218	1	4	1584	51	46315	3	Cluster-7410.60371,Cluster-7410.72186,Cluster-7410.7446	1	Cluster-7410.70222
GO:0019497	hexachlorocyclohexane metabolic process	biological_process	0.16218	1	4	1584	51	46315	3	Cluster-7410.72186,Cluster-7410.60371,Cluster-7410.7446	1	Cluster-7410.70222
GO:0009719	response to endogenous stimulus	biological_process	0.16272	1	7	1584	125	46315	5	Cluster-7410.83650,Cluster-7410.58339,Cluster-7410.9260,Cluster-7410.51979,Cluster-7410.81649	2	Cluster-7410.60078,Cluster-7410.61909
GO:0006820	anion transport	biological_process	0.16319	1	22	1584	469	46315	15	Cluster-7410.64142,Cluster-7410.87548,Cluster-7410.19138,Cluster-24066.0,Cluster-7410.107012,Cluster-7410.3516,Cluster-7410.17298,Cluster-7410.56216,Cluster-7410.106345,Cluster-7410.53276,Cluster-7410.76240,Cluster-7410.115244,Cluster-7410.113239,Cluster-7410.72358,Cluster-7410.66843	7	Cluster-7410.19297,Cluster-7410.12238,Cluster-7410.119055,Cluster-7410.58086,Cluster-7410.45968,Cluster-7410.57457,Cluster-7410.116154
GO:0016702	oxidoreductase activity, acting on single donors with incorporation of molecular oxygen, incorporation of two atoms of oxygen	molecular_function	0.16395	1	6	1584	101	46315	2	Cluster-7410.105980,Cluster-7410.32540	4	Cluster-7410.32100,Cluster-7410.68071,Cluster-21059.0,Cluster-7410.10213
GO:0016715	oxidoreductase activity, acting on paired donors, with incorporation or reduction of molecular oxygen, reduced ascorbate as one donor, and incorporation of one atom of oxygen	molecular_function	0.16453	1	1	1584	5	46315	1	Cluster-7410.28543	0
GO:0052689	carboxylic ester hydrolase activity	molecular_function	0.16629	1	10	1584	182	46315	5	Cluster-40323.0,Cluster-7410.58258,Cluster-7410.44432,Cluster-7410.106969,Cluster-7410.73691	5	Cluster-7410.115643,Cluster-7410.113314,Cluster-7410.39418,Cluster-7410.73656,Cluster-7410.106371
GO:0007033	vacuole organization	biological_process	0.16664	1	2	1584	20	46315	2	Cluster-7410.51979,Cluster-7410.81649	0
GO:0045321	leukocyte activation	biological_process	0.16669	1	3	1584	37	46315	2	Cluster-7410.29155,Cluster-7410.44802	1	Cluster-7410.113418
GO:0051205	protein insertion into membrane	biological_process	0.16841	1	4	1584	60	46315	2	Cluster-7410.60134,Cluster-7410.16859	2	Cluster-7410.12528,Cluster-7410.63010
GO:0001848	complement binding	molecular_function	0.16944	1	1	1584	6	46315	1	Cluster-7410.66570	0
GO:0008092	cytoskeletal protein binding	molecular_function	0.16955	1	39	1584	951	46315	22	Cluster-7410.1240,Cluster-40859.0,Cluster-694.0,Cluster-7410.42597,Cluster-7410.86301,Cluster-7410.34409,Cluster-7410.74883,Cluster-7410.19722,Cluster-7410.65824,Cluster-7410.50298,Cluster-7410.71881,Cluster-7410.66827,Cluster-7410.13196,Cluster-7410.61082,Cluster-7410.64566,Cluster-7410.68517,Cluster-7410.25177,Cluster-7410.67066,Cluster-7410.26871,Cluster-7410.44802,Cluster-7410.52947,Cluster-7…	17	Cluster-7410.13767,Cluster-7410.9192,Cluster-2389.0,Cluster-7410.88789,Cluster-7410.29275,Cluster-7410.26661,Cluster-7410.81361,Cluster-7410.75757,Cluster-7410.20370,Cluster-7410.115826,Cluster-7410.24534,Cluster-7410.83339,Cluster-7410.12166,Cluster-7410.71051,Cluster-7410.42988,Cluster-7410.9714,Cluster-7410.45324
GO:0000090	mitotic anaphase	biological_process	0.17393	1	3	1584	40	46315	1	Cluster-7410.74883	2	Cluster-7410.13767,Cluster-7410.88789
GO:0051322	anaphase	biological_process	0.17393	1	3	1584	40	46315	1	Cluster-7410.74883	2	Cluster-7410.88789,Cluster-7410.13767
GO:0008531	riboflavin kinase activity	molecular_function	0.17542	1	1	1584	4	46315	1	Cluster-7410.7446	0
GO:0009654	photosystem II oxygen evolving complex	cellular_component	0.17587	1	3	1584	36	46315	0		3	Cluster-7410.71454,Cluster-7410.53207,Cluster-7410.40801
GO:0046914	transition metal ion binding	molecular_function	0.176	1	145	1584	3738	46315	90	Cluster-7410.72458,Cluster-7410.103162,Cluster-7410.65989,Cluster-7410.23397,Cluster-37177.0,Cluster-7410.10477,Cluster-7410.22480,Cluster-7410.2375,Cluster-7410.75184,Cluster-7410.18519,Cluster-7410.105980,Cluster-30977.0,Cluster-7410.2412,Cluster-7410.56676,Cluster-7410.42890,Cluster-7410.75198,Cluster-7410.22514,Cluster-7410.84613,Cluster-7410.32223,Cluster-898.2,Cluster-7410.28543,Cluster-741…	55	Cluster-7410.66490,Cluster-7410.8669,Cluster-7410.97172,Cluster-7410.118990,Cluster-7410.60333,Cluster-7410.83214,Cluster-7410.119023,Cluster-24506.0,Cluster-7410.70709,Cluster-7410.7021,Cluster-34351.0,Cluster-7410.50010,Cluster-7410.77572,Cluster-7410.5779,Cluster-7410.68246,Cluster-7410.8734,Cluster-23409.0,Cluster-7410.58026,Cluster-7410.115209,Cluster-7410.95151,Cluster-7410.9643,Cluster-741…
GO:0047869	dimethylpropiothetin dethiomethylase activity	molecular_function	0.1764	1	1	1584	6	46315	0		1	Cluster-7410.9180
GO:0019643	reductive tricarboxylic acid cycle	biological_process	0.17742	1	3	1584	38	46315	2	Cluster-7410.101211,Cluster-7410.30712	1	Cluster-7410.55555
GO:0042600	chorion	cellular_component	0.17764	1	5	1584	99	46315	2	Cluster-40269.0,Cluster-7410.100925	3	Cluster-7410.81361,Cluster-7410.34090,Cluster-7410.7443
GO:0008661	1-deoxy-D-xylulose-5-phosphate synthase activity	molecular_function	0.17927	1	2	1584	20	46315	2	Cluster-7410.122266,Cluster-7410.84112	0
GO:0016744	transferase activity, transferring aldehyde or ketonic groups	molecular_function	0.17927	1	2	1584	20	46315	2	Cluster-7410.84112,Cluster-7410.122266	0
GO:0008610	lipid biosynthetic process	biological_process	0.18075	1	40	1584	895	46315	32	Cluster-7410.2405,Cluster-7410.88600,Cluster-7410.106352,Cluster-7410.91157,Cluster-7410.65824,Cluster-7410.69063,Cluster-7410.26630,Cluster-21455.0,Cluster-7410.122266,Cluster-33587.0,Cluster-7410.106351,Cluster-7410.56216,Cluster-7410.74186,Cluster-7410.60134,Cluster-7410.96735,Cluster-7410.17343,Cluster-7410.84112,Cluster-7410.120805,Cluster-7410.67772,Cluster-7410.64566,Cluster-7410.67642,Clu…	8	Cluster-7410.12097,Cluster-7410.48906,Cluster-7410.10464,Cluster-7410.66806,Cluster-7410.14905,Cluster-7410.49798,Cluster-7410.12238,Cluster-7410.12049
GO:0002682	regulation of immune system process	biological_process	0.18133	1	6	1584	106	46315	4	Cluster-7410.6083,Cluster-7410.29155,Cluster-7410.3516,Cluster-32652.0	2	Cluster-31454.0,Cluster-7410.113418
GO:0044699	single-organism process	biological_process	0.18341	1	661	1584	18088	46315	416	Cluster-7410.66390,Cluster-7410.68981,Cluster-7410.14514,Cluster-7410.68142,Cluster-7410.19138,Cluster-7410.76095,Cluster-7410.72487,Cluster-7410.52193,Cluster-7410.17343,Cluster-7410.80694,Cluster-7410.64566,Cluster-7410.1359,Cluster-7410.50050,Cluster-7410.22702,Cluster-7410.1483,Cluster-7410.51817,Cluster-7410.88728,Cluster-7410.27082,Cluster-7410.106351,Cluster-7410.102363,Cluster-7410.57524,…	245	Cluster-7410.42318,Cluster-7410.43546,Cluster-7410.12049,Cluster-7410.76797,Cluster-38710.0,Cluster-7410.53504,Cluster-7410.49380,Cluster-7410.12528,Cluster-7410.68246,Cluster-7410.72349,Cluster-7410.6664,Cluster-20940.0,Cluster-7410.39153,Cluster-7410.81361,Cluster-28649.0,Cluster-7410.10464,Cluster-7410.95542,Cluster-7410.76140,Cluster-7410.9714,Cluster-7410.42988,Cluster-7410.11639,Cluster-741…
GO:0008194	UDP-glycosyltransferase activity	molecular_function	0.18458	1	17	1584	361	46315	8	Cluster-30743.0,Cluster-7410.72504,Cluster-7410.88728,Cluster-7410.43853,Cluster-7410.28968,Cluster-7410.26871,Cluster-7410.43854,Cluster-7410.79928	9	Cluster-7410.80574,Cluster-7410.68365,Cluster-7410.76067,Cluster-7410.9930,Cluster-7410.80573,Cluster-7410.80571,Cluster-7410.75358,Cluster-7410.9927,Cluster-7410.70331
GO:0044260	cellular macromolecule metabolic process	biological_process	0.18521	1	514	1584	13895	46315	347	Cluster-40859.0,Cluster-7410.104097,Cluster-7410.86737,Cluster-7410.23815,Cluster-7410.50298,Cluster-7410.87873,Cluster-7410.60652,Cluster-7410.69493,Cluster-7410.33962,Cluster-7410.44146,Cluster-7410.20955,Cluster-7410.69397,Cluster-7410.48616,Cluster-7410.50964,Cluster-7410.78653,Cluster-7410.61336,Cluster-7410.64142,Cluster-30743.0,Cluster-7410.93217,Cluster-7410.113219,Cluster-7410.106231,Clu…	167	Cluster-7410.108574,Cluster-7410.59514,Cluster-7410.54396,Cluster-7410.6833,Cluster-7410.115432,Cluster-7410.80574,Cluster-7410.98074,Cluster-7410.119023,Cluster-7410.15791,Cluster-7410.32129,Cluster-40712.0,Cluster-37893.0,Cluster-7410.57407,Cluster-40334.0,Cluster-7410.98281,Cluster-7410.98129,Cluster-7410.107306,Cluster-7410.39288,Cluster-7410.77722,Cluster-26100.0,Cluster-7410.26661,Cluster-7…
GO:0015079	potassium ion transmembrane transporter activity	molecular_function	0.18567	1	13	1584	276	46315	12	Cluster-7410.68698,Cluster-7410.31929,Cluster-7410.70427,Cluster-7410.69109,Cluster-7410.74668,Cluster-7410.64566,Cluster-7410.73820,Cluster-7410.65277,Cluster-7410.68697,Cluster-7410.56056,Cluster-7410.61621,Cluster-7410.97207	1	Cluster-7410.11955
GO:0043086	negative regulation of catalytic activity	biological_process	0.18618	1	4	1584	62	46315	4	Cluster-7410.73291,Cluster-7410.112985,Cluster-7410.68326,Cluster-7410.62072	0
GO:0044092	negative regulation of molecular function	biological_process	0.18618	1	4	1584	62	46315	4	Cluster-7410.62072,Cluster-7410.68326,Cluster-7410.112985,Cluster-7410.73291	0
GO:0003956	NAD(P)+-protein-arginine ADP-ribosyltransferase activity	molecular_function	0.18689	1	1	1584	5	46315	0		1	Cluster-7410.37408
GO:0019725	cellular homeostasis	biological_process	0.18754	1	14	1584	313	46315	13	Cluster-7410.19119,Cluster-7410.43631,Cluster-7410.1891,Cluster-7410.9041,Cluster-7410.2404,Cluster-7410.86598,Cluster-7410.82741,Cluster-7410.1359,Cluster-7410.8209,Cluster-7410.106020,Cluster-7410.119109,Cluster-7410.65132,Cluster-7410.47054	1	Cluster-7410.39153
GO:0008818	cobalamin 5'-phosphate synthase activity	molecular_function	0.18764	1	1	1584	6	46315	0		1	Cluster-7410.115248
GO:0051073	adenosylcobinamide-GDP ribazoletransferase activity	molecular_function	0.18764	1	1	1584	6	46315	0		1	Cluster-7410.115248
GO:0003779	actin binding	molecular_function	0.18836	1	23	1584	563	46315	14	Cluster-7410.52947,Cluster-7410.50298,Cluster-7410.19722,Cluster-7410.24038,Cluster-7410.1240,Cluster-7410.71881,Cluster-7410.67066,Cluster-7410.26871,Cluster-7410.42597,Cluster-7410.68517,Cluster-7410.64566,Cluster-7410.25177,Cluster-694.0,Cluster-7410.61082	9	Cluster-7410.45324,Cluster-7410.9714,Cluster-7410.83339,Cluster-2389.0,Cluster-7410.9192,Cluster-7410.12166,Cluster-7410.75757,Cluster-7410.81361,Cluster-7410.26661
GO:0047487	oligogalacturonide lyase activity	molecular_function	0.19084	1	1	1584	5	46315	0		1	Cluster-7410.77625
GO:0000087	mitotic M phase	biological_process	0.19212	1	3	1584	42	46315	1	Cluster-7410.74883	2	Cluster-7410.13767,Cluster-7410.88789
GO:0098763	mitotic cell cycle phase	biological_process	0.19212	1	3	1584	42	46315	1	Cluster-7410.74883	2	Cluster-7410.88789,Cluster-7410.13767
GO:0031347	regulation of defense response	biological_process	0.19225	1	3	1584	46	46315	3	Cluster-7410.6083,Cluster-7410.3516,Cluster-32652.0	0
GO:0060255	regulation of macromolecule metabolic process	biological_process	0.19342	1	174	1584	4464	46315	121	Cluster-7410.93673,Cluster-7410.19979,Cluster-7410.96986,Cluster-7410.90664,Cluster-7410.82289,Cluster-7410.82831,Cluster-7410.51979,Cluster-7410.40312,Cluster-7410.68326,Cluster-7410.87548,Cluster-7410.30696,Cluster-7410.60102,Cluster-7410.68067,Cluster-7410.70427,Cluster-7410.67058,Cluster-7410.68517,Cluster-9256.0,Cluster-7410.49565,Cluster-42301.0,Cluster-7410.35871,Cluster-7410.59237,Cluster…	53	Cluster-7410.88789,Cluster-7410.113733,Cluster-7410.33109,Cluster-26100.0,Cluster-7410.91640,Cluster-7410.111843,Cluster-7410.114941,Cluster-7410.14582,Cluster-7410.10869,Cluster-7410.9292,Cluster-7410.57366,Cluster-7410.39479,Cluster-7410.67426,Cluster-7410.113866,Cluster-7410.19872,Cluster-7410.52059,Cluster-7410.113865,Cluster-12734.0,Cluster-7410.10213,Cluster-7410.28507,Cluster-7410.12047,Cl…
GO:0046789	host cell surface receptor binding	molecular_function	0.19433	1	2	1584	24	46315	0		2	Cluster-7410.12047,Cluster-7410.8691
GO:0016728	oxidoreductase activity, acting on CH or CH2 groups, disulfide as acceptor	molecular_function	0.19462	1	2	1584	21	46315	1	Cluster-7410.55882	1	Cluster-7410.72851
GO:0010959	regulation of metal ion transport	biological_process	0.19519	1	3	1584	50	46315	2	Cluster-7410.3259,Cluster-37022.0	1	Cluster-7410.12238
GO:0043269	regulation of ion transport	biological_process	0.19519	1	3	1584	50	46315	2	Cluster-37022.0,Cluster-7410.3259	1	Cluster-7410.12238
GO:0008378	galactosyltransferase activity	molecular_function	0.1958	1	4	1584	59	46315	4	Cluster-7410.67591,Cluster-30743.0,Cluster-7410.104668,Cluster-7410.28968	0
GO:0009532	plastid stroma	cellular_component	0.19616	1	1	1584	5	46315	1	Cluster-7410.32323	0
GO:0009570	chloroplast stroma	cellular_component	0.19616	1	1	1584	5	46315	1	Cluster-7410.32323	0
GO:0009573	chloroplast ribulose bisphosphate carboxylase complex	cellular_component	0.19616	1	1	1584	5	46315	1	Cluster-7410.32323	0
GO:0016984	ribulose-bisphosphate carboxylase activity	molecular_function	0.19616	1	1	1584	5	46315	1	Cluster-7410.32323	0
GO:0048492	ribulose bisphosphate carboxylase complex	cellular_component	0.19616	1	1	1584	5	46315	1	Cluster-7410.32323	0
GO:0031532	actin cytoskeleton reorganization	biological_process	0.19672	1	1	1584	6	46315	0		1	Cluster-7410.32987
GO:0002694	regulation of leukocyte activation	biological_process	0.19689	1	2	1584	21	46315	1	Cluster-7410.29155	1	Cluster-7410.113418
GO:0050865	regulation of cell activation	biological_process	0.19689	1	2	1584	21	46315	1	Cluster-7410.29155	1	Cluster-7410.113418
GO:0051249	regulation of lymphocyte activation	biological_process	0.19689	1	2	1584	21	46315	1	Cluster-7410.29155	1	Cluster-7410.113418
GO:0051493	regulation of cytoskeleton organization	biological_process	0.19762	1	7	1584	136	46315	3	Cluster-7410.65824,Cluster-7410.74883,Cluster-7410.44802	4	Cluster-7410.25507,Cluster-7410.88789,Cluster-7410.13767,Cluster-3150.0
GO:0016616	oxidoreductase activity, acting on the CH-OH group of donors, NAD or NADP as acceptor	molecular_function	0.1987	1	23	1584	502	46315	18	Cluster-7410.64566,Cluster-7410.59841,Cluster-7410.120805,Cluster-7410.67772,Cluster-7410.88600,Cluster-7410.101211,Cluster-7410.118788,Cluster-7410.96735,Cluster-7410.100985,Cluster-7410.80060,Cluster-31894.0,Cluster-33587.0,Cluster-7410.34523,Cluster-7410.77644,Cluster-7410.92118,Cluster-7410.74039,Cluster-7410.69858,Cluster-7410.69063	5	Cluster-7410.48906,Cluster-7410.72349,Cluster-7410.55359,Cluster-7410.95151,Cluster-7410.88580
GO:0016835	carbon-oxygen lyase activity	molecular_function	0.19978	1	14	1584	288	46315	7	Cluster-7410.16935,Cluster-7410.118788,Cluster-7410.121904,Cluster-7410.22756,Cluster-7410.30712,Cluster-3757.0,Cluster-7410.76946	7	Cluster-7410.10464,Cluster-7410.84968,Cluster-7410.7021,Cluster-7410.77625,Cluster-7410.9192,Cluster-7410.11061,Cluster-7410.77572
GO:0046149	pigment catabolic process	biological_process	0.19997	1	4	1584	59	46315	0		4	Cluster-7410.115643,Cluster-7410.106371,Cluster-7410.73656,Cluster-7410.39418
GO:0009432	SOS response	biological_process	0.20027	1	3	1584	45	46315	1	Cluster-7410.96459	2	Cluster-7410.112878,Cluster-7410.10742
GO:0022843	voltage-gated cation channel activity	molecular_function	0.20059	1	7	1584	132	46315	6	Cluster-7410.61621,Cluster-7410.64566,Cluster-7410.69109,Cluster-7410.31929,Cluster-7410.56056,Cluster-7410.65277	1	Cluster-7410.37858
GO:0004448	isocitrate dehydrogenase activity	molecular_function	0.20209	1	1	1584	5	46315	1	Cluster-7410.101211	0
GO:0004450	isocitrate dehydrogenase (NADP+) activity	molecular_function	0.20209	1	1	1584	5	46315	1	Cluster-7410.101211	0
GO:0006643	membrane lipid metabolic process	biological_process	0.20245	1	17	1584	359	46315	12	Cluster-7410.60720,Cluster-7410.11038,Cluster-7410.1647,Cluster-7410.14514,Cluster-7410.94639,Cluster-7410.65824,Cluster-7410.100780,Cluster-7410.55241,Cluster-7410.27984,Cluster-7410.34481,Cluster-7410.22544,Cluster-7410.56216	5	Cluster-7410.49798,Cluster-7410.12238,Cluster-7410.4054,Cluster-7410.66806,Cluster-7410.4055
GO:0046812	host cell surface binding	molecular_function	0.20389	1	2	1584	25	46315	0		2	Cluster-7410.8691,Cluster-7410.12047
GO:0004715	non-membrane spanning protein tyrosine kinase activity	molecular_function	0.20476	1	1	1584	5	46315	0		1	Cluster-41711.0
GO:0009274	peptidoglycan-based cell wall	cellular_component	0.20482	1	2	1584	25	46315	0		2	Cluster-7410.112878,Cluster-7410.10742
GO:0009276	Gram-negative-bacterium-type cell wall	cellular_component	0.20482	1	2	1584	25	46315	0		2	Cluster-7410.10742,Cluster-7410.112878
GO:0017007	protein-bilin linkage	biological_process	0.20542	1	1	1584	5	46315	1	Cluster-7410.96243	0
GO:0017009	protein-phycocyanobilin linkage	biological_process	0.20542	1	1	1584	5	46315	1	Cluster-7410.96243	0
GO:1901363	heterocyclic compound binding	molecular_function	0.20609	1	491	1584	13149	46315	307	Cluster-7410.51567,Cluster-7410.68734,Cluster-7410.73104,Cluster-7410.94013,Cluster-7410.86605,Cluster-7410.74041,Cluster-7410.20601,Cluster-7410.95062,Cluster-7410.5678,Cluster-7410.43416,Cluster-7410.61082,Cluster-7410.75171,Cluster-7410.13388,Cluster-7410.106099,Cluster-7410.119063,Cluster-7410.73278,Cluster-33587.0,Cluster-7410.54025,Cluster-7410.16328,Cluster-7410.6479,Cluster-7410.100985,Cl…	184	Cluster-7410.120650,Cluster-7410.113265,Cluster-7410.6683,Cluster-7410.6524,Cluster-7410.94175,Cluster-7410.104036,Cluster-7410.76501,Cluster-7410.67218,Cluster-7410.101752,Cluster-7410.8581,Cluster-7410.71051,Cluster-7410.43334,Cluster-7410.13255,Cluster-7410.65513,Cluster-7410.116001,Cluster-7410.12376,Cluster-7410.11041,Cluster-7410.88580,Cluster-7410.98073,Cluster-7410.113418,Cluster-7410.469…
GO:0004583	dolichyl-phosphate-glucose-glycolipid alpha-glucosyltransferase activity	molecular_function	0.20695	1	1	1584	7	46315	1	Cluster-11006.0	0
GO:0006488	dolichol-linked oligosaccharide biosynthetic process	biological_process	0.20695	1	1	1584	7	46315	1	Cluster-11006.0	0
GO:0097159	organic cyclic compound binding	molecular_function	0.20714	1	491	1584	13151	46315	307	Cluster-7410.19138,Cluster-7410.63648,Cluster-7410.102162,Cluster-7410.39309,Cluster-7410.60648,Cluster-7410.43139,Cluster-7410.57465,Cluster-7410.64934,Cluster-7410.83299,Cluster-7410.9260,Cluster-7410.56088,Cluster-7410.2970,Cluster-7410.95480,Cluster-7410.58214,Cluster-7410.66798,Cluster-7410.115244,Cluster-7410.119016,Cluster-7410.73291,Cluster-7410.30242,Cluster-7410.59686,Cluster-7410.1137,…	184	Cluster-7410.118167,Cluster-7410.117950,Cluster-7410.63490,Cluster-7410.43546,Cluster-7410.7935,Cluster-7410.45568,Cluster-7410.72895,Cluster-7410.71693,Cluster-7410.93039,Cluster-7410.20370,Cluster-38710.0,Cluster-7410.115549,Cluster-7410.88062,Cluster-7410.39418,Cluster-7410.8734,Cluster-7410.49380,Cluster-7410.6665,Cluster-7410.6664,Cluster-7410.30294,Cluster-7410.72349,Cluster-7410.67790,Clus…
GO:0004013	adenosylhomocysteinase activity	molecular_function	0.20727	1	1	1584	9	46315	1	Cluster-7410.84018	0
GO:0016801	hydrolase activity, acting on ether bonds	molecular_function	0.20727	1	1	1584	9	46315	1	Cluster-7410.84018	0
GO:0016802	trialkylsulfonium hydrolase activity	molecular_function	0.20727	1	1	1584	9	46315	1	Cluster-7410.84018	0
GO:0005923	bicellular tight junction	cellular_component	0.20893	1	1	1584	9	46315	0		1	Cluster-7410.9192
GO:0043296	apical junction complex	cellular_component	0.20893	1	1	1584	9	46315	0		1	Cluster-7410.9192
GO:0070160	occluding junction	cellular_component	0.20893	1	1	1584	9	46315	0		1	Cluster-7410.9192
GO:0005234	extracellular-glutamate-gated ion channel activity	molecular_function	0.21036	1	2	1584	22	46315	1	Cluster-7410.40312	1	Cluster-7410.110237
GO:0000287	magnesium ion binding	molecular_function	0.21082	1	12	1584	235	46315	9	Cluster-7410.100237,Cluster-7410.22756,Cluster-7410.39094,Cluster-7410.106020,Cluster-7410.121904,Cluster-39328.0,Cluster-7410.74891,Cluster-7410.100920,Cluster-3757.0	3	Cluster-7410.120413,Cluster-7410.11061,Cluster-7410.9192
GO:0019013	viral nucleocapsid	cellular_component	0.21253	1	5	1584	91	46315	0		5	Cluster-7410.12097,Cluster-7410.119055,Cluster-7410.20370,Cluster-7410.59942,Cluster-7410.91591
GO:0008277	regulation of G-protein coupled receptor protein signaling pathway	biological_process	0.21366	1	1	1584	7	46315	1	Cluster-7410.97109	0
GO:0004623	phospholipase A2 activity	molecular_function	0.2142	1	1	1584	7	46315	1	Cluster-40323.0	0
GO:0003006	developmental process involved in reproduction	biological_process	0.21451	1	6	1584	129	46315	3	Cluster-7410.70590,Cluster-40269.0,Cluster-7410.17543	3	Cluster-7410.7443,Cluster-7410.34090,Cluster-7410.81361
GO:0031491	nucleosome binding	molecular_function	0.218	1	1	1584	8	46315	0		1	Cluster-38710.0
GO:0031341	regulation of cell killing	biological_process	0.21839	1	1	1584	8	46315	0		1	Cluster-7410.85678
GO:0008998	ribonucleoside-triphosphate reductase activity	molecular_function	0.21993	1	1	1584	6	46315	1	Cluster-7410.55882	0
GO:0009264	deoxyribonucleotide catabolic process	biological_process	0.21993	1	1	1584	6	46315	0		1	Cluster-7410.29347
GO:0043531	ADP binding	molecular_function	0.22096	1	25	1584	662	46315	10	Cluster-7410.82831,Cluster-7410.73132,Cluster-3721.0,Cluster-7410.101579,Cluster-7410.52129,Cluster-7410.104647,Cluster-7410.8773,Cluster-7410.22702,Cluster-7410.105409,Cluster-7410.102410	15	Cluster-7410.23032,Cluster-7410.10653,Cluster-7410.96198,Cluster-37228.0,Cluster-27317.0,Cluster-7410.116001,Cluster-7410.9546,Cluster-7410.19030,Cluster-7410.61339,Cluster-7410.40246,Cluster-7410.34895,Cluster-7410.39418,Cluster-7410.72851,Cluster-7410.95649,Cluster-7410.99948
GO:0035064	methylated histone binding	molecular_function	0.22105	1	1	1584	7	46315	0		1	Cluster-7410.98129
GO:0005249	voltage-gated potassium channel activity	molecular_function	0.22336	1	6	1584	115	46315	6	Cluster-7410.61621,Cluster-7410.69109,Cluster-7410.64566,Cluster-7410.56056,Cluster-7410.31929,Cluster-7410.65277	0
GO:0008076	voltage-gated potassium channel complex	cellular_component	0.22336	1	6	1584	115	46315	6	Cluster-7410.31929,Cluster-7410.56056,Cluster-7410.65277,Cluster-7410.61621,Cluster-7410.69109,Cluster-7410.64566	0
GO:0034705	potassium channel complex	cellular_component	0.22336	1	6	1584	115	46315	6	Cluster-7410.65277,Cluster-7410.31929,Cluster-7410.56056,Cluster-7410.64566,Cluster-7410.69109,Cluster-7410.61621	0
GO:0048284	organelle fusion	biological_process	0.22437	1	3	1584	44	46315	1	Cluster-7410.17291	2	Cluster-7410.88789,Cluster-7410.30273
GO:0004842	ubiquitin-protein transferase activity	molecular_function	0.22451	1	21	1584	432	46315	14	Cluster-7410.56676,Cluster-30977.0,Cluster-7410.29533,Cluster-7410.25413,Cluster-37177.0,Cluster-7410.68561,Cluster-7410.40034,Cluster-7410.74640,Cluster-7410.65989,Cluster-7410.28171,Cluster-7410.48616,Cluster-7410.112346,Cluster-7410.31770,Cluster-7410.69397	7	Cluster-7410.77262,Cluster-7410.46950,Cluster-7410.24279,Cluster-28744.0,Cluster-7410.14697,Cluster-7410.33277,Cluster-7410.11674
GO:0019787	ubiquitin-like protein transferase activity	molecular_function	0.22451	1	21	1584	432	46315	14	Cluster-7410.112346,Cluster-7410.31770,Cluster-7410.48616,Cluster-7410.28171,Cluster-7410.69397,Cluster-7410.29533,Cluster-7410.56676,Cluster-30977.0,Cluster-7410.40034,Cluster-7410.68561,Cluster-7410.65989,Cluster-7410.74640,Cluster-7410.25413,Cluster-37177.0	7	Cluster-7410.33277,Cluster-7410.14697,Cluster-28744.0,Cluster-7410.11674,Cluster-7410.77262,Cluster-7410.24279,Cluster-7410.46950
GO:0003911	DNA ligase (NAD+) activity	molecular_function	0.22473	1	2	1584	22	46315	1	Cluster-7410.40034	1	Cluster-7410.11639
GO:0030278	regulation of ossification	biological_process	0.22491	1	1	1584	6	46315	1	Cluster-7410.77449	0
GO:0008064	regulation of actin polymerization or depolymerization	biological_process	0.2258	1	4	1584	71	46315	2	Cluster-7410.44802,Cluster-7410.65824	2	Cluster-3150.0,Cluster-7410.25507
GO:0008154	actin polymerization or depolymerization	biological_process	0.2258	1	4	1584	71	46315	2	Cluster-7410.44802,Cluster-7410.65824	2	Cluster-3150.0,Cluster-7410.25507
GO:0030041	actin filament polymerization	biological_process	0.2258	1	4	1584	71	46315	2	Cluster-7410.65824,Cluster-7410.44802	2	Cluster-7410.25507,Cluster-3150.0
GO:0030832	regulation of actin filament length	biological_process	0.2258	1	4	1584	71	46315	2	Cluster-7410.44802,Cluster-7410.65824	2	Cluster-3150.0,Cluster-7410.25507
GO:0030833	regulation of actin filament polymerization	biological_process	0.2258	1	4	1584	71	46315	2	Cluster-7410.44802,Cluster-7410.65824	2	Cluster-3150.0,Cluster-7410.25507
GO:0032535	regulation of cellular component size	biological_process	0.2258	1	4	1584	71	46315	2	Cluster-7410.65824,Cluster-7410.44802	2	Cluster-7410.25507,Cluster-3150.0
GO:0032956	regulation of actin cytoskeleton organization	biological_process	0.2258	1	4	1584	71	46315	2	Cluster-7410.65824,Cluster-7410.44802	2	Cluster-7410.25507,Cluster-3150.0
GO:0032970	regulation of actin filament-based process	biological_process	0.2258	1	4	1584	71	46315	2	Cluster-7410.65824,Cluster-7410.44802	2	Cluster-7410.25507,Cluster-3150.0
GO:0043900	regulation of multi-organism process	biological_process	0.22825	1	6	1584	115	46315	4	Cluster-7410.3516,Cluster-35383.0,Cluster-7410.6083,Cluster-32652.0	2	Cluster-7410.85678,Cluster-7410.117701
GO:0006771	riboflavin metabolic process	biological_process	0.23141	1	5	1584	81	46315	4	Cluster-7410.60371,Cluster-7410.72186,Cluster-7410.22547,Cluster-7410.7446	1	Cluster-7410.70222
GO:0042726	flavin-containing compound metabolic process	biological_process	0.23141	1	5	1584	81	46315	4	Cluster-7410.22547,Cluster-7410.7446,Cluster-7410.60371,Cluster-7410.72186	1	Cluster-7410.70222
GO:0016480	negative regulation of transcription from RNA polymerase III promoter	biological_process	0.23368	1	1	1584	10	46315	1	Cluster-36185.0	0
GO:0001871	pattern binding	molecular_function	0.23462	1	5	1584	90	46315	2	Cluster-7410.72680,Cluster-7410.90640	3	Cluster-40712.0,Cluster-33851.0,Cluster-37547.0
GO:0030247	polysaccharide binding	molecular_function	0.23462	1	5	1584	90	46315	2	Cluster-7410.72680,Cluster-7410.90640	3	Cluster-40712.0,Cluster-37547.0,Cluster-33851.0
GO:0043547	positive regulation of GTPase activity	biological_process	0.23554	1	1	1584	6	46315	0		1	Cluster-7410.32987
GO:0030153	bacteriocin immunity	biological_process	0.23566	1	3	1584	43	46315	2	Cluster-7410.35364,Cluster-11006.0	1	Cluster-1016.0
GO:0019898	extrinsic component of membrane	cellular_component	0.23623	1	9	1584	188	46315	3	Cluster-7410.66827,Cluster-7410.3293,Cluster-7410.34409	6	Cluster-7410.115826,Cluster-7410.71454,Cluster-7410.12238,Cluster-7410.7299,Cluster-7410.53207,Cluster-7410.29275
GO:0004852	uroporphyrinogen-III synthase activity	molecular_function	0.23717	1	1	1584	7	46315	1	Cluster-7410.118788	0
GO:0042575	DNA polymerase complex	cellular_component	0.23725	1	13	1584	288	46315	9	Cluster-7410.26871,Cluster-7410.61082,Cluster-7410.19370,Cluster-7410.8915,Cluster-7410.120091,Cluster-7410.105409,Cluster-7410.81649,Cluster-7410.63648,Cluster-7410.19138	4	Cluster-7410.113733,Cluster-7410.6665,Cluster-7410.111843,Cluster-7410.12238
GO:0009712	catechol-containing compound metabolic process	biological_process	0.2377	1	1	1584	8	46315	1	Cluster-7410.105980	0
GO:0018576	catechol 1,2-dioxygenase activity	molecular_function	0.2377	1	1	1584	8	46315	1	Cluster-7410.105980	0
GO:0018884	carbazole metabolic process	biological_process	0.2377	1	1	1584	8	46315	1	Cluster-7410.105980	0
GO:0018912	1,4-dichlorobenzene metabolic process	biological_process	0.2377	1	1	1584	8	46315	1	Cluster-7410.105980	0
GO:0018948	xylene metabolic process	biological_process	0.2377	1	1	1584	8	46315	1	Cluster-7410.105980	0
GO:0018970	toluene metabolic process	biological_process	0.2377	1	1	1584	8	46315	1	Cluster-7410.105980	0
GO:0019114	catechol dioxygenase activity	molecular_function	0.2377	1	1	1584	8	46315	1	Cluster-7410.105980	0
GO:0019261	1,4-dichlorobenzene catabolic process	biological_process	0.2377	1	1	1584	8	46315	1	Cluster-7410.105980	0
GO:0042184	xylene catabolic process	biological_process	0.2377	1	1	1584	8	46315	1	Cluster-7410.105980	0
GO:0042203	toluene catabolic process	biological_process	0.2377	1	1	1584	8	46315	1	Cluster-7410.105980	0
GO:0046232	carbazole catabolic process	biological_process	0.2377	1	1	1584	8	46315	1	Cluster-7410.105980	0
GO:0072490	toluene-containing compound metabolic process	biological_process	0.2377	1	1	1584	8	46315	1	Cluster-7410.105980	0
GO:0072491	toluene-containing compound catabolic process	biological_process	0.2377	1	1	1584	8	46315	1	Cluster-7410.105980	0
GO:0019538	protein metabolic process	biological_process	0.23862	1	273	1584	7114	46315	169	Cluster-7410.59462,Cluster-7410.121092,Cluster-7410.47326,Cluster-7410.105158,Cluster-7410.67591,Cluster-7410.67235,Cluster-7410.36446,Cluster-7410.34527,Cluster-7410.112985,Cluster-7410.1634,Cluster-7410.60645,Cluster-7410.93216,Cluster-7410.70755,Cluster-7410.95044,Cluster-7410.60638,Cluster-7410.55882,Cluster-7410.77591,Cluster-7410.31770,Cluster-7410.105319,Cluster-7410.106914,Cluster-7410.35…	104	Cluster-7410.12097,Cluster-7410.57140,Cluster-7410.105596,Cluster-7410.113865,Cluster-7410.51730,Cluster-7410.116916,Cluster-7410.66806,Cluster-7410.71949,Cluster-7410.33277,Cluster-7410.31717,Cluster-7410.12047,Cluster-7410.12238,Cluster-7410.8452,Cluster-26340.0,Cluster-7410.44880,Cluster-7410.113379,Cluster-7410.16274,Cluster-7410.37408,Cluster-7410.46978,Cluster-7410.30131,Cluster-7410.109744…
GO:0010562	positive regulation of phosphorus metabolic process	biological_process	0.23917	1	2	1584	27	46315	2	Cluster-7410.81649,Cluster-7410.51979	0
GO:0031401	positive regulation of protein modification process	biological_process	0.23917	1	2	1584	27	46315	2	Cluster-7410.51979,Cluster-7410.81649	0
GO:0045937	positive regulation of phosphate metabolic process	biological_process	0.23917	1	2	1584	27	46315	2	Cluster-7410.51979,Cluster-7410.81649	0
GO:0019902	phosphatase binding	molecular_function	0.24034	1	1	1584	8	46315	0		1	Cluster-7410.24336
GO:0006787	porphyrin-containing compound catabolic process	biological_process	0.24323	1	4	1584	64	46315	0		4	Cluster-7410.115643,Cluster-7410.39418,Cluster-7410.73656,Cluster-7410.106371
GO:0033015	tetrapyrrole catabolic process	biological_process	0.24323	1	4	1584	64	46315	0		4	Cluster-7410.39418,Cluster-7410.106371,Cluster-7410.73656,Cluster-7410.115643
GO:0006650	glycerophospholipid metabolic process	biological_process	0.24354	1	13	1584	266	46315	8	Cluster-7410.1647,Cluster-7410.4031,Cluster-7410.36359,Cluster-7410.56216,Cluster-7410.34481,Cluster-7410.55241,Cluster-7410.65824,Cluster-7410.14514	5	Cluster-7410.4055,Cluster-7410.66806,Cluster-7410.4054,Cluster-7410.12238,Cluster-7410.49798
GO:0031012	extracellular matrix	cellular_component	0.24375	1	7	1584	140	46315	3	Cluster-7410.115244,Cluster-7410.15158,Cluster-7410.119109	4	Cluster-7410.57944,Cluster-7410.114752,Cluster-7410.40767,Cluster-7410.5108
GO:0034702	ion channel complex	cellular_component	0.2442	1	7	1584	140	46315	6	Cluster-7410.31929,Cluster-7410.56056,Cluster-7410.65277,Cluster-7410.61621,Cluster-7410.64566,Cluster-7410.69109	1	Cluster-7410.37858
GO:0034703	cation channel complex	cellular_component	0.2442	1	7	1584	140	46315	6	Cluster-7410.56056,Cluster-7410.31929,Cluster-7410.65277,Cluster-7410.61621,Cluster-7410.64566,Cluster-7410.69109	1	Cluster-7410.37858
GO:0039526	modulation by virus of host apoptotic process	biological_process	0.24652	1	1	1584	9	46315	0		1	Cluster-7410.85678
GO:0044531	modulation of programmed cell death in other organism	biological_process	0.24652	1	1	1584	9	46315	0		1	Cluster-7410.85678
GO:0044532	modulation of apoptotic process in other organism	biological_process	0.24652	1	1	1584	9	46315	0		1	Cluster-7410.85678
GO:0052040	modulation by symbiont of host programmed cell death	biological_process	0.24652	1	1	1584	9	46315	0		1	Cluster-7410.85678
GO:0052150	modulation by symbiont of host apoptotic process	biological_process	0.24652	1	1	1584	9	46315	0		1	Cluster-7410.85678
GO:0052248	modulation of programmed cell death in other organism involved in symbiotic interaction	biological_process	0.24652	1	1	1584	9	46315	0		1	Cluster-7410.85678
GO:0052433	modulation by organism of apoptotic process in other organism involved in symbiotic interaction	biological_process	0.24652	1	1	1584	9	46315	0		1	Cluster-7410.85678
GO:0016614	oxidoreductase activity, acting on CH-OH group of donors	molecular_function	0.24744	1	24	1584	539	46315	19	Cluster-7410.80060,Cluster-31894.0,Cluster-7410.100985,Cluster-7410.96735,Cluster-7410.101211,Cluster-7410.118788,Cluster-7410.59841,Cluster-7410.120805,Cluster-7410.88600,Cluster-7410.67772,Cluster-29451.0,Cluster-7410.64566,Cluster-7410.74039,Cluster-7410.69858,Cluster-7410.69063,Cluster-7410.92118,Cluster-7410.77644,Cluster-7410.34523,Cluster-33587.0	5	Cluster-7410.95151,Cluster-7410.55359,Cluster-7410.72349,Cluster-7410.48906,Cluster-7410.88580
GO:0004930	G-protein coupled receptor activity	molecular_function	0.24796	1	9	1584	201	46315	5	Cluster-7410.79973,Cluster-7410.71364,Cluster-7410.77449,Cluster-7410.101169,Cluster-7410.74234	4	Cluster-7410.12238,Cluster-7410.57457,Cluster-7410.113733,Cluster-21620.0
GO:1901618	organic hydroxy compound transmembrane transporter activity	molecular_function	0.2489	1	1	1584	7	46315	1	Cluster-7410.115244	0
GO:0050532	2-phosphosulfolactate phosphatase activity	molecular_function	0.2493	1	1	1584	7	46315	1	Cluster-7410.74891	0
GO:0004838	L-tyrosine:2-oxoglutarate aminotransferase activity	molecular_function	0.25224	1	1	1584	7	46315	1	Cluster-7410.27082	0
GO:0009821	alkaloid biosynthetic process	biological_process	0.25224	1	1	1584	7	46315	1	Cluster-7410.27082	0
GO:0070547	L-tyrosine aminotransferase activity	molecular_function	0.25224	1	1	1584	7	46315	1	Cluster-7410.27082	0
GO:0015297	antiporter activity	molecular_function	0.2531	1	10	1584	212	46315	4	Cluster-39328.0,Cluster-7410.105692,Cluster-7410.28768,Cluster-7410.50050	6	Cluster-7410.116040,Cluster-7410.118716,Cluster-7410.50550,Cluster-7410.85678,Cluster-7410.58086,Cluster-7410.101758
GO:0005231	excitatory extracellular ligand-gated ion channel activity	molecular_function	0.25516	1	2	1584	26	46315	1	Cluster-7410.40312	1	Cluster-7410.110237
GO:0015643	toxic substance binding	molecular_function	0.25572	1	3	1584	45	46315	2	Cluster-7410.35364,Cluster-11006.0	1	Cluster-1016.0
GO:0001664	G-protein coupled receptor binding	molecular_function	0.25623	1	2	1584	25	46315	0		2	Cluster-7410.53504,Cluster-7410.5779
GO:0032400	melanosome localization	biological_process	0.25685	1	1	1584	7	46315	0		1	Cluster-7410.107560
GO:0032401	establishment of melanosome localization	biological_process	0.25685	1	1	1584	7	46315	0		1	Cluster-7410.107560
GO:0032402	melanosome transport	biological_process	0.25685	1	1	1584	7	46315	0		1	Cluster-7410.107560
GO:0033059	cellular pigmentation	biological_process	0.25685	1	1	1584	7	46315	0		1	Cluster-7410.107560
GO:0043473	pigmentation	biological_process	0.25685	1	1	1584	7	46315	0		1	Cluster-7410.107560
GO:0051875	pigment granule localization	biological_process	0.25685	1	1	1584	7	46315	0		1	Cluster-7410.107560
GO:0051904	pigment granule transport	biological_process	0.25685	1	1	1584	7	46315	0		1	Cluster-7410.107560
GO:0051905	establishment of pigment granule localization	biological_process	0.25685	1	1	1584	7	46315	0		1	Cluster-7410.107560
GO:1902533	positive regulation of intracellular signal transduction	biological_process	0.25856	1	3	1584	51	46315	2	Cluster-7410.51979,Cluster-7410.81649	1	Cluster-31454.0
GO:0051187	cofactor catabolic process	biological_process	0.25985	1	4	1584	66	46315	0		4	Cluster-7410.115643,Cluster-7410.73656,Cluster-7410.106371,Cluster-7410.39418
GO:0002263	cell activation involved in immune response	biological_process	0.26093	1	1	1584	9	46315	1	Cluster-7410.44802	0
GO:0002274	myeloid leukocyte activation	biological_process	0.26093	1	1	1584	9	46315	1	Cluster-7410.44802	0
GO:0002275	myeloid cell activation involved in immune response	biological_process	0.26093	1	1	1584	9	46315	1	Cluster-7410.44802	0
GO:0002279	mast cell activation involved in immune response	biological_process	0.26093	1	1	1584	9	46315	1	Cluster-7410.44802	0
GO:0002366	leukocyte activation involved in immune response	biological_process	0.26093	1	1	1584	9	46315	1	Cluster-7410.44802	0
GO:0002444	myeloid leukocyte mediated immunity	biological_process	0.26093	1	1	1584	9	46315	1	Cluster-7410.44802	0
GO:0002448	mast cell mediated immunity	biological_process	0.26093	1	1	1584	9	46315	1	Cluster-7410.44802	0
GO:0032418	lysosome localization	biological_process	0.26093	1	1	1584	9	46315	1	Cluster-7410.44802	0
GO:0043299	leukocyte degranulation	biological_process	0.26093	1	1	1584	9	46315	1	Cluster-7410.44802	0
GO:0043303	mast cell degranulation	biological_process	0.26093	1	1	1584	9	46315	1	Cluster-7410.44802	0
GO:0045055	regulated secretory pathway	biological_process	0.26093	1	1	1584	9	46315	1	Cluster-7410.44802	0
GO:0045576	mast cell activation	biological_process	0.26093	1	1	1584	9	46315	1	Cluster-7410.44802	0
GO:0005885	Arp2/3 protein complex	cellular_component	0.26143	1	2	1584	29	46315	0		2	Cluster-3150.0,Cluster-7410.25507
GO:0004590	orotidine-5'-phosphate decarboxylase activity	molecular_function	0.26318	1	1	1584	6	46315	1	Cluster-7410.43087	0
GO:0006207	'de novo' pyrimidine nucleobase biosynthetic process	biological_process	0.26318	1	1	1584	6	46315	1	Cluster-7410.43087	0
GO:0042592	homeostatic process	biological_process	0.2633	1	23	1584	570	46315	20	Cluster-7410.1891,Cluster-7410.43631,Cluster-7410.82741,Cluster-7410.106020,Cluster-7410.28697,Cluster-7410.8209,Cluster-7410.47054,Cluster-7410.74866,Cluster-7410.9041,Cluster-7410.19119,Cluster-7410.81649,Cluster-7410.86598,Cluster-7410.51979,Cluster-7410.2404,Cluster-7410.28768,Cluster-7410.1359,Cluster-7410.71044,Cluster-7410.85440,Cluster-7410.119109,Cluster-7410.65132	3	Cluster-7410.118716,Cluster-7410.87025,Cluster-7410.39153
GO:0017172	cysteine dioxygenase activity	molecular_function	0.26354	1	1	1584	6	46315	1	Cluster-7410.32540	0
GO:0046439	L-cysteine metabolic process	biological_process	0.26354	1	1	1584	6	46315	1	Cluster-7410.32540	0
GO:0003980	UDP-glucose:glycoprotein glucosyltransferase activity	molecular_function	0.26601	1	1	1584	9	46315	1	Cluster-7410.88728	0
GO:0019988	charged-tRNA amino acid modification	biological_process	0.27008	1	1	1584	7	46315	0		1	Cluster-7410.12097
GO:0043399	tRNA A64-2'-O-ribosylphosphate transferase activity	molecular_function	0.27008	1	1	1584	7	46315	0		1	Cluster-7410.12097
GO:0004809	tRNA (guanine-N2-)-methyltransferase activity	molecular_function	0.27073	1	1	1584	7	46315	1	Cluster-7410.112548	0
GO:0009987	cellular process	biological_process	0.27173	1	899	1584	25213	46315	579	Cluster-7410.40519,Cluster-7410.62427,Cluster-7410.56676,Cluster-7410.32223,Cluster-7410.79973,Cluster-7410.82741,Cluster-7410.104776,Cluster-7410.76443,Cluster-7410.44802,Cluster-7410.814,Cluster-7410.120039,Cluster-7410.107261,Cluster-7410.122031,Cluster-7410.22756,Cluster-7410.57863,Cluster-7410.3214,Cluster-7410.67642,Cluster-7410.93045,Cluster-7410.28307,Cluster-7410.112065,Cluster-7410.1012…	320	Cluster-7410.8911,Cluster-7410.4054,Cluster-7410.120413,Cluster-7410.34489,Cluster-7410.7021,Cluster-7410.72594,Cluster-7410.11061,Cluster-7410.77572,Cluster-41231.0,Cluster-7410.69037,Cluster-7410.75358,Cluster-1016.0,Cluster-33851.0,Cluster-7410.14731,Cluster-7410.54263,Cluster-33904.0,Cluster-7410.109127,Cluster-23409.0,Cluster-7410.41287,Cluster-7410.61527,Cluster-31454.0,Cluster-7410.64449,C…
GO:0032865	ERMES complex	cellular_component	0.27191	1	1	1584	11	46315	0		1	Cluster-9064.0
GO:0044232	organelle membrane contact site	cellular_component	0.27191	1	1	1584	11	46315	0		1	Cluster-9064.0
GO:0044233	ER-mitochondrion membrane contact site	cellular_component	0.27191	1	1	1584	11	46315	0		1	Cluster-9064.0
GO:0060429	epithelium development	biological_process	0.27352	1	4	1584	85	46315	1	Cluster-40269.0	3	Cluster-7410.7443,Cluster-7410.81361,Cluster-7410.34090
GO:0046488	phosphatidylinositol metabolic process	biological_process	0.27441	1	12	1584	248	46315	7	Cluster-7410.34481,Cluster-7410.55241,Cluster-7410.4031,Cluster-7410.1647,Cluster-7410.56216,Cluster-7410.65824,Cluster-7410.14514	5	Cluster-7410.66806,Cluster-7410.4054,Cluster-7410.4055,Cluster-7410.12238,Cluster-7410.49798
GO:0071310	cellular response to organic substance	biological_process	0.27491	1	3	1584	49	46315	3	Cluster-7410.51979,Cluster-7410.9260,Cluster-7410.81649	0
GO:0005488	binding	molecular_function	0.27562	1	858	1584	23748	46315	546	Cluster-7410.22911,Cluster-7410.33962,Cluster-7410.69109,Cluster-7410.60652,Cluster-7410.87873,Cluster-7410.63976,Cluster-7410.50298,Cluster-6366.1,Cluster-694.0,Cluster-7410.27552,Cluster-7410.121908,Cluster-7410.86301,Cluster-7410.70564,Cluster-7410.3394,Cluster-7410.86737,Cluster-40859.0,Cluster-7410.104097,Cluster-7410.74638,Cluster-7410.93217,Cluster-7410.64353,Cluster-7410.27673,Cluster-741…	312	Cluster-7410.34895,Cluster-7410.92673,Cluster-7410.37858,Cluster-7410.32743,Cluster-7410.86443,Cluster-7410.58026,Cluster-7410.105162,Cluster-7410.108574,Cluster-7410.9643,Cluster-7410.98074,Cluster-7410.65217,Cluster-7410.8691,Cluster-7410.95649,Cluster-7410.29347,Cluster-7410.115432,Cluster-7410.6833,Cluster-7410.70222,Cluster-7410.116138,Cluster-7410.54396,Cluster-7410.23032,Cluster-7410.59514…
GO:0004332	fructose-bisphosphate aldolase activity	molecular_function	0.27571	1	1	1584	9	46315	0		1	Cluster-7410.45045
GO:0032270	positive regulation of cellular protein metabolic process	biological_process	0.2768	1	3	1584	54	46315	3	Cluster-7410.81649,Cluster-7410.51979,Cluster-7410.67058	0
GO:0051247	positive regulation of protein metabolic process	biological_process	0.2768	1	3	1584	54	46315	3	Cluster-7410.67058,Cluster-7410.51979,Cluster-7410.81649	0
GO:0008653	lipopolysaccharide metabolic process	biological_process	0.27972	1	3	1584	51	46315	3	Cluster-30743.0,Cluster-7410.28968,Cluster-7410.106351	0
GO:0009103	lipopolysaccharide biosynthetic process	biological_process	0.27972	1	3	1584	51	46315	3	Cluster-30743.0,Cluster-7410.28968,Cluster-7410.106351	0
GO:0030838	positive regulation of actin filament polymerization	biological_process	0.28111	1	2	1584	32	46315	0		2	Cluster-7410.25507,Cluster-3150.0
GO:0034314	Arp2/3 complex-mediated actin nucleation	biological_process	0.28111	1	2	1584	32	46315	0		2	Cluster-7410.25507,Cluster-3150.0
GO:0045010	actin nucleation	biological_process	0.28111	1	2	1584	32	46315	0		2	Cluster-7410.25507,Cluster-3150.0
GO:0001907	killing by symbiont of host cells	biological_process	0.28119	1	3	1584	50	46315	1	Cluster-7410.22031	2	Cluster-7410.12755,Cluster-7410.85678
GO:0044004	disruption by symbiont of host cell	biological_process	0.28119	1	3	1584	50	46315	1	Cluster-7410.22031	2	Cluster-7410.85678,Cluster-7410.12755
GO:0003697	single-stranded DNA binding	molecular_function	0.28127	1	4	1584	71	46315	4	Cluster-7410.51534,Cluster-7410.96459,Cluster-7410.105409,Cluster-7410.63970	0
GO:1903509	liposaccharide metabolic process	biological_process	0.28176	1	17	1584	382	46315	12	Cluster-7410.106351,Cluster-7410.56216,Cluster-30743.0,Cluster-7410.55241,Cluster-7410.34481,Cluster-7410.14514,Cluster-7410.94639,Cluster-7410.65824,Cluster-7410.11038,Cluster-7410.28968,Cluster-7410.1647,Cluster-7410.60720	5	Cluster-7410.4055,Cluster-7410.4054,Cluster-7410.66806,Cluster-7410.12238,Cluster-7410.49798
GO:0007276	gamete generation	biological_process	0.2825	1	6	1584	141	46315	2	Cluster-7410.17543,Cluster-40269.0	4	Cluster-7410.34090,Cluster-7410.81361,Cluster-7410.87439,Cluster-7410.7443
GO:0004631	phosphomevalonate kinase activity	molecular_function	0.28389	1	1	1584	10	46315	0		1	Cluster-7410.14905
GO:0006695	cholesterol biosynthetic process	biological_process	0.28389	1	1	1584	10	46315	0		1	Cluster-7410.14905
GO:0016126	sterol biosynthetic process	biological_process	0.28389	1	1	1584	10	46315	0		1	Cluster-7410.14905
GO:1902653	secondary alcohol biosynthetic process	biological_process	0.28389	1	1	1584	10	46315	0		1	Cluster-7410.14905
GO:0022412	cellular process involved in reproduction in multicellular organism	biological_process	0.2854	1	5	1584	114	46315	2	Cluster-7410.17543,Cluster-40269.0	3	Cluster-7410.7443,Cluster-7410.81361,Cluster-7410.34090
GO:0031704	apelin receptor binding	molecular_function	0.28542	1	1	1584	9	46315	0		1	Cluster-7410.53504
GO:0006805	xenobiotic metabolic process	biological_process	0.28557	1	5	1584	90	46315	4	Cluster-7410.105980,Cluster-7410.60371,Cluster-7410.72186,Cluster-7410.7446	1	Cluster-7410.70222
GO:0009410	response to xenobiotic stimulus	biological_process	0.28557	1	5	1584	90	46315	4	Cluster-7410.60371,Cluster-7410.72186,Cluster-7410.105980,Cluster-7410.7446	1	Cluster-7410.70222
GO:0071466	cellular response to xenobiotic stimulus	biological_process	0.28557	1	5	1584	90	46315	4	Cluster-7410.7446,Cluster-7410.60371,Cluster-7410.72186,Cluster-7410.105980	1	Cluster-7410.70222
GO:0009252	peptidoglycan biosynthetic process	biological_process	0.28564	1	4	1584	69	46315	3	Cluster-7410.66390,Cluster-7410.66389,Cluster-7410.18063	1	Cluster-7410.109127
GO:0008817	cob(I)yrinic acid a,c-diamide adenosyltransferase activity	molecular_function	0.28574	1	1	1584	8	46315	1	Cluster-7410.30263	0
GO:0016791	phosphatase activity	molecular_function	0.28702	1	16	1584	348	46315	10	Cluster-7410.60371,Cluster-7410.94015,Cluster-7410.105409,Cluster-7410.74891,Cluster-7410.70755,Cluster-7410.72186,Cluster-7410.4031,Cluster-7410.80694,Cluster-7410.90664,Cluster-7410.7446	6	Cluster-7410.63010,Cluster-7410.70222,Cluster-7410.29347,Cluster-7410.9546,Cluster-7410.39418,Cluster-7410.9020
GO:0005245	voltage-gated calcium channel activity	molecular_function	0.28821	1	1	1584	8	46315	0		1	Cluster-7410.37858
GO:0048309	endoplasmic reticulum inheritance	biological_process	0.28912	1	2	1584	30	46315	0		2	Cluster-26100.0,Cluster-7410.88789
GO:0003887	DNA-directed DNA polymerase activity	molecular_function	0.28917	1	11	1584	248	46315	7	Cluster-7410.19370,Cluster-7410.8915,Cluster-7410.120091,Cluster-7410.105409,Cluster-7410.81649,Cluster-7410.63648,Cluster-7410.19138	4	Cluster-7410.113733,Cluster-7410.6665,Cluster-7410.111843,Cluster-7410.12238
GO:0004133	glycogen debranching enzyme activity	molecular_function	0.28943	1	1	1584	9	46315	1	Cluster-7410.59982	0
GO:0004134	4-alpha-glucanotransferase activity	molecular_function	0.28943	1	1	1584	9	46315	1	Cluster-7410.59982	0
GO:0010393	galacturonan metabolic process	biological_process	0.2897	1	1	1584	9	46315	0		1	Cluster-7410.77625
GO:0045488	pectin metabolic process	biological_process	0.2897	1	1	1584	9	46315	0		1	Cluster-7410.77625
GO:0045490	pectin catabolic process	biological_process	0.2897	1	1	1584	9	46315	0		1	Cluster-7410.77625
GO:0004827	proline-tRNA ligase activity	molecular_function	0.28997	1	1	1584	8	46315	1	Cluster-7410.59686	0
GO:0006433	prolyl-tRNA aminoacylation	biological_process	0.28997	1	1	1584	8	46315	1	Cluster-7410.59686	0
GO:0010038	response to metal ion	biological_process	0.29107	1	3	1584	53	46315	1	Cluster-7410.22650	2	Cluster-7410.35228,Cluster-7410.8817
GO:0004549	tRNA-specific ribonuclease activity	molecular_function	0.29359	1	3	1584	56	46315	1	Cluster-7410.90664	2	Cluster-7410.104160,Cluster-7410.24336
GO:0016701	oxidoreductase activity, acting on single donors with incorporation of molecular oxygen	molecular_function	0.29401	1	7	1584	144	46315	3	Cluster-7410.32540,Cluster-7410.105980,Cluster-7410.46269	4	Cluster-7410.10213,Cluster-7410.32100,Cluster-7410.68071,Cluster-21059.0
GO:0019814	immunoglobulin complex	cellular_component	0.29403	1	3	1584	49	46315	2	Cluster-7410.35364,Cluster-11006.0	1	Cluster-1016.0
GO:0004640	phosphoribosylanthranilate isomerase activity	molecular_function	0.29414	1	1	1584	9	46315	1	Cluster-7410.98505	0
GO:0051648	vesicle localization	biological_process	0.29499	1	1	1584	10	46315	0		1	Cluster-7410.107560
GO:0051650	establishment of vesicle localization	biological_process	0.29499	1	1	1584	10	46315	0		1	Cluster-7410.107560
GO:0009273	peptidoglycan-based cell wall biogenesis	biological_process	0.29701	1	4	1584	70	46315	3	Cluster-7410.66389,Cluster-7410.66390,Cluster-7410.18063	1	Cluster-7410.109127
GO:0019904	protein domain specific binding	molecular_function	0.29773	1	1	1584	8	46315	1	Cluster-7410.47326	0
GO:0009991	response to extracellular stimulus	biological_process	0.29781	1	5	1584	100	46315	3	Cluster-7410.96459,Cluster-7410.106345,Cluster-7410.108752	2	Cluster-7410.112878,Cluster-7410.10742
GO:0031668	cellular response to extracellular stimulus	biological_process	0.29781	1	5	1584	100	46315	3	Cluster-7410.106345,Cluster-7410.96459,Cluster-7410.108752	2	Cluster-7410.112878,Cluster-7410.10742
GO:0071496	cellular response to external stimulus	biological_process	0.29781	1	5	1584	100	46315	3	Cluster-7410.96459,Cluster-7410.106345,Cluster-7410.108752	2	Cluster-7410.112878,Cluster-7410.10742
GO:0071944	cell periphery	cellular_component	0.29851	1	59	1584	1579	46315	41	Cluster-34757.0,Cluster-7410.66798,Cluster-7410.115244,Cluster-7410.3293,Cluster-7410.66843,Cluster-7410.64566,Cluster-7410.1665,Cluster-7410.102816,Cluster-7410.28968,Cluster-7410.76733,Cluster-7410.106969,Cluster-11465.1,Cluster-7410.28472,Cluster-7410.58258,Cluster-7410.100925,Cluster-7410.40443,Cluster-7410.72504,Cluster-7410.41834,Cluster-7410.73693,Cluster-7410.67158,Cluster-7410.61042,Clus…	18	Cluster-7410.10742,Cluster-7410.72594,Cluster-7410.7443,Cluster-7410.34090,Cluster-7410.65908,Cluster-7410.113314,Cluster-7410.116308,Cluster-7410.12097,Cluster-7410.81361,Cluster-7410.30376,Cluster-9064.0,Cluster-7410.23410,Cluster-7410.69037,Cluster-7410.62382,Cluster-7410.37858,Cluster-7410.112878,Cluster-7410.8669,Cluster-7410.58086
GO:0045595	regulation of cell differentiation	biological_process	0.29975	1	1	1584	10	46315	1	Cluster-7410.77449	0
GO:0015886	heme transport	biological_process	0.30007	1	4	1584	77	46315	2	Cluster-7410.107256,Cluster-7410.43422	2	Cluster-7410.7443,Cluster-7410.105264
GO:1901678	iron coordination entity transport	biological_process	0.30007	1	4	1584	77	46315	2	Cluster-7410.43422,Cluster-7410.107256	2	Cluster-7410.105264,Cluster-7410.7443
GO:0008190	eukaryotic initiation factor 4E binding	molecular_function	0.30157	1	1	1584	10	46315	1	Cluster-7410.111689	0
GO:0045947	negative regulation of translational initiation	biological_process	0.30157	1	1	1584	10	46315	1	Cluster-7410.111689	0
GO:0006486	protein glycosylation	biological_process	0.30178	1	10	1584	221	46315	8	Cluster-7410.68142,Cluster-7410.66320,Cluster-7410.65988,Cluster-7410.65987,Cluster-7410.15736,Cluster-7410.67591,Cluster-7410.104668,Cluster-7410.88728	2	Cluster-7410.37408,Cluster-7410.57140
GO:0043413	macromolecule glycosylation	biological_process	0.30178	1	10	1584	221	46315	8	Cluster-7410.66320,Cluster-7410.65988,Cluster-7410.65987,Cluster-7410.68142,Cluster-7410.67591,Cluster-7410.104668,Cluster-7410.88728,Cluster-7410.15736	2	Cluster-7410.37408,Cluster-7410.57140
GO:0043605	cellular amide catabolic process	biological_process	0.30202	1	1	1584	10	46315	0		1	Cluster-7410.72349
GO:0016568	chromatin modification	biological_process	0.3038	1	10	1584	224	46315	5	Cluster-7410.73237,Cluster-7410.3394,Cluster-7410.23815,Cluster-7410.106864,Cluster-7410.19549	5	Cluster-7410.114078,Cluster-7410.11061,Cluster-7410.11272,Cluster-7410.6683,Cluster-32068.0
GO:0016788	hydrolase activity, acting on ester bonds	molecular_function	0.30421	1	70	1584	1773	46315	45	Cluster-7410.120091,Cluster-7410.94639,Cluster-7410.61621,Cluster-7410.67576,Cluster-7410.1647,Cluster-7410.7446,Cluster-7410.90664,Cluster-7410.55241,Cluster-7410.70205,Cluster-7410.72186,Cluster-7410.4031,Cluster-7410.14514,Cluster-7410.63254,Cluster-7410.105409,Cluster-35383.0,Cluster-7410.68067,Cluster-7410.71905,Cluster-7410.18457,Cluster-7410.73291,Cluster-7410.35364,Cluster-7410.80694,Clus…	25	Cluster-7410.12528,Cluster-7410.5108,Cluster-7410.9546,Cluster-7410.39418,Cluster-7410.9020,Cluster-7410.72349,Cluster-7410.8691,Cluster-7410.70222,Cluster-7410.115643,Cluster-7410.57012,Cluster-7410.24336,Cluster-7410.113314,Cluster-7410.29347,Cluster-7410.70552,Cluster-33904.0,Cluster-7410.104160,Cluster-7410.4055,Cluster-7410.63010,Cluster-41897.0,Cluster-7410.4054,Cluster-7410.120413,Cluster-…
GO:0008360	regulation of cell shape	biological_process	0.30546	1	1	1584	10	46315	0		1	Cluster-7410.7766
GO:0004807	triose-phosphate isomerase activity	molecular_function	0.30554	1	1	1584	9	46315	0		1	Cluster-7410.91513
GO:0006665	sphingolipid metabolic process	biological_process	0.30612	1	5	1584	97	46315	5	Cluster-7410.22544,Cluster-7410.94639,Cluster-7410.27984,Cluster-7410.60720,Cluster-7410.100780	0
GO:0006541	glutamine metabolic process	biological_process	0.30641	1	3	1584	48	46315	3	Cluster-7410.103717,Cluster-7410.66390,Cluster-7410.18063	0
GO:0046649	lymphocyte activation	biological_process	0.30741	1	2	1584	28	46315	1	Cluster-7410.29155	1	Cluster-7410.113418
GO:0017108	5'-flap endonuclease activity	molecular_function	0.30929	1	1	1584	9	46315	0		1	Cluster-7410.5108
GO:0033557	Slx1-Slx4 complex	cellular_component	0.30929	1	1	1584	9	46315	0		1	Cluster-7410.5108
GO:0048256	flap endonuclease activity	molecular_function	0.30929	1	1	1584	9	46315	0		1	Cluster-7410.5108
GO:0032780	negative regulation of ATPase activity	biological_process	0.3094	1	1	1584	11	46315	1	Cluster-7410.112985	0
GO:0003918	DNA topoisomerase type II (ATP-hydrolyzing) activity	molecular_function	0.30997	1	3	1584	58	46315	2	Cluster-7410.43416,Cluster-7410.3981	1	Cluster-7410.113733
GO:0061505	DNA topoisomerase II activity	molecular_function	0.30997	1	3	1584	58	46315	2	Cluster-7410.3981,Cluster-7410.43416	1	Cluster-7410.113733
GO:0032101	regulation of response to external stimulus	biological_process	0.31039	1	3	1584	56	46315	3	Cluster-7410.6083,Cluster-7410.3516,Cluster-32652.0	0
GO:0008373	sialyltransferase activity	molecular_function	0.31204	1	1	1584	8	46315	0		1	Cluster-7410.57140
GO:0005811	lipid particle	cellular_component	0.31277	1	2	1584	39	46315	2	Cluster-7410.82498,Cluster-7410.63907	0
GO:0012511	monolayer-surrounded lipid storage body	cellular_component	0.31277	1	2	1584	39	46315	2	Cluster-7410.63907,Cluster-7410.82498	0
GO:0051818	disruption of cells of other organism involved in symbiotic interaction	biological_process	0.31367	1	3	1584	54	46315	1	Cluster-7410.22031	2	Cluster-7410.85678,Cluster-7410.12755
GO:0051883	killing of cells in other organism involved in symbiotic interaction	biological_process	0.31367	1	3	1584	54	46315	1	Cluster-7410.22031	2	Cluster-7410.85678,Cluster-7410.12755
GO:0071855	neuropeptide receptor binding	molecular_function	0.31456	1	1	1584	10	46315	0		1	Cluster-7410.53504
GO:0005088	Ras guanyl-nucleotide exchange factor activity	molecular_function	0.31464	1	2	1584	29	46315	1	Cluster-7410.21644	1	Cluster-7410.65490
GO:0005089	Rho guanyl-nucleotide exchange factor activity	molecular_function	0.31464	1	2	1584	29	46315	1	Cluster-7410.21644	1	Cluster-7410.65490
GO:0046653	tetrahydrofolate metabolic process	biological_process	0.31468	1	1	1584	12	46315	1	Cluster-7410.95061	0
GO:0007586	digestion	biological_process	0.31579	1	2	1584	33	46315	2	Cluster-7410.72009,Cluster-7410.56425	0
GO:0018958	phenol-containing compound metabolic process	biological_process	0.31585	1	1	1584	11	46315	1	Cluster-7410.105980	0
GO:0009309	amine biosynthetic process	biological_process	0.3161	1	7	1584	144	46315	4	Cluster-7410.98505,Cluster-7410.16935,Cluster-7410.66786,Cluster-7410.27082	3	Cluster-7410.84968,Cluster-7410.11061,Cluster-7410.12164
GO:0042401	cellular biogenic amine biosynthetic process	biological_process	0.3161	1	7	1584	144	46315	4	Cluster-7410.98505,Cluster-7410.16935,Cluster-7410.27082,Cluster-7410.66786	3	Cluster-7410.84968,Cluster-7410.11061,Cluster-7410.12164
GO:0003854	3-beta-hydroxy-delta5-steroid dehydrogenase activity	molecular_function	0.31613	1	6	1584	121	46315	5	Cluster-7410.96735,Cluster-7410.67772,Cluster-33587.0,Cluster-7410.118788,Cluster-7410.74039	1	Cluster-7410.48906
GO:0008207	C21-steroid hormone metabolic process	biological_process	0.31613	1	6	1584	121	46315	5	Cluster-33587.0,Cluster-7410.118788,Cluster-7410.74039,Cluster-7410.96735,Cluster-7410.67772	1	Cluster-7410.48906
GO:0008209	androgen metabolic process	biological_process	0.31613	1	6	1584	121	46315	5	Cluster-7410.74039,Cluster-33587.0,Cluster-7410.118788,Cluster-7410.67772,Cluster-7410.96735	1	Cluster-7410.48906
GO:0008210	estrogen metabolic process	biological_process	0.31613	1	6	1584	121	46315	5	Cluster-7410.74039,Cluster-7410.118788,Cluster-33587.0,Cluster-7410.67772,Cluster-7410.96735	1	Cluster-7410.48906
GO:0016229	steroid dehydrogenase activity	molecular_function	0.31613	1	6	1584	121	46315	5	Cluster-7410.67772,Cluster-7410.96735,Cluster-7410.74039,Cluster-33587.0,Cluster-7410.118788	1	Cluster-7410.48906
GO:0033764	steroid dehydrogenase activity, acting on the CH-OH group of donors, NAD or NADP as acceptor	molecular_function	0.31613	1	6	1584	121	46315	5	Cluster-7410.67772,Cluster-7410.96735,Cluster-7410.74039,Cluster-7410.118788,Cluster-33587.0	1	Cluster-7410.48906
GO:0007015	actin filament organization	biological_process	0.31747	1	4	1584	85	46315	2	Cluster-7410.65824,Cluster-7410.44802	2	Cluster-7410.25507,Cluster-3150.0
GO:0030410	nicotianamine synthase activity	molecular_function	0.31759	1	1	1584	8	46315	0		1	Cluster-7410.12164
GO:0030417	nicotianamine metabolic process	biological_process	0.31759	1	1	1584	8	46315	0		1	Cluster-7410.12164
GO:0030418	nicotianamine biosynthetic process	biological_process	0.31759	1	1	1584	8	46315	0		1	Cluster-7410.12164
GO:0004511	tyrosine 3-monooxygenase activity	molecular_function	0.31772	1	1	1584	11	46315	0		1	Cluster-7410.6833
GO:0006597	spermine biosynthetic process	biological_process	0.32091	1	1	1584	11	46315	1	Cluster-7410.66786	0
GO:0008215	spermine metabolic process	biological_process	0.32091	1	1	1584	11	46315	1	Cluster-7410.66786	0
GO:0015556	C4-dicarboxylate transmembrane transporter activity	molecular_function	0.32116	1	1	1584	13	46315	0		1	Cluster-7410.12238
GO:0003847	1-alkyl-2-acetylglycerophosphocholine esterase activity	molecular_function	0.32289	1	1	1584	10	46315	1	Cluster-7410.73691	0
GO:0008247	1-alkyl-2-acetylglycerophosphocholine esterase complex	cellular_component	0.32289	1	1	1584	10	46315	1	Cluster-7410.73691	0
GO:0050789	regulation of biological process	biological_process	0.3241	1	299	1584	8136	46315	198	Cluster-7410.3343,Cluster-7410.40034,Cluster-34234.0,Cluster-7410.29155,Cluster-7410.64142,Cluster-21605.0,Cluster-7410.81649,Cluster-7410.35364,Cluster-7410.44146,Cluster-7410.61336,Cluster-7410.112290,Cluster-7410.66223,Cluster-7410.80410,Cluster-7410.72455,Cluster-7410.83887,Cluster-7410.6480,Cluster-7410.3516,Cluster-7410.86737,Cluster-7410.104097,Cluster-7410.101731,Cluster-7410.48853,Cluste…	101	Cluster-7410.95649,Cluster-7410.8691,Cluster-7410.110237,Cluster-7410.54396,Cluster-7410.109127,Cluster-7410.59514,Cluster-7410.54263,Cluster-7410.94290,Cluster-31454.0,Cluster-7410.41287,Cluster-7410.32987,Cluster-7410.34489,Cluster-7410.120413,Cluster-7410.10742,Cluster-7410.98281,Cluster-37893.0,Cluster-7410.15791,Cluster-7410.39479,Cluster-7410.57366,Cluster-7410.77262,Cluster-3715.0,Cluster-…
GO:0009888	tissue development	biological_process	0.32557	1	5	1584	118	46315	2	Cluster-40269.0,Cluster-7410.101169	3	Cluster-7410.81361,Cluster-7410.34090,Cluster-7410.7443
GO:0015159	polysaccharide transmembrane transporter activity	molecular_function	0.3262	1	1	1584	9	46315	0		1	Cluster-7410.40767
GO:0042470	melanosome	cellular_component	0.32831	1	2	1584	33	46315	0		2	Cluster-7410.107560,Cluster-7410.11041
GO:0048770	pigment granule	cellular_component	0.32831	1	2	1584	33	46315	0		2	Cluster-7410.11041,Cluster-7410.107560
GO:0044038	cell wall macromolecule biosynthetic process	biological_process	0.32835	1	4	1584	75	46315	3	Cluster-7410.66389,Cluster-7410.66390,Cluster-7410.18063	1	Cluster-7410.109127
GO:0070589	cellular component macromolecule biosynthetic process	biological_process	0.32835	1	4	1584	75	46315	3	Cluster-7410.18063,Cluster-7410.66390,Cluster-7410.66389	1	Cluster-7410.109127
GO:0051656	establishment of organelle localization	biological_process	0.33168	1	1	1584	13	46315	0		1	Cluster-7410.107560
GO:0006955	immune response	biological_process	0.33296	1	14	1584	339	46315	8	Cluster-11006.0,Cluster-7410.44802,Cluster-7410.29155,Cluster-7410.6083,Cluster-7410.35364,Cluster-7410.61042,Cluster-7410.3516,Cluster-32652.0	6	Cluster-31454.0,Cluster-1016.0,Cluster-7410.117876,Cluster-7410.83335,Cluster-7410.113418,Cluster-7410.113047
GO:0006020	inositol metabolic process	biological_process	0.33303	1	2	1584	33	46315	0		2	Cluster-7410.91513,Cluster-7410.45045
GO:0043248	proteasome assembly	biological_process	0.33364	1	3	1584	55	46315	2	Cluster-7410.95044,Cluster-7410.30189	1	Cluster-7410.115321
GO:0005173	stem cell factor receptor binding	molecular_function	0.33525	1	1	1584	9	46315	1	Cluster-7410.31718	0
GO:0009790	embryo development	biological_process	0.33626	1	2	1584	36	46315	2	Cluster-7410.66407,Cluster-7410.66953	0
GO:0047396	glycosylphosphatidylinositol diacylglycerol-lyase activity	molecular_function	0.33814	1	1	1584	11	46315	1	Cluster-7410.36359	0
GO:0070647	protein modification by small protein conjugation or removal	biological_process	0.33928	1	25	1584	576	46315	18	Cluster-7410.25413,Cluster-37177.0,Cluster-7410.74640,Cluster-7410.65989,Cluster-7410.68561,Cluster-7410.40034,Cluster-7410.74891,Cluster-30977.0,Cluster-7410.56676,Cluster-7410.29533,Cluster-7410.17013,Cluster-7410.69397,Cluster-7410.61972,Cluster-7410.48616,Cluster-7410.28171,Cluster-7410.31770,Cluster-7410.6503,Cluster-7410.112346	7	Cluster-7410.46950,Cluster-7410.24279,Cluster-7410.77262,Cluster-7410.11674,Cluster-28744.0,Cluster-7410.14697,Cluster-7410.33277
GO:0018298	protein-chromophore linkage	biological_process	0.34027	1	1	1584	9	46315	0		1	Cluster-38710.0
GO:0022604	regulation of cell morphogenesis	biological_process	0.3411	1	1	1584	13	46315	0		1	Cluster-7410.7766
GO:0000795	synaptonemal complex	cellular_component	0.34153	1	1	1584	11	46315	1	Cluster-7410.66827	0
GO:0007128	meiotic prophase I	biological_process	0.34153	1	1	1584	11	46315	1	Cluster-7410.66827	0
GO:0051324	prophase	biological_process	0.34153	1	1	1584	11	46315	1	Cluster-7410.66827	0
GO:0098762	meiotic cell cycle phase	biological_process	0.34153	1	1	1584	11	46315	1	Cluster-7410.66827	0
GO:0098764	meiosis I cell cycle phase	biological_process	0.34153	1	1	1584	11	46315	1	Cluster-7410.66827	0
GO:0007167	enzyme linked receptor protein signaling pathway	biological_process	0.34188	1	2	1584	32	46315	0		2	Cluster-7410.33728,Cluster-7410.59514
GO:0009231	riboflavin biosynthetic process	biological_process	0.34214	1	2	1584	31	46315	2	Cluster-7410.22547,Cluster-7410.7446	0
GO:0042727	flavin-containing compound biosynthetic process	biological_process	0.34214	1	2	1584	31	46315	2	Cluster-7410.22547,Cluster-7410.7446	0
GO:0007169	transmembrane receptor protein tyrosine kinase signaling pathway	biological_process	0.34233	1	1	1584	11	46315	0		1	Cluster-7410.33728
GO:0006452	translational frameshifting	biological_process	0.34356	1	1	1584	11	46315	1	Cluster-7410.67058	0
GO:0034250	positive regulation of cellular amide metabolic process	biological_process	0.34356	1	1	1584	11	46315	1	Cluster-7410.67058	0
GO:0043243	positive regulation of protein complex disassembly	biological_process	0.34356	1	1	1584	11	46315	1	Cluster-7410.67058	0
GO:0045727	positive regulation of translation	biological_process	0.34356	1	1	1584	11	46315	1	Cluster-7410.67058	0
GO:0045901	positive regulation of translational elongation	biological_process	0.34356	1	1	1584	11	46315	1	Cluster-7410.67058	0
GO:0045905	positive regulation of translational termination	biological_process	0.34356	1	1	1584	11	46315	1	Cluster-7410.67058	0
GO:1901362	organic cyclic compound biosynthetic process	biological_process	0.34448	1	213	1584	5683	46315	147	Cluster-7410.55002,Cluster-7410.104097,Cluster-7410.86737,Cluster-7410.48853,Cluster-7410.23815,Cluster-7410.66305,Cluster-7410.7446,Cluster-7410.77355,Cluster-7410.69667,Cluster-7410.44145,Cluster-7410.72455,Cluster-7410.47577,Cluster-7410.83887,Cluster-7410.66223,Cluster-7410.69858,Cluster-7410.98505,Cluster-7410.18167,Cluster-7410.27082,Cluster-7410.79572,Cluster-7410.122266,Cluster-7410.63354…	66	Cluster-15250.0,Cluster-7410.20370,Cluster-7410.86995,Cluster-7410.6665,Cluster-7410.8734,Cluster-7410.54396,Cluster-7410.54263,Cluster-7410.15791,Cluster-7410.23201,Cluster-7410.121569,Cluster-7410.75757,Cluster-7410.48906,Cluster-20980.0,Cluster-37893.0,Cluster-7410.60078,Cluster-7410.14905,Cluster-7410.11639,Cluster-7410.11061,Cluster-7410.6626,Cluster-7410.66705,Cluster-7410.24875,Cluster-741…
GO:0050794	regulation of cellular process	biological_process	0.34458	1	286	1584	7794	46315	187	Cluster-7410.64142,Cluster-21605.0,Cluster-7410.40034,Cluster-7410.3343,Cluster-34234.0,Cluster-7410.29155,Cluster-7410.112290,Cluster-7410.61336,Cluster-7410.35364,Cluster-7410.44146,Cluster-7410.81649,Cluster-7410.6480,Cluster-7410.80410,Cluster-7410.66223,Cluster-7410.83887,Cluster-7410.72455,Cluster-7410.66305,Cluster-7410.23815,Cluster-7410.48853,Cluster-7410.86301,Cluster-7410.101731,Cluste…	99	Cluster-7410.110237,Cluster-7410.8691,Cluster-7410.95649,Cluster-7410.54263,Cluster-7410.59514,Cluster-7410.109127,Cluster-7410.54396,Cluster-7410.94290,Cluster-7410.41287,Cluster-31454.0,Cluster-7410.120413,Cluster-7410.34489,Cluster-7410.98281,Cluster-7410.10742,Cluster-37893.0,Cluster-7410.15791,Cluster-7410.57366,Cluster-7410.77262,Cluster-10214.0,Cluster-3715.0,Cluster-7410.39479,Cluster-741…
GO:0004180	carboxypeptidase activity	molecular_function	0.34498	1	5	1584	115	46315	4	Cluster-7410.105319,Cluster-7410.72009,Cluster-7410.56047,Cluster-7410.814	1	Cluster-7410.106770
GO:0004129	cytochrome-c oxidase activity	molecular_function	0.34519	1	6	1584	141	46315	4	Cluster-7410.22756,Cluster-7410.100712,Cluster-7410.55108,Cluster-7410.58592	2	Cluster-7410.83214,Cluster-7410.12049
GO:0006123	mitochondrial electron transport, cytochrome c to oxygen	biological_process	0.34519	1	6	1584	141	46315	4	Cluster-7410.22756,Cluster-7410.55108,Cluster-7410.100712,Cluster-7410.58592	2	Cluster-7410.12049,Cluster-7410.83214
GO:0016675	oxidoreductase activity, acting on a heme group of donors	molecular_function	0.34519	1	6	1584	141	46315	4	Cluster-7410.55108,Cluster-7410.100712,Cluster-7410.22756,Cluster-7410.58592	2	Cluster-7410.83214,Cluster-7410.12049
GO:0016676	oxidoreductase activity, acting on a heme group of donors, oxygen as acceptor	molecular_function	0.34519	1	6	1584	141	46315	4	Cluster-7410.22756,Cluster-7410.100712,Cluster-7410.55108,Cluster-7410.58592	2	Cluster-7410.83214,Cluster-7410.12049
GO:0045277	respiratory chain complex IV	cellular_component	0.34519	1	6	1584	141	46315	4	Cluster-7410.58592,Cluster-7410.22756,Cluster-7410.100712,Cluster-7410.55108	2	Cluster-7410.83214,Cluster-7410.12049
GO:1902555	endoribonuclease complex	cellular_component	0.34667	1	3	1584	62	46315	1	Cluster-7410.90664	2	Cluster-7410.104160,Cluster-7410.24336
GO:0004668	protein-arginine deiminase activity	molecular_function	0.34812	1	1	1584	13	46315	1	Cluster-7410.22321	0
GO:0009378	four-way junction helicase activity	molecular_function	0.34821	1	10	1584	208	46315	6	Cluster-7410.87314,Cluster-7410.97342,Cluster-7410.107395,Cluster-7410.28259,Cluster-7410.94015,Cluster-7410.85878	4	Cluster-7410.9546,Cluster-7410.9019,Cluster-7410.39814,Cluster-37228.0
GO:0009379	Holliday junction helicase complex	cellular_component	0.34821	1	10	1584	208	46315	6	Cluster-7410.28259,Cluster-7410.107395,Cluster-7410.87314,Cluster-7410.97342,Cluster-7410.94015,Cluster-7410.85878	4	Cluster-37228.0,Cluster-7410.9019,Cluster-7410.9546,Cluster-7410.39814
GO:0048476	Holliday junction resolvase complex	cellular_component	0.34821	1	10	1584	208	46315	6	Cluster-7410.85878,Cluster-7410.94015,Cluster-7410.28259,Cluster-7410.107395,Cluster-7410.87314,Cluster-7410.97342	4	Cluster-37228.0,Cluster-7410.9019,Cluster-7410.9546,Cluster-7410.39814
GO:0002443	leukocyte mediated immunity	biological_process	0.34897	1	1	1584	12	46315	1	Cluster-7410.44802	0
GO:0000152	nuclear ubiquitin ligase complex	cellular_component	0.34998	1	13	1584	291	46315	8	Cluster-7410.40034,Cluster-7410.68561,Cluster-7410.65989,Cluster-7410.63491,Cluster-7410.69397,Cluster-37177.0,Cluster-7410.25413,Cluster-7410.31770	5	Cluster-7410.24279,Cluster-7410.11674,Cluster-7410.14697,Cluster-7410.33277,Cluster-28744.0
GO:0005680	anaphase-promoting complex	cellular_component	0.34998	1	13	1584	291	46315	8	Cluster-7410.31770,Cluster-7410.63491,Cluster-7410.69397,Cluster-7410.25413,Cluster-37177.0,Cluster-7410.68561,Cluster-7410.40034,Cluster-7410.65989	5	Cluster-28744.0,Cluster-7410.33277,Cluster-7410.14697,Cluster-7410.11674,Cluster-7410.24279
GO:0031461	cullin-RING ubiquitin ligase complex	cellular_component	0.34998	1	13	1584	291	46315	8	Cluster-7410.31770,Cluster-7410.25413,Cluster-7410.63491,Cluster-7410.69397,Cluster-37177.0,Cluster-7410.65989,Cluster-7410.40034,Cluster-7410.68561	5	Cluster-28744.0,Cluster-7410.14697,Cluster-7410.33277,Cluster-7410.24279,Cluster-7410.11674
GO:0005664	nuclear origin of replication recognition complex	cellular_component	0.35075	1	2	1584	36	46315	1	Cluster-7410.72520	1	Cluster-7410.119055
GO:0016714	oxidoreductase activity, acting on paired donors, with incorporation or reduction of molecular oxygen, reduced pteridine as one donor, and incorporation of one atom of oxygen	molecular_function	0.35203	1	1	1584	12	46315	0		1	Cluster-7410.6833
GO:0060966	regulation of gene silencing by RNA	biological_process	0.3525	1	1	1584	10	46315	1	Cluster-7410.80410	0
GO:0060967	negative regulation of gene silencing by RNA	biological_process	0.3525	1	1	1584	10	46315	1	Cluster-7410.80410	0
GO:0060968	regulation of gene silencing	biological_process	0.3525	1	1	1584	10	46315	1	Cluster-7410.80410	0
GO:0060969	negative regulation of gene silencing	biological_process	0.3525	1	1	1584	10	46315	1	Cluster-7410.80410	0
GO:0004497	monooxygenase activity	molecular_function	0.35273	1	6	1584	126	46315	5	Cluster-7410.73278,Cluster-7410.74186,Cluster-7410.46269,Cluster-7410.67903,Cluster-7410.28543	1	Cluster-7410.6833
GO:0004315	3-oxoacyl-[acyl-carrier-protein] synthase activity	molecular_function	0.35277	1	2	1584	28	46315	2	Cluster-7410.26630,Cluster-7410.67642	0
GO:0030260	entry into host cell	biological_process	0.35295	1	3	1584	60	46315	1	Cluster-7410.17298	2	Cluster-7410.12047,Cluster-7410.8691
GO:0044409	entry into host	biological_process	0.35295	1	3	1584	60	46315	1	Cluster-7410.17298	2	Cluster-7410.12047,Cluster-7410.8691
GO:0046718	viral entry into host cell	biological_process	0.35295	1	3	1584	60	46315	1	Cluster-7410.17298	2	Cluster-7410.8691,Cluster-7410.12047
GO:0051806	entry into cell of other organism involved in symbiotic interaction	biological_process	0.35295	1	3	1584	60	46315	1	Cluster-7410.17298	2	Cluster-7410.8691,Cluster-7410.12047
GO:0051828	entry into other organism involved in symbiotic interaction	biological_process	0.35295	1	3	1584	60	46315	1	Cluster-7410.17298	2	Cluster-7410.12047,Cluster-7410.8691
GO:0016891	endoribonuclease activity, producing 5'-phosphomonoesters	molecular_function	0.35298	1	9	1584	238	46315	7	Cluster-7410.47326,Cluster-7410.68067,Cluster-7410.62427,Cluster-7410.90664,Cluster-7410.13774,Cluster-7410.63254,Cluster-7410.73291	2	Cluster-7410.104160,Cluster-7410.24336
GO:0016667	oxidoreductase activity, acting on a sulfur group of donors	molecular_function	0.3534	1	15	1584	386	46315	13	Cluster-7410.103926,Cluster-7410.115244,Cluster-7410.73150,Cluster-31456.1,Cluster-7410.9041,Cluster-7410.85878,Cluster-7410.56961,Cluster-7410.19119,Cluster-7410.86598,Cluster-7410.2404,Cluster-7410.106020,Cluster-7410.28259,Cluster-7410.8209	2	Cluster-7410.37408,Cluster-7410.13268
GO:0003919	FMN adenylyltransferase activity	molecular_function	0.35384	1	1	1584	11	46315	1	Cluster-7410.22547	0
GO:0006813	potassium ion transport	biological_process	0.35394	1	15	1584	365	46315	13	Cluster-7410.69109,Cluster-7410.70427,Cluster-7410.74668,Cluster-7410.64566,Cluster-7410.73820,Cluster-7410.68698,Cluster-7410.102816,Cluster-7410.31929,Cluster-7410.61621,Cluster-7410.97207,Cluster-7410.65277,Cluster-7410.68697,Cluster-7410.56056	2	Cluster-7410.11955,Cluster-7410.88580
GO:0003885	D-arabinono-1,4-lactone oxidase activity	molecular_function	0.35427	1	1	1584	10	46315	1	Cluster-29451.0	0
GO:0016899	oxidoreductase activity, acting on the CH-OH group of donors, oxygen as acceptor	molecular_function	0.35427	1	1	1584	10	46315	1	Cluster-29451.0	0
GO:0016671	oxidoreductase activity, acting on a sulfur group of donors, disulfide as acceptor	molecular_function	0.35619	1	2	1584	37	46315	2	Cluster-7410.73150,Cluster-7410.56961	0
GO:0030515	snoRNA binding	molecular_function	0.35667	1	1	1584	14	46315	0		1	Cluster-7410.119023
GO:0072588	box H/ACA RNP complex	cellular_component	0.35667	1	1	1584	14	46315	0		1	Cluster-7410.119023
GO:0030337	DNA polymerase processivity factor activity	molecular_function	0.35679	1	2	1584	38	46315	2	Cluster-7410.26871,Cluster-7410.61082	0
GO:0008384	IkappaB kinase activity	molecular_function	0.35735	1	1	1584	11	46315	0		1	Cluster-7410.26092
GO:0008385	IkappaB kinase complex	cellular_component	0.35735	1	1	1584	11	46315	0		1	Cluster-7410.26092
GO:0032271	regulation of protein polymerization	biological_process	0.35847	1	4	1584	89	46315	2	Cluster-7410.65824,Cluster-7410.44802	2	Cluster-7410.25507,Cluster-3150.0
GO:0043254	regulation of protein complex assembly	biological_process	0.35847	1	4	1584	89	46315	2	Cluster-7410.44802,Cluster-7410.65824	2	Cluster-3150.0,Cluster-7410.25507
GO:0031109	microtubule polymerization or depolymerization	biological_process	0.35884	1	3	1584	61	46315	1	Cluster-7410.74883	2	Cluster-7410.88789,Cluster-7410.13767
GO:0031110	regulation of microtubule polymerization or depolymerization	biological_process	0.35884	1	3	1584	61	46315	1	Cluster-7410.74883	2	Cluster-7410.88789,Cluster-7410.13767
GO:0016558	protein import into peroxisome matrix	biological_process	0.36042	1	1	1584	13	46315	0		1	Cluster-7410.12238
GO:0016560	protein import into peroxisome matrix, docking	biological_process	0.36042	1	1	1584	13	46315	0		1	Cluster-7410.12238
GO:0022615	protein to membrane docking	biological_process	0.36042	1	1	1584	13	46315	0		1	Cluster-7410.12238
GO:0090066	regulation of anatomical structure size	biological_process	0.36107	1	5	1584	109	46315	3	Cluster-7410.65824,Cluster-7410.44802,Cluster-7410.67903	2	Cluster-7410.25507,Cluster-3150.0
GO:0003994	aconitate hydratase activity	molecular_function	0.36285	1	1	1584	11	46315	1	Cluster-7410.30712	0
GO:0034654	nucleobase-containing compound biosynthetic process	biological_process	0.36325	1	182	1584	4871	46315	124	Cluster-7410.68517,Cluster-7410.60102,Cluster-7410.49565,Cluster-9256.0,Cluster-7410.72504,Cluster-7410.111689,Cluster-7410.29968,Cluster-7410.59237,Cluster-7410.35871,Cluster-7410.106232,Cluster-7410.101992,Cluster-7410.19979,Cluster-7410.93673,Cluster-7410.31936,Cluster-7410.82831,Cluster-7410.96986,Cluster-7410.82289,Cluster-7410.40312,Cluster-7410.30696,Cluster-7410.69478,Cluster-7410.87548,C…	58	Cluster-7410.10869,Cluster-7410.88861,Cluster-7410.9292,Cluster-7410.57366,Cluster-7410.9927,Cluster-7410.113733,Cluster-7410.65613,Cluster-7410.88789,Cluster-37228.0,Cluster-7410.111863,Cluster-7410.111843,Cluster-7410.91640,Cluster-26100.0,Cluster-7410.33109,Cluster-7410.114941,Cluster-7410.14582,Cluster-7410.65765,Cluster-7410.28507,Cluster-7410.12047,Cluster-7410.10213,Cluster-7410.12265,Clus…
GO:0007224	smoothened signaling pathway	biological_process	0.36443	1	3	1584	62	46315	2	Cluster-7410.3343,Cluster-7410.15255	1	Cluster-37893.0
GO:0010817	regulation of hormone levels	biological_process	0.36448	1	6	1584	127	46315	5	Cluster-7410.67772,Cluster-7410.96735,Cluster-7410.74039,Cluster-7410.118788,Cluster-33587.0	1	Cluster-7410.48906
GO:0034754	cellular hormone metabolic process	biological_process	0.36448	1	6	1584	127	46315	5	Cluster-7410.74039,Cluster-33587.0,Cluster-7410.118788,Cluster-7410.67772,Cluster-7410.96735	1	Cluster-7410.48906
GO:0042445	hormone metabolic process	biological_process	0.36448	1	6	1584	127	46315	5	Cluster-7410.74039,Cluster-33587.0,Cluster-7410.118788,Cluster-7410.67772,Cluster-7410.96735	1	Cluster-7410.48906
GO:0008203	cholesterol metabolic process	biological_process	0.36593	1	1	1584	14	46315	0		1	Cluster-7410.14905
GO:1902652	secondary alcohol metabolic process	biological_process	0.36593	1	1	1584	14	46315	0		1	Cluster-7410.14905
GO:0051321	meiotic cell cycle	biological_process	0.36615	1	3	1584	57	46315	3	Cluster-7410.29532,Cluster-7410.66827,Cluster-24066.0	0
GO:0098589	membrane region	cellular_component	0.37067	1	2	1584	35	46315	2	Cluster-7410.81649,Cluster-7410.51979	0
GO:0033202	DNA helicase complex	cellular_component	0.37265	1	10	1584	212	46315	6	Cluster-7410.107395,Cluster-7410.28259,Cluster-7410.97342,Cluster-7410.87314,Cluster-7410.94015,Cluster-7410.85878	4	Cluster-37228.0,Cluster-7410.39814,Cluster-7410.9019,Cluster-7410.9546
GO:0005085	guanyl-nucleotide exchange factor activity	molecular_function	0.37373	1	3	1584	55	46315	1	Cluster-7410.21644	2	Cluster-7410.32987,Cluster-7410.65490
GO:0005244	voltage-gated ion channel activity	molecular_function	0.37386	1	7	1584	160	46315	6	Cluster-7410.61621,Cluster-7410.69109,Cluster-7410.64566,Cluster-7410.56056,Cluster-7410.31929,Cluster-7410.65277	1	Cluster-7410.37858
GO:0022832	voltage-gated channel activity	molecular_function	0.37386	1	7	1584	160	46315	6	Cluster-7410.65277,Cluster-7410.56056,Cluster-7410.31929,Cluster-7410.69109,Cluster-7410.64566,Cluster-7410.61621	1	Cluster-7410.37858
GO:0015774	polysaccharide transport	biological_process	0.37428	1	1	1584	11	46315	0		1	Cluster-7410.40767
GO:0033037	polysaccharide localization	biological_process	0.37428	1	1	1584	11	46315	0		1	Cluster-7410.40767
GO:0006888	ER to Golgi vesicle-mediated transport	biological_process	0.37523	1	4	1584	79	46315	1	Cluster-7410.27556	3	Cluster-7410.43546,Cluster-7410.6833,Cluster-7410.59514
GO:0009581	detection of external stimulus	biological_process	0.37707	1	1	1584	11	46315	0		1	Cluster-7410.11216
GO:0009582	detection of abiotic stimulus	biological_process	0.37707	1	1	1584	11	46315	0		1	Cluster-7410.11216
GO:0009583	detection of light stimulus	biological_process	0.37707	1	1	1584	11	46315	0		1	Cluster-7410.11216
GO:0019901	protein kinase binding	molecular_function	0.37822	1	3	1584	62	46315	1	Cluster-7410.69667	2	Cluster-7410.88789,Cluster-7410.29275
GO:0043170	macromolecule metabolic process	biological_process	0.37833	1	550	1584	15220	46315	365	Cluster-7410.63254,Cluster-7410.57094,Cluster-7410.70710,Cluster-7410.22387,Cluster-7410.35871,Cluster-7410.34523,Cluster-7410.42129,Cluster-7410.105085,Cluster-7410.70427,Cluster-7410.68067,Cluster-7410.102342,Cluster-7410.111890,Cluster-7410.18063,Cluster-7410.23192,Cluster-7410.68326,Cluster-7410.94642,Cluster-7410.25035,Cluster-7410.60641,Cluster-7410.90664,Cluster-7410.107694,Cluster-7410.96…	185	Cluster-7410.39479,Cluster-7410.57366,Cluster-7410.77262,Cluster-7410.49798,Cluster-7410.109744,Cluster-7410.14582,Cluster-7410.71970,Cluster-7410.37408,Cluster-7410.33109,Cluster-7410.9927,Cluster-37228.0,Cluster-7410.46978,Cluster-7410.87439,Cluster-7410.44880,Cluster-7410.12238,Cluster-7410.12265,Cluster-7410.117701,Cluster-7410.16274,Cluster-7410.72851,Cluster-7410.113379,Cluster-7410.28507,C…
GO:0008217	regulation of blood pressure	biological_process	0.37849	1	1	1584	11	46315	1	Cluster-7410.67903	0
GO:0042311	vasodilation	biological_process	0.37849	1	1	1584	11	46315	1	Cluster-7410.67903	0
GO:0042312	regulation of vasodilation	biological_process	0.37849	1	1	1584	11	46315	1	Cluster-7410.67903	0
GO:0009772	photosynthetic electron transport in photosystem II	biological_process	0.37928	1	1	1584	12	46315	1	Cluster-7410.5079	0
GO:0009986	cell surface	cellular_component	0.38157	1	2	1584	37	46315	0		2	Cluster-7410.8691,Cluster-7410.12047
GO:0004674	protein serine/threonine kinase activity	molecular_function	0.38192	1	12	1584	290	46315	5	Cluster-7410.32655,Cluster-7410.107694,Cluster-7410.38272,Cluster-7410.50945,Cluster-7410.41834	7	Cluster-7410.59514,Cluster-7410.26092,Cluster-7410.6664,Cluster-7410.12047,Cluster-7410.28507,Cluster-7410.109767,Cluster-28649.0
GO:0016776	phosphotransferase activity, phosphate group as acceptor	molecular_function	0.38347	1	3	1584	59	46315	1	Cluster-7410.34560	2	Cluster-7410.6833,Cluster-7410.14905
GO:0000270	peptidoglycan metabolic process	biological_process	0.38415	1	4	1584	79	46315	3	Cluster-7410.18063,Cluster-7410.66390,Cluster-7410.66389	1	Cluster-7410.109127
GO:0001503	ossification	biological_process	0.38653	1	2	1584	38	46315	2	Cluster-7410.77449,Cluster-7410.24409	0
GO:0051181	cofactor transport	biological_process	0.38709	1	4	1584	86	46315	2	Cluster-7410.107256,Cluster-7410.43422	2	Cluster-7410.7443,Cluster-7410.105264
GO:0043903	regulation of symbiosis, encompassing mutualism through parasitism	biological_process	0.38756	1	3	1584	63	46315	1	Cluster-35383.0	2	Cluster-7410.85678,Cluster-7410.117701
GO:0006555	methionine metabolic process	biological_process	0.38876	1	3	1584	64	46315	3	Cluster-7410.84018,Cluster-7410.67580,Cluster-7410.69858	0
GO:0019748	secondary metabolic process	biological_process	0.38878	1	5	1584	110	46315	3	Cluster-7410.23192,Cluster-7410.35364,Cluster-11006.0	2	Cluster-1016.0,Cluster-7410.8817
GO:0019482	beta-alanine metabolic process	biological_process	0.38884	1	1	1584	13	46315	0		1	Cluster-20940.0
GO:0070887	cellular response to chemical stimulus	biological_process	0.38916	1	8	1584	186	46315	7	Cluster-7410.81649,Cluster-7410.105980,Cluster-7410.60371,Cluster-7410.51979,Cluster-7410.7446,Cluster-7410.9260,Cluster-7410.72186	1	Cluster-7410.70222
GO:0008312	7S RNA binding	molecular_function	0.38923	1	2	1584	41	46315	2	Cluster-7410.80116,Cluster-7410.65100	0
GO:0004970	ionotropic glutamate receptor activity	molecular_function	0.38932	1	3	1584	60	46315	2	Cluster-7410.40312,Cluster-7410.101731	1	Cluster-7410.110237
GO:0008066	glutamate receptor activity	molecular_function	0.38932	1	3	1584	60	46315	2	Cluster-7410.101731,Cluster-7410.40312	1	Cluster-7410.110237
GO:0000151	ubiquitin ligase complex	cellular_component	0.38961	1	13	1584	298	46315	8	Cluster-7410.63491,Cluster-7410.25413,Cluster-7410.69397,Cluster-37177.0,Cluster-7410.65989,Cluster-7410.68561,Cluster-7410.40034,Cluster-7410.31770	5	Cluster-7410.11674,Cluster-7410.24279,Cluster-28744.0,Cluster-7410.33277,Cluster-7410.14697
GO:1902495	transmembrane transporter complex	cellular_component	0.38986	1	11	1584	271	46315	7	Cluster-7410.65277,Cluster-7410.56056,Cluster-7410.61621,Cluster-7410.102816,Cluster-7410.31929,Cluster-7410.64566,Cluster-7410.69109	4	Cluster-38710.0,Cluster-7410.89683,Cluster-7410.38501,Cluster-7410.37858
GO:1990351	transporter complex	cellular_component	0.38986	1	11	1584	271	46315	7	Cluster-7410.69109,Cluster-7410.64566,Cluster-7410.31929,Cluster-7410.102816,Cluster-7410.61621,Cluster-7410.56056,Cluster-7410.65277	4	Cluster-7410.38501,Cluster-7410.37858,Cluster-7410.89683,Cluster-38710.0
GO:0045333	cellular respiration	biological_process	0.39	1	22	1584	572	46315	17	Cluster-7410.69858,Cluster-7410.30712,Cluster-7410.66028,Cluster-7410.28697,Cluster-30977.0,Cluster-7410.80060,Cluster-7410.66655,Cluster-7410.106730,Cluster-7410.66782,Cluster-7410.28087,Cluster-7410.100712,Cluster-7410.58592,Cluster-7410.101211,Cluster-7410.66646,Cluster-7410.22756,Cluster-7410.66566,Cluster-7410.55108	5	Cluster-7410.115826,Cluster-7410.12049,Cluster-7410.55555,Cluster-7410.83214,Cluster-7410.38501
GO:0015994	chlorophyll metabolic process	biological_process	0.39489	1	7	1584	153	46315	3	Cluster-7410.15005,Cluster-7410.30263,Cluster-7410.118788	4	Cluster-7410.39418,Cluster-7410.73656,Cluster-7410.106371,Cluster-7410.115643
GO:0009892	negative regulation of metabolic process	biological_process	0.39527	1	10	1584	253	46315	8	Cluster-7410.112985,Cluster-7410.62072,Cluster-7410.111689,Cluster-7410.68326,Cluster-36185.0,Cluster-7410.80410,Cluster-7410.81649,Cluster-7410.73291	2	Cluster-7410.113866,Cluster-7410.113865
GO:0016765	transferase activity, transferring alkyl or aryl (other than methyl) groups	molecular_function	0.39531	1	7	1584	150	46315	4	Cluster-7410.69858,Cluster-7410.67580,Cluster-7410.30263,Cluster-7410.66390	3	Cluster-7410.12049,Cluster-23409.0,Cluster-7410.12164
GO:0019069	viral capsid assembly	biological_process	0.39581	1	4	1584	89	46315	2	Cluster-7410.81813,Cluster-7410.34995	2	Cluster-7410.81091,Cluster-7410.115519
GO:0007286	spermatid development	biological_process	0.39602	1	1	1584	14	46315	1	Cluster-7410.17543	0
GO:0048515	spermatid differentiation	biological_process	0.39602	1	1	1584	14	46315	1	Cluster-7410.17543	0
GO:0071705	nitrogen compound transport	biological_process	0.39698	1	18	1584	449	46315	9	Cluster-7410.43422,Cluster-7410.66400,Cluster-7410.102645,Cluster-7410.106345,Cluster-7410.113239,Cluster-7410.72358,Cluster-7410.65534,Cluster-7410.107256,Cluster-7410.107012	9	Cluster-26100.0,Cluster-7410.57457,Cluster-7410.116154,Cluster-7410.105264,Cluster-7410.88789,Cluster-7410.7443,Cluster-7410.12238,Cluster-7410.58086,Cluster-7410.45968
GO:0046500	S-adenosylmethionine metabolic process	biological_process	0.39711	1	3	1584	54	46315	3	Cluster-7410.34560,Cluster-7410.67580,Cluster-7410.69858	0
GO:0050896	response to stimulus	biological_process	0.39757	1	207	1584	5672	46315	128	Cluster-7410.97342,Cluster-7410.60599,Cluster-7410.56216,Cluster-7410.105692,Cluster-7410.94015,Cluster-7410.77449,Cluster-7410.75049,Cluster-7410.97109,Cluster-7410.74234,Cluster-7410.67903,Cluster-7410.18962,Cluster-7410.2375,Cluster-7410.107395,Cluster-7410.108752,Cluster-7410.2325,Cluster-7410.105980,Cluster-7410.106345,Cluster-7410.6083,Cluster-7410.85878,Cluster-7410.30189,Cluster-7410.5940…	79	Cluster-7410.58086,Cluster-7410.60078,Cluster-37893.0,Cluster-7410.50550,Cluster-7410.109743,Cluster-7410.6084,Cluster-1016.0,Cluster-7410.23201,Cluster-7410.108877,Cluster-7410.13767,Cluster-37547.0,Cluster-7410.66797,Cluster-7410.120413,Cluster-7410.107561,Cluster-7410.34489,Cluster-7410.11216,Cluster-7410.9714,Cluster-7410.76140,Cluster-7410.24875,Cluster-7410.10742,Cluster-7410.11639,Cluster-…
GO:0031324	negative regulation of cellular metabolic process	biological_process	0.39771	1	8	1584	205	46315	6	Cluster-36185.0,Cluster-7410.68326,Cluster-7410.81649,Cluster-7410.73291,Cluster-7410.62072,Cluster-7410.111689	2	Cluster-7410.113865,Cluster-7410.113866
GO:0046332	SMAD binding	molecular_function	0.39817	1	1	1584	14	46315	0		1	Cluster-7410.47038
GO:0007127	meiosis I	biological_process	0.3991	1	2	1584	38	46315	2	Cluster-7410.66827,Cluster-24066.0	0
GO:0015145	monosaccharide transmembrane transporter activity	molecular_function	0.39997	1	1	1584	12	46315	1	Cluster-7410.43087	0
GO:0015149	hexose transmembrane transporter activity	molecular_function	0.39997	1	1	1584	12	46315	1	Cluster-7410.43087	0
GO:0015153	rhamnose transmembrane transporter activity	molecular_function	0.39997	1	1	1584	12	46315	1	Cluster-7410.43087	0
GO:0015762	rhamnose transport	biological_process	0.39997	1	1	1584	12	46315	1	Cluster-7410.43087	0
GO:0006103	2-oxoglutarate metabolic process	biological_process	0.40035	1	1	1584	12	46315	1	Cluster-7410.27082	0
GO:0008272	sulfate transport	biological_process	0.40365	1	2	1584	36	46315	1	Cluster-7410.87548	1	Cluster-7410.19297
GO:0015116	sulfate transmembrane transporter activity	molecular_function	0.40365	1	2	1584	36	46315	1	Cluster-7410.87548	1	Cluster-7410.19297
GO:0009832	plant-type cell wall biogenesis	biological_process	0.40385	1	1	1584	12	46315	1	Cluster-7410.80885	0
GO:0010215	cellulose microfibril organization	biological_process	0.40385	1	1	1584	12	46315	1	Cluster-7410.80885	0
GO:0030198	extracellular matrix organization	biological_process	0.40385	1	1	1584	12	46315	1	Cluster-7410.80885	0
GO:0043062	extracellular structure organization	biological_process	0.40385	1	1	1584	12	46315	1	Cluster-7410.80885	0
GO:0070726	cell wall assembly	biological_process	0.40385	1	1	1584	12	46315	1	Cluster-7410.80885	0
GO:0071668	plant-type cell wall assembly	biological_process	0.40385	1	1	1584	12	46315	1	Cluster-7410.80885	0
GO:0006858	extracellular transport	biological_process	0.40525	1	1	1584	16	46315	1	Cluster-7410.1280	0
GO:0030042	actin filament depolymerization	biological_process	0.4061	1	2	1584	39	46315	2	Cluster-7410.65824,Cluster-7410.44802	0
GO:0030834	regulation of actin filament depolymerization	biological_process	0.4061	1	2	1584	39	46315	2	Cluster-7410.44802,Cluster-7410.65824	0
GO:0030835	negative regulation of actin filament depolymerization	biological_process	0.4061	1	2	1584	39	46315	2	Cluster-7410.65824,Cluster-7410.44802	0
GO:0030837	negative regulation of actin filament polymerization	biological_process	0.4061	1	2	1584	39	46315	2	Cluster-7410.44802,Cluster-7410.65824	0
GO:0031333	negative regulation of protein complex assembly	biological_process	0.4061	1	2	1584	39	46315	2	Cluster-7410.44802,Cluster-7410.65824	0
GO:0032272	negative regulation of protein polymerization	biological_process	0.4061	1	2	1584	39	46315	2	Cluster-7410.65824,Cluster-7410.44802	0
GO:0051261	protein depolymerization	biological_process	0.4061	1	2	1584	39	46315	2	Cluster-7410.44802,Cluster-7410.65824	0
GO:0051693	actin filament capping	biological_process	0.4061	1	2	1584	39	46315	2	Cluster-7410.44802,Cluster-7410.65824	0
GO:1901879	regulation of protein depolymerization	biological_process	0.4061	1	2	1584	39	46315	2	Cluster-7410.65824,Cluster-7410.44802	0
GO:1901880	negative regulation of protein depolymerization	biological_process	0.4061	1	2	1584	39	46315	2	Cluster-7410.44802,Cluster-7410.65824	0
GO:0032886	regulation of microtubule-based process	biological_process	0.4078	1	3	1584	65	46315	1	Cluster-7410.74883	2	Cluster-7410.13767,Cluster-7410.88789
GO:0070507	regulation of microtubule cytoskeleton organization	biological_process	0.4078	1	3	1584	65	46315	1	Cluster-7410.74883	2	Cluster-7410.88789,Cluster-7410.13767
GO:0004379	glycylpeptide N-tetradecanoyltransferase activity	molecular_function	0.40834	1	1	1584	11	46315	1	Cluster-7410.1634	0
GO:0019107	myristoyltransferase activity	molecular_function	0.40834	1	1	1584	11	46315	1	Cluster-7410.1634	0
GO:0042205	chlorinated hydrocarbon catabolic process	biological_process	0.40904	1	1	1584	14	46315	1	Cluster-7410.105980	0
GO:0042206	halogenated hydrocarbon catabolic process	biological_process	0.40904	1	1	1584	14	46315	1	Cluster-7410.105980	0
GO:0006570	tyrosine metabolic process	biological_process	0.40926	1	8	1584	186	46315	5	Cluster-7410.70755,Cluster-7410.16935,Cluster-7410.27082,Cluster-7410.98505,Cluster-7410.80694	3	Cluster-7410.84968,Cluster-7410.6833,Cluster-7410.11061
GO:0048523	negative regulation of cellular process	biological_process	0.41009	1	14	1584	366	46315	10	Cluster-7410.62072,Cluster-7410.70427,Cluster-7410.111689,Cluster-7410.68326,Cluster-36185.0,Cluster-7410.81649,Cluster-7410.80410,Cluster-7410.44802,Cluster-7410.73291,Cluster-7410.65824	4	Cluster-7410.113866,Cluster-7410.112878,Cluster-7410.113865,Cluster-7410.10742
GO:0004312	fatty acid synthase activity	molecular_function	0.4103	1	2	1584	32	46315	2	Cluster-7410.26630,Cluster-7410.67642	0
GO:0005835	fatty acid synthase complex	cellular_component	0.4103	1	2	1584	32	46315	2	Cluster-7410.67642,Cluster-7410.26630	0
GO:0006621	protein retention in ER lumen	biological_process	0.41045	1	1	1584	13	46315	1	Cluster-7410.30052	0
GO:0035437	maintenance of protein localization in endoplasmic reticulum	biological_process	0.41045	1	1	1584	13	46315	1	Cluster-7410.30052	0
GO:0046923	ER retention sequence binding	molecular_function	0.41045	1	1	1584	13	46315	1	Cluster-7410.30052	0
GO:0072595	maintenance of protein localization in organelle	biological_process	0.41045	1	1	1584	13	46315	1	Cluster-7410.30052	0
GO:0031640	killing of cells of other organism	biological_process	0.41057	1	3	1584	62	46315	1	Cluster-7410.22031	2	Cluster-7410.85678,Cluster-7410.12755
GO:0044364	disruption of cells of other organism	biological_process	0.41057	1	3	1584	62	46315	1	Cluster-7410.22031	2	Cluster-7410.85678,Cluster-7410.12755
GO:0015002	heme-copper terminal oxidase activity	molecular_function	0.41095	1	6	1584	152	46315	4	Cluster-7410.22756,Cluster-7410.55108,Cluster-7410.100712,Cluster-7410.58592	2	Cluster-7410.12049,Cluster-7410.83214
GO:0008883	glutamyl-tRNA reductase activity	molecular_function	0.41208	1	1	1584	13	46315	0		1	Cluster-7410.4140
GO:0048609	multicellular organismal reproductive process	biological_process	0.41277	1	6	1584	165	46315	2	Cluster-7410.17543,Cluster-40269.0	4	Cluster-7410.81361,Cluster-7410.34090,Cluster-7410.7443,Cluster-7410.87439
GO:0065007	biological regulation	biological_process	0.41315	1	318	1584	8788	46315	211	Cluster-7410.61901,Cluster-7410.38975,Cluster-7410.73840,Cluster-7410.1240,Cluster-7410.47326,Cluster-7410.67235,Cluster-21108.0,Cluster-7410.71364,Cluster-7410.27584,Cluster-7410.101991,Cluster-7410.112985,Cluster-7410.66535,Cluster-7410.58217,Cluster-7410.34203,Cluster-7410.101169,Cluster-7410.55882,Cluster-31894.0,Cluster-7410.112865,Cluster-7410.99920,Cluster-7410.83886,Cluster-7410.30052,Clu…	107	Cluster-7410.52059,Cluster-7410.33563,Cluster-12734.0,Cluster-7410.113865,Cluster-21620.0,Cluster-7410.19872,Cluster-7410.111528,Cluster-7410.66806,Cluster-7410.118716,Cluster-7410.57457,Cluster-7410.114752,Cluster-7410.33277,Cluster-7410.28507,Cluster-7410.65765,Cluster-7410.12047,Cluster-7410.12238,Cluster-7410.94829,Cluster-7410.12265,Cluster-7410.117701,Cluster-7410.33109,Cluster-7410.37408,C…
GO:0016657	oxidoreductase activity, acting on NAD(P)H, nitrogenous group as acceptor	molecular_function	0.41529	1	1	1584	15	46315	1	Cluster-7410.69478	0
GO:0033739	preQ1 synthase activity	molecular_function	0.41529	1	1	1584	15	46315	1	Cluster-7410.69478	0
GO:0004014	adenosylmethionine decarboxylase activity	molecular_function	0.41532	1	1	1584	14	46315	1	Cluster-7410.66786	0
GO:0008216	spermidine metabolic process	biological_process	0.41532	1	1	1584	14	46315	1	Cluster-7410.66786	0
GO:0008295	spermidine biosynthetic process	biological_process	0.41532	1	1	1584	14	46315	1	Cluster-7410.66786	0
GO:0009725	response to hormone	biological_process	0.41635	1	5	1584	117	46315	3	Cluster-7410.83650,Cluster-7410.9260,Cluster-7410.58339	2	Cluster-7410.61909,Cluster-7410.60078
GO:0007007	inner mitochondrial membrane organization	biological_process	0.41646	1	1	1584	15	46315	0		1	Cluster-7410.118148
GO:0042407	cristae formation	biological_process	0.41646	1	1	1584	15	46315	0		1	Cluster-7410.118148
GO:0044284	mitochondrial crista junction	cellular_component	0.41646	1	1	1584	15	46315	0		1	Cluster-7410.118148
GO:0061617	MICOS complex	cellular_component	0.41646	1	1	1584	15	46315	0		1	Cluster-7410.118148
GO:0030162	regulation of proteolysis	biological_process	0.41755	1	3	1584	69	46315	3	Cluster-7410.73291,Cluster-7410.62072,Cluster-7410.68326	0
GO:0004664	prephenate dehydratase activity	molecular_function	0.41758	1	1	1584	15	46315	0		1	Cluster-7410.84968
GO:0004017	adenylate kinase activity	molecular_function	0.41892	1	2	1584	38	46315	1	Cluster-7410.34560	1	Cluster-7410.6833
GO:1902554	serine/threonine protein kinase complex	cellular_component	0.4192	1	1	1584	13	46315	0		1	Cluster-7410.26092
GO:0009967	positive regulation of signal transduction	biological_process	0.41934	1	3	1584	68	46315	2	Cluster-7410.81649,Cluster-7410.51979	1	Cluster-31454.0
GO:0010647	positive regulation of cell communication	biological_process	0.41934	1	3	1584	68	46315	2	Cluster-7410.81649,Cluster-7410.51979	1	Cluster-31454.0
GO:0023056	positive regulation of signaling	biological_process	0.41934	1	3	1584	68	46315	2	Cluster-7410.81649,Cluster-7410.51979	1	Cluster-31454.0
GO:0030234	enzyme regulator activity	molecular_function	0.41957	1	30	1584	797	46315	21	Cluster-7410.65466,Cluster-7410.73291,Cluster-7410.67884,Cluster-7410.105550,Cluster-7410.67874,Cluster-7410.95958,Cluster-7410.106969,Cluster-7410.62072,Cluster-7410.61082,Cluster-7410.26871,Cluster-7410.70427,Cluster-7410.5842,Cluster-7410.72009,Cluster-7410.67292,Cluster-7410.38272,Cluster-7410.68326,Cluster-7410.66285,Cluster-7410.43139,Cluster-7410.8597,Cluster-7410.112985,Cluster-7410.56425	9	Cluster-7410.12840,Cluster-7410.109127,Cluster-7410.13767,Cluster-7410.33223,Cluster-7410.8575,Cluster-7410.113733,Cluster-7410.12238,Cluster-7410.113314,Cluster-7410.48414
GO:0004814	arginine-tRNA ligase activity	molecular_function	0.41963	1	1	1584	14	46315	0		1	Cluster-40334.0
GO:0006420	arginyl-tRNA aminoacylation	biological_process	0.41963	1	1	1584	14	46315	0		1	Cluster-40334.0
GO:0017006	protein-tetrapyrrole linkage	biological_process	0.42178	1	1	1584	14	46315	1	Cluster-7410.96243	0
GO:0042651	thylakoid membrane	cellular_component	0.42218	1	4	1584	90	46315	0		4	Cluster-7410.53207,Cluster-7410.71454,Cluster-7410.11216,Cluster-7410.40801
GO:0034645	cellular macromolecule biosynthetic process	biological_process	0.42253	1	261	1584	7136	46315	174	Cluster-7410.72520,Cluster-7410.19370,Cluster-7410.19979,Cluster-7410.93673,Cluster-7410.58246,Cluster-7410.96986,Cluster-7410.72063,Cluster-7410.18063,Cluster-7410.30696,Cluster-7410.67058,Cluster-7410.49565,Cluster-7410.35871,Cluster-7410.42129,Cluster-7410.106020,Cluster-7410.111689,Cluster-7410.72504,Cluster-7410.67591,Cluster-7410.1240,Cluster-7410.38975,Cluster-7410.59462,Cluster-7410.3213,…	87	Cluster-37228.0,Cluster-7410.46978,Cluster-7410.9927,Cluster-7410.113733,Cluster-7410.37408,Cluster-7410.33109,Cluster-26100.0,Cluster-7410.14582,Cluster-7410.10869,Cluster-7410.49798,Cluster-7410.88861,Cluster-7410.57366,Cluster-7410.39479,Cluster-7410.57140,Cluster-7410.3216,Cluster-7410.19872,Cluster-7410.119055,Cluster-7410.66806,Cluster-7410.68365,Cluster-12734.0,Cluster-7410.113865,Cluster-…
GO:0000793	condensed chromosome	cellular_component	0.42393	1	9	1584	223	46315	7	Cluster-24066.0,Cluster-7410.51979,Cluster-7410.74883,Cluster-7410.66827,Cluster-21016.0,Cluster-27265.2,Cluster-7410.96753	2	Cluster-7410.13767,Cluster-7410.88789
GO:0004713	protein tyrosine kinase activity	molecular_function	0.42411	1	1	1584	14	46315	0		1	Cluster-41711.0
GO:0010605	negative regulation of macromolecule metabolic process	biological_process	0.4257	1	9	1584	232	46315	7	Cluster-7410.73291,Cluster-7410.81649,Cluster-7410.80410,Cluster-7410.68326,Cluster-36185.0,Cluster-7410.111689,Cluster-7410.62072	2	Cluster-7410.113865,Cluster-7410.113866
GO:0009101	glycoprotein biosynthetic process	biological_process	0.42625	1	10	1584	245	46315	8	Cluster-7410.68142,Cluster-7410.66320,Cluster-7410.65988,Cluster-7410.65987,Cluster-7410.15736,Cluster-7410.67591,Cluster-7410.88728,Cluster-7410.104668	2	Cluster-7410.37408,Cluster-7410.57140
GO:0008289	lipid binding	molecular_function	0.42686	1	13	1584	320	46315	8	Cluster-7410.27552,Cluster-7410.31936,Cluster-7410.95062,Cluster-7410.27550,Cluster-7410.52193,Cluster-7410.44802,Cluster-7410.56809,Cluster-7410.24784	5	Cluster-7410.8443,Cluster-7410.85669,Cluster-7410.9714,Cluster-7410.108775,Cluster-7410.40767
GO:0019684	photosynthesis, light reaction	biological_process	0.42778	1	5	1584	121	46315	2	Cluster-7410.25228,Cluster-7410.5079	3	Cluster-7410.106404,Cluster-7410.43846,Cluster-7410.53207
GO:0006480	N-terminal protein amino acid methylation	biological_process	0.42795	1	1	1584	13	46315	1	Cluster-7410.105085	0
GO:0031365	N-terminal protein amino acid modification	biological_process	0.42795	1	1	1584	13	46315	1	Cluster-7410.105085	0
GO:0004888	transmembrane signaling receptor activity	molecular_function	0.42845	1	14	1584	366	46315	7	Cluster-7410.79973,Cluster-7410.71364,Cluster-7410.77449,Cluster-7410.101169,Cluster-7410.40312,Cluster-7410.101731,Cluster-7410.74234	7	Cluster-7410.59514,Cluster-7410.12238,Cluster-7410.57457,Cluster-7410.113733,Cluster-7410.110237,Cluster-3715.0,Cluster-21620.0
GO:0001906	cell killing	biological_process	0.43096	1	3	1584	65	46315	1	Cluster-7410.22031	2	Cluster-7410.85678,Cluster-7410.12755
GO:0042601	endospore-forming forespore	cellular_component	0.43196	1	1	1584	15	46315	0		1	Cluster-7410.26849
GO:0042763	intracellular immature spore	cellular_component	0.43196	1	1	1584	15	46315	0		1	Cluster-7410.26849
GO:0009100	glycoprotein metabolic process	biological_process	0.43263	1	10	1584	246	46315	8	Cluster-7410.65987,Cluster-7410.65988,Cluster-7410.66320,Cluster-7410.68142,Cluster-7410.88728,Cluster-7410.104668,Cluster-7410.67591,Cluster-7410.15736	2	Cluster-7410.37408,Cluster-7410.57140
GO:0042221	response to chemical	biological_process	0.43274	1	31	1584	825	46315	19	Cluster-7410.83650,Cluster-7410.50050,Cluster-7410.7446,Cluster-7410.22650,Cluster-7410.105980,Cluster-7410.65100,Cluster-7410.51979,Cluster-7410.65105,Cluster-7410.81649,Cluster-7410.9260,Cluster-7410.72186,Cluster-39328.0,Cluster-7410.66919,Cluster-7410.105692,Cluster-7410.65978,Cluster-7410.58339,Cluster-7410.60371,Cluster-7410.77449,Cluster-7410.71364	12	Cluster-7410.50550,Cluster-7410.113733,Cluster-7410.35228,Cluster-7410.109743,Cluster-7410.116040,Cluster-7410.8817,Cluster-7410.58086,Cluster-7410.101758,Cluster-7410.85678,Cluster-7410.60078,Cluster-7410.70222,Cluster-7410.61909
GO:0080134	regulation of response to stress	biological_process	0.43327	1	3	1584	73	46315	3	Cluster-7410.3516,Cluster-7410.6083,Cluster-32652.0	0
GO:0004556	alpha-amylase activity	molecular_function	0.4344	1	1	1584	13	46315	1	Cluster-7410.52308	0
GO:0004725	protein tyrosine phosphatase activity	molecular_function	0.43556	1	2	1584	36	46315	2	Cluster-7410.80694,Cluster-7410.70755	0
GO:0009425	bacterial-type flagellum basal body	cellular_component	0.4361	1	1	1584	17	46315	0		1	Cluster-7410.113733
GO:0005890	sodium:potassium-exchanging ATPase complex	cellular_component	0.43641	1	1	1584	18	46315	1	Cluster-7410.102816	0
GO:0042262	DNA protection	biological_process	0.43651	1	1	1584	13	46315	1	Cluster-7410.108752	0
GO:0007005	mitochondrion organization	biological_process	0.43776	1	8	1584	206	46315	4	Cluster-7410.104130,Cluster-7410.64142,Cluster-7410.107261,Cluster-7410.17291	4	Cluster-7410.118148,Cluster-7410.88789,Cluster-9064.0,Cluster-7410.30273
GO:0016226	iron-sulfur cluster assembly	biological_process	0.43982	1	2	1584	38	46315	1	Cluster-7410.40034	1	Cluster-7410.49798
GO:0031163	metallo-sulfur cluster assembly	biological_process	0.43982	1	2	1584	38	46315	1	Cluster-7410.40034	1	Cluster-7410.49798
GO:0044036	cell wall macromolecule metabolic process	biological_process	0.4404	1	5	1584	116	46315	4	Cluster-7410.18063,Cluster-7410.66389,Cluster-7410.66390,Cluster-40051.0	1	Cluster-7410.109127
GO:0051213	dioxygenase activity	molecular_function	0.44082	1	6	1584	147	46315	2	Cluster-7410.32540,Cluster-7410.105980	4	Cluster-7410.10213,Cluster-21059.0,Cluster-7410.68071,Cluster-7410.32100
GO:0004748	ribonucleoside-diphosphate reductase activity, thioredoxin disulfide as acceptor	molecular_function	0.44085	1	1	1584	15	46315	0		1	Cluster-7410.72851
GO:0005971	ribonucleoside-diphosphate reductase complex	cellular_component	0.44085	1	1	1584	15	46315	0		1	Cluster-7410.72851
GO:0061731	ribonucleoside-diphosphate reductase activity	molecular_function	0.44085	1	1	1584	15	46315	0		1	Cluster-7410.72851
GO:0050793	regulation of developmental process	biological_process	0.44189	1	3	1584	69	46315	2	Cluster-7410.77449,Cluster-19217.0	1	Cluster-7410.7766
GO:0000723	telomere maintenance	biological_process	0.44236	1	3	1584	63	46315	2	Cluster-7410.71044,Cluster-7410.85440	1	Cluster-7410.87025
GO:0032200	telomere organization	biological_process	0.44236	1	3	1584	63	46315	2	Cluster-7410.71044,Cluster-7410.85440	1	Cluster-7410.87025
GO:0060249	anatomical structure homeostasis	biological_process	0.44236	1	3	1584	63	46315	2	Cluster-7410.85440,Cluster-7410.71044	1	Cluster-7410.87025
GO:0009522	photosystem I	cellular_component	0.44244	1	4	1584	107	46315	3	Cluster-7410.66655,Cluster-7410.73693,Cluster-7410.66646	1	Cluster-7410.109744
GO:0010033	response to organic substance	biological_process	0.44281	1	8	1584	200	46315	6	Cluster-7410.9260,Cluster-7410.83650,Cluster-7410.51979,Cluster-7410.58339,Cluster-7410.81649,Cluster-7410.77449	2	Cluster-7410.60078,Cluster-7410.61909
GO:0000162	tryptophan biosynthetic process	biological_process	0.44293	1	5	1584	115	46315	3	Cluster-7410.27082,Cluster-7410.16935,Cluster-7410.98505	2	Cluster-7410.11061,Cluster-7410.84968
GO:0006571	tyrosine biosynthetic process	biological_process	0.44293	1	5	1584	115	46315	3	Cluster-7410.27082,Cluster-7410.16935,Cluster-7410.98505	2	Cluster-7410.11061,Cluster-7410.84968
GO:0009073	aromatic amino acid family biosynthetic process	biological_process	0.44293	1	5	1584	115	46315	3	Cluster-7410.16935,Cluster-7410.98505,Cluster-7410.27082	2	Cluster-7410.84968,Cluster-7410.11061
GO:0009094	L-phenylalanine biosynthetic process	biological_process	0.44293	1	5	1584	115	46315	3	Cluster-7410.27082,Cluster-7410.98505,Cluster-7410.16935	2	Cluster-7410.11061,Cluster-7410.84968
GO:0009095	aromatic amino acid family biosynthetic process, prephenate pathway	biological_process	0.44293	1	5	1584	115	46315	3	Cluster-7410.27082,Cluster-7410.98505,Cluster-7410.16935	2	Cluster-7410.11061,Cluster-7410.84968
GO:0046219	indolalkylamine biosynthetic process	biological_process	0.44293	1	5	1584	115	46315	3	Cluster-7410.98505,Cluster-7410.16935,Cluster-7410.27082	2	Cluster-7410.84968,Cluster-7410.11061
GO:1902223	erythrose 4-phosphate/phosphoenolpyruvate family amino acid biosynthetic process	biological_process	0.44293	1	5	1584	115	46315	3	Cluster-7410.27082,Cluster-7410.16935,Cluster-7410.98505	2	Cluster-7410.11061,Cluster-7410.84968
GO:0005578	proteinaceous extracellular matrix	cellular_component	0.44327	1	5	1584	121	46315	2	Cluster-7410.15158,Cluster-7410.115244	3	Cluster-7410.40767,Cluster-7410.5108,Cluster-7410.114752
GO:1901682	sulfur compound transmembrane transporter activity	molecular_function	0.44349	1	2	1584	39	46315	1	Cluster-7410.87548	1	Cluster-7410.19297
GO:0004185	serine-type carboxypeptidase activity	molecular_function	0.44517	1	4	1584	104	46315	3	Cluster-7410.56047,Cluster-7410.814,Cluster-7410.105319	1	Cluster-7410.106770
GO:0022603	regulation of anatomical structure morphogenesis	biological_process	0.44664	1	2	1584	44	46315	1	Cluster-19217.0	1	Cluster-7410.7766
GO:0009055	electron carrier activity	molecular_function	0.44668	1	20	1584	541	46315	15	Cluster-7410.9041,Cluster-7410.48066,Cluster-7410.19119,Cluster-7410.86598,Cluster-7410.100712,Cluster-7410.2404,Cluster-7410.58592,Cluster-7410.42597,Cluster-7410.55108,Cluster-7410.5079,Cluster-7410.22756,Cluster-7410.106020,Cluster-7410.61496,Cluster-7410.111343,Cluster-7410.49250	5	Cluster-7410.83214,Cluster-7410.43846,Cluster-7410.115209,Cluster-7410.12049,Cluster-7410.11699
GO:0014065	phosphatidylinositol 3-kinase signaling	biological_process	0.44755	1	1	1584	17	46315	0		1	Cluster-31454.0
GO:0014066	regulation of phosphatidylinositol 3-kinase signaling	biological_process	0.44755	1	1	1584	17	46315	0		1	Cluster-31454.0
GO:0014068	positive regulation of phosphatidylinositol 3-kinase signaling	biological_process	0.44755	1	1	1584	17	46315	0		1	Cluster-31454.0
GO:0043548	phosphatidylinositol 3-kinase binding	molecular_function	0.44755	1	1	1584	17	46315	0		1	Cluster-31454.0
GO:0048015	phosphatidylinositol-mediated signaling	biological_process	0.44755	1	1	1584	17	46315	0		1	Cluster-31454.0
GO:0048017	inositol lipid-mediated signaling	biological_process	0.44755	1	1	1584	17	46315	0		1	Cluster-31454.0
GO:0019033	viral tegument	cellular_component	0.45031	1	2	1584	45	46315	1	Cluster-7410.72480	1	Cluster-7410.25513
GO:0016725	oxidoreductase activity, acting on CH or CH2 groups	molecular_function	0.45084	1	2	1584	39	46315	1	Cluster-7410.55882	1	Cluster-7410.72851
GO:0008716	D-alanine-D-alanine ligase activity	molecular_function	0.45266	1	1	1584	13	46315	0		1	Cluster-7410.109127
GO:0046144	D-alanine family amino acid metabolic process	biological_process	0.45266	1	1	1584	13	46315	0		1	Cluster-7410.109127
GO:0046436	D-alanine metabolic process	biological_process	0.45266	1	1	1584	13	46315	0		1	Cluster-7410.109127
GO:0003909	DNA ligase activity	molecular_function	0.45269	1	2	1584	39	46315	1	Cluster-7410.40034	1	Cluster-7410.11639
GO:0006664	glycolipid metabolic process	biological_process	0.45383	1	14	1584	349	46315	9	Cluster-7410.60720,Cluster-7410.14514,Cluster-7410.65824,Cluster-7410.94639,Cluster-7410.56216,Cluster-7410.11038,Cluster-7410.1647,Cluster-7410.55241,Cluster-7410.34481	5	Cluster-7410.49798,Cluster-7410.12238,Cluster-7410.4055,Cluster-7410.4054,Cluster-7410.66806
GO:0010207	photosystem II assembly	biological_process	0.45564	1	1	1584	18	46315	0		1	Cluster-7410.106404
GO:0019900	kinase binding	molecular_function	0.45731	1	3	1584	73	46315	1	Cluster-7410.69667	2	Cluster-7410.29275,Cluster-7410.88789
GO:0005741	mitochondrial outer membrane	cellular_component	0.45963	1	8	1584	212	46315	2	Cluster-7410.17291,Cluster-7410.64142	6	Cluster-7410.75759,Cluster-7410.88789,Cluster-7410.30273,Cluster-9064.0,Cluster-7410.45167,Cluster-7410.77572
GO:0031968	organelle outer membrane	cellular_component	0.45963	1	8	1584	212	46315	2	Cluster-7410.64142,Cluster-7410.17291	6	Cluster-7410.77572,Cluster-7410.45167,Cluster-7410.30273,Cluster-9064.0,Cluster-7410.88789,Cluster-7410.75759
GO:0004499	N,N-dimethylaniline monooxygenase activity	molecular_function	0.46001	1	2	1584	40	46315	2	Cluster-7410.73278,Cluster-7410.67903	0
GO:0006325	chromatin organization	biological_process	0.46014	1	11	1584	285	46315	6	Cluster-7410.73237,Cluster-7410.91116,Cluster-7410.3394,Cluster-7410.106864,Cluster-7410.23815,Cluster-7410.19549	5	Cluster-7410.11061,Cluster-7410.114078,Cluster-7410.6683,Cluster-7410.11272,Cluster-32068.0
GO:0005876	spindle microtubule	cellular_component	0.46092	1	3	1584	68	46315	1	Cluster-7410.74883	2	Cluster-7410.13767,Cluster-7410.88789
GO:0006098	pentose-phosphate shunt	biological_process	0.46596	1	8	1584	181	46315	6	Cluster-7410.39094,Cluster-7410.120805,Cluster-7410.59841,Cluster-7410.100237,Cluster-7410.77644,Cluster-7410.100920	2	Cluster-7410.63010,Cluster-7410.45045
GO:0000314	organellar small ribosomal subunit	cellular_component	0.46606	1	1	1584	18	46315	1	Cluster-7410.91884	0
GO:0005763	mitochondrial small ribosomal subunit	cellular_component	0.46606	1	1	1584	18	46315	1	Cluster-7410.91884	0
GO:0015935	small ribosomal subunit	cellular_component	0.46606	1	1	1584	18	46315	1	Cluster-7410.91884	0
GO:0051782	negative regulation of cell division	biological_process	0.46716	1	2	1584	45	46315	0		2	Cluster-7410.10742,Cluster-7410.112878
GO:0051494	negative regulation of cytoskeleton organization	biological_process	0.4677	1	2	1584	43	46315	2	Cluster-7410.44802,Cluster-7410.65824	0
GO:0005746	mitochondrial respiratory chain	cellular_component	0.4677	1	3	1584	77	46315	2	Cluster-7410.58592,Cluster-7410.55108	1	Cluster-7410.38501
GO:0033013	tetrapyrrole metabolic process	biological_process	0.46789	1	13	1584	323	46315	6	Cluster-7410.120805,Cluster-37952.0,Cluster-7410.89703,Cluster-7410.15005,Cluster-7410.30263,Cluster-7410.118788	7	Cluster-7410.115643,Cluster-7410.4140,Cluster-7410.115248,Cluster-7410.39418,Cluster-7410.73656,Cluster-7410.79463,Cluster-7410.106371
GO:0042822	pyridoxal phosphate metabolic process	biological_process	0.46841	1	1	1584	17	46315	1	Cluster-7410.46269	0
GO:0042823	pyridoxal phosphate biosynthetic process	biological_process	0.46841	1	1	1584	17	46315	1	Cluster-7410.46269	0
GO:0046184	aldehyde biosynthetic process	biological_process	0.46841	1	1	1584	17	46315	1	Cluster-7410.46269	0
GO:0031386	protein tag	molecular_function	0.46985	1	1	1584	19	46315	1	Cluster-7410.17013	0
GO:0030076	light-harvesting complex	cellular_component	0.47159	1	3	1584	76	46315	0		3	Cluster-38710.0,Cluster-7410.11216,Cluster-7410.43846
GO:0019438	aromatic compound biosynthetic process	biological_process	0.47184	1	197	1584	5371	46315	134	Cluster-7410.67580,Cluster-7410.1240,Cluster-7410.38975,Cluster-7410.6479,Cluster-7410.3213,Cluster-7410.30846,Cluster-7410.45311,Cluster-21108.0,Cluster-7410.44171,Cluster-36185.0,Cluster-7410.101991,Cluster-7410.66535,Cluster-37952.0,Cluster-7410.58217,Cluster-7410.119063,Cluster-7410.34203,Cluster-7410.55882,Cluster-31894.0,Cluster-7410.112865,Cluster-7410.100920,Cluster-7410.83886,Cluster-741…	63	Cluster-7410.3216,Cluster-7410.67426,Cluster-12734.0,Cluster-35595.0,Cluster-7410.52059,Cluster-7410.19872,Cluster-7410.79463,Cluster-7410.87185,Cluster-7410.43547,Cluster-7410.115248,Cluster-7410.10213,Cluster-7410.12047,Cluster-7410.28507,Cluster-7410.65765,Cluster-7410.12238,Cluster-7410.76501,Cluster-7410.94175,Cluster-7410.12265,Cluster-7410.117701,Cluster-7410.33109,Cluster-7410.111843,Clus…
GO:0016811	hydrolase activity, acting on carbon-nitrogen (but not peptide) bonds, in linear amides	molecular_function	0.47394	1	3	1584	70	46315	3	Cluster-7410.27984,Cluster-7410.22544,Cluster-7410.100780	0
GO:0030029	actin filament-based process	biological_process	0.47438	1	5	1584	131	46315	2	Cluster-7410.65824,Cluster-7410.44802	3	Cluster-7410.25507,Cluster-7410.32987,Cluster-3150.0
GO:0030036	actin cytoskeleton organization	biological_process	0.47438	1	5	1584	131	46315	2	Cluster-7410.65824,Cluster-7410.44802	3	Cluster-7410.32987,Cluster-7410.25507,Cluster-3150.0
GO:0006529	asparagine biosynthetic process	biological_process	0.47441	1	1	1584	15	46315	1	Cluster-7410.65277	0
GO:0005891	voltage-gated calcium channel complex	cellular_component	0.47554	1	1	1584	16	46315	0		1	Cluster-7410.37858
GO:0034704	calcium channel complex	cellular_component	0.47554	1	1	1584	16	46315	0		1	Cluster-7410.37858
GO:0070206	protein trimerization	biological_process	0.47563	1	3	1584	67	46315	1	Cluster-7410.17343	2	Cluster-7410.24534,Cluster-7410.20370
GO:0012507	ER to Golgi transport vesicle membrane	cellular_component	0.4769	1	3	1584	64	46315	0		3	Cluster-7410.59514,Cluster-7410.6833,Cluster-7410.43546
GO:0030127	COPII vesicle coat	cellular_component	0.4769	1	3	1584	64	46315	0		3	Cluster-7410.43546,Cluster-7410.6833,Cluster-7410.59514
GO:0030134	ER to Golgi transport vesicle	cellular_component	0.4769	1	3	1584	64	46315	0		3	Cluster-7410.6833,Cluster-7410.59514,Cluster-7410.43546
GO:0016787	hydrolase activity	molecular_function	0.47757	1	262	1584	7172	46315	161	Cluster-7410.50650,Cluster-7410.28740,Cluster-7410.1647,Cluster-40051.0,Cluster-7410.73237,Cluster-7410.82831,Cluster-7410.52308,Cluster-7410.66344,Cluster-7410.28259,Cluster-7410.120091,Cluster-7410.72009,Cluster-7410.70590,Cluster-7410.80885,Cluster-7410.55241,Cluster-7410.72186,Cluster-7410.87314,Cluster-7410.4031,Cluster-7410.84748,Cluster-7410.67871,Cluster-7410.91671,Cluster-7410.56839,Clus…	101	Cluster-7410.88789,Cluster-7410.87025,Cluster-41711.0,Cluster-7410.26768,Cluster-7410.9546,Cluster-7410.5108,Cluster-7410.40767,Cluster-7410.70552,Cluster-7410.47474,Cluster-7410.105946,Cluster-19814.0,Cluster-7410.115643,Cluster-7410.95525,Cluster-7410.113314,Cluster-7410.104965,Cluster-7410.11272,Cluster-7410.113233,Cluster-7410.23410,Cluster-7410.113866,Cluster-7410.106770,Cluster-7410.4055,Cl…
GO:0022884	macromolecule transmembrane transporter activity	molecular_function	0.47797	1	2	1584	43	46315	1	Cluster-7410.65534	1	Cluster-7410.40767
GO:0018130	heterocycle biosynthetic process	biological_process	0.47825	1	201	1584	5484	46315	137	Cluster-7410.106232,Cluster-7410.101992,Cluster-7410.72504,Cluster-7410.111689,Cluster-7410.29968,Cluster-7410.59237,Cluster-7410.35871,Cluster-7410.28087,Cluster-9256.0,Cluster-7410.49565,Cluster-7410.89703,Cluster-7410.68517,Cluster-7410.60102,Cluster-7410.30696,Cluster-7410.69478,Cluster-7410.87548,Cluster-7410.40312,Cluster-7410.82831,Cluster-7410.96986,Cluster-7410.82289,Cluster-7410.93673,C…	64	Cluster-7410.57366,Cluster-7410.88861,Cluster-7410.9292,Cluster-7410.10869,Cluster-7410.4140,Cluster-7410.14582,Cluster-7410.114941,Cluster-7410.84968,Cluster-7410.111863,Cluster-7410.91640,Cluster-26100.0,Cluster-7410.111843,Cluster-7410.33109,Cluster-7410.113733,Cluster-7410.9927,Cluster-7410.65613,Cluster-37228.0,Cluster-7410.88789,Cluster-7410.94175,Cluster-7410.76501,Cluster-7410.12238,Clust…
GO:0003688	DNA replication origin binding	molecular_function	0.47894	1	1	1584	16	46315	1	Cluster-7410.66400	0
GO:0039713	viral factory	cellular_component	0.47894	1	1	1584	16	46315	1	Cluster-7410.66400	0
GO:0039715	nuclear viral factory	cellular_component	0.47894	1	1	1584	16	46315	1	Cluster-7410.66400	0
GO:0046809	replication compartment	cellular_component	0.47894	1	1	1584	16	46315	1	Cluster-7410.66400	0
GO:0006302	double-strand break repair	biological_process	0.47956	1	3	1584	69	46315	2	Cluster-7410.39094,Cluster-17114.0	1	Cluster-7410.87439
GO:0031514	motile cilium	cellular_component	0.47983	1	4	1584	90	46315	2	Cluster-7410.68734,Cluster-7410.66827	2	Cluster-7410.88789,Cluster-7410.114762
GO:0034061	DNA polymerase activity	molecular_function	0.48008	1	11	1584	289	46315	7	Cluster-7410.81649,Cluster-7410.63648,Cluster-7410.19138,Cluster-7410.105409,Cluster-7410.120091,Cluster-7410.8915,Cluster-7410.19370	4	Cluster-7410.12238,Cluster-7410.111843,Cluster-7410.113733,Cluster-7410.6665
GO:0044445	cytosolic part	cellular_component	0.48009	1	5	1584	120	46315	2	Cluster-7410.26630,Cluster-7410.67642	3	Cluster-7410.11061,Cluster-7410.25507,Cluster-7410.26092
GO:0003678	DNA helicase activity	molecular_function	0.48078	1	14	1584	340	46315	8	Cluster-7410.28259,Cluster-7410.107395,Cluster-7410.71044,Cluster-7410.87314,Cluster-7410.97342,Cluster-7410.85878,Cluster-7410.94015,Cluster-7410.82831	6	Cluster-37228.0,Cluster-7410.39418,Cluster-7410.9546,Cluster-7410.9019,Cluster-7410.39814,Cluster-7410.87025
GO:0004861	cyclin-dependent protein serine/threonine kinase inhibitor activity	molecular_function	0.48165	1	1	1584	16	46315	1	Cluster-7410.70427	0
GO:0009059	macromolecule biosynthetic process	biological_process	0.48274	1	262	1584	7228	46315	174	Cluster-7410.47577,Cluster-7410.77355,Cluster-7410.69667,Cluster-7410.44145,Cluster-7410.106351,Cluster-7410.79572,Cluster-7410.23359,Cluster-7410.88728,Cluster-7410.18167,Cluster-7410.55002,Cluster-7410.43422,Cluster-7410.66400,Cluster-7410.8915,Cluster-7410.39309,Cluster-7410.19138,Cluster-7410.63648,Cluster-7410.68142,Cluster-7410.102162,Cluster-7410.43139,Cluster-7410.40518,Cluster-7410.66390…	88	Cluster-15250.0,Cluster-7410.20370,Cluster-7410.86995,Cluster-7410.8734,Cluster-7410.39418,Cluster-7410.6665,Cluster-29287.0,Cluster-7410.21044,Cluster-7410.80573,Cluster-7410.80571,Cluster-7410.60078,Cluster-7410.121569,Cluster-7410.23201,Cluster-20980.0,Cluster-7410.75757,Cluster-7410.70331,Cluster-7410.42988,Cluster-7410.9714,Cluster-7410.76140,Cluster-7410.85669,Cluster-7410.109790,Cluster-74…
GO:0004872	receptor activity	molecular_function	0.48333	1	23	1584	612	46315	12	Cluster-7410.101731,Cluster-7410.106969,Cluster-7410.74234,Cluster-7410.95062,Cluster-7410.30189,Cluster-7410.40312,Cluster-7410.101169,Cluster-7410.71364,Cluster-7410.96243,Cluster-7410.120039,Cluster-7410.77449,Cluster-7410.79973	11	Cluster-7410.33277,Cluster-7410.113733,Cluster-7410.57457,Cluster-7410.59514,Cluster-7410.94290,Cluster-21620.0,Cluster-7410.110237,Cluster-7410.66806,Cluster-3715.0,Cluster-7410.12238,Cluster-7410.9714
GO:0008252	nucleotidase activity	molecular_function	0.4836	1	1	1584	16	46315	0		1	Cluster-7410.29347
GO:0008253	5'-nucleotidase activity	molecular_function	0.4836	1	1	1584	16	46315	0		1	Cluster-7410.29347
GO:0005230	extracellular ligand-gated ion channel activity	molecular_function	0.4838	1	3	1584	70	46315	2	Cluster-7410.101731,Cluster-7410.40312	1	Cluster-7410.110237
GO:0036442	hydrogen-exporting ATPase activity	molecular_function	0.48385	1	2	1584	42	46315	0		2	Cluster-35595.0,Cluster-7410.4968
GO:0046961	proton-transporting ATPase activity, rotational mechanism	molecular_function	0.48385	1	2	1584	42	46315	0		2	Cluster-35595.0,Cluster-7410.4968
GO:0016813	hydrolase activity, acting on carbon-nitrogen (but not peptide) bonds, in linear amidines	molecular_function	0.48447	1	1	1584	19	46315	1	Cluster-7410.22321	0
GO:0016597	amino acid binding	molecular_function	0.48611	1	4	1584	85	46315	3	Cluster-7410.55047,Cluster-7410.29048,Cluster-7410.27223	1	Cluster-7410.84968
GO:0043242	negative regulation of protein complex disassembly	biological_process	0.4873	1	2	1584	47	46315	2	Cluster-7410.65824,Cluster-7410.44802	0
GO:0019530	taurine metabolic process	biological_process	0.48823	1	1	1584	14	46315	1	Cluster-7410.32540	0
GO:0000096	sulfur amino acid metabolic process	biological_process	0.48853	1	4	1584	101	46315	4	Cluster-7410.84018,Cluster-7410.69858,Cluster-7410.67580,Cluster-7410.32540	0
GO:0019682	glyceraldehyde-3-phosphate metabolic process	biological_process	0.48942	1	8	1584	185	46315	6	Cluster-7410.39094,Cluster-7410.120805,Cluster-7410.59841,Cluster-7410.100237,Cluster-7410.77644,Cluster-7410.100920	2	Cluster-7410.63010,Cluster-7410.45045
GO:0033588	Elongator holoenzyme complex	cellular_component	0.48971	1	1	1584	18	46315	0		1	Cluster-7410.15657
GO:0006432	phenylalanyl-tRNA aminoacylation	biological_process	0.4901	1	1	1584	17	46315	1	Cluster-7410.106020	0
GO:0031334	positive regulation of protein complex assembly	biological_process	0.4908	1	2	1584	50	46315	0		2	Cluster-7410.25507,Cluster-3150.0
GO:0032273	positive regulation of protein polymerization	biological_process	0.4908	1	2	1584	50	46315	0		2	Cluster-7410.25507,Cluster-3150.0
GO:0044089	positive regulation of cellular component biogenesis	biological_process	0.4908	1	2	1584	50	46315	0		2	Cluster-3150.0,Cluster-7410.25507
GO:0051495	positive regulation of cytoskeleton organization	biological_process	0.4908	1	2	1584	50	46315	0		2	Cluster-3150.0,Cluster-7410.25507
GO:0006778	porphyrin-containing compound metabolic process	biological_process	0.49202	1	10	1584	240	46315	6	Cluster-7410.118788,Cluster-7410.30263,Cluster-7410.15005,Cluster-7410.89703,Cluster-37952.0,Cluster-7410.120805	4	Cluster-7410.106371,Cluster-7410.73656,Cluster-7410.39418,Cluster-7410.115643
GO:0006625	protein targeting to peroxisome	biological_process	0.49236	1	1	1584	21	46315	0		1	Cluster-7410.12238
GO:0043574	peroxisomal transport	biological_process	0.49236	1	1	1584	21	46315	0		1	Cluster-7410.12238
GO:0072662	protein localization to peroxisome	biological_process	0.49236	1	1	1584	21	46315	0		1	Cluster-7410.12238
GO:0072663	establishment of protein localization to peroxisome	biological_process	0.49236	1	1	1584	21	46315	0		1	Cluster-7410.12238
GO:0009404	toxin metabolic process	biological_process	0.49262	1	3	1584	69	46315	2	Cluster-11006.0,Cluster-7410.35364	1	Cluster-1016.0
GO:0072351	tricarboxylic acid biosynthetic process	biological_process	0.4948	1	1	1584	17	46315	0		1	Cluster-7410.12164
GO:0005829	cytosol	cellular_component	0.49488	1	5	1584	122	46315	2	Cluster-7410.26630,Cluster-7410.67642	3	Cluster-7410.26092,Cluster-7410.11061,Cluster-7410.25507
GO:0015980	energy derivation by oxidation of organic compounds	biological_process	0.49497	1	22	1584	604	46315	17	Cluster-7410.66028,Cluster-7410.69858,Cluster-7410.30712,Cluster-30977.0,Cluster-7410.28697,Cluster-7410.28087,Cluster-7410.100712,Cluster-7410.66782,Cluster-7410.106730,Cluster-7410.66655,Cluster-7410.80060,Cluster-7410.55108,Cluster-7410.66566,Cluster-7410.22756,Cluster-7410.66646,Cluster-7410.101211,Cluster-7410.58592	5	Cluster-7410.115826,Cluster-7410.55555,Cluster-7410.12049,Cluster-7410.83214,Cluster-7410.38501
GO:0019354	siroheme biosynthetic process	biological_process	0.49552	1	3	1584	59	46315	3	Cluster-7410.89703,Cluster-7410.120805,Cluster-37952.0	0
GO:0043115	precorrin-2 dehydrogenase activity	molecular_function	0.49552	1	3	1584	59	46315	3	Cluster-37952.0,Cluster-7410.120805,Cluster-7410.89703	0
GO:0046156	siroheme metabolic process	biological_process	0.49552	1	3	1584	59	46315	3	Cluster-7410.89703,Cluster-7410.120805,Cluster-37952.0	0
GO:0016709	oxidoreductase activity, acting on paired donors, with incorporation or reduction of molecular oxygen, NAD(P)H as one donor, and incorporation of one atom of oxygen	molecular_function	0.49645	1	3	1584	70	46315	3	Cluster-7410.74186,Cluster-7410.73278,Cluster-7410.67903	0
GO:0009507	chloroplast	cellular_component	0.49657	1	3	1584	72	46315	2	Cluster-7410.32323,Cluster-7410.23118	1	Cluster-7410.28114
GO:0009536	plastid	cellular_component	0.49657	1	3	1584	72	46315	2	Cluster-7410.32323,Cluster-7410.23118	1	Cluster-7410.28114
GO:0019783	ubiquitin-like protein-specific protease activity	molecular_function	0.49716	1	2	1584	40	46315	0		2	Cluster-7410.40767,Cluster-7410.5108
GO:0016717	oxidoreductase activity, acting on paired donors, with oxidation of a pair of donors resulting in the reduction of molecular oxygen to two molecules of water	molecular_function	0.49862	1	1	1584	20	46315	1	Cluster-7410.98501	0
GO:0046782	regulation of viral transcription	biological_process	0.49908	1	1	1584	19	46315	0		1	Cluster-7410.117701
GO:1903900	regulation of viral life cycle	biological_process	0.49908	1	1	1584	19	46315	0		1	Cluster-7410.117701
GO:0031555	transcriptional attenuation	biological_process	0.49964	1	1	1584	23	46315	1	Cluster-7410.87880	0
GO:0031556	transcriptional attenuation by ribosome	biological_process	0.49964	1	1	1584	23	46315	1	Cluster-7410.87880	0
GO:0034464	BBSome	cellular_component	0.50186	1	1	1584	20	46315	0		1	Cluster-7410.67218
GO:0019064	fusion of virus membrane with host plasma membrane	biological_process	0.50203	1	2	1584	46	46315	0		2	Cluster-7410.12047,Cluster-7410.8691
GO:0039663	membrane fusion involved in viral entry into host cell	biological_process	0.50203	1	2	1584	46	46315	0		2	Cluster-7410.8691,Cluster-7410.12047
GO:0044800	multi-organism membrane fusion	biological_process	0.50203	1	2	1584	46	46315	0		2	Cluster-7410.8691,Cluster-7410.12047
GO:0044803	multi-organism membrane organization	biological_process	0.50203	1	2	1584	46	46315	0		2	Cluster-7410.12047,Cluster-7410.8691
GO:0070588	calcium ion transmembrane transport	biological_process	0.50229	1	1	1584	17	46315	0		1	Cluster-7410.37858
GO:0051156	glucose 6-phosphate metabolic process	biological_process	0.50277	1	8	1584	186	46315	6	Cluster-7410.100237,Cluster-7410.120805,Cluster-7410.59841,Cluster-7410.39094,Cluster-7410.77644,Cluster-7410.100920	2	Cluster-7410.63010,Cluster-7410.45045
GO:0016756	glutathione gamma-glutamylcysteinyltransferase activity	molecular_function	0.50294	1	1	1584	19	46315	0		1	Cluster-7410.8817
GO:0046937	phytochelatin metabolic process	biological_process	0.50294	1	1	1584	19	46315	0		1	Cluster-7410.8817
GO:0046938	phytochelatin biosynthetic process	biological_process	0.50294	1	1	1584	19	46315	0		1	Cluster-7410.8817
GO:0009069	serine family amino acid metabolic process	biological_process	0.50351	1	14	1584	370	46315	7	Cluster-7410.95061,Cluster-7410.41834,Cluster-7410.32540,Cluster-7410.32655,Cluster-7410.38272,Cluster-7410.50945,Cluster-7410.107694	7	Cluster-7410.12047,Cluster-7410.28507,Cluster-7410.109767,Cluster-28649.0,Cluster-7410.26092,Cluster-7410.59514,Cluster-7410.6664
GO:0034593	phosphatidylinositol bisphosphate phosphatase activity	molecular_function	0.50481	1	1	1584	17	46315	1	Cluster-7410.4031	0
GO:0034596	phosphatidylinositol phosphate 4-phosphatase activity	molecular_function	0.50481	1	1	1584	17	46315	1	Cluster-7410.4031	0
GO:0034597	phosphatidylinositol-4,5-bisphosphate 4-phosphatase activity	molecular_function	0.50481	1	1	1584	17	46315	1	Cluster-7410.4031	0
GO:0046839	phospholipid dephosphorylation	biological_process	0.50481	1	1	1584	17	46315	1	Cluster-7410.4031	0
GO:0046856	phosphatidylinositol dephosphorylation	biological_process	0.50481	1	1	1584	17	46315	1	Cluster-7410.4031	0
GO:0052866	phosphatidylinositol phosphate phosphatase activity	molecular_function	0.50481	1	1	1584	17	46315	1	Cluster-7410.4031	0
GO:0001897	cytolysis by symbiont of host cells	biological_process	0.50484	1	2	1584	45	46315	1	Cluster-7410.22031	1	Cluster-7410.12755
GO:0019836	hemolysis by symbiont of host erythrocytes	biological_process	0.50484	1	2	1584	45	46315	1	Cluster-7410.22031	1	Cluster-7410.12755
GO:1902531	regulation of intracellular signal transduction	biological_process	0.50815	1	3	1584	75	46315	2	Cluster-7410.51979,Cluster-7410.81649	1	Cluster-31454.0
GO:0007129	synapsis	biological_process	0.50929	1	1	1584	19	46315	1	Cluster-7410.66827	0
GO:0007130	synaptonemal complex assembly	biological_process	0.50929	1	1	1584	19	46315	1	Cluster-7410.66827	0
GO:0045143	homologous chromosome segregation	biological_process	0.50929	1	1	1584	19	46315	1	Cluster-7410.66827	0
GO:0070192	chromosome organization involved in meiosis	biological_process	0.50929	1	1	1584	19	46315	1	Cluster-7410.66827	0
GO:0070193	synaptonemal complex organization	biological_process	0.50929	1	1	1584	19	46315	1	Cluster-7410.66827	0
GO:0007606	sensory perception of chemical stimulus	biological_process	0.50946	1	5	1584	131	46315	3	Cluster-7410.71364,Cluster-7410.77449,Cluster-7410.79973	2	Cluster-21620.0,Cluster-28744.0
GO:0009620	response to fungus	biological_process	0.51043	1	1	1584	21	46315	1	Cluster-7410.67677	0
GO:0050832	defense response to fungus	biological_process	0.51043	1	1	1584	21	46315	1	Cluster-7410.67677	0
GO:0046416	D-amino acid metabolic process	biological_process	0.51212	1	1	1584	17	46315	0		1	Cluster-7410.109127
GO:0007126	meiotic nuclear division	biological_process	0.51273	1	2	1584	47	46315	2	Cluster-24066.0,Cluster-7410.66827	0
GO:1903046	meiotic cell cycle process	biological_process	0.51273	1	2	1584	47	46315	2	Cluster-24066.0,Cluster-7410.66827	0
GO:0070069	cytochrome complex	cellular_component	0.51328	1	9	1584	255	46315	5	Cluster-7410.48066,Cluster-7410.100712,Cluster-7410.58592,Cluster-7410.55108,Cluster-7410.22756	4	Cluster-7410.83214,Cluster-7410.19535,Cluster-7410.12049,Cluster-7410.38501
GO:0098772	molecular function regulator	molecular_function	0.5133	1	38	1584	1063	46315	24	Cluster-7410.56425,Cluster-7410.8597,Cluster-7410.43139,Cluster-7410.66285,Cluster-7410.38272,Cluster-7410.67292,Cluster-7410.70427,Cluster-7410.72009,Cluster-7410.26871,Cluster-7410.61082,Cluster-7410.95958,Cluster-7410.106969,Cluster-7410.16935,Cluster-7410.62072,Cluster-7410.103752,Cluster-7410.67884,Cluster-7410.73291,Cluster-7410.112985,Cluster-7410.68326,Cluster-7410.5842,Cluster-7410.67874…	14	Cluster-3715.0,Cluster-7410.32987,Cluster-7410.113314,Cluster-7410.12238,Cluster-7410.115340,Cluster-7410.42513,Cluster-7410.33223,Cluster-7410.109127,Cluster-7410.65490,Cluster-7410.48414,Cluster-7410.113733,Cluster-7410.8575,Cluster-7410.13767,Cluster-7410.12840
GO:0030430	host cell cytoplasm	cellular_component	0.51332	1	2	1584	46	46315	2	Cluster-7410.80410,Cluster-39328.0	0
GO:0006471	protein ADP-ribosylation	biological_process	0.5153	1	1	1584	17	46315	0		1	Cluster-7410.37408
GO:0044434	chloroplast part	cellular_component	0.51536	1	1	1584	17	46315	1	Cluster-7410.32323	0
GO:0044435	plastid part	cellular_component	0.51536	1	1	1584	17	46315	1	Cluster-7410.32323	0
GO:0006336	DNA replication-independent nucleosome assembly	biological_process	0.5164	1	1	1584	22	46315	1	Cluster-7410.23815	0
GO:0031055	chromatin remodeling at centromere	biological_process	0.5164	1	1	1584	22	46315	1	Cluster-7410.23815	0
GO:0034080	CENP-A containing nucleosome assembly	biological_process	0.5164	1	1	1584	22	46315	1	Cluster-7410.23815	0
GO:0034724	DNA replication-independent nucleosome organization	biological_process	0.5164	1	1	1584	22	46315	1	Cluster-7410.23815	0
GO:0043486	histone exchange	biological_process	0.5164	1	1	1584	22	46315	1	Cluster-7410.23815	0
GO:0061641	CENP-A containing chromatin organization	biological_process	0.5164	1	1	1584	22	46315	1	Cluster-7410.23815	0
GO:0031225	anchored component of membrane	cellular_component	0.51733	1	1	1584	18	46315	1	Cluster-7410.80885	0
GO:0006739	NADP metabolic process	biological_process	0.51734	1	8	1584	191	46315	6	Cluster-7410.39094,Cluster-7410.120805,Cluster-7410.100237,Cluster-7410.59841,Cluster-7410.100920,Cluster-7410.77644	2	Cluster-7410.45045,Cluster-7410.63010
GO:0031304	intrinsic component of mitochondrial inner membrane	cellular_component	0.51775	1	1	1584	20	46315	0		1	Cluster-7410.118148
GO:0031305	integral component of mitochondrial inner membrane	cellular_component	0.51775	1	1	1584	20	46315	0		1	Cluster-7410.118148
GO:0032592	integral component of mitochondrial membrane	cellular_component	0.51775	1	1	1584	20	46315	0		1	Cluster-7410.118148
GO:0098573	intrinsic component of mitochondrial membrane	cellular_component	0.51775	1	1	1584	20	46315	0		1	Cluster-7410.118148
GO:0006558	L-phenylalanine metabolic process	biological_process	0.51903	1	5	1584	127	46315	3	Cluster-7410.27082,Cluster-7410.98505,Cluster-7410.16935	2	Cluster-7410.11061,Cluster-7410.84968
GO:1902221	erythrose 4-phosphate/phosphoenolpyruvate family amino acid metabolic process	biological_process	0.51903	1	5	1584	127	46315	3	Cluster-7410.27082,Cluster-7410.16935,Cluster-7410.98505	2	Cluster-7410.11061,Cluster-7410.84968
GO:0044763	single-organism cellular process	biological_process	0.51921	1	498	1584	13862	46315	311	Cluster-7410.44171,Cluster-39328.0,Cluster-7410.69171,Cluster-7410.87036,Cluster-33587.0,Cluster-7410.16328,Cluster-7410.27984,Cluster-7410.119063,Cluster-37952.0,Cluster-7410.49230,Cluster-7410.15158,Cluster-7410.6479,Cluster-7410.66782,Cluster-7410.66561,Cluster-7410.30846,Cluster-7410.58592,Cluster-7410.98460,Cluster-7410.68734,Cluster-7410.60277,Cluster-7410.94013,Cluster-7410.34481,Cluster-7…	187	Cluster-7410.4055,Cluster-7410.106770,Cluster-7410.116040,Cluster-7410.113418,Cluster-7410.115321,Cluster-7410.55555,Cluster-7410.106371,Cluster-7410.75759,Cluster-7410.12164,Cluster-7410.67218,Cluster-7410.25507,Cluster-7410.116172,Cluster-7410.91513,Cluster-7410.71051,Cluster-7410.86993,Cluster-7410.54968,Cluster-7410.115248,Cluster-7410.52865,Cluster-7410.4968,Cluster-7410.76067,Cluster-7410.9…
GO:0009074	aromatic amino acid family catabolic process	biological_process	0.51973	1	1	1584	21	46315	1	Cluster-7410.27082	0
GO:0048500	signal recognition particle	cellular_component	0.51975	1	2	1584	52	46315	2	Cluster-7410.65100,Cluster-7410.80116	0
GO:0090533	cation-transporting ATPase complex	cellular_component	0.52046	1	1	1584	22	46315	1	Cluster-7410.102816	0
GO:0006522	alanine metabolic process	biological_process	0.52155	1	3	1584	69	46315	1	Cluster-7410.65277	2	Cluster-7410.109127,Cluster-20940.0
GO:0009078	pyruvate family amino acid metabolic process	biological_process	0.52155	1	3	1584	69	46315	1	Cluster-7410.65277	2	Cluster-7410.109127,Cluster-20940.0
GO:0005375	copper ion transmembrane transporter activity	molecular_function	0.52187	1	1	1584	22	46315	0		1	Cluster-7410.86993
GO:0035434	copper ion transmembrane transport	biological_process	0.52187	1	1	1584	22	46315	0		1	Cluster-7410.86993
GO:0003712	transcription cofactor activity	molecular_function	0.52593	1	12	1584	341	46315	10	Cluster-21108.0,Cluster-7410.3259,Cluster-7410.45311,Cluster-7410.76443,Cluster-21016.0,Cluster-7410.35364,Cluster-7410.11038,Cluster-7410.36236,Cluster-7410.40312,Cluster-7410.111689	2	Cluster-7410.52059,Cluster-7410.98281
GO:0010638	positive regulation of organelle organization	biological_process	0.52624	1	2	1584	53	46315	0		2	Cluster-7410.25507,Cluster-3150.0
GO:0017053	transcriptional repressor complex	cellular_component	0.52648	1	1	1584	19	46315	0		1	Cluster-7410.115321
GO:0001076	transcription factor activity, RNA polymerase II transcription factor binding	molecular_function	0.5273	1	9	1584	258	46315	7	Cluster-7410.40312,Cluster-7410.36236,Cluster-7410.111689,Cluster-7410.3259,Cluster-7410.76443,Cluster-21016.0,Cluster-7410.35364	2	Cluster-7410.98281,Cluster-7410.52059
GO:0001104	RNA polymerase II transcription cofactor activity	molecular_function	0.5273	1	9	1584	258	46315	7	Cluster-7410.40312,Cluster-7410.36236,Cluster-7410.111689,Cluster-7410.3259,Cluster-7410.76443,Cluster-21016.0,Cluster-7410.35364	2	Cluster-7410.98281,Cluster-7410.52059
GO:0044087	regulation of cellular component biogenesis	biological_process	0.52736	1	4	1584	112	46315	2	Cluster-7410.65824,Cluster-7410.44802	2	Cluster-7410.25507,Cluster-3150.0
GO:0015931	nucleobase-containing compound transport	biological_process	0.52836	1	5	1584	135	46315	3	Cluster-7410.65534,Cluster-7410.102645,Cluster-7410.66400	2	Cluster-26100.0,Cluster-7410.88789
GO:0005929	cilium	cellular_component	0.52891	1	4	1584	95	46315	2	Cluster-7410.66827,Cluster-7410.68734	2	Cluster-7410.88789,Cluster-7410.114762
GO:0009288	bacterial-type flagellum	cellular_component	0.52942	1	3	1584	75	46315	1	Cluster-7410.22227	2	Cluster-7410.113733,Cluster-41711.0
GO:0006352	DNA-templated transcription, initiation	biological_process	0.52966	1	12	1584	320	46315	6	Cluster-7410.119016,Cluster-7410.30696,Cluster-7410.3213,Cluster-7410.68117,Cluster-7410.73104,Cluster-7410.3214	6	Cluster-7410.111843,Cluster-7410.76140,Cluster-15250.0,Cluster-7410.6665,Cluster-7410.65765,Cluster-37228.0
GO:0008083	growth factor activity	molecular_function	0.53104	1	4	1584	113	46315	3	Cluster-7410.115244,Cluster-7410.18962,Cluster-7410.31936	1	Cluster-7410.107561
GO:0030291	protein serine/threonine kinase inhibitor activity	molecular_function	0.53155	1	1	1584	18	46315	1	Cluster-7410.70427	0
GO:0051345	positive regulation of hydrolase activity	biological_process	0.53271	1	1	1584	22	46315	0		1	Cluster-7410.32987
GO:0019637	organophosphate metabolic process	biological_process	0.53426	1	75	1584	2056	46315	42	Cluster-7410.77644,Cluster-7410.65824,Cluster-21455.0,Cluster-7410.26630,Cluster-7410.2405,Cluster-7410.106730,Cluster-7410.34560,Cluster-7410.88600,Cluster-7410.91157,Cluster-7410.1647,Cluster-7410.14514,Cluster-7410.28472,Cluster-7410.43139,Cluster-7410.55241,Cluster-7410.70205,Cluster-7410.36359,Cluster-7410.4031,Cluster-7410.100712,Cluster-7410.64566,Cluster-7410.59841,Cluster-7410.70590,Clus…	33	Cluster-7410.76067,Cluster-7410.9930,Cluster-7410.9927,Cluster-7410.65613,Cluster-7410.6833,Cluster-7410.29347,Cluster-7410.12049,Cluster-7410.80574,Cluster-7410.49798,Cluster-7410.45045,Cluster-7410.46080,Cluster-7410.80573,Cluster-7410.115826,Cluster-7410.63010,Cluster-7410.80571,Cluster-35595.0,Cluster-7410.43547,Cluster-7410.66806,Cluster-7410.68365,Cluster-7410.87185,Cluster-7410.4055,Cluste…
GO:0019829	cation-transporting ATPase activity	molecular_function	0.53494	1	3	1584	77	46315	1	Cluster-7410.74668	2	Cluster-7410.4968,Cluster-35595.0
GO:0042625	ATPase activity, coupled to transmembrane movement of ions	molecular_function	0.53494	1	3	1584	77	46315	1	Cluster-7410.74668	2	Cluster-7410.4968,Cluster-35595.0
GO:0005750	mitochondrial respiratory chain complex III	cellular_component	0.53517	1	1	1584	22	46315	0		1	Cluster-7410.38501
GO:0006122	mitochondrial electron transport, ubiquinol to cytochrome c	biological_process	0.53517	1	1	1584	22	46315	0		1	Cluster-7410.38501
GO:0045275	respiratory chain complex III	cellular_component	0.53517	1	1	1584	22	46315	0		1	Cluster-7410.38501
GO:0051220	cytoplasmic sequestering of protein	biological_process	0.53579	1	1	1584	19	46315	1	Cluster-7410.30052	0
GO:0042435	indole-containing compound biosynthetic process	biological_process	0.53624	1	5	1584	127	46315	3	Cluster-7410.27082,Cluster-7410.16935,Cluster-7410.98505	2	Cluster-7410.11061,Cluster-7410.84968
GO:0016799	hydrolase activity, hydrolyzing N-glycosyl compounds	molecular_function	0.53652	1	2	1584	54	46315	0		2	Cluster-7410.113865,Cluster-7410.113866
GO:0008556	potassium-transporting ATPase activity	molecular_function	0.53763	1	1	1584	21	46315	1	Cluster-7410.74668	0
GO:0000989	transcription factor activity, transcription factor binding	molecular_function	0.53778	1	12	1584	343	46315	10	Cluster-21108.0,Cluster-7410.3259,Cluster-7410.76443,Cluster-7410.45311,Cluster-21016.0,Cluster-7410.35364,Cluster-7410.11038,Cluster-7410.36236,Cluster-7410.40312,Cluster-7410.111689	2	Cluster-7410.52059,Cluster-7410.98281
GO:0070972	protein localization to endoplasmic reticulum	biological_process	0.53784	1	6	1584	159	46315	5	Cluster-7410.87314,Cluster-7410.65100,Cluster-7410.94015,Cluster-7410.80116,Cluster-7410.30052	1	Cluster-7410.10653
GO:0005657	replication fork	cellular_component	0.53789	1	16	1584	410	46315	8	Cluster-7410.94015,Cluster-7410.28259,Cluster-7410.97342,Cluster-7410.87314,Cluster-7410.85878,Cluster-7410.82831,Cluster-7410.107395,Cluster-7410.71044	8	Cluster-7410.39418,Cluster-7410.109790,Cluster-7410.9546,Cluster-7410.87025,Cluster-37228.0,Cluster-7410.39814,Cluster-7410.9927,Cluster-7410.9019
GO:0004140	dephospho-CoA kinase activity	molecular_function	0.53799	1	1	1584	21	46315	0		1	Cluster-7410.65613
GO:0044769	ATPase activity, coupled to transmembrane movement of ions, rotational mechanism	molecular_function	0.53815	1	2	1584	46	46315	0		2	Cluster-35595.0,Cluster-7410.4968
GO:0009767	photosynthetic electron transport chain	biological_process	0.5384	1	1	1584	20	46315	1	Cluster-7410.5079	0
GO:0042287	MHC protein binding	molecular_function	0.53849	1	1	1584	21	46315	1	Cluster-7410.61042	0
GO:0042289	MHC class II protein binding	molecular_function	0.53849	1	1	1584	21	46315	1	Cluster-7410.61042	0
GO:0004470	malic enzyme activity	molecular_function	0.53927	1	2	1584	60	46315	2	Cluster-7410.69858,Cluster-7410.80060	0
GO:0004471	malate dehydrogenase (decarboxylating) (NAD+) activity	molecular_function	0.53927	1	2	1584	60	46315	2	Cluster-7410.80060,Cluster-7410.69858	0
GO:0006108	malate metabolic process	biological_process	0.53927	1	2	1584	60	46315	2	Cluster-7410.80060,Cluster-7410.69858	0
GO:0005096	GTPase activator activity	molecular_function	0.54064	1	4	1584	101	46315	2	Cluster-7410.43139,Cluster-7410.38272	2	Cluster-7410.33223,Cluster-7410.13767
GO:0004568	chitinase activity	molecular_function	0.54072	1	1	1584	24	46315	1	Cluster-40051.0	0
GO:0051801	cytolysis in other organism involved in symbiotic interaction	biological_process	0.5413	1	2	1584	49	46315	1	Cluster-7410.22031	1	Cluster-7410.12755
GO:0052331	hemolysis in other organism involved in symbiotic interaction	biological_process	0.5413	1	2	1584	49	46315	1	Cluster-7410.22031	1	Cluster-7410.12755
GO:0016592	mediator complex	cellular_component	0.54133	1	9	1584	261	46315	7	Cluster-7410.35364,Cluster-21016.0,Cluster-7410.76443,Cluster-7410.3259,Cluster-7410.111689,Cluster-7410.36236,Cluster-7410.40312	2	Cluster-7410.52059,Cluster-7410.98281
GO:0098803	respiratory chain complex	cellular_component	0.54217	1	7	1584	206	46315	4	Cluster-7410.55108,Cluster-7410.100712,Cluster-7410.22756,Cluster-7410.58592	3	Cluster-7410.38501,Cluster-7410.83214,Cluster-7410.12049
GO:0007031	peroxisome organization	biological_process	0.54235	1	2	1584	57	46315	0		2	Cluster-7410.12238,Cluster-7410.7299
GO:0006024	glycosaminoglycan biosynthetic process	biological_process	0.54309	1	4	1584	100	46315	3	Cluster-7410.66389,Cluster-7410.66390,Cluster-7410.18063	1	Cluster-7410.109127
GO:0044801	single-organism membrane fusion	biological_process	0.54478	1	3	1584	80	46315	1	Cluster-7410.17291	2	Cluster-7410.30273,Cluster-7410.88789
GO:0006359	regulation of transcription from RNA polymerase III promoter	biological_process	0.54552	1	1	1584	26	46315	1	Cluster-36185.0	0
GO:0009166	nucleotide catabolic process	biological_process	0.54652	1	1	1584	19	46315	0		1	Cluster-7410.29347
GO:1901292	nucleoside phosphate catabolic process	biological_process	0.54652	1	1	1584	19	46315	0		1	Cluster-7410.29347
GO:0009236	cobalamin biosynthetic process	biological_process	0.54707	1	3	1584	83	46315	1	Cluster-7410.30263	2	Cluster-7410.79463,Cluster-7410.115248
GO:0015232	heme transporter activity	molecular_function	0.54792	1	1	1584	23	46315	0		1	Cluster-7410.105264
GO:0031099	regeneration	biological_process	0.5486	1	1	1584	23	46315	1	Cluster-7410.101169	0
GO:0042246	tissue regeneration	biological_process	0.5486	1	1	1584	23	46315	1	Cluster-7410.101169	0
GO:0048589	developmental growth	biological_process	0.5486	1	1	1584	23	46315	1	Cluster-7410.101169	0
GO:0016052	carbohydrate catabolic process	biological_process	0.55078	1	9	1584	236	46315	4	Cluster-7410.36225,Cluster-7410.60277,Cluster-7410.76095,Cluster-7410.78094	5	Cluster-7410.77625,Cluster-7410.63010,Cluster-7410.11061,Cluster-7410.45045,Cluster-7410.91513
GO:0008144	drug binding	molecular_function	0.55212	1	1	1584	19	46315	1	Cluster-7410.112291	0
GO:0006595	polyamine metabolic process	biological_process	0.55248	1	1	1584	21	46315	1	Cluster-7410.66786	0
GO:0006596	polyamine biosynthetic process	biological_process	0.55248	1	1	1584	21	46315	1	Cluster-7410.66786	0
GO:0033043	regulation of organelle organization	biological_process	0.55255	1	7	1584	198	46315	3	Cluster-7410.44802,Cluster-7410.74883,Cluster-7410.65824	4	Cluster-3150.0,Cluster-7410.13767,Cluster-7410.88789,Cluster-7410.25507
GO:0090150	establishment of protein localization to membrane	biological_process	0.55319	1	10	1584	278	46315	6	Cluster-7410.87314,Cluster-7410.16859,Cluster-7410.80116,Cluster-7410.60134,Cluster-7410.65100,Cluster-7410.94015	4	Cluster-7410.37788,Cluster-7410.12528,Cluster-7410.10653,Cluster-7410.63010
GO:0008964	phosphoenolpyruvate carboxylase activity	molecular_function	0.55441	1	1	1584	22	46315	0		1	Cluster-7410.55555
GO:0008645	hexose transport	biological_process	0.5549	1	1	1584	20	46315	1	Cluster-7410.43087	0
GO:0006783	heme biosynthetic process	biological_process	0.55491	1	4	1584	93	46315	4	Cluster-37952.0,Cluster-7410.120805,Cluster-7410.89703,Cluster-7410.118788	0
GO:0006890	retrograde vesicle-mediated transport, Golgi to ER	biological_process	0.5552	1	1	1584	19	46315	0		1	Cluster-7410.49149
GO:0051260	protein homooligomerization	biological_process	0.55521	1	1	1584	24	46315	0		1	Cluster-7410.53378
GO:0004675	transmembrane receptor protein serine/threonine kinase activity	molecular_function	0.55651	1	1	1584	21	46315	0		1	Cluster-7410.59514
GO:0007178	transmembrane receptor protein serine/threonine kinase signaling pathway	biological_process	0.55651	1	1	1584	21	46315	0		1	Cluster-7410.59514
GO:0006403	RNA localization	biological_process	0.5567	1	4	1584	108	46315	2	Cluster-7410.66400,Cluster-7410.65534	2	Cluster-26100.0,Cluster-7410.88789
GO:0050657	nucleic acid transport	biological_process	0.5567	1	4	1584	108	46315	2	Cluster-7410.66400,Cluster-7410.65534	2	Cluster-7410.88789,Cluster-26100.0
GO:0050658	RNA transport	biological_process	0.5567	1	4	1584	108	46315	2	Cluster-7410.66400,Cluster-7410.65534	2	Cluster-7410.88789,Cluster-26100.0
GO:0051236	establishment of RNA localization	biological_process	0.5567	1	4	1584	108	46315	2	Cluster-7410.66400,Cluster-7410.65534	2	Cluster-26100.0,Cluster-7410.88789
GO:0009235	cobalamin metabolic process	biological_process	0.55847	1	3	1584	84	46315	1	Cluster-7410.30263	2	Cluster-7410.115248,Cluster-7410.79463
GO:0001525	angiogenesis	biological_process	0.55927	1	1	1584	23	46315	1	Cluster-19217.0	0
GO:0001568	blood vessel development	biological_process	0.55927	1	1	1584	23	46315	1	Cluster-19217.0	0
GO:0001944	vasculature development	biological_process	0.55927	1	1	1584	23	46315	1	Cluster-19217.0	0
GO:0045765	regulation of angiogenesis	biological_process	0.55927	1	1	1584	23	46315	1	Cluster-19217.0	0
GO:0048514	blood vessel morphogenesis	biological_process	0.55927	1	1	1584	23	46315	1	Cluster-19217.0	0
GO:0072358	cardiovascular system development	biological_process	0.55927	1	1	1584	23	46315	1	Cluster-19217.0	0
GO:0072359	circulatory system development	biological_process	0.55927	1	1	1584	23	46315	1	Cluster-19217.0	0
GO:1901342	regulation of vasculature development	biological_process	0.55927	1	1	1584	23	46315	1	Cluster-19217.0	0
GO:0008028	monocarboxylic acid transmembrane transporter activity	molecular_function	0.55947	1	1	1584	19	46315	1	Cluster-7410.115244	0
GO:0044461	bacterial-type flagellum part	cellular_component	0.56078	1	1	1584	24	46315	0		1	Cluster-7410.113733
GO:0005874	microtubule	cellular_component	0.56232	1	7	1584	185	46315	2	Cluster-7410.74883,Cluster-7410.13196	5	Cluster-7410.71051,Cluster-7410.42988,Cluster-7410.13767,Cluster-7410.88789,Cluster-7410.24534
GO:0005849	mRNA cleavage factor complex	cellular_component	0.56358	1	1	1584	23	46315	1	Cluster-7410.65014	0
GO:0006378	mRNA polyadenylation	biological_process	0.56358	1	1	1584	23	46315	1	Cluster-7410.65014	0
GO:0019835	cytolysis	biological_process	0.56381	1	4	1584	109	46315	2	Cluster-7410.120308,Cluster-7410.22031	2	Cluster-7410.12755,Cluster-26537.0
GO:0009295	nucleoid	cellular_component	0.56382	1	1	1584	18	46315	1	Cluster-7410.107261	0
GO:0072348	sulfur compound transport	biological_process	0.56451	1	2	1584	48	46315	1	Cluster-7410.87548	1	Cluster-7410.19297
GO:0000015	phosphopyruvate hydratase complex	cellular_component	0.56467	1	1	1584	24	46315	0		1	Cluster-7410.11061
GO:0004634	phosphopyruvate hydratase activity	molecular_function	0.56467	1	1	1584	24	46315	0		1	Cluster-7410.11061
GO:0051301	cell division	biological_process	0.56505	1	12	1584	341	46315	5	Cluster-7410.74883,Cluster-7410.66827,Cluster-7410.105550,Cluster-7410.103924,Cluster-7410.56088	7	Cluster-7410.112878,Cluster-7410.77262,Cluster-20980.0,Cluster-7410.88789,Cluster-7410.10742,Cluster-7410.13767,Cluster-7410.20370
GO:0016837	carbon-oxygen lyase activity, acting on polysaccharides	molecular_function	0.56538	1	1	1584	22	46315	0		1	Cluster-7410.77625
GO:0010506	regulation of autophagy	biological_process	0.56569	1	6	1584	172	46315	4	Cluster-41496.0,Cluster-7410.97313,Cluster-7410.34409,Cluster-7410.59982	2	Cluster-7410.94829,Cluster-7410.114762
GO:0016423	tRNA (guanine) methyltransferase activity	molecular_function	0.56693	1	2	1584	46	46315	2	Cluster-7410.112548,Cluster-7410.34560	0
GO:0019856	pyrimidine nucleobase biosynthetic process	biological_process	0.56816	1	1	1584	21	46315	1	Cluster-7410.43087	0
GO:2001070	starch binding	molecular_function	0.56827	1	1	1584	21	46315	1	Cluster-7410.90640	0
GO:0048583	regulation of response to stimulus	biological_process	0.56845	1	9	1584	261	46315	8	Cluster-7410.3516,Cluster-7410.28259,Cluster-7410.2375,Cluster-32652.0,Cluster-7410.97109,Cluster-7410.81649,Cluster-7410.6083,Cluster-7410.51979	1	Cluster-31454.0
GO:0008417	fucosyltransferase activity	molecular_function	0.56853	1	1	1584	21	46315	1	Cluster-7410.15736	0
GO:0030089	phycobilisome	cellular_component	0.56968	1	1	1584	25	46315	0		1	Cluster-7410.11216
GO:0005887	integral component of plasma membrane	cellular_component	0.56983	1	14	1584	412	46315	13	Cluster-7410.41834,Cluster-7410.64566,Cluster-7410.69109,Cluster-7410.31929,Cluster-7410.102816,Cluster-7410.56216,Cluster-7410.28968,Cluster-7410.112985,Cluster-7410.61621,Cluster-11465.1,Cluster-7410.56056,Cluster-7410.65277,Cluster-7410.115244	1	Cluster-7410.30376
GO:0032465	regulation of cytokinesis	biological_process	0.56984	1	1	1584	26	46315	0		1	Cluster-7410.77262
GO:0006959	humoral immune response	biological_process	0.57221	1	1	1584	23	46315	0		1	Cluster-7410.83335
GO:0042381	hemolymph coagulation	biological_process	0.57221	1	1	1584	23	46315	0		1	Cluster-7410.83335
GO:0016887	ATPase activity	molecular_function	0.57298	1	41	1584	1082	46315	27	Cluster-7410.15255,Cluster-7410.43416,Cluster-9589.0,Cluster-7410.43087,Cluster-7410.97207,Cluster-7410.58214,Cluster-7410.94013,Cluster-7410.87314,Cluster-7410.65665,Cluster-7410.105409,Cluster-34234.0,Cluster-7410.86301,Cluster-7410.3981,Cluster-7410.74668,Cluster-7410.107395,Cluster-7410.1628,Cluster-7410.82831,Cluster-7410.6479,Cluster-7410.85878,Cluster-7410.122053,Cluster-7410.30263,Cluster…	14	Cluster-7410.4968,Cluster-7410.23032,Cluster-7410.43334,Cluster-7410.120650,Cluster-7410.6524,Cluster-7410.104965,Cluster-7410.113733,Cluster-7410.9020,Cluster-7410.10653,Cluster-7410.9546,Cluster-7410.99948,Cluster-7410.67203,Cluster-7410.39418,Cluster-35595.0
GO:0005759	mitochondrial matrix	cellular_component	0.57511	1	2	1584	50	46315	2	Cluster-7410.107261,Cluster-7410.91884	0
GO:0030031	cell projection assembly	biological_process	0.57592	1	3	1584	83	46315	1	Cluster-7410.49230	2	Cluster-7410.119491,Cluster-7410.67218
GO:0015097	mercury ion transmembrane transporter activity	molecular_function	0.57646	1	1	1584	23	46315	0		1	Cluster-7410.35228
GO:0015694	mercury ion transport	biological_process	0.57646	1	1	1584	23	46315	0		1	Cluster-7410.35228
GO:0046689	response to mercury ion	biological_process	0.57646	1	1	1584	23	46315	0		1	Cluster-7410.35228
GO:0050787	detoxification of mercury ion	biological_process	0.57646	1	1	1584	23	46315	0		1	Cluster-7410.35228
GO:0043087	regulation of GTPase activity	biological_process	0.57674	1	3	1584	76	46315	1	Cluster-7410.21644	2	Cluster-7410.65490,Cluster-7410.32987
GO:0008094	DNA-dependent ATPase activity	molecular_function	0.57722	1	4	1584	113	46315	3	Cluster-7410.43416,Cluster-7410.87314,Cluster-7410.3981	1	Cluster-7410.113733
GO:0072657	protein localization to membrane	biological_process	0.57738	1	10	1584	283	46315	6	Cluster-7410.94015,Cluster-7410.60134,Cluster-7410.65100,Cluster-7410.80116,Cluster-7410.87314,Cluster-7410.16859	4	Cluster-7410.63010,Cluster-7410.10653,Cluster-7410.12528,Cluster-7410.37788
GO:0005048	signal sequence binding	molecular_function	0.57782	1	1	1584	23	46315	1	Cluster-7410.30052	0
GO:0006528	asparagine metabolic process	biological_process	0.57795	1	1	1584	21	46315	1	Cluster-7410.65277	0
GO:0009966	regulation of signal transduction	biological_process	0.57827	1	6	1584	172	46315	5	Cluster-7410.51979,Cluster-7410.97109,Cluster-7410.81649,Cluster-7410.28259,Cluster-7410.2375	1	Cluster-31454.0
GO:0043022	ribosome binding	molecular_function	0.57833	1	1	1584	23	46315	1	Cluster-7410.67058	0
GO:0005272	sodium channel activity	molecular_function	0.58157	1	1	1584	23	46315	1	Cluster-7410.113649	0
GO:0051028	mRNA transport	biological_process	0.58176	1	3	1584	81	46315	1	Cluster-7410.66400	2	Cluster-26100.0,Cluster-7410.88789
GO:0031406	carboxylic acid binding	molecular_function	0.5819	1	4	1584	96	46315	3	Cluster-7410.55047,Cluster-7410.27223,Cluster-7410.29048	1	Cluster-7410.84968
GO:0043177	organic acid binding	molecular_function	0.5819	1	4	1584	96	46315	3	Cluster-7410.29048,Cluster-7410.27223,Cluster-7410.55047	1	Cluster-7410.84968
GO:0033227	dsRNA transport	biological_process	0.58374	1	1	1584	25	46315	1	Cluster-7410.65534	0
GO:0051032	nucleic acid transmembrane transporter activity	molecular_function	0.58374	1	1	1584	25	46315	1	Cluster-7410.65534	0
GO:0051033	RNA transmembrane transporter activity	molecular_function	0.58374	1	1	1584	25	46315	1	Cluster-7410.65534	0
GO:0015995	chlorophyll biosynthetic process	biological_process	0.58428	1	1	1584	25	46315	1	Cluster-7410.15005	0
GO:0031226	intrinsic component of plasma membrane	cellular_component	0.58472	1	14	1584	416	46315	13	Cluster-7410.56056,Cluster-7410.115244,Cluster-7410.65277,Cluster-7410.61621,Cluster-11465.1,Cluster-7410.31929,Cluster-7410.102816,Cluster-7410.56216,Cluster-7410.28968,Cluster-7410.112985,Cluster-7410.41834,Cluster-7410.64566,Cluster-7410.69109	1	Cluster-7410.30376
GO:0010629	negative regulation of gene expression	biological_process	0.58485	1	6	1584	178	46315	4	Cluster-7410.111689,Cluster-7410.80410,Cluster-7410.81649,Cluster-36185.0	2	Cluster-7410.113866,Cluster-7410.113865
GO:1901135	carbohydrate derivative metabolic process	biological_process	0.58585	1	82	1584	2285	46315	49	Cluster-7410.28697,Cluster-7410.56216,Cluster-7410.69063,Cluster-7410.67591,Cluster-7410.100237,Cluster-7410.55108,Cluster-7410.58592,Cluster-7410.65988,Cluster-7410.60720,Cluster-7410.67580,Cluster-7410.67180,Cluster-7410.41802,Cluster-7410.34481,Cluster-7410.66320,Cluster-11006.0,Cluster-7410.120805,Cluster-7410.39094,Cluster-7410.22756,Cluster-7410.28968,Cluster-7410.65987,Cluster-7410.100920,…	33	Cluster-7410.87185,Cluster-7410.68365,Cluster-7410.66806,Cluster-7410.43547,Cluster-7410.4055,Cluster-7410.80571,Cluster-7410.63010,Cluster-7410.115826,Cluster-7410.80573,Cluster-35595.0,Cluster-7410.70331,Cluster-7410.38501,Cluster-7410.75358,Cluster-7410.57140,Cluster-7410.83214,Cluster-7410.4054,Cluster-7410.12238,Cluster-7410.4968,Cluster-7410.11061,Cluster-7410.91513,Cluster-7410.9930,Cluste…
GO:0010927	cellular component assembly involved in morphogenesis	biological_process	0.5859	1	1	1584	23	46315	0		1	Cluster-7410.67218
GO:0042384	cilium assembly	biological_process	0.5859	1	1	1584	23	46315	0		1	Cluster-7410.67218
GO:0060271	cilium morphogenesis	biological_process	0.5859	1	1	1584	23	46315	0		1	Cluster-7410.67218
GO:0044421	extracellular region part	cellular_component	0.58726	1	12	1584	343	46315	8	Cluster-41496.0,Cluster-7410.66570,Cluster-7410.22031,Cluster-7410.15158,Cluster-7410.84985,Cluster-7410.115244,Cluster-7410.34409,Cluster-7410.92926	4	Cluster-7410.5108,Cluster-7410.114762,Cluster-7410.40767,Cluster-7410.114752
GO:0016125	sterol metabolic process	biological_process	0.58952	1	1	1584	25	46315	0		1	Cluster-7410.14905
GO:0070469	respiratory chain	cellular_component	0.59166	1	7	1584	217	46315	4	Cluster-7410.58592,Cluster-7410.22756,Cluster-7410.100712,Cluster-7410.55108	3	Cluster-7410.12049,Cluster-7410.83214,Cluster-7410.38501
GO:0005267	potassium channel activity	molecular_function	0.5918	1	6	1584	178	46315	6	Cluster-7410.64566,Cluster-7410.69109,Cluster-7410.61621,Cluster-7410.65277,Cluster-7410.31929,Cluster-7410.56056	0
GO:0018580	nitronate monooxygenase activity	molecular_function	0.59279	1	1	1584	20	46315	1	Cluster-7410.46269	0
GO:0098519	nucleotide phosphatase activity, acting on free nucleotides	molecular_function	0.59347	1	5	1584	133	46315	2	Cluster-7410.94015,Cluster-7410.105409	3	Cluster-7410.39418,Cluster-7410.9020,Cluster-7410.9546
GO:0007131	reciprocal meiotic recombination	biological_process	0.59357	1	1	1584	24	46315	1	Cluster-24066.0	0
GO:0035825	reciprocal DNA recombination	biological_process	0.59357	1	1	1584	24	46315	1	Cluster-24066.0	0
GO:0007034	vacuolar transport	biological_process	0.5944	1	2	1584	57	46315	2	Cluster-7410.54430,Cluster-7410.119455	0
GO:0016810	hydrolase activity, acting on carbon-nitrogen (but not peptide) bonds	molecular_function	0.59469	1	6	1584	168	46315	5	Cluster-7410.100780,Cluster-7410.49421,Cluster-7410.22321,Cluster-7410.22544,Cluster-7410.27984	1	Cluster-7410.74104
GO:0016884	carbon-nitrogen ligase activity, with glutamine as amido-N-donor	molecular_function	0.59495	1	1	1584	21	46315	1	Cluster-7410.74640	0
GO:0051130	positive regulation of cellular component organization	biological_process	0.59543	1	3	1584	89	46315	1	Cluster-7410.67058	2	Cluster-7410.25507,Cluster-3150.0
GO:0017080	sodium channel regulator activity	molecular_function	0.59691	1	2	1584	60	46315	1	Cluster-7410.103752	1	Cluster-3715.0
GO:0019871	sodium channel inhibitor activity	molecular_function	0.59691	1	2	1584	60	46315	1	Cluster-7410.103752	1	Cluster-3715.0
GO:0015850	organic hydroxy compound transport	biological_process	0.59701	1	1	1584	25	46315	1	Cluster-7410.115244	0
GO:0046165	alcohol biosynthetic process	biological_process	0.59703	1	1	1584	24	46315	0		1	Cluster-7410.14905
GO:0003682	chromatin binding	molecular_function	0.59842	1	5	1584	151	46315	3	Cluster-7410.3259,Cluster-7410.43139,Cluster-20432.1	2	Cluster-7410.12238,Cluster-38710.0
GO:1901576	organic substance biosynthetic process	biological_process	0.59874	1	338	1584	9461	46315	226	Cluster-7410.6479,Cluster-7410.30846,Cluster-7410.45311,Cluster-7410.44171,Cluster-36185.0,Cluster-37952.0,Cluster-7410.119063,Cluster-33587.0,Cluster-7410.84513,Cluster-7410.7816,Cluster-7410.5678,Cluster-7410.26871,Cluster-7410.68117,Cluster-7410.95062,Cluster-7410.20601,Cluster-7410.61082,Cluster-7410.51567,Cluster-7410.77141,Cluster-7410.34481,Cluster-7410.73104,Cluster-7410.68734,Cluster-741…	112	Cluster-7410.113866,Cluster-7410.67426,Cluster-7410.91513,Cluster-7410.115248,Cluster-7410.10213,Cluster-7410.54968,Cluster-7410.76501,Cluster-7410.94175,Cluster-7410.12164,Cluster-7410.55555,Cluster-7410.28356,Cluster-7410.111843,Cluster-7410.91640,Cluster-7410.111863,Cluster-7410.88789,Cluster-7410.65613,Cluster-7410.113417,Cluster-7410.40767,Cluster-7410.9930,Cluster-7410.76067,Cluster-7410.11…
GO:0044249	cellular biosynthetic process	biological_process	0.59944	1	325	1584	9103	46315	220	Cluster-7410.72505,Cluster-7410.51946,Cluster-7410.63935,Cluster-7410.66786,Cluster-7410.120805,Cluster-7410.84112,Cluster-7410.100920,Cluster-7410.55882,Cluster-7410.112865,Cluster-31894.0,Cluster-7410.67190,Cluster-7410.60134,Cluster-7410.83886,Cluster-7410.1634,Cluster-7410.66535,Cluster-7410.58217,Cluster-7410.34203,Cluster-21108.0,Cluster-7410.67235,Cluster-7410.101991,Cluster-7410.67591,Clu…	105	Cluster-7410.72851,Cluster-7410.12265,Cluster-7410.117701,Cluster-7410.12238,Cluster-7410.94829,Cluster-7410.28507,Cluster-7410.65765,Cluster-7410.12047,Cluster-7410.71949,Cluster-7410.79463,Cluster-7410.19872,Cluster-7410.43547,Cluster-7410.87185,Cluster-7410.119055,Cluster-7410.68365,Cluster-7410.66806,Cluster-35595.0,Cluster-7410.52059,Cluster-12734.0,Cluster-7410.113865,Cluster-7410.57140,Clu…
GO:0016049	cell growth	biological_process	0.60015	1	1	1584	22	46315	1	Cluster-7410.80885	0
GO:1902580	single-organism cellular localization	biological_process	0.60092	1	17	1584	483	46315	9	Cluster-7410.80116,Cluster-7410.87314,Cluster-7410.94015,Cluster-7410.44802,Cluster-7410.64142,Cluster-7410.16859,Cluster-7410.49565,Cluster-7410.60134,Cluster-7410.65100	8	Cluster-7410.107560,Cluster-7410.12528,Cluster-7410.62382,Cluster-7410.12238,Cluster-7410.63010,Cluster-7410.88789,Cluster-7410.37788,Cluster-7410.10653
GO:0018342	protein prenylation	biological_process	0.60143	1	1	1584	24	46315	0		1	Cluster-23409.0
GO:0097354	prenylation	biological_process	0.60143	1	1	1584	24	46315	0		1	Cluster-23409.0
GO:0000940	condensed chromosome outer kinetochore	cellular_component	0.60229	1	6	1584	170	46315	4	Cluster-7410.74883,Cluster-21016.0,Cluster-7410.51979,Cluster-7410.96753	2	Cluster-7410.13767,Cluster-7410.88789
GO:0046660	female sex differentiation	biological_process	0.60257	1	1	1584	31	46315	1	Cluster-7410.70590	0
GO:0004879	RNA polymerase II transcription factor activity, ligand-activated sequence-specific DNA binding	molecular_function	0.60368	1	2	1584	59	46315	1	Cluster-7410.95062	1	Cluster-7410.9714
GO:0004882	androgen receptor activity	molecular_function	0.60368	1	2	1584	59	46315	1	Cluster-7410.95062	1	Cluster-7410.9714
GO:0030518	intracellular steroid hormone receptor signaling pathway	biological_process	0.60368	1	2	1584	59	46315	1	Cluster-7410.95062	1	Cluster-7410.9714
GO:0030521	androgen receptor signaling pathway	biological_process	0.60368	1	2	1584	59	46315	1	Cluster-7410.95062	1	Cluster-7410.9714
GO:0030522	intracellular receptor signaling pathway	biological_process	0.60368	1	2	1584	59	46315	1	Cluster-7410.95062	1	Cluster-7410.9714
GO:0098531	transcription factor activity, direct ligand regulated sequence-specific DNA binding	molecular_function	0.60368	1	2	1584	59	46315	1	Cluster-7410.95062	1	Cluster-7410.9714
GO:0005911	cell-cell junction	cellular_component	0.60418	1	1	1584	26	46315	0		1	Cluster-7410.9192
GO:0042132	fructose 1,6-bisphosphate 1-phosphatase activity	molecular_function	0.60432	1	1	1584	20	46315	0		1	Cluster-7410.63010
GO:0006897	endocytosis	biological_process	0.60443	1	2	1584	57	46315	2	Cluster-7410.92034,Cluster-7410.52947	0
GO:0006090	pyruvate metabolic process	biological_process	0.6056	1	20	1584	603	46315	13	Cluster-7410.87036,Cluster-7410.26691,Cluster-7410.50724,Cluster-7410.4279,Cluster-7410.66028,Cluster-7410.69858,Cluster-7410.28307,Cluster-7410.66646,Cluster-7410.74099,Cluster-7410.66566,Cluster-7410.80060,Cluster-7410.66655,Cluster-7410.66782	7	Cluster-7410.63010,Cluster-7410.74893,Cluster-7410.4081,Cluster-7410.45045,Cluster-7410.91513,Cluster-7410.76797,Cluster-7410.11061
GO:0002376	immune system process	biological_process	0.60602	1	14	1584	408	46315	8	Cluster-32652.0,Cluster-7410.3516,Cluster-7410.61042,Cluster-7410.35364,Cluster-7410.29155,Cluster-7410.6083,Cluster-11006.0,Cluster-7410.44802	6	Cluster-7410.113418,Cluster-7410.113047,Cluster-7410.117876,Cluster-7410.83335,Cluster-1016.0,Cluster-31454.0
GO:0045156	electron transporter, transferring electrons within the cyclic electron transport pathway of photosynthesis activity	molecular_function	0.60697	1	2	1584	59	46315	1	Cluster-7410.5079	1	Cluster-7410.43846
GO:0006383	transcription from RNA polymerase III promoter	biological_process	0.60735	1	2	1584	61	46315	1	Cluster-36185.0	1	Cluster-7410.111863
GO:0008616	queuosine biosynthetic process	biological_process	0.60743	1	1	1584	25	46315	1	Cluster-7410.69478	0
GO:0046116	queuosine metabolic process	biological_process	0.60743	1	1	1584	25	46315	1	Cluster-7410.69478	0
GO:0007600	sensory perception	biological_process	0.6075	1	5	1584	148	46315	3	Cluster-7410.77449,Cluster-7410.71364,Cluster-7410.79973	2	Cluster-21620.0,Cluster-28744.0
GO:0050877	neurological system process	biological_process	0.6075	1	5	1584	148	46315	3	Cluster-7410.79973,Cluster-7410.77449,Cluster-7410.71364	2	Cluster-28744.0,Cluster-21620.0
GO:0006613	cotranslational protein targeting to membrane	biological_process	0.60852	1	6	1584	174	46315	4	Cluster-7410.65100,Cluster-7410.87314,Cluster-7410.80116,Cluster-7410.94015	2	Cluster-7410.10653,Cluster-7410.37788
GO:0044179	hemolysis in other organism	biological_process	0.60877	1	2	1584	54	46315	1	Cluster-7410.22031	1	Cluster-7410.12755
GO:0016615	malate dehydrogenase activity	molecular_function	0.60881	1	2	1584	65	46315	2	Cluster-7410.80060,Cluster-7410.69858	0
GO:0006023	aminoglycan biosynthetic process	biological_process	0.60924	1	4	1584	110	46315	3	Cluster-7410.18063,Cluster-7410.66390,Cluster-7410.66389	1	Cluster-7410.109127
GO:0015858	nucleoside transport	biological_process	0.61088	1	1	1584	28	46315	1	Cluster-7410.102645	0
GO:0005942	phosphatidylinositol 3-kinase complex	cellular_component	0.61164	1	1	1584	26	46315	0		1	Cluster-7410.12238
GO:0005944	phosphatidylinositol 3-kinase complex, class IB	cellular_component	0.61164	1	1	1584	26	46315	0		1	Cluster-7410.12238
GO:0035014	phosphatidylinositol 3-kinase regulator activity	molecular_function	0.61164	1	1	1584	26	46315	0		1	Cluster-7410.12238
GO:0046935	1-phosphatidylinositol-3-kinase regulator activity	molecular_function	0.61164	1	1	1584	26	46315	0		1	Cluster-7410.12238
GO:0097651	phosphatidylinositol 3-kinase complex, class I	cellular_component	0.61164	1	1	1584	26	46315	0		1	Cluster-7410.12238
GO:0006825	copper ion transport	biological_process	0.61213	1	1	1584	30	46315	0		1	Cluster-7410.86993
GO:0007010	cytoskeleton organization	biological_process	0.61242	1	31	1584	932	46315	16	Cluster-7410.71881,Cluster-7410.1240,Cluster-7410.51979,Cluster-7410.61082,Cluster-7410.42597,Cluster-7410.64566,Cluster-7410.26871,Cluster-7410.67066,Cluster-7410.44802,Cluster-7410.74883,Cluster-21016.0,Cluster-7410.19722,Cluster-7410.65824,Cluster-7410.52947,Cluster-7410.50298,Cluster-7410.96753	15	Cluster-7410.13767,Cluster-2389.0,Cluster-7410.9192,Cluster-7410.12166,Cluster-7410.88789,Cluster-7410.26661,Cluster-7410.81361,Cluster-7410.75757,Cluster-3150.0,Cluster-7410.9714,Cluster-7410.45324,Cluster-7410.32987,Cluster-7410.20593,Cluster-7410.83339,Cluster-7410.25507
GO:0016860	intramolecular oxidoreductase activity	molecular_function	0.61245	1	4	1584	115	46315	3	Cluster-7410.98505,Cluster-7410.56961,Cluster-7410.73150	1	Cluster-7410.91513
GO:0051715	cytolysis in other organism	biological_process	0.6141	1	2	1584	55	46315	1	Cluster-7410.22031	1	Cluster-7410.12755
GO:0008408	3'-5' exonuclease activity	molecular_function	0.61418	1	3	1584	78	46315	2	Cluster-7410.120091,Cluster-7410.105409	1	Cluster-7410.72349
GO:0006497	protein lipidation	biological_process	0.61435	1	5	1584	145	46315	2	Cluster-7410.56216,Cluster-7410.65824	3	Cluster-7410.49798,Cluster-7410.12238,Cluster-7410.66806
GO:0006506	GPI anchor biosynthetic process	biological_process	0.61435	1	5	1584	145	46315	2	Cluster-7410.56216,Cluster-7410.65824	3	Cluster-7410.49798,Cluster-7410.12238,Cluster-7410.66806
GO:0006661	phosphatidylinositol biosynthetic process	biological_process	0.61435	1	5	1584	145	46315	2	Cluster-7410.65824,Cluster-7410.56216	3	Cluster-7410.66806,Cluster-7410.49798,Cluster-7410.12238
GO:0019201	nucleotide kinase activity	molecular_function	0.61438	1	3	1584	79	46315	2	Cluster-7410.34560,Cluster-7410.87314	1	Cluster-7410.6833
GO:0032504	multicellular organism reproduction	biological_process	0.61522	1	6	1584	201	46315	2	Cluster-40269.0,Cluster-7410.17543	4	Cluster-7410.34090,Cluster-7410.81361,Cluster-7410.7443,Cluster-7410.87439
GO:0050792	regulation of viral process	biological_process	0.61719	1	2	1584	58	46315	1	Cluster-35383.0	1	Cluster-7410.117701
GO:0004506	squalene monooxygenase activity	molecular_function	0.61785	1	1	1584	25	46315	1	Cluster-7410.74186	0
GO:0004616	phosphogluconate dehydrogenase (decarboxylating) activity	molecular_function	0.6194	1	3	1584	73	46315	3	Cluster-7410.77644,Cluster-7410.59841,Cluster-7410.120805	0
GO:0019521	D-gluconate metabolic process	biological_process	0.6194	1	3	1584	73	46315	3	Cluster-7410.77644,Cluster-7410.59841,Cluster-7410.120805	0
GO:0000988	transcription factor activity, protein binding	molecular_function	0.61975	1	16	1584	471	46315	11	Cluster-7410.11038,Cluster-7410.36236,Cluster-7410.35364,Cluster-7410.111689,Cluster-7410.40312,Cluster-21016.0,Cluster-7410.30696,Cluster-21108.0,Cluster-7410.3259,Cluster-7410.45311,Cluster-7410.76443	5	Cluster-7410.65765,Cluster-7410.98281,Cluster-7410.111843,Cluster-7410.52059,Cluster-7410.76140
GO:0000808	origin recognition complex	cellular_component	0.61993	1	2	1584	63	46315	1	Cluster-7410.72520	1	Cluster-7410.119055
GO:0042995	cell projection	cellular_component	0.62121	1	7	1584	191	46315	3	Cluster-7410.22227,Cluster-7410.68734,Cluster-7410.66827	4	Cluster-41711.0,Cluster-7410.113733,Cluster-7410.88789,Cluster-7410.114762
GO:0016893	endonuclease activity, active with either ribo- or deoxyribonucleic acids and producing 5'-phosphomonoesters	molecular_function	0.62128	1	11	1584	347	46315	8	Cluster-7410.90664,Cluster-7410.13774,Cluster-7410.63254,Cluster-7410.73291,Cluster-7410.82498,Cluster-7410.47326,Cluster-7410.68067,Cluster-7410.62427	3	Cluster-7410.24336,Cluster-7410.104160,Cluster-7410.5108
GO:0000228	nuclear chromosome	cellular_component	0.62227	1	9	1584	260	46315	6	Cluster-24066.0,Cluster-7410.51979,Cluster-21016.0,Cluster-7410.66827,Cluster-7410.72520,Cluster-7410.96753	3	Cluster-7410.119055,Cluster-7410.5108,Cluster-25524.0
GO:0005666	DNA-directed RNA polymerase III complex	cellular_component	0.62277	1	1	1584	28	46315	0		1	Cluster-7410.111863
GO:0044782	cilium organization	biological_process	0.62291	1	1	1584	25	46315	0		1	Cluster-7410.67218
GO:0005784	Sec61 translocon complex	cellular_component	0.62313	1	1	1584	28	46315	0		1	Cluster-7410.37788
GO:0071256	translocon complex	cellular_component	0.62313	1	1	1584	28	46315	0		1	Cluster-7410.37788
GO:0043093	FtsZ-dependent cytokinesis	biological_process	0.6239	1	5	1584	143	46315	3	Cluster-7410.66827,Cluster-7410.103924,Cluster-7410.56088	2	Cluster-20980.0,Cluster-7410.20370
GO:0006261	DNA-dependent DNA replication	biological_process	0.62479	1	10	1584	321	46315	5	Cluster-42301.0,Cluster-7410.8915,Cluster-7410.42129,Cluster-7410.17631,Cluster-7410.23359	5	Cluster-7410.111843,Cluster-7410.40767,Cluster-7410.9927,Cluster-7410.5108,Cluster-7410.109790
GO:0006281	DNA repair	biological_process	0.62497	1	28	1584	753	46315	16	Cluster-7410.52193,Cluster-7410.85878,Cluster-7410.106730,Cluster-7410.96459,Cluster-7410.71044,Cluster-7410.107395,Cluster-27265.2,Cluster-7410.98460,Cluster-7410.66843,Cluster-7410.39094,Cluster-7410.40034,Cluster-7410.94015,Cluster-17114.0,Cluster-7410.28259,Cluster-7410.87314,Cluster-7410.97342	12	Cluster-7410.87025,Cluster-7410.6084,Cluster-7410.11639,Cluster-37228.0,Cluster-7410.87439,Cluster-7410.9019,Cluster-7410.26661,Cluster-7410.39814,Cluster-7410.43546,Cluster-7410.120413,Cluster-7410.5108,Cluster-7410.9546
GO:0006614	SRP-dependent cotranslational protein targeting to membrane	biological_process	0.62511	1	5	1584	146	46315	4	Cluster-7410.65100,Cluster-7410.87314,Cluster-7410.80116,Cluster-7410.94015	1	Cluster-7410.10653
GO:0045047	protein targeting to ER	biological_process	0.62511	1	5	1584	146	46315	4	Cluster-7410.80116,Cluster-7410.94015,Cluster-7410.65100,Cluster-7410.87314	1	Cluster-7410.10653
GO:0072599	establishment of protein localization to endoplasmic reticulum	biological_process	0.62511	1	5	1584	146	46315	4	Cluster-7410.87314,Cluster-7410.65100,Cluster-7410.94015,Cluster-7410.80116	1	Cluster-7410.10653
GO:0098805	whole membrane	cellular_component	0.6255	1	15	1584	432	46315	5	Cluster-7410.81717,Cluster-7410.17291,Cluster-7410.81649,Cluster-7410.64142,Cluster-7410.51979	10	Cluster-7410.43546,Cluster-7410.88789,Cluster-7410.75759,Cluster-9064.0,Cluster-7410.30273,Cluster-7410.45167,Cluster-7410.7299,Cluster-7410.77572,Cluster-7410.59514,Cluster-7410.6833
GO:0010558	negative regulation of macromolecule biosynthetic process	biological_process	0.6264	1	5	1584	161	46315	3	Cluster-7410.111689,Cluster-36185.0,Cluster-7410.81649	2	Cluster-7410.113865,Cluster-7410.113866
GO:0031327	negative regulation of cellular biosynthetic process	biological_process	0.6264	1	5	1584	161	46315	3	Cluster-7410.81649,Cluster-36185.0,Cluster-7410.111689	2	Cluster-7410.113866,Cluster-7410.113865
GO:0051172	negative regulation of nitrogen compound metabolic process	biological_process	0.6264	1	5	1584	161	46315	3	Cluster-7410.111689,Cluster-7410.81649,Cluster-36185.0	2	Cluster-7410.113865,Cluster-7410.113866
GO:2000113	negative regulation of cellular macromolecule biosynthetic process	biological_process	0.6264	1	5	1584	161	46315	3	Cluster-36185.0,Cluster-7410.81649,Cluster-7410.111689	2	Cluster-7410.113866,Cluster-7410.113865
GO:0061687	detoxification of inorganic compound	biological_process	0.6265	1	1	1584	27	46315	0		1	Cluster-7410.35228
GO:0098754	detoxification	biological_process	0.6265	1	1	1584	27	46315	0		1	Cluster-7410.35228
GO:0016538	cyclin-dependent protein serine/threonine kinase regulator activity	molecular_function	0.62701	1	1	1584	26	46315	1	Cluster-7410.70427	0
GO:0006633	fatty acid biosynthetic process	biological_process	0.62727	1	9	1584	237	46315	9	Cluster-7410.60134,Cluster-7410.17343,Cluster-7410.92118,Cluster-7410.120805,Cluster-7410.34523,Cluster-7410.67642,Cluster-7410.106352,Cluster-7410.26630,Cluster-7410.106351	0
GO:0044712	single-organism catabolic process	biological_process	0.6276	1	27	1584	736	46315	16	Cluster-7410.61901,Cluster-40323.0,Cluster-7410.27337,Cluster-7410.105980,Cluster-7410.78653,Cluster-7410.70590,Cluster-7410.120805,Cluster-7410.72009,Cluster-7410.27584,Cluster-7410.47535,Cluster-7410.92118,Cluster-7410.34523,Cluster-7410.73691,Cluster-7410.27082,Cluster-7410.70205,Cluster-7410.56425	11	Cluster-7410.91513,Cluster-7410.45045,Cluster-7410.72349,Cluster-7410.11061,Cluster-7410.29347,Cluster-7410.94829,Cluster-7410.115643,Cluster-7410.63010,Cluster-7410.39418,Cluster-7410.73656,Cluster-7410.106371
GO:0044711	single-organism biosynthetic process	biological_process	0.62864	1	104	1584	2912	46315	68	Cluster-7410.106730,Cluster-7410.2405,Cluster-7410.52308,Cluster-7410.91157,Cluster-7410.7446,Cluster-7410.106352,Cluster-7410.88600,Cluster-7410.69478,Cluster-7410.69858,Cluster-7410.98505,Cluster-7410.18063,Cluster-7410.65824,Cluster-7410.66389,Cluster-7410.27082,Cluster-7410.106351,Cluster-7410.26630,Cluster-21455.0,Cluster-7410.122266,Cluster-7410.17343,Cluster-7410.28087,Cluster-7410.96735,C…	36	Cluster-20940.0,Cluster-7410.10464,Cluster-7410.65613,Cluster-7410.9927,Cluster-7410.76067,Cluster-7410.9930,Cluster-7410.113481,Cluster-7410.84968,Cluster-7410.49798,Cluster-7410.45045,Cluster-7410.109127,Cluster-7410.80574,Cluster-7410.12049,Cluster-7410.12097,Cluster-7410.75358,Cluster-7410.70331,Cluster-7410.48906,Cluster-35595.0,Cluster-7410.63010,Cluster-7410.80573,Cluster-7410.80571,Cluste…
GO:0009678	hydrogen-translocating pyrophosphatase activity	molecular_function	0.62867	1	1	1584	26	46315	0		1	Cluster-7410.46080
GO:0008047	enzyme activator activity	molecular_function	0.63028	1	6	1584	175	46315	4	Cluster-7410.38272,Cluster-7410.56425,Cluster-7410.72009,Cluster-7410.43139	2	Cluster-7410.13767,Cluster-7410.33223
GO:0008017	microtubule binding	molecular_function	0.6322	1	8	1584	230	46315	2	Cluster-7410.74883,Cluster-7410.13196	6	Cluster-7410.24534,Cluster-7410.88789,Cluster-7410.71051,Cluster-7410.13767,Cluster-7410.42988,Cluster-7410.20370
GO:0051049	regulation of transport	biological_process	0.63223	1	3	1584	99	46315	2	Cluster-37022.0,Cluster-7410.3259	1	Cluster-7410.12238
GO:1990204	oxidoreductase complex	cellular_component	0.63246	1	5	1584	146	46315	0		5	Cluster-7410.40801,Cluster-7410.38501,Cluster-7410.53207,Cluster-7410.71454,Cluster-7410.72851
GO:0016668	oxidoreductase activity, acting on a sulfur group of donors, NAD(P) as acceptor	molecular_function	0.63257	1	5	1584	167	46315	4	Cluster-7410.85878,Cluster-31456.1,Cluster-7410.103926,Cluster-7410.8209	1	Cluster-7410.37408
GO:0047134	protein-disulfide reductase activity	molecular_function	0.63257	1	5	1584	167	46315	4	Cluster-7410.103926,Cluster-7410.85878,Cluster-31456.1,Cluster-7410.8209	1	Cluster-7410.37408
GO:0033014	tetrapyrrole biosynthetic process	biological_process	0.63303	1	9	1584	255	46315	6	Cluster-7410.118788,Cluster-7410.15005,Cluster-7410.30263,Cluster-37952.0,Cluster-7410.120805,Cluster-7410.89703	3	Cluster-7410.4140,Cluster-7410.115248,Cluster-7410.79463
GO:0051302	regulation of cell division	biological_process	0.63306	1	3	1584	96	46315	0		3	Cluster-7410.10742,Cluster-7410.112878,Cluster-7410.77262
GO:0016628	oxidoreductase activity, acting on the CH-CH group of donors, NAD or NADP as acceptor	molecular_function	0.63365	1	4	1584	105	46315	3	Cluster-7410.89703,Cluster-37952.0,Cluster-7410.120805	1	Cluster-7410.54968
GO:0042158	lipoprotein biosynthetic process	biological_process	0.63365	1	5	1584	148	46315	2	Cluster-7410.56216,Cluster-7410.65824	3	Cluster-7410.12238,Cluster-7410.49798,Cluster-7410.66806
GO:0043241	protein complex disassembly	biological_process	0.63398	1	4	1584	125	46315	4	Cluster-7410.65824,Cluster-7410.67058,Cluster-7410.87880,Cluster-7410.44802	0
GO:0043244	regulation of protein complex disassembly	biological_process	0.63398	1	4	1584	125	46315	4	Cluster-7410.44802,Cluster-7410.65824,Cluster-7410.87880,Cluster-7410.67058	0
GO:0030133	transport vesicle	cellular_component	0.63469	1	4	1584	115	46315	0		4	Cluster-7410.43546,Cluster-7410.25507,Cluster-7410.59514,Cluster-7410.6833
GO:0051537	2 iron, 2 sulfur cluster binding	molecular_function	0.63475	1	3	1584	87	46315	1	Cluster-7410.46875	2	Cluster-7410.96619,Cluster-7410.8669
GO:0019054	modulation by virus of host process	biological_process	0.63538	1	1	1584	28	46315	0		1	Cluster-7410.85678
GO:0044068	modulation by symbiont of host cellular process	biological_process	0.63538	1	1	1584	28	46315	0		1	Cluster-7410.85678
GO:0042168	heme metabolic process	biological_process	0.63699	1	4	1584	105	46315	4	Cluster-7410.118788,Cluster-37952.0,Cluster-7410.120805,Cluster-7410.89703	0
GO:0031369	translation initiation factor binding	molecular_function	0.63703	1	1	1584	29	46315	1	Cluster-7410.111689	0
GO:0019199	transmembrane receptor protein kinase activity	molecular_function	0.63733	1	1	1584	27	46315	0		1	Cluster-7410.59514
GO:0007166	cell surface receptor signaling pathway	biological_process	0.63745	1	8	1584	244	46315	4	Cluster-7410.3293,Cluster-7410.3343,Cluster-7410.86301,Cluster-7410.15255	4	Cluster-7410.59514,Cluster-7410.33728,Cluster-37893.0,Cluster-37547.0
GO:0000777	condensed chromosome kinetochore	cellular_component	0.63793	1	6	1584	177	46315	4	Cluster-21016.0,Cluster-7410.74883,Cluster-7410.96753,Cluster-7410.51979	2	Cluster-7410.13767,Cluster-7410.88789
GO:0000779	condensed chromosome, centromeric region	cellular_component	0.63793	1	6	1584	177	46315	4	Cluster-7410.51979,Cluster-7410.96753,Cluster-7410.74883,Cluster-21016.0	2	Cluster-7410.88789,Cluster-7410.13767
GO:0042277	peptide binding	molecular_function	0.63905	1	1	1584	28	46315	1	Cluster-7410.30052	0
GO:0019203	carbohydrate phosphatase activity	molecular_function	0.63915	1	1	1584	22	46315	0		1	Cluster-7410.63010
GO:0050308	sugar-phosphatase activity	molecular_function	0.63915	1	1	1584	22	46315	0		1	Cluster-7410.63010
GO:0016836	hydro-lyase activity	molecular_function	0.6393	1	7	1584	197	46315	3	Cluster-7410.30712,Cluster-7410.76946,Cluster-7410.118788	4	Cluster-7410.84968,Cluster-7410.7021,Cluster-7410.11061,Cluster-7410.77572
GO:0010646	regulation of cell communication	biological_process	0.63963	1	6	1584	184	46315	5	Cluster-7410.51979,Cluster-7410.97109,Cluster-7410.28259,Cluster-7410.81649,Cluster-7410.2375	1	Cluster-31454.0
GO:0019520	aldonic acid metabolic process	biological_process	0.64055	1	3	1584	75	46315	3	Cluster-7410.120805,Cluster-7410.59841,Cluster-7410.77644	0
GO:0006531	aspartate metabolic process	biological_process	0.64082	1	2	1584	56	46315	1	Cluster-7410.65277	1	Cluster-20940.0
GO:0009405	pathogenesis	biological_process	0.64105	1	23	1584	712	46315	13	Cluster-7410.106921,Cluster-7410.37912,Cluster-7410.103752,Cluster-7410.83884,Cluster-7410.61082,Cluster-7410.44802,Cluster-7410.103250,Cluster-7410.58380,Cluster-7410.105692,Cluster-7410.28697,Cluster-7410.74866,Cluster-7410.120308,Cluster-7410.60063	10	Cluster-7410.42513,Cluster-7410.115340,Cluster-7410.13322,Cluster-7410.90278,Cluster-7410.20370,Cluster-7410.115013,Cluster-7410.32987,Cluster-26537.0,Cluster-7410.24534,Cluster-3715.0
GO:0042773	ATP synthesis coupled electron transport	biological_process	0.64173	1	10	1584	311	46315	6	Cluster-7410.22756,Cluster-7410.55108,Cluster-7410.28697,Cluster-7410.58592,Cluster-7410.100712,Cluster-7410.106730	4	Cluster-7410.38501,Cluster-7410.12049,Cluster-7410.115826,Cluster-7410.83214
GO:0006032	chitin catabolic process	biological_process	0.64197	1	1	1584	31	46315	1	Cluster-40051.0	0
GO:0046348	amino sugar catabolic process	biological_process	0.64197	1	1	1584	31	46315	1	Cluster-40051.0	0
GO:1901072	glucosamine-containing compound catabolic process	biological_process	0.64197	1	1	1584	31	46315	1	Cluster-40051.0	0
GO:0006612	protein targeting to membrane	biological_process	0.64258	1	6	1584	182	46315	4	Cluster-7410.94015,Cluster-7410.80116,Cluster-7410.87314,Cluster-7410.65100	2	Cluster-7410.37788,Cluster-7410.10653
GO:0009890	negative regulation of biosynthetic process	biological_process	0.64319	1	5	1584	164	46315	3	Cluster-36185.0,Cluster-7410.81649,Cluster-7410.111689	2	Cluster-7410.113865,Cluster-7410.113866
GO:0007187	G-protein coupled receptor signaling pathway, coupled to cyclic nucleotide second messenger	biological_process	0.64348	1	1	1584	31	46315	1	Cluster-7410.71364	0
GO:0032505	reproduction of a single-celled organism	biological_process	0.6436	1	5	1584	148	46315	3	Cluster-7410.103924,Cluster-7410.66827,Cluster-7410.56088	2	Cluster-20980.0,Cluster-7410.20370
GO:0015662	ATPase activity, coupled to transmembrane movement of ions, phosphorylative mechanism	molecular_function	0.64391	1	1	1584	31	46315	1	Cluster-7410.74668	0
GO:0016886	ligase activity, forming phosphoric ester bonds	molecular_function	0.64411	1	2	1584	59	46315	1	Cluster-7410.40034	1	Cluster-7410.11639
GO:0003777	microtubule motor activity	molecular_function	0.64492	1	4	1584	112	46315	1	Cluster-7410.13196	3	Cluster-7410.24534,Cluster-7410.42988,Cluster-7410.71051
GO:0043112	receptor metabolic process	biological_process	0.64595	1	2	1584	61	46315	2	Cluster-7410.51979,Cluster-7410.81649	0
GO:0031554	regulation of DNA-templated transcription, termination	biological_process	0.64626	1	1	1584	33	46315	1	Cluster-7410.87880	0
GO:0016832	aldehyde-lyase activity	molecular_function	0.64681	1	1	1584	25	46315	0		1	Cluster-7410.45045
GO:0004521	endoribonuclease activity	molecular_function	0.64751	1	9	1584	304	46315	7	Cluster-7410.90664,Cluster-7410.13774,Cluster-7410.73291,Cluster-7410.63254,Cluster-7410.47326,Cluster-7410.68067,Cluster-7410.62427	2	Cluster-7410.24336,Cluster-7410.104160
GO:0043624	cellular protein complex disassembly	biological_process	0.64846	1	3	1584	92	46315	3	Cluster-7410.67058,Cluster-7410.65824,Cluster-7410.44802	0
GO:0061025	membrane fusion	biological_process	0.64953	1	5	1584	152	46315	1	Cluster-7410.17291	4	Cluster-7410.30273,Cluster-7410.12047,Cluster-7410.8691,Cluster-7410.88789
GO:0017150	tRNA dihydrouridine synthase activity	molecular_function	0.64967	1	1	1584	25	46315	1	Cluster-7410.46269	0
GO:0046474	glycerophospholipid biosynthetic process	biological_process	0.64972	1	5	1584	152	46315	2	Cluster-7410.65824,Cluster-7410.56216	3	Cluster-7410.66806,Cluster-7410.12238,Cluster-7410.49798
GO:0008200	ion channel inhibitor activity	molecular_function	0.65013	1	6	1584	196	46315	3	Cluster-7410.103752,Cluster-7410.61082,Cluster-7410.16935	3	Cluster-7410.115340,Cluster-3715.0,Cluster-7410.42513
GO:0016248	channel inhibitor activity	molecular_function	0.65013	1	6	1584	196	46315	3	Cluster-7410.16935,Cluster-7410.61082,Cluster-7410.103752	3	Cluster-7410.42513,Cluster-3715.0,Cluster-7410.115340
GO:0043130	ubiquitin binding	molecular_function	0.65067	1	1	1584	33	46315	1	Cluster-40859.0	0
GO:0006534	cysteine metabolic process	biological_process	0.65108	1	1	1584	26	46315	1	Cluster-7410.32540	0
GO:0006576	cellular biogenic amine metabolic process	biological_process	0.65146	1	12	1584	327	46315	9	Cluster-7410.92118,Cluster-7410.66786,Cluster-7410.98505,Cluster-7410.6480,Cluster-7410.6479,Cluster-7410.27082,Cluster-7410.16935,Cluster-7410.34523,Cluster-7410.120805	3	Cluster-7410.11061,Cluster-7410.12164,Cluster-7410.84968
GO:0044106	cellular amine metabolic process	biological_process	0.65146	1	12	1584	327	46315	9	Cluster-7410.120805,Cluster-7410.16935,Cluster-7410.34523,Cluster-7410.27082,Cluster-7410.6480,Cluster-7410.6479,Cluster-7410.98505,Cluster-7410.92118,Cluster-7410.66786	3	Cluster-7410.84968,Cluster-7410.12164,Cluster-7410.11061
GO:0046112	nucleobase biosynthetic process	biological_process	0.65147	1	1	1584	27	46315	1	Cluster-7410.43087	0
GO:0015749	monosaccharide transport	biological_process	0.65163	1	1	1584	27	46315	1	Cluster-7410.43087	0
GO:0065008	regulation of biological quality	biological_process	0.65164	1	46	1584	1358	46315	35	Cluster-7410.9041,Cluster-7410.2404,Cluster-7410.51979,Cluster-7410.67903,Cluster-7410.71044,Cluster-7410.22031,Cluster-7410.85440,Cluster-7410.68326,Cluster-7410.80410,Cluster-7410.43631,Cluster-7410.65824,Cluster-33587.0,Cluster-7410.28697,Cluster-7410.47054,Cluster-7410.81649,Cluster-7410.19119,Cluster-7410.96735,Cluster-7410.86598,Cluster-7410.28768,Cluster-7410.73291,Cluster-7410.67727,Clust…	11	Cluster-7410.12755,Cluster-7410.87025,Cluster-7410.23163,Cluster-7410.83335,Cluster-7410.39153,Cluster-7410.48906,Cluster-3150.0,Cluster-7410.118716,Cluster-7410.7766,Cluster-7410.25507,Cluster-7410.85678
GO:1990267	response to transition metal nanoparticle	biological_process	0.65192	1	1	1584	29	46315	0		1	Cluster-7410.35228
GO:0009084	glutamine family amino acid biosynthetic process	biological_process	0.6522	1	2	1584	54	46315	2	Cluster-7410.18063,Cluster-7410.66390	0
GO:0045132	meiotic chromosome segregation	biological_process	0.65267	1	1	1584	28	46315	1	Cluster-7410.66827	0
GO:0019855	calcium channel inhibitor activity	molecular_function	0.65273	1	1	1584	34	46315	0		1	Cluster-7410.42513
GO:0043631	RNA polyadenylation	biological_process	0.65275	1	2	1584	63	46315	2	Cluster-7410.65014,Cluster-7410.50186	0
GO:0016624	oxidoreductase activity, acting on the aldehyde or oxo group of donors, disulfide as acceptor	molecular_function	0.65291	1	1	1584	25	46315	1	Cluster-7410.84112	0
GO:0006357	regulation of transcription from RNA polymerase II promoter	biological_process	0.65454	1	9	1584	290	46315	7	Cluster-7410.76443,Cluster-7410.3259,Cluster-7410.35364,Cluster-21016.0,Cluster-7410.36236,Cluster-7410.40312,Cluster-7410.111689	2	Cluster-7410.52059,Cluster-7410.98281
GO:0000175	3'-5'-exoribonuclease activity	molecular_function	0.65458	1	1	1584	25	46315	0		1	Cluster-7410.72349
GO:0048519	negative regulation of biological process	biological_process	0.65478	1	15	1584	458	46315	11	Cluster-7410.65824,Cluster-7410.73291,Cluster-36185.0,Cluster-7410.68326,Cluster-7410.44802,Cluster-7410.80410,Cluster-7410.81649,Cluster-7410.70427,Cluster-7410.111689,Cluster-7410.112985,Cluster-7410.62072	4	Cluster-7410.10742,Cluster-7410.113865,Cluster-7410.112878,Cluster-7410.113866
GO:0016879	ligase activity, forming carbon-nitrogen bonds	molecular_function	0.65503	1	7	1584	210	46315	6	Cluster-7410.66389,Cluster-7410.66390,Cluster-7410.18063,Cluster-7410.74640,Cluster-7410.65277,Cluster-7410.17013	1	Cluster-7410.109127
GO:0048584	positive regulation of response to stimulus	biological_process	0.65535	1	3	1584	95	46315	2	Cluster-7410.81649,Cluster-7410.51979	1	Cluster-31454.0
GO:0010256	endomembrane system organization	biological_process	0.65697	1	4	1584	128	46315	2	Cluster-7410.16859,Cluster-7410.60134	2	Cluster-26100.0,Cluster-7410.88789
GO:0016651	oxidoreductase activity, acting on NAD(P)H	molecular_function	0.65705	1	14	1584	439	46315	9	Cluster-7410.8209,Cluster-7410.28697,Cluster-7410.17911,Cluster-7410.103926,Cluster-7410.69478,Cluster-7410.106730,Cluster-31456.1,Cluster-7410.119991,Cluster-7410.85878	5	Cluster-7410.48906,Cluster-7410.4515,Cluster-7410.108877,Cluster-7410.115826,Cluster-7410.37408
GO:0016503	pheromone receptor activity	molecular_function	0.65728	1	1	1584	31	46315	1	Cluster-7410.77449	0
GO:0040007	growth	biological_process	0.65882	1	6	1584	190	46315	5	Cluster-7410.80885,Cluster-7410.101169,Cluster-7410.18962,Cluster-7410.115244,Cluster-7410.31936	1	Cluster-7410.107561
GO:0045158	electron transporter, transferring electrons within cytochrome b6/f complex of photosystem II activity	molecular_function	0.65889	1	1	1584	33	46315	1	Cluster-7410.48066	0
GO:0023051	regulation of signaling	biological_process	0.65924	1	6	1584	187	46315	5	Cluster-7410.51979,Cluster-7410.97109,Cluster-7410.81649,Cluster-7410.28259,Cluster-7410.2375	1	Cluster-31454.0
GO:1901617	organic hydroxy compound biosynthetic process	biological_process	0.65967	1	2	1584	62	46315	1	Cluster-7410.46269	1	Cluster-7410.14905
GO:0005777	peroxisome	cellular_component	0.66175	1	2	1584	69	46315	0		2	Cluster-7410.12238,Cluster-7410.7299
GO:0042579	microbody	cellular_component	0.66175	1	2	1584	69	46315	0		2	Cluster-7410.12238,Cluster-7410.7299
GO:0097164	ammonium ion metabolic process	biological_process	0.66284	1	1	1584	29	46315	1	Cluster-7410.66786	0
GO:0009267	cellular response to starvation	biological_process	0.66312	1	1	1584	28	46315	1	Cluster-7410.106345	0
GO:0031667	response to nutrient levels	biological_process	0.66312	1	1	1584	28	46315	1	Cluster-7410.106345	0
GO:0031669	cellular response to nutrient levels	biological_process	0.66312	1	1	1584	28	46315	1	Cluster-7410.106345	0
GO:0042594	response to starvation	biological_process	0.66312	1	1	1584	28	46315	1	Cluster-7410.106345	0
GO:0007623	circadian rhythm	biological_process	0.66328	1	1	1584	31	46315	1	Cluster-7410.39072	0
GO:0009820	alkaloid metabolic process	biological_process	0.66393	1	1	1584	26	46315	1	Cluster-7410.27082	0
GO:0044702	single organism reproductive process	biological_process	0.66397	1	6	1584	206	46315	2	Cluster-40269.0,Cluster-7410.17543	4	Cluster-7410.87439,Cluster-7410.7443,Cluster-7410.34090,Cluster-7410.81361
GO:0015937	coenzyme A biosynthetic process	biological_process	0.66432	1	1	1584	29	46315	0		1	Cluster-7410.65613
GO:0033866	nucleoside bisphosphate biosynthetic process	biological_process	0.66432	1	1	1584	29	46315	0		1	Cluster-7410.65613
GO:0034030	ribonucleoside bisphosphate biosynthetic process	biological_process	0.66432	1	1	1584	29	46315	0		1	Cluster-7410.65613
GO:0034033	purine nucleoside bisphosphate biosynthetic process	biological_process	0.66432	1	1	1584	29	46315	0		1	Cluster-7410.65613
GO:0044033	multi-organism metabolic process	biological_process	0.66803	1	4	1584	122	46315	0		4	Cluster-7410.5108,Cluster-7410.40767,Cluster-7410.117701,Cluster-7410.20370
GO:0008318	protein prenyltransferase activity	molecular_function	0.66848	1	1	1584	30	46315	0		1	Cluster-23409.0
GO:0033554	cellular response to stress	biological_process	0.66877	1	33	1584	922	46315	19	Cluster-17114.0,Cluster-7410.40034,Cluster-7410.87314,Cluster-7410.52193,Cluster-7410.66843,Cluster-7410.39094,Cluster-7410.59841,Cluster-7410.94015,Cluster-7410.97342,Cluster-7410.28259,Cluster-7410.108752,Cluster-7410.106345,Cluster-7410.96459,Cluster-7410.85878,Cluster-7410.106730,Cluster-7410.98460,Cluster-27265.2,Cluster-7410.107395,Cluster-7410.71044	14	Cluster-7410.120413,Cluster-7410.43546,Cluster-7410.11639,Cluster-7410.10742,Cluster-7410.39814,Cluster-7410.9019,Cluster-7410.9546,Cluster-7410.5108,Cluster-7410.112878,Cluster-7410.6084,Cluster-7410.87025,Cluster-7410.26661,Cluster-7410.87439,Cluster-37228.0
GO:0001522	pseudouridine synthesis	biological_process	0.66992	1	2	1584	57	46315	0		2	Cluster-7410.39288,Cluster-7410.119023
GO:0050661	NADP binding	molecular_function	0.66994	1	4	1584	113	46315	3	Cluster-7410.73278,Cluster-7410.67903,Cluster-7410.37912	1	Cluster-7410.4140
GO:0044463	cell projection part	cellular_component	0.67034	1	1	1584	30	46315	0		1	Cluster-7410.113733
GO:0015976	carbon utilization	biological_process	0.67066	1	5	1584	156	46315	2	Cluster-7410.69858,Cluster-7410.80060	3	Cluster-7410.63010,Cluster-7410.45045,Cluster-7410.91513
GO:0045017	glycerolipid biosynthetic process	biological_process	0.67105	1	5	1584	155	46315	2	Cluster-7410.56216,Cluster-7410.65824	3	Cluster-7410.49798,Cluster-7410.12238,Cluster-7410.66806
GO:0009856	pollination	biological_process	0.67162	1	4	1584	112	46315	3	Cluster-7410.116140,Cluster-7410.121092,Cluster-7410.22821	1	Cluster-7410.109767
GO:0009875	pollen-pistil interaction	biological_process	0.67162	1	4	1584	112	46315	3	Cluster-7410.22821,Cluster-7410.121092,Cluster-7410.116140	1	Cluster-7410.109767
GO:0048544	recognition of pollen	biological_process	0.67162	1	4	1584	112	46315	3	Cluster-7410.116140,Cluster-7410.121092,Cluster-7410.22821	1	Cluster-7410.109767
GO:0016782	transferase activity, transferring sulfur-containing groups	molecular_function	0.67248	1	2	1584	58	46315	0		2	Cluster-7410.14581,Cluster-7410.71454
GO:0004532	exoribonuclease activity	molecular_function	0.67275	1	1	1584	27	46315	0		1	Cluster-7410.72349
GO:0016896	exoribonuclease activity, producing 5'-phosphomonoesters	molecular_function	0.67275	1	1	1584	27	46315	0		1	Cluster-7410.72349
GO:0015932	nucleobase-containing compound transmembrane transporter activity	molecular_function	0.67298	1	2	1584	68	46315	2	Cluster-7410.65534,Cluster-7410.102645	0
GO:0038023	signaling receptor activity	molecular_function	0.67403	1	18	1584	534	46315	9	Cluster-7410.79973,Cluster-7410.96243,Cluster-7410.71364,Cluster-7410.77449,Cluster-7410.101169,Cluster-7410.40312,Cluster-7410.95062,Cluster-7410.101731,Cluster-7410.74234	9	Cluster-7410.12238,Cluster-7410.9714,Cluster-7410.110237,Cluster-7410.66806,Cluster-3715.0,Cluster-21620.0,Cluster-7410.59514,Cluster-7410.57457,Cluster-7410.113733
GO:0071973	bacterial-type flagellum-dependent cell motility	biological_process	0.67438	1	2	1584	59	46315	0		2	Cluster-41711.0,Cluster-7410.113733
GO:0070008	serine-type exopeptidase activity	molecular_function	0.67441	1	5	1584	168	46315	3	Cluster-7410.105319,Cluster-7410.56047,Cluster-7410.814	2	Cluster-7410.35623,Cluster-7410.106770
GO:0042440	pigment metabolic process	biological_process	0.67463	1	9	1584	248	46315	5	Cluster-7410.15005,Cluster-7410.118788,Cluster-7410.89703,Cluster-7410.120805,Cluster-37952.0	4	Cluster-7410.73656,Cluster-7410.106371,Cluster-7410.39418,Cluster-7410.115643
GO:0007548	sex differentiation	biological_process	0.67472	1	1	1584	36	46315	1	Cluster-7410.70590	0
GO:0042623	ATPase activity, coupled	molecular_function	0.67489	1	17	1584	492	46315	12	Cluster-7410.122053,Cluster-7410.87314,Cluster-7410.105409,Cluster-7410.94012,Cluster-7410.65665,Cluster-7410.43416,Cluster-7410.86301,Cluster-7410.3981,Cluster-7410.15255,Cluster-7410.74668,Cluster-9589.0,Cluster-7410.43087	5	Cluster-7410.6524,Cluster-35595.0,Cluster-7410.4968,Cluster-7410.113733,Cluster-7410.9020
GO:0016998	cell wall macromolecule catabolic process	biological_process	0.67501	1	1	1584	32	46315	1	Cluster-40051.0	0
GO:0019882	antigen processing and presentation	biological_process	0.67906	1	1	1584	32	46315	1	Cluster-7410.61042	0
GO:0042611	MHC protein complex	cellular_component	0.67906	1	1	1584	32	46315	1	Cluster-7410.61042	0
GO:0042613	MHC class II protein complex	cellular_component	0.67906	1	1	1584	32	46315	1	Cluster-7410.61042	0
GO:0009755	hormone-mediated signaling pathway	biological_process	0.68124	1	1	1584	31	46315	1	Cluster-7410.9260	0
GO:0032870	cellular response to hormone stimulus	biological_process	0.68124	1	1	1584	31	46315	1	Cluster-7410.9260	0
GO:0022836	gated channel activity	molecular_function	0.68153	1	11	1584	353	46315	9	Cluster-7410.61621,Cluster-7410.56056,Cluster-7410.65277,Cluster-7410.65132,Cluster-7410.69109,Cluster-7410.64566,Cluster-7410.101731,Cluster-7410.40312,Cluster-7410.31929	2	Cluster-7410.110237,Cluster-7410.37858
GO:0005126	cytokine receptor binding	molecular_function	0.68181	1	3	1584	100	46315	1	Cluster-7410.31718	2	Cluster-7410.117876,Cluster-7410.113047
GO:0006779	porphyrin-containing compound biosynthetic process	biological_process	0.68209	1	5	1584	144	46315	5	Cluster-7410.120805,Cluster-37952.0,Cluster-7410.89703,Cluster-7410.15005,Cluster-7410.118788	0
GO:0003916	DNA topoisomerase activity	molecular_function	0.68241	1	4	1584	134	46315	3	Cluster-7410.43416,Cluster-7410.814,Cluster-7410.3981	1	Cluster-7410.113733
GO:0000772	mating pheromone activity	molecular_function	0.68247	1	1	1584	33	46315	0		1	Cluster-7410.66797
GO:0031082	BLOC complex	cellular_component	0.68272	1	1	1584	35	46315	0		1	Cluster-7410.25507
GO:0031083	BLOC-1 complex	cellular_component	0.68272	1	1	1584	35	46315	0		1	Cluster-7410.25507
GO:0009186	deoxyribonucleoside diphosphate metabolic process	biological_process	0.68274	1	1	1584	29	46315	0		1	Cluster-7410.72851
GO:0044802	single-organism membrane organization	biological_process	0.68286	1	14	1584	428	46315	7	Cluster-7410.94015,Cluster-7410.60134,Cluster-7410.65100,Cluster-7410.80116,Cluster-7410.87314,Cluster-7410.16859,Cluster-7410.17291	7	Cluster-7410.118148,Cluster-7410.10653,Cluster-7410.63010,Cluster-7410.88789,Cluster-7410.37788,Cluster-7410.30273,Cluster-7410.12528
GO:0032984	macromolecular complex disassembly	biological_process	0.68497	1	4	1584	133	46315	4	Cluster-7410.65824,Cluster-7410.87880,Cluster-7410.67058,Cluster-7410.44802	0
GO:0003707	steroid hormone receptor activity	molecular_function	0.68568	1	2	1584	67	46315	1	Cluster-7410.95062	1	Cluster-7410.9714
GO:0008013	beta-catenin binding	molecular_function	0.68581	1	1	1584	36	46315	1	Cluster-7410.3293	0
GO:0016342	catenin complex	cellular_component	0.68581	1	1	1584	36	46315	1	Cluster-7410.3293	0
GO:0004176	ATP-dependent peptidase activity	molecular_function	0.68636	1	1	1584	27	46315	1	Cluster-7410.65665	0
GO:0006510	obsolete ATP-dependent proteolysis	biological_process	0.68636	1	1	1584	27	46315	1	Cluster-7410.65665	0
GO:0007059	chromosome segregation	biological_process	0.6888	1	8	1584	249	46315	6	Cluster-7410.96753,Cluster-7410.57125,Cluster-7410.51979,Cluster-7410.74883,Cluster-21016.0,Cluster-7410.66827	2	Cluster-7410.88789,Cluster-7410.13767
GO:0043436	oxoacid metabolic process	biological_process	0.68895	1	88	1584	2491	46315	63	Cluster-7410.120805,Cluster-7410.66566,Cluster-7410.107751,Cluster-7410.32194,Cluster-7410.67642,Cluster-7410.84018,Cluster-7410.101211,Cluster-7410.28307,Cluster-7410.60134,Cluster-7410.66655,Cluster-7410.93385,Cluster-7410.80060,Cluster-7410.32323,Cluster-7410.41834,Cluster-7410.38272,Cluster-7410.68697,Cluster-7410.26883,Cluster-7410.71609,Cluster-7410.92118,Cluster-7410.66786,Cluster-7410.740…	25	Cluster-7410.12047,Cluster-7410.28507,Cluster-7410.54968,Cluster-7410.11061,Cluster-7410.87191,Cluster-7410.91513,Cluster-7410.12164,Cluster-7410.55555,Cluster-40334.0,Cluster-7410.74893,Cluster-7410.63010,Cluster-7410.4081,Cluster-7410.26092,Cluster-7410.59514,Cluster-7410.76797,Cluster-7410.45045,Cluster-7410.109127,Cluster-7410.6833,Cluster-7410.109767,Cluster-28649.0,Cluster-7410.65613,Cluste…
GO:0000160	phosphorelay signal transduction system	biological_process	0.68961	1	7	1584	203	46315	2	Cluster-7410.67235,Cluster-7410.96243	5	Cluster-7410.66367,Cluster-7410.66806,Cluster-7410.33563,Cluster-7410.120413,Cluster-7410.76140
GO:0098533	ATPase dependent transmembrane transport complex	cellular_component	0.69013	1	1	1584	33	46315	1	Cluster-7410.102816	0
GO:1904564	Nbp35-Cfd1 ATPase complex	cellular_component	0.69013	1	1	1584	33	46315	1	Cluster-7410.102816	0
GO:0007018	microtubule-based movement	biological_process	0.69059	1	4	1584	120	46315	1	Cluster-7410.13196	3	Cluster-7410.24534,Cluster-7410.42988,Cluster-7410.71051
GO:0032507	maintenance of protein location in cell	biological_process	0.69159	1	1	1584	31	46315	1	Cluster-7410.30052	0
GO:0045185	maintenance of protein location	biological_process	0.69159	1	1	1584	31	46315	1	Cluster-7410.30052	0
GO:0051651	maintenance of location in cell	biological_process	0.69159	1	1	1584	31	46315	1	Cluster-7410.30052	0
GO:0031047	gene silencing by RNA	biological_process	0.69162	1	1	1584	27	46315	1	Cluster-7410.80410	0
GO:0004402	histone acetyltransferase activity	molecular_function	0.69176	1	1	1584	30	46315	1	Cluster-7410.45311	0
GO:0015098	molybdate ion transmembrane transporter activity	molecular_function	0.69184	1	1	1584	33	46315	1	Cluster-7410.87548	0
GO:0015689	molybdate ion transport	biological_process	0.69184	1	1	1584	33	46315	1	Cluster-7410.87548	0
GO:0006082	organic acid metabolic process	biological_process	0.69211	1	88	1584	2494	46315	63	Cluster-7410.106352,Cluster-7410.75229,Cluster-7410.95061,Cluster-7410.48220,Cluster-7410.107694,Cluster-7410.102363,Cluster-7410.106351,Cluster-7410.27082,Cluster-7410.26630,Cluster-7410.32540,Cluster-7410.4279,Cluster-7410.69858,Cluster-7410.30712,Cluster-7410.98505,Cluster-7410.77644,Cluster-7410.18063,Cluster-7410.66646,Cluster-7410.103717,Cluster-7410.16935,Cluster-7410.78653,Cluster-7410.59…	25	Cluster-7410.65613,Cluster-7410.41287,Cluster-28649.0,Cluster-7410.109767,Cluster-7410.6664,Cluster-20940.0,Cluster-7410.84968,Cluster-7410.4081,Cluster-7410.45045,Cluster-7410.109127,Cluster-7410.59514,Cluster-7410.76797,Cluster-7410.26092,Cluster-7410.6833,Cluster-40334.0,Cluster-7410.63010,Cluster-7410.74893,Cluster-7410.54968,Cluster-7410.12047,Cluster-7410.28507,Cluster-7410.87191,Cluster-74…
GO:0007050	cell cycle arrest	biological_process	0.69239	1	1	1584	29	46315	1	Cluster-7410.70427	0
GO:0005615	extracellular space	cellular_component	0.69331	1	7	1584	221	46315	6	Cluster-7410.92926,Cluster-7410.22031,Cluster-7410.34409,Cluster-7410.66570,Cluster-7410.84985,Cluster-41496.0	1	Cluster-7410.114762
GO:0003924	GTPase activity	molecular_function	0.69366	1	20	1584	547	46315	15	Cluster-7410.87314,Cluster-7410.94013,Cluster-7410.30263,Cluster-7410.85241,Cluster-7410.6480,Cluster-7410.94015,Cluster-7410.105409,Cluster-7410.17291,Cluster-7410.86301,Cluster-7410.121745,Cluster-9589.0,Cluster-7410.6479,Cluster-7410.82831,Cluster-7410.58214,Cluster-7410.80060	5	Cluster-7410.49380,Cluster-7410.67203,Cluster-7410.30273,Cluster-7410.88789,Cluster-7410.9020
GO:0051184	cofactor transporter activity	molecular_function	0.694	1	1	1584	32	46315	0		1	Cluster-7410.105264
GO:0044454	nuclear chromosome part	cellular_component	0.69522	1	7	1584	217	46315	5	Cluster-7410.66827,Cluster-21016.0,Cluster-7410.96753,Cluster-7410.51979,Cluster-7410.72520	2	Cluster-7410.5108,Cluster-7410.119055
GO:0006974	cellular response to DNA damage stimulus	biological_process	0.69553	1	29	1584	816	46315	17	Cluster-7410.87314,Cluster-7410.97342,Cluster-7410.28259,Cluster-17114.0,Cluster-7410.40034,Cluster-7410.94015,Cluster-7410.59841,Cluster-7410.98460,Cluster-7410.66843,Cluster-7410.39094,Cluster-7410.107395,Cluster-7410.71044,Cluster-27265.2,Cluster-7410.96459,Cluster-7410.52193,Cluster-7410.85878,Cluster-7410.106730	12	Cluster-7410.5108,Cluster-7410.9546,Cluster-7410.43546,Cluster-7410.120413,Cluster-7410.9019,Cluster-7410.26661,Cluster-7410.39814,Cluster-37228.0,Cluster-7410.87439,Cluster-7410.87025,Cluster-7410.6084,Cluster-7410.11639
GO:0000159	protein phosphatase type 2A complex	cellular_component	0.69554	1	1	1584	29	46315	0		1	Cluster-7410.109127
GO:0008601	protein phosphatase type 2A regulator activity	molecular_function	0.69554	1	1	1584	29	46315	0		1	Cluster-7410.109127
GO:0004721	phosphoprotein phosphatase activity	molecular_function	0.69689	1	2	1584	62	46315	2	Cluster-7410.80694,Cluster-7410.70755	0
GO:0000981	RNA polymerase II transcription factor activity, sequence-specific DNA binding	molecular_function	0.69703	1	2	1584	70	46315	1	Cluster-7410.95062	1	Cluster-7410.9714
GO:0000077	DNA damage checkpoint	biological_process	0.69803	1	1	1584	33	46315	1	Cluster-7410.59841	0
GO:0031570	DNA integrity checkpoint	biological_process	0.69803	1	1	1584	33	46315	1	Cluster-7410.59841	0
GO:0005496	steroid binding	molecular_function	0.70021	1	2	1584	69	46315	1	Cluster-7410.95062	1	Cluster-7410.9714
GO:0050662	coenzyme binding	molecular_function	0.70048	1	31	1584	875	46315	24	Cluster-7410.73278,Cluster-33587.0,Cluster-7410.39300,Cluster-7410.71609,Cluster-7410.69063,Cluster-7410.69858,Cluster-7410.74039,Cluster-7410.64566,Cluster-29451.0,Cluster-7410.67772,Cluster-7410.88600,Cluster-7410.59841,Cluster-7410.120805,Cluster-7410.118788,Cluster-7410.67903,Cluster-7410.66561,Cluster-7410.96735,Cluster-7410.46269,Cluster-7410.74186,Cluster-7410.100985,Cluster-7410.37912,Clu…	7	Cluster-7410.56348,Cluster-7410.88580,Cluster-2893.0,Cluster-7410.69424,Cluster-7410.48906,Cluster-7410.54968,Cluster-7410.4140
GO:0009058	biosynthetic process	biological_process	0.70142	1	343	1584	9718	46315	230	Cluster-7410.100237,Cluster-7410.30189,Cluster-7410.65277,Cluster-7410.65988,Cluster-7410.30842,Cluster-7410.56216,Cluster-7410.30263,Cluster-7410.69063,Cluster-7410.3259,Cluster-7410.38974,Cluster-7410.87880,Cluster-20432.1,Cluster-31355.0,Cluster-7410.39094,Cluster-7410.61620,Cluster-7410.113516,Cluster-7410.53566,Cluster-7410.74186,Cluster-7410.65987,Cluster-7410.15005,Cluster-7410.2412,Cluste…	113	Cluster-20980.0,Cluster-7410.75757,Cluster-7410.70331,Cluster-7410.48906,Cluster-7410.121569,Cluster-7410.23201,Cluster-7410.60078,Cluster-7410.14905,Cluster-7410.80571,Cluster-7410.80573,Cluster-7410.24875,Cluster-7410.66705,Cluster-7410.6626,Cluster-7410.11639,Cluster-7410.85669,Cluster-7410.109790,Cluster-7410.56348,Cluster-7410.76140,Cluster-7410.42988,Cluster-7410.9714,Cluster-7410.95542,Clu…
GO:0000917	barrier septum assembly	biological_process	0.70241	1	5	1584	161	46315	3	Cluster-7410.66827,Cluster-7410.103924,Cluster-7410.56088	2	Cluster-7410.20370,Cluster-20980.0
GO:0032506	cytokinetic process	biological_process	0.70241	1	5	1584	161	46315	3	Cluster-7410.56088,Cluster-7410.103924,Cluster-7410.66827	2	Cluster-20980.0,Cluster-7410.20370
GO:0090529	cell septum assembly	biological_process	0.70241	1	5	1584	161	46315	3	Cluster-7410.56088,Cluster-7410.66827,Cluster-7410.103924	2	Cluster-20980.0,Cluster-7410.20370
GO:1902410	mitotic cytokinetic process	biological_process	0.70241	1	5	1584	161	46315	3	Cluster-7410.103924,Cluster-7410.66827,Cluster-7410.56088	2	Cluster-7410.20370,Cluster-20980.0
GO:0042626	ATPase activity, coupled to transmembrane movement of substances	molecular_function	0.70322	1	11	1584	328	46315	7	Cluster-7410.43087,Cluster-9589.0,Cluster-7410.94012,Cluster-7410.105409,Cluster-7410.86301,Cluster-7410.74668,Cluster-7410.15255	4	Cluster-7410.9020,Cluster-7410.6524,Cluster-35595.0,Cluster-7410.4968
GO:0043492	ATPase activity, coupled to movement of substances	molecular_function	0.70322	1	11	1584	328	46315	7	Cluster-7410.86301,Cluster-7410.74668,Cluster-7410.15255,Cluster-7410.94012,Cluster-7410.105409,Cluster-7410.43087,Cluster-9589.0	4	Cluster-7410.4968,Cluster-7410.6524,Cluster-35595.0,Cluster-7410.9020
GO:0008037	cell recognition	biological_process	0.70326	1	4	1584	118	46315	3	Cluster-7410.22821,Cluster-7410.116140,Cluster-7410.121092	1	Cluster-7410.109767
GO:0009360	DNA polymerase III complex	cellular_component	0.70343	1	1	1584	27	46315	1	Cluster-7410.105409	0
GO:0009072	aromatic amino acid family metabolic process	biological_process	0.70459	1	11	1584	319	46315	8	Cluster-7410.92118,Cluster-7410.80694,Cluster-7410.98505,Cluster-7410.70755,Cluster-7410.120805,Cluster-7410.27082,Cluster-7410.34523,Cluster-7410.16935	3	Cluster-7410.11061,Cluster-7410.6833,Cluster-7410.84968
GO:0030695	GTPase regulator activity	molecular_function	0.70529	1	4	1584	124	46315	2	Cluster-7410.43139,Cluster-7410.38272	2	Cluster-7410.13767,Cluster-7410.33223
GO:0003008	system process	biological_process	0.70534	1	6	1584	193	46315	4	Cluster-7410.79973,Cluster-7410.77449,Cluster-7410.67903,Cluster-7410.71364	2	Cluster-28744.0,Cluster-21620.0
GO:0006270	DNA replication initiation	biological_process	0.70626	1	6	1584	223	46315	5	Cluster-7410.8915,Cluster-7410.42129,Cluster-7410.17631,Cluster-42301.0,Cluster-7410.23359	1	Cluster-7410.111843
GO:0030658	transport vesicle membrane	cellular_component	0.70728	1	3	1584	92	46315	0		3	Cluster-7410.6833,Cluster-7410.59514,Cluster-7410.43546
GO:0015095	magnesium ion transmembrane transporter activity	molecular_function	0.7076	1	1	1584	33	46315	1	Cluster-7410.26179	0
GO:0015693	magnesium ion transport	biological_process	0.7076	1	1	1584	33	46315	1	Cluster-7410.26179	0
GO:0000148	1,3-beta-D-glucan synthase complex	cellular_component	0.70768	1	1	1584	31	46315	1	Cluster-7410.72504	0
GO:0003843	1,3-beta-D-glucan synthase activity	molecular_function	0.70768	1	1	1584	31	46315	1	Cluster-7410.72504	0
GO:0006074	(1->3)-beta-D-glucan metabolic process	biological_process	0.70768	1	1	1584	31	46315	1	Cluster-7410.72504	0
GO:0006075	(1->3)-beta-D-glucan biosynthetic process	biological_process	0.70768	1	1	1584	31	46315	1	Cluster-7410.72504	0
GO:0015979	photosynthesis	biological_process	0.70775	1	17	1584	559	46315	8	Cluster-7410.66655,Cluster-7410.102376,Cluster-7410.66646,Cluster-7410.5079,Cluster-7410.1345,Cluster-7410.25228,Cluster-7410.73693,Cluster-7410.27984	9	Cluster-7410.26092,Cluster-7410.40801,Cluster-7410.71454,Cluster-7410.43846,Cluster-7410.109744,Cluster-7410.106404,Cluster-7410.40718,Cluster-7410.73656,Cluster-7410.53207
GO:0015631	tubulin binding	molecular_function	0.70837	1	9	1584	275	46315	3	Cluster-7410.74883,Cluster-7410.13196,Cluster-7410.86301	6	Cluster-7410.71051,Cluster-7410.13767,Cluster-7410.42988,Cluster-7410.20370,Cluster-7410.24534,Cluster-7410.88789
GO:1901615	organic hydroxy compound metabolic process	biological_process	0.70927	1	5	1584	159	46315	2	Cluster-7410.105980,Cluster-7410.46269	3	Cluster-7410.14905,Cluster-7410.45045,Cluster-7410.91513
GO:0006265	DNA topological change	biological_process	0.70951	1	4	1584	139	46315	3	Cluster-7410.3981,Cluster-7410.43416,Cluster-7410.814	1	Cluster-7410.113733
GO:0015291	secondary active transmembrane transporter activity	molecular_function	0.70978	1	10	1584	311	46315	4	Cluster-7410.50050,Cluster-7410.105692,Cluster-39328.0,Cluster-7410.28768	6	Cluster-7410.50550,Cluster-7410.58086,Cluster-7410.101758,Cluster-7410.85678,Cluster-7410.118716,Cluster-7410.116040
GO:0000281	mitotic cytokinesis	biological_process	0.70983	1	5	1584	164	46315	3	Cluster-7410.56088,Cluster-7410.103924,Cluster-7410.66827	2	Cluster-20980.0,Cluster-7410.20370
GO:0061640	cytoskeleton-dependent cytokinesis	biological_process	0.70983	1	5	1584	164	46315	3	Cluster-7410.56088,Cluster-7410.66827,Cluster-7410.103924	2	Cluster-20980.0,Cluster-7410.20370
GO:0000313	organellar ribosome	cellular_component	0.70985	1	1	1584	33	46315	1	Cluster-7410.91884	0
GO:0005761	mitochondrial ribosome	cellular_component	0.70985	1	1	1584	33	46315	1	Cluster-7410.91884	0
GO:0004652	polynucleotide adenylyltransferase activity	molecular_function	0.7108	1	1	1584	36	46315	1	Cluster-7410.50186	0
GO:0048511	rhythmic process	biological_process	0.71098	1	1	1584	36	46315	1	Cluster-7410.39072	0
GO:0015171	amino acid transmembrane transporter activity	molecular_function	0.71114	1	3	1584	90	46315	1	Cluster-7410.113239	2	Cluster-7410.57457,Cluster-7410.12238
GO:0050790	regulation of catalytic activity	biological_process	0.7113	1	10	1584	311	46315	8	Cluster-7410.112985,Cluster-7410.62072,Cluster-7410.74668,Cluster-7410.70427,Cluster-7410.68326,Cluster-7410.21644,Cluster-7410.105550,Cluster-7410.73291	2	Cluster-7410.65490,Cluster-7410.32987
GO:0007219	Notch signaling pathway	biological_process	0.71247	1	1	1584	35	46315	1	Cluster-7410.86301	0
GO:0043566	structure-specific DNA binding	molecular_function	0.71274	1	7	1584	214	46315	4	Cluster-7410.105409,Cluster-7410.63970,Cluster-7410.51534,Cluster-7410.96459	3	Cluster-7410.120413,Cluster-7410.26661,Cluster-38710.0
GO:0048870	cell motility	biological_process	0.71407	1	6	1584	182	46315	2	Cluster-7410.68734,Cluster-7410.66827	4	Cluster-41711.0,Cluster-7410.113733,Cluster-7410.88789,Cluster-7410.114762
GO:0051674	localization of cell	biological_process	0.71407	1	6	1584	182	46315	2	Cluster-7410.66827,Cluster-7410.68734	4	Cluster-41711.0,Cluster-7410.113733,Cluster-7410.114762,Cluster-7410.88789
GO:0006334	nucleosome assembly	biological_process	0.71493	1	2	1584	72	46315	2	Cluster-7410.23815,Cluster-7410.91116	0
GO:0031497	chromatin assembly	biological_process	0.71493	1	2	1584	72	46315	2	Cluster-7410.23815,Cluster-7410.91116	0
GO:0034728	nucleosome organization	biological_process	0.71493	1	2	1584	72	46315	2	Cluster-7410.91116,Cluster-7410.23815	0
GO:0016055	Wnt signaling pathway	biological_process	0.7151	1	2	1584	72	46315	1	Cluster-7410.3293	1	Cluster-37547.0
GO:0072593	reactive oxygen species metabolic process	biological_process	0.71608	1	1	1584	33	46315	1	Cluster-7410.73278	0
GO:0003896	DNA primase activity	molecular_function	0.71673	1	2	1584	69	46315	0		2	Cluster-7410.9927,Cluster-7410.109790
GO:0005778	peroxisomal membrane	cellular_component	0.71679	1	1	1584	40	46315	0		1	Cluster-7410.7299
GO:0031903	microbody membrane	cellular_component	0.71679	1	1	1584	40	46315	0		1	Cluster-7410.7299
GO:0044438	microbody part	cellular_component	0.71679	1	1	1584	40	46315	0		1	Cluster-7410.7299
GO:0044439	peroxisomal part	cellular_component	0.71679	1	1	1584	40	46315	0		1	Cluster-7410.7299
GO:0006118	obsolete electron transport	biological_process	0.71812	1	22	1584	682	46315	15	Cluster-7410.42597,Cluster-7410.5079,Cluster-7410.17911,Cluster-7410.86598,Cluster-7410.2404,Cluster-7410.48066,Cluster-7410.9041,Cluster-7410.106730,Cluster-7410.115244,Cluster-7410.19119,Cluster-7410.49250,Cluster-7410.106020,Cluster-7410.61496,Cluster-7410.26630,Cluster-7410.111343	7	Cluster-7410.4515,Cluster-7410.48906,Cluster-7410.13268,Cluster-7410.115209,Cluster-7410.43846,Cluster-7410.83214,Cluster-7410.11699
GO:0000794	condensed nuclear chromosome	cellular_component	0.71848	1	5	1584	159	46315	5	Cluster-21016.0,Cluster-7410.66827,Cluster-7410.51979,Cluster-7410.96753,Cluster-24066.0	0
GO:0045298	tubulin complex	cellular_component	0.71896	1	9	1584	277	46315	3	Cluster-7410.86301,Cluster-7410.74883,Cluster-7410.13196	6	Cluster-7410.88789,Cluster-7410.24534,Cluster-7410.71051,Cluster-7410.42988,Cluster-7410.13767,Cluster-7410.20370
GO:0007006	mitochondrial membrane organization	biological_process	0.71919	1	1	1584	34	46315	0		1	Cluster-7410.118148
GO:0048468	cell development	biological_process	0.71943	1	5	1584	182	46315	2	Cluster-40269.0,Cluster-7410.17543	3	Cluster-7410.81361,Cluster-7410.34090,Cluster-7410.7443
GO:0022411	cellular component disassembly	biological_process	0.71994	1	4	1584	140	46315	4	Cluster-7410.44802,Cluster-7410.67058,Cluster-7410.87880,Cluster-7410.65824	0
GO:0008138	protein tyrosine/serine/threonine phosphatase activity	molecular_function	0.72	1	1	1584	31	46315	1	Cluster-7410.70755	0
GO:0016645	oxidoreductase activity, acting on the CH-NH group of donors	molecular_function	0.72159	1	3	1584	96	46315	3	Cluster-7410.69478,Cluster-7410.95906,Cluster-7410.95061	0
GO:0034212	peptide N-acetyltransferase activity	molecular_function	0.72203	1	1	1584	32	46315	1	Cluster-7410.45311	0
GO:0061733	peptide-lysine-N-acetyltransferase activity	molecular_function	0.72203	1	1	1584	32	46315	1	Cluster-7410.45311	0
GO:0009653	anatomical structure morphogenesis	biological_process	0.72284	1	13	1584	424	46315	7	Cluster-7410.17543,Cluster-7410.72487,Cluster-40269.0,Cluster-7410.68981,Cluster-7410.30842,Cluster-7410.100087,Cluster-19217.0	6	Cluster-7410.34090,Cluster-7410.95145,Cluster-7410.7443,Cluster-7410.81361,Cluster-7410.7766,Cluster-7410.67218
GO:0051087	chaperone binding	molecular_function	0.7229	1	2	1584	69	46315	1	Cluster-7410.8037	1	Cluster-7410.13767
GO:0015399	primary active transmembrane transporter activity	molecular_function	0.72566	1	12	1584	363	46315	7	Cluster-7410.74668,Cluster-7410.15255,Cluster-7410.86301,Cluster-7410.94012,Cluster-7410.105409,Cluster-7410.43087,Cluster-9589.0	5	Cluster-7410.46080,Cluster-7410.4968,Cluster-35595.0,Cluster-7410.6524,Cluster-7410.9020
GO:0015405	P-P-bond-hydrolysis-driven transmembrane transporter activity	molecular_function	0.72566	1	12	1584	363	46315	7	Cluster-7410.94012,Cluster-7410.105409,Cluster-7410.43087,Cluster-9589.0,Cluster-7410.86301,Cluster-7410.15255,Cluster-7410.74668	5	Cluster-7410.6524,Cluster-35595.0,Cluster-7410.9020,Cluster-7410.46080,Cluster-7410.4968
GO:0016818	hydrolase activity, acting on acid anhydrides, in phosphorus-containing anhydrides	molecular_function	0.72566	1	70	1584	1951	46315	39	Cluster-7410.58214,Cluster-7410.49565,Cluster-7410.106864,Cluster-7410.15255,Cluster-34234.0,Cluster-7410.105409,Cluster-7410.87314,Cluster-7410.73237,Cluster-7410.82831,Cluster-7410.3394,Cluster-7410.3981,Cluster-7410.86301,Cluster-7410.74668,Cluster-7410.71044,Cluster-7410.6480,Cluster-7410.22702,Cluster-7410.94012,Cluster-7410.28259,Cluster-7410.19549,Cluster-9589.0,Cluster-7410.13196,Cluster-…	31	Cluster-7410.114078,Cluster-7410.23032,Cluster-7410.39814,Cluster-7410.46080,Cluster-7410.104965,Cluster-7410.11272,Cluster-7410.9020,Cluster-7410.87025,Cluster-41711.0,Cluster-7410.30273,Cluster-7410.113733,Cluster-32068.0,Cluster-7410.88789,Cluster-37228.0,Cluster-7410.49380,Cluster-7410.9546,Cluster-7410.99948,Cluster-7410.24534,Cluster-7410.39418,Cluster-7410.71051,Cluster-7410.11061,Cluster-…
GO:0055085	transmembrane transport	biological_process	0.72589	1	87	1584	2517	46315	43	Cluster-7410.68697,Cluster-2118.0,Cluster-7410.3367,Cluster-7410.28768,Cluster-7410.97207,Cluster-7410.28307,Cluster-7410.72358,Cluster-7410.73820,Cluster-7410.69171,Cluster-39328.0,Cluster-7410.105692,Cluster-7410.62673,Cluster-7410.87036,Cluster-7410.67180,Cluster-7410.40876,Cluster-7410.106345,Cluster-7410.74099,Cluster-7410.58592,Cluster-7410.62679,Cluster-7410.113239,Cluster-7410.83000,Clust…	44	Cluster-7410.12238,Cluster-7410.115321,Cluster-7410.75759,Cluster-7410.113581,Cluster-7410.71561,Cluster-7410.114752,Cluster-7410.118716,Cluster-7410.57457,Cluster-7410.77572,Cluster-7410.86993,Cluster-7410.4968,Cluster-7410.52865,Cluster-35595.0,Cluster-7410.74893,Cluster-7410.17767,Cluster-7410.58086,Cluster-7410.8669,Cluster-7410.87185,Cluster-7410.43547,Cluster-7410.7299,Cluster-7410.106770,C…
GO:0016311	dephosphorylation	biological_process	0.72604	1	3	1584	98	46315	3	Cluster-7410.70755,Cluster-7410.80694,Cluster-7410.4031	0
GO:0008176	tRNA (guanine-N7-)-methyltransferase activity	molecular_function	0.72611	1	1	1584	31	46315	1	Cluster-7410.34560	0
GO:0016620	oxidoreductase activity, acting on the aldehyde or oxo group of donors, NAD or NADP as acceptor	molecular_function	0.72666	1	3	1584	100	46315	2	Cluster-7410.21997,Cluster-7410.65789	1	Cluster-7410.4140
GO:0000280	nuclear division	biological_process	0.72779	1	6	1584	206	46315	4	Cluster-24066.0,Cluster-7410.74883,Cluster-7410.66827,Cluster-7410.108752	2	Cluster-7410.88789,Cluster-7410.13767
GO:0006914	autophagy	biological_process	0.72829	1	13	1584	417	46315	7	Cluster-7410.29968,Cluster-7410.93673,Cluster-7410.97313,Cluster-41496.0,Cluster-7410.59982,Cluster-7410.34409,Cluster-7410.56088	6	Cluster-7410.88789,Cluster-7410.114762,Cluster-7410.29275,Cluster-7410.22393,Cluster-7410.94829,Cluster-7410.13767
GO:0008608	attachment of spindle microtubules to kinetochore	biological_process	0.72858	1	3	1584	99	46315	3	Cluster-21016.0,Cluster-7410.51979,Cluster-7410.96753	0
GO:0016833	oxo-acid-lyase activity	molecular_function	0.73096	1	1	1584	34	46315	1	Cluster-7410.60134	0
GO:0008375	acetylglucosaminyltransferase activity	molecular_function	0.73151	1	4	1584	130	46315	4	Cluster-7410.79928,Cluster-7410.43854,Cluster-7410.26871,Cluster-7410.43853	0
GO:0006310	DNA recombination	biological_process	0.73192	1	21	1584	609	46315	13	Cluster-7410.16328,Cluster-7410.28259,Cluster-7410.97342,Cluster-7410.94642,Cluster-7410.87314,Cluster-24066.0,Cluster-7410.94015,Cluster-17114.0,Cluster-7410.107395,Cluster-7410.66843,Cluster-7410.98460,Cluster-7410.85878,Cluster-7410.106730	8	Cluster-7410.120413,Cluster-7410.85678,Cluster-7410.9546,Cluster-37228.0,Cluster-7410.39814,Cluster-7410.9019,Cluster-7410.50010,Cluster-7410.6084
GO:0005515	protein binding	molecular_function	0.73448	1	334	1584	9388	46315	201	Cluster-7410.93427,Cluster-7410.87870,Cluster-7410.3293,Cluster-7410.43508,Cluster-7410.32332,Cluster-22351.0,Cluster-26724.0,Cluster-30977.0,Cluster-7410.85878,Cluster-7410.2182,Cluster-7410.105980,Cluster-7410.102645,Cluster-7410.91733,Cluster-7410.59982,Cluster-7410.18962,Cluster-7410.100132,Cluster-7410.65989,Cluster-20432.1,Cluster-7410.63717,Cluster-7410.91504,Cluster-7410.115244,Cluster-74…	133	Cluster-7410.9857,Cluster-7410.50010,Cluster-16025.0,Cluster-7410.5779,Cluster-7410.5764,Cluster-7410.42988,Cluster-7410.9714,Cluster-7410.107561,Cluster-7410.95542,Cluster-7410.66797,Cluster-7410.19030,Cluster-7410.59535,Cluster-7410.121569,Cluster-7410.97884,Cluster-7410.13767,Cluster-7410.23201,Cluster-7410.13322,Cluster-7410.60981,Cluster-7410.75757,Cluster-7410.8910,Cluster-7410.115826,Clust…
GO:0016458	gene silencing	biological_process	0.73472	1	1	1584	31	46315	1	Cluster-7410.80410	0
GO:0072686	mitotic spindle	cellular_component	0.73477	1	3	1584	103	46315	3	Cluster-21016.0,Cluster-7410.51979,Cluster-7410.96753	0
GO:0046496	nicotinamide nucleotide metabolic process	biological_process	0.73621	1	10	1584	293	46315	6	Cluster-7410.77644,Cluster-7410.100920,Cluster-7410.39094,Cluster-7410.59841,Cluster-7410.120805,Cluster-7410.100237	4	Cluster-7410.11061,Cluster-7410.63010,Cluster-7410.45045,Cluster-7410.91513
GO:0008170	N-methyltransferase activity	molecular_function	0.73634	1	3	1584	95	46315	3	Cluster-7410.112548,Cluster-7410.66097,Cluster-7410.78653	0
GO:0016023	cytoplasmic membrane-bounded vesicle	cellular_component	0.7372	1	6	1584	198	46315	0		6	Cluster-7410.43546,Cluster-7410.107560,Cluster-7410.6833,Cluster-7410.59514,Cluster-7410.11041,Cluster-7410.25507
GO:0009306	protein secretion	biological_process	0.73799	1	3	1584	104	46315	3	Cluster-7410.28071,Cluster-7410.22702,Cluster-7410.43139	0
GO:0005819	spindle	cellular_component	0.73823	1	6	1584	199	46315	4	Cluster-21016.0,Cluster-7410.74883,Cluster-7410.96753,Cluster-7410.51979	2	Cluster-7410.13767,Cluster-7410.88789
GO:0008236	serine-type peptidase activity	molecular_function	0.73861	1	23	1584	724	46315	11	Cluster-7410.56216,Cluster-7410.111891,Cluster-7410.34481,Cluster-7410.814,Cluster-7410.65665,Cluster-7410.121745,Cluster-7410.109381,Cluster-7410.56047,Cluster-7410.67576,Cluster-7410.105319,Cluster-7410.42317	12	Cluster-7410.74679,Cluster-7410.71970,Cluster-37901.0,Cluster-7410.84092,Cluster-26340.0,Cluster-7410.113233,Cluster-9064.0,Cluster-7410.31717,Cluster-7410.106770,Cluster-7410.35623,Cluster-7410.63699,Cluster-7410.116308
GO:0017171	serine hydrolase activity	molecular_function	0.73861	1	23	1584	724	46315	11	Cluster-7410.65665,Cluster-7410.814,Cluster-7410.34481,Cluster-7410.111891,Cluster-7410.56216,Cluster-7410.42317,Cluster-7410.105319,Cluster-7410.67576,Cluster-7410.56047,Cluster-7410.109381,Cluster-7410.121745	12	Cluster-7410.84092,Cluster-26340.0,Cluster-37901.0,Cluster-7410.71970,Cluster-7410.74679,Cluster-7410.116308,Cluster-7410.63699,Cluster-7410.35623,Cluster-7410.106770,Cluster-7410.31717,Cluster-7410.113233,Cluster-9064.0
GO:0005672	transcription factor TFIIA complex	cellular_component	0.74068	1	2	1584	66	46315	1	Cluster-7410.68117	1	Cluster-7410.6665
GO:0019362	pyridine nucleotide metabolic process	biological_process	0.74097	1	10	1584	294	46315	6	Cluster-7410.77644,Cluster-7410.100920,Cluster-7410.59841,Cluster-7410.120805,Cluster-7410.100237,Cluster-7410.39094	4	Cluster-7410.11061,Cluster-7410.63010,Cluster-7410.45045,Cluster-7410.91513
GO:0009064	glutamine family amino acid metabolic process	biological_process	0.74142	1	16	1584	522	46315	12	Cluster-7410.66390,Cluster-7410.18063,Cluster-7410.66786,Cluster-7410.26691,Cluster-7410.50724,Cluster-7410.4279,Cluster-7410.27082,Cluster-7410.87036,Cluster-7410.59686,Cluster-7410.28307,Cluster-7410.74099,Cluster-7410.103717	4	Cluster-7410.74893,Cluster-40334.0,Cluster-7410.76797,Cluster-7410.4081
GO:0042816	vitamin B6 metabolic process	biological_process	0.74305	1	1	1584	37	46315	1	Cluster-7410.46269	0
GO:0042819	vitamin B6 biosynthetic process	biological_process	0.74305	1	1	1584	37	46315	1	Cluster-7410.46269	0
GO:0030203	glycosaminoglycan metabolic process	biological_process	0.74371	1	5	1584	162	46315	4	Cluster-7410.60720,Cluster-7410.66390,Cluster-7410.66389,Cluster-7410.18063	1	Cluster-7410.109127
GO:0006119	oxidative phosphorylation	biological_process	0.74397	1	14	1584	458	46315	7	Cluster-7410.106730,Cluster-7410.100712,Cluster-7410.58592,Cluster-7410.26630,Cluster-7410.28697,Cluster-7410.55108,Cluster-7410.22756	7	Cluster-7410.83214,Cluster-35595.0,Cluster-7410.115826,Cluster-7410.12049,Cluster-7410.46080,Cluster-7410.38501,Cluster-7410.4968
GO:0072524	pyridine-containing compound metabolic process	biological_process	0.74397	1	11	1584	327	46315	7	Cluster-7410.100920,Cluster-7410.46269,Cluster-7410.77644,Cluster-7410.59841,Cluster-7410.120805,Cluster-7410.100237,Cluster-7410.39094	4	Cluster-7410.45045,Cluster-7410.91513,Cluster-7410.11061,Cluster-7410.63010
GO:0043021	ribonucleoprotein complex binding	molecular_function	0.74432	1	1	1584	36	46315	1	Cluster-7410.67058	0
GO:0042157	lipoprotein metabolic process	biological_process	0.74515	1	6	1584	201	46315	2	Cluster-7410.56216,Cluster-7410.65824	4	Cluster-7410.12238,Cluster-7410.8443,Cluster-7410.49798,Cluster-7410.66806
GO:0000990	transcription factor activity, core RNA polymerase binding	molecular_function	0.74602	1	4	1584	131	46315	1	Cluster-7410.30696	3	Cluster-7410.76140,Cluster-7410.111843,Cluster-7410.65765
GO:0000996	core DNA-dependent RNA polymerase binding promoter specificity activity	molecular_function	0.74602	1	4	1584	131	46315	1	Cluster-7410.30696	3	Cluster-7410.65765,Cluster-7410.111843,Cluster-7410.76140
GO:0016987	sigma factor activity	molecular_function	0.74602	1	4	1584	131	46315	1	Cluster-7410.30696	3	Cluster-7410.76140,Cluster-7410.65765,Cluster-7410.111843
GO:0031329	regulation of cellular catabolic process	biological_process	0.74634	1	6	1584	207	46315	4	Cluster-7410.97313,Cluster-41496.0,Cluster-7410.59982,Cluster-7410.34409	2	Cluster-7410.94829,Cluster-7410.114762
GO:0005669	transcription factor TFIID complex	cellular_component	0.74659	1	1	1584	35	46315	0		1	Cluster-37228.0
GO:0005791	rough endoplasmic reticulum	cellular_component	0.74662	1	1	1584	39	46315	0		1	Cluster-7410.37788
GO:0030867	rough endoplasmic reticulum membrane	cellular_component	0.74662	1	1	1584	39	46315	0		1	Cluster-7410.37788
GO:0005886	plasma membrane	cellular_component	0.74669	1	36	1584	1131	46315	27	Cluster-7410.56216,Cluster-7410.112985,Cluster-7410.122266,Cluster-7410.31929,Cluster-7410.98579,Cluster-7410.69109,Cluster-24066.0,Cluster-7410.80410,Cluster-7410.61621,Cluster-7410.74668,Cluster-7410.110812,Cluster-7410.93673,Cluster-7410.2405,Cluster-7410.65277,Cluster-7410.56056,Cluster-7410.61042,Cluster-7410.72504,Cluster-7410.41834,Cluster-11465.1,Cluster-7410.28472,Cluster-7410.102816,Clu…	9	Cluster-7410.62382,Cluster-7410.37858,Cluster-7410.8669,Cluster-7410.58086,Cluster-7410.30376,Cluster-9064.0,Cluster-7410.116308,Cluster-7410.12097,Cluster-7410.72594
GO:0008839	4-hydroxy-tetrahydrodipicolinate reductase	molecular_function	0.74688	1	1	1584	34	46315	0		1	Cluster-7410.54968
GO:0006091	generation of precursor metabolites and energy	biological_process	0.74695	1	35	1584	1065	46315	20	Cluster-7410.26630,Cluster-7410.28697,Cluster-7410.66028,Cluster-7410.69858,Cluster-7410.30712,Cluster-7410.5079,Cluster-7410.55108,Cluster-7410.58592,Cluster-7410.66782,Cluster-7410.106730,Cluster-30977.0,Cluster-7410.25228,Cluster-7410.66566,Cluster-7410.22756,Cluster-7410.66646,Cluster-7410.101211,Cluster-7410.100712,Cluster-7410.28087,Cluster-7410.66655,Cluster-7410.80060	15	Cluster-7410.63010,Cluster-7410.115826,Cluster-35595.0,Cluster-7410.38501,Cluster-7410.43846,Cluster-7410.83214,Cluster-7410.53207,Cluster-7410.55555,Cluster-7410.12049,Cluster-7410.106404,Cluster-7410.4968,Cluster-7410.46080,Cluster-7410.11061,Cluster-7410.91513,Cluster-7410.45045
GO:0001932	regulation of protein phosphorylation	biological_process	0.74739	1	3	1584	106	46315	3	Cluster-7410.70427,Cluster-7410.51979,Cluster-7410.81649	0
GO:0016070	RNA metabolic process	biological_process	0.74759	1	208	1584	5945	46315	143	Cluster-7410.53566,Cluster-7410.39072,Cluster-7410.3214,Cluster-31355.0,Cluster-7410.101211,Cluster-7410.24612,Cluster-7410.122031,Cluster-11006.0,Cluster-7410.76443,Cluster-7410.3367,Cluster-7410.32223,Cluster-7410.65014,Cluster-7410.88049,Cluster-7410.40519,Cluster-7410.74866,Cluster-7410.62427,Cluster-7410.76165,Cluster-7410.30189,Cluster-7410.46269,Cluster-7410.106231,Cluster-7410.68696,Clust…	65	Cluster-7410.66705,Cluster-7410.6626,Cluster-7410.11639,Cluster-7410.98281,Cluster-7410.24875,Cluster-7410.115531,Cluster-7410.76140,Cluster-7410.42988,Cluster-7410.9714,Cluster-7410.85669,Cluster-7410.39288,Cluster-7410.109790,Cluster-7410.56348,Cluster-7410.121569,Cluster-7410.23201,Cluster-7410.15791,Cluster-7410.119023,Cluster-20980.0,Cluster-7410.75757,Cluster-37893.0,Cluster-7410.60078,Clus…
GO:0019752	carboxylic acid metabolic process	biological_process	0.74775	1	85	1584	2453	46315	60	Cluster-7410.66655,Cluster-7410.80060,Cluster-7410.93385,Cluster-7410.32323,Cluster-7410.60134,Cluster-7410.107751,Cluster-7410.32194,Cluster-7410.67642,Cluster-7410.84018,Cluster-7410.101211,Cluster-7410.28307,Cluster-7410.120805,Cluster-7410.66566,Cluster-7410.38272,Cluster-7410.26883,Cluster-7410.92118,Cluster-7410.71609,Cluster-7410.66786,Cluster-7410.41834,Cluster-7410.67580,Cluster-7410.652…	25	Cluster-7410.87191,Cluster-7410.91513,Cluster-7410.11061,Cluster-7410.54968,Cluster-7410.28507,Cluster-7410.12047,Cluster-7410.55555,Cluster-7410.12164,Cluster-7410.74893,Cluster-7410.63010,Cluster-40334.0,Cluster-7410.109127,Cluster-7410.45045,Cluster-7410.26092,Cluster-7410.59514,Cluster-7410.76797,Cluster-7410.4081,Cluster-7410.6833,Cluster-20940.0,Cluster-7410.6664,Cluster-28649.0,Cluster-741…
GO:0004386	helicase activity	molecular_function	0.74784	1	18	1584	519	46315	11	Cluster-7410.82831,Cluster-7410.6479,Cluster-7410.85878,Cluster-7410.71044,Cluster-7410.107395,Cluster-7410.94015,Cluster-7410.87314,Cluster-7410.97342,Cluster-7410.28259,Cluster-7410.85241,Cluster-7410.122053	7	Cluster-7410.87025,Cluster-7410.9019,Cluster-7410.39814,Cluster-37228.0,Cluster-7410.120650,Cluster-7410.9546,Cluster-7410.39418
GO:0008061	chitin binding	molecular_function	0.74835	1	1	1584	42	46315	1	Cluster-40051.0	0
GO:0001539	cilium or flagellum-dependent cell motility	biological_process	0.74863	1	2	1584	70	46315	0		2	Cluster-41711.0,Cluster-7410.113733
GO:0097588	archaeal or bacterial-type flagellum-dependent cell motility	biological_process	0.74863	1	2	1584	70	46315	0		2	Cluster-7410.113733,Cluster-41711.0
GO:0005643	nuclear pore	cellular_component	0.74874	1	1	1584	36	46315	1	Cluster-7410.111410	0
GO:0006269	DNA replication, synthesis of RNA primer	biological_process	0.74936	1	2	1584	73	46315	0		2	Cluster-7410.9927,Cluster-7410.109790
GO:0009271	phage shock	biological_process	0.74943	1	2	1584	68	46315	2	Cluster-7410.77355,Cluster-21605.0	0
GO:0098586	cellular response to virus	biological_process	0.74943	1	2	1584	68	46315	2	Cluster-21605.0,Cluster-7410.77355	0
GO:0042325	regulation of phosphorylation	biological_process	0.7497	1	3	1584	107	46315	3	Cluster-7410.81649,Cluster-7410.70427,Cluster-7410.51979	0
GO:0033365	protein localization to organelle	biological_process	0.74975	1	13	1584	406	46315	9	Cluster-7410.87314,Cluster-7410.16859,Cluster-7410.30052,Cluster-7410.80116,Cluster-7410.60134,Cluster-7410.65100,Cluster-7410.64142,Cluster-7410.94015,Cluster-7410.49565	4	Cluster-7410.62382,Cluster-7410.88789,Cluster-7410.10653,Cluster-7410.12238
GO:0006333	chromatin assembly or disassembly	biological_process	0.75081	1	2	1584	76	46315	2	Cluster-7410.23815,Cluster-7410.91116	0
GO:0044391	ribosomal subunit	cellular_component	0.75278	1	1	1584	39	46315	1	Cluster-7410.91884	0
GO:0006606	protein import into nucleus	biological_process	0.75316	1	3	1584	102	46315	1	Cluster-7410.49565	2	Cluster-7410.62382,Cluster-7410.88789
GO:0034504	protein localization to nucleus	biological_process	0.75316	1	3	1584	102	46315	1	Cluster-7410.49565	2	Cluster-7410.62382,Cluster-7410.88789
GO:0044744	protein targeting to nucleus	biological_process	0.75316	1	3	1584	102	46315	1	Cluster-7410.49565	2	Cluster-7410.88789,Cluster-7410.62382
GO:0051170	nuclear import	biological_process	0.75316	1	3	1584	102	46315	1	Cluster-7410.49565	2	Cluster-7410.88789,Cluster-7410.62382
GO:1902593	single-organism nuclear import	biological_process	0.75316	1	3	1584	102	46315	1	Cluster-7410.49565	2	Cluster-7410.62382,Cluster-7410.88789
GO:0004659	prenyltransferase activity	molecular_function	0.75393	1	2	1584	67	46315	0		2	Cluster-23409.0,Cluster-7410.12049
GO:0051259	protein oligomerization	biological_process	0.75396	1	4	1584	138	46315	1	Cluster-7410.17343	3	Cluster-7410.53378,Cluster-7410.24534,Cluster-7410.20370
GO:0008514	organic anion transmembrane transporter activity	molecular_function	0.75405	1	5	1584	161	46315	3	Cluster-7410.113239,Cluster-7410.115244,Cluster-7410.56216	2	Cluster-7410.57457,Cluster-7410.12238
GO:0019843	rRNA binding	molecular_function	0.75425	1	1	1584	38	46315	0		1	Cluster-7410.20370
GO:0072330	monocarboxylic acid biosynthetic process	biological_process	0.75477	1	11	1584	329	46315	9	Cluster-7410.106351,Cluster-7410.67642,Cluster-7410.106352,Cluster-7410.34523,Cluster-7410.26630,Cluster-7410.120805,Cluster-7410.92118,Cluster-7410.17343,Cluster-7410.60134	2	Cluster-7410.65613,Cluster-7410.12164
GO:0017119	Golgi transport complex	cellular_component	0.75508	1	1	1584	33	46315	1	Cluster-7410.61621	0
GO:0016703	oxidoreductase activity, acting on single donors with incorporation of molecular oxygen, incorporation of one atom of oxygen (internal monooxygenases or internal mixed function oxidases)	molecular_function	0.75562	1	1	1584	33	46315	1	Cluster-7410.46269	0
GO:0010181	FMN binding	molecular_function	0.75652	1	2	1584	76	46315	0		2	Cluster-7410.56348,Cluster-2893.0
GO:0019087	transformation of host cell by virus	biological_process	0.75693	1	3	1584	114	46315	2	Cluster-7410.67727,Cluster-7410.26883	1	Cluster-7410.23163
GO:0010942	positive regulation of cell death	biological_process	0.75799	1	1	1584	44	46315	0		1	Cluster-7410.85678
GO:0043065	positive regulation of apoptotic process	biological_process	0.75799	1	1	1584	44	46315	0		1	Cluster-7410.85678
GO:0043068	positive regulation of programmed cell death	biological_process	0.75799	1	1	1584	44	46315	0		1	Cluster-7410.85678
GO:0009416	response to light stimulus	biological_process	0.75821	1	1	1584	39	46315	0		1	Cluster-7410.11216
GO:0031988	membrane-bounded vesicle	cellular_component	0.76179	1	6	1584	203	46315	0		6	Cluster-7410.107560,Cluster-7410.43546,Cluster-7410.59514,Cluster-7410.25507,Cluster-7410.11041,Cluster-7410.6833
GO:0005787	signal peptidase complex	cellular_component	0.76213	1	2	1584	79	46315	1	Cluster-7410.69945	1	Cluster-7410.22703
GO:0006465	signal peptide processing	biological_process	0.76213	1	2	1584	79	46315	1	Cluster-7410.69945	1	Cluster-7410.22703
GO:0034453	microtubule anchoring	biological_process	0.76217	1	3	1584	105	46315	3	Cluster-21016.0,Cluster-7410.51979,Cluster-7410.96753	0
GO:0030176	integral component of endoplasmic reticulum membrane	cellular_component	0.76318	1	4	1584	162	46315	2	Cluster-7410.3259,Cluster-37022.0	2	Cluster-7410.12238,Cluster-7410.37788
GO:0031227	intrinsic component of endoplasmic reticulum membrane	cellular_component	0.76318	1	4	1584	162	46315	2	Cluster-37022.0,Cluster-7410.3259	2	Cluster-7410.37788,Cluster-7410.12238
GO:1901264	carbohydrate derivative transport	biological_process	0.76411	1	1	1584	39	46315	1	Cluster-7410.102645	0
GO:0005543	phospholipid binding	molecular_function	0.76414	1	3	1584	103	46315	3	Cluster-7410.52193,Cluster-7410.56809,Cluster-7410.24784	0
GO:0006568	tryptophan metabolic process	biological_process	0.76429	1	8	1584	248	46315	6	Cluster-7410.34523,Cluster-7410.16935,Cluster-7410.27082,Cluster-7410.120805,Cluster-7410.98505,Cluster-7410.92118	2	Cluster-7410.84968,Cluster-7410.11061
GO:0006586	indolalkylamine metabolic process	biological_process	0.76429	1	8	1584	248	46315	6	Cluster-7410.98505,Cluster-7410.92118,Cluster-7410.34523,Cluster-7410.16935,Cluster-7410.27082,Cluster-7410.120805	2	Cluster-7410.11061,Cluster-7410.84968
GO:0006560	proline metabolic process	biological_process	0.76465	1	12	1584	423	46315	8	Cluster-7410.59686,Cluster-7410.66786,Cluster-7410.50724,Cluster-7410.4279,Cluster-7410.26691,Cluster-7410.74099,Cluster-7410.87036,Cluster-7410.28307	4	Cluster-7410.74893,Cluster-7410.76797,Cluster-7410.4081,Cluster-40334.0
GO:0005310	dicarboxylic acid transmembrane transporter activity	molecular_function	0.76537	1	1	1584	39	46315	0		1	Cluster-7410.12238
GO:0016829	lyase activity	molecular_function	0.76624	1	35	1584	1075	46315	21	Cluster-7410.4279,Cluster-7410.87036,Cluster-7410.66389,Cluster-7410.76946,Cluster-3757.0,Cluster-7410.30712,Cluster-7410.48220,Cluster-7410.74099,Cluster-7410.26691,Cluster-7410.50724,Cluster-7410.36359,Cluster-7410.121904,Cluster-7410.66786,Cluster-7410.22756,Cluster-7410.28307,Cluster-7410.118788,Cluster-7410.16935,Cluster-7410.107751,Cluster-7410.43087,Cluster-7410.60134,Cluster-7410.32323	14	Cluster-7410.77625,Cluster-7410.84968,Cluster-7410.74893,Cluster-7410.9180,Cluster-7410.10464,Cluster-20940.0,Cluster-7410.9192,Cluster-7410.55555,Cluster-7410.7021,Cluster-7410.4081,Cluster-7410.77572,Cluster-7410.76797,Cluster-7410.11061,Cluster-7410.45045
GO:0009098	leucine biosynthetic process	biological_process	0.7672	1	1	1584	34	46315	1	Cluster-7410.32194	0
GO:0000910	cytokinesis	biological_process	0.76746	1	6	1584	210	46315	3	Cluster-7410.56088,Cluster-7410.66827,Cluster-7410.103924	3	Cluster-20980.0,Cluster-7410.20370,Cluster-7410.77262
GO:0009878	nodule morphogenesis	biological_process	0.76886	1	3	1584	114	46315	2	Cluster-7410.30842,Cluster-7410.72487	1	Cluster-7410.95145
GO:0009886	post-embryonic morphogenesis	biological_process	0.76886	1	3	1584	114	46315	2	Cluster-7410.30842,Cluster-7410.72487	1	Cluster-7410.95145
GO:0044111	development involved in symbiotic interaction	biological_process	0.76886	1	3	1584	114	46315	2	Cluster-7410.30842,Cluster-7410.72487	1	Cluster-7410.95145
GO:0003677	DNA binding	molecular_function	0.7697	1	158	1584	4530	46315	106	Cluster-7410.81649,Cluster-7410.56088,Cluster-7410.68822,Cluster-7410.18845,Cluster-7410.66798,Cluster-7410.95480,Cluster-7410.119016,Cluster-7410.44146,Cluster-7410.61336,Cluster-7410.17911,Cluster-7410.63648,Cluster-7410.19138,Cluster-34234.0,Cluster-7410.39309,Cluster-7410.105409,Cluster-7410.28472,Cluster-7410.43139,Cluster-7410.64142,Cluster-7410.9260,Cluster-7410.83299,Cluster-7410.86737,Cl…	52	Cluster-7410.54396,Cluster-33904.0,Cluster-7410.54263,Cluster-7410.43546,Cluster-7410.20370,Cluster-38710.0,Cluster-7410.8734,Cluster-7410.6665,Cluster-7410.37858,Cluster-7410.50010,Cluster-7410.11639,Cluster-7410.24875,Cluster-7410.76140,Cluster-7410.9714,Cluster-7410.42988,Cluster-7410.85669,Cluster-7410.120413,Cluster-7410.56348,Cluster-7410.121569,Cluster-7410.15791,Cluster-20980.0,Cluster-74…
GO:0051128	regulation of cellular component organization	biological_process	0.77022	1	10	1584	343	46315	5	Cluster-7410.67058,Cluster-7410.44802,Cluster-7410.65824,Cluster-7410.87880,Cluster-7410.74883	5	Cluster-7410.88789,Cluster-7410.25507,Cluster-7410.7766,Cluster-7410.13767,Cluster-3150.0
GO:0009314	response to radiation	biological_process	0.77039	1	1	1584	40	46315	0		1	Cluster-7410.11216
GO:0042178	xenobiotic catabolic process	biological_process	0.77039	1	1	1584	39	46315	1	Cluster-7410.105980	0
GO:0019888	protein phosphatase regulator activity	molecular_function	0.77087	1	1	1584	38	46315	0		1	Cluster-7410.109127
GO:0008146	sulfotransferase activity	molecular_function	0.77208	1	1	1584	39	46315	0		1	Cluster-7410.71454
GO:0005801	cis-Golgi network	cellular_component	0.77222	1	1	1584	41	46315	1	Cluster-7410.34409	0
GO:0005732	small nucleolar ribonucleoprotein complex	cellular_component	0.77301	1	1	1584	51	46315	0		1	Cluster-7410.119023
GO:0004611	phosphoenolpyruvate carboxykinase activity	molecular_function	0.77391	1	1	1584	41	46315	0		1	Cluster-7410.55555
GO:0065009	regulation of molecular function	biological_process	0.77414	1	10	1584	329	46315	8	Cluster-7410.73291,Cluster-7410.105550,Cluster-7410.21644,Cluster-7410.68326,Cluster-7410.74668,Cluster-7410.70427,Cluster-7410.62072,Cluster-7410.112985	2	Cluster-7410.32987,Cluster-7410.65490
GO:0000145	exocyst	cellular_component	0.77414	1	2	1584	71	46315	2	Cluster-7410.40443,Cluster-7410.1483	0
GO:0046933	proton-transporting ATP synthase activity, rotational mechanism	molecular_function	0.77544	1	1	1584	38	46315	0		1	Cluster-35595.0
GO:0004427	inorganic diphosphatase activity	molecular_function	0.77671	1	1	1584	39	46315	0		1	Cluster-7410.46080
GO:0010639	negative regulation of organelle organization	biological_process	0.77705	1	2	1584	76	46315	2	Cluster-7410.65824,Cluster-7410.44802	0
GO:0006305	DNA alkylation	biological_process	0.77769	1	1	1584	34	46315	1	Cluster-7410.66097	0
GO:0006306	DNA methylation	biological_process	0.77769	1	1	1584	34	46315	1	Cluster-7410.66097	0
GO:0044728	DNA methylation or demethylation	biological_process	0.77769	1	1	1584	34	46315	1	Cluster-7410.66097	0
GO:0006413	translational initiation	biological_process	0.77812	1	5	1584	183	46315	3	Cluster-7410.113516,Cluster-7410.68696,Cluster-7410.111689	2	Cluster-7410.41287,Cluster-7410.39479
GO:0005337	nucleoside transmembrane transporter activity	molecular_function	0.77881	1	1	1584	44	46315	1	Cluster-7410.102645	0
GO:0044706	multi-multicellular organism process	biological_process	0.77905	1	4	1584	136	46315	3	Cluster-7410.116140,Cluster-7410.121092,Cluster-7410.22821	1	Cluster-7410.109767
GO:0009894	regulation of catabolic process	biological_process	0.77971	1	6	1584	215	46315	4	Cluster-7410.97313,Cluster-41496.0,Cluster-7410.59982,Cluster-7410.34409	2	Cluster-7410.94829,Cluster-7410.114762
GO:0008171	O-methyltransferase activity	molecular_function	0.78076	1	3	1584	106	46315	3	Cluster-7410.105085,Cluster-7410.34560,Cluster-7410.15005	0
GO:0009521	photosystem	cellular_component	0.78077	1	11	1584	391	46315	4	Cluster-7410.66655,Cluster-7410.25228,Cluster-7410.73693,Cluster-7410.66646	7	Cluster-7410.40801,Cluster-7410.26092,Cluster-7410.71454,Cluster-7410.109744,Cluster-7410.40718,Cluster-7410.73656,Cluster-7410.53207
GO:0032787	monocarboxylic acid metabolic process	biological_process	0.78184	1	36	1584	1104	46315	27	Cluster-7410.92118,Cluster-7410.34523,Cluster-7410.50724,Cluster-7410.26691,Cluster-7410.66655,Cluster-7410.17343,Cluster-7410.80060,Cluster-7410.32323,Cluster-7410.60134,Cluster-7410.67642,Cluster-7410.66646,Cluster-7410.28307,Cluster-7410.59841,Cluster-7410.120805,Cluster-7410.66566,Cluster-7410.30712,Cluster-7410.69858,Cluster-7410.66028,Cluster-7410.77644,Cluster-7410.26630,Cluster-7410.10635…	9	Cluster-7410.12164,Cluster-7410.45045,Cluster-7410.91513,Cluster-7410.11061,Cluster-7410.76797,Cluster-7410.4081,Cluster-7410.74893,Cluster-7410.63010,Cluster-7410.65613
GO:0008982	protein-N(PI)-phosphohistidine-sugar phosphotransferase activity	molecular_function	0.78199	1	2	1584	77	46315	0		2	Cluster-7410.89683,Cluster-38710.0
GO:0009357	protein-N(PI)-phosphohistidine-sugar phosphotransferase complex	cellular_component	0.78199	1	2	1584	77	46315	0		2	Cluster-7410.89683,Cluster-38710.0
GO:0016831	carboxy-lyase activity	molecular_function	0.78255	1	15	1584	518	46315	10	Cluster-7410.66786,Cluster-7410.32323,Cluster-7410.43087,Cluster-7410.74099,Cluster-7410.107751,Cluster-7410.28307,Cluster-7410.87036,Cluster-7410.26691,Cluster-7410.50724,Cluster-7410.4279	5	Cluster-20940.0,Cluster-7410.74893,Cluster-7410.76797,Cluster-7410.55555,Cluster-7410.4081
GO:0019954	asexual reproduction	biological_process	0.78272	1	6	1584	208	46315	3	Cluster-7410.56088,Cluster-7410.103924,Cluster-7410.66827	3	Cluster-7410.20370,Cluster-20980.0,Cluster-7410.26849
GO:0017004	cytochrome complex assembly	biological_process	0.78286	1	4	1584	151	46315	3	Cluster-7410.48066,Cluster-7410.107256,Cluster-7410.43422	1	Cluster-7410.7443
GO:0008287	protein serine/threonine phosphatase complex	cellular_component	0.78349	1	1	1584	38	46315	0		1	Cluster-7410.109127
GO:1903293	phosphatase complex	cellular_component	0.78349	1	1	1584	38	46315	0		1	Cluster-7410.109127
GO:0004190	aspartic-type endopeptidase activity	molecular_function	0.7841	1	14	1584	485	46315	9	Cluster-7410.87389,Cluster-7410.30189,Cluster-7410.67871,Cluster-7410.66344,Cluster-7410.50650,Cluster-7410.22650,Cluster-22351.0,Cluster-7410.3516,Cluster-7410.70590	5	Cluster-7410.95525,Cluster-7410.67635,Cluster-7410.119055,Cluster-23409.0,Cluster-7410.105596
GO:0070001	aspartic-type peptidase activity	molecular_function	0.7841	1	14	1584	485	46315	9	Cluster-7410.87389,Cluster-7410.30189,Cluster-7410.67871,Cluster-7410.66344,Cluster-7410.50650,Cluster-7410.3516,Cluster-7410.22650,Cluster-22351.0,Cluster-7410.70590	5	Cluster-7410.95525,Cluster-7410.67635,Cluster-7410.119055,Cluster-23409.0,Cluster-7410.105596
GO:0090575	RNA polymerase II transcription factor complex	cellular_component	0.78477	1	3	1584	106	46315	1	Cluster-7410.68117	2	Cluster-37228.0,Cluster-7410.6665
GO:0051287	NAD binding	molecular_function	0.78486	1	9	1584	289	46315	8	Cluster-7410.80060,Cluster-7410.69858,Cluster-7410.71609,Cluster-7410.100985,Cluster-7410.120805,Cluster-7410.59841,Cluster-7410.66561,Cluster-33587.0	1	Cluster-7410.88580
GO:0008483	transaminase activity	molecular_function	0.78509	1	1	1584	37	46315	1	Cluster-7410.27082	0
GO:0008175	tRNA methyltransferase activity	molecular_function	0.78529	1	2	1584	71	46315	2	Cluster-7410.112548,Cluster-7410.34560	0
GO:0008283	cell proliferation	biological_process	0.78542	1	4	1584	159	46315	3	Cluster-7410.115244,Cluster-7410.18962,Cluster-7410.31936	1	Cluster-7410.107561
GO:0019068	virion assembly	biological_process	0.78593	1	4	1584	150	46315	2	Cluster-7410.81813,Cluster-7410.34995	2	Cluster-7410.81091,Cluster-7410.115519
GO:0009791	post-embryonic development	biological_process	0.787	1	3	1584	118	46315	2	Cluster-7410.30842,Cluster-7410.72487	1	Cluster-7410.95145
GO:0003013	circulatory system process	biological_process	0.78749	1	1	1584	38	46315	1	Cluster-7410.67903	0
GO:0003018	vascular process in circulatory system	biological_process	0.78749	1	1	1584	38	46315	1	Cluster-7410.67903	0
GO:0008015	blood circulation	biological_process	0.78749	1	1	1584	38	46315	1	Cluster-7410.67903	0
GO:0035150	regulation of tube size	biological_process	0.78749	1	1	1584	38	46315	1	Cluster-7410.67903	0
GO:0050880	regulation of blood vessel size	biological_process	0.78749	1	1	1584	38	46315	1	Cluster-7410.67903	0
GO:1903522	regulation of blood circulation	biological_process	0.78749	1	1	1584	38	46315	1	Cluster-7410.67903	0
GO:0019751	polyol metabolic process	biological_process	0.78764	1	2	1584	75	46315	0		2	Cluster-7410.91513,Cluster-7410.45045
GO:0030313	cell envelope	cellular_component	0.78876	1	2	1584	78	46315	0		2	Cluster-7410.112878,Cluster-7410.10742
GO:0007017	microtubule-based process	biological_process	0.78917	1	13	1584	421	46315	7	Cluster-7410.51979,Cluster-7410.13196,Cluster-7410.74883,Cluster-21016.0,Cluster-7410.31462,Cluster-7410.119991,Cluster-7410.96753	6	Cluster-7410.71051,Cluster-7410.42988,Cluster-7410.13767,Cluster-7410.20593,Cluster-7410.88789,Cluster-7410.24534
GO:0061024	membrane organization	biological_process	0.7897	1	16	1584	526	46315	7	Cluster-7410.94015,Cluster-7410.80116,Cluster-7410.87314,Cluster-7410.65100,Cluster-7410.60134,Cluster-7410.16859,Cluster-7410.17291	9	Cluster-7410.118148,Cluster-7410.63010,Cluster-7410.8691,Cluster-7410.12528,Cluster-7410.10653,Cluster-7410.88789,Cluster-7410.37788,Cluster-7410.12047,Cluster-7410.30273
GO:0004540	ribonuclease activity	molecular_function	0.79038	1	10	1584	371	46315	7	Cluster-7410.90664,Cluster-7410.13774,Cluster-7410.73291,Cluster-7410.63254,Cluster-7410.47326,Cluster-7410.68067,Cluster-7410.62427	3	Cluster-7410.24336,Cluster-7410.72349,Cluster-7410.104160
GO:0018874	benzoate metabolic process	biological_process	0.79097	1	4	1584	129	46315	4	Cluster-7410.34523,Cluster-7410.92118,Cluster-7410.120805,Cluster-7410.105980	0
GO:0004860	protein kinase inhibitor activity	molecular_function	0.79127	1	1	1584	37	46315	1	Cluster-7410.70427	0
GO:0019210	kinase inhibitor activity	molecular_function	0.79127	1	1	1584	37	46315	1	Cluster-7410.70427	0
GO:0006366	transcription from RNA polymerase II promoter	biological_process	0.79137	1	13	1584	457	46315	8	Cluster-7410.111689,Cluster-7410.68117,Cluster-7410.40312,Cluster-7410.36236,Cluster-7410.35364,Cluster-21016.0,Cluster-7410.76443,Cluster-7410.3259	5	Cluster-7410.6665,Cluster-37228.0,Cluster-7410.98281,Cluster-7410.3216,Cluster-7410.52059
GO:0016763	transferase activity, transferring pentosyl groups	molecular_function	0.79233	1	3	1584	106	46315	1	Cluster-7410.60513	2	Cluster-7410.37408,Cluster-7410.12097
GO:0008948	oxaloacetate decarboxylase activity	molecular_function	0.79298	1	9	1584	346	46315	6	Cluster-7410.50724,Cluster-7410.4279,Cluster-7410.26691,Cluster-7410.74099,Cluster-7410.87036,Cluster-7410.28307	3	Cluster-7410.4081,Cluster-7410.74893,Cluster-7410.76797
GO:0035725	sodium ion transmembrane transport	biological_process	0.79298	1	9	1584	346	46315	6	Cluster-7410.26691,Cluster-7410.50724,Cluster-7410.4279,Cluster-7410.28307,Cluster-7410.87036,Cluster-7410.74099	3	Cluster-7410.76797,Cluster-7410.74893,Cluster-7410.4081
GO:0071436	sodium ion export	biological_process	0.79298	1	9	1584	346	46315	6	Cluster-7410.50724,Cluster-7410.4279,Cluster-7410.26691,Cluster-7410.74099,Cluster-7410.87036,Cluster-7410.28307	3	Cluster-7410.4081,Cluster-7410.74893,Cluster-7410.76797
GO:0031410	cytoplasmic vesicle	cellular_component	0.79373	1	7	1584	248	46315	0		7	Cluster-7410.6833,Cluster-7410.59514,Cluster-7410.11041,Cluster-7410.25507,Cluster-7410.43546,Cluster-7410.43846,Cluster-7410.107560
GO:0009308	amine metabolic process	biological_process	0.79447	1	12	1584	374	46315	9	Cluster-7410.98505,Cluster-7410.66786,Cluster-7410.92118,Cluster-7410.6479,Cluster-7410.6480,Cluster-7410.16935,Cluster-7410.34523,Cluster-7410.27082,Cluster-7410.120805	3	Cluster-7410.11061,Cluster-7410.84968,Cluster-7410.12164
GO:0044703	multi-organism reproductive process	biological_process	0.79515	1	10	1584	353	46315	5	Cluster-7410.22821,Cluster-7410.17543,Cluster-40269.0,Cluster-7410.116140,Cluster-7410.121092	5	Cluster-7410.87439,Cluster-7410.7443,Cluster-7410.81361,Cluster-7410.109767,Cluster-7410.34090
GO:0060089	molecular transducer activity	molecular_function	0.79518	1	27	1584	842	46315	13	Cluster-7410.101169,Cluster-7410.40312,Cluster-7410.79973,Cluster-7410.28071,Cluster-7410.96243,Cluster-7410.71364,Cluster-7410.120039,Cluster-7410.77449,Cluster-7410.95062,Cluster-7410.106969,Cluster-7410.101731,Cluster-7410.74234,Cluster-7410.30189	14	Cluster-7410.66806,Cluster-7410.110237,Cluster-7410.49380,Cluster-3715.0,Cluster-7410.68246,Cluster-21620.0,Cluster-7410.94290,Cluster-7410.12238,Cluster-7410.9714,Cluster-7410.113733,Cluster-7410.33277,Cluster-7410.23201,Cluster-7410.59514,Cluster-7410.57457
GO:0009975	cyclase activity	molecular_function	0.79528	1	1	1584	44	46315	1	Cluster-7410.36359	0
GO:0009372	quorum sensing	biological_process	0.79535	1	2	1584	90	46315	2	Cluster-7410.28697,Cluster-7410.74866	0
GO:0048872	homeostasis of number of cells	biological_process	0.79535	1	2	1584	90	46315	2	Cluster-7410.28697,Cluster-7410.74866	0
GO:0048874	homeostasis of number of cells in a free-living population	biological_process	0.79535	1	2	1584	90	46315	2	Cluster-7410.74866,Cluster-7410.28697	0
GO:0043044	ATP-dependent chromatin remodeling	biological_process	0.79571	1	1	1584	50	46315	1	Cluster-7410.23815	0
GO:0016903	oxidoreductase activity, acting on the aldehyde or oxo group of donors	molecular_function	0.796	1	4	1584	140	46315	3	Cluster-7410.21997,Cluster-7410.65789,Cluster-7410.84112	1	Cluster-7410.4140
GO:0042775	mitochondrial ATP synthesis coupled electron transport	biological_process	0.79744	1	8	1584	296	46315	5	Cluster-7410.106730,Cluster-7410.100712,Cluster-7410.58592,Cluster-7410.55108,Cluster-7410.22756	3	Cluster-7410.83214,Cluster-7410.12049,Cluster-7410.38501
GO:0019953	sexual reproduction	biological_process	0.79788	1	6	1584	241	46315	2	Cluster-7410.17543,Cluster-40269.0	4	Cluster-7410.34090,Cluster-7410.81361,Cluster-7410.7443,Cluster-7410.87439
GO:0006566	threonine metabolic process	biological_process	0.79802	1	1	1584	44	46315	1	Cluster-7410.95061	0
GO:0005342	organic acid transmembrane transporter activity	molecular_function	0.79937	1	4	1584	138	46315	2	Cluster-7410.115244,Cluster-7410.113239	2	Cluster-7410.12238,Cluster-7410.57457
GO:0046943	carboxylic acid transmembrane transporter activity	molecular_function	0.79937	1	4	1584	138	46315	2	Cluster-7410.115244,Cluster-7410.113239	2	Cluster-7410.57457,Cluster-7410.12238
GO:0004867	serine-type endopeptidase inhibitor activity	molecular_function	0.80071	1	2	1584	82	46315	1	Cluster-7410.5842	1	Cluster-7410.113733
GO:0033646	host intracellular part	cellular_component	0.80115	1	8	1584	296	46315	6	Cluster-7410.66400,Cluster-39328.0,Cluster-7410.51534,Cluster-7410.80410,Cluster-7410.102162,Cluster-7410.96377	2	Cluster-7410.85678,Cluster-7410.81091
GO:0043656	intracellular region of host	cellular_component	0.80115	1	8	1584	296	46315	6	Cluster-7410.96377,Cluster-7410.102162,Cluster-7410.80410,Cluster-7410.51534,Cluster-39328.0,Cluster-7410.66400	2	Cluster-7410.81091,Cluster-7410.85678
GO:0070566	adenylyltransferase activity	molecular_function	0.80272	1	2	1584	84	46315	2	Cluster-7410.22547,Cluster-7410.50186	0
GO:0022804	active transmembrane transporter activity	molecular_function	0.80318	1	24	1584	749	46315	11	Cluster-9589.0,Cluster-7410.28768,Cluster-7410.43087,Cluster-7410.15255,Cluster-7410.74668,Cluster-7410.86301,Cluster-7410.50050,Cluster-39328.0,Cluster-7410.105692,Cluster-7410.105409,Cluster-7410.94012	13	Cluster-7410.9020,Cluster-7410.116040,Cluster-7410.118716,Cluster-7410.50550,Cluster-7410.4968,Cluster-7410.46080,Cluster-38710.0,Cluster-7410.89683,Cluster-35595.0,Cluster-7410.6524,Cluster-7410.58086,Cluster-7410.101758,Cluster-7410.85678
GO:0006022	aminoglycan metabolic process	biological_process	0.80366	1	6	1584	215	46315	5	Cluster-7410.18063,Cluster-7410.66390,Cluster-7410.66389,Cluster-7410.60720,Cluster-40051.0	1	Cluster-7410.109127
GO:0006066	alcohol metabolic process	biological_process	0.80371	1	3	1584	112	46315	0		3	Cluster-7410.45045,Cluster-7410.14905,Cluster-7410.91513
GO:0030269	tetrahydromethanopterin S-methyltransferase activity	molecular_function	0.80455	1	1	1584	40	46315	1	Cluster-7410.28087	0
GO:0042086	5-methyl-5,6,7,8-tetrahydromethanopterin-dependent methyltransferase activity	molecular_function	0.80455	1	1	1584	40	46315	1	Cluster-7410.28087	0
GO:0016769	transferase activity, transferring nitrogenous groups	molecular_function	0.80548	1	1	1584	39	46315	1	Cluster-7410.27082	0
GO:0048285	organelle fission	biological_process	0.80612	1	6	1584	230	46315	4	Cluster-24066.0,Cluster-7410.66827,Cluster-7410.108752,Cluster-7410.74883	2	Cluster-7410.88789,Cluster-7410.13767
GO:0007067	mitotic nuclear division	biological_process	0.8082	1	4	1584	161	46315	2	Cluster-7410.108752,Cluster-7410.74883	2	Cluster-7410.88789,Cluster-7410.13767
GO:0042430	indole-containing compound metabolic process	biological_process	0.80834	1	8	1584	260	46315	6	Cluster-7410.98505,Cluster-7410.92118,Cluster-7410.34523,Cluster-7410.16935,Cluster-7410.27082,Cluster-7410.120805	2	Cluster-7410.11061,Cluster-7410.84968
GO:0006470	protein dephosphorylation	biological_process	0.80864	1	2	1584	80	46315	2	Cluster-7410.70755,Cluster-7410.80694	0
GO:0048869	cellular developmental process	biological_process	0.80872	1	12	1584	429	46315	6	Cluster-7410.17543,Cluster-40269.0,Cluster-7410.68981,Cluster-7410.77449,Cluster-7410.100087,Cluster-7410.17013	6	Cluster-7410.34090,Cluster-7410.118990,Cluster-7410.7766,Cluster-7410.67218,Cluster-7410.81361,Cluster-7410.7443
GO:0040029	regulation of gene expression, epigenetic	biological_process	0.80877	1	1	1584	38	46315	1	Cluster-7410.66097	0
GO:0009512	cytochrome b6f complex	cellular_component	0.80916	1	2	1584	87	46315	1	Cluster-7410.48066	1	Cluster-7410.19535
GO:0019031	viral envelope	cellular_component	0.80944	1	14	1584	488	46315	7	Cluster-7410.1005,Cluster-7410.101169,Cluster-7410.104165,Cluster-7410.15177,Cluster-7410.41410,Cluster-7410.2045,Cluster-7410.47577	7	Cluster-7410.12047,Cluster-7410.4081,Cluster-7410.11041,Cluster-7410.8691,Cluster-7410.102335,Cluster-7410.44921,Cluster-7410.50010
GO:0036338	viral membrane	cellular_component	0.80944	1	14	1584	488	46315	7	Cluster-7410.1005,Cluster-7410.101169,Cluster-7410.104165,Cluster-7410.15177,Cluster-7410.47577,Cluster-7410.41410,Cluster-7410.2045	7	Cluster-7410.8691,Cluster-7410.12047,Cluster-7410.4081,Cluster-7410.11041,Cluster-7410.44921,Cluster-7410.50010,Cluster-7410.102335
GO:0009982	pseudouridine synthase activity	molecular_function	0.80951	1	1	1584	36	46315	0		1	Cluster-7410.39288
GO:0006605	protein targeting	biological_process	0.81012	1	13	1584	438	46315	7	Cluster-7410.87314,Cluster-7410.80116,Cluster-7410.64142,Cluster-7410.65100,Cluster-7410.99920,Cluster-7410.94015,Cluster-7410.49565	6	Cluster-7410.62382,Cluster-7410.37788,Cluster-7410.88789,Cluster-7410.10653,Cluster-7410.67635,Cluster-7410.12238
GO:0009085	lysine biosynthetic process	biological_process	0.81138	1	1	1584	43	46315	0		1	Cluster-7410.54968
[truncated: 823 more rows]

## Sheet: S3 vs. S1. GO_enrichment_result
GO_accession	Description	Term_type	Over_represented_pValue	Corrected_pValue	DEG_item	DEG_list	Bg_item	Bg_list	Up	Up_Gene_names	Down	Down_Gene_names
[truncated: 3,979 more rows]

[truncated: 10 more sheets: S4 vs. S1. GO_enrichment_result, S2 vs. S1. DEG_enriched_KEGG, S3 vs. S1. DEG_enriched_KEGG, S4 vs. S1.DEG_enriched_KEGG, Phenylpropanoid and flavonoid , Fatty acid, ALL unigenes TF, DEGs TF, Flavonoid TF, Fatty acid TF]
