# Supplementary material for: Integrative iTRAQ-based proteomic and transcriptomic analysis reveals the accumulation patterns of key metabolites associated with oil quality during seed ripening of Camellia oleifera
Source: Hortic Res. 2021 Jul 1;8:157. doi: 10.1038/s41438-021-00591-2 (PMC8245520; doi:10.1038/s41438-021-00591-2)
Supplement: Supplementary file 8 — Table S7 [file 41438_2021_591_MOESM8_ESM.xlsx]

## Sheet: S2 vs. S1. PPI
Gene 1	Gene 2	Combined_score
POPTR_0004s13660.1(Cluster-34234.0)	POPTR_0007s10880.1(Cluster-7410.120091)	995
POPTR_0004s03160.1(Cluster-7410.71454)	POPTR_0005s13860.1(Cluster-7410.53207)	993
POPTR_0003s10400.1(Cluster-7410.40285)	POPTR_0006s23870.1(Cluster-7410.41930)	989
POPTR_0006s23870.1(Cluster-7410.41930)	POPTR_0016s06310.1(Cluster-7410.63702)	989
POPTR_0004s16450.1(Cluster-7410.50724)	POPTR_0006s23870.1(Cluster-7410.41930)	988
POPTR_0004s16450.1(Cluster-7410.50724)	POPTR_0018s12030.1(Cluster-7410.66953)	987
POPTR_0004s16450.1(Cluster-7410.50724)	POPTR_0016s06310.1(Cluster-7410.63702)	987
POPTR_0006s23870.1(Cluster-7410.41930)	POPTR_0010s21580.1(Cluster-7410.67235)	987
POPTR_0006s23870.1(Cluster-7410.41930)	POPTR_0018s12030.1(Cluster-7410.66953)	985
POPTR_0004s13660.1(Cluster-34234.0)	POPTR_0007s13090.1(Cluster-7410.28409)	984
POPTR_0010s21580.1(Cluster-7410.67235)	POPTR_0016s06310.1(Cluster-7410.63702)	981
POPTR_0004s16450.1(Cluster-7410.50724)	POPTR_0010s21580.1(Cluster-7410.67235)	980
POPTR_0001s40250.1(Cluster-7410.55555)	POPTR_0008s03160.1(Cluster-7410.55359)	979
POPTR_0006s23870.1(Cluster-7410.41930)	POPTR_1243s00200.1(Cluster-7410.59462)	979
POPTR_0013s00550.1(Cluster-7410.67580)	POPTR_0017s08610.1(Cluster-7410.84018)	978
POPTR_0016s06310.1(Cluster-7410.63702)	POPTR_0018s12030.1(Cluster-7410.66953)	978
POPTR_0016s06310.1(Cluster-7410.63702)	POPTR_0019s02300.1(Cluster-7410.30842)	972
POPTR_0010s21580.1(Cluster-7410.67235)	POPTR_0018s12030.1(Cluster-7410.66953)	966
POPTR_0002s06950.1(Cluster-7410.75018)	POPTR_0019s11790.1(Cluster-7410.61345)	964
POPTR_0004s14860.2(Cluster-7410.57140)	POPTR_0017s05790.1(Cluster-7410.76008)	963
POPTR_0016s06310.1(Cluster-7410.63702)	POPTR_1243s00200.1(Cluster-7410.59462)	955
POPTR_0001s40950.1(Cluster-7410.40443)	POPTR_0002s06950.1(Cluster-7410.75018)	954
POPTR_0001s47210.1(Cluster-7410.45045)	POPTR_0014s13660.1(Cluster-7410.21997)	954
POPTR_0005s11310.1(Cluster-7410.85241)	POPTR_0007s13090.1(Cluster-7410.28409)	951
POPTR_0008s03160.1(Cluster-7410.55359)	POPTR_0018s09380.1(Cluster-7410.80060)	951
POPTR_0004s01470.1(Cluster-35595.0)	POPTR_0005s13860.1(Cluster-7410.53207)	948
POPTR_0003s11660.1(Cluster-7410.85678)	POPTR_0011s00780.1(Cluster-7410.63230)	944
POPTR_0004s08390.1(Cluster-7410.46309)	POPTR_0007s10880.1(Cluster-7410.120091)	942
POPTR_0005s11310.1(Cluster-7410.85241)	POPTR_0007s10880.1(Cluster-7410.120091)	939
POPTR_0008s03160.1(Cluster-7410.55359)	POPTR_0015s10400.1(Cluster-7410.66566,Cluster-7410.66655,Cluster-7410.66782,Cluster-7410.66646)	938
POPTR_0010s21580.1(Cluster-7410.67235)	POPTR_1243s00200.1(Cluster-7410.59462)	935
POPTR_0003s10400.1(Cluster-7410.40285)	POPTR_0010s21580.1(Cluster-7410.67235)	934
POPTR_0006s27000.1(Cluster-7410.89683)	POPTR_0007s04920.1(Cluster-7410.61901,Cluster-7410.61900,Cluster-7410.36459)	928
POPTR_0004s16450.1(Cluster-7410.50724)	POPTR_1243s00200.1(Cluster-7410.59462)	920
POPTR_0002s08820.1(Cluster-7410.109790)	POPTR_0004s08390.1(Cluster-7410.46309)	916
POPTR_0008s10210.1(Cluster-7410.50186)	POPTR_0012s02970.1(Cluster-7410.57301)	914
POPTR_0018s12030.1(Cluster-7410.66953)	POPTR_1243s00200.1(Cluster-7410.59462)	906
POPTR_0004s01470.1(Cluster-35595.0)	POPTR_0008s03160.1(Cluster-7410.55359)	904
POPTR_0004s01470.1(Cluster-35595.0)	POPTR_0014s13660.1(Cluster-7410.21997)	903
POPTR_0002s25150.1(Cluster-7410.84879)	POPTR_0014s14550.1(Cluster-7410.84880)	901
POPTR_0004s03160.1(Cluster-7410.71454)	POPTR_0014s13660.1(Cluster-7410.21997)	893
POPTR_0004s08390.1(Cluster-7410.46309)	POPTR_0004s13660.1(Cluster-34234.0)	892
POPTR_0006s23870.1(Cluster-7410.41930)	POPTR_0019s02300.1(Cluster-7410.30842)	892
POPTR_0003s22110.1(Cluster-7410.13767)	POPTR_0013s09400.1(Cluster-7410.96243)	890
POPTR_0006s23870.1(Cluster-7410.41930)	POPTR_0011s13810.1(Cluster-7410.40781)	888
POPTR_0008s03160.1(Cluster-7410.55359)	POPTR_0014s16720.1(Cluster-7410.65217)	888
POPTR_0002s08820.1(Cluster-7410.109790)	POPTR_0007s10880.1(Cluster-7410.120091)	886
POPTR_0005s13860.1(Cluster-7410.53207)	POPTR_0014s13660.1(Cluster-7410.21997)	886
POPTR_0002s08820.1(Cluster-7410.109790)	POPTR_0004s13660.1(Cluster-34234.0)	885
POPTR_0002s18810.1(Cluster-7410.59686)	POPTR_0003s10400.1(Cluster-7410.40285)	882
POPTR_0002s05070.1(Cluster-7410.70847)	POPTR_0017s08610.1(Cluster-7410.84018)	880
POPTR_0010s09370.1(Cluster-7410.58187)	POPTR_0017s08610.1(Cluster-7410.84018)	880
POPTR_0006s08230.1(Cluster-7410.37987)	POPTR_0010s23740.1(Cluster-7410.9785)	879
POPTR_0009s15460.1(Cluster-7410.67340)	POPTR_0016s06310.1(Cluster-7410.63702)	879
POPTR_0010s23740.1(Cluster-7410.9785)	POPTR_0369s00210.1(Cluster-7410.30189)	879
POPTR_0004s16450.1(Cluster-7410.50724)	POPTR_0019s02300.1(Cluster-7410.30842)	878
POPTR_0012s02230.1(Cluster-7410.1137)	POPTR_0016s14140.1(Cluster-7410.21443)	878
POPTR_0001s16780.1(Cluster-21059.0)	POPTR_0002s13220.1(Cluster-7410.61042)	873
POPTR_0002s12310.1(Cluster-7410.107561)	POPTR_0004s13660.1(Cluster-34234.0)	869
POPTR_0001s41900.1(Cluster-7410.103726)	POPTR_0006s27000.1(Cluster-7410.89683)	868
POPTR_0006s23870.1(Cluster-7410.41930)	POPTR_0009s15460.1(Cluster-7410.67340)	868
POPTR_0001s33270.1(Cluster-7410.32323)	POPTR_0001s37170.1(Cluster-7410.75206)	867
POPTR_0001s00440.2(Cluster-31894.0)	POPTR_0001s47210.1(Cluster-7410.45045)	866
POPTR_0007s10880.1(Cluster-7410.120091)	POPTR_0007s13090.1(Cluster-7410.28409)	864
POPTR_0003s10400.1(Cluster-7410.40285)	POPTR_0017s08610.1(Cluster-7410.84018)	863
POPTR_0003s10400.1(Cluster-7410.40285)	POPTR_0004s16450.1(Cluster-7410.50724)	862
POPTR_0003s10400.1(Cluster-7410.40285)	POPTR_0011s13810.1(Cluster-7410.40781)	862
POPTR_0004s16450.1(Cluster-7410.50724)	POPTR_0011s13810.1(Cluster-7410.40781)	858
POPTR_0002s12790.1(Cluster-7410.52308)	POPTR_0010s07340.1(Cluster-7410.58689,Cluster-7410.60277,Cluster-7410.60278)	852
POPTR_0002s12790.1(Cluster-7410.52308)	POPTR_0003s03330.1(Cluster-7410.36225)	852
POPTR_0003s10400.1(Cluster-7410.40285)	POPTR_0016s06310.1(Cluster-7410.63702)	852
POPTR_0005s11950.1(Cluster-7410.64934)	POPTR_0006s02530.1(Cluster-7410.59841)	852
POPTR_0005s25550.1(Cluster-7410.22077)	POPTR_0010s22880.1(Cluster-7410.49496)	849
POPTR_0001s43340.1(Cluster-7410.92374)	POPTR_0002s12790.1(Cluster-7410.52308)	847
POPTR_0002s12790.1(Cluster-7410.52308)	POPTR_0011s15750.1(Cluster-7410.111192)	847
POPTR_0005s17300.1(Cluster-7410.55863)	POPTR_0012s07350.1(Cluster-7410.55276)	847
POPTR_0001s09480.1(Cluster-7410.54928)	POPTR_0012s04980.1(Cluster-7410.107626)	844
POPTR_0002s06420.1(Cluster-7410.115983,Cluster-7410.23190)	POPTR_0016s15020.1(Cluster-7410.22547)	843
POPTR_0005s21940.1(Cluster-7410.23191)	POPTR_0016s15020.1(Cluster-7410.22547)	843
POPTR_0010s21580.1(Cluster-7410.67235)	POPTR_0019s02300.1(Cluster-7410.30842)	843
POPTR_0001s41900.1(Cluster-7410.103726)	POPTR_0007s04920.1(Cluster-7410.61901,Cluster-7410.61900,Cluster-7410.36459)	838
POPTR_0011s13810.1(Cluster-7410.40781)	POPTR_0016s06310.1(Cluster-7410.63702)	838
POPTR_0002s05070.1(Cluster-7410.70847)	POPTR_0013s00550.1(Cluster-7410.67580)	837
POPTR_0005s05040.1(Cluster-7410.62690)	POPTR_0017s08610.1(Cluster-7410.84018)	837
POPTR_0010s09370.1(Cluster-7410.58187)	POPTR_0013s00550.1(Cluster-7410.67580)	837
POPTR_0011s13810.1(Cluster-7410.40781)	POPTR_0017s02160.1(Cluster-7410.41287)	835
POPTR_0001s43340.1(Cluster-7410.92374)	POPTR_0003s03330.1(Cluster-7410.36225)	831
POPTR_0003s03330.1(Cluster-7410.36225)	POPTR_0011s15750.1(Cluster-7410.111192)	831
POPTR_0010s12440.1(Cluster-7410.34851)	POPTR_0010s23100.1(Cluster-7410.7827)	831
POPTR_0014s01300.1(Cluster-7410.30242)	POPTR_0017s14280.4(Cluster-7410.66786)	831
POPTR_0006s19000.1(Cluster-7410.67190)	POPTR_0007s05670.1(Cluster-7410.97109)	830
POPTR_0001s00270.1(Cluster-7410.47933)	POPTR_0006s19000.1(Cluster-7410.67190)	828
POPTR_0003s10400.1(Cluster-7410.40285)	POPTR_0017s02160.1(Cluster-7410.41287)	822
POPTR_0002s12570.1(Cluster-7410.64353)	POPTR_0010s01850.1(Cluster-7410.15716)	821
POPTR_0006s08230.1(Cluster-7410.37987)	POPTR_0010s01850.1(Cluster-7410.15716)	820
POPTR_0002s12310.1(Cluster-7410.107561)	POPTR_0010s07990.1(Cluster-7410.2771)	819
POPTR_0006s19810.1(Cluster-7410.14731)	POPTR_0017s06650.1(Cluster-7410.69622)	819
POPTR_0017s06650.1(Cluster-7410.69622)	POPTR_0018s11600.1(Cluster-7410.111657)	819
POPTR_0006s19000.1(Cluster-7410.67190)	POPTR_0012s01570.1(Cluster-7410.105337)	818
POPTR_0001s00440.2(Cluster-31894.0)	POPTR_0012s13790.1(Cluster-7410.70409)	813
POPTR_0001s00440.2(Cluster-31894.0)	POPTR_0012s13780.1(Cluster-7410.88580)	813
POPTR_0009s05460.1(Cluster-7410.103752)	POPTR_0012s13790.1(Cluster-7410.70409)	813
POPTR_0009s05460.1(Cluster-7410.103752)	POPTR_0012s13780.1(Cluster-7410.88580)	813
POPTR_0005s00850.1(Cluster-7410.66109,Cluster-7410.65988,Cluster-7410.62458)	POPTR_0007s02450.1(Cluster-7410.71744,Cluster-7410.71745)	809
POPTR_0004s04730.1(Cluster-7410.76974)	POPTR_0004s06280.1(Cluster-7410.26048)	807
POPTR_0004s04730.1(Cluster-7410.76974)	POPTR_0011s03190.1(Cluster-7410.25228)	807
POPTR_0012s13780.1(Cluster-7410.88580)	POPTR_0012s13790.1(Cluster-7410.70409)	807
POPTR_0005s00850.1(Cluster-7410.66109,Cluster-7410.65988,Cluster-7410.62458)	POPTR_0017s06440.1(Cluster-7410.103152,Cluster-7410.95357)	805
POPTR_0007s02450.1(Cluster-7410.71744,Cluster-7410.71745)	POPTR_0013s00730.1(Cluster-7410.65987,Cluster-7410.66317)	805
POPTR_0007s02450.1(Cluster-7410.71744,Cluster-7410.71745)	POPTR_0014s11210.1(Cluster-7410.68142,Cluster-7410.66313,Cluster-7410.66320,Cluster-7410.66314)	805
POPTR_0012s11500.1(Cluster-7410.71609)	POPTR_0015s12250.1(Cluster-7410.75229,Cluster-7410.93385,Cluster-7410.66561)	805
POPTR_0013s00730.1(Cluster-7410.65987,Cluster-7410.66317)	POPTR_0017s06440.1(Cluster-7410.103152,Cluster-7410.95357)	805
POPTR_0014s11210.1(Cluster-7410.68142,Cluster-7410.66313,Cluster-7410.66320,Cluster-7410.66314)	POPTR_0017s06440.1(Cluster-7410.103152,Cluster-7410.95357)	805
POPTR_0004s17010.1(Cluster-7410.117587)	POPTR_0015s09180.1(Cluster-22351.0)	804
POPTR_0002s05070.1(Cluster-7410.70847)	POPTR_0010s09370.1(Cluster-7410.58187)	802
POPTR_0005s25550.1(Cluster-7410.22077)	POPTR_0013s01080.1(Cluster-7410.46080)	802
POPTR_0015s10400.1(Cluster-7410.66566,Cluster-7410.66655,Cluster-7410.66782,Cluster-7410.66646)	POPTR_0018s09380.1(Cluster-7410.80060)	802
POPTR_0001s02860.1(Cluster-7410.100920)	POPTR_0003s08670.1(Cluster-7410.39094)	801
POPTR_0001s02860.1(Cluster-7410.100920)	POPTR_0014s17780.1(Cluster-7410.39092,Cluster-7410.100237)	801
POPTR_0001s43340.1(Cluster-7410.92374)	POPTR_0011s15750.1(Cluster-7410.111192)	801
POPTR_0003s08670.1(Cluster-7410.39094)	POPTR_0014s17780.1(Cluster-7410.39092,Cluster-7410.100237)	801
POPTR_0004s20640.1(Cluster-27265.2)	POPTR_0005s11310.1(Cluster-7410.85241)	801
POPTR_0006s19810.1(Cluster-7410.14731)	POPTR_0018s11600.1(Cluster-7410.111657)	800
POPTR_0018s10080.1(Cluster-7410.3214,Cluster-7410.3213)	POPTR_0168s00200.1(Cluster-7410.119016)	800
POPTR_0006s08230.1(Cluster-7410.37987)	POPTR_0168s00200.1(Cluster-7410.119016)	799
POPTR_0010s01850.1(Cluster-7410.15716)	POPTR_0369s00210.1(Cluster-7410.30189)	794
POPTR_0002s13220.1(Cluster-7410.61042)	POPTR_0008s06460.1(Cluster-7410.76041)	793
POPTR_0002s08820.1(Cluster-7410.109790)	POPTR_0002s12310.1(Cluster-7410.107561)	792
POPTR_0008s03160.1(Cluster-7410.55359)	POPTR_0014s13660.1(Cluster-7410.21997)	790
POPTR_0013s02760.1(Cluster-7410.118716)	POPTR_0018s13210.1(Cluster-2118.0)	787
POPTR_0004s17020.1(Cluster-7410.66400)	POPTR_0017s14280.4(Cluster-7410.66786)	785
POPTR_0019s02300.1(Cluster-7410.30842)	POPTR_1243s00200.1(Cluster-7410.59462)	785
POPTR_0001s34950.1(Cluster-7410.77572)	POPTR_0017s11310.1(Cluster-7410.2404)	784
POPTR_0001s47210.1(Cluster-7410.45045)	POPTR_0009s05460.1(Cluster-7410.103752)	784
POPTR_0004s08390.1(Cluster-7410.46309)	POPTR_0007s13090.1(Cluster-7410.28409)	783
POPTR_0010s01850.1(Cluster-7410.15716)	POPTR_0168s00200.1(Cluster-7410.119016)	783
POPTR_0010s01850.1(Cluster-7410.15716)	POPTR_0018s10080.1(Cluster-7410.3214,Cluster-7410.3213)	783
POPTR_0009s15100.1(Cluster-7410.84968)	POPTR_0010s23100.1(Cluster-7410.7827)	782
POPTR_0010s23740.1(Cluster-7410.9785)	POPTR_0168s00200.1(Cluster-7410.119016)	781
POPTR_0005s00850.1(Cluster-7410.66109,Cluster-7410.65988,Cluster-7410.62458)	POPTR_0011s16940.1(Cluster-7410.101880)	778
POPTR_0011s16940.1(Cluster-7410.101880)	POPTR_0013s00730.1(Cluster-7410.65987,Cluster-7410.66317)	778
POPTR_0011s16940.1(Cluster-7410.101880)	POPTR_0014s11210.1(Cluster-7410.68142,Cluster-7410.66313,Cluster-7410.66320,Cluster-7410.66314)	778
POPTR_0006s11590.1(Cluster-7410.94013,Cluster-7410.94012,Cluster-7410.86301,Cluster-7410.94015,Cluster-7410.94014)	POPTR_0014s12700.1(Cluster-7410.68698,Cluster-7410.68697)	777
POPTR_0001s34950.1(Cluster-7410.77572)	POPTR_0008s03160.1(Cluster-7410.55359)	776
POPTR_0001s40250.1(Cluster-7410.55555)	POPTR_0015s10400.1(Cluster-7410.66566,Cluster-7410.66655,Cluster-7410.66782,Cluster-7410.66646)	775
POPTR_0005s11950.1(Cluster-7410.64934)	POPTR_0016s06540.1(Cluster-7410.120805)	774
POPTR_0010s21580.1(Cluster-7410.67235)	POPTR_0011s13810.1(Cluster-7410.40781)	770
POPTR_0003s16950.2(Cluster-7410.66367)	POPTR_0010s02780.1(Cluster-7410.11348)	769
POPTR_0168s00200.1(Cluster-7410.119016)	POPTR_0369s00210.1(Cluster-7410.30189)	769
POPTR_0001s33270.1(Cluster-7410.32323)	POPTR_0002s06420.1(Cluster-7410.115983,Cluster-7410.23190)	766
POPTR_0001s33270.1(Cluster-7410.32323)	POPTR_0005s21940.1(Cluster-7410.23191)	766
POPTR_0001s36870.1(Cluster-7410.66325,Cluster-7410.31804,Cluster-7410.92422)	POPTR_0014s07710.1(Cluster-7410.59982)	766
POPTR_0001s23840.1(Cluster-7410.13553)	POPTR_0009s16290.1(Cluster-7410.66223)	765
POPTR_0001s43340.1(Cluster-7410.92374)	POPTR_0010s07340.1(Cluster-7410.58689,Cluster-7410.60277,Cluster-7410.60278)	765
POPTR_0009s16290.1(Cluster-7410.66223)	POPTR_0022s00700.1(Cluster-7410.14006)	765
POPTR_0010s07340.1(Cluster-7410.58689,Cluster-7410.60277,Cluster-7410.60278)	POPTR_0011s15750.1(Cluster-7410.111192)	765
POPTR_0013s00550.1(Cluster-7410.67580)	POPTR_0017s14280.4(Cluster-7410.66786)	756
POPTR_0005s13860.1(Cluster-7410.53207)	POPTR_0008s03160.1(Cluster-7410.55359)	755
POPTR_0002s12310.1(Cluster-7410.107561)	POPTR_0004s08390.1(Cluster-7410.46309)	754
POPTR_0004s13660.1(Cluster-34234.0)	POPTR_0015s01910.1(Cluster-7410.32712)	754
POPTR_0004s17020.1(Cluster-7410.66400)	POPTR_0005s26760.1(Cluster-7410.36305)	747
POPTR_0006s12390.1(Cluster-7747.0)	POPTR_0014s12180.1(Cluster-7410.106969)	747
POPTR_0005s00850.1(Cluster-7410.66109,Cluster-7410.65988,Cluster-7410.62458)	POPTR_0010s10010.1(Cluster-7410.58592,Cluster-7410.83000)	745
POPTR_0006s13440.1(Cluster-7410.88964)	POPTR_0017s11310.1(Cluster-7410.2404)	745
POPTR_0016s08580.1(Cluster-7410.62484)	POPTR_0017s11310.1(Cluster-7410.2404)	745
POPTR_0003s11210.1(Cluster-7410.97790)	POPTR_0009s05460.1(Cluster-7410.103752)	742
POPTR_0006s13440.1(Cluster-7410.88964)	POPTR_0007s13550.1(Cluster-7410.1359)	742
POPTR_0007s13550.1(Cluster-7410.1359)	POPTR_0016s08580.1(Cluster-7410.62484)	742
POPTR_0001s01380.1(Cluster-7410.67705,Cluster-7410.67415,Cluster-7410.72380)	POPTR_0001s36870.1(Cluster-7410.66325,Cluster-7410.31804,Cluster-7410.92422)	741
POPTR_0002s16660.1(Cluster-7410.123)	POPTR_0014s08650.1(Cluster-7410.67428)	741
POPTR_0003s11080.1(Cluster-7410.105624)	POPTR_0012s08950.1(Cluster-7410.28428)	741
POPTR_0003s11080.1(Cluster-7410.105624)	POPTR_0015s09290.1(Cluster-7410.6084)	741
POPTR_0003s15950.1(Cluster-7410.55485)	POPTR_0016s06310.1(Cluster-7410.63702)	741
POPTR_0006s27000.1(Cluster-7410.89683)	POPTR_0016s14140.1(Cluster-7410.21443)	741
POPTR_0010s11760.1(Cluster-7410.70764,Cluster-7410.78365)	POPTR_0016s06310.1(Cluster-7410.63702)	741
POPTR_0006s12390.1(Cluster-7747.0)	POPTR_0010s11960.1(Cluster-7410.113314)	740
POPTR_0001s00440.2(Cluster-31894.0)	POPTR_0018s09380.1(Cluster-7410.80060)	739
POPTR_0001s25980.1(Cluster-7410.3293)	POPTR_0013s03180.1(Cluster-7410.72063)	739
POPTR_0001s38760.1(Cluster-2286.0)	POPTR_0015s14030.1(Cluster-7410.10532)	738
POPTR_0006s26660.1(Cluster-7410.72009)	POPTR_0017s13420.1(Cluster-7410.39288)	737
POPTR_0005s11520.1(Cluster-7410.91549)	POPTR_0010s06320.1(Cluster-7410.67058)	736
POPTR_0006s19000.1(Cluster-7410.67190)	POPTR_0012s14700.1(Cluster-7410.84517,Cluster-7410.84513)	734
POPTR_0010s15950.1(Cluster-31915.0)	POPTR_0015s14030.1(Cluster-7410.10532)	733
POPTR_0001s16780.1(Cluster-21059.0)	POPTR_0008s07600.1(Cluster-7410.97901)	731
POPTR_0003s17840.1(Cluster-7410.43416)	POPTR_0005s23680.1(Cluster-7410.38270,Cluster-7410.38272,Cluster-7410.38265)	730
POPTR_0006s08230.1(Cluster-7410.37987)	POPTR_0018s10080.1(Cluster-7410.3214,Cluster-7410.3213)	730
POPTR_0001s23840.1(Cluster-7410.13553)	POPTR_0012s05750.1(Cluster-7410.74099)	729
POPTR_0002s12570.1(Cluster-7410.64353)	POPTR_0003s10400.1(Cluster-7410.40285)	729
POPTR_0002s01850.1(Cluster-7410.115244)	POPTR_0003s13310.1(Cluster-7410.119993)	728
POPTR_0002s10700.1(Cluster-7410.66519,Cluster-7410.73436,Cluster-7410.73437,Cluster-7410.49527)	POPTR_0009s16290.1(Cluster-7410.66223)	728
POPTR_0003s13310.1(Cluster-7410.119993)	POPTR_0005s11560.1(Cluster-7410.72594)	728
POPTR_0003s13310.1(Cluster-7410.119993)	POPTR_0006s21490.1(Cluster-7410.105158)	728
POPTR_0008s14070.1(Cluster-7410.107751)	POPTR_0015s12250.1(Cluster-7410.75229,Cluster-7410.93385,Cluster-7410.66561)	727
POPTR_0008s14070.1(Cluster-7410.107751)	POPTR_0012s11500.1(Cluster-7410.71609)	727
POPTR_0002s08690.1(Cluster-7410.55617,Cluster-7410.64849)	POPTR_0006s26660.1(Cluster-7410.72009)	724
POPTR_0009s15460.1(Cluster-7410.67340)	POPTR_0010s21580.1(Cluster-7410.67235)	722
POPTR_0001s46120.1(Cluster-7410.69063)	POPTR_0009s15100.1(Cluster-7410.84968)	720
POPTR_0002s00570.1(Cluster-7410.88600)	POPTR_0009s15100.1(Cluster-7410.84968)	720
POPTR_0004s21830.1(Cluster-7410.64566)	POPTR_0009s15100.1(Cluster-7410.84968)	720
POPTR_0003s10400.1(Cluster-7410.40285)	POPTR_0010s11760.1(Cluster-7410.70764,Cluster-7410.78365)	716
POPTR_0003s10400.1(Cluster-7410.40285)	POPTR_0003s15950.1(Cluster-7410.55485)	716
POPTR_0018s10080.1(Cluster-7410.3214,Cluster-7410.3213)	POPTR_0369s00210.1(Cluster-7410.30189)	716
POPTR_0001s34950.1(Cluster-7410.77572)	POPTR_0007s13550.1(Cluster-7410.1359)	715
POPTR_0002s23800.1(Cluster-7410.29048)	POPTR_0005s26760.1(Cluster-7410.36305)	711
POPTR_0005s26760.1(Cluster-7410.36305)	POPTR_0017s10950.1(Cluster-7410.55047)	711
POPTR_0001s11760.1(Cluster-7410.63907)	POPTR_0010s07470.1(Cluster-7410.68533,Cluster-7410.62462,Cluster-7410.67597)	709
POPTR_0010s23740.1(Cluster-7410.9785)	POPTR_0018s10080.1(Cluster-7410.3214,Cluster-7410.3213)	709
POPTR_0005s11190.1(Cluster-7410.66613)	POPTR_0012s13800.1(Cluster-7410.34667)	708
POPTR_0010s23100.1(Cluster-7410.7827)	POPTR_0017s04570.1(Cluster-7410.48220)	708
POPTR_0008s08830.1(Cluster-7410.77070)	POPTR_0009s16290.1(Cluster-7410.66223)	706
POPTR_0013s00550.1(Cluster-7410.67580)	POPTR_0014s01300.1(Cluster-7410.30242)	705
POPTR_0006s13440.1(Cluster-7410.88964)	POPTR_0009s16130.1(Cluster-7410.11699)	704
POPTR_0006s27000.1(Cluster-7410.89683)	POPTR_0009s07420.1(Cluster-35956.0)	704
POPTR_0009s16130.1(Cluster-7410.11699)	POPTR_0016s08580.1(Cluster-7410.62484)	704
POPTR_0009s16290.1(Cluster-7410.66223)	POPTR_0013s06650.1(Cluster-7410.50050)	704
POPTR_0003s15950.1(Cluster-7410.55485)	POPTR_0018s12030.1(Cluster-7410.66953)	703
POPTR_0010s11760.1(Cluster-7410.70764,Cluster-7410.78365)	POPTR_0018s12030.1(Cluster-7410.66953)	703
POPTR_0014s11180.1(Cluster-7410.60700)	POPTR_0016s10090.1(Cluster-7410.101177)	703
POPTR_0003s15950.1(Cluster-7410.55485)	POPTR_0006s23870.1(Cluster-7410.41930)	702
POPTR_0003s15950.1(Cluster-7410.55485)	POPTR_0004s16450.1(Cluster-7410.50724)	702
POPTR_0004s16450.1(Cluster-7410.50724)	POPTR_0010s11760.1(Cluster-7410.70764,Cluster-7410.78365)	702
POPTR_0006s23870.1(Cluster-7410.41930)	POPTR_0010s11760.1(Cluster-7410.70764,Cluster-7410.78365)	702
POPTR_0004s18790.1(Cluster-7410.91772)	POPTR_0006s03700.1(Cluster-7410.32677,Cluster-7410.45967,Cluster-7410.45968)	701
POPTR_0013s00550.1(Cluster-7410.67580)	POPTR_0017s04570.1(Cluster-7410.48220)	701
POPTR_0004s09450.1(Cluster-7410.100543)	POPTR_0006s27000.1(Cluster-7410.89683)	700
POPTR_0010s16870.1(Cluster-7410.52947)	POPTR_0017s08610.1(Cluster-7410.84018)	700

## Sheet: S3 vs. S1. PPI
Gene 1	Gene 2	Combined_score
POPTR_0002s18020.1(Cluster-7410.85990,Cluster-7410.85989)	POPTR_0017s11290.1(Cluster-7410.89794)	999
POPTR_0001s36370.1(Cluster-7410.66698)	POPTR_0004s16470.2(Cluster-7410.104188,Cluster-7410.104187,Cluster-7410.11880)	998
POPTR_0001s36710.1(Cluster-7410.48590)	POPTR_0010s15200.1(Cluster-7410.11862,Cluster-7410.40924)	998
POPTR_0002s10640.1(Cluster-7410.51596)	POPTR_0008s02110.1(Cluster-7410.44649)	998
POPTR_0003s19630.1(Cluster-7410.29703,Cluster-7410.70756,Cluster-7410.28539)	POPTR_0009s10050.1(Cluster-7410.115616)	998
POPTR_0004s16470.2(Cluster-7410.104188,Cluster-7410.104187,Cluster-7410.11880)	POPTR_0015s10850.1(Cluster-7409.0)	997
POPTR_0005s13860.1(Cluster-7410.53207)	POPTR_0019s09140.1(Cluster-7410.10868)	996
POPTR_0005s16540.1(Cluster-7410.95533)	POPTR_0019s08170.1(Cluster-7410.38151)	996
POPTR_0008s02110.1(Cluster-7410.44649)	POPTR_0010s02380.1(Cluster-7410.7604)	996
POPTR_0010s15200.1(Cluster-7410.11862,Cluster-7410.40924)	POPTR_0013s11870.1(Cluster-7410.94592)	996
POPTR_0002s10420.1(Cluster-7410.32931)	POPTR_0010s11970.1(Cluster-7410.74844,Cluster-7410.74842)	995
POPTR_0002s10420.1(Cluster-7410.32931)	POPTR_0008s13180.1(Cluster-7410.74841)	995
POPTR_0002s18020.1(Cluster-7410.85990,Cluster-7410.85989)	POPTR_0013s11870.1(Cluster-7410.94592)	995
POPTR_0010s15200.1(Cluster-7410.11862,Cluster-7410.40924)	POPTR_0019s11470.1(Cluster-7410.108625)	995
POPTR_0001s11600.1(Cluster-7410.116910)	POPTR_0015s07340.1(Cluster-37803.0)	994
POPTR_0001s11600.1(Cluster-7410.116910)	POPTR_0004s20960.1(Cluster-7410.4938)	994
POPTR_0003s12040.1(Cluster-7410.45781)	POPTR_0014s16670.1(Cluster-7410.67668)	994
POPTR_0003s12040.1(Cluster-7410.45781)	POPTR_0006s00630.1(Cluster-7410.67518,Cluster-7410.67667,Cluster-7410.10453,Cluster-7410.65166)	994
POPTR_0010s09190.1(Cluster-7410.20527)	POPTR_0017s12270.1(Cluster-7410.3962)	994
POPTR_0010s15200.1(Cluster-7410.11862,Cluster-7410.40924)	POPTR_0017s11290.1(Cluster-7410.89794)	994
POPTR_0010s22790.1(Cluster-7410.23731)	POPTR_0015s07340.1(Cluster-37803.0)	993
POPTR_0013s11870.1(Cluster-7410.94592)	POPTR_0017s11290.1(Cluster-7410.89794)	993
POPTR_0002s18020.1(Cluster-7410.85990,Cluster-7410.85989)	POPTR_0019s11470.1(Cluster-7410.108625)	992
POPTR_0017s11290.1(Cluster-7410.89794)	POPTR_0019s11470.1(Cluster-7410.108625)	992
POPTR_0001s11600.1(Cluster-7410.116910)	POPTR_0010s22790.1(Cluster-7410.23731)	991
POPTR_0003s01450.1(Cluster-7410.96420)	POPTR_0005s13860.1(Cluster-7410.53207)	991
POPTR_0001s12700.1(Cluster-7410.49339)	POPTR_0014s11610.1(Cluster-7410.7873)	989
POPTR_0001s38310.1(Cluster-7410.12452)	POPTR_0014s06520.1(Cluster-7410.6770)	989
POPTR_0003s12040.1(Cluster-7410.45781)	POPTR_0010s24440.1(Cluster-7410.118641)	988
POPTR_0004s16470.2(Cluster-7410.104188,Cluster-7410.104187,Cluster-7410.11880)	POPTR_0017s00520.1(Cluster-7410.59490,Cluster-7410.73594)	988
POPTR_0005s04190.1(Cluster-14174.0)	POPTR_0006s23870.1(Cluster-7410.41930)	988
POPTR_0010s15200.1(Cluster-7410.11862,Cluster-7410.40924)	POPTR_0011s09160.1(Cluster-7410.48592)	988
POPTR_0001s36290.1(Cluster-7410.86123,Cluster-7410.77398)	POPTR_0008s08400.1(Cluster-7410.115326)	987
POPTR_0005s25110.1(Cluster-7410.54315,Cluster-7410.102113)	POPTR_0013s07050.1(Cluster-7410.112722)	987
POPTR_0008s08400.1(Cluster-7410.115326)	POPTR_0012s09570.1(Cluster-7410.85661)	987
POPTR_0001s36290.1(Cluster-7410.86123,Cluster-7410.77398)	POPTR_0010s17870.1(Cluster-7410.115327)	985
POPTR_0008s13510.1(Cluster-7410.77940)	POPTR_0014s14270.1(Cluster-7410.56335)	985
POPTR_0010s11570.1(Cluster-7410.81107)	POPTR_0014s14270.1(Cluster-7410.56335)	985
POPTR_0010s17870.1(Cluster-7410.115327)	POPTR_0012s09570.1(Cluster-7410.85661)	985
POPTR_0003s01450.1(Cluster-7410.96420)	POPTR_0019s09140.1(Cluster-7410.10868)	984
POPTR_0006s23870.1(Cluster-7410.41930)	POPTR_0009s10050.1(Cluster-7410.115616)	984
POPTR_0002s10420.1(Cluster-7410.32931)	POPTR_0006s11800.1(Cluster-7410.70781,Cluster-7410.60548)	983
POPTR_0002s10420.1(Cluster-7410.32931)	POPTR_0015s14380.1(Cluster-7410.101103,Cluster-7410.70783,Cluster-7410.57378)	983
POPTR_0002s10420.1(Cluster-7410.32931)	POPTR_0012s05410.1(Cluster-7410.27315)	983
POPTR_0005s25110.1(Cluster-7410.54315,Cluster-7410.102113)	POPTR_0015s03360.1(Cluster-7410.48906)	982
POPTR_0006s03660.1(Cluster-7410.72379)	POPTR_0019s05050.1(Cluster-7410.47297)	982
POPTR_0016s03630.1(Cluster-7410.90979)	POPTR_0019s05050.1(Cluster-7410.47297)	982
POPTR_0004s20960.1(Cluster-7410.4938)	POPTR_0015s07340.1(Cluster-37803.0)	981
POPTR_0001s11600.1(Cluster-7410.116910)	POPTR_0005s13860.1(Cluster-7410.53207)	980
POPTR_0001s34980.1(Cluster-7410.97514)	POPTR_0015s09690.1(Cluster-7410.89548)	980
POPTR_0005s06500.1(Cluster-7410.113297)	POPTR_0008s22480.1(Cluster-7410.40719)	980
POPTR_0005s20770.1(Cluster-7410.113296)	POPTR_0008s22480.1(Cluster-7410.40719)	980
POPTR_0001s46120.1(Cluster-7410.61310,Cluster-7410.81483)	POPTR_0003s12040.1(Cluster-7410.45781)	979
POPTR_0002s00570.1(Cluster-7410.61309)	POPTR_0003s12040.1(Cluster-7410.45781)	979
POPTR_0002s06190.1(Cluster-7410.15047)	POPTR_0002s14740.1(Cluster-25585.0)	979
POPTR_0005s16540.1(Cluster-7410.95533)	POPTR_0009s08150.1(Cluster-7410.30744)	979
POPTR_0002s10420.1(Cluster-7410.32931)	POPTR_0010s17870.1(Cluster-7410.115327)	978
POPTR_0004s20960.1(Cluster-7410.4938)	POPTR_0010s22790.1(Cluster-7410.23731)	978
POPTR_0005s11610.1(Cluster-7410.12465)	POPTR_0013s07050.1(Cluster-7410.112722)	978
POPTR_0009s15100.1(Cluster-7410.84968)	POPTR_0018s02520.1(Cluster-7410.99718)	978
POPTR_0014s11610.1(Cluster-7410.7873)	POPTR_0017s11950.1(Cluster-23734.0)	977
POPTR_0002s14720.1(Cluster-7410.30707)	POPTR_0011s02390.1(Cluster-7410.44997)	976
POPTR_0005s20770.1(Cluster-7410.113296)	POPTR_0017s11290.1(Cluster-7410.89794)	976
POPTR_0011s02390.1(Cluster-7410.44997)	POPTR_0014s06320.1(Cluster-7410.30706)	976
POPTR_0002s10420.1(Cluster-7410.32931)	POPTR_0004s09820.1(Cluster-7410.84495)	975
POPTR_0006s11800.1(Cluster-7410.70781,Cluster-7410.60548)	POPTR_0010s17870.1(Cluster-7410.115327)	975
POPTR_0001s13080.1(Cluster-7410.21220)	POPTR_0013s08530.1(Cluster-7410.30562)	974
POPTR_0003s14400.1(Cluster-7410.85245)	POPTR_0012s01570.1(Cluster-7410.45898,Cluster-7410.105337)	974
POPTR_0006s11800.1(Cluster-7410.70781,Cluster-7410.60548)	POPTR_0008s08400.1(Cluster-7410.115326)	974
POPTR_0008s08400.1(Cluster-7410.115326)	POPTR_0015s14380.1(Cluster-7410.101103,Cluster-7410.70783,Cluster-7410.57378)	974
POPTR_0010s17870.1(Cluster-7410.115327)	POPTR_0015s14380.1(Cluster-7410.101103,Cluster-7410.70783,Cluster-7410.57378)	974
POPTR_0012s01860.1(Cluster-7410.24117)	POPTR_0019s05050.1(Cluster-7410.47297)	974
POPTR_0015s01950.1(Cluster-7410.108557,Cluster-7410.18853)	POPTR_0019s05050.1(Cluster-7410.47297)	974
POPTR_0001s19530.1(Cluster-7410.66889)	POPTR_0010s24370.1(Cluster-7410.8298)	971
POPTR_0001s36370.1(Cluster-7410.66698)	POPTR_0015s10850.1(Cluster-7409.0)	971
POPTR_0002s18020.1(Cluster-7410.85990,Cluster-7410.85989)	POPTR_0010s15200.1(Cluster-7410.11862,Cluster-7410.40924)	971
POPTR_0003s11030.1(Cluster-7410.64747)	POPTR_0005s23680.1(Cluster-7410.38275,Cluster-7410.38274)	971
POPTR_0002s03010.1(Cluster-7410.103367)	POPTR_0005s23910.1(Cluster-7410.80445)	970
POPTR_0002s10990.1(Cluster-7410.22327)	POPTR_0012s06760.1(Cluster-7410.38311)	970
POPTR_0001s19530.1(Cluster-7410.66889)	POPTR_0018s06680.1(Cluster-7410.39942)	969
POPTR_0003s11080.1(Cluster-7410.105624)	POPTR_0006s06160.1(Cluster-7410.32977,Cluster-7410.71499)	969
POPTR_0003s11080.1(Cluster-7410.105624)	POPTR_0025s00500.1(Cluster-7410.24482)	969
POPTR_0005s06500.1(Cluster-7410.113297)	POPTR_0017s11290.1(Cluster-7410.89794)	969
POPTR_0005s11610.1(Cluster-7410.12465)	POPTR_0005s25110.1(Cluster-7410.54315,Cluster-7410.102113)	969
POPTR_0006s06210.1(Cluster-7410.68984)	POPTR_0006s09880.1(Cluster-7410.90822,Cluster-7410.90819)	969
POPTR_0012s06760.1(Cluster-7410.38311)	POPTR_0017s08600.1(Cluster-7410.45145)	969
POPTR_0001s32770.1(Cluster-7410.118698)	POPTR_0012s06760.1(Cluster-7410.38311)	967
POPTR_0007s05880.1(Cluster-7410.59072)	POPTR_0018s02520.1(Cluster-7410.99718)	967
POPTR_0008s08400.1(Cluster-7410.115326)	POPTR_0012s05410.1(Cluster-7410.27315)	967
POPTR_0010s17870.1(Cluster-7410.115327)	POPTR_0012s05410.1(Cluster-7410.27315)	967
POPTR_0002s08830.1(Cluster-7410.35056)	POPTR_0005s16540.1(Cluster-7410.95533)	966
POPTR_0003s14400.1(Cluster-7410.85245)	POPTR_0015s14810.1(Cluster-7410.84515,Cluster-7410.84514)	966
POPTR_0002s10420.1(Cluster-7410.32931)	POPTR_0008s08400.1(Cluster-7410.115326)	965
POPTR_0003s14400.1(Cluster-7410.85245)	POPTR_0012s14700.1(Cluster-7410.84517,Cluster-7410.84513,Cluster-7410.84512)	965
POPTR_0004s20810.1(Cluster-7410.50512)	POPTR_0014s01560.1(Cluster-7410.74402)	965
POPTR_0002s10420.1(Cluster-7410.32931)	POPTR_0002s14730.1(Cluster-7410.112380)	964
POPTR_0006s09700.2(Cluster-7410.83961)	POPTR_0019s08170.1(Cluster-7410.38151)	964
POPTR_0016s11790.1(Cluster-7410.64847,Cluster-7410.31660)	POPTR_0019s08170.1(Cluster-7410.38151)	964
POPTR_0001s45360.1(Cluster-7410.81729)	POPTR_0006s03020.1(Cluster-7410.85029,Cluster-7410.42718)	963
POPTR_0008s13180.1(Cluster-7410.74841)	POPTR_0017s01390.1(Cluster-7410.20461)	963
POPTR_0010s11970.1(Cluster-7410.74844,Cluster-7410.74842)	POPTR_0017s01390.1(Cluster-7410.20461)	963
POPTR_0002s10640.1(Cluster-7410.51596)	POPTR_0010s02380.1(Cluster-7410.7604)	962
POPTR_0002s09390.1(Cluster-7410.102120)	POPTR_0008s08400.1(Cluster-7410.115326)	961
POPTR_0002s09390.1(Cluster-7410.102120)	POPTR_0010s17870.1(Cluster-7410.115327)	961
POPTR_0002s09390.1(Cluster-7410.102120)	POPTR_0012s05410.1(Cluster-7410.27315)	961
POPTR_0005s16610.1(Cluster-7410.102116,Cluster-7410.102119,Cluster-7410.102118)	POPTR_0008s08400.1(Cluster-7410.115326)	961
POPTR_0005s16610.1(Cluster-7410.102116,Cluster-7410.102119,Cluster-7410.102118)	POPTR_0010s17870.1(Cluster-7410.115327)	961
POPTR_0005s16610.1(Cluster-7410.102116,Cluster-7410.102119,Cluster-7410.102118)	POPTR_0012s05410.1(Cluster-7410.27315)	961
POPTR_0007s03160.1(Cluster-7410.6813)	POPTR_0017s11950.1(Cluster-23734.0)	961
POPTR_0010s02380.1(Cluster-7410.7604)	POPTR_0015s01950.1(Cluster-7410.108557,Cluster-7410.18853)	961
POPTR_0010s02380.1(Cluster-7410.7604)	POPTR_0012s01860.1(Cluster-7410.24117)	961
POPTR_0001s12700.1(Cluster-7410.49339)	POPTR_0017s11950.1(Cluster-23734.0)	960
POPTR_0008s22480.1(Cluster-7410.40719)	POPTR_0010s15200.1(Cluster-7410.11862,Cluster-7410.40924)	960
POPTR_0018s02520.1(Cluster-7410.99718)	POPTR_0021s00590.1(Cluster-7410.280)	959
POPTR_0002s08720.1(Cluster-7410.27015)	POPTR_0013s07050.1(Cluster-7410.112722)	958
POPTR_0005s16540.1(Cluster-7410.95533)	POPTR_0016s11790.1(Cluster-7410.64847,Cluster-7410.31660)	958
POPTR_0005s16540.1(Cluster-7410.95533)	POPTR_0006s09700.2(Cluster-7410.83961)	958
POPTR_0002s10420.1(Cluster-7410.32931)	POPTR_0006s15730.1(Cluster-7410.120948)	957
POPTR_0004s16470.2(Cluster-7410.104188,Cluster-7410.104187,Cluster-7410.11880)	POPTR_0014s11610.1(Cluster-7410.7873)	956
POPTR_0006s07780.1(Cluster-7410.71923)	POPTR_0006s09700.2(Cluster-7410.83961)	956
POPTR_0002s25150.1(Cluster-7410.84877)	POPTR_0015s10850.1(Cluster-7409.0)	955
POPTR_0001s11600.1(Cluster-7410.116910)	POPTR_0019s09140.1(Cluster-7410.10868)	954
POPTR_0002s09390.1(Cluster-7410.102120)	POPTR_0006s11800.1(Cluster-7410.70781,Cluster-7410.60548)	954
POPTR_0002s09390.1(Cluster-7410.102120)	POPTR_0015s14380.1(Cluster-7410.101103,Cluster-7410.70783,Cluster-7410.57378)	954
POPTR_0005s16610.1(Cluster-7410.102116,Cluster-7410.102119,Cluster-7410.102118)	POPTR_0006s11800.1(Cluster-7410.70781,Cluster-7410.60548)	954
POPTR_0005s16610.1(Cluster-7410.102116,Cluster-7410.102119,Cluster-7410.102118)	POPTR_0015s14380.1(Cluster-7410.101103,Cluster-7410.70783,Cluster-7410.57378)	954
POPTR_0014s17720.1(Cluster-16310.0)	POPTR_0015s14030.1(Cluster-7410.10532)	954
POPTR_0001s12700.1(Cluster-7410.49339)	POPTR_0004s16470.2(Cluster-7410.104188,Cluster-7410.104187,Cluster-7410.11880)	953
POPTR_0002s09390.1(Cluster-7410.102120)	POPTR_0002s10420.1(Cluster-7410.32931)	953
POPTR_0002s10420.1(Cluster-7410.32931)	POPTR_0005s16610.1(Cluster-7410.102116,Cluster-7410.102119,Cluster-7410.102118)	953
POPTR_0005s13860.1(Cluster-7410.53207)	POPTR_0015s07340.1(Cluster-37803.0)	953
POPTR_0010s03010.1(Cluster-7410.5719)	POPTR_0016s03630.1(Cluster-7410.90979)	953
POPTR_0006s03660.1(Cluster-7410.72379)	POPTR_0010s03010.1(Cluster-7410.5719)	952
POPTR_0001s11600.1(Cluster-7410.116910)	POPTR_0003s01450.1(Cluster-7410.96420)	951
POPTR_0001s45360.1(Cluster-7410.81729)	POPTR_0017s01390.1(Cluster-7410.20461)	951
POPTR_0010s24370.1(Cluster-7410.8298)	POPTR_0018s06680.1(Cluster-7410.39942)	951
POPTR_0002s06490.1(Cluster-7410.57725,Cluster-7410.57736)	POPTR_0014s15740.1(Cluster-7410.122218)	950
POPTR_0005s21870.1(Cluster-7410.50158,Cluster-7410.57737,Cluster-7410.57726)	POPTR_0014s15740.1(Cluster-7410.122218)	950
POPTR_0001s36290.1(Cluster-7410.86123,Cluster-7410.77398)	POPTR_0002s10420.1(Cluster-7410.32931)	949
POPTR_0002s10420.1(Cluster-7410.32931)	POPTR_0012s09570.1(Cluster-7410.85661)	949
POPTR_0002s18020.1(Cluster-7410.85990,Cluster-7410.85989)	POPTR_0010s00440.1(Cluster-7410.35692,Cluster-7410.35693)	949
POPTR_0005s13860.1(Cluster-7410.53207)	POPTR_0010s22790.1(Cluster-7410.23731)	949
POPTR_0002s10640.1(Cluster-7410.51596)	POPTR_0002s14720.1(Cluster-7410.30707)	948
POPTR_0002s10640.1(Cluster-7410.51596)	POPTR_0014s06320.1(Cluster-7410.30706)	948
POPTR_0005s16180.1(Cluster-7410.35199,Cluster-7410.103536)	POPTR_0015s09290.1(Cluster-7410.6084)	948
POPTR_0008s15140.1(Cluster-7410.110243)	POPTR_0017s02810.1(Cluster-7410.87439)	948
POPTR_0002s10420.1(Cluster-7410.32931)	POPTR_0012s01140.1(Cluster-7410.55231)	947
POPTR_0012s01140.1(Cluster-7410.55231)	POPTR_0012s05410.1(Cluster-7410.27315)	945
POPTR_0001s32770.1(Cluster-7410.118698)	POPTR_0004s16470.2(Cluster-7410.104188,Cluster-7410.104187,Cluster-7410.11880)	944
POPTR_0001s39210.1(Cluster-7410.63091,Cluster-7410.99155)	POPTR_0017s01390.1(Cluster-7410.20461)	944
POPTR_0001s45360.1(Cluster-7410.81729)	POPTR_0009s12140.1(Cluster-7410.33813)	944
POPTR_0002s10990.1(Cluster-7410.22327)	POPTR_0004s16470.2(Cluster-7410.104188,Cluster-7410.104187,Cluster-7410.11880)	944
POPTR_0003s06020.1(Cluster-7410.28908)	POPTR_0010s14380.1(Cluster-7410.26196)	944
POPTR_0004s16470.2(Cluster-7410.104188,Cluster-7410.104187,Cluster-7410.11880)	POPTR_0017s08600.1(Cluster-7410.45145)	944
POPTR_0006s03020.1(Cluster-7410.85029,Cluster-7410.42718)	POPTR_0008s19230.1(Cluster-7410.66658,Cluster-7410.64879)	944
POPTR_0006s28750.1(Cluster-3521.0)	POPTR_0017s01390.1(Cluster-7410.20461)	944
POPTR_0001s33420.1(Cluster-7410.41461,Cluster-7410.41463)	POPTR_0005s22130.1(Cluster-7410.88904)	941
POPTR_0002s14730.1(Cluster-7410.112380)	POPTR_0014s17780.1(Cluster-7410.39092,Cluster-7410.100237)	941
POPTR_0002s14730.1(Cluster-7410.112380)	POPTR_0003s08670.1(Cluster-7410.39094)	940
POPTR_0003s14400.1(Cluster-7410.85245)	POPTR_0010s11970.1(Cluster-7410.74844,Cluster-7410.74842)	940
POPTR_0003s14400.1(Cluster-7410.85245)	POPTR_0008s13180.1(Cluster-7410.74841)	940
POPTR_0004s13640.1(Cluster-7410.61019)	POPTR_0009s08150.1(Cluster-7410.30744)	940
POPTR_0006s13900.1(Cluster-7410.83074)	POPTR_0016s07820.1(Cluster-21049.0)	940
POPTR_0001s10890.1(Cluster-7410.68767)	POPTR_0009s08150.1(Cluster-7410.30744)	939
POPTR_0003s14190.1(Cluster-7410.8630)	POPTR_0009s08150.1(Cluster-7410.30744)	939
POPTR_0006s07780.1(Cluster-7410.71923)	POPTR_0019s08170.1(Cluster-7410.38151)	939
POPTR_0001s28230.1(Cluster-7410.32004)	POPTR_0008s23240.1(Cluster-7410.94266)	938
POPTR_0001s28230.1(Cluster-7410.32004)	POPTR_0010s00850.1(Cluster-7410.94268)	938
POPTR_0001s43340.1(Cluster-7410.92374)	POPTR_0006s03020.1(Cluster-7410.85029,Cluster-7410.42718)	938
POPTR_0008s23240.1(Cluster-7410.94266)	POPTR_0012s10110.1(Cluster-7410.39904)	937
POPTR_0008s23240.1(Cluster-7410.94266)	POPTR_0015s10980.1(Cluster-7410.54177)	937
POPTR_0010s00850.1(Cluster-7410.94268)	POPTR_0012s10110.1(Cluster-7410.39904)	937
POPTR_0010s00850.1(Cluster-7410.94268)	POPTR_0015s10980.1(Cluster-7410.54177)	937
POPTR_0005s21370.1(Cluster-7410.19182)	POPTR_0016s03190.1(Cluster-7410.83151)	936
POPTR_0006s11800.1(Cluster-7410.70781,Cluster-7410.60548)	POPTR_0010s11970.1(Cluster-7410.74844,Cluster-7410.74842)	936
POPTR_0002s11250.1(Cluster-7410.45379)	POPTR_1455s00200.1(Cluster-7410.89053,Cluster-7410.89052)	935
POPTR_0002s10640.1(Cluster-7410.51596)	POPTR_0014s14270.1(Cluster-7410.56335)	934
POPTR_0004s07190.1(Cluster-7410.77970)	POPTR_0009s10940.1(Cluster-7410.105573)	933
POPTR_0009s08850.1(Cluster-7410.64929)	POPTR_1455s00200.1(Cluster-7410.89053,Cluster-7410.89052)	933
POPTR_0009s10940.1(Cluster-7410.105573)	POPTR_0017s01160.1(Cluster-7410.69972,Cluster-7410.56380,Cluster-7410.62638)	933
POPTR_0001s29670.1(Cluster-7410.104542)	POPTR_1455s00200.1(Cluster-7410.89053,Cluster-7410.89052)	932
POPTR_0006s20310.1(Cluster-7410.98368,Cluster-7410.98371)	POPTR_0018s01670.1(Cluster-37789.1)	932
POPTR_0006s20310.1(Cluster-7410.98368,Cluster-7410.98371)	POPTR_0006s26980.1(Cluster-37789.0)	932
POPTR_0009s08150.1(Cluster-7410.30744)	POPTR_0019s08170.1(Cluster-7410.38151)	932
POPTR_0018s06710.1(Cluster-7410.29403)	POPTR_0018s11600.1(Cluster-7410.111657)	932
POPTR_0001s34980.1(Cluster-7410.97514)	POPTR_0011s09160.1(Cluster-7410.48592)	931
POPTR_0001s34980.1(Cluster-7410.97514)	POPTR_0001s36710.1(Cluster-7410.48590)	931
POPTR_0006s07780.1(Cluster-7410.71923)	POPTR_0016s11790.1(Cluster-7410.64847,Cluster-7410.31660)	931
POPTR_0001s29650.1(Cluster-7410.11379)	POPTR_0002s10420.1(Cluster-7410.32931)	930
POPTR_0001s29670.1(Cluster-7410.104542)	POPTR_1455s00210.1(Cluster-7410.65594)	930
POPTR_0002s11250.1(Cluster-7410.45379)	POPTR_1455s00210.1(Cluster-7410.65594)	930
POPTR_0003s09330.1(Cluster-7410.101077,Cluster-7410.71843,Cluster-7410.71842,Cluster-7410.71844,Cluster-7410.22435)	POPTR_0012s01570.1(Cluster-7410.45898,Cluster-7410.105337)	930
POPTR_0006s00630.1(Cluster-7410.67518,Cluster-7410.67667,Cluster-7410.10453,Cluster-7410.65166)	POPTR_0006s10270.1(Cluster-7410.18220,Cluster-7410.26008)	930
POPTR_0006s10270.1(Cluster-7410.18220,Cluster-7410.26008)	POPTR_0014s16670.1(Cluster-7410.67668)	930
POPTR_0009s08850.1(Cluster-7410.64929)	POPTR_1455s00210.1(Cluster-7410.65594)	930
POPTR_0001s29670.1(Cluster-7410.104542)	POPTR_1327s00200.1(Cluster-7410.52598)	929
POPTR_0002s10420.1(Cluster-7410.32931)	POPTR_0010s09090.1(Cluster-7410.47618)	929
POPTR_0002s10420.1(Cluster-7410.32931)	POPTR_0008s15950.1(Cluster-7410.47619)	929
POPTR_0002s10420.1(Cluster-7410.32931)	POPTR_0008s12480.1(Cluster-7410.67487)	929
POPTR_0002s10420.1(Cluster-7410.32931)	POPTR_0006s11860.1(Cluster-7410.49895,Cluster-7410.77308,Cluster-7410.77310)	929
POPTR_0002s11250.1(Cluster-7410.45379)	POPTR_1327s00200.1(Cluster-7410.52598)	929
POPTR_0004s16470.2(Cluster-7410.104188,Cluster-7410.104187,Cluster-7410.11880)	POPTR_0017s11950.1(Cluster-23734.0)	929
POPTR_0006s11800.1(Cluster-7410.70781,Cluster-7410.60548)	POPTR_0008s13180.1(Cluster-7410.74841)	929
POPTR_0008s13180.1(Cluster-7410.74841)	POPTR_0015s14380.1(Cluster-7410.101103,Cluster-7410.70783,Cluster-7410.57378)	929
POPTR_0008s13180.1(Cluster-7410.74841)	POPTR_0012s05410.1(Cluster-7410.27315)	929
POPTR_0009s08850.1(Cluster-7410.64929)	POPTR_1327s00200.1(Cluster-7410.52598)	929
POPTR_0010s11970.1(Cluster-7410.74844,Cluster-7410.74842)	POPTR_0015s14380.1(Cluster-7410.101103,Cluster-7410.70783,Cluster-7410.57378)	929
POPTR_0010s11970.1(Cluster-7410.74844,Cluster-7410.74842)	POPTR_0012s05410.1(Cluster-7410.27315)	929
POPTR_0001s44470.1(Cluster-7410.17676)	POPTR_0004s03950.1(Cluster-7410.22129)	928
POPTR_0004s20960.1(Cluster-7410.4938)	POPTR_0019s09140.1(Cluster-7410.10868)	928
POPTR_0008s15950.1(Cluster-7410.47619)	POPTR_0012s05410.1(Cluster-7410.27315)	926
POPTR_0010s09090.1(Cluster-7410.47618)	POPTR_0012s05410.1(Cluster-7410.27315)	926
POPTR_0001s36290.1(Cluster-7410.86123,Cluster-7410.77398)	POPTR_0008s12480.1(Cluster-7410.67487)	925
POPTR_0003s01470.1(Cluster-7410.96419)	POPTR_0008s17880.1(Cluster-7410.40192,Cluster-7410.87323,Cluster-7410.87322)	925
POPTR_0003s01470.1(Cluster-7410.96419)	POPTR_0010s06620.1(Cluster-7410.87320)	924
POPTR_0008s12480.1(Cluster-7410.67487)	POPTR_0012s09570.1(Cluster-7410.85661)	924
POPTR_0008s19230.1(Cluster-7410.66658,Cluster-7410.64879)	POPTR_0010s23850.1(Cluster-7410.76032)	924
POPTR_0006s11860.1(Cluster-7410.49895,Cluster-7410.77308,Cluster-7410.77310)	POPTR_0012s05410.1(Cluster-7410.27315)	923
POPTR_0011s00530.1(Cluster-7410.1935)	POPTR_0012s06760.1(Cluster-7410.38311)	923
POPTR_0002s20340.1(Cluster-7410.34218)	POPTR_0016s07820.1(Cluster-21049.0)	920
POPTR_0002s20570.1(Cluster-7410.15840)	POPTR_0017s12760.1(Cluster-7410.69872,Cluster-7410.106699)	920
POPTR_0003s14190.1(Cluster-7410.8630)	POPTR_0008s17880.1(Cluster-7410.40192,Cluster-7410.87323,Cluster-7410.87322)	920
POPTR_0006s11800.1(Cluster-7410.70781,Cluster-7410.60548)	POPTR_0012s01140.1(Cluster-7410.55231)	920
POPTR_0012s01140.1(Cluster-7410.55231)	POPTR_0015s14380.1(Cluster-7410.101103,Cluster-7410.70783,Cluster-7410.57378)	920
POPTR_0014s12380.1(Cluster-7410.54193,Cluster-37939.0)	POPTR_0017s12760.1(Cluster-7410.69872,Cluster-7410.106699)	920
POPTR_0015s07340.1(Cluster-37803.0)	POPTR_0019s09140.1(Cluster-7410.10868)	920
POPTR_0016s08130.1(Cluster-7410.42065)	POPTR_0017s12760.1(Cluster-7410.69872,Cluster-7410.106699)	920
POPTR_0006s23950.1(Cluster-7410.93594)	POPTR_0015s01950.1(Cluster-7410.108557,Cluster-7410.18853)	919
POPTR_0006s23950.1(Cluster-7410.93594)	POPTR_0012s01860.1(Cluster-7410.24117)	919
POPTR_0001s10890.1(Cluster-7410.68767)	POPTR_0008s17880.1(Cluster-7410.40192,Cluster-7410.87323,Cluster-7410.87322)	918
POPTR_0001s45360.1(Cluster-7410.81729)	POPTR_0003s11820.1(Cluster-7410.94523)	918
POPTR_0003s14190.1(Cluster-7410.8630)	POPTR_0010s06620.1(Cluster-7410.87320)	918
POPTR_0003s17980.1(Cluster-7410.62941,Cluster-7410.62943)	POPTR_0018s06060.1(Cluster-7410.50270)	918
POPTR_0003s17980.1(Cluster-7410.62941,Cluster-7410.62943)	POPTR_0012s00670.1(Cluster-7410.13119)	918
POPTR_0008s02110.1(Cluster-7410.44649)	POPTR_0014s14270.1(Cluster-7410.56335)	918
POPTR_0001s10890.1(Cluster-7410.68767)	POPTR_0010s06620.1(Cluster-7410.87320)	917
POPTR_0003s01450.1(Cluster-7410.96420)	POPTR_0015s07340.1(Cluster-37803.0)	917
POPTR_0004s13640.1(Cluster-7410.61019)	POPTR_0010s06620.1(Cluster-7410.87320)	917
POPTR_0004s13640.1(Cluster-7410.61019)	POPTR_0008s17880.1(Cluster-7410.40192,Cluster-7410.87323,Cluster-7410.87322)	917
POPTR_0001s29650.1(Cluster-7410.11379)	POPTR_0006s11800.1(Cluster-7410.70781,Cluster-7410.60548)	916
POPTR_0001s29650.1(Cluster-7410.11379)	POPTR_0015s14380.1(Cluster-7410.101103,Cluster-7410.70783,Cluster-7410.57378)	916
POPTR_0001s29650.1(Cluster-7410.11379)	POPTR_0012s05410.1(Cluster-7410.27315)	916
POPTR_0001s43380.1(Cluster-7410.51193)	POPTR_0012s07120.1(Cluster-7410.119872)	916
POPTR_0004s15540.1(Cluster-7410.41165)	POPTR_0006s14330.1(Cluster-7410.103276)	916
POPTR_0006s03020.1(Cluster-7410.85029,Cluster-7410.42718)	POPTR_0010s23850.1(Cluster-7410.76032)	916
POPTR_0006s11800.1(Cluster-7410.70781,Cluster-7410.60548)	POPTR_0010s09090.1(Cluster-7410.47618)	916
POPTR_0006s11800.1(Cluster-7410.70781,Cluster-7410.60548)	POPTR_0008s15950.1(Cluster-7410.47619)	916
POPTR_0006s11800.1(Cluster-7410.70781,Cluster-7410.60548)	POPTR_0006s11860.1(Cluster-7410.49895,Cluster-7410.77308,Cluster-7410.77310)	916
POPTR_0006s11860.1(Cluster-7410.49895,Cluster-7410.77308,Cluster-7410.77310)	POPTR_0015s14380.1(Cluster-7410.101103,Cluster-7410.70783,Cluster-7410.57378)	916
POPTR_0006s14330.1(Cluster-7410.103276)	POPTR_0009s11260.1(Cluster-7410.41162)	916
POPTR_0008s15950.1(Cluster-7410.47619)	POPTR_0015s14380.1(Cluster-7410.101103,Cluster-7410.70783,Cluster-7410.57378)	916
POPTR_0010s09090.1(Cluster-7410.47618)	POPTR_0015s14380.1(Cluster-7410.101103,Cluster-7410.70783,Cluster-7410.57378)	916
POPTR_0002s13220.1(Cluster-7410.61042)	POPTR_0004s10240.1(Cluster-7410.102505)	915
POPTR_0005s22130.1(Cluster-7410.88904)	POPTR_0016s04470.1(Cluster-42198.0)	915
POPTR_0006s03660.1(Cluster-7410.72379)	POPTR_0012s04090.1(Cluster-7410.39167)	915
POPTR_0008s12480.1(Cluster-7410.67487)	POPTR_0010s17870.1(Cluster-7410.115327)	915
POPTR_0012s04090.1(Cluster-7410.39167)	POPTR_0016s03630.1(Cluster-7410.90979)	915
POPTR_0009s09870.1(Cluster-7410.63118)	POPTR_0012s00670.1(Cluster-7410.13119)	914
POPTR_0011s10490.1(Cluster-7410.65409,Cluster-7410.45820,Cluster-7410.84743,Cluster-7410.28544)	POPTR_0012s14700.1(Cluster-7410.84517,Cluster-7410.84513,Cluster-7410.84512)	914
POPTR_0011s10490.1(Cluster-7410.65409,Cluster-7410.45820,Cluster-7410.84743,Cluster-7410.28544)	POPTR_0012s01570.1(Cluster-7410.45898,Cluster-7410.105337)	913
POPTR_0011s10490.1(Cluster-7410.65409,Cluster-7410.45820,Cluster-7410.84743,Cluster-7410.28544)	POPTR_0015s14810.1(Cluster-7410.84515,Cluster-7410.84514)	913
POPTR_0001s34980.1(Cluster-7410.97514)	POPTR_0006s23950.1(Cluster-7410.93594)	912
POPTR_0001s42270.1(Cluster-7410.116734)	POPTR_0001s45950.1(Cluster-7410.77358)	912
POPTR_0001s42270.1(Cluster-7410.116734)	POPTR_0011s14970.1(Cluster-7410.77359,Cluster-7410.77357,Cluster-27210.1)	912
POPTR_0001s45950.1(Cluster-7410.77358)	POPTR_0013s14730.1(Cluster-7410.73223)	912
POPTR_0001s45950.1(Cluster-7410.77358)	POPTR_0011s13280.1(Cluster-7410.77198,Cluster-7410.77200)	912
POPTR_0003s11820.1(Cluster-7410.94523)	POPTR_0017s01390.1(Cluster-7410.20461)	912
POPTR_0006s13050.1(Cluster-7410.68085)	POPTR_0006s23870.1(Cluster-7410.41930)	912
POPTR_0009s10050.1(Cluster-7410.115616)	POPTR_0013s06700.1(Cluster-7410.101551)	912
POPTR_0010s22790.1(Cluster-7410.23731)	POPTR_0019s09140.1(Cluster-7410.10868)	912
POPTR_0011s13280.1(Cluster-7410.77198,Cluster-7410.77200)	POPTR_0011s14970.1(Cluster-7410.77359,Cluster-7410.77357,Cluster-27210.1)	912
POPTR_0011s14970.1(Cluster-7410.77359,Cluster-7410.77357,Cluster-27210.1)	POPTR_0013s14730.1(Cluster-7410.73223)	912
POPTR_0004s13640.1(Cluster-7410.61019)	POPTR_0016s04600.1(Cluster-7410.88368)	911
POPTR_0004s13640.1(Cluster-7410.61019)	POPTR_0016s04700.3(Cluster-7410.88369)	911
POPTR_0007s03510.1(Cluster-7410.80160)	POPTR_0014s14270.1(Cluster-7410.56335)	911
POPTR_0008s08400.1(Cluster-7410.115326)	POPTR_0008s12480.1(Cluster-7410.67487)	911
POPTR_0001s13900.1(Cluster-34988.0)	POPTR_0006s12870.1(Cluster-7410.23790)	909
POPTR_0002s08720.1(Cluster-7410.27015)	POPTR_0005s25110.1(Cluster-7410.54315,Cluster-7410.102113)	909
POPTR_0002s20340.1(Cluster-7410.34218)	POPTR_0009s12140.1(Cluster-7410.33813)	909
POPTR_0003s01450.1(Cluster-7410.96420)	POPTR_0010s22790.1(Cluster-7410.23731)	909
POPTR_0005s06500.1(Cluster-7410.113297)	POPTR_0006s07780.1(Cluster-7410.71923)	909
POPTR_0005s20770.1(Cluster-7410.113296)	POPTR_0006s07780.1(Cluster-7410.71923)	909
POPTR_0006s26000.1(Cluster-7410.118704)	POPTR_0010s05450.1(Cluster-11903.0)	909
POPTR_0001s23620.1(Cluster-7410.96196)	POPTR_0009s16140.1(Cluster-7410.114176)	908
POPTR_0001s23620.1(Cluster-7410.96196)	POPTR_0004s20800.1(Cluster-7410.114177)	908
POPTR_0001s34980.1(Cluster-7410.97514)	POPTR_0008s02110.1(Cluster-7410.44649)	908
POPTR_0002s16220.1(Cluster-7410.48139)	POPTR_0018s06710.1(Cluster-7410.29403)	908
POPTR_0003s07690.1(Cluster-7410.102213)	POPTR_0006s00630.1(Cluster-7410.67518,Cluster-7410.67667,Cluster-7410.10453,Cluster-7410.65166)	908
POPTR_0003s07690.1(Cluster-7410.102213)	POPTR_0014s16670.1(Cluster-7410.67668)	908
POPTR_0006s03020.1(Cluster-7410.85029,Cluster-7410.42718)	POPTR_0006s11620.1(Cluster-7410.104048)	908
POPTR_0010s03010.1(Cluster-7410.5719)	POPTR_0015s01950.1(Cluster-7410.108557,Cluster-7410.18853)	908
POPTR_0010s03010.1(Cluster-7410.5719)	POPTR_0012s01860.1(Cluster-7410.24117)	908
POPTR_0009s07050.1(Cluster-7410.32266,Cluster-7410.63841,Cluster-7410.59915,Cluster-7410.63847,Cluster-7410.63832)	POPTR_0012s01370.1(Cluster-7410.106107)	907
POPTR_0018s03430.1(Cluster-7410.32179)	POPTR_0019s03530.1(Cluster-7410.87192,Cluster-7410.87196,Cluster-7410.41487,Cluster-7410.87194)	907
POPTR_0004s20140.1(Cluster-7410.104511)	POPTR_0006s09880.1(Cluster-7410.90822,Cluster-7410.90819)	906
POPTR_0006s23870.1(Cluster-7410.41930)	POPTR_0013s06700.1(Cluster-7410.101551)	906
POPTR_0006s23950.1(Cluster-7410.93594)	POPTR_0014s14010.1(Cluster-7410.42278,Cluster-7410.42280)	906
POPTR_0006s23950.1(Cluster-7410.93594)	POPTR_0019s05050.1(Cluster-7410.47297)	906
POPTR_0003s13830.1(Cluster-7410.40645)	POPTR_0011s15180.1(Cluster-7410.89880)	905
POPTR_0004s16470.2(Cluster-7410.104188,Cluster-7410.104187,Cluster-7410.11880)	POPTR_0007s03160.1(Cluster-7410.6813)	905

## Sheet: S4 vs. S1. PPI
Gene 1	Gene 2	Combined_score
POPTR_0002s10640.1(Cluster-7410.51596)	POPTR_0010s24550.1(Cluster-7410.79140)	998
POPTR_0002s10640.1(Cluster-7410.51596)	POPTR_0008s02110.1(Cluster-7410.44649)	998
POPTR_0004s08390.1(Cluster-7410.46309)	POPTR_0006s03990.1(Cluster-7410.104322)	998
POPTR_0007s02500.1(Cluster-7410.67059)	POPTR_0015s10400.1(Cluster-7410.66566,Cluster-7410.66655,Cluster-7410.66782,Cluster-7410.66646)	998
POPTR_0001s00310.1(Cluster-7410.28656)	POPTR_0009s08150.1(Cluster-7410.30744)	997
POPTR_0001s40920.1(Cluster-7410.84571)	POPTR_0006s00630.1(Cluster-7410.67667)	997
POPTR_0001s40920.1(Cluster-7410.84571)	POPTR_0014s16670.1(Cluster-7410.67668)	997
POPTR_0004s16470.2(Cluster-7410.104188,Cluster-7410.11880)	POPTR_0015s10850.1(Cluster-7409.0)	997
POPTR_0008s10350.1(Cluster-7410.111815)	POPTR_0014s11610.1(Cluster-7410.7873)	997
POPTR_0002s10300.1(Cluster-7410.65512)	POPTR_0009s01810.1(Cluster-7410.72660)	996
POPTR_0005s13860.1(Cluster-7410.53207)	POPTR_0019s09140.1(Cluster-7410.10868)	996
POPTR_0008s02110.1(Cluster-7410.44649)	POPTR_0010s02380.1(Cluster-7410.107135,Cluster-7410.7604)	996
POPTR_0010s02380.1(Cluster-7410.107135,Cluster-7410.7604)	POPTR_0010s24550.1(Cluster-7410.79140)	996
POPTR_0006s14630.1(Cluster-7410.44256)	POPTR_0019s09140.1(Cluster-7410.10868)	995
POPTR_0008s02110.1(Cluster-7410.44649)	POPTR_0009s07710.1(Cluster-7410.56988)	995
POPTR_0008s11770.1(Cluster-7410.19312,Cluster-7410.83973)	POPTR_0010s11970.1(Cluster-7410.74844,Cluster-7410.74842)	995
POPTR_0008s11770.1(Cluster-7410.19312,Cluster-7410.83973)	POPTR_0008s13180.1(Cluster-7410.74841)	995
POPTR_0009s07710.1(Cluster-7410.56988)	POPTR_0010s24550.1(Cluster-7410.79140)	995
POPTR_0010s15200.1(Cluster-7410.11862,Cluster-7410.40924)	POPTR_0019s11470.1(Cluster-7410.108625)	995
POPTR_0006s23870.1(Cluster-7410.41930)	POPTR_0010s19860.1(Cluster-7410.32493)	994
POPTR_0010s09190.1(Cluster-7410.20527)	POPTR_0017s12270.1(Cluster-7410.3962)	994
POPTR_0010s15200.1(Cluster-7410.11862,Cluster-7410.40924)	POPTR_0017s11290.1(Cluster-7410.67864)	994
POPTR_0001s26400.1(Cluster-7410.14948)	POPTR_0010s19860.1(Cluster-7410.32493)	993
POPTR_0006s21990.1(Cluster-7410.14489)	POPTR_0016s09670.1(Cluster-7410.10013)	993
POPTR_0002s10860.5(Cluster-7410.69509)	POPTR_0015s10400.1(Cluster-7410.66566,Cluster-7410.66655,Cluster-7410.66782,Cluster-7410.66646)	992
POPTR_0005s22830.1(Cluster-7410.65970)	POPTR_0019s09140.1(Cluster-7410.10868)	992
POPTR_0017s11290.1(Cluster-7410.67864)	POPTR_0019s11470.1(Cluster-7410.108625)	992
POPTR_0003s01450.1(Cluster-7410.96420)	POPTR_0005s13860.1(Cluster-7410.53207)	991
POPTR_0006s21990.1(Cluster-7410.14489)	POPTR_0008s18330.1(Cluster-7410.62812)	991
POPTR_0001s00260.1(Cluster-7410.68581,Cluster-7410.64578)	POPTR_0002s14730.1(Cluster-7410.112380)	990
POPTR_0001s37830.1(Cluster-7410.76169)	POPTR_0006s21990.1(Cluster-7410.14489)	990
POPTR_0008s18330.1(Cluster-7410.62812)	POPTR_0017s06640.1(Cluster-7410.77265)	990
POPTR_0001s12700.1(Cluster-7410.49339)	POPTR_0014s11610.1(Cluster-7410.7873)	989
POPTR_0001s12700.1(Cluster-7410.49339)	POPTR_0008s10350.1(Cluster-7410.111815)	989
POPTR_0004s01470.1(Cluster-7410.73019,Cluster-35595.0,Cluster-7410.82215)	POPTR_0014s05190.1(Cluster-7410.79886)	989
POPTR_0003s01450.1(Cluster-7410.96420)	POPTR_0006s14630.1(Cluster-7410.44256)	988
POPTR_0004s16470.2(Cluster-7410.104188,Cluster-7410.11880)	POPTR_0017s00520.1(Cluster-7410.73594)	988
POPTR_0004s19680.1(Cluster-7410.119246)	POPTR_0006s23870.1(Cluster-7410.41930)	988
POPTR_0005s13860.1(Cluster-7410.53207)	POPTR_0006s14630.1(Cluster-7410.44256)	988
POPTR_0001s26400.1(Cluster-7410.14948)	POPTR_0006s23870.1(Cluster-7410.41930)	987
POPTR_0001s36290.1(Cluster-7410.86123)	POPTR_0008s08400.1(Cluster-7410.115326)	987
POPTR_0004s19680.1(Cluster-7410.119246)	POPTR_0010s19860.1(Cluster-7410.32493)	987
POPTR_0006s23870.1(Cluster-7410.41930)	POPTR_0018s02940.1(Cluster-7410.42500)	987
POPTR_0008s08400.1(Cluster-7410.115326)	POPTR_0012s09570.1(Cluster-7410.85661,Cluster-7410.65790)	987
POPTR_0013s11380.1(Cluster-7410.53426)	POPTR_0013s13150.1(Cluster-7410.52414,Cluster-7410.52417,Cluster-7410.52399)	987
POPTR_0006s23870.1(Cluster-7410.41930)	POPTR_0013s01680.1(Cluster-7410.39622)	986
POPTR_0001s36290.1(Cluster-7410.86123)	POPTR_0010s17870.1(Cluster-7410.115327)	985
POPTR_0010s17870.1(Cluster-7410.115327)	POPTR_0012s09570.1(Cluster-7410.85661,Cluster-7410.65790)	985
POPTR_0003s01450.1(Cluster-7410.96420)	POPTR_0019s09140.1(Cluster-7410.10868)	984
POPTR_0004s19680.1(Cluster-7410.119246)	POPTR_0016s07790.1(Cluster-7410.66517)	983
POPTR_0006s11800.1(Cluster-7410.70781,Cluster-7410.60548)	POPTR_0008s11770.1(Cluster-7410.19312,Cluster-7410.83973)	983
POPTR_0008s11770.1(Cluster-7410.19312,Cluster-7410.83973)	POPTR_0015s14380.1(Cluster-7410.70783,Cluster-7410.57378)	983
POPTR_0008s11770.1(Cluster-7410.19312,Cluster-7410.83973)	POPTR_0012s05410.1(Cluster-7410.27315)	983
POPTR_0009s07030.1(Cluster-7410.97669)	POPTR_0013s06700.1(Cluster-7410.101551)	983
POPTR_0005s13860.1(Cluster-7410.53207)	POPTR_0005s22830.1(Cluster-7410.65970)	982
POPTR_0005s25110.1(Cluster-7410.54315,Cluster-7410.102113)	POPTR_0015s03360.1(Cluster-7410.48906,Cluster-7410.48907)	982
POPTR_0006s03660.1(Cluster-7410.72379,Cluster-7410.90977)	POPTR_0019s05050.1(Cluster-7410.47297)	982
POPTR_0016s03630.1(Cluster-7410.90979)	POPTR_0019s05050.1(Cluster-7410.47297)	982
POPTR_0003s12380.1(Cluster-7410.59970)	POPTR_0017s01390.1(Cluster-7410.20462)	981
POPTR_0004s20960.1(Cluster-7410.4938)	POPTR_0015s07340.1(Cluster-37803.0)	981
POPTR_0010s19860.1(Cluster-7410.32493)	POPTR_0016s07790.1(Cluster-7410.66517)	981
POPTR_0001s26400.1(Cluster-7410.14948)	POPTR_0004s19680.1(Cluster-7410.119246)	979
POPTR_0002s09330.1(Cluster-7410.95534)	POPTR_0009s08150.1(Cluster-7410.30744)	979
POPTR_0005s16540.1(Cluster-7410.85962,Cluster-7410.95532)	POPTR_0009s08150.1(Cluster-7410.30744)	979
POPTR_0005s26080.1(Cluster-10240.0)	POPTR_0019s09140.1(Cluster-7410.10868)	979
POPTR_0001s26400.1(Cluster-7410.14948)	POPTR_0013s01680.1(Cluster-7410.39622)	978
POPTR_0008s11770.1(Cluster-7410.19312,Cluster-7410.83973)	POPTR_0010s17870.1(Cluster-7410.115327)	978
POPTR_0010s19860.1(Cluster-7410.32493)	POPTR_0013s01680.1(Cluster-7410.39622)	978
POPTR_0005s22830.1(Cluster-7410.65970)	POPTR_0006s14630.1(Cluster-7410.44256)	977
POPTR_0002s14720.1(Cluster-7410.30707)	POPTR_0011s02390.1(Cluster-7410.44997)	976
POPTR_0002s23800.1(Cluster-7410.29048,Cluster-7410.85933)	POPTR_0009s07710.1(Cluster-7410.56988)	976
POPTR_0004s19680.1(Cluster-7410.119246)	POPTR_0013s01680.1(Cluster-7410.39622)	976
POPTR_0005s20770.1(Cluster-7410.113296)	POPTR_0017s11290.1(Cluster-7410.67864)	976
POPTR_0006s23870.1(Cluster-7410.41930)	POPTR_0016s07790.1(Cluster-7410.66517)	976
POPTR_0011s02390.1(Cluster-7410.44997)	POPTR_0014s06320.1(Cluster-7410.30706)	976
POPTR_0004s09820.1(Cluster-7410.84495)	POPTR_0008s11770.1(Cluster-7410.19312,Cluster-7410.83973)	975
POPTR_0006s11800.1(Cluster-7410.70781,Cluster-7410.60548)	POPTR_0010s17870.1(Cluster-7410.115327)	975
POPTR_0005s24410.1(Cluster-7410.101406)	POPTR_0014s11610.1(Cluster-7410.7873)	974
POPTR_0006s11800.1(Cluster-7410.70781,Cluster-7410.60548)	POPTR_0008s08400.1(Cluster-7410.115326)	974
POPTR_0008s08400.1(Cluster-7410.115326)	POPTR_0015s14380.1(Cluster-7410.70783,Cluster-7410.57378)	974
POPTR_0010s17870.1(Cluster-7410.115327)	POPTR_0015s14380.1(Cluster-7410.70783,Cluster-7410.57378)	974
POPTR_0013s01680.1(Cluster-7410.39622)	POPTR_0016s07790.1(Cluster-7410.66517)	974
POPTR_0013s06700.1(Cluster-7410.101551)	POPTR_0014s16030.1(Cluster-7410.35142)	974
POPTR_0015s01950.1(Cluster-7410.15815)	POPTR_0019s05050.1(Cluster-7410.47297)	974
POPTR_0004s08390.1(Cluster-7410.46309)	POPTR_0010s01690.1(Cluster-7410.32142,Cluster-7410.27100,Cluster-7410.21836)	972
POPTR_0008s18330.1(Cluster-7410.62812)	POPTR_0014s02710.1(Cluster-7410.35810)	972
POPTR_0001s00260.1(Cluster-7410.68581,Cluster-7410.64578)	POPTR_0008s11770.1(Cluster-7410.19312,Cluster-7410.83973)	971
POPTR_0001s00310.1(Cluster-7410.28656)	POPTR_0001s10890.1(Cluster-7410.117427)	971
POPTR_0001s00310.1(Cluster-7410.28656)	POPTR_0003s14190.1(Cluster-7410.8630)	971
POPTR_0003s11080.1(Cluster-7410.105624)	POPTR_0006s06160.1(Cluster-7410.32977)	969
POPTR_0005s11610.1(Cluster-7410.12465)	POPTR_0005s25110.1(Cluster-7410.54315,Cluster-7410.102113)	969
POPTR_0008s08440.2(Cluster-7410.47837)	POPTR_0010s25970.1(Cluster-7410.108383)	969
POPTR_0003s09830.1(Cluster-7410.61535,Cluster-7410.29558,Cluster-7410.72630)	POPTR_0019s14100.1(Cluster-7410.117183)	967
POPTR_0006s24570.1(Cluster-7410.98837)	POPTR_0010s15200.1(Cluster-7410.11862,Cluster-7410.40924)	967
POPTR_0008s08400.1(Cluster-7410.115326)	POPTR_0012s05410.1(Cluster-7410.27315)	967
POPTR_0010s17870.1(Cluster-7410.115327)	POPTR_0012s05410.1(Cluster-7410.27315)	967
POPTR_0002s08830.1(Cluster-7410.35056)	POPTR_0005s16540.1(Cluster-7410.85962,Cluster-7410.95532)	966
POPTR_0002s08830.1(Cluster-7410.35056)	POPTR_0002s09330.1(Cluster-7410.95534)	966
POPTR_0011s13810.1(Cluster-7410.62323)	POPTR_0018s02940.1(Cluster-7410.42500)	966
POPTR_0008s08400.1(Cluster-7410.115326)	POPTR_0008s11770.1(Cluster-7410.19312,Cluster-7410.83973)	965
POPTR_0001s12910.1(Cluster-7410.68619)	POPTR_0008s08440.2(Cluster-7410.47837)	964
POPTR_0002s14730.1(Cluster-7410.112380)	POPTR_0008s11770.1(Cluster-7410.19312,Cluster-7410.83973)	964
POPTR_0001s45360.1(Cluster-7410.81729)	POPTR_0006s03020.1(Cluster-7410.85029,Cluster-7410.42718)	963
POPTR_0008s03810.1(Cluster-7410.24699)	POPTR_0013s15380.1(Cluster-7410.52453)	963
POPTR_0008s13180.1(Cluster-7410.74841)	POPTR_0017s01390.1(Cluster-7410.20462)	963
POPTR_0010s11970.1(Cluster-7410.74844,Cluster-7410.74842)	POPTR_0017s01390.1(Cluster-7410.20462)	963
POPTR_0001s26400.1(Cluster-7410.14948)	POPTR_0016s07790.1(Cluster-7410.66517)	962
POPTR_0002s10640.1(Cluster-7410.51596)	POPTR_0010s02380.1(Cluster-7410.107135,Cluster-7410.7604)	962
POPTR_0002s10850.1(Cluster-7410.66783)	POPTR_0015s10400.1(Cluster-7410.66566,Cluster-7410.66655,Cluster-7410.66782,Cluster-7410.66646)	962
POPTR_0005s16610.1(Cluster-7410.102119,Cluster-7410.102118)	POPTR_0008s08400.1(Cluster-7410.115326)	961
POPTR_0005s16610.1(Cluster-7410.102119,Cluster-7410.102118)	POPTR_0010s17870.1(Cluster-7410.115327)	961
POPTR_0005s16610.1(Cluster-7410.102119,Cluster-7410.102118)	POPTR_0012s05410.1(Cluster-7410.27315)	961
POPTR_0010s02380.1(Cluster-7410.107135,Cluster-7410.7604)	POPTR_0015s01950.1(Cluster-7410.15815)	961
POPTR_0008s18330.1(Cluster-7410.62812)	POPTR_0016s09670.1(Cluster-7410.10013)	960
POPTR_0001s12700.1(Cluster-7410.49339)	POPTR_0005s24410.1(Cluster-7410.101406)	958
POPTR_0001s26400.1(Cluster-7410.14948)	POPTR_0018s02940.1(Cluster-7410.42500)	958
POPTR_0001s34620.1(Cluster-7410.68806)	POPTR_0005s13860.1(Cluster-7410.53207)	958
POPTR_0006s23870.1(Cluster-7410.41930)	POPTR_0011s10920.1(Cluster-7410.55631)	958
POPTR_0001s38910.1(Cluster-7410.81097)	POPTR_0005s09820.1(Cluster-7410.51346)	957
POPTR_0001s39590.1(Cluster-7410.55632)	POPTR_0006s23870.1(Cluster-7410.41930)	957
POPTR_0005s09820.1(Cluster-7410.51346)	POPTR_0005s22640.1(Cluster-7410.81096)	957
POPTR_0006s04240.1(Cluster-7410.70963,Cluster-7410.70966)	POPTR_0006s14970.1(Cluster-7410.35633)	957
POPTR_0006s14970.1(Cluster-7410.35633)	POPTR_0016s04050.1(Cluster-7410.70964)	957
POPTR_0004s16470.2(Cluster-7410.104188,Cluster-7410.11880)	POPTR_0009s05420.1(Cluster-7410.120690)	956
POPTR_0004s16470.2(Cluster-7410.104188,Cluster-7410.11880)	POPTR_0014s11610.1(Cluster-7410.7873)	956
POPTR_0013s02780.1(Cluster-7410.85072)	POPTR_0018s06710.1(Cluster-7410.29403)	956
POPTR_0004s20140.1(Cluster-7410.104511)	POPTR_0006s04240.1(Cluster-7410.70963,Cluster-7410.70966)	955
POPTR_0004s20140.1(Cluster-7410.104511)	POPTR_0016s04050.1(Cluster-7410.70964)	955
POPTR_0006s24570.1(Cluster-7410.98837)	POPTR_0019s03530.1(Cluster-7410.87196)	955
POPTR_0014s14550.1(Cluster-36223.0)	POPTR_0015s10850.1(Cluster-7409.0)	955
POPTR_0003s09830.1(Cluster-7410.61535,Cluster-7410.29558,Cluster-7410.72630)	POPTR_0005s13860.1(Cluster-7410.53207)	954
POPTR_0005s16610.1(Cluster-7410.102119,Cluster-7410.102118)	POPTR_0006s11800.1(Cluster-7410.70781,Cluster-7410.60548)	954
POPTR_0005s16610.1(Cluster-7410.102119,Cluster-7410.102118)	POPTR_0015s14380.1(Cluster-7410.70783,Cluster-7410.57378)	954
POPTR_0007s02500.1(Cluster-7410.67059)	POPTR_0012s06320.1(Cluster-7410.69482)	954
POPTR_0007s02500.1(Cluster-7410.67059)	POPTR_0014s15170.1(Cluster-7410.66682,Cluster-7410.66740,Cluster-7410.65695,Cluster-7410.63606,Cluster-7410.63607,Cluster-7410.67264,Cluster-7410.96685)	954
POPTR_0014s17720.1(Cluster-16310.0)	POPTR_0015s14030.1(Cluster-7410.10532)	954
POPTR_0001s12700.1(Cluster-7410.49339)	POPTR_0004s16470.2(Cluster-7410.104188,Cluster-7410.11880)	953
POPTR_0003s01450.1(Cluster-7410.96420)	POPTR_0005s26080.1(Cluster-10240.0)	953
POPTR_0005s13860.1(Cluster-7410.53207)	POPTR_0015s04810.1(Cluster-7410.65755)	953
POPTR_0005s13860.1(Cluster-7410.53207)	POPTR_0015s07340.1(Cluster-37803.0)	953
POPTR_0005s16610.1(Cluster-7410.102119,Cluster-7410.102118)	POPTR_0008s11770.1(Cluster-7410.19312,Cluster-7410.83973)	953
POPTR_0004s01470.1(Cluster-7410.73019,Cluster-35595.0,Cluster-7410.82215)	POPTR_0019s14100.1(Cluster-7410.117183)	952
POPTR_0001s45360.1(Cluster-7410.81729)	POPTR_0017s01390.1(Cluster-7410.20462)	951
POPTR_0005s11950.1(Cluster-42634.0,Cluster-7410.64934)	POPTR_0012s00670.1(Cluster-7410.13119)	951
POPTR_0001s34620.1(Cluster-7410.68806)	POPTR_0007s01420.1(Cluster-7410.94466)	949
POPTR_0001s34620.1(Cluster-7410.68806)	POPTR_0017s08970.1(Cluster-7410.64858)	949
POPTR_0001s36290.1(Cluster-7410.86123)	POPTR_0008s11770.1(Cluster-7410.19312,Cluster-7410.83973)	949
POPTR_0007s01420.1(Cluster-7410.94466)	POPTR_0017s10910.1(Cluster-7410.75060)	949
POPTR_0008s11770.1(Cluster-7410.19312,Cluster-7410.83973)	POPTR_0012s09570.1(Cluster-7410.85661,Cluster-7410.65790)	949
POPTR_0013s15380.1(Cluster-7410.52453)	POPTR_0019s07600.1(Cluster-7410.310)	949
POPTR_0001s37830.1(Cluster-7410.76169)	POPTR_0006s05420.1(Cluster-7410.71053)	948
POPTR_0002s10640.1(Cluster-7410.51596)	POPTR_0002s14720.1(Cluster-7410.30707)	948
POPTR_0002s10640.1(Cluster-7410.51596)	POPTR_0014s06320.1(Cluster-7410.30706)	948
POPTR_0004s01470.1(Cluster-7410.73019,Cluster-35595.0,Cluster-7410.82215)	POPTR_0005s13860.1(Cluster-7410.53207)	948
POPTR_0005s16180.1(Cluster-7410.35199,Cluster-7410.103536)	POPTR_0015s09290.1(Cluster-7410.6084)	948
POPTR_0005s16180.1(Cluster-7410.35199,Cluster-7410.103536)	POPTR_0015s09310.1(Cluster-7410.37655,Cluster-24070.0)	948
POPTR_0007s13090.1(Cluster-7410.28409)	POPTR_0014s11610.1(Cluster-7410.7873)	948
POPTR_0017s08970.1(Cluster-7410.64858)	POPTR_0017s10910.1(Cluster-7410.75060)	948
POPTR_0004s20960.1(Cluster-7410.4938)	POPTR_0005s26080.1(Cluster-10240.0)	947
POPTR_0019s09140.1(Cluster-7410.10868)	POPTR_0019s14100.1(Cluster-7410.117183)	947
POPTR_0001s32770.1(Cluster-7410.118698)	POPTR_0004s16470.2(Cluster-7410.104188,Cluster-7410.11880)	944
POPTR_0001s39210.1(Cluster-7410.99155)	POPTR_0017s01390.1(Cluster-7410.20462)	944
POPTR_0001s45360.1(Cluster-7410.81729)	POPTR_0009s12140.1(Cluster-7410.33813)	944
POPTR_0002s10990.1(Cluster-7410.22327)	POPTR_0004s16470.2(Cluster-7410.104188,Cluster-7410.11880)	944
POPTR_0004s16470.2(Cluster-7410.104188,Cluster-7410.11880)	POPTR_0017s08600.1(Cluster-7410.45145)	944
POPTR_0006s03020.1(Cluster-7410.85029,Cluster-7410.42718)	POPTR_0008s19230.1(Cluster-7410.66658,Cluster-7410.64879)	944
POPTR_0007s03880.1(Cluster-7410.59825)	POPTR_0014s15390.1(Cluster-7410.66084)	944
POPTR_0010s23350.1(Cluster-7410.56017,Cluster-7410.56016,Cluster-7410.83154)	POPTR_0014s08130.1(Cluster-7410.66813,Cluster-7410.66819)	944
POPTR_0014s11610.1(Cluster-7410.7873)	POPTR_0014s12690.1(Cluster-7410.37977)	944
POPTR_0002s09330.1(Cluster-7410.95534)	POPTR_0013s00580.1(Cluster-7410.67811)	943
POPTR_0004s20810.1(Cluster-7410.50512)	POPTR_0006s21990.1(Cluster-7410.14489)	943
POPTR_0005s16540.1(Cluster-7410.85962,Cluster-7410.95532)	POPTR_0013s00580.1(Cluster-7410.67811)	943
POPTR_0010s01700.1(Cluster-7410.60771,Cluster-7410.60770)	POPTR_0010s19860.1(Cluster-7410.32493)	943
POPTR_0014s04320.1(Cluster-7410.57246)	POPTR_0015s10400.1(Cluster-7410.66566,Cluster-7410.66655,Cluster-7410.66782,Cluster-7410.66646)	943
POPTR_0005s09820.1(Cluster-7410.51346)	POPTR_0012s03600.2(Cluster-7410.96003)	942
POPTR_0003s01450.1(Cluster-7410.96420)	POPTR_2108s00210.1(Cluster-42764.0)	941
POPTR_0003s07890.1(Cluster-7410.75235)	POPTR_0016s07790.1(Cluster-7410.66517)	940
POPTR_0006s13900.1(Cluster-7410.83074)	POPTR_0016s07820.1(Cluster-21049.0)	940
POPTR_0006s14630.1(Cluster-7410.44256)	POPTR_0015s07340.1(Cluster-37803.0)	940
POPTR_0001s10890.1(Cluster-7410.117427)	POPTR_0009s08150.1(Cluster-7410.30744)	939
POPTR_0003s14190.1(Cluster-7410.8630)	POPTR_0009s08150.1(Cluster-7410.30744)	939
POPTR_0010s01690.1(Cluster-7410.32142,Cluster-7410.27100,Cluster-7410.21836)	POPTR_0014s11610.1(Cluster-7410.7873)	939
POPTR_0010s19860.1(Cluster-7410.32493)	POPTR_0011s10920.1(Cluster-7410.55631)	939
POPTR_0001s43340.1(Cluster-7410.92374)	POPTR_0006s03020.1(Cluster-7410.85029,Cluster-7410.42718)	938
POPTR_0006s00630.1(Cluster-7410.67667)	POPTR_0015s10400.1(Cluster-7410.66566,Cluster-7410.66655,Cluster-7410.66782,Cluster-7410.66646)	938
POPTR_0009s07420.1(Cluster-35956.0)	POPTR_0010s00850.1(Cluster-7410.94268)	938
POPTR_0014s16670.1(Cluster-7410.67668)	POPTR_0015s10400.1(Cluster-7410.66566,Cluster-7410.66655,Cluster-7410.66782,Cluster-7410.66646)	938
POPTR_0001s39590.1(Cluster-7410.55632)	POPTR_0010s19860.1(Cluster-7410.32493)	937
POPTR_0005s13860.1(Cluster-7410.53207)	POPTR_0017s10910.1(Cluster-7410.75060)	937
POPTR_0010s00850.1(Cluster-7410.94268)	POPTR_0012s10110.1(Cluster-7410.39904)	937
POPTR_0010s00850.1(Cluster-7410.94268)	POPTR_0015s10980.1(Cluster-7410.54177)	937
POPTR_0004s20960.1(Cluster-7410.4938)	POPTR_0013s02740.1(Cluster-7410.115562)	936
POPTR_0006s11800.1(Cluster-7410.70781,Cluster-7410.60548)	POPTR_0010s11970.1(Cluster-7410.74844,Cluster-7410.74842)	936
POPTR_0006s21990.1(Cluster-7410.14489)	POPTR_0014s02710.1(Cluster-7410.35810)	936
POPTR_0006s10420.1(Cluster-7410.112632)	POPTR_0018s02940.1(Cluster-7410.42500)	935
POPTR_0008s19230.1(Cluster-7410.66658,Cluster-7410.64879)	POPTR_0017s12870.1(Cluster-7410.89923)	935
POPTR_0002s10640.1(Cluster-7410.51596)	POPTR_0017s10950.1(Cluster-7410.55047)	934
POPTR_0002s10640.1(Cluster-7410.51596)	POPTR_0002s23800.1(Cluster-7410.29048,Cluster-7410.85933)	934
POPTR_0003s01450.1(Cluster-7410.96420)	POPTR_0005s22830.1(Cluster-7410.65970)	934
POPTR_0004s18610.1(Cluster-7410.95427)	POPTR_0005s12860.1(Cluster-7410.34567,Cluster-7410.49606)	934
POPTR_0005s13860.1(Cluster-7410.53207)	POPTR_0005s26080.1(Cluster-10240.0)	934
POPTR_0001s47020.1(Cluster-7410.51834)	POPTR_0007s11390.1(Cluster-7410.64881)	933
POPTR_0004s08970.1(Cluster-7410.12049)	POPTR_0004s18610.1(Cluster-7410.95427)	933
POPTR_0005s22830.1(Cluster-7410.65970)	POPTR_0013s02740.1(Cluster-7410.115562)	933
POPTR_0007s11390.1(Cluster-7410.64881)	POPTR_0017s01160.1(Cluster-7410.69972)	933
POPTR_0009s08850.1(Cluster-7410.64929)	POPTR_1455s00200.1(Cluster-7410.89053,Cluster-7410.89052)	933
POPTR_0005s22830.1(Cluster-7410.65970)	POPTR_0015s07340.1(Cluster-37803.0)	932
POPTR_0006s19810.1(Cluster-7410.14731)	POPTR_0018s06710.1(Cluster-7410.29403)	932
POPTR_0018s06710.1(Cluster-7410.29403)	POPTR_0018s11600.1(Cluster-7410.57448,Cluster-7410.93433)	932
POPTR_0001s27950.1(Cluster-7410.116701)	POPTR_0009s08850.1(Cluster-7410.64929)	931
POPTR_0007s02500.1(Cluster-7410.67059)	POPTR_0014s17130.1(Cluster-7410.53915)	931
POPTR_0006s00630.1(Cluster-7410.67667)	POPTR_0006s10270.1(Cluster-7410.18220)	930
POPTR_0006s10270.1(Cluster-7410.18220)	POPTR_0014s16670.1(Cluster-7410.67668)	930
POPTR_0009s08850.1(Cluster-7410.64929)	POPTR_1455s00210.1(Cluster-7410.65594)	930
POPTR_0001s33750.1(Cluster-7410.56744)	POPTR_0001s40920.1(Cluster-7410.84571)	929
POPTR_0006s11800.1(Cluster-7410.70781,Cluster-7410.60548)	POPTR_0008s13180.1(Cluster-7410.74841)	929
POPTR_0006s11860.1(Cluster-7410.77309)	POPTR_0008s11770.1(Cluster-7410.19312,Cluster-7410.83973)	929
POPTR_0008s11770.1(Cluster-7410.19312,Cluster-7410.83973)	POPTR_0008s15950.1(Cluster-7410.47619,Cluster-7410.47614)	929
POPTR_0008s13180.1(Cluster-7410.74841)	POPTR_0015s14380.1(Cluster-7410.70783,Cluster-7410.57378)	929
POPTR_0008s13180.1(Cluster-7410.74841)	POPTR_0012s05410.1(Cluster-7410.27315)	929
POPTR_0009s08850.1(Cluster-7410.64929)	POPTR_1327s00200.1(Cluster-7410.52598)	929
POPTR_0010s11970.1(Cluster-7410.74844,Cluster-7410.74842)	POPTR_0015s14380.1(Cluster-7410.70783,Cluster-7410.57378)	929
POPTR_0010s11970.1(Cluster-7410.74844,Cluster-7410.74842)	POPTR_0012s05410.1(Cluster-7410.27315)	929
POPTR_0003s12620.1(Cluster-7410.64703)	POPTR_0005s10340.1(Cluster-7410.66434)	928
POPTR_0003s12620.1(Cluster-7410.64703)	POPTR_0005s27300.1(Cluster-7410.66441)	928
POPTR_0004s20960.1(Cluster-7410.4938)	POPTR_0019s09140.1(Cluster-7410.10868)	928
POPTR_0008s15950.1(Cluster-7410.47619,Cluster-7410.47614)	POPTR_0012s05410.1(Cluster-7410.27315)	926
POPTR_0003s01470.1(Cluster-7410.96419)	POPTR_0008s17880.1(Cluster-7410.40192,Cluster-7410.87322)	925
POPTR_0014s05190.1(Cluster-7410.79886)	POPTR_0019s14100.1(Cluster-7410.117183)	925
POPTR_0002s10640.1(Cluster-7410.51596)	POPTR_0002s10860.5(Cluster-7410.69509)	924
POPTR_0003s01470.1(Cluster-7410.96419)	POPTR_0010s06620.1(Cluster-7410.87320)	924
POPTR_0004s08390.1(Cluster-7410.46309)	POPTR_0014s11610.1(Cluster-7410.7873)	924
POPTR_0005s11950.1(Cluster-42634.0,Cluster-7410.64934)	POPTR_0018s06060.1(Cluster-7410.70907,Cluster-7410.50272,Cluster-7410.96732,Cluster-7410.50270,Cluster-7410.50271)	924
POPTR_0008s19230.1(Cluster-7410.66658,Cluster-7410.64879)	POPTR_0010s23850.1(Cluster-7410.76032)	924
POPTR_0006s03990.1(Cluster-7410.104322)	POPTR_0010s01690.1(Cluster-7410.32142,Cluster-7410.27100,Cluster-7410.21836)	923
POPTR_0006s11860.1(Cluster-7410.77309)	POPTR_0012s05410.1(Cluster-7410.27315)	923
POPTR_0006s14630.1(Cluster-7410.44256)	POPTR_0019s14100.1(Cluster-7410.117183)	923
POPTR_0006s03020.1(Cluster-7410.85029,Cluster-7410.42718)	POPTR_0017s12870.1(Cluster-7410.89923)	922
POPTR_0001s24020.1(Cluster-25978.0)	POPTR_0007s03160.1(Cluster-7410.6813)	921
POPTR_0001s39210.1(Cluster-7410.99155)	POPTR_0003s12380.1(Cluster-7410.59970)	921
POPTR_0006s24570.1(Cluster-7410.98837)	POPTR_0018s03430.1(Cluster-7410.32179)	921
POPTR_0001s00260.1(Cluster-7410.68581,Cluster-7410.64578)	POPTR_0003s13540.1(Cluster-7410.65430)	920
POPTR_0002s20340.1(Cluster-7410.34218)	POPTR_0016s07820.1(Cluster-21049.0)	920
POPTR_0003s14190.1(Cluster-7410.8630)	POPTR_0008s17880.1(Cluster-7410.40192,Cluster-7410.87322)	920
POPTR_0015s07340.1(Cluster-37803.0)	POPTR_0019s09140.1(Cluster-7410.10868)	920
POPTR_0004s16470.2(Cluster-7410.104188,Cluster-7410.11880)	POPTR_0005s24410.1(Cluster-7410.101406)	919
POPTR_0001s10890.1(Cluster-7410.117427)	POPTR_0008s17880.1(Cluster-7410.40192,Cluster-7410.87322)	918
POPTR_0003s14190.1(Cluster-7410.8630)	POPTR_0010s06620.1(Cluster-7410.87320)	918
POPTR_0003s17980.1(Cluster-7410.62941,Cluster-7410.62943)	POPTR_0018s06060.1(Cluster-7410.70907,Cluster-7410.50272,Cluster-7410.96732,Cluster-7410.50270,Cluster-7410.50271)	918
POPTR_0003s17980.1(Cluster-7410.62941,Cluster-7410.62943)	POPTR_0012s00670.1(Cluster-7410.13119)	918
POPTR_0001s10890.1(Cluster-7410.117427)	POPTR_0010s06620.1(Cluster-7410.87320)	917
POPTR_0002s23800.1(Cluster-7410.29048,Cluster-7410.85933)	POPTR_0008s02110.1(Cluster-7410.44649)	917
POPTR_0003s01450.1(Cluster-7410.96420)	POPTR_0015s07340.1(Cluster-37803.0)	917
POPTR_0001s00310.1(Cluster-7410.28656)	POPTR_0010s06620.1(Cluster-7410.87320)	916
POPTR_0002s23800.1(Cluster-7410.29048,Cluster-7410.85933)	POPTR_0010s24550.1(Cluster-7410.79140)	916
POPTR_0005s26080.1(Cluster-10240.0)	POPTR_0006s14630.1(Cluster-7410.44256)	916
POPTR_0006s03020.1(Cluster-7410.85029,Cluster-7410.42718)	POPTR_0010s23850.1(Cluster-7410.76032)	916
POPTR_0006s11800.1(Cluster-7410.70781,Cluster-7410.60548)	POPTR_0008s15950.1(Cluster-7410.47619,Cluster-7410.47614)	916
POPTR_0006s11800.1(Cluster-7410.70781,Cluster-7410.60548)	POPTR_0006s11860.1(Cluster-7410.77309)	916
POPTR_0006s11860.1(Cluster-7410.77309)	POPTR_0015s14380.1(Cluster-7410.70783,Cluster-7410.57378)	916
POPTR_0008s15950.1(Cluster-7410.47619,Cluster-7410.47614)	POPTR_0015s14380.1(Cluster-7410.70783,Cluster-7410.57378)	916
POPTR_0008s20940.1(Cluster-28652.0)	POPTR_0013s15690.1(Cluster-7410.65297)	916
POPTR_0010s19860.1(Cluster-7410.32493)	POPTR_0016s09670.1(Cluster-7410.10013)	916
POPTR_0001s00310.1(Cluster-7410.28656)	POPTR_0008s17880.1(Cluster-7410.40192,Cluster-7410.87322)	915
POPTR_0006s03660.1(Cluster-7410.72379,Cluster-7410.90977)	POPTR_0012s04090.1(Cluster-7410.39167)	915
POPTR_0012s04090.1(Cluster-7410.39167)	POPTR_0016s03630.1(Cluster-7410.90979)	915
POPTR_0008s11770.1(Cluster-7410.19312,Cluster-7410.83973)	POPTR_0018s09730.1(Cluster-7410.65164)	914
POPTR_0009s09870.1(Cluster-7410.63118)	POPTR_0012s00670.1(Cluster-7410.13119)	914
POPTR_0006s13130.1(Cluster-7410.43546)	POPTR_0017s05450.1(Cluster-20538.0)	913
POPTR_0006s19810.1(Cluster-7410.14731)	POPTR_0013s02780.1(Cluster-7410.85072)	913
POPTR_0011s10490.1(Cluster-7410.65409,Cluster-7410.45820,Cluster-7410.84743)	POPTR_0015s14810.1(Cluster-7410.84515)	913
POPTR_0013s02780.1(Cluster-7410.85072)	POPTR_0018s11600.1(Cluster-7410.57448,Cluster-7410.93433)	913
POPTR_0013s04640.1(Cluster-7410.39625,Cluster-28078.0)	POPTR_0014s11610.1(Cluster-7410.7873)	913
POPTR_0001s16800.1(Cluster-7410.114085)	POPTR_0007s13520.1(Cluster-7410.8081)	912
POPTR_0006s21990.1(Cluster-7410.14489)	POPTR_0010s19860.1(Cluster-7410.32493)	912
POPTR_0001s00260.1(Cluster-7410.68581,Cluster-7410.64578)	POPTR_0005s16610.1(Cluster-7410.102119,Cluster-7410.102118)	911
POPTR_0002s21680.1(Cluster-7410.88354)	POPTR_0014s18890.1(Cluster-7410.40034)	911
POPTR_0002s23800.1(Cluster-7410.29048,Cluster-7410.85933)	POPTR_0007s03510.1(Cluster-7410.80160)	911
POPTR_0007s03510.1(Cluster-7410.80160)	POPTR_0017s10950.1(Cluster-7410.55047)	911
POPTR_0006s04240.1(Cluster-7410.70963,Cluster-7410.70966)	POPTR_0014s15810.1(Cluster-22147.0)	910
POPTR_0007s13520.1(Cluster-7410.8081)	POPTR_0008s06740.1(Cluster-7410.66834)	910
POPTR_0009s05420.1(Cluster-7410.120690)	POPTR_0013s04640.1(Cluster-7410.39625,Cluster-28078.0)	910
POPTR_0014s15810.1(Cluster-22147.0)	POPTR_0016s04050.1(Cluster-7410.70964)	910
POPTR_0002s08720.1(Cluster-7410.27015)	POPTR_0005s25110.1(Cluster-7410.54315,Cluster-7410.102113)	909
POPTR_0002s20340.1(Cluster-7410.34218)	POPTR_0009s12140.1(Cluster-7410.33813)	909
POPTR_0005s20770.1(Cluster-7410.113296)	POPTR_0006s07780.1(Cluster-7410.71923)	909
POPTR_0013s02740.1(Cluster-7410.115562)	POPTR_0019s14100.1(Cluster-7410.117183)	909
POPTR_0001s23620.1(Cluster-7410.96196)	POPTR_0009s16140.1(Cluster-7410.114176)	908
POPTR_0001s23620.1(Cluster-7410.96196)	POPTR_0004s20800.1(Cluster-7410.114177)	908
POPTR_0002s16220.1(Cluster-7410.48139)	POPTR_0018s06710.1(Cluster-7410.29403)	908
POPTR_0004s08390.1(Cluster-7410.46309)	POPTR_0007s03160.1(Cluster-7410.6813)	908
POPTR_0006s03020.1(Cluster-7410.85029,Cluster-7410.42718)	POPTR_0006s11620.1(Cluster-7410.104050,Cluster-7410.104048)	908
POPTR_0006s06210.1(Cluster-7410.68984)	POPTR_0006s14970.1(Cluster-7410.35633)	908
POPTR_0009s12640.1(Cluster-7410.31390)	POPTR_0012s00670.1(Cluster-7410.13119)	908
POPTR_0014s16030.1(Cluster-7410.35142)	POPTR_0016s03630.1(Cluster-7410.90979)	908
POPTR_0008s08230.1(Cluster-7410.66632)	POPTR_0009s08190.1(Cluster-7410.111401)	907
POPTR_0008s20770.1(Cluster-7410.66558)	POPTR_0018s02940.1(Cluster-7410.42500)	907
POPTR_0009s08190.1(Cluster-7410.111401)	POPTR_0010s18080.1(Cluster-7410.67452)	907
POPTR_0018s03430.1(Cluster-7410.32179)	POPTR_0019s03530.1(Cluster-7410.87196)	907
POPTR_0006s23870.1(Cluster-7410.41930)	POPTR_0013s06700.1(Cluster-7410.101551)	906

## Sheet: Phenylpropanoid and flavonoid 
Gene 1	Gene 2	Combined_score
POPTR_0005s11950.1(Cluster-7410.64934)	POPTR_0016s06540.1(Cluster-7410.120805)	774
POPTR_0005s11950.1(Cluster-7410.64934)	POPTR_0006s02530.1(Cluster-7410.59841)	852
POPTR_0001s03440.1(Cluster-7410.17967)	POPTR_0019s07600.1(Cluster-7410.310)	854
POPTR_0001s03440.1(Cluster-7410.17967)	POPTR_0003s17980.1(Cluster-7410.62941,Cluster-7410.62943)	790
POPTR_0001s03440.1(Cluster-7410.17967)	POPTR_0008s13600.1(Cluster-7410.97820)	802
POPTR_0001s03440.1(Cluster-7410.17967)	POPTR_0013s15380.1(Cluster-7410.61481,Cluster-7410.67567)	860
POPTR_0001s03440.1(Cluster-7410.17967)	POPTR_0010s11500.1(Cluster-7410.97818)	796
POPTR_0001s13900.1(Cluster-34988.0)	POPTR_0003s17980.1(Cluster-7410.62941,Cluster-7410.62943)	853
POPTR_0001s13900.1(Cluster-34988.0)	POPTR_0006s17880.1(Cluster-7410.62581)	714
POPTR_0001s13900.1(Cluster-34988.0)	POPTR_0008s03810.1(Cluster-7410.6817,Cluster-7410.24699)	884
POPTR_0001s13900.1(Cluster-34988.0)	POPTR_0013s15380.1(Cluster-7410.61481,Cluster-7410.67567)	839
POPTR_0001s13900.1(Cluster-34988.0)	POPTR_0013s07050.1(Cluster-7410.112722)	805
POPTR_0001s13900.1(Cluster-34988.0)	POPTR_0010s11500.1(Cluster-7410.97818)	807
POPTR_0001s13900.1(Cluster-34988.0)	POPTR_0006s12870.1(Cluster-7410.23790)	909
POPTR_0001s13900.1(Cluster-34988.0)	POPTR_0012s00670.1(Cluster-7410.13119)	858
POPTR_0001s13900.1(Cluster-34988.0)	POPTR_0008s13600.1(Cluster-7410.97820)	807
POPTR_0001s31470.1(Cluster-7410.110193)	POPTR_0018s06060.1(Cluster-7410.70907,Cluster-7410.96732,Cluster-7410.50270)	701
POPTR_0001s31470.1(Cluster-7410.110193)	POPTR_0018s06630.1(Cluster-7410.6647,Cluster-7410.117123)	831
POPTR_0002s08720.1(Cluster-7410.27015)	POPTR_0005s11610.1(Cluster-7410.12465)	779
POPTR_0002s08720.1(Cluster-7410.27015)	POPTR_0005s25110.1(Cluster-7410.54315,Cluster-7410.102113)	909
POPTR_0002s08720.1(Cluster-7410.27015)	POPTR_0013s07050.1(Cluster-7410.112722)	958
POPTR_0002s08720.1(Cluster-7410.27015)	POPTR_0006s12870.1(Cluster-7410.23790)	745
POPTR_0003s17980.1(Cluster-7410.62941,Cluster-7410.62943)	POPTR_0018s06060.1(Cluster-7410.70907,Cluster-7410.96732,Cluster-7410.50270)	918
POPTR_0003s17980.1(Cluster-7410.62941,Cluster-7410.62943)	POPTR_0003s18210.1(Cluster-7410.17968)	760
POPTR_0003s17980.1(Cluster-7410.62941,Cluster-7410.62943)	POPTR_0013s15380.1(Cluster-7410.61481,Cluster-7410.67567)	851
POPTR_0003s17980.1(Cluster-7410.62941,Cluster-7410.62943)	POPTR_0009s06780.1(Cluster-7410.46344)	713
POPTR_0003s17980.1(Cluster-7410.62941,Cluster-7410.62943)	POPTR_0010s11500.1(Cluster-7410.97818)	789
POPTR_0003s17980.1(Cluster-7410.62941,Cluster-7410.62943)	POPTR_0017s13880.1(Cluster-7410.20799)	869
POPTR_0003s17980.1(Cluster-7410.62941,Cluster-7410.62943)	POPTR_0005s11950.1(Cluster-42634.0,Cluster-7410.64934)	868
POPTR_0003s17980.1(Cluster-7410.62941,Cluster-7410.62943)	POPTR_0019s07600.1(Cluster-7410.310)	877
POPTR_0003s17980.1(Cluster-7410.62941,Cluster-7410.62943)	POPTR_0011s15120.1(Cluster-7410.74044,Cluster-7410.60301)	774
POPTR_0003s17980.1(Cluster-7410.62941,Cluster-7410.62943)	POPTR_0008s03810.1(Cluster-7410.6817,Cluster-7410.24699)	726
POPTR_0003s17980.1(Cluster-7410.62941,Cluster-7410.62943)	POPTR_0006s12870.1(Cluster-7410.23790)	726
POPTR_0003s17980.1(Cluster-7410.62941,Cluster-7410.62943)	POPTR_0012s00670.1(Cluster-7410.13119)	918
POPTR_0003s17980.1(Cluster-7410.62941,Cluster-7410.62943)	POPTR_0016s06540.1(Cluster-7410.111108,Cluster-7410.89757,Cluster-7410.80524)	713
POPTR_0003s17980.1(Cluster-7410.62941,Cluster-7410.62943)	POPTR_0006s02530.1(Cluster-7410.59841)	774
POPTR_0003s17980.1(Cluster-7410.62941,Cluster-7410.62943)	POPTR_0008s13600.1(Cluster-7410.97820)	789
POPTR_0003s17980.1(Cluster-7410.62941,Cluster-7410.62943)	POPTR_0009s09870.1(Cluster-7410.63118)	894
POPTR_0003s17980.1(Cluster-7410.62941,Cluster-7410.62943)	POPTR_0009s06740.1(Cluster-7410.4372,Cluster-7410.87995)	713
POPTR_0003s18210.1(Cluster-7410.17968)	POPTR_0019s07600.1(Cluster-7410.310)	854
POPTR_0003s18210.1(Cluster-7410.17968)	POPTR_0013s15380.1(Cluster-7410.61481,Cluster-7410.67567)	860
POPTR_0003s18210.1(Cluster-7410.17968)	POPTR_0010s11500.1(Cluster-7410.97818)	796
POPTR_0003s18210.1(Cluster-7410.17968)	POPTR_0008s13600.1(Cluster-7410.97820)	804
POPTR_0005s11610.1(Cluster-7410.12465)	POPTR_0019s07600.1(Cluster-7410.310)	901
POPTR_0005s11610.1(Cluster-7410.12465)	POPTR_0005s25110.1(Cluster-7410.54315,Cluster-7410.102113)	969
POPTR_0005s11610.1(Cluster-7410.12465)	POPTR_0013s07050.1(Cluster-7410.112722)	978
POPTR_0005s11950.1(Cluster-42634.0,Cluster-7410.64934)	POPTR_0019s07600.1(Cluster-7410.310)	904
POPTR_0005s11950.1(Cluster-42634.0,Cluster-7410.64934)	POPTR_0018s06060.1(Cluster-7410.70907,Cluster-7410.96732,Cluster-7410.50270)	924
POPTR_0005s11950.1(Cluster-42634.0,Cluster-7410.64934)	POPTR_0011s15120.1(Cluster-7410.74044,Cluster-7410.60301)	852
POPTR_0005s11950.1(Cluster-42634.0,Cluster-7410.64934)	POPTR_0009s06780.1(Cluster-7410.46344)	774
POPTR_0005s11950.1(Cluster-42634.0,Cluster-7410.64934)	POPTR_0012s00670.1(Cluster-7410.13119)	951
POPTR_0005s11950.1(Cluster-42634.0,Cluster-7410.64934)	POPTR_0016s06540.1(Cluster-7410.111108,Cluster-7410.89757,Cluster-7410.80524)	774
POPTR_0005s11950.1(Cluster-42634.0,Cluster-7410.64934)	POPTR_0006s02530.1(Cluster-7410.59841)	852
POPTR_0005s11950.1(Cluster-42634.0,Cluster-7410.64934)	POPTR_0009s09870.1(Cluster-7410.63118)	795
POPTR_0005s11950.1(Cluster-42634.0,Cluster-7410.64934)	POPTR_0009s06740.1(Cluster-7410.4372,Cluster-7410.87995)	774
POPTR_0005s25110.1(Cluster-7410.54315,Cluster-7410.102113)	POPTR_0013s15380.1(Cluster-7410.61481,Cluster-7410.67567)	807
POPTR_0005s25110.1(Cluster-7410.54315,Cluster-7410.102113)	POPTR_0019s07600.1(Cluster-7410.310)	810
POPTR_0005s25110.1(Cluster-7410.54315,Cluster-7410.102113)	POPTR_0008s03810.1(Cluster-7410.6817,Cluster-7410.24699)	726
POPTR_0005s25110.1(Cluster-7410.54315,Cluster-7410.102113)	POPTR_0013s07050.1(Cluster-7410.112722)	987
POPTR_0005s25110.1(Cluster-7410.54315,Cluster-7410.102113)	POPTR_0006s12870.1(Cluster-7410.23790)	776
POPTR_0005s25110.1(Cluster-7410.54315,Cluster-7410.102113)	POPTR_0015s03360.1(Cluster-7410.48906)	982
POPTR_0006s02530.1(Cluster-7410.59841)	POPTR_0018s06060.1(Cluster-7410.70907,Cluster-7410.96732,Cluster-7410.50270)	701
POPTR_0006s12870.1(Cluster-7410.23790)	POPTR_0019s07600.1(Cluster-7410.310)	892
POPTR_0006s12870.1(Cluster-7410.23790)	POPTR_0013s15380.1(Cluster-7410.61481,Cluster-7410.67567)	962
POPTR_0006s12870.1(Cluster-7410.23790)	POPTR_0013s07050.1(Cluster-7410.112722)	804
POPTR_0006s12870.1(Cluster-7410.23790)	POPTR_0017s13880.1(Cluster-7410.20799)	892
POPTR_0006s12870.1(Cluster-7410.23790)	POPTR_0009s09870.1(Cluster-7410.63118)	825
POPTR_0006s17880.1(Cluster-7410.62581)	POPTR_0019s07600.1(Cluster-7410.310)	740
POPTR_0006s17880.1(Cluster-7410.62581)	POPTR_0008s13600.1(Cluster-7410.97820)	863
POPTR_0006s17880.1(Cluster-7410.62581)	POPTR_0010s11500.1(Cluster-7410.97818)	863
POPTR_0008s03810.1(Cluster-7410.6817,Cluster-7410.24699)	POPTR_0013s15380.1(Cluster-7410.61481,Cluster-7410.67567)	963
POPTR_0008s03810.1(Cluster-7410.6817,Cluster-7410.24699)	POPTR_0017s13880.1(Cluster-7410.20799)	806
POPTR_0008s03810.1(Cluster-7410.6817,Cluster-7410.24699)	POPTR_0019s07600.1(Cluster-7410.310)	884
POPTR_0008s03810.1(Cluster-7410.6817,Cluster-7410.24699)	POPTR_0009s09870.1(Cluster-7410.63118)	828
POPTR_0008s13600.1(Cluster-7410.97820)	POPTR_0019s07600.1(Cluster-7410.310)	868
POPTR_0009s06740.1(Cluster-7410.4372,Cluster-7410.87995)	POPTR_0018s06060.1(Cluster-7410.70907,Cluster-7410.96732,Cluster-7410.50270)	701
POPTR_0009s06780.1(Cluster-7410.46344)	POPTR_0018s06060.1(Cluster-7410.70907,Cluster-7410.96732,Cluster-7410.50270)	701
POPTR_0009s09870.1(Cluster-7410.63118)	POPTR_0018s06060.1(Cluster-7410.70907,Cluster-7410.96732,Cluster-7410.50270)	725
POPTR_0009s09870.1(Cluster-7410.63118)	POPTR_0018s06630.1(Cluster-7410.6647,Cluster-7410.117123)	743
POPTR_0009s09870.1(Cluster-7410.63118)	POPTR_0012s00670.1(Cluster-7410.13119)	914
POPTR_0010s11500.1(Cluster-7410.97818)	POPTR_0019s07600.1(Cluster-7410.310)	868
POPTR_0011s15120.1(Cluster-7410.74044,Cluster-7410.60301)	POPTR_0018s06060.1(Cluster-7410.70907,Cluster-7410.96732,Cluster-7410.50270)	701
POPTR_0012s00670.1(Cluster-7410.13119)	POPTR_0019s07600.1(Cluster-7410.310)	810
POPTR_0012s00670.1(Cluster-7410.13119)	POPTR_0018s06060.1(Cluster-7410.70907,Cluster-7410.96732,Cluster-7410.50270)	900
POPTR_0012s00670.1(Cluster-7410.13119)	POPTR_0017s13880.1(Cluster-7410.20799)	872
POPTR_0013s07050.1(Cluster-7410.112722)	POPTR_0019s07600.1(Cluster-7410.310)	841
POPTR_0013s07050.1(Cluster-7410.112722)	POPTR_0017s13880.1(Cluster-7410.20799)	803
POPTR_0013s07050.1(Cluster-7410.112722)	POPTR_0015s03360.1(Cluster-7410.48906)	809
POPTR_0013s15380.1(Cluster-7410.61481,Cluster-7410.67567)	POPTR_0017s13880.1(Cluster-7410.20799)	834
POPTR_0013s15380.1(Cluster-7410.61481,Cluster-7410.67567)	POPTR_0019s07600.1(Cluster-7410.310)	949
POPTR_0016s06540.1(Cluster-7410.111108,Cluster-7410.89757,Cluster-7410.80524)	POPTR_0018s06060.1(Cluster-7410.70907,Cluster-7410.96732,Cluster-7410.50270)	708
POPTR_0018s06060.1(Cluster-7410.70907,Cluster-7410.96732,Cluster-7410.50270)	POPTR_0019s07600.1(Cluster-7410.310)	769
POPTR_0001s07400.1(Cluster-7410.38330,Cluster-7410.65530)	POPTR_0003s17980.1(Cluster-7410.62941,Cluster-7410.62943)	788
POPTR_0001s07400.1(Cluster-7410.38330,Cluster-7410.65530)	POPTR_0013s15380.1(Cluster-7410.52453)	861
POPTR_0001s07400.1(Cluster-7410.38330,Cluster-7410.65530)	POPTR_0005s11950.1(Cluster-42634.0,Cluster-7410.64934)	823
POPTR_0001s07400.1(Cluster-7410.38330,Cluster-7410.65530)	POPTR_0006s03180.1(Cluster-7410.8581)	714
POPTR_0001s07400.1(Cluster-7410.38330,Cluster-7410.65530)	POPTR_0008s03810.1(Cluster-7410.24699)	868
POPTR_0001s07400.1(Cluster-7410.38330,Cluster-7410.65530)	POPTR_0012s00670.1(Cluster-7410.13119)	873
POPTR_0001s07400.1(Cluster-7410.38330,Cluster-7410.65530)	POPTR_0008s13600.1(Cluster-7410.26971)	747
POPTR_0001s13900.1(Cluster-34988.0)	POPTR_0008s03810.1(Cluster-7410.24699)	884
POPTR_0001s13900.1(Cluster-34988.0)	POPTR_0013s15380.1(Cluster-7410.52453)	839
POPTR_0001s13900.1(Cluster-34988.0)	POPTR_0008s13600.1(Cluster-7410.26971)	807
POPTR_0001s13900.1(Cluster-34988.0)	POPTR_0006s03180.1(Cluster-7410.8581)	835
POPTR_0001s31470.1(Cluster-7410.110193)	POPTR_0018s06060.1(Cluster-7410.70907,Cluster-7410.50272,Cluster-7410.96732,Cluster-7410.50270,Cluster-7410.50271)	701
POPTR_0002s06590.1(Cluster-7410.59603)	POPTR_0012s00670.1(Cluster-7410.13119)	710
POPTR_0003s17980.1(Cluster-7410.62941,Cluster-7410.62943)	POPTR_0018s06060.1(Cluster-7410.70907,Cluster-7410.50272,Cluster-7410.96732,Cluster-7410.50270,Cluster-7410.50271)	918
POPTR_0003s17980.1(Cluster-7410.62941,Cluster-7410.62943)	POPTR_0013s15380.1(Cluster-7410.52453)	851
POPTR_0003s17980.1(Cluster-7410.62941,Cluster-7410.62943)	POPTR_0011s15120.1(Cluster-7410.60301)	774
POPTR_0003s17980.1(Cluster-7410.62941,Cluster-7410.62943)	POPTR_0009s12640.1(Cluster-7410.31390)	743
POPTR_0003s17980.1(Cluster-7410.62941,Cluster-7410.62943)	POPTR_0008s03810.1(Cluster-7410.24699)	726
POPTR_0003s17980.1(Cluster-7410.62941,Cluster-7410.62943)	POPTR_0016s06540.1(Cluster-7410.89757,Cluster-7410.111108)	713
POPTR_0003s17980.1(Cluster-7410.62941,Cluster-7410.62943)	POPTR_0008s13600.1(Cluster-7410.26971)	789
POPTR_0003s17980.1(Cluster-7410.62941,Cluster-7410.62943)	POPTR_0011s15130.1(Cluster-7410.74047)	774
POPTR_0004s01510.1(Cluster-7410.67715,Cluster-7410.67713)	POPTR_0012s00670.1(Cluster-7410.13119)	708
POPTR_0004s01510.1(Cluster-7410.67715,Cluster-7410.67713)	POPTR_0005s11950.1(Cluster-42634.0,Cluster-7410.64934)	774
POPTR_0004s03030.1(Cluster-7410.96817)	POPTR_0013s15380.1(Cluster-7410.52453)	753
POPTR_0004s03030.1(Cluster-7410.96817)	POPTR_0005s11610.1(Cluster-7410.12465)	705
POPTR_0004s03030.1(Cluster-7410.96817)	POPTR_0015s03360.1(Cluster-7410.48906,Cluster-7410.48907)	852
POPTR_0005s11950.1(Cluster-42634.0,Cluster-7410.64934)	POPTR_0018s06060.1(Cluster-7410.70907,Cluster-7410.50272,Cluster-7410.96732,Cluster-7410.50270,Cluster-7410.50271)	924
POPTR_0005s11950.1(Cluster-42634.0,Cluster-7410.64934)	POPTR_0011s15120.1(Cluster-7410.60301)	852
POPTR_0005s11950.1(Cluster-42634.0,Cluster-7410.64934)	POPTR_0016s06540.1(Cluster-7410.89757,Cluster-7410.111108)	774
POPTR_0005s11950.1(Cluster-42634.0,Cluster-7410.64934)	POPTR_0011s15130.1(Cluster-7410.74047)	852
POPTR_0005s25110.1(Cluster-7410.54315,Cluster-7410.102113)	POPTR_0013s15380.1(Cluster-7410.52453)	807
POPTR_0005s25110.1(Cluster-7410.54315,Cluster-7410.102113)	POPTR_0008s03810.1(Cluster-7410.24699)	726
POPTR_0005s25110.1(Cluster-7410.54315,Cluster-7410.102113)	POPTR_0015s03360.1(Cluster-7410.48906,Cluster-7410.48907)	982
POPTR_0006s03180.1(Cluster-7410.8581)	POPTR_0019s07600.1(Cluster-7410.310)	847
POPTR_0006s03180.1(Cluster-7410.8581)	POPTR_0012s00670.1(Cluster-7410.13119)	750
POPTR_0008s03810.1(Cluster-7410.24699)	POPTR_0013s15380.1(Cluster-7410.52453)	963
POPTR_0008s03810.1(Cluster-7410.24699)	POPTR_0019s07600.1(Cluster-7410.310)	884
POPTR_0008s03810.1(Cluster-7410.24699)	POPTR_0009s09870.1(Cluster-7410.63118)	828
POPTR_0008s13600.1(Cluster-7410.26971)	POPTR_0019s07600.1(Cluster-7410.310)	868
POPTR_0009s06740.1(Cluster-7410.4372,Cluster-7410.87995)	POPTR_0018s06060.1(Cluster-7410.70907,Cluster-7410.50272,Cluster-7410.96732,Cluster-7410.50270,Cluster-7410.50271)	701
POPTR_0009s09870.1(Cluster-7410.63118)	POPTR_0018s06060.1(Cluster-7410.70907,Cluster-7410.50272,Cluster-7410.96732,Cluster-7410.50270,Cluster-7410.50271)	725
POPTR_0009s12640.1(Cluster-7410.31390)	POPTR_0018s06060.1(Cluster-7410.70907,Cluster-7410.50272,Cluster-7410.96732,Cluster-7410.50270,Cluster-7410.50271)	902
POPTR_0009s12640.1(Cluster-7410.31390)	POPTR_0012s00670.1(Cluster-7410.13119)	908
POPTR_0011s15120.1(Cluster-7410.60301)	POPTR_0018s06060.1(Cluster-7410.70907,Cluster-7410.50272,Cluster-7410.96732,Cluster-7410.50270,Cluster-7410.50271)	701
POPTR_0011s15130.1(Cluster-7410.74047)	POPTR_0018s06060.1(Cluster-7410.70907,Cluster-7410.50272,Cluster-7410.96732,Cluster-7410.50270,Cluster-7410.50271)	701
POPTR_0012s00670.1(Cluster-7410.13119)	POPTR_0018s06060.1(Cluster-7410.70907,Cluster-7410.50272,Cluster-7410.96732,Cluster-7410.50270,Cluster-7410.50271)	900
POPTR_0013s15380.1(Cluster-7410.52453)	POPTR_0019s07600.1(Cluster-7410.310)	949
POPTR_0016s06540.1(Cluster-7410.89757,Cluster-7410.111108)	POPTR_0018s06060.1(Cluster-7410.70907,Cluster-7410.50272,Cluster-7410.96732,Cluster-7410.50270,Cluster-7410.50271)	708
POPTR_0018s06060.1(Cluster-7410.70907,Cluster-7410.50272,Cluster-7410.96732,Cluster-7410.50270,Cluster-7410.50271)	POPTR_0019s07600.1(Cluster-7410.310)	769
POPTR_0001s03440.1(Cluster-7410.17967)	POPTR_0003s17980.1(Cluster-7410.62941)	790
POPTR_0001s31470.1(Cluster-7410.110193)	POPTR_0018s06630.1(Cluster-7410.117123)	831
POPTR_0003s17980.1(Cluster-7410.62941)	POPTR_0018s06060.1(Cluster-7410.70907,Cluster-7410.96732,Cluster-7410.50270)	918
POPTR_0003s17980.1(Cluster-7410.62941)	POPTR_0003s18210.1(Cluster-7410.17968)	760
POPTR_0003s17980.1(Cluster-7410.62941)	POPTR_0013s15380.1(Cluster-7410.61481,Cluster-7410.67567)	851
POPTR_0003s17980.1(Cluster-7410.62941)	POPTR_0009s06780.1(Cluster-7410.46344)	713
POPTR_0003s17980.1(Cluster-7410.62941)	POPTR_0010s11500.1(Cluster-7410.97818)	789
POPTR_0003s17980.1(Cluster-7410.62941)	POPTR_0017s13880.1(Cluster-7410.20799)	869
POPTR_0003s17980.1(Cluster-7410.62941)	POPTR_0005s11950.1(Cluster-7410.64934)	868
POPTR_0003s17980.1(Cluster-7410.62941)	POPTR_0008s03810.1(Cluster-7410.6817,Cluster-7410.24699)	726
POPTR_0003s17980.1(Cluster-7410.62941)	POPTR_0006s12870.1(Cluster-7410.23790)	726
POPTR_0003s17980.1(Cluster-7410.62941)	POPTR_0012s00670.1(Cluster-7410.13119)	918
POPTR_0003s17980.1(Cluster-7410.62941)	POPTR_0010s23100.1(Cluster-7410.7828,Cluster-7410.7827)	726
POPTR_0003s17980.1(Cluster-7410.62941)	POPTR_0016s06540.1(Cluster-7410.120805,Cluster-7410.89757,Cluster-7410.111108)	713
POPTR_0003s17980.1(Cluster-7410.62941)	POPTR_0008s13600.1(Cluster-7410.97820)	789
POPTR_0003s17980.1(Cluster-7410.62941)	POPTR_0009s09870.1(Cluster-7410.63118)	894
POPTR_0003s17980.1(Cluster-7410.62941)	POPTR_0009s06740.1(Cluster-7410.4372)	713
POPTR_0005s11950.1(Cluster-7410.64934)	POPTR_0018s06060.1(Cluster-7410.70907,Cluster-7410.96732,Cluster-7410.50270)	924
POPTR_0005s11950.1(Cluster-7410.64934)	POPTR_0009s06780.1(Cluster-7410.46344)	774
POPTR_0005s11950.1(Cluster-7410.64934)	POPTR_0012s00670.1(Cluster-7410.13119)	951
POPTR_0005s11950.1(Cluster-7410.64934)	POPTR_0016s06540.1(Cluster-7410.120805,Cluster-7410.89757,Cluster-7410.111108)	774
POPTR_0005s11950.1(Cluster-7410.64934)	POPTR_0009s09870.1(Cluster-7410.63118)	795
POPTR_0005s11950.1(Cluster-7410.64934)	POPTR_0009s06740.1(Cluster-7410.4372)	774
POPTR_0005s25110.1(Cluster-7410.54315,Cluster-7410.102113)	POPTR_0010s23100.1(Cluster-7410.7828,Cluster-7410.7827)	726
POPTR_0009s06740.1(Cluster-7410.4372)	POPTR_0018s06060.1(Cluster-7410.70907,Cluster-7410.96732,Cluster-7410.50270)	701
POPTR_0009s09870.1(Cluster-7410.63118)	POPTR_0018s06630.1(Cluster-7410.117123)	743
POPTR_0009s09870.1(Cluster-7410.63118)	POPTR_0010s23100.1(Cluster-7410.7828,Cluster-7410.7827)	829
POPTR_0010s23100.1(Cluster-7410.7828,Cluster-7410.7827)	POPTR_0013s15380.1(Cluster-7410.61481,Cluster-7410.67567)	978
POPTR_0010s23100.1(Cluster-7410.7828,Cluster-7410.7827)	POPTR_0017s13880.1(Cluster-7410.20799)	847
POPTR_0016s06540.1(Cluster-7410.120805,Cluster-7410.89757,Cluster-7410.111108)	POPTR_0018s06060.1(Cluster-7410.70907,Cluster-7410.96732,Cluster-7410.50270)	708
POPTR_0001s31470.1(Cluster-7410.110193)	POPTR_0018s06060.1(Cluster-7410.50271,Cluster-7410.50270)	701
POPTR_0003s17980.1(Cluster-7410.62941)	POPTR_0018s06060.1(Cluster-7410.50271,Cluster-7410.50270)	918
POPTR_0003s17980.1(Cluster-7410.62941)	POPTR_0016s06540.1(Cluster-7410.120805,Cluster-7410.89757)	713
POPTR_0004s01510.1(Cluster-7410.67713)	POPTR_0012s00670.1(Cluster-7410.13119)	708
POPTR_0004s01510.1(Cluster-7410.67713)	POPTR_0005s11950.1(Cluster-7410.64934)	774
POPTR_0005s11950.1(Cluster-7410.64934)	POPTR_0018s06060.1(Cluster-7410.50271,Cluster-7410.50270)	924
POPTR_0005s11950.1(Cluster-7410.64934)	POPTR_0016s06540.1(Cluster-7410.120805,Cluster-7410.89757)	774
POPTR_0012s00670.1(Cluster-7410.13119)	POPTR_0018s06060.1(Cluster-7410.50271,Cluster-7410.50270)	900
POPTR_0016s06540.1(Cluster-7410.120805,Cluster-7410.89757)	POPTR_0018s06060.1(Cluster-7410.50271,Cluster-7410.50270)	708

## Sheet: Fatty acid
Gene 1	Gene 2	Combined_score
POPTR_0001s16780.1(Cluster-21059.0)	POPTR_0002s13220.1(Cluster-7410.61042)	873
POPTR_0001s10590.1(Cluster-7410.77489)	POPTR_0002s08450.1(Cluster-7410.98856)	866
POPTR_0001s10890.1(Cluster-7410.68767)	POPTR_0013s13100.1(Cluster-7410.59007,Cluster-7410.105974,Cluster-20369.0)	756
POPTR_0001s10890.1(Cluster-7410.68767)	POPTR_0016s04600.1(Cluster-7410.88368)	898
POPTR_0001s10890.1(Cluster-7410.68767)	POPTR_0003s01470.1(Cluster-7410.96419)	797
POPTR_0001s10890.1(Cluster-7410.68767)	POPTR_0010s06620.1(Cluster-7410.87320)	917
POPTR_0001s10890.1(Cluster-7410.68767)	POPTR_0013s05570.1(Cluster-7410.74419)	737
POPTR_0001s10890.1(Cluster-7410.68767)	POPTR_0019s08170.1(Cluster-7410.38151)	702
POPTR_0001s10890.1(Cluster-7410.68767)	POPTR_0008s17880.1(Cluster-7410.40192,Cluster-7410.87323,Cluster-7410.87322)	918
POPTR_0001s10890.1(Cluster-7410.68767)	POPTR_0016s04700.3(Cluster-7410.88369)	898
POPTR_0001s10890.1(Cluster-7410.68767)	POPTR_0009s08150.1(Cluster-7410.30744)	939
POPTR_0001s14280.1(Cluster-7410.61543,Cluster-7410.76459,Cluster-7410.64178)	POPTR_0006s00630.1(Cluster-7410.67518,Cluster-7410.67667,Cluster-7410.10453,Cluster-7410.65166)	922
POPTR_0001s14280.1(Cluster-7410.61543,Cluster-7410.76459,Cluster-7410.64178)	POPTR_0007s05710.1(Cluster-7410.66802)	900
POPTR_0001s14280.1(Cluster-7410.61543,Cluster-7410.76459,Cluster-7410.64178)	POPTR_0010s01570.1(Cluster-7410.68562,Cluster-7410.33703,Cluster-7410.68564,Cluster-7410.68947,Cluster-7410.67993)	846
POPTR_0001s14280.1(Cluster-7410.61543,Cluster-7410.76459,Cluster-7410.64178)	POPTR_0016s12540.1(Cluster-7410.18084,Cluster-7410.12340,Cluster-7410.78314,Cluster-7410.26009,Cluster-7410.18832)	886
POPTR_0001s14280.1(Cluster-7410.61543,Cluster-7410.76459,Cluster-7410.64178)	POPTR_0019s12240.1(Cluster-7410.56254)	894
POPTR_0001s14280.1(Cluster-7410.61543,Cluster-7410.76459,Cluster-7410.64178)	POPTR_0006s10270.1(Cluster-7410.18220,Cluster-7410.26008)	925
POPTR_0001s14280.1(Cluster-7410.61543,Cluster-7410.76459,Cluster-7410.64178)	POPTR_0014s16670.1(Cluster-7410.67668)	923
POPTR_0001s14280.1(Cluster-7410.61543,Cluster-7410.76459,Cluster-7410.64178)	POPTR_0008s22410.1(Cluster-7410.68128,Cluster-7410.68127)	982
POPTR_0001s14280.1(Cluster-7410.61543,Cluster-7410.76459,Cluster-7410.64178)	POPTR_0003s07690.1(Cluster-7410.102213)	948
POPTR_0001s16780.1(Cluster-7410.65750)	POPTR_0006s04240.1(Cluster-7410.71336,Cluster-7410.73431,Cluster-7410.70961,Cluster-7410.70963,Cluster-7410.70965,Cluster-7410.70966)	726
POPTR_0001s16780.1(Cluster-7410.65750)	POPTR_0002s13220.1(Cluster-7410.61042)	873
POPTR_0001s16780.1(Cluster-7410.65750)	POPTR_0014s15390.1(Cluster-7410.66084)	869
POPTR_0001s16780.1(Cluster-7410.65750)	POPTR_0016s04050.1(Cluster-7410.70962,Cluster-7410.70964)	726
POPTR_0002s01480.1(Cluster-42646.0)	POPTR_0005s07090.1(Cluster-15096.0)	859
POPTR_0002s01480.1(Cluster-42646.0)	POPTR_0005s20150.1(Cluster-7410.110820)	859
POPTR_0002s01480.1(Cluster-42646.0)	POPTR_0002s19060.1(Cluster-7410.64918)	822
POPTR_0002s01480.1(Cluster-42646.0)	POPTR_0007s13650.1(Cluster-7410.91512)	877
POPTR_0002s01480.1(Cluster-42646.0)	POPTR_0015s08540.1(Cluster-7410.63152)	851
POPTR_0002s01480.1(Cluster-42646.0)	POPTR_0012s08010.1(Cluster-7410.74373,Cluster-7410.120736)	851
POPTR_0002s07290.1(Cluster-7410.67752)	POPTR_0005s07090.1(Cluster-15096.0)	829
POPTR_0002s07290.1(Cluster-7410.67752)	POPTR_0005s20150.1(Cluster-7410.110820)	803
POPTR_0002s07290.1(Cluster-7410.67752)	POPTR_0002s19060.1(Cluster-7410.64918)	724
POPTR_0002s07290.1(Cluster-7410.67752)	POPTR_0007s13650.1(Cluster-7410.91512)	809
POPTR_0002s07290.1(Cluster-7410.67752)	POPTR_0014s15390.1(Cluster-7410.66084)	944
POPTR_0002s07290.1(Cluster-7410.67752)	POPTR_0015s08540.1(Cluster-7410.63152)	724
POPTR_0002s07290.1(Cluster-7410.67752)	POPTR_0012s08010.1(Cluster-7410.74373,Cluster-7410.120736)	724
POPTR_0002s08450.1(Cluster-7410.98856)	POPTR_0010s10050.1(Cluster-7410.54465,Cluster-7410.64420)	740
POPTR_0002s08450.1(Cluster-7410.98856)	POPTR_0006s04240.1(Cluster-7410.71336,Cluster-7410.73431,Cluster-7410.70961,Cluster-7410.70963,Cluster-7410.70965,Cluster-7410.70966)	816
POPTR_0002s08450.1(Cluster-7410.98856)	POPTR_0003s13950.1(Cluster-7410.77492,Cluster-7410.55255)	866
POPTR_0002s08450.1(Cluster-7410.98856)	POPTR_0003s07690.1(Cluster-7410.102213)	708
POPTR_0002s08450.1(Cluster-7410.98856)	POPTR_0016s04050.1(Cluster-7410.70962,Cluster-7410.70964)	816
POPTR_0002s09330.1(Cluster-7410.95534)	POPTR_0006s00630.1(Cluster-7410.67518,Cluster-7410.67667,Cluster-7410.10453,Cluster-7410.65166)	838
POPTR_0002s09330.1(Cluster-7410.95534)	POPTR_0016s11790.1(Cluster-7410.64847,Cluster-7410.31660)	958
POPTR_0002s09330.1(Cluster-7410.95534)	POPTR_0006s09700.2(Cluster-7410.83961)	958
POPTR_0002s09330.1(Cluster-7410.95534)	POPTR_0014s16670.1(Cluster-7410.67668)	838
POPTR_0002s09330.1(Cluster-7410.95534)	POPTR_0019s08170.1(Cluster-7410.38151)	996
POPTR_0002s09330.1(Cluster-7410.95534)	POPTR_0014s07680.1(Cluster-7410.36195)	957
POPTR_0002s09330.1(Cluster-7410.95534)	POPTR_0009s08150.1(Cluster-7410.30744)	979
POPTR_0002s09330.1(Cluster-7410.95534)	POPTR_0006s07780.1(Cluster-7410.71923)	725
POPTR_0002s13220.1(Cluster-7410.61042)	POPTR_0018s07120.1(Cluster-7410.56805)	779
POPTR_0002s13220.1(Cluster-7410.61042)	POPTR_0006s14520.1(Cluster-7410.56806)	779
POPTR_0002s13220.1(Cluster-7410.61042)	POPTR_0328s00200.1(Cluster-7410.52936)	877
POPTR_0002s13220.1(Cluster-7410.61042)	POPTR_0014s15390.1(Cluster-7410.66084)	911
POPTR_0002s13220.1(Cluster-7410.61042)	POPTR_0013s02310.1(Cluster-7410.93152,Cluster-7410.93151)	743
POPTR_0002s13220.1(Cluster-7410.61042)	POPTR_0010s06720.1(Cluster-7410.32945)	873
POPTR_0002s13220.1(Cluster-7410.61042)	POPTR_0004s10240.1(Cluster-7410.62285,Cluster-7410.102505)	915
POPTR_0002s13220.1(Cluster-7410.61042)	POPTR_0009s02750.1(Cluster-7410.52940)	877
POPTR_0002s19060.1(Cluster-7410.64918)	POPTR_0005s06160.1(Cluster-7410.66738)	724
POPTR_0002s19060.1(Cluster-7410.64918)	POPTR_0007s03880.1(Cluster-7410.59825)	724
POPTR_0002s19060.1(Cluster-7410.64918)	POPTR_0005s06140.1(Cluster-7410.66523)	724
POPTR_0002s19060.1(Cluster-7410.64918)	POPTR_0007s03890.1(Cluster-7410.67711)	724
POPTR_0002s19060.1(Cluster-7410.64918)	POPTR_0002s25620.1(Cluster-7410.66057)	723
POPTR_0002s19060.1(Cluster-7410.64918)	POPTR_0542s00210.1(Cluster-7410.54184)	724
POPTR_0002s19060.1(Cluster-7410.64918)	POPTR_0007s03910.1(Cluster-7410.59824)	724
POPTR_0002s25620.1(Cluster-7410.66057)	POPTR_0005s07090.1(Cluster-15096.0)	867
POPTR_0002s25620.1(Cluster-7410.66057)	POPTR_0005s20150.1(Cluster-7410.110820)	867
POPTR_0002s25620.1(Cluster-7410.66057)	POPTR_0007s13650.1(Cluster-7410.91512)	913
POPTR_0002s25620.1(Cluster-7410.66057)	POPTR_0015s08540.1(Cluster-7410.63152)	731
POPTR_0002s25620.1(Cluster-7410.66057)	POPTR_0012s08010.1(Cluster-7410.74373,Cluster-7410.120736)	723
POPTR_0003s01470.1(Cluster-7410.96419)	POPTR_0004s13640.1(Cluster-7410.61019)	793
POPTR_0003s01470.1(Cluster-7410.96419)	POPTR_0016s04600.1(Cluster-7410.88368)	846
POPTR_0003s01470.1(Cluster-7410.96419)	POPTR_0010s06620.1(Cluster-7410.87320)	924
POPTR_0003s01470.1(Cluster-7410.96419)	POPTR_0003s14190.1(Cluster-7410.8630)	797
POPTR_0003s01470.1(Cluster-7410.96419)	POPTR_0013s05570.1(Cluster-7410.74419)	808
POPTR_0003s01470.1(Cluster-7410.96419)	POPTR_0008s17880.1(Cluster-7410.40192,Cluster-7410.87323,Cluster-7410.87322)	925
POPTR_0003s01470.1(Cluster-7410.96419)	POPTR_0016s04700.3(Cluster-7410.88369)	846
POPTR_0003s01470.1(Cluster-7410.96419)	POPTR_0009s08150.1(Cluster-7410.30744)	820
POPTR_0003s07690.1(Cluster-7410.102213)	POPTR_0010s10050.1(Cluster-7410.54465,Cluster-7410.64420)	703
POPTR_0003s07690.1(Cluster-7410.102213)	POPTR_0006s00630.1(Cluster-7410.67518,Cluster-7410.67667,Cluster-7410.10453,Cluster-7410.65166)	908
POPTR_0003s07690.1(Cluster-7410.102213)	POPTR_0010s01570.1(Cluster-7410.68562,Cluster-7410.33703,Cluster-7410.68564,Cluster-7410.68947,Cluster-7410.67993)	700
POPTR_0003s07690.1(Cluster-7410.102213)	POPTR_0014s16670.1(Cluster-7410.67668)	908
POPTR_0003s07690.1(Cluster-7410.102213)	POPTR_0008s22410.1(Cluster-7410.68128,Cluster-7410.68127)	890
POPTR_0003s14190.1(Cluster-7410.8630)	POPTR_0013s13100.1(Cluster-7410.59007,Cluster-7410.105974,Cluster-20369.0)	756
POPTR_0003s14190.1(Cluster-7410.8630)	POPTR_0016s04600.1(Cluster-7410.88368)	898
POPTR_0003s14190.1(Cluster-7410.8630)	POPTR_0010s06620.1(Cluster-7410.87320)	918
POPTR_0003s14190.1(Cluster-7410.8630)	POPTR_0013s05570.1(Cluster-7410.74419)	737
POPTR_0003s14190.1(Cluster-7410.8630)	POPTR_0019s08170.1(Cluster-7410.38151)	708
POPTR_0003s14190.1(Cluster-7410.8630)	POPTR_0008s17880.1(Cluster-7410.40192,Cluster-7410.87323,Cluster-7410.87322)	920
POPTR_0003s14190.1(Cluster-7410.8630)	POPTR_0016s04700.3(Cluster-7410.88369)	902
POPTR_0003s14190.1(Cluster-7410.8630)	POPTR_0009s08150.1(Cluster-7410.30744)	939
POPTR_0004s10240.1(Cluster-7410.62285,Cluster-7410.102505)	POPTR_0018s07120.1(Cluster-7410.56805)	878
POPTR_0004s10240.1(Cluster-7410.62285,Cluster-7410.102505)	POPTR_0006s14520.1(Cluster-7410.56806)	878
POPTR_0004s10240.1(Cluster-7410.62285,Cluster-7410.102505)	POPTR_0013s10180.1(Cluster-7410.62175,Cluster-33476.2,Cluster-7410.69986)	833
POPTR_0004s13640.1(Cluster-7410.61019)	POPTR_0013s13100.1(Cluster-7410.59007,Cluster-7410.105974,Cluster-20369.0)	756
POPTR_0004s13640.1(Cluster-7410.61019)	POPTR_0016s04600.1(Cluster-7410.88368)	911
POPTR_0004s13640.1(Cluster-7410.61019)	POPTR_0010s06620.1(Cluster-7410.87320)	917
POPTR_0004s13640.1(Cluster-7410.61019)	POPTR_0013s05570.1(Cluster-7410.74419)	752
POPTR_0004s13640.1(Cluster-7410.61019)	POPTR_0019s08170.1(Cluster-7410.38151)	803
POPTR_0004s13640.1(Cluster-7410.61019)	POPTR_0014s07680.1(Cluster-7410.36195)	759
POPTR_0004s13640.1(Cluster-7410.61019)	POPTR_0016s11790.1(Cluster-7410.64847,Cluster-7410.31660)	764
POPTR_0004s13640.1(Cluster-7410.61019)	POPTR_0006s09700.2(Cluster-7410.83961)	759
POPTR_0004s13640.1(Cluster-7410.61019)	POPTR_0008s17880.1(Cluster-7410.40192,Cluster-7410.87323,Cluster-7410.87322)	917
POPTR_0004s13640.1(Cluster-7410.61019)	POPTR_0016s04700.3(Cluster-7410.88369)	911
POPTR_0004s13640.1(Cluster-7410.61019)	POPTR_0009s08150.1(Cluster-7410.30744)	940
POPTR_0004s16290.1(Cluster-7410.68407)	POPTR_0008s18190.1(Cluster-21134.0)	805
POPTR_0005s06140.1(Cluster-7410.66523)	POPTR_0005s07090.1(Cluster-15096.0)	763
POPTR_0005s06140.1(Cluster-7410.66523)	POPTR_0005s20150.1(Cluster-7410.110820)	763
POPTR_0005s06140.1(Cluster-7410.66523)	POPTR_0007s13650.1(Cluster-7410.91512)	770
POPTR_0005s06140.1(Cluster-7410.66523)	POPTR_0014s15390.1(Cluster-7410.66084)	944
POPTR_0005s06140.1(Cluster-7410.66523)	POPTR_0015s08540.1(Cluster-7410.63152)	724
POPTR_0005s06140.1(Cluster-7410.66523)	POPTR_0012s08010.1(Cluster-7410.74373,Cluster-7410.120736)	724
POPTR_0005s06160.1(Cluster-7410.66738)	POPTR_0005s07090.1(Cluster-15096.0)	763
POPTR_0005s06160.1(Cluster-7410.66738)	POPTR_0005s20150.1(Cluster-7410.110820)	763
POPTR_0005s06160.1(Cluster-7410.66738)	POPTR_0007s13650.1(Cluster-7410.91512)	770
POPTR_0005s06160.1(Cluster-7410.66738)	POPTR_0014s15390.1(Cluster-7410.66084)	944
POPTR_0005s06160.1(Cluster-7410.66738)	POPTR_0015s08540.1(Cluster-7410.63152)	724
POPTR_0005s06160.1(Cluster-7410.66738)	POPTR_0012s08010.1(Cluster-7410.74373,Cluster-7410.120736)	724
POPTR_0005s07090.1(Cluster-15096.0)	POPTR_0007s03880.1(Cluster-7410.59825)	763
POPTR_0005s07090.1(Cluster-15096.0)	POPTR_0007s03890.1(Cluster-7410.67711)	763
POPTR_0005s07090.1(Cluster-15096.0)	POPTR_0542s00210.1(Cluster-7410.54184)	763
POPTR_0005s07090.1(Cluster-15096.0)	POPTR_0007s03910.1(Cluster-7410.59824)	763
POPTR_0005s16540.1(Cluster-7410.95533,Cluster-7410.95532)	POPTR_0006s00630.1(Cluster-7410.67518,Cluster-7410.67667,Cluster-7410.10453,Cluster-7410.65166)	838
POPTR_0005s16540.1(Cluster-7410.95533,Cluster-7410.95532)	POPTR_0016s11790.1(Cluster-7410.64847,Cluster-7410.31660)	958
POPTR_0005s16540.1(Cluster-7410.95533,Cluster-7410.95532)	POPTR_0006s09700.2(Cluster-7410.83961)	958
POPTR_0005s16540.1(Cluster-7410.95533,Cluster-7410.95532)	POPTR_0014s16670.1(Cluster-7410.67668)	838
POPTR_0005s16540.1(Cluster-7410.95533,Cluster-7410.95532)	POPTR_0019s08170.1(Cluster-7410.38151)	996
POPTR_0005s16540.1(Cluster-7410.95533,Cluster-7410.95532)	POPTR_0014s07680.1(Cluster-7410.36195)	957
POPTR_0005s16540.1(Cluster-7410.95533,Cluster-7410.95532)	POPTR_0009s08150.1(Cluster-7410.30744)	979
POPTR_0005s16540.1(Cluster-7410.95533,Cluster-7410.95532)	POPTR_0006s07780.1(Cluster-7410.71923)	724
POPTR_0005s20150.1(Cluster-7410.110820)	POPTR_0007s03880.1(Cluster-7410.59825)	763
POPTR_0005s20150.1(Cluster-7410.110820)	POPTR_0007s03890.1(Cluster-7410.67711)	763
POPTR_0005s20150.1(Cluster-7410.110820)	POPTR_0542s00210.1(Cluster-7410.54184)	763
POPTR_0005s20150.1(Cluster-7410.110820)	POPTR_0007s03910.1(Cluster-7410.59824)	763
POPTR_0006s00630.1(Cluster-7410.67518,Cluster-7410.67667,Cluster-7410.10453,Cluster-7410.65166)	POPTR_0007s05710.1(Cluster-7410.66802)	880
POPTR_0006s00630.1(Cluster-7410.67518,Cluster-7410.67667,Cluster-7410.10453,Cluster-7410.65166)	POPTR_0010s01570.1(Cluster-7410.68562,Cluster-7410.33703,Cluster-7410.68564,Cluster-7410.68947,Cluster-7410.67993)	838
POPTR_0006s00630.1(Cluster-7410.67518,Cluster-7410.67667,Cluster-7410.10453,Cluster-7410.65166)	POPTR_0016s12540.1(Cluster-7410.18084,Cluster-7410.12340,Cluster-7410.78314,Cluster-7410.26009,Cluster-7410.18832)	890
POPTR_0006s00630.1(Cluster-7410.67518,Cluster-7410.67667,Cluster-7410.10453,Cluster-7410.65166)	POPTR_0019s12240.1(Cluster-7410.56254)	880
POPTR_0006s00630.1(Cluster-7410.67518,Cluster-7410.67667,Cluster-7410.10453,Cluster-7410.65166)	POPTR_0006s10270.1(Cluster-7410.18220,Cluster-7410.26008)	930
POPTR_0006s00630.1(Cluster-7410.67518,Cluster-7410.67667,Cluster-7410.10453,Cluster-7410.65166)	POPTR_0014s16670.1(Cluster-7410.67668)	801
POPTR_0006s00630.1(Cluster-7410.67518,Cluster-7410.67667,Cluster-7410.10453,Cluster-7410.65166)	POPTR_0008s22410.1(Cluster-7410.68128,Cluster-7410.68127)	981
POPTR_0006s00630.1(Cluster-7410.67518,Cluster-7410.67667,Cluster-7410.10453,Cluster-7410.65166)	POPTR_0006s07780.1(Cluster-7410.71923)	811
POPTR_0006s04240.1(Cluster-7410.71336,Cluster-7410.73431,Cluster-7410.70961,Cluster-7410.70963,Cluster-7410.70965,Cluster-7410.70966)	POPTR_0010s10050.1(Cluster-7410.54465,Cluster-7410.64420)	711
POPTR_0006s04240.1(Cluster-7410.71336,Cluster-7410.73431,Cluster-7410.70961,Cluster-7410.70963,Cluster-7410.70965,Cluster-7410.70966)	POPTR_0010s06720.1(Cluster-7410.32945)	726
POPTR_0006s04240.1(Cluster-7410.71336,Cluster-7410.73431,Cluster-7410.70961,Cluster-7410.70963,Cluster-7410.70965,Cluster-7410.70966)	POPTR_0016s04050.1(Cluster-7410.70962,Cluster-7410.70964)	900
POPTR_0006s04240.1(Cluster-7410.71336,Cluster-7410.73431,Cluster-7410.70961,Cluster-7410.70963,Cluster-7410.70965,Cluster-7410.70966)	POPTR_0018s13200.1(Cluster-7410.78667)	825
POPTR_0006s07780.1(Cluster-7410.71923)	POPTR_0014s16670.1(Cluster-7410.67668)	811
POPTR_0006s07780.1(Cluster-7410.71923)	POPTR_0019s08170.1(Cluster-7410.38151)	939
POPTR_0006s07780.1(Cluster-7410.71923)	POPTR_0014s07680.1(Cluster-7410.36195)	956
POPTR_0006s07780.1(Cluster-7410.71923)	POPTR_0016s11790.1(Cluster-7410.64847,Cluster-7410.31660)	931
POPTR_0006s07780.1(Cluster-7410.71923)	POPTR_0006s09700.2(Cluster-7410.83961)	956
POPTR_0006s07780.1(Cluster-7410.71923)	POPTR_0009s08150.1(Cluster-7410.30744)	866
POPTR_0006s09700.2(Cluster-7410.83961)	POPTR_0019s08170.1(Cluster-7410.38151)	964
POPTR_0006s09700.2(Cluster-7410.83961)	POPTR_0014s07680.1(Cluster-7410.36195)	803
POPTR_0006s09700.2(Cluster-7410.83961)	POPTR_0016s11790.1(Cluster-7410.64847,Cluster-7410.31660)	805
POPTR_0006s09700.2(Cluster-7410.83961)	POPTR_0009s08150.1(Cluster-7410.30744)	868
POPTR_0006s10270.1(Cluster-7410.18220,Cluster-7410.26008)	POPTR_0014s16670.1(Cluster-7410.67668)	930
POPTR_0006s10270.1(Cluster-7410.18220,Cluster-7410.26008)	POPTR_0008s22410.1(Cluster-7410.68128,Cluster-7410.68127)	869
POPTR_0006s26530.1(Cluster-7410.26629,Cluster-7410.106351)	POPTR_0008s18190.1(Cluster-21134.0)	768
POPTR_0007s03880.1(Cluster-7410.59825)	POPTR_0007s13650.1(Cluster-7410.91512)	770
POPTR_0007s03880.1(Cluster-7410.59825)	POPTR_0014s15390.1(Cluster-7410.66084)	944
POPTR_0007s03880.1(Cluster-7410.59825)	POPTR_0015s08540.1(Cluster-7410.63152)	724
POPTR_0007s03880.1(Cluster-7410.59825)	POPTR_0012s08010.1(Cluster-7410.74373,Cluster-7410.120736)	724
POPTR_0007s03890.1(Cluster-7410.67711)	POPTR_0007s13650.1(Cluster-7410.91512)	770
POPTR_0007s03890.1(Cluster-7410.67711)	POPTR_0014s15390.1(Cluster-7410.66084)	944
POPTR_0007s03890.1(Cluster-7410.67711)	POPTR_0015s08540.1(Cluster-7410.63152)	724
POPTR_0007s03890.1(Cluster-7410.67711)	POPTR_0012s08010.1(Cluster-7410.74373,Cluster-7410.120736)	724
POPTR_0007s03910.1(Cluster-7410.59824)	POPTR_0007s13650.1(Cluster-7410.91512)	770
POPTR_0007s03910.1(Cluster-7410.59824)	POPTR_0014s15390.1(Cluster-7410.66084)	944
POPTR_0007s03910.1(Cluster-7410.59824)	POPTR_0015s08540.1(Cluster-7410.63152)	724
POPTR_0007s03910.1(Cluster-7410.59824)	POPTR_0012s08010.1(Cluster-7410.74373,Cluster-7410.120736)	724
POPTR_0007s05710.1(Cluster-7410.66802)	POPTR_0010s01570.1(Cluster-7410.68562,Cluster-7410.33703,Cluster-7410.68564,Cluster-7410.68947,Cluster-7410.67993)	705
POPTR_0007s05710.1(Cluster-7410.66802)	POPTR_0014s16670.1(Cluster-7410.67668)	880
POPTR_0007s05710.1(Cluster-7410.66802)	POPTR_0008s22410.1(Cluster-7410.68128,Cluster-7410.68127)	890
POPTR_0007s13650.1(Cluster-7410.91512)	POPTR_0542s00210.1(Cluster-7410.54184)	770
POPTR_0008s05550.1(Cluster-7410.30550,Cluster-7410.83173)	POPTR_0016s04600.1(Cluster-7410.88368)	822
POPTR_0008s05550.1(Cluster-7410.30550,Cluster-7410.83173)	POPTR_0008s18190.1(Cluster-21134.0)	783
POPTR_0008s05550.1(Cluster-7410.30550,Cluster-7410.83173)	POPTR_0016s04700.3(Cluster-7410.88369)	822
POPTR_0008s17880.1(Cluster-7410.40192,Cluster-7410.87323,Cluster-7410.87322)	POPTR_0009s08150.1(Cluster-7410.30744)	882
POPTR_0008s18190.1(Cluster-21134.0)	POPTR_0010s13510.1(Cluster-28411.0,Cluster-7410.110521)	858
POPTR_0008s18190.1(Cluster-21134.0)	POPTR_0018s01300.1(Cluster-7410.26630)	768
POPTR_0008s18190.1(Cluster-21134.0)	POPTR_0014s10010.1(Cluster-7410.27004)	757
POPTR_0008s22410.1(Cluster-7410.68128,Cluster-7410.68127)	POPTR_0014s16670.1(Cluster-7410.67668)	981
POPTR_0008s22410.1(Cluster-7410.68128,Cluster-7410.68127)	POPTR_0016s12540.1(Cluster-7410.18084,Cluster-7410.12340,Cluster-7410.78314,Cluster-7410.26009,Cluster-7410.18832)	819
POPTR_0008s22410.1(Cluster-7410.68128,Cluster-7410.68127)	POPTR_0019s12240.1(Cluster-7410.56254)	884
POPTR_0009s02750.1(Cluster-7410.52940)	POPTR_0014s15390.1(Cluster-7410.66084)	848
POPTR_0009s08150.1(Cluster-7410.30744)	POPTR_0016s11790.1(Cluster-7410.64847,Cluster-7410.31660)	868
POPTR_0009s08150.1(Cluster-7410.30744)	POPTR_0010s06620.1(Cluster-7410.87320)	885
POPTR_0009s08150.1(Cluster-7410.30744)	POPTR_0019s08170.1(Cluster-7410.38151)	932
POPTR_0009s08150.1(Cluster-7410.30744)	POPTR_0014s07680.1(Cluster-7410.36195)	868
POPTR_0010s01570.1(Cluster-7410.68562,Cluster-7410.33703,Cluster-7410.68564,Cluster-7410.68947,Cluster-7410.67993)	POPTR_0014s16670.1(Cluster-7410.67668)	838
POPTR_0010s06720.1(Cluster-7410.32945)	POPTR_0014s15390.1(Cluster-7410.66084)	869
POPTR_0010s06720.1(Cluster-7410.32945)	POPTR_0016s04050.1(Cluster-7410.70962,Cluster-7410.70964)	726
POPTR_0010s10050.1(Cluster-7410.54465,Cluster-7410.64420)	POPTR_0016s04050.1(Cluster-7410.70962,Cluster-7410.70964)	711
POPTR_0012s08010.1(Cluster-7410.74373,Cluster-7410.120736)	POPTR_0542s00210.1(Cluster-7410.54184)	724
POPTR_0013s02310.1(Cluster-7410.93152,Cluster-7410.93151)	POPTR_0018s13200.1(Cluster-7410.78667)	745
POPTR_0014s07680.1(Cluster-7410.36195)	POPTR_0019s08170.1(Cluster-7410.38151)	964
POPTR_0014s07680.1(Cluster-7410.36195)	POPTR_0016s11790.1(Cluster-7410.64847,Cluster-7410.31660)	800
POPTR_0014s15390.1(Cluster-7410.66084)	POPTR_0542s00210.1(Cluster-7410.54184)	944
POPTR_0014s15390.1(Cluster-7410.66084)	POPTR_0328s00200.1(Cluster-7410.52936)	848
POPTR_0014s16670.1(Cluster-7410.67668)	POPTR_0016s12540.1(Cluster-7410.18084,Cluster-7410.12340,Cluster-7410.78314,Cluster-7410.26009,Cluster-7410.18832)	890
POPTR_0014s16670.1(Cluster-7410.67668)	POPTR_0019s12240.1(Cluster-7410.56254)	880
POPTR_0015s08540.1(Cluster-7410.63152)	POPTR_0542s00210.1(Cluster-7410.54184)	724
POPTR_0016s04050.1(Cluster-7410.70962,Cluster-7410.70964)	POPTR_0018s13200.1(Cluster-7410.78667)	825
POPTR_0016s04600.1(Cluster-7410.88368)	POPTR_0019s08170.1(Cluster-7410.38151)	769
POPTR_0016s04600.1(Cluster-7410.88368)	POPTR_0016s04700.3(Cluster-7410.88369)	801
POPTR_0016s04700.3(Cluster-7410.88369)	POPTR_0019s08170.1(Cluster-7410.38151)	769
POPTR_0016s11790.1(Cluster-7410.64847,Cluster-7410.31660)	POPTR_0019s08170.1(Cluster-7410.38151)	964
POPTR_0001s00310.1(Cluster-7410.28656)	POPTR_0005s16540.1(Cluster-7410.85962,Cluster-7410.95532)	890
POPTR_0001s00310.1(Cluster-7410.28656)	POPTR_0016s04600.1(Cluster-7410.88368)	720
POPTR_0001s00310.1(Cluster-7410.28656)	POPTR_0001s10890.1(Cluster-7410.117427)	971
POPTR_0001s00310.1(Cluster-7410.28656)	POPTR_0003s01470.1(Cluster-7410.96419)	773
POPTR_0001s00310.1(Cluster-7410.28656)	POPTR_0010s06620.1(Cluster-7410.87320)	916
POPTR_0001s00310.1(Cluster-7410.28656)	POPTR_0002s09330.1(Cluster-7410.95534)	890
POPTR_0001s00310.1(Cluster-7410.28656)	POPTR_0003s14190.1(Cluster-7410.8630)	971
POPTR_0001s00310.1(Cluster-7410.28656)	POPTR_0008s17880.1(Cluster-7410.40192,Cluster-7410.87322)	915
POPTR_0001s00310.1(Cluster-7410.28656)	POPTR_0016s04700.3(Cluster-7410.88369)	720
POPTR_0001s00310.1(Cluster-7410.28656)	POPTR_0009s08150.1(Cluster-7410.30744)	997
POPTR_0001s00310.1(Cluster-7410.28656)	POPTR_0006s07780.1(Cluster-7410.71923)	828
POPTR_0001s10890.1(Cluster-7410.117427)	POPTR_0013s13100.1(Cluster-7410.59007,Cluster-7410.105974,Cluster-20369.0)	756
POPTR_0001s10890.1(Cluster-7410.117427)	POPTR_0016s04600.1(Cluster-7410.88368)	898
POPTR_0001s10890.1(Cluster-7410.117427)	POPTR_0003s01470.1(Cluster-7410.96419)	797
POPTR_0001s10890.1(Cluster-7410.117427)	POPTR_0010s06620.1(Cluster-7410.87320)	917
POPTR_0001s10890.1(Cluster-7410.117427)	POPTR_0008s17880.1(Cluster-7410.40192,Cluster-7410.87322)	918
POPTR_0001s10890.1(Cluster-7410.117427)	POPTR_0016s04700.3(Cluster-7410.88369)	898
POPTR_0001s10890.1(Cluster-7410.117427)	POPTR_0009s08150.1(Cluster-7410.30744)	939
POPTR_0001s16780.1(Cluster-21059.0)	POPTR_0006s04240.1(Cluster-7410.70963,Cluster-7410.70966)	726
POPTR_0001s16780.1(Cluster-21059.0)	POPTR_0014s15390.1(Cluster-7410.66084)	869
POPTR_0001s16780.1(Cluster-21059.0)	POPTR_0016s04050.1(Cluster-7410.70964)	726
POPTR_0001s32900.3(Cluster-7410.35355)	POPTR_0002s08450.1(Cluster-7410.98856)	782
POPTR_0002s08450.1(Cluster-7410.98856)	POPTR_0010s10050.1(Cluster-7410.64420)	740
POPTR_0002s08450.1(Cluster-7410.98856)	POPTR_0006s04240.1(Cluster-7410.70963,Cluster-7410.70966)	816
POPTR_0002s08450.1(Cluster-7410.98856)	POPTR_0016s04050.1(Cluster-7410.70964)	816
POPTR_0002s09330.1(Cluster-7410.95534)	POPTR_0006s00630.1(Cluster-7410.67667)	838
POPTR_0003s01470.1(Cluster-7410.96419)	POPTR_0008s17880.1(Cluster-7410.40192,Cluster-7410.87322)	925
POPTR_0003s14190.1(Cluster-7410.8630)	POPTR_0008s17880.1(Cluster-7410.40192,Cluster-7410.87322)	920
POPTR_0004s10240.1(Cluster-7410.62285)	POPTR_0013s10180.1(Cluster-33476.2)	833
POPTR_0005s16540.1(Cluster-7410.85962,Cluster-7410.95532)	POPTR_0006s00630.1(Cluster-7410.67667)	838
POPTR_0005s16540.1(Cluster-7410.85962,Cluster-7410.95532)	POPTR_0014s16670.1(Cluster-7410.67668)	838
POPTR_0005s16540.1(Cluster-7410.85962,Cluster-7410.95532)	POPTR_0009s08150.1(Cluster-7410.30744)	979
POPTR_0005s16540.1(Cluster-7410.85962,Cluster-7410.95532)	POPTR_0006s07780.1(Cluster-7410.71923)	724
POPTR_0006s00630.1(Cluster-7410.67667)	POPTR_0010s01570.1(Cluster-7410.68947,Cluster-7410.33703)	838
POPTR_0006s00630.1(Cluster-7410.67667)	POPTR_0016s12540.1(Cluster-7410.18084,Cluster-7410.78314,Cluster-7410.26009,Cluster-7410.18832)	890
POPTR_0006s00630.1(Cluster-7410.67667)	POPTR_0019s12240.1(Cluster-7410.56254)	880
POPTR_0006s00630.1(Cluster-7410.67667)	POPTR_0006s10270.1(Cluster-7410.18220)	930
POPTR_0006s00630.1(Cluster-7410.67667)	POPTR_0014s16670.1(Cluster-7410.67668)	801
POPTR_0006s00630.1(Cluster-7410.67667)	POPTR_0006s07780.1(Cluster-7410.71923)	811
POPTR_0006s04240.1(Cluster-7410.70963,Cluster-7410.70966)	POPTR_0010s10050.1(Cluster-7410.64420)	711
POPTR_0006s04240.1(Cluster-7410.70963,Cluster-7410.70966)	POPTR_0010s06720.1(Cluster-7410.32945)	726
POPTR_0006s04240.1(Cluster-7410.70963,Cluster-7410.70966)	POPTR_0016s04050.1(Cluster-7410.70964)	900
POPTR_0006s04240.1(Cluster-7410.70963,Cluster-7410.70966)	POPTR_0018s13200.1(Cluster-7410.78667)	825
POPTR_0006s10270.1(Cluster-7410.18220)	POPTR_0014s16670.1(Cluster-7410.67668)	930
POPTR_0008s17880.1(Cluster-7410.40192,Cluster-7410.87322)	POPTR_0009s08150.1(Cluster-7410.30744)	882
POPTR_0010s01570.1(Cluster-7410.68947,Cluster-7410.33703)	POPTR_0014s16670.1(Cluster-7410.67668)	838
POPTR_0010s06720.1(Cluster-7410.32945)	POPTR_0016s04050.1(Cluster-7410.70964)	726
POPTR_0010s10050.1(Cluster-7410.64420)	POPTR_0016s04050.1(Cluster-7410.70964)	711
POPTR_0014s16670.1(Cluster-7410.67668)	POPTR_0016s12540.1(Cluster-7410.18084,Cluster-7410.78314,Cluster-7410.26009,Cluster-7410.18832)	890
POPTR_0016s04050.1(Cluster-7410.70964)	POPTR_0018s13200.1(Cluster-7410.78667)	825
POPTR_0001s10890.1(Cluster-7410.117427,Cluster-7410.68767)	POPTR_0013s13100.1(Cluster-7410.59007,Cluster-7410.105974,Cluster-20369.0)	756
POPTR_0001s10890.1(Cluster-7410.117427,Cluster-7410.68767)	POPTR_0016s04600.1(Cluster-7410.88368)	898
POPTR_0001s10890.1(Cluster-7410.117427,Cluster-7410.68767)	POPTR_0003s01470.1(Cluster-7410.96419)	797
POPTR_0001s10890.1(Cluster-7410.117427,Cluster-7410.68767)	POPTR_0010s06620.1(Cluster-7410.87320)	917
POPTR_0001s10890.1(Cluster-7410.117427,Cluster-7410.68767)	POPTR_0019s08170.1(Cluster-7410.38151)	702
POPTR_0001s10890.1(Cluster-7410.117427,Cluster-7410.68767)	POPTR_0008s17880.1(Cluster-7410.40192,Cluster-7410.87323,Cluster-7410.87322)	918
POPTR_0001s10890.1(Cluster-7410.117427,Cluster-7410.68767)	POPTR_0016s04700.3(Cluster-7410.88369)	898
POPTR_0001s10890.1(Cluster-7410.117427,Cluster-7410.68767)	POPTR_0009s08150.1(Cluster-7410.30744)	939
POPTR_0001s14280.1(Cluster-7410.103908,Cluster-7410.61543,Cluster-7410.64178)	POPTR_0006s00630.1(Cluster-7410.67667,Cluster-7410.10453,Cluster-7410.65166)	922
POPTR_0001s14280.1(Cluster-7410.103908,Cluster-7410.61543,Cluster-7410.64178)	POPTR_0010s01570.1(Cluster-7410.68562,Cluster-7410.68564,Cluster-7410.68947,Cluster-7410.67993)	846
POPTR_0001s14280.1(Cluster-7410.103908,Cluster-7410.61543,Cluster-7410.64178)	POPTR_0016s12540.1(Cluster-7410.18832,Cluster-7410.78314,Cluster-7410.12340,Cluster-7410.26009,Cluster-7410.45430,Cluster-7410.18084)	886
POPTR_0001s14280.1(Cluster-7410.103908,Cluster-7410.61543,Cluster-7410.64178)	POPTR_0006s10270.1(Cluster-7410.18220,Cluster-7410.26008)	925
POPTR_0001s14280.1(Cluster-7410.103908,Cluster-7410.61543,Cluster-7410.64178)	POPTR_0014s16670.1(Cluster-7410.67668)	923
POPTR_0001s14280.1(Cluster-7410.103908,Cluster-7410.61543,Cluster-7410.64178)	POPTR_0008s22410.1(Cluster-7410.68128)	982
POPTR_0002s07290.1(Cluster-7410.67752)	POPTR_0012s08010.1(Cluster-7410.120736)	724
POPTR_0002s08450.1(Cluster-7410.98856)	POPTR_0006s04240.1(Cluster-7410.70961,Cluster-7410.71336,Cluster-7410.70963,Cluster-7410.70965,Cluster-7410.70966)	816
POPTR_0002s13220.1(Cluster-7410.61042)	POPTR_0004s10240.1(Cluster-7410.62285,Cluster-7410.102505,Cluster-7410.17336)	915
POPTR_0004s10240.1(Cluster-7410.62285,Cluster-7410.102505,Cluster-7410.17336)	POPTR_0018s07120.1(Cluster-7410.56805)	878
POPTR_0004s10240.1(Cluster-7410.62285,Cluster-7410.102505,Cluster-7410.17336)	POPTR_0006s14520.1(Cluster-7410.56806)	878
POPTR_0004s10240.1(Cluster-7410.62285,Cluster-7410.102505,Cluster-7410.17336)	POPTR_0013s10180.1(Cluster-7410.62175,Cluster-7410.69986)	833
POPTR_0005s06140.1(Cluster-7410.66523)	POPTR_0012s08010.1(Cluster-7410.120736)	724
POPTR_0005s06160.1(Cluster-7410.66738)	POPTR_0012s08010.1(Cluster-7410.120736)	724
POPTR_0006s00630.1(Cluster-7410.67667,Cluster-7410.10453,Cluster-7410.65166)	POPTR_0010s01570.1(Cluster-7410.68562,Cluster-7410.68564,Cluster-7410.68947,Cluster-7410.67993)	838
POPTR_0006s00630.1(Cluster-7410.67667,Cluster-7410.10453,Cluster-7410.65166)	POPTR_0016s12540.1(Cluster-7410.18832,Cluster-7410.78314,Cluster-7410.12340,Cluster-7410.26009,Cluster-7410.45430,Cluster-7410.18084)	890
POPTR_0006s00630.1(Cluster-7410.67667,Cluster-7410.10453,Cluster-7410.65166)	POPTR_0006s10270.1(Cluster-7410.18220,Cluster-7410.26008)	930
POPTR_0006s00630.1(Cluster-7410.67667,Cluster-7410.10453,Cluster-7410.65166)	POPTR_0014s16670.1(Cluster-7410.67668)	801
POPTR_0006s00630.1(Cluster-7410.67667,Cluster-7410.10453,Cluster-7410.65166)	POPTR_0008s22410.1(Cluster-7410.68128)	981
POPTR_0006s00630.1(Cluster-7410.67667,Cluster-7410.10453,Cluster-7410.65166)	POPTR_0006s07780.1(Cluster-7410.71923)	811
POPTR_0006s04240.1(Cluster-7410.70961,Cluster-7410.71336,Cluster-7410.70963,Cluster-7410.70965,Cluster-7410.70966)	POPTR_0010s10050.1(Cluster-7410.54465,Cluster-7410.64420)	711
POPTR_0006s04240.1(Cluster-7410.70961,Cluster-7410.71336,Cluster-7410.70963,Cluster-7410.70965,Cluster-7410.70966)	POPTR_0016s04050.1(Cluster-7410.70962,Cluster-7410.70964)	900
POPTR_0006s04240.1(Cluster-7410.70961,Cluster-7410.71336,Cluster-7410.70963,Cluster-7410.70965,Cluster-7410.70966)	POPTR_0018s13200.1(Cluster-7410.78667)	825
POPTR_0006s10270.1(Cluster-7410.18220,Cluster-7410.26008)	POPTR_0008s22410.1(Cluster-7410.68128)	869
POPTR_0007s03880.1(Cluster-7410.59825)	POPTR_0012s08010.1(Cluster-7410.120736)	724
POPTR_0007s03910.1(Cluster-7410.59824)	POPTR_0012s08010.1(Cluster-7410.120736)	724
POPTR_0008s22410.1(Cluster-7410.68128)	POPTR_0014s16670.1(Cluster-7410.67668)	981
POPTR_0008s22410.1(Cluster-7410.68128)	POPTR_0016s12540.1(Cluster-7410.18832,Cluster-7410.78314,Cluster-7410.12340,Cluster-7410.26009,Cluster-7410.45430,Cluster-7410.18084)	819
POPTR_0010s01570.1(Cluster-7410.68562,Cluster-7410.68564,Cluster-7410.68947,Cluster-7410.67993)	POPTR_0014s16670.1(Cluster-7410.67668)	838
POPTR_0014s16670.1(Cluster-7410.67668)	POPTR_0016s12540.1(Cluster-7410.18832,Cluster-7410.78314,Cluster-7410.12340,Cluster-7410.26009,Cluster-7410.45430,Cluster-7410.18084)	890
POPTR_0001s10890.1(Cluster-7410.117427)	POPTR_0019s08170.1(Cluster-7410.38151)	702
POPTR_0001s10890.1(Cluster-7410.117427)	POPTR_0008s17880.1(Cluster-7410.87322)	918
POPTR_0002s08450.1(Cluster-7410.98856)	POPTR_0003s13950.1(Cluster-7410.77492)	866
POPTR_0003s01470.1(Cluster-7410.96419)	POPTR_0008s17880.1(Cluster-7410.87322)	925
POPTR_0003s14190.1(Cluster-7410.8630)	POPTR_0008s17880.1(Cluster-7410.87322)	920
POPTR_0004s13640.1(Cluster-7410.61019)	POPTR_0008s17880.1(Cluster-7410.87322)	917
POPTR_0008s17880.1(Cluster-7410.87322)	POPTR_0009s08150.1(Cluster-7410.30744)	882
