# Supplementary material for: Integrative iTRAQ-based proteomic and transcriptomic analysis reveals the accumulation patterns of key metabolites associated with oil quality during seed ripening of Camellia oleifera
Source: Hortic Res. 2021 Jul 1;8:157. doi: 10.1038/s41438-021-00591-2 (PMC8245520; doi:10.1038/s41438-021-00591-2)
Supplement: Supplementary file 9 — Table S8 [file 41438_2021_591_MOESM9_ESM.xlsx]

## Sheet: moduleTraitCor
	Total flavonoids	Oil content	Palmitic acid (C16-0)	Palmitoleic acid (C16-1)	Stearic acid (C18-0)	Oleic acid (C18-1)	Linoleic acid (C18-2)	Linolenic acid (C18-3)	SFA	MUFA	PUFA	S1	S2	S3	S4
mistyrose4	0.510726	-0.523328	0.44831	0.484898	-0.0542727	0.383506	0.471168	0.506412	0.450122	0.386695	0.477165	0.399749	0.227207	-0.310099	-0.316856
green1	0.435315	-0.172849	0.448077	0.394552	-0.336551	0.0384934	0.436979	0.39584	0.400827	0.0443234	0.433944	0.471524	-0.373924	0.268453	-0.366054
sienna	0.719357	-0.630222	0.689776	0.736547	-0.494867	0.216239	0.649842	0.733963	0.626165	0.224256	0.662366	0.798553	-0.189151	-0.265522	-0.34388
slateblue1	0.485117	-0.384991	0.427106	0.48124	-0.327827	0.110944	0.416652	0.479451	0.38485	0.116366	0.425646	0.539275	-0.142861	-0.18514	-0.211273
cyan	0.485571	-0.558846	0.474943	0.539809	-0.267489	0.223523	0.437921	0.516645	0.44438	0.228826	0.448925	0.529549	0.0451374	-0.401321	-0.173366
darkmagenta	0.578789	-0.433274	0.625383	0.51677	-0.121431	0.371228	0.627127	0.545898	0.614814	0.376444	0.620223	0.456323	-0.0747401	0.205624	-0.587207
magenta2	0.212775	-0.0602715	0.210688	0.263105	-0.473226	-0.22004	0.168538	0.215783	0.139805	-0.214915	0.174738	0.432236	-0.472993	0.0396337	0.00112299
chocolate3	0.426216	-0.411688	0.385032	0.536731	-0.708731	-0.175614	0.308706	0.482293	0.284522	-0.168074	0.330262	0.734691	-0.392648	-0.422151	0.0801084
darkseagreen4	0.0539737	-0.0673921	0.0107764	0.0737864	-0.289635	-0.192803	-0.013602	0.0708256	-0.0320889	-0.190682	-0.00380952	0.229442	-0.207579	-0.198831	0.176968
blue3	0.407717	-0.428573	0.378949	0.439138	-0.113706	0.282077	0.379807	0.427663	0.369666	0.285044	0.386913	0.347779	0.162608	-0.262966	-0.247421
peru	0.563479	-0.694811	0.533191	0.556064	0.176518	0.643464	0.549853	0.581779	0.573124	0.645314	0.555793	0.311085	0.559113	-0.4307	-0.439497
brown	0.643032	-0.654177	0.669111	0.581625	0.156799	0.684572	0.69423	0.630812	0.704778	0.687669	0.689661	0.342823	0.385016	-0.0450863	-0.682752
thistle4	0.380045	-0.203928	0.402305	0.371609	-0.274418	0.101657	0.395648	0.371787	0.364129	0.106391	0.394458	0.377018	-0.227938	0.218302	-0.367381
honeydew1	0.334154	-0.400259	0.327242	0.393115	-0.145296	0.192496	0.306451	0.364486	0.31206	0.195369	0.314467	0.327143	0.0851168	-0.249114	-0.163146
lavenderblush1	0.0865499	-0.165441	0.0505029	0.240423	-0.485516	-0.258639	-0.0131678	0.157085	-0.0207602	-0.254785	0.00667202	0.354379	-0.211756	-0.430093	0.287471
sienna2	0.411166	-0.356552	0.396979	0.497199	-0.373778	0.0613148	0.355886	0.444775	0.346782	0.0665391	0.367679	0.503546	-0.138996	-0.204259	-0.160291
indianred	0.819009	-0.968731	0.774824	0.871757	-0.121484	0.631992	0.75416	0.857996	0.774126	0.637744	0.769376	0.695622	0.410115	-0.678638	-0.427099
lightgoldenrodyellow	0.619136	-0.669723	0.610341	0.700011	-0.237175	0.35662	0.569955	0.65424	0.586412	0.362162	0.582134	0.61053	0.107193	-0.413144	-0.304579
coral2	0.699313	-0.588525	0.642056	0.779552	-0.60871	0.0970472	0.590477	0.729779	0.560711	0.105715	0.609121	0.8572	-0.257621	-0.364187	-0.235391
navajowhite	0.523128	-0.534446	0.479221	0.630506	-0.500783	0.0711701	0.414283	0.577761	0.412884	0.0774542	0.435098	0.685982	-0.1328	-0.484781	-0.0684005
plum	0.544634	-0.489104	0.500543	0.681082	-0.802085	-0.144943	0.416436	0.604805	0.387318	-0.13586	0.440177	0.857126	-0.429757	-0.43778	0.0104119
chocolate1	-0.463826	0.628294	-0.413184	-0.482422	0.0339433	-0.402824	-0.411665	-0.494703	-0.419094	-0.405621	-0.423046	-0.391495	-0.332068	0.533473	0.190089
royalblue3	-0.276269	0.357668	-0.255254	-0.241116	-0.143963	-0.358563	-0.270054	-0.282609	-0.283536	-0.358604	-0.27261	-0.132199	-0.302716	0.200253	0.234662
darksalmon	-0.423266	0.528953	-0.391479	-0.486165	0.188669	-0.227058	-0.354751	-0.45933	-0.372426	-0.231021	-0.368425	-0.469341	-0.118265	0.50449	0.0831172
mistyrose	-0.220848	0.291074	-0.221239	-0.170359	-0.310839	-0.428591	-0.256857	-0.200909	-0.273994	-0.428027	-0.251346	-0.00349399	-0.387589	0.106954	0.284129
cornsilk	-0.611482	0.403076	-0.641543	-0.572525	0.389019	-0.189978	-0.617814	-0.597476	-0.589929	-0.196877	-0.617974	-0.617629	0.294667	-0.186161	0.509122
thistle	-0.288077	0.0299761	-0.332381	-0.256065	0.41689	0.120935	-0.300075	-0.271655	-0.269642	0.115688	-0.297987	-0.387137	0.50289	-0.402959	0.287205
firebrick4	-0.120478	-0.129254	-0.152626	-0.0748399	0.299906	0.165616	-0.136231	-0.0972218	-0.104983	0.162537	-0.13224	-0.213515	0.44572	-0.400975	0.16877
lightpink1	0.0814263	-0.368793	-0.000278805	0.186436	0.0723671	0.174521	-0.0114839	0.13834	0.0173982	0.17392	0.00595963	0.0884922	0.442902	-0.774488	0.243094
lightyellow	-0.255955	0.0990454	-0.293502	-0.217775	0.0946999	-0.0872442	-0.278026	-0.229494	-0.281238	-0.0899436	-0.273476	-0.233622	0.19615	-0.256166	0.293638
darkgreen	-0.715911	0.569103	-0.767846	-0.578593	-0.220664	-0.733016	-0.809477	-0.657117	-0.812314	-0.736308	-0.794954	-0.341179	-0.262704	-0.306697	0.910581
linen	-0.406841	0.17347	-0.442653	-0.347426	0.210587	-0.132505	-0.44101	-0.367849	-0.414068	-0.136816	-0.43426	-0.379313	0.28775	-0.347913	0.439476
brown2	0.0256964	-0.0393336	-0.0469576	0.139656	-0.493383	-0.356346	-0.0914879	0.0700934	-0.12131	-0.352774	-0.0730005	0.318171	-0.302731	-0.371064	0.355624
lightgreen	-0.365916	0.264905	-0.394195	-0.278096	-0.152986	-0.393347	-0.415907	-0.328537	-0.422782	-0.394577	-0.407379	-0.166262	-0.1289	-0.187667	0.482829
antiquewhite2	-0.0731562	0.139827	-0.0204851	-0.198336	0.533894	0.31384	0.0462282	-0.138899	0.05813	0.309888	0.0247581	-0.387298	0.25702	0.495581	-0.365303
darkseagreen2	-0.0647972	0.0411482	-0.0205013	-0.142976	0.508045	0.318318	0.0175238	-0.0987177	0.0561815	0.31404	0.00399986	-0.340284	0.348067	0.246383	-0.254166
indianred4	0.0504553	-0.103077	0.0610997	-0.0449294	0.463845	0.404924	0.111538	0.0246289	0.133885	0.401127	0.101826	-0.244771	0.446682	0.0895348	-0.291446
darkolivegreen1	-0.239805	0.324869	-0.187475	-0.385836	0.517428	0.177682	-0.123734	-0.296596	-0.114602	0.172401	-0.144441	-0.520675	0.206093	0.567789	-0.253207
brown3	-0.0930825	0.100495	-0.0577998	-0.172337	0.387487	0.20835	-0.0293979	-0.11622	-0.000271307	0.20469	-0.0396752	-0.314029	0.261775	0.248084	-0.195829
magenta	-0.112069	0.309938	-0.0640924	-0.191677	0.0689682	-0.0840699	-0.0513082	-0.150624	-0.0588756	-0.0855559	-0.0631263	-0.174383	-0.206676	0.551858	-0.170798
rosybrown4	0.384591	-0.444521	0.38171	0.35555	0.0333366	0.394421	0.390809	0.391064	0.394753	0.396142	0.392506	0.251663	0.255626	-0.204436	-0.302854
floralwhite	0.138993	-0.420076	0.126325	0.0804691	0.735842	0.719565	0.194273	0.12702	0.245943	0.714813	0.187178	-0.278762	0.907998	-0.340565	-0.28867
lightpink2	-0.164181	-0.115616	-0.172602	-0.221668	0.795014	0.509356	-0.104369	-0.173875	-0.0494602	0.502282	-0.112947	-0.543552	0.855496	-0.227697	-0.0842472
lavender	-0.0221108	-0.209178	-0.0490407	-0.0807185	0.586086	0.476333	0.0088966	-0.0225635	0.0441375	0.471425	0.00523363	-0.331769	0.733853	-0.289749	-0.112336
plum3	0.0986379	-0.237893	0.0750665	0.036527	0.409895	0.430913	0.132272	0.0863756	0.141932	0.428062	0.127431	-0.162633	0.540597	-0.177486	-0.200477
orange2	0.304626	-0.486948	0.271572	0.323923	0.17064	0.396071	0.271821	0.321579	0.306484	0.396781	0.278736	0.169851	0.427336	-0.459193	-0.137994
paleturquoise3	0.420846	-0.48794	0.37875	0.39119	0.0874174	0.409581	0.389236	0.422305	0.401497	0.411499	0.39465	0.269512	0.329474	-0.314919	-0.284067
purple	0.153489	-0.320784	0.152471	0.116885	0.419754	0.474911	0.177467	0.157851	0.222385	0.472828	0.175883	-0.109508	0.572775	-0.23721	-0.226057
brown4	0.154137	-0.324292	0.165555	0.141123	0.456545	0.486997	0.194162	0.143866	0.240829	0.484821	0.189062	-0.104072	0.535904	-0.202024	-0.229808
skyblue4	0.0984247	-0.335789	0.107104	0.0458613	0.713708	0.648909	0.157608	0.0852056	0.22185	0.644483	0.149763	-0.291107	0.805655	-0.235229	-0.279318
cornsilk2	0.328274	-0.41575	0.27845	0.361221	-0.0181133	0.246858	0.271435	0.337362	0.283498	0.248965	0.280224	0.303986	0.189866	-0.414193	-0.0796585
lightblue4	-0.165911	-0.00429151	-0.181062	-0.120943	0.239276	0.0653471	-0.183092	-0.14859	-0.144726	0.0624423	-0.179787	-0.191184	0.277828	-0.301565	0.214921
plum2	0.0583153	-0.0202783	0.0680346	-0.0664781	0.348759	0.319843	0.139935	0.0104848	0.121322	0.317698	0.125367	-0.202643	0.260884	0.283627	-0.341868
ivory	-0.130584	0.303784	-0.100482	-0.224049	0.0831904	-0.0721006	-0.0609793	-0.178345	-0.0936877	-0.0730496	-0.0749477	-0.197735	-0.183899	0.535709	-0.154075
slateblue2	0.166458	-0.0492635	0.1947	0.145438	-0.235378	-0.0242493	0.184854	0.160239	0.159137	-0.0211859	0.182816	0.216008	-0.257819	0.20512	-0.16331
lightblue2	-0.491634	0.46712	-0.495636	-0.477011	-0.033057	-0.42123	-0.487326	-0.486434	-0.510057	-0.423812	-0.489203	-0.349741	-0.202613	0.153744	0.39861
palevioletred3	-0.137013	0.370921	-0.0695217	-0.267116	0.237029	0.0172541	-0.0151922	-0.215729	-0.0400041	0.0156593	-0.0386963	-0.298638	-0.14694	0.743737	-0.298159
skyblue3	-0.447103	0.593308	-0.400904	-0.508186	0.130991	-0.300073	-0.36581	-0.494536	-0.392012	-0.303039	-0.382339	-0.448575	-0.246286	0.595203	0.0996585
aliceblue	-0.0525764	0.0174299	-0.0106162	-0.143445	0.5188	0.34619	0.0378977	-0.0919997	0.0685509	0.342625	0.0228548	-0.344434	0.411065	0.191924	-0.258555
firebrick3	-0.0729351	0.0657355	-0.0305242	-0.215171	0.624355	0.41018	0.0459411	-0.129736	0.0634493	0.405733	0.0255756	-0.442337	0.450523	0.35258	-0.360766
darkorange	-0.00428283	0.180809	0.0651388	-0.0947649	0.183522	0.0984696	0.094892	-0.0641067	0.0903487	0.0979353	0.0767131	-0.150753	-0.0711999	0.524809	-0.302856
whitesmoke	0.32186	-0.129361	0.355601	0.315133	-0.14453	0.120979	0.35009	0.297847	0.336713	0.124655	0.345369	0.278622	-0.164505	0.245489	-0.359605
darkolivegreen	-0.0981577	0.254509	-0.0115695	-0.265394	0.450953	0.223899	0.0466434	-0.172004	0.0526558	0.220465	0.0212749	-0.39018	0.0948455	0.722385	-0.427051
pink	0.128467	0.201011	0.199893	0.0552944	-0.311162	-0.188066	0.185381	0.0844601	0.149031	-0.184477	0.174365	0.200874	-0.583818	0.678366	-0.295422
chocolate2	-0.677033	0.894246	-0.612519	-0.755691	0.0803135	-0.551018	-0.590486	-0.727936	-0.616708	-0.555454	-0.608951	-0.590445	-0.467371	0.812707	0.245108
lightcoral	-0.52586	0.683192	-0.490591	-0.566314	-0.0292656	-0.491073	-0.489552	-0.550195	-0.507628	-0.494263	-0.498616	-0.387865	-0.417058	0.519889	0.285034
cornflowerblue	-0.417341	0.399188	-0.401258	-0.407757	-0.043349	-0.383061	-0.422096	-0.40399	-0.41544	-0.385905	-0.421685	-0.267115	-0.216384	0.128208	0.355292
pink1	-0.447963	0.549495	-0.39211	-0.483911	0.0459436	-0.371514	-0.394612	-0.472525	-0.395013	-0.374459	-0.405323	-0.367323	-0.295065	0.461468	0.200919
darkseagreen3	-0.623863	0.589541	-0.615176	-0.571344	-0.115116	-0.608591	-0.63621	-0.608997	-0.643806	-0.611265	-0.635618	-0.372444	-0.320588	0.100732	0.5923
lavenderblush	-0.285665	0.183516	-0.351155	-0.173527	-0.448566	-0.568555	-0.400587	-0.231742	-0.423224	-0.567344	-0.382491	0.0901262	-0.345146	-0.381771	0.636791
mediumpurple1	-0.625673	0.399094	-0.656136	-0.518668	-0.0994908	-0.550601	-0.689003	-0.566574	-0.679464	-0.554111	-0.67749	-0.349355	-0.0962242	-0.317436	0.763015
chocolate4	-0.489818	0.452036	-0.44755	-0.515964	0.306165	-0.192979	-0.42862	-0.515007	-0.409497	-0.197728	-0.440471	-0.503005	0.00338869	0.263447	0.236169
darkslateblue	-0.439794	0.447282	-0.423453	-0.465298	0.00261157	-0.363717	-0.414471	-0.446998	-0.431939	-0.366372	-0.419957	-0.327222	-0.224165	0.256943	0.294443
orange	-0.361623	0.457545	-0.314712	-0.394539	-0.0306029	-0.346483	-0.311986	-0.386568	-0.327939	-0.347877	-0.321963	-0.26248	-0.318555	0.408766	0.17227
lightsteelblue	-0.295497	0.105251	-0.288856	-0.303735	0.294653	0.00552516	-0.281976	-0.279993	-0.24624	0.00150116	-0.282894	-0.346837	0.279484	-0.146941	0.214293
lightsteelblue1	-0.426515	0.205179	-0.458811	-0.402601	0.183947	-0.170205	-0.447974	-0.399	-0.435021	-0.174863	-0.444076	-0.367721	0.204714	-0.284637	0.447643
orangered1	-0.258417	-0.00161259	-0.263374	-0.226905	0.262138	0.0195017	-0.262613	-0.23319	-0.224159	0.0157914	-0.26024	-0.27082	0.302843	-0.31333	0.281307
yellow	-0.397033	0.260901	-0.409128	-0.335222	-0.143157	-0.414629	-0.440204	-0.358134	-0.436342	-0.416362	-0.432395	-0.165449	-0.163246	-0.186155	0.51485
tomato2	-0.0239043	-0.0464043	-0.0645136	0.104027	-0.260522	-0.197103	-0.108936	0.0270172	-0.103351	-0.195637	-0.0935104	0.175236	-0.092362	-0.390253	0.307378
darkolivegreen4	-0.117101	0.130898	-0.139411	0.0112446	-0.554253	-0.509419	-0.208921	-0.062161	-0.226445	-0.506435	-0.192625	0.256079	-0.477036	-0.207862	0.428819
indianred1	0.0378042	-0.204997	-0.00483447	0.149615	-0.233638	-0.111559	-0.0547152	0.102349	-0.0368265	-0.110043	-0.0366036	0.215779	0.0289091	-0.53878	0.294092
mediumpurple2	-0.377053	0.494686	-0.355685	-0.376161	-0.0019672	-0.348344	-0.355781	-0.401062	-0.364637	-0.350132	-0.362514	-0.271097	-0.272355	0.297764	0.245688
antiquewhite4	-0.481444	0.352083	-0.531192	-0.365195	-0.300541	-0.607838	-0.581003	-0.425891	-0.583841	-0.609138	-0.565227	-0.111111	-0.288397	-0.355024	0.754532
blue4	-0.479069	0.497519	-0.479688	-0.413493	-0.229106	-0.586813	-0.513635	-0.464268	-0.523693	-0.587904	-0.509952	-0.184401	-0.403823	0.0410621	0.547162
tan2	-0.815227	0.812509	-0.821011	-0.790068	-0.00625704	-0.686431	-0.818019	-0.814077	-0.837167	-0.691378	-0.820893	-0.574498	-0.321368	0.209314	0.686553
blue1	-0.287952	0.313615	-0.270297	-0.363557	0.422063	0.0670348	-0.222883	-0.328641	-0.211139	0.0621097	-0.236159	-0.455257	0.208602	0.254343	-0.00768788
white	-0.233647	0.0862784	-0.286769	-0.212011	0.175987	-0.0247104	-0.267189	-0.215247	-0.261487	-0.0280878	-0.262213	-0.234354	0.258775	-0.312994	0.288573
orangered4	-0.366428	0.441332	-0.364415	-0.362935	0.00154024	-0.323197	-0.371274	-0.369912	-0.371991	-0.325987	-0.372622	-0.266455	-0.201893	0.199135	0.269213
plum4	0.0409446	-0.00519707	-0.0260756	0.110826	-0.401279	-0.286818	-0.0639443	0.0679455	-0.086716	-0.283943	-0.0487914	0.289985	-0.285297	-0.292554	0.287865
indianred3	-0.355992	0.188646	-0.385536	-0.310995	0.153135	-0.151207	-0.394979	-0.323841	-0.365708	-0.154853	-0.388269	-0.294163	0.179975	-0.295108	0.409296
red	-0.412955	0.360848	-0.449912	-0.337665	-0.103582	-0.41174	-0.472374	-0.38433	-0.472304	-0.413881	-0.463998	-0.199293	-0.152216	-0.176294	0.527803

## Sheet: moduleTraitPvalue
	Total flavonoids	Oil content	Palmitic acid (C16-0)	Palmitoleic acid (C16-1)	Stearic acid (C18-0)	Oleic acid (C18-1)	Linoleic acid (C18-2)	Linolenic acid (C18-3)	SFA	MUFA	PUFA	S1	S2	S3	S4
mistyrose4	0.0897396	0.0808019	0.143825	0.110092	0.866961	0.218462	0.122063	0.0929472	0.142015	0.214333	0.116734	0.197925	0.4776	0.326623	0.315629
green1	0.157242	0.591125	0.144059	0.204361	0.284772	0.905457	0.155481	0.202755	0.196605	0.891208	0.158702	0.121742	0.231157	0.398857	0.241905
sienna	0.00836217	0.0280421	0.0130572	0.00629388	0.101906	0.49966	0.0221731	0.00657719	0.0293831	0.483491	0.0189292	0.00184242	0.556014	0.404223	0.273745
slateblue1	0.109908	0.216533	0.166113	0.113202	0.298222	0.731405	0.17786	0.114744	0.216715	0.718739	0.167724	0.0703868	0.657821	0.564572	0.509796
cyan	0.109527	0.0589162	0.11869	0.0700547	0.400617	0.484958	0.15449	0.0854624	0.147801	0.474382	0.143209	0.0766217	0.889221	0.196003	0.59
darkmagenta	0.0486364	0.159418	0.0296465	0.0853735	0.706963	0.234806	0.0290609	0.0663464	0.0333795	0.227776	0.0314293	0.135932	0.817432	0.521436	0.0447026
magenta2	0.506723	0.852392	0.510997	0.408675	0.120216	0.491965	0.60055	0.500587	0.664758	0.502355	0.587012	0.160533	0.120424	0.902668	0.997236
chocolate3	0.167094	0.183615	0.216481	0.0719825	0.00987199	0.585111	0.328916	0.112301	0.370089	0.601568	0.294431	0.0064964	0.206751	0.171618	0.804535
darkseagreen4	0.867689	0.835153	0.973484	0.819728	0.361169	0.548268	0.966535	0.826863	0.92114	0.552762	0.990625	0.47316	0.517394	0.535582	0.582172
blue3	0.188301	0.164505	0.224446	0.153215	0.724945	0.374393	0.223311	0.165502	0.236937	0.369172	0.214053	0.267981	0.613608	0.408932	0.438153
peru	0.0564043	0.0121462	0.0742446	0.0604612	0.58315	0.0239722	0.0640118	0.0472121	0.0514167	0.0234398	0.0606134	0.325007	0.0587694	0.162191	0.15284
brown	0.0240975	0.0210077	0.0173338	0.0472849	0.626501	0.0140512	0.0122488	0.0278507	0.0104824	0.0134531	0.0130786	0.275321	0.216501	0.889346	0.0144115
thistle4	0.222998	0.524952	0.194806	0.234288	0.388049	0.753243	0.202994	0.234046	0.244578	0.742089	0.204479	0.227011	0.476145	0.495478	0.240072
honeydew1	0.288432	0.1973	0.299136	0.206163	0.652312	0.548917	0.332645	0.244081	0.323412	0.542852	0.319494	0.299291	0.792543	0.434923	0.61242
lavenderblush1	0.789119	0.607358	0.876137	0.451627	0.109572	0.416966	0.967602	0.625863	0.94894	0.424186	0.983582	0.258384	0.508807	0.16285	0.36493
sienna2	0.184227	0.255268	0.201341	0.100052	0.231353	0.849862	0.256221	0.147399	0.269448	0.837214	0.239662	0.0951198	0.666599	0.524265	0.618739
indianred	0.00111899	2.23371e-07	0.0030798	0.000219411	0.706842	0.027471	0.00460003	0.000356536	0.00312383	0.0256734	0.00343651	0.0120039	0.185462	0.0152513	0.166121
lightgoldenrodyellow	0.0318146	0.0171941	0.0350566	0.0112554	0.457946	0.255171	0.0530198	0.0209913	0.0450638	0.247327	0.0470451	0.0349846	0.740204	0.181915	0.335758
coral2	0.0113721	0.0441077	0.024383	0.00279366	0.035683	0.764147	0.043237	0.00705592	0.0578958	0.74368	0.0355243	0.000366126	0.418866	0.244497	0.461435
navajowhite	0.0809385	0.0734367	0.114943	0.0279498	0.0972464	0.826032	0.180593	0.049133	0.182218	0.810906	0.157472	0.0137765	0.68075	0.110191	0.832716
plum	0.0671049	0.106587	0.0974323	0.0147481	0.00169726	0.653108	0.178109	0.0372145	0.213532	0.673749	0.152132	0.00036703	0.163215	0.154638	0.974381
chocolate1	0.1288	0.0286736	0.181868	0.11219	0.916596	0.194176	0.183642	0.102038	0.175072	0.190804	0.170616	0.208207	0.291639	0.0740623	0.554019
royalblue3	0.384725	0.253676	0.423303	0.450283	0.655324	0.252405	0.395941	0.373454	0.371822	0.252346	0.391308	0.68213	0.338872	0.532608	0.462865
darksalmon	0.170369	0.0770159	0.208227	0.109029	0.557039	0.477895	0.257849	0.133044	0.23318	0.470034	0.238636	0.123717	0.714316	0.0944005	0.797326
mistyrose	0.490335	0.358679	0.489548	0.596562	0.32541	0.164486	0.420297	0.531236	0.388811	0.165103	0.430681	0.991402	0.213184	0.740767	0.370779
cornsilk	0.0346231	0.19387	0.0245339	0.0517173	0.211353	0.554255	0.0322875	0.0402151	0.0434803	0.53968	0.0322302	0.0323542	0.352501	0.56239	0.0909233
thistle	0.363874	0.926319	0.291156	0.421781	0.177588	0.708115	0.343312	0.393036	0.396691	0.72032	0.346845	0.213764	0.0956213	0.194013	0.365393
firebrick4	0.709174	0.688894	0.635821	0.817192	0.343598	0.606973	0.672903	0.763733	0.745401	0.613766	0.682034	0.505209	0.146438	0.196424	0.600041
lightpink1	0.801376	0.238132	0.999314	0.561801	0.823147	0.587485	0.971744	0.668094	0.957201	0.588793	0.985334	0.784484	0.149315	0.00310094	0.446462
lightyellow	0.421988	0.759416	0.354497	0.496545	0.769714	0.787461	0.381585	0.473057	0.375877	0.781025	0.389745	0.464908	0.541208	0.421592	0.354265
darkgreen	0.00883149	0.0534567	0.00354215	0.0487305	0.490707	0.00668335	0.00142187	0.0202433	0.00132584	0.0063197	0.00199994	0.277779	0.409416	0.332236	3.86862e-05
linen	0.189345	0.589771	0.149572	0.2685	0.511205	0.681427	0.151268	0.239428	0.180842	0.671567	0.158365	0.223964	0.364443	0.267783	0.152862
brown2	0.936818	0.903402	0.884779	0.665097	0.103099	0.255562	0.777348	0.828629	0.707243	0.260699	0.821621	0.313514	0.338846	0.235029	0.256596
lightgreen	0.242096	0.405358	0.204808	0.38146	0.635014	0.205873	0.178716	0.297113	0.170911	0.20433	0.188703	0.605551	0.689708	0.559175	0.111844
antiquewhite2	0.821246	0.664708	0.949616	0.536619	0.0737917	0.320512	0.886559	0.66682	0.857588	0.32697	0.939122	0.213557	0.419992	0.101336	0.242945
darkseagreen2	0.841428	0.898965	0.949576	0.65756	0.0917243	0.313279	0.956893	0.760191	0.862321	0.320186	0.990157	0.279125	0.267557	0.440139	0.425351
indianred4	0.876253	0.749892	0.850383	0.889729	0.128783	0.191641	0.730015	0.939439	0.678265	0.19624	0.752844	0.443231	0.145464	0.781999	0.358036
darkolivegreen1	0.452825	0.30286	0.559584	0.21544	0.0849074	0.580627	0.701629	0.349208	0.722853	0.592103	0.654243	0.0826308	0.520465	0.0541355	0.42716
brown3	0.773556	0.755989	0.85839	0.592242	0.213315	0.515804	0.927737	0.719079	0.999332	0.523372	0.902566	0.320204	0.411136	0.436887	0.541883
magenta	0.728771	0.326888	0.843133	0.550651	0.831345	0.795047	0.874176	0.640309	0.855778	0.791494	0.845473	0.587784	0.519259	0.0628504	0.595602
rosybrown4	0.217051	0.147658	0.220808	0.256702	0.918082	0.204526	0.209076	0.208753	0.20411	0.202378	0.20693	0.430081	0.422605	0.523898	0.338641
floralwhite	0.666605	0.173958	0.695643	0.80367	0.00637031	0.00833443	0.545163	0.694039	0.440982	0.00898495	0.560216	0.380273	4.44077e-05	0.278701	0.362842
lightpink2	0.610134	0.720487	0.591665	0.488684	0.00199724	0.0907505	0.746847	0.588891	0.878678	0.0960887	0.726717	0.0677588	0.000387326	0.476624	0.794623
lavender	0.945622	0.5141	0.8797	0.803072	0.0452131	0.117464	0.978108	0.94451	0.891662	0.121831	0.987121	0.292101	0.00658944	0.360972	0.728148
plum3	0.76038	0.456547	0.816647	0.910269	0.185721	0.161961	0.681961	0.789536	0.659927	0.165065	0.693091	0.613552	0.0695671	0.58105	0.532138
orange2	0.33568	0.108375	0.393186	0.304353	0.595948	0.202467	0.392735	0.308068	0.33259	0.201586	0.38032	0.597674	0.165861	0.133175	0.66888
paleturquoise3	0.173087	0.10755	0.22471	0.208593	0.787048	0.186092	0.211077	0.171445	0.195788	0.183837	0.204239	0.396927	0.295655	0.31876	0.370887
purple	0.63389	0.309333	0.636169	0.71753	0.174322	0.118718	0.581093	0.624157	0.487243	0.120572	0.584527	0.734771	0.0515918	0.457878	0.479891
brown4	0.632441	0.30377	0.607106	0.661763	0.135717	0.108333	0.545397	0.655545	0.45084	0.110157	0.556204	0.747547	0.0725067	0.528912	0.472435
skyblue4	0.760884	0.285932	0.740414	0.887454	0.00914155	0.0224298	0.624699	0.792331	0.488318	0.0236776	0.642245	0.358621	0.00155959	0.461752	0.379283
cornsilk2	0.297524	0.178897	0.380828	0.248649	0.955444	0.439228	0.393434	0.283539	0.371889	0.435206	0.377674	0.336747	0.554495	0.180696	0.805615
lightblue4	0.606322	0.989439	0.573328	0.708096	0.453854	0.840097	0.568963	0.644883	0.6536	0.847129	0.576077	0.551696	0.381937	0.340803	0.502343
plum2	0.857138	0.950124	0.8336	0.837362	0.266543	0.310835	0.664462	0.974201	0.707216	0.314273	0.697855	0.527624	0.412788	0.371661	0.276747
ivory	0.685835	0.337085	0.756019	0.483905	0.797151	0.823789	0.850675	0.579192	0.772118	0.821502	0.816933	0.537879	0.567232	0.0726309	0.632579
slateblue2	0.605119	0.879157	0.544263	0.65199	0.461461	0.940371	0.565185	0.618855	0.621299	0.947894	0.569557	0.50013	0.418497	0.522479	0.612057
lightblue2	0.104515	0.125748	0.101292	0.116868	0.918767	0.172654	0.108059	0.108803	0.0902323	0.16976	0.106506	0.265106	0.527687	0.63332	0.199325
palevioletred3	0.671117	0.235224	0.830009	0.401301	0.458232	0.957556	0.962625	0.500697	0.901762	0.961476	0.904961	0.345741	0.648599	0.00555391	0.346553
skyblue3	0.145039	0.0419958	0.196512	0.0916188	0.684902	0.343316	0.242243	0.102171	0.207554	0.338331	0.219985	0.143559	0.440323	0.0411791	0.757966
aliceblue	0.871088	0.957124	0.973878	0.656498	0.08394	0.270321	0.906914	0.77613	0.832353	0.275616	0.943795	0.272922	0.184346	0.550129	0.417123
firebrick3	0.821778	0.839157	0.924975	0.501833	0.029996	0.185386	0.887259	0.687784	0.84469	0.19067	0.937115	0.149897	0.141616	0.260979	0.249289
darkorange	0.98946	0.573873	0.840601	0.769559	0.568041	0.760778	0.769258	0.843099	0.78006	0.762043	0.812687	0.64002	0.82596	0.079793	0.338638
whitesmoke	0.307622	0.688647	0.256629	0.318414	0.654042	0.708011	0.264596	0.347082	0.284526	0.699499	0.271536	0.380522	0.609419	0.441853	0.250928
darkolivegreen	0.761517	0.424706	0.971533	0.404458	0.14119	0.484206	0.885546	0.592969	0.870895	0.491107	0.947675	0.209874	0.769368	0.00796542	0.166174
pink	0.690706	0.531024	0.533358	0.864477	0.324881	0.558325	0.564057	0.794113	0.64389	0.565993	0.587824	0.531311	0.0462582	0.0153081	0.351211
chocolate2	0.0155886	8.70176e-05	0.0342325	0.00447116	0.804044	0.0633348	0.0432328	0.00727495	0.0326873	0.0608039	0.0355899	0.043251	0.125518	0.00131294	0.442584
lightcoral	0.0790824	0.0143238	0.105366	0.0549046	0.928061	0.104972	0.106218	0.0638128	0.0920353	0.102391	0.0989366	0.212829	0.177395	0.0831778	0.36919
cornflowerblue	0.17707	0.198613	0.196079	0.188253	0.893588	0.219043	0.171681	0.192765	0.179255	0.215351	0.172142	0.401301	0.499366	0.691301	0.257072
pink1	0.144174	0.0642209	0.20743	0.110926	0.887253	0.234418	0.204287	0.120843	0.203785	0.230436	0.191161	0.240153	0.351821	0.131014	0.531216
darkseagreen3	0.030164	0.043653	0.0332463	0.0523133	0.721653	0.0357287	0.0261444	0.0355721	0.023873	0.0347052	0.0263278	0.233156	0.309645	0.755429	0.0424347
lavenderblush	0.368083	0.568053	0.263047	0.589649	0.143568	0.0537391	0.196898	0.46861	0.170416	0.054367	0.219786	0.78059	0.271866	0.220729	0.0259654
mediumpurple1	0.0295486	0.198729	0.0204962	0.084033	0.758362	0.0635766	0.0132015	0.0547688	0.0150798	0.0615625	0.015492	0.265671	0.766098	0.314695	0.00389185
chocolate4	0.106	0.140119	0.144589	0.0859474	0.333119	0.547896	0.164454	0.086632	0.186192	0.537893	0.151827	0.0955334	0.991661	0.408043	0.459912
darkslateblue	0.152531	0.144859	0.170162	0.12743	0.993573	0.245152	0.180375	0.145145	0.160853	0.241465	0.174092	0.299167	0.483674	0.420135	0.352885
orange	0.248084	0.134753	0.319096	0.204378	0.924782	0.269889	0.323532	0.214496	0.298046	0.267837	0.307457	0.409829	0.312898	0.187056	0.592388
lightsteelblue	0.351082	0.744772	0.36252	0.337166	0.352526	0.986403	0.374573	0.378084	0.440412	0.996306	0.372952	0.269367	0.378988	0.648598	0.503622
lightsteelblue1	0.166765	0.522358	0.13354	0.194446	0.567129	0.596899	0.144162	0.198845	0.157554	0.586741	0.148113	0.239605	0.523321	0.369887	0.144495
orangered1	0.417379	0.996032	0.408179	0.478201	0.410463	0.952032	0.409584	0.465757	0.483684	0.961151	0.413983	0.39455	0.338659	0.32134	0.375755
yellow	0.201273	0.412757	0.186627	0.286799	0.65715	0.180192	0.152104	0.253013	0.156154	0.178193	0.160363	0.60734	0.612199	0.562401	0.0867447
tomato2	0.941218	0.886129	0.842114	0.747653	0.413459	0.539204	0.736112	0.933577	0.749248	0.542288	0.772539	0.58593	0.775269	0.209782	0.331108
darkolivegreen4	0.717027	0.685116	0.665655	0.972332	0.061482	0.0907037	0.514629	0.847811	0.479118	0.0929294	0.548645	0.421756	0.116846	0.516812	0.164237
indianred1	0.907143	0.522734	0.988103	0.642578	0.464876	0.729965	0.865885	0.751612	0.909536	0.733516	0.910082	0.500597	0.928936	0.0706952	0.353486
mediumpurple2	0.226964	0.102051	0.256509	0.228155	0.995159	0.267151	0.256372	0.196319	0.243871	0.264536	0.246834	0.394047	0.39177	0.347223	0.441471
antiquewhite4	0.113027	0.261699	0.0755431	0.243096	0.342527	0.0360209	0.0475787	0.167453	0.0462475	0.0355178	0.0554763	0.731015	0.363317	0.257456	0.00456849
blue4	0.115075	0.0997994	0.114538	0.181509	0.473826	0.0448813	0.0876201	0.128388	0.0805524	0.044387	0.0903097	0.566156	0.192967	0.899175	0.0655938
tan2	0.00123251	0.00131945	0.00106225	0.00223008	0.984603	0.0136898	0.00114788	0.00126873	0.000681264	0.0127622	0.00106554	0.0507324	0.308403	0.51382	0.0136665
blue1	0.364092	0.320877	0.395499	0.245375	0.171718	0.836016	0.486242	0.296952	0.510072	0.847935	0.459932	0.136965	0.515285	0.425019	0.981082
white	0.464858	0.789768	0.366153	0.508285	0.5843	0.939239	0.401167	0.501678	0.411669	0.93095	0.410324	0.46347	0.416712	0.321887	0.363011
orangered4	0.241388	0.150934	0.244181	0.246245	0.99621	0.3055	0.234744	0.236599	0.23377	0.301102	0.232916	0.40251	0.529185	0.534945	0.397471
plum4	0.899463	0.987211	0.935888	0.731682	0.196054	0.366068	0.843492	0.833815	0.788722	0.371105	0.880308	0.360562	0.368729	0.356128	0.364243
indianred3	0.256069	0.557088	0.215828	0.325154	0.634681	0.639002	0.203828	0.304482	0.242384	0.63084	0.212312	0.353364	0.575673	0.351748	0.186429
red	0.182136	0.249175	0.142224	0.28308	0.748704	0.183554	0.120978	0.21739	0.121041	0.181058	0.12864	0.534614	0.63674	0.583634	0.0777797

## Sheet: indianred
gene_id	Modules	S1_1	S1_2	S1_3	S2_1	S2_2	S2_3	S3_1	S3_2	S3_3	S4_1	S4_2	S4_3
Cluster-7410.45324	indianred	2.26604	3.09761	3.68032	0.992768	0.604071	1.13093	0.495695	0.400538	0	0	0.15056	0.970854
Cluster-7410.25466	indianred	1.38957	1.94111	2.30743	1.926	2.26303	2.81967	0.321928	0	0.124328	0.941106	2.20477	0
Cluster-7410.26675	indianred	3.93829	3.79701	4.03914	3.46989	3.52732	3.74631	1.73552	2.53605	2.05658	1.59932	4.24869	2.49313
Cluster-34452.0	indianred	1.848	1.61353	1.85997	0.641546	0.545968	2.69377	1.81967	0.565597	0.659925	0	0	0
Cluster-7410.96950	indianred	2.33056	3.40327	3.64386	3.37434	3.43429	1.72683	1.15056	1.18269	2.28983	2.35614	2.94111	2.32769
Cluster-7410.99271	indianred	3.04089	4.26078	4.13586	3.51979	3.89627	3.7845	1.42761	2.33914	2.42492	2.73769	2.72247	3.10936
Cluster-7410.55076	indianred	1.1375	1.53107	1.29278	2.29572	1.71809	1.10434	0	0.411426	1.53605	0	2.46205	0
Cluster-7410.11729	indianred	2.53356	1.4489	1.87971	0	1.12433	0	0	0	0	0	0	0
Cluster-7410.89947	indianred	4.19692	4.30524	4.86493	4.01436	4.02059	2.926	1.94111	3.13093	3.27501	2.59216	2.74631	3.23573
Cluster-7410.46806	indianred	5.04527	5.58346	6.06695	4.21101	6.08449	4.73552	5.67271	4.90689	5.25437	3.15543	4.1102	4.9397
Cluster-7410.113385	indianred	2.02857	3.04789	2.64155	2.0036	4.25776	3.32193	0.263034	0.275007	0.356144	0	0.505891	1.02857
Cluster-27127.0	indianred	2.36177	2.66448	2.33056	2.60407	2.58496	1.24489	0.748461	0.526069	1.25096	0.782409	1.64616	0.124328
Cluster-7410.98506	indianred	2.35332	2.40599	3.40735	1.72247	3.37573	1.29866	1.15056	0	0.887525	0.475085	2.05311	1.07724
Cluster-7410.97767	indianred	6.55674	6.97028	7.65206	6.14792	5.79364	6.6837	6.011	4.50016	5.07724	6.08172	6.05897	5.78215
Cluster-7410.9215	indianred	1.96717	3.48929	0.918386	2.22342	1.86394	1.72683	0	0.298658	0	0	0	0
Cluster-7410.7979	indianred	6.01458	5.63256	7.11218	5.77558	5.79416	4.41346	0.963474	2.14405	2.45943	2.76977	3.43563	3.43162
Cluster-7410.18787	indianred	1.45418	2.22342	0.731183	2.46989	1.79909	0.790772	1.15056	0	0.632268	0	1.30451	0
Cluster-7410.88147	indianred	0.863938	0	2.64386	0.948601	1.94486	2.01792	0	0	1.27501	1.22651	0	0
Cluster-7410.49017	indianred	4.44758	4.21412	5.2709	3.61117	3.24793	3.87086	3.01614	2.97453	2.76977	3.01436	2.58976	3.08066
Cluster-7410.37270	indianred	3.16511	2.72901	1.848	3.5435	3.26454	2.85997	0.575312	0.782409	0.226509	1.85599	3.46989	0.970854
Cluster-7410.100008	indianred	1.83188	1.67356	2.7761	1.56071	0.687061	1.28688	0.584963	0.137504	0	1.09761	0.505891	0.389567
Cluster-7410.52911	indianred	3.22033	2.97636	2.27501	2.64616	4.28762	3.58976	1.08406	1.58976	1.50589	1.4957	1.61824	0.536053
Cluster-7410.31980	indianred	3.67016	3.53854	4.97315	4.11437	3.98732	4.01167	1.58015	0.903038	1.59455	0.739848	0.879706	0.790772
Cluster-7410.21288	indianred	1.87184	1.88753	0.941106	1.59455	2.1375	2.75489	0	0.765535	0	0.879706	1.926	2.43296
Cluster-7410.81056	indianred	6.93887	7.15866	3.20477	7.29444	4.74255	4.27053	1.47508	2.71809	1.79909	5.80607	2.22651	2.83794
Cluster-7410.31293	indianred	1.65076	4.40735	3.75596	1.93357	0	1.95977	2.41143	2.22959	2.95233	0.594549	1.33914	0.378512
Cluster-41678.0	indianred	1.87184	2.34767	2.90111	1.22651	1.5656	2.28096	0.475085	1.20789	1.98185	0.0703893	0.594549	1.33342
Cluster-7410.41318	indianred	3.49953	2.84197	1.53605	2.22959	2.34199	0.584963	0	1.5008	0	0	1.28688	0
Cluster-7410.100427	indianred	3.44361	3.64039	3.05485	3.1375	3.01257	3.65878	1.63691	0.757023	0.545968	2.37573	2.78031	1.59932
Cluster-7410.90634	indianred	3.70929	3.8953	4.08661	3.75275	4.58676	2.67807	2.16672	2.34199	2.65306	2.08746	3.61589	1.63227
Cluster-7410.85472	indianred	2.60407	2.14405	4.37921	1.84398	2.70044	3.74739	0.565597	0.321928	1.94486	1.71809	1.62293	0.163499
Cluster-7410.8992	indianred	3.37156	2.88753	2.96532	1.46467	0.757023	0.956057	0.389567	0.464668	0.124328	0.298658	0.250962	0
Cluster-7410.50461	indianred	4.67129	4.55827	5.33914	5.19849	6.66818	5.804	4.69544	4.05918	4.53419	5.10601	5.6837	3.774
Cluster-7410.78784	indianred	7.64695	8.79302	7.49338	7.50732	6.96809	6.13381	4.45878	3.67469	5.05658	6.94298	4.98596	5.62644
Cluster-13208.0	indianred	2.23879	0.731183	0	1.64616	2.46205	3.66334	0	0	0	0.613532	0	2.16027
Cluster-7410.7819	indianred	2.02503	2.71589	2.93923	2.25701	3.38267	1.38405	0.526069	0.124328	0	0.163499	0.748461	0
Cluster-7410.15382	indianred	2.55336	0.748461	3.56925	0	1.39506	1.83188	0	0	0	0	1.50589	1.83592
Cluster-7410.14276	indianred	2.45418	1.42223	2.54844	2.26903	1.85997	2.76765	0	1.39506	0.495695	0	0.871844	1.22033
Cluster-7410.4330	indianred	2.854	1.53605	2.41143	0.555816	0.887525	1.52105	0	0.526069	0.903038	1.58015	0.545968	0
Cluster-7410.36591	indianred	1.61353	2.19219	2.45681	1.05658	2.05311	2.08066	0	1.42223	0	0	1.21412	0.176323
Cluster-7410.65749	indianred	5.87946	6.0148	6.14527	5.25739	5.44692	6.03452	4.57592	4.27053	5.38059	3.78136	4.71149	3.92125
Cluster-7410.25271	indianred	6.67652	5.97016	5.0036	8.04084	7.50557	6.85262	0	1.13093	2.68032	5.0492	6.4266	3.58376
Cluster-7410.84375	indianred	2.6017	2.59932	4.90881	3.0993	2.52857	1.68706	2.07724	1.11103	1.41684	1.23879	2.58736	3.07724
Cluster-7410.104737	indianred	3.48027	3.33771	3.81147	3.59813	3.29278	1.88362	1.28688	1.08406	2.69377	2.17951	4.09508	0
Cluster-7410.25330	indianred	4.41549	4.27053	3.36177	5.1035	2.99277	0	0	0.422233	3.20477	4.10098	3.50589	4.03826
Cluster-7410.87370	indianred	4.42021	4.12763	2.9982	3.28688	3.16993	1.95233	0.632268	0.124328	0.250962	1.848	4.15704	1.22033
Cluster-7410.58917	indianred	3.87971	3.98459	3.03562	2.98732	3.34483	4.0036	2.24793	2.33914	2.1635	4.02768	1.65992	1.36177
Cluster-10739.0	indianred	2.23879	2.14731	1.81967	2.31615	1.78241	2.54102	0	0	0.0565835	0	0.722466	0.713696
Cluster-7410.30103	indianred	0.963474	1.32193	2.73118	0	0	0.286881	1.15056	0.823749	1.51602	0	0	0
Cluster-7410.117845	indianred	1.76553	3.38819	3.22959	2.70929	2.57531	1.52105	1.1177	0.344828	0.298658	0.250962	0.815575	0.887525
Cluster-7410.65812	indianred	1.68706	1.74846	1.87578	2.59932	3.0321	2.12763	0	1.24489	1.4489	0	2.15704	2.35896
Cluster-7410.80549	indianred	10.3642	11.2711	10.4139	9.15543	10.103	9.36166	5.7952	7.02658	5.57259	6.96602	8.55252	7.11041
Cluster-7410.22822	indianred	1.87578	2.07039	1.98185	3.52857	1.46989	2.94673	1.41143	0	0.536053	0	2.01078	2.0072
Cluster-7410.35047	indianred	2.23266	2.07039	2.40599	0	2.56071	2.42761	0.765535	0.286881	0.475085	0.948601	0.201634	0.367371
Cluster-7410.32100	indianred	5.52388	5.59186	5.23764	3.86691	4.06953	4.35685	2.75702	2.4957	3.11603	2.76341	2.22651	3.15056
Cluster-7410.105543	indianred	2.9982	2.81558	1.83996	1.28096	2.01792	2.01078	0	0	0.443607	1.4489	1.56071	0.757023
Cluster-7410.50693	indianred	3.86888	3.28688	6.32283	4.42492	5.32373	4.6565	2.80323	2.95233	2.27202	2.59694	4.75542	1.77821
Cluster-7410.112714	indianred	1.36177	2.78031	3.3978	2.45154	2.14731	1.74416	0.739848	1.29278	0	1.19535	0	0
Cluster-7410.2311	indianred	4.60348	5.69599	5.32301	4.31397	4.20711	4.28688	3.91648	4.37226	2.58736	2.23879	2.62527	2.44095
Cluster-7410.25988	indianred	4.03738	3.90881	3.87184	4.91934	4.78973	4.70598	2.9982	2.08066	2.16993	2.73118	5.14445	2.70044
Cluster-7410.105085	indianred	3.23419	3.66903	2.78241	5.65878	4.29352	5.32841	0	0.454176	1.18269	1.89918	3.49442	2.44095
Cluster-7410.72009	indianred	3.40871	3.40054	3.81352	4.63691	4.47054	4.93546	2.65992	3.15381	3.18587	2.22033	2.68482	3.43429
Cluster-7410.31499	indianred	2.38681	3.10098	3.55213	3.38957	4.09339	3.79701	0	0.62293	2.14078	0.0703893	2.6893	1.62293
Cluster-7410.34922	indianred	5.15745	5.1334	5.14282	5.18547	3.9486	4.39232	1.96347	2.53605	3.30597	4.64443	3.99005	4.20242
Cluster-7410.21221	indianred	6.83289	6.4266	6.5157	6.57894	6.9384	6.64241	3.31615	3.19377	4.51728	6.10559	6.86604	5.20672
Cluster-7410.97341	indianred	5.24336	5.02945	8.9233	6.67553	8.80561	6.08023	0.275007	4.52795	3.90304	1.24489	1.80323	2.86987
Cluster-7410.13900	indianred	2.5435	2.10769	3.36457	0	0.443607	2.30451	0.765535	0	0	0	0	1.53605
Cluster-7410.47504	indianred	5.19298	5.64703	5.96924	5.91886	6.59186	7.41168	3.49057	3.44361	5.478	4.34767	5.06134	2.5008
Cluster-7410.108287	indianred	4.08321	4.99367	7.46793	3.91265	5.40293	4.47249	3.65191	3.45286	1.23879	1.48027	3.58616	1.3505
Cluster-7410.68606	indianred	4.37851	5.53885	4.97085	3.24489	1.27501	0.422233	0.15056	3.35332	2.5656	0.604071	2.22033	0.111031
Cluster-7410.20467	indianred	5.69961	6.49633	6.27817	6.15279	5.10182	4.49761	3.56071	4.14323	4.03738	3.39917	4.38612	4.58616
Cluster-7410.41642	indianred	5.08491	5.22843	5.82349	5.64789	6.29223	6.50938	4.8089	4.98596	4.08661	3.48671	5.08406	4.22419
Cluster-7410.105710	indianred	6.47654	6.29168	6.81762	6.94778	6.94965	6.42173	4.26529	1.96347	2.65992	5.05398	6.8431	1.88753
Cluster-7410.62857	indianred	5.4121	4.40667	5.50208	5.11437	5.13832	4.36107	5.13011	3.61824	2.62994	4.25248	2.88166	4.73715
Cluster-7410.94441	indianred	3.5509	3.79286	3.72356	3.94298	3.75702	4.25701	2.43829	3.24945	2.50335	1.7137	3.65191	1.97085
Cluster-7410.29275	indianred	2.3978	2.87971	3.21412	0.411426	0.111031	0.903038	0.659925	0.443607	0.250962	0.632268	0.356144	0.83996
Cluster-7410.21619	indianred	2.41143	2.12102	2.33914	1.94111	0.378512	0.422233	0	0.389567	0.389567	0	0.85599	0.963474
Cluster-7410.5457	indianred	1.15056	2.34199	2.76765	3.0268	0	1.46467	0	1.04963	1.60407	0	1.15704	0.695994
Cluster-7410.60642	indianred	2.9542	4.21723	3.7301	4.79494	4.39712	3.93357	2.86394	2.71589	2.24793	2.75061	4.62469	3.3799
Cluster-7410.88490	indianred	2.63691	1.62293	3.19692	0.807355	1.74416	1.59932	1.72247	0	1.36177	0	2.21101	3.17473
Cluster-7410.72060	indianred	4.79338	5.50557	5.77716	5.76739	6.57501	6.07039	3.19849	3.88947	3.44095	3.69933	3.43029	2.14405
Cluster-7410.89512	indianred	0	0	3.87184	0	1.10434	1.79909	1.08406	1.14405	0.464668	1.05658	1.93734	0
Cluster-7410.93910	indianred	4.5373	5.89942	4.98277	4.63575	4.64097	3.8679	1.8679	1.75275	1.92979	4.26379	2.04264	2.26903
Cluster-7410.72975	indianred	2.73985	1.80323	2.52356	2.26604	0	0	1.45943	0	0.925999	0	1.848	0
Cluster-7410.33270	indianred	0.847997	2.79909	0.650765	1.8953	2.37016	2.19535	0	1.29866	0	2.29572	0.910733	0.918386
Cluster-7410.114080	indianred	2.75916	2.24184	1.37295	0.286881	1.97453	2.52857	0.632268	0.189034	0.0840643	0.722466	0.250962	1.14405
Cluster-7410.2455	indianred	1.04264	1.76553	2.48543	3.25399	2.01078	3.36457	0	0.475085	1.79077	0.910733	1.39506	0.678072
Cluster-7410.47581	indianred	2.34767	2.14405	2.30451	0.722466	2.82375	1.96717	0.15056	0.545968	0.516015	0.400538	1.29278	0.367371
Cluster-7410.32135	indianred	2.02148	2.87971	3.17473	1.46989	2.01792	1.44361	1.04963	0.495695	1.12433	0.713696	1.94111	0.895303
Cluster-7410.75666	indianred	6.56178	6.9222	6.06026	6.55628	6.43296	6.15765	4.47638	4.31832	4.57107	5.30012	4.94439	4.90063
Cluster-7410.110957	indianred	4.43029	5.59365	4.78293	4.42559	4.34625	4.31034	0.0565835	0.790772	0.773996	4.48027	0.887525	1.89918
Cluster-7410.102672	indianred	2.14731	2.62293	3.12763	1.69599	1.51602	1.60407	0.263034	1.48027	0.731183	1.85599	0.773996	2.21101
Cluster-34847.0	indianred	2.9486	2.48027	4.26379	4.14323	3.82985	3.59216	1.69153	2.11437	2.89336	4.13996	2.67807	2.79494
Cluster-7410.22559	indianred	4.44294	3.67129	3.14568	3.93263	3.61941	1.80735	1.9222	2.72901	1.80735	1.94111	3.34483	0.722466
Cluster-7410.74844	indianred	5.9607	5.94626	6.5575	5.90521	5.86369	5.78895	4.57228	4.44029	4.90881	4.02503	5.11603	4.42828
Cluster-7410.113177	indianred	5.40463	3.39369	3.9279	3.43429	2.52607	1.7137	0.475085	0.111031	1.71809	1.45943	0.333424	0
Cluster-7410.103557	indianred	3.22188	4.17153	3.29719	4.32697	3.83491	2.65076	0.695994	0.695994	1.12433	2.66221	0.807355	0.659925
Cluster-7410.48104	indianred	1.87971	1.65076	1.7866	1.68706	2.44626	1.74846	0	0.0976108	0.62293	0.475085	0.189034	0.443607
Cluster-7410.20729	indianred	2.68032	3.20163	2.93923	1.82375	2.88362	1.60407	0.321928	0.238787	0.163499	0	1.83592	1.8953
Cluster-7410.67659	indianred	4.92172	5.1334	6.32948	5.38163	4.89093	4.69544	4.59753	4.6153	4.53667	3.09761	4.25248	2.86196
Cluster-7410.42158	indianred	0.879706	2.02148	2.70929	2.22651	3.53605	2.4957	0	0	1.40054	0.695994	1.65535	0
Cluster-7410.111346	indianred	3.58976	3.14078	3.14241	4.20242	3.93829	4.01881	1.47508	1.29866	1.20789	3.03914	3.59455	1.4489
Cluster-7410.11272	indianred	3.3799	3.78346	4.15462	2.3505	1.93734	2.38405	0.641546	1.95233	1.42761	1.95606	1.37295	1.0635
Cluster-7410.110368	indianred	1.36737	0.918386	0.505891	1.9855	2.1177	1.53605	0	0	0.0703893	0.0976108	0	0.464668
Cluster-7410.71858	indianred	3.17473	2.65306	5.31325	3.03738	4.7339	2.55827	2.52857	2.69599	1.32193	1.03562	0.757023	1.47508
Cluster-7410.4601	indianred	0.695994	0.992768	3.62877	1.11103	1.33342	0	0.15056	0.0426443	0.344828	0.275007	0	0.0426443
Cluster-7410.108031	indianred	2.84599	2.67807	3.29131	2.02857	3.62176	1.75275	0.286881	0.613532	0.555816	0.31034	1.31615	0.739848
Cluster-7410.70226	indianred	0.695994	1.02148	1.89142	1.91073	1.89918	1.83592	0.495695	0.722466	2.32481	0	0.748461	0
Cluster-7410.59426	indianred	7.42038	7.85019	7.70231	6.52951	6.8282	6.26247	5.2791	6.19928	6.76421	6.20359	5.43095	6.80645
Cluster-7410.33955	indianred	2.04264	1.53107	3.0036	1.81558	2.73769	2.75275	1.35614	0.933573	1.61353	1.21412	1.21412	0
Cluster-7410.29633	indianred	2.90689	2.14078	2.12102	0	1.29866	2.39232	0	0.584963	1.11103	0.933573	0.344828	0.333424
Cluster-7410.93512	indianred	1.30451	1.88362	3.05485	1.92979	2.26003	2.30743	0.970854	1.14405	1.38405	0.790772	1.53605	0
Cluster-7410.76297	indianred	5.75862	4.94953	4.9542	5.51286	5.17073	4.52544	3.07211	2.55827	2.94673	4.20085	4.6865	2.38681
Cluster-7410.31717	indianred	6.97373	6.77624	6.5803	4.80632	4.81506	5.84046	0.650765	2.21412	5.22882	0.895303	2.38681	2.852
Cluster-7410.76860	indianred	6.66945	6.88545	6.66832	6.62205	6.38853	6.86431	7.66782	5.24641	5.50048	5.09339	5.27016	5.96023
Cluster-7410.112872	indianred	1.13093	0.992768	2.1177	2.02148	2.27202	1.05658	0	0	0	0	1.05658	1.37851
Cluster-7410.38818	indianred	2.01792	1.33914	2.67356	1.32193	2.48285	3.46728	0.238787	1.26303	0.62293	1.50589	1.07039	1.33342
Cluster-7410.101879	indianred	6.06307	6.11145	7.10696	6.25795	6.22458	5.92742	4.61058	4.44228	4.59991	5.1914	5.14527	4.3799
Cluster-7410.106239	indianred	4.57471	5.00675	4.65421	4.70432	4.48027	4.00899	1.28688	2.29278	1.70487	1.9222	1.87184	0.823749
Cluster-7410.103993	indianred	2.24184	1.83188	0.925999	2.31904	0	0.9855	0	0	0	2.28688	0	1.16993
Cluster-7410.90265	indianred	3.99548	5.14119	3.44228	4.09085	4.26529	2.96347	3.43962	3.67469	3.87283	3.33342	1.8953	2.95233
Cluster-7410.13806	indianred	6.12309	6.02989	4.26303	0	4.1416	4.25096	0	0	0	0.475085	0	1.58496
Cluster-7410.10421	indianred	1.5509	1.92979	3.55336	1.55582	2.8953	2.53854	0.15056	0.15056	0.0976108	0	1	0.731183
Cluster-7410.44617	indianred	3.63923	3.28983	3.75382	2.17951	2.62761	3.58736	1.1177	0.910733	1.94486	0.790772	1.9855	1.18269
Cluster-15695.2	indianred	3.65421	4.59753	3.18587	2.56803	3.03914	2.3978	0.367371	0.678072	0.137504	0	0.695994	0.389567
Cluster-7410.90304	indianred	6.0054	6.04177	7.3966	6.8586	6.09803	8.31714	0	3.84398	2.61589	0.731183	1.88362	0
Cluster-7410.22514	indianred	6.48993	5.68734	5.9644	7.6642	7.95402	7.2466	0.575312	1.45418	1.75275	4.55766	7.38301	3.09085
Cluster-7410.12045	indianred	3.75382	3.80735	5.0054	2.15704	0	0.454176	0	0	0.0840643	0.31034	0	0
Cluster-7410.10533	indianred	2.47768	2.82782	2.26303	1.13093	1.73985	1.64616	0	0.863938	0.526069	0	0.495695	1.15704
Cluster-7410.21515	indianred	2.11437	1.72247	2.10769	2.78241	1.16993	0.790772	2.31325	0.516015	0.0976108	0	0.516015	0
Cluster-7410.58655	indianred	6.97522	7.69599	8.6737	7.92647	6.82845	8.10988	4.82375	5.36177	5.24375	5.31904	5.68594	5.83693
Cluster-7410.55492	indianred	1.96347	1.85997	2.5656	1.5509	2.07724	2.72247	2.18587	1.42223	0.62293	0	0.555816	0.956057
Cluster-7410.43661	indianred	3.16832	2.5435	2.61824	3.04789	3.12763	2.69822	2.05658	2.11437	1.67807	2.13422	3.29131	0
Cluster-7410.116937	indianred	0.879706	3.5509	0.669027	2.74201	3.37573	2.96532	0	0	0	1.23879	0	2.23879
Cluster-7410.13584	indianred	1.04264	1.70044	2.93357	0	0.575312	1.43829	0	0	1.22033	0	1.75275	0
Cluster-7410.22323	indianred	3.01792	3.00899	3.94579	3.06178	3.38957	3.6017	0.505891	1.3505	2.73769	0.650765	1.3505	2.70266
Cluster-7410.32594	indianred	2.06005	1.04264	0.298658	1.76553	2.07039	2.22033	0	0	0.565597	0	0	0.367371
Cluster-7410.86784	indianred	2.69599	3.84699	3.42626	3.0321	2.94298	2.73335	0.201634	1.35614	2.03562	2.4957	1.03562	2.36457
Cluster-7410.93217	indianred	3.59335	3.4019	3.55459	5.25134	4.95931	6.23515	1.9222	1.51096	2.87774	2.39506	3.85699	2.55582
Cluster-7410.72059	indianred	7.80025	8.9021	8.54878	8.61794	8.74335	8.36619	6.3799	7.5194	7.44997	7.31669	6.86282	5.90857
Cluster-7410.117751	indianred	3.83996	4.06437	6.33628	4.40395	3.25096	3.62293	0	0.176323	0	0.163499	0.565597	0.464668
Cluster-7410.26009	indianred	6.15725	8.10229	6.26435	7.10832	6.40531	4.7447	0.847997	1.08406	2.62293	4.91025	1.76553	1.62761
Cluster-7410.110078	indianred	4.14893	4.16832	5.26978	4.46793	4.76129	4.49506	0.226509	1.55582	3.49953	0.85599	2.6017	4.19061
Cluster-7410.62058	indianred	5.61618	6.95187	5.56955	5.78057	5.09972	3.35473	2.85599	2.22342	2.25701	2.66676	1.37851	2.7866
Cluster-7410.15866	indianred	2.70487	2.49057	1.94486	3.41684	2.08746	3.35473	0.400538	0.422233	0.910733	0.613532	1.25701	1.55582
Cluster-7410.56960	indianred	4.5735	4.39506	3.65764	5.11686	4.12433	4.33128	2.33342	3.852	2.77821	4.48864	2.56316	1.40054
Cluster-7410.31156	indianred	4.65306	4.41819	3.43029	5.21023	5.07553	4.55704	3.1127	1.99277	2.71149	3.28244	3.98459	3.13422
Cluster-7410.35477	indianred	1.61353	0.871844	2.44095	2.83996	3.28244	3.23266	0	0.613532	1.58015	0.565597	0.238787	1.89142
Cluster-7410.8780	indianred	3.06867	4.49313	5.24413	3.12433	0.85599	4.80787	0	0	0.0565835	1.51096	2.03562	2.56071
Cluster-7410.81978	indianred	2.96717	2.73769	2.01436	1.83592	2.37295	1.59932	1.09085	0.722466	0.464668	1.78241	2.56071	0.454176
Cluster-7410.107389	indianred	3.17792	3.55213	2.31904	3.18745	2.44361	2.45943	1.10434	0.584963	0.565597	1.57531	2.11103	0
Cluster-7410.66529	indianred	1.08406	3.42626	2.59216	2.73118	4.28836	4.31976	2.50589	2.50843	1.99639	0	2.81147	0.505891
Cluster-7410.105099	indianred	5.4363	6.14507	5.95373	6.68103	7.1982	5.84147	3.49057	2.488	3.91648	1.70487	5.60733	5.15421
Cluster-7410.96577	indianred	3.31904	3.26754	6.04199	0.344828	3.47249	2.01436	0	0.765535	0.918386	0.214125	0	0.613532
Cluster-7410.23747	indianred	4.51602	6.64688	5.24146	5.36562	4.84599	2.52857	1.75702	0	1.60881	4.5472	2.80323	2.51602
Cluster-7410.30744	indianred	5.67469	5.71864	5.76792	5.65306	5.99367	4.70598	2.09761	3.41414	3.21723	2.8339	3.23573	2.44361
Cluster-7410.110285	indianred	2.03562	2.74201	4.05137	0.678072	0.344828	1.926	1.5008	0.632268	1.58496	1.1635	0.910733	1.86394
Cluster-7410.103471	indianred	4.91169	4.89918	5.69516	4.63981	4.50779	4.57652	2.37573	3.91169	3.54102	3.3147	3.46989	3.30159
Cluster-7410.84444	indianred	2.37016	2.59932	3.70155	1.74846	2.37573	1.99639	1.64155	1.59455	1.05658	1.01436	0.823749	1.75275
Cluster-20369.0	indianred	3.10266	4.44692	3.68818	4.20555	3.98823	4.18428	1.89142	2.22651	2.40599	2.9222	2.36457	2.31034
Cluster-7410.115521	indianred	1.15056	2.12763	1.89918	1.26303	0	0	0	0.659925	0	0	0	0
Cluster-7410.100590	indianred	3.11936	2.45154	2.01792	2.72028	3.53356	2.89336	0	0	0	3	2.03914	0
Cluster-7410.54981	indianred	1.5509	2.20163	2.63459	0.545968	0	0.411426	0	0.526069	0.344828	0	0	0
Cluster-7410.102400	indianred	4.62293	5.15259	5.11603	5.26978	5.69377	5.24565	1.64155	1.08406	1.21412	2.37573	4.29866	1.83188
Cluster-7410.12105	indianred	4.33485	4.9814	6.17612	1.4957	2.5008	2.31904	2.22033	1.20163	0.485427	0.226509	0.722466	1.24489
Cluster-7410.112209	indianred	5.28799	5.83036	7.60837	3.76022	5.37573	5.30706	2.70266	2.11103	1.30451	0.879706	3.17951	4.06178
Cluster-7410.43628	indianred	3.8953	3.91839	3.87086	3.01792	2.76129	1.1375	0.739848	1.22651	1.18903	1	1.26903	0.887525
Cluster-7410.18885	indianred	2.60644	2.81558	2.81558	2.36737	2.16672	2.8679	0	0	1.82375	2.16027	1.46989	1.17632
Cluster-7410.7371	indianred	4.35614	4.55275	5.81352	3.81044	4.31325	3.854	0.238787	1.24489	1.9222	0	1.76553	1.97085
Cluster-7410.82225	indianred	2.09761	1.81967	2.56071	2.59694	2.94111	0.863938	1.96347	2.22033	2.14078	1.0072	0.863938	0.214125
Cluster-7410.24642	indianred	4.34696	4.11853	1.72683	2.85997	3.67356	1.79909	0	0	0.31034	1.73118	3.849	0.495695
Cluster-7410.105178	indianred	0.941106	2.12102	0.879706	2.01078	2.29866	2.29278	0	1.73985	0.137504	1.1375	0.748461	1.08406
Cluster-7410.75417	indianred	3.58135	3.66221	3.45286	2.77189	3.18587	2.38128	1.15704	1.9222	1.87578	1.98914	1.47508	1.40054
Cluster-7410.49392	indianred	6.07532	5.99639	5.86344	4.14078	5.1152	3.02503	1.05658	1.11103	1.98185	3.74416	2.33342	0
Cluster-7410.15821	indianred	3.74308	3.55704	4.8334	2.44361	3.47768	2.41143	0	0.432959	1.3505	0.15056	0.815575	1.75275
Cluster-7410.44147	indianred	5.25965	5.28429	7.1416	4.13996	4.45022	4.41954	4.06264	3.08746	2.60644	1.30451	2.42492	1.91073
Cluster-7410.109221	indianred	1.54102	1.23266	2.82985	3.28392	3.71039	4.23802	1.92979	2.0072	0	0.62293	1.93734	1.27501
Cluster-7410.9213	indianred	2.31325	1.85997	3.12102	2.62059	3.57531	3.97085	0.238787	1.29866	2.18269	0.555816	0.815575	1.5509
Cluster-18966.0	indianred	1.41684	1.13093	2.37295	2.05311	2.59455	3.0993	0	0.516015	1.1375	0.124328	0.0703893	1.14405
Cluster-7410.118864	indianred	4.17712	4.74846	5.93168	2.87971	2.19219	2.66448	0	0.163499	0.321928	0	1.9486	1.30451
Cluster-7410.10903	indianred	5.43929	7.15401	5.77768	5.40599	4.8268	3.0993	1.89918	1.23879	1.85599	3.87774	1.25701	1.36737
Cluster-7410.122053	indianred	1.67807	1.76129	1.87971	3.02148	2.83996	2.5509	0.275007	0.344828	1.02857	0.137504	1.73985	1.70487
Cluster-7410.47007	indianred	5.21529	5.91624	5.8382	5.0798	5.10056	4.87036	4.63227	4.63633	3.91743	3.98003	3.59574	3.52857
Cluster-7410.20579	indianred	2.90881	0.722466	1.70929	1.53107	1.80735	1.29278	0	0	0.286881	0.526069	1.83592	0.111031
Cluster-13942.0	indianred	2.96532	2.79286	3.31034	1.64616	3.91552	2.77189	1.90689	0.669027	2.0036	0	1.61824	1.62293
Cluster-7410.67976	indianred	3.06178	4.30524	3.9644	1.72683	2.43296	3.50335	2.74201	3.52732	1.72247	1.57046	2.36457	2.95233
Cluster-7410.85661	indianred	4.8885	5.44493	5.66107	5.56285	5.31361	5.89093	3.88264	4.04701	2.8679	3.22651	4.20633	3.69822
Cluster-7410.102406	indianred	4.916	5.86518	5.75034	5.47216	6.13114	5.64241	2.46728	1.95977	1.30451	3.9279	5.05268	2.33628
Cluster-32013.0	indianred	1.0072	2.14731	1.30451	2.36457	1.04264	0.411426	0.201634	0.545968	0	0	0	0
Cluster-7410.7816	indianred	2.57046	1.56071	3.69488	3.94673	5.4663	5.56651	0	0.978196	1.31034	1.1177	1.79077	0.678072
Cluster-7410.8743	indianred	2.35332	2.74846	1.35614	0.83996	2.20163	0.0976108	0	0	0.226509	0.214125	0.757023	0
Cluster-7410.86821	indianred	1.20163	1.72247	3.08916	1.32769	0	0.443607	0.863938	0.526069	1.93357	0	0.9855	0
Cluster-7410.32126	indianred	4.23266	4.46923	5.48864	5.53699	4.96347	5.47606	2.70266	3.93829	5.00764	4.04002	4.89918	4.66562
Cluster-7410.83610	indianred	4.11103	3.79909	4.86839	4.47832	4.29572	5.20594	2.66221	2.488	2.80116	3.83895	3.05311	3.6893
Cluster-7410.11853	indianred	7.17383	7.1807	6.98709	5.47573	6.14078	5.42559	2.72247	4.23266	4.2032	4.10098	3.8268	4.16993
Cluster-7410.45517	indianred	1.0072	0.687061	2.79909	0.0565835	1.1375	0.0565835	0	0.214125	0	0.0565835	0	0.111031
Cluster-7410.5887	indianred	2.99458	3.05137	2.40599	3.69377	2.71149	3.21878	1.63691	2.38405	2.56071	0	2.82985	0
Cluster-7410.32949	indianred	0.722466	2.08406	1.86394	0.201634	0	0	0	0	1.69599	0.176323	0	0
Cluster-7410.88695	indianred	6.71328	7.13227	7.24717	5.15299	5.81301	6.3293	4.76607	3.80529	3.73118	4.88264	6.90737	5.70736
Cluster-7410.8212	indianred	3.48671	3.89239	4.17712	2.84398	2.82579	3.31759	0.669027	1.76129	1.42223	1.62761	1.51096	2.0072
Cluster-7410.97171	indianred	4.13258	3.46858	5.0027	1.50589	2.70708	2.74846	1.71809	0.464668	2.69822	1.17632	0	1.9222
Cluster-7410.67667	indianred	7.81538	8.64703	8.07162	8.14832	8.13458	7.39686	6.3978	6.85574	6.79129	7.30807	6.20653	6.29646
Cluster-7410.78314	indianred	6.80826	8.32634	6.88448	7.35076	6.80336	5.53574	3.51349	2.8953	3.72247	5.52042	3.59694	4.01792
Cluster-1184.0	indianred	0.799087	2.70487	2.24489	0	0	0	0	0	0	0	0	0
Cluster-7410.67038	indianred	12.7243	12.1832	10.7128	11.2074	11.4381	12.4607	8.53033	6.58466	8.49705	12.6419	6.99277	12.2639
Cluster-7410.10595	indianred	4.27947	4.32769	3.79909	4.3147	4.69377	4.6837	1.51096	1.05658	1.58496	4.03738	3.42626	0.85599
Cluster-7410.40578	indianred	5.70155	6.52293	6.87246	6.74497	6.22978	5.70874	4.80839	5.91982	5.32012	5.33342	5.34696	4.01257
Cluster-7410.24198	indianred	2.61589	2.52356	4.54411	1.42761	1.84398	1.38405	1.774	2.51854	3.0635	2.90304	1.40599	2.07724
Cluster-34726.0	indianred	2.76977	2.73335	1.85599	2.95047	1.25096	2.53107	1.70044	0.565597	1.65992	2.15056	0	2.09761
Cluster-7410.20971	indianred	3.4019	3.37156	3.52982	1.15056	3.33199	2.95606	0.978196	1.5656	2.49313	1.72683	2.28096	1.75702
Cluster-7410.12544	indianred	1.9855	3.29719	3.82579	3.36877	2.54597	3.12598	2.03914	2.24793	1.68706	1.90304	0.422233	0.286881
Cluster-7410.8799	indianred	3.28983	3.25096	3.48929	2.46728	3.51223	2.37016	0	0.790772	1.25096	2.47508	0	0.918386
Cluster-7410.10634	indianred	3.91361	4.19535	4.13996	1.5656	1.51602	3.0036	1.89918	0.963474	0.807355	3.2555	1.72247	1.79077
Cluster-7410.88960	indianred	5.34127	5.91337	5.81634	5.92861	5.99027	4.47573	2.41414	0.887525	1.0635	4.93074	7.3535	1.54102
Cluster-7410.87816	indianred	5.3978	5.17473	5.58916	3.21412	4.12516	3.07039	2.74631	3.42492	3.73227	2.09085	3.40327	2.53854
Cluster-7410.115831	indianred	2.70708	2.89724	3.74631	2.1635	2.49057	1.90304	1.40599	0.613532	0.678072	1.18903	1.33914	1.55582
Cluster-7410.90275	indianred	3.18903	3.51602	3.63807	3.27501	2.88753	2.68706	0.650765	0.773996	1.33342	1.43296	2.74846	1.28096
Cluster-7410.63837	indianred	10.2907	10.9393	10.6555	9.12267	9.13422	8.66917	7.79207	8.5549	8.76868	6.97487	10.1757	7.71301
Cluster-7410.117311	indianred	4.16752	5.21101	5.33735	4.19456	4.88801	3.96809	0.485427	1.43829	1.11103	2.34199	2.74631	1.35614
Cluster-7410.100411	indianred	1.81558	2.69377	1.72683	2.51096	2.65764	2.43029	0	0	1.37295	1.41684	3.42492	0
Cluster-7410.10711	indianred	5.83188	5.43563	5.91097	5.13873	4.52168	2.5435	0.15056	0	0.613532	0.941106	0.298658	0
Cluster-32543.0	indianred	0.687061	2	1.99639	2.04614	2.35614	1.33342	1.18903	0	2.03914	0.263034	0.31034	0
Cluster-7410.19833	indianred	5.2817	5.83441	5.49281	3.39643	3.54473	1.27501	0.650765	0.941106	1.27501	2.49313	0.933573	1.02857
Cluster-7410.10954	indianred	1.58015	1.03562	2.68032	1.73118	0.739848	1.57531	0	0	0.925999	1.20163	2.0036	0.464668
Cluster-7410.6665	indianred	2.02503	2.90304	2.58736	0.378512	0.739848	0.422233	0	1.73552	0.333424	0	0	0.250962
Cluster-7410.67931	indianred	2.29278	2.23266	1.80323	1.23879	2.15056	1.22033	0	0	0	0	0	0
Cluster-7410.102411	indianred	4.87823	5.0781	5.1635	5.03782	5.47021	4.87381	2.15381	1.9222	2.07724	3.09255	5.12639	2.17951
Cluster-7410.22995	indianred	4.63691	3.82579	2.16993	4.29939	0	3.2555	0	0	0	0	5.03738	0
Cluster-7410.107623	indianred	1.98914	1.62293	2.37016	1.11103	2.55827	2.26903	0	0	1.63227	2.34483	0.650765	0.879706
Cluster-7410.117973	indianred	3.31325	4.08746	3.9982	4.14323	3.43429	1.40054	1.1177	0.933573	1.05658	1.37295	0.879706	0.464668
Cluster-7410.35521	indianred	4.20867	4.12928	4.91648	3.92695	4.21956	4.04439	2.91456	3.0054	3.26003	1.85599	3.21412	3.17313
Cluster-7410.20275	indianred	0.594549	1.38405	2.40054	1.73985	1.28096	0	1.26303	0	0	0.536053	2.47249	0
Cluster-7410.84190	indianred	1.97085	1.74846	2.29572	1.58496	0.526069	2.30451	0.516015	0.378512	0.201634	1.89918	0.464668	1.35614
Cluster-7410.94670	indianred	5.03078	4.66505	4.45878	4.74953	4.10266	4.11603	2.93923	2.30743	2.98732	3.40463	3.21257	3.11603
Cluster-7410.45672	indianred	4.43829	4.1819	5.1206	3.86888	2.93923	3.88264	2.8679	3.40054	3.42492	2.80735	1.73985	3.36457
Cluster-7410.108464	indianred	3.24184	3.51979	4.59813	2.79909	3.55949	2.50589	1.48543	0.910733	1.55582	1.75275	3.89336	1.32769
Cluster-7410.100902	indianred	6.15805	6.09001	6.80038	5.07039	6.72969	5.43062	4.12267	2.15381	2.86987	3.66221	6.93062	1.82375
Cluster-7410.118585	indianred	0	0	7.09835	0	0	0.275007	0	0	0	0	0	0
Cluster-7410.81580	indianred	2.48027	2.774	2.46205	1.23879	2.69377	1.38405	1.49057	2.63691	0.356144	0.871844	0	0.565597
Cluster-7410.36006	indianred	7.17682	7.30003	9.12756	4.35544	6.20222	6.63807	0.505891	2.81762	5.06307	2.23573	2.74846	5.478
Cluster-7410.101868	indianred	1.16993	2.37295	5.17991	0	1.49057	0.925999	0.594549	0	1.36737	0	0	0
Cluster-7410.49606	indianred	5.62965	5.76739	6.01948	5.29278	4.82018	5.69153	3.45812	4.3147	4.68313	2.774	4.13914	4.86196
Cluster-7410.70610	indianred	3.18745	4.84398	3.22188	4.31252	5.5744	4.0781	1.80323	2.49057	0.594549	2.58256	3.90497	3.14568
Cluster-7410.4509	indianred	0.799087	2.54597	2.6893	1.90689	0.879706	1.22033	0.226509	1.20789	1.23266	0.495695	0.238787	0.879706
Cluster-7410.105617	indianred	2.40327	4.36597	3.6311	3.63575	2.73335	3.25399	2.0635	1.22651	1.18269	3.14405	3.1811	3.50843
Cluster-7410.24336	indianred	2.81762	3.35332	4.24031	0.948601	1.61353	2.12102	0.956057	0.992768	2.39232	1.39506	1.36737	2.37016
Cluster-7410.116570	indianred	3.62644	3.50843	4.48478	2.79701	2.34767	2.04963	3.0635	1.85599	2.44361	2.40327	1.82375	2.30743
Cluster-4393.1	indianred	1.63227	2.23879	2.45681	0.815575	1.78241	1.25096	0	0.443607	1.05658	0	0	0.238787
Cluster-7410.51247	indianred	3.25852	3.43296	4.23573	3.17153	4.61412	3.4489	2.12763	2.44361	2.08746	2	3.30743	3.28983
Cluster-28744.0	indianred	3.06867	2.64155	3.58135	0.555816	1.76977	1.1375	0.485427	0.356144	0.0840643	0.748461	0.678072	1.26903
Cluster-7410.12144	indianred	2.79701	2.04614	0.536053	1.68706	0.879706	0.31034	0	0	0	0	0.389567	0.687061
Cluster-7410.69537	indianred	7.87486	7.81884	7.74315	7.2292	7.93422	7.24935	5.84222	5.9939	6.89312	5.14445	6.33396	6.19436
Cluster-7410.38732	indianred	2.82985	4.07724	3.0054	3.9644	3.28836	3.48027	0.298658	0.9855	2.89918	0.910733	2.5008	2.78869
Cluster-7410.48728	indianred	7.50478	7.47168	8.07227	7.66839	7.9507	7.48712	6.393	6.45105	5.3837	5.9279	6.17712	6.32337
Cluster-7410.11101	indianred	2.82171	3.55213	2.79077	2.96532	3.03738	2.12763	0	1.44361	0.757023	0.495695	1.51602	0.0840643
Cluster-7410.28907	indianred	3.16672	4.75916	4.05485	4.36667	4.62761	3.42492	0	0.970854	1.82782	3.75702	1.33914	2.28392
Cluster-7410.4895	indianred	2.47508	1.83188	1.81147	1.94486	1.34483	1.774	0	0	0	1.59455	1.774	2.36177
Cluster-7410.98466	indianred	3.12267	3.40463	3.96625	2.66221	3.39643	4.29499	2.94486	0.678072	1.73552	1.67807	1.4957	2.09085
Cluster-7410.109006	indianred	4.36247	5.40088	6.09128	3.85	2.88753	4.49697	3.73444	1.23266	1.33342	0.555816	1.28688	3.83996
Cluster-7410.114509	indianred	1.34483	1.95977	1.88753	0.238787	2.37016	1.29866	0	0	0.15056	0.214125	0.432959	0.238787
Cluster-7410.26971	indianred	2.21412	2.12433	2.11437	1.52607	2.13093	2.12433	1.07724	0	0.941106	0.505891	0	0
Cluster-7410.5603	indianred	1.33342	1.46989	1.65535	2.09424	3.32912	1.36737	0.411426	0.687061	0.799087	1.27501	1.72683	0.263034
Cluster-7410.72587	indianred	6.39283	5.95093	5.34234	5.30451	6.16692	5.26716	3.07039	2.87774	3.28096	4.84449	6.21665	3.81147
Cluster-7410.7069	indianred	3.08236	2.80735	2.49825	3.29866	3.87283	2.50589	1.42223	0.516015	0.722466	1.78241	2.57773	1.17632
Cluster-7410.20262	indianred	3.55827	3.61824	4.41886	2.82985	3.72792	2.27501	2.5008	2.48543	1.68706	1.58496	1.12433	1.76977
Cluster-7410.36672	indianred	2.70929	2.89724	2.43829	4.13175	4.16832	3.66903	0.956057	0.575312	1.88753	2.10434	4.05745	2.04614
Cluster-7410.11854	indianred	5.1177	5.05094	6.21296	4.16912	5.2555	4.31615	2.11437	3.49442	2.04963	2.91073	2.40599	1.74416
Cluster-7410.22790	indianred	3.5509	3.93546	5.02989	2.9855	3.89433	3.28244	1.11103	1	1.75702	1.90304	2.18269	2.37295
Cluster-7410.7110	indianred	4.1914	3.36877	4.67694	0.526069	3.16027	1.35614	0.475085	2.70044	2.93546	0.941106	1.18903	1.18269
Cluster-40771.0	indianred	2.71809	2.37573	3.04439	0	0	0	0.321928	0.250962	0.432959	0	0.176323	0.176323
Cluster-7410.86129	indianred	3.10601	3.05311	6.18785	4.09592	5.03386	3.14405	2.95606	3.10769	2.70266	2.22651	2.31615	1.38957
Cluster-7410.24311	indianred	3.84097	3.66107	4.94673	4.47573	4.52669	4.29057	2.1375	0.941106	1.78241	1.9782	0.298658	1.45943
Cluster-7410.105050	indianred	3.61117	3.39643	3.17792	2.46467	2.50335	2.04963	0	0	2.16027	2.77189	0	1.81558
Cluster-7410.59155	indianred	4.96301	4.80012	6.15137	4.66676	4.05832	4.34554	2.89724	3.04789	4.19771	2.93734	3.79077	4.31325
Cluster-7410.42364	indianred	2.42761	1.60881	3.08236	2.89142	2.20477	2.95606	1.83592	0.739848	1.08406	1.15056	0	3.54597
Cluster-7410.33500	indianred	3.30743	3.5097	2.26303	2.91648	3.41143	1.95977	0.344828	1.94111	0	1.48543	2.69377	2.54844
Cluster-7410.116809	indianred	3.01614	3.72028	2.35896	4.28466	2.50843	1.9855	0	1.46989	0	2.88166	1	0.584963
Cluster-7410.11614	indianred	1.05658	1.10434	4.77241	1.52105	1.81558	0.903038	0	0	0	0	0	0
Cluster-7410.116476	indianred	3.70708	3.86295	2.37295	3.64386	0	3.2765	0	0	0	0	0	0.0285692
Cluster-7410.33866	indianred	3.14241	2.7137	3.03738	1.99639	2.65535	1.82375	1.72247	0.695994	2.04963	1.91073	1.66903	0
Cluster-7410.11564	indianred	3.91743	3.08406	4.32121	5.31542	6.0555	6.26959	0	2.22342	2.35614	0.495695	2.20789	3.32193
Cluster-7410.31686	indianred	5.62059	5.45582	7.06026	4.09001	3.86592	4.10014	0.238787	2.90497	3.56682	2.63923	2.9222	3.42626
Cluster-7410.94870	indianred	4.13258	4.19219	6.30579	3.30597	4.60348	1.79494	0.632268	0	0.201634	0.0976108	0	0
Cluster-7410.46552	indianred	7.66569	8.2636	6.83453	9.24265	7.78856	7.88013	5.06178	6.32535	6.31777	8.17413	7.23936	6.25285
Cluster-7410.18074	indianred	5.57622	6.76567	6.5598	6.3203	5.46989	4.81147	3.96162	3.51475	3.97269	3.21101	3.19849	1.9486
Cluster-7410.98253	indianred	0	1.9782	2.86592	0.713696	0	1.47508	1.32769	1.38405	0	0.970854	0	1.80323
Cluster-12011.0	indianred	0	0.831877	3.06695	0	0	0	0	0	0	0.678072	0	0
Cluster-7410.105162	indianred	7.45533	6.93958	7.69627	6.05441	5.88679	5.35473	3.08406	2.28392	2.57531	3.55582	3.853	2.36177
Cluster-7410.44614	indianred	5.28503	5.2502	4.46923	5.78136	5.17033	5.85599	2.38405	0	1.53605	3.01614	6.90521	2.28392
Cluster-7410.19527	indianred	1.54597	1.18903	1.95606	2.94298	3.89336	4.91456	0.163499	0	1.09761	1.18269	1.66448	0.0976108
Cluster-7410.102505	indianred	4.87676	4.71754	6.48462	5.51696	6.99831	5.64587	3.30159	4.26003	3.74846	4.71589	5.83618	3.59096
Cluster-525.0	indianred	1.41684	2.65764	0.731183	1.55582	1.12433	0.432959	0	0	0	0.464668	0.189034	0
Cluster-7410.84926	indianred	0	0	2.79701	1.59932	2.41143	0.948601	0.613532	0	0	0	0	0
Cluster-7410.15800	indianred	1.36737	1.13093	3.42358	1.54102	2.24184	0.963474	0	1.4957	1.4957	0.536053	0.201634	0.15056
Cluster-7410.87193	indianred	6.83996	6.67892	7.01302	7.49633	6.43179	7.61471	3.36877	3.47508	4.56255	4.74039	6.67115	5.00988
Cluster-7410.48732	indianred	5.34021	5.81506	6.82439	6.16571	6.85686	6.32661	5.25852	5.06048	4.42291	4.01436	5.22419	4.26454
Cluster-7410.23206	indianred	5.07382	4.90497	5.27724	4.85649	5.33628	5.05224	1.98185	2.34767	3.91073	2.94486	4.74524	3.96255
Cluster-7410.107182	indianred	1.97085	2.96532	2.99639	2.0635	2.42223	1.80735	0.475085	0.432959	0.722466	0.863938	1.07724	1.46989
Cluster-7410.115750	indianred	2.67356	2.53356	3.89045	1.08406	2.01078	1.1177	0	0.250962	1.45418	0.367371	0.176323	1.33342
Cluster-26485.0	indianred	2.46989	1.43296	2.85	1.64616	2.68032	0.879706	0.0976108	0.847997	0.214125	0.321928	1.62293	0.0285692
Cluster-7410.112380	indianred	4.10014	4.35544	4.43029	4.12681	3.93074	3.30159	2.48027	1.8679	2.55336	3.65535	2.68257	2.31904
Cluster-7410.24081	indianred	5.54009	4.41616	3.38957	4.27724	4.75542	3.24031	0.238787	0.238787	0.0840643	3.82782	3.63923	0.124328
Cluster-7410.12159	indianred	2.18587	1.79909	2.43829	0.765535	4.04701	3.06178	0	0	0	0	0.748461	1.59455
Cluster-7410.90716	indianred	5.13996	4.63343	5.81967	5.85025	5.47832	4.58736	4.60526	2.64155	3.39506	4.2555	4.60288	4.05485
Cluster-7410.107639	indianred	4.97911	5.01703	6.12267	6.10643	6.86059	5.88972	4.87971	4.41414	4.67694	4.78293	5.38128	4.21023
Cluster-7410.57900	indianred	2.41414	3.11437	3.08236	2.34767	2.51096	1.5509	1.12433	1.32769	1.1375	0.516015	0.748461	0.887525
Cluster-7410.112315	indianred	3.99186	4.85499	3.9486	1.79494	1.0072	3.73552	0.356144	0.137504	0.687061	3.18745	0.765535	0.250962
Cluster-7410.11699	indianred	4.03562	3.85997	5.77004	1.9222	3.25096	1.45943	0	0.15056	0.903038	0	0.0426443	0.575312
Cluster-7410.74433	indianred	6.06113	6.50589	5.89433	6.29205	6.21315	5.88093	4.51665	4.20555	4.5097	5.05007	4.47573	4.40463
Cluster-7410.114851	indianred	5.53201	5.89142	5.51475	0.632268	0.321928	0.722466	0	0	0	1.10434	0	1.04963
Cluster-7410.21703	indianred	4.9486	4.58256	3.90207	5.17153	4.32625	4.41954	2.69377	2.5509	2.74846	4.11936	5.50494	2.74846
Cluster-7410.115634	indianred	3.58976	4.08321	3.40735	1.85599	1.46467	2.31904	1	1.93357	1.54597	0	0.432959	1.43829
Cluster-7410.47532	indianred	4.44427	4.23419	5.32085	4.76235	5.02636	4.99322	2.06005	2.85798	3.93734	4.06867	4.65935	3.82171
Cluster-7410.8306	indianred	2.0321	3.40054	3.09761	2.90689	2.68706	2.73769	1.58015	1.83996	1.5008	1.33914	0.485427	0
Cluster-7410.56261	indianred	6.64976	6.75942	7.25955	5.67638	5.57077	6.2386	4.20163	5.22033	5.94883	4.35403	4.80787	5.61471
Cluster-7410.98877	indianred	2.67129	2.80323	3.78555	3.26604	3.46989	2.59216	1.76977	2.17313	2.15381	1.48543	4.42761	1.42223
Cluster-7410.26335	indianred	5.10266	4.27501	2.97636	3.76341	3.20163	3.31179	0	1.09761	0	2.57531	4.25172	1.65535
Cluster-7410.18417	indianred	1.95606	2.8339	2.85798	1.40054	2.60881	0	1.1635	0	0	1.76129	0	1.38405
Cluster-7410.109940	indianred	2.20789	1.74416	2.57289	1.95233	2.40599	2.50843	0.333424	0.613532	0.124328	0.790772	1.15704	1.77821
Cluster-7410.11241	indianred	1.49057	3.09424	2.14731	1.43296	0.948601	0.925999	0.807355	0.432959	0	0	0.333424	0
Cluster-7410.13178	indianred	2.13422	1.64616	1.80735	0.613532	1.27501	1.7137	0.298658	0	0	0	0	0
Cluster-7410.39529	indianred	2.4957	2.25096	5.04614	2.72247	0	3.24336	2.97636	2.53356	1.12433	1.80735	0.799087	0.992768
Cluster-7410.118148	indianred	3.43296	3.53978	3.75596	2.57773	2.28983	2.0321	0.831877	1.58496	1.54597	0.604071	0.641546	0.584963
Cluster-7410.93152	indianred	1.47508	2.48027	4.29572	1.28688	2.68482	2.16672	1.79077	0.970854	0.83996	0	1.50589	0.15056
Cluster-7410.8630	indianred	1.28688	1.95233	2.48543	2.09085	3.06178	0.956057	0.214125	0.321928	0.356144	0.443607	0.992768	0.464668
Cluster-7410.24097	indianred	1.82782	2.47249	0.613532	2.76129	1.97085	0	0.773996	0	0	2.14731	0	2.25701
Cluster-7410.29704	indianred	6.03056	5.95907	3.08066	0.687061	5.3978	4.42291	0.286881	0	0	1.54102	0.669027	1.26903
Cluster-7410.44649	indianred	4.39438	4.86344	5.08619	4.91217	4.56742	4.65992	2.35896	2.926	2.31034	1.85599	3.66107	1.56071
Cluster-7410.23506	indianred	2.7845	1.43296	2.45154	2.7137	1.80735	0	1.78241	0	0	0	1.76553	1.1375
Cluster-7410.42347	indianred	6.79129	7.1336	8.82012	8.03315	7.62454	8.76653	4.23189	4.2502	6.10434	5.52419	6.3773	6.92315
Cluster-7410.107055	indianred	2.87184	2.3978	1.20163	1.86394	3.16189	1.24489	0	0	0	2.4489	0	0
Cluster-7410.68058	indianred	6.74524	6.96058	7.03276	7.83131	7.81378	7.05745	4.51033	5.88947	6.64616	6.36842	6.488	5.68622
Cluster-7410.29507	indianred	2.41414	4.21878	3.28688	3.76765	3.75061	2.87381	0.367371	0.31034	1.15704	3.0321	0.378512	1.3505
Cluster-7410.32272	indianred	2.53854	2.77189	4.03474	2.50589	1.37851	1.87184	0.0285692	0.298658	1.65535	0.903038	0.475085	2.09761
Cluster-31885.0	indianred	1.28688	2.37295	3.51096	1.05658	3.1177	0.201634	0	0	0	0	0	0
Cluster-7410.98920	indianred	4.4019	4.53107	4.34554	3.70155	4.35262	2.92979	2.49825	1.43829	2.18587	4.15462	4.95373	2.28983
Cluster-7410.52837	indianred	2.08746	2.37573	2.76977	2.69377	2.19535	1.35614	1.03562	2.4489	2.35332	0	0	0
Cluster-7410.91405	indianred	4.16993	3.80012	3.45681	3.51349	4.59634	3.55336	0.584963	2.926	1.54597	3.52482	0.879706	1.81558
Cluster-7410.23244	indianred	3.09255	3.02503	2.78869	0	1.65992	0	0	0	0	1.23879	0	1.51602
Cluster-7410.44974	indianred	4.90352	5.6314	5.00495	4.22651	3.81147	4.18666	0.847997	0.604071	2.21723	2.47249	4.03738	2.42761
Cluster-7410.47297	indianred	5.05918	4.96486	4.68145	5.57894	5.14649	5.59305	0.632268	2.54102	2.926	1.30451	2.20477	2.72901
Cluster-7410.122331	indianred	1.28688	0.238787	1.09761	2.17313	2.29866	3.74953	0.111031	0.367371	0.226509	0.575312	0.163499	0.163499
Cluster-7410.87209	indianred	4.44758	4.67129	5.65564	4.1334	4.91743	3.854	0.485427	1.38405	3.20633	1.26903	2.60644	3.60644
Cluster-7410.121425	indianred	1.70487	3.06523	2.23573	3.48929	1.62293	1.848	0.400538	0.536053	0.925999	0.495695	3.38267	0.286881
Cluster-7410.11639	indianred	2.59694	2.77189	4.26903	1.20163	1.9782	1.89918	0.978196	1.51602	1.926	1.09761	0.978196	1.81147
Cluster-7410.116207	indianred	3.81967	3.76235	4.43829	3.02503	3.30012	2.5008	0.0285692	1.09085	1.96717	1.19535	2.94111	3.09085
Cluster-7410.55850	indianred	3.88557	4.3978	3.38128	2.38128	5.00225	3.43829	1.73552	2.41414	0.933573	2.40871	4.15056	3.43563
Cluster-7410.61912	indianred	4.84348	4.22419	3.31325	2.34483	3.29131	2.21723	0	0	1.02148	1.94486	3.29866	1.46467
Cluster-7410.120650	indianred	3.09592	3.40735	3.27501	2.10434	2.14405	1.0635	0	0	0	0.250962	0.641546	0
Cluster-7410.54061	indianred	3.6311	3.58135	4.46467	4.43829	5.23419	2.85599	1.94111	2.95047	2.94486	3.47119	4.75328	2.85997
Cluster-7410.116678	indianred	3.32625	3.60763	4.70487	4.50398	4.66278	4.33056	2.69599	2.04963	1.94111	2.62761	3.48543	0.650765
Cluster-7410.37667	indianred	3.28836	2.76341	4.39643	4.18269	3.65878	2.58496	1.79494	3.4489	2.91073	0.411426	2.24793	0
Cluster-7410.113808	indianred	3.01257	2.8679	4.63459	4.04614	4.35403	4.39985	1.22033	2.20163	2.26003	2.59932	1.84398	3.40599
Cluster-7410.39269	indianred	2.56803	2.80941	2.9982	2.43829	2.87774	1.54102	0	2.16672	0.321928	2.46989	0	1.65076
Cluster-7410.40479	indianred	6.03056	6.07852	5.60703	5.32121	5.51728	4.65306	3.83693	5.00854	3.65076	4.00988	3.47508	2.9222
Cluster-7410.58935	indianred	5.17193	5.65335	6.12825	5.69042	5.55857	6.25682	3.90497	3.26003	3.79597	4.9514	5.92647	5.39575
Cluster-7410.6660	indianred	0.713696	3.3978	3.19377	0	0	0.831877	1.33914	0.298658	0.201634	0.275007	0	0
Cluster-7410.108139	indianred	2.64847	3.16027	3.38128	2.88947	3.23266	2.83188	0.807355	2.56071	3.06695	1.99277	2.15381	1.25701
Cluster-7410.22435	indianred	3.69377	4.06867	4.31759	3.6427	3.53107	2.98732	2.73552	2.05658	2.59932	1.11103	1.91073	1.41684
Cluster-7410.28099	indianred	3.52231	3.40599	3.72028	3.85599	3.34625	2.89918	1.13093	2.74201	2.43029	1.95977	2.35332	2.34767
Cluster-7410.100443	indianred	4.08746	4.03826	3.63227	4.1811	4.16832	4.43496	2.18903	0.823749	0.765535	3.74416	3.09255	2.06005
Cluster-7410.84968	indianred	8.4482	8.71682	10.0575	6.8426	7.67518	7.17602	4.66448	5.50367	7.18656	5.32661	4.76075	6.91289
Cluster-7410.44557	indianred	4.48929	5.82477	6.02059	6.63227	5.54628	7.20114	2.17632	3.30012	1.926	1.70487	4.12184	0
Cluster-7410.16262	indianred	3.26754	2.80941	2.88166	4.23573	3.94767	0.641546	0.956057	0.731183	0.903038	0	0	1.26303
Cluster-7410.95819	indianred	2.04963	2.58496	2.80735	2.38681	2.88166	2.50335	0	0	0.9855	2.35896	2.35332	1.9782
Cluster-7410.84028	indianred	3.0321	1.82782	2.31615	2.88362	2.37016	3.55213	0	0.790772	2.22651	2.29572	2.79286	2.852
Cluster-7410.22775	indianred	2.4957	3.33771	4.44427	2.41414	2.95977	1.31615	2.17632	1.5509	2.19219	0	2.67129	2.91265
Cluster-7410.82749	indianred	6.76315	6.74187	6.74241	7.6893	7.3557	6.84348	5.15259	5.06867	5.78738	6.42475	7.49665	5.81019
Cluster-39789.0	indianred	1.82375	2.26604	2.65535	1.37295	1.37851	0.378512	0	0.422233	1.54597	0.632268	0.333424	0.748461
Cluster-7410.109771	indianred	2.57531	1.96717	2.57289	2.31325	2.7866	1.31034	0.495695	1.05658	0	1.65992	2.21412	2.13422
Cluster-7410.22763	indianred	1.20789	0	1.28688	1.69599	3.01078	2.9241	0	0.695994	0	1.07039	1.29278	0.790772
Cluster-7410.6128	indianred	3.95513	3.93263	3.49442	4.00988	2.44095	4.14323	1.07724	2.55336	1.26903	3.60881	3.35332	3.86295
Cluster-7410.22557	indianred	2.0036	2.30451	1.40054	0.978196	2.73335	2.64155	1.40054	0.632268	0.201634	1.4489	1.19535	0.659925
Cluster-7410.19836	indianred	6.21412	6.81609	6.65507	3.97636	4.41886	1.91456	1.58976	1.42761	2.10434	3.61706	1.10434	2.27501
Cluster-7410.22123	indianred	2.20163	1.87184	0.613532	2.18269	4.5435	2	0	0	0	0	2.58736	0
Cluster-7410.72713	indianred	3.43162	3.12433	4.27798	3.78031	3.79597	2.95977	2.65992	1.23266	3.02326	2.08746	3.03034	3.01614
Cluster-7410.34927	indianred	5.05485	5.43329	5.3302	5.32445	4.46793	5.08066	1.27501	1.48027	2.65535	5.39369	4.41346	4.31615
Cluster-7410.10719	indianred	5.57652	6.0148	5.92458	5.18468	4.93499	2.848	1.87971	0.526069	0.83996	2.23266	2.16993	0.632268
Cluster-7410.42621	indianred	6.58301	6.82909	5.21645	5.64155	6.0376	4.09677	0.15056	1.20163	1.61353	3.70487	0.782409	1.52607
Cluster-7410.48906	indianred	7.33753	7.57962	7.38483	5.98573	6.6499	6.0766	5.36912	5.91097	6.45878	5.41583	5.53356	5.08194
Cluster-7410.120930	indianred	2.90111	1.46467	2.82375	2.59932	2.75489	2.64155	0.31034	1.19535	0.226509	1.83188	2.5008	1.0635
Cluster-7410.93521	indianred	3.1375	2.68482	4.21257	2.44626	2.9855	2.59216	1.67807	1.87184	2.04614	1.4489	1.07724	0.594549
Cluster-2893.0	indianred	1.4489	1.4489	2.37295	0.163499	0.111031	0.226509	0	0	0	0	0	1.1177
Cluster-7410.10887	indianred	6.34376	7.08066	6.19377	4.03562	4.32481	4.13011	0.722466	1.58496	1.29866	3.54844	1.03562	1.60881
Cluster-7410.61487	indianred	3.38543	3.19061	4.40599	2.50843	1.52607	2.47768	1.95233	2.93546	2.9542	2.96901	0.9855	2.47249
Cluster-7410.98501	indianred	7.77248	7.86158	7.75562	8.80061	9.28425	8.88871	4.90352	3.38405	4.29939	5.41886	7.83983	5.19298
Cluster-1374.0	indianred	1.16993	1.09761	3.62527	0	1.26303	2.08746	0	0	0	0	0	0
Cluster-7410.116684	indianred	1.64616	2.11103	2.58015	0.344828	0	0	0	0	0.333424	0.443607	0.0840643	0
Cluster-7410.101737	indianred	2.58015	2.29866	1.53107	3.0036	3.17313	1.49057	0.594549	1.64616	1.46467	1.28096	2.74416	0.650765
Cluster-7410.94869	indianred	4.9514	4.89482	7.40616	4.02148	5.82043	2.97453	1.31615	0.422233	0.722466	0.321928	0.739848	0.411426
Cluster-8949.0	indianred	1.57531	0.250962	0.956057	2.9241	2.72247	3.45812	0	0	0.613532	0.443607	1.41143	0.495695
Cluster-7410.775	indianred	0.790772	2.02503	1.97453	2.50335	1.28688	1.17632	0.432959	0.807355	0	0	0	0
Cluster-7410.52430	indianred	5.24793	5.57924	5.49665	5.30998	4.69321	5.34305	2.8953	3.27501	3.43563	2.43829	3.67016	2.68032
Cluster-7410.62633	indianred	9.55557	9.76187	10.5506	8.93207	9.29363	9.78542	8.15284	8.07387	8.54458	7.56552	8.09101	8.73044
Cluster-7410.88660	indianred	4.23802	4.49121	5.01033	4.72301	4.0045	3.96255	3.42626	2.42223	2.40327	3.8166	4.02237	3.14405
Cluster-38032.0	indianred	2.47768	1.76977	2.07039	1.71809	0.992768	1.44361	0	0	1.07724	0	0	1.68706
Cluster-7410.97474	indianred	0.773996	1.83996	2.15704	3.10769	2.32481	2.64155	0.713696	0.176323	0.62293	1.02857	1.99639	1.38957
Cluster-1296.0	indianred	0.454176	1.40599	2.57531	0.367371	1.7137	0.31034	0	0	0	0	0	0
Cluster-7410.57246	indianred	3.08576	3.05658	4.51728	3.94392	3.72901	3.89045	2.10098	1.57531	1.1635	1.05658	1.83592	1.1375
Cluster-7410.114266	indianred	3.22033	3.64962	5.26941	2.1375	3.36737	2.88947	0	0.454176	2.04614	0.594549	1.90304	1.23266
Cluster-7410.35915	indianred	1.0072	1.65535	3.36877	2.50589	2.1177	2.10434	0	0	0	0.536053	0.650765	1.7137
Cluster-7410.79790	indianred	8.11956	7.60755	8.01976	6.63459	7.07103	6.02835	3.22342	5.89045	6.40037	5.71946	7.61272	2.87381
Cluster-28415.0	indianred	3.43429	2.7761	3.24031	1.9855	1	2.17313	0.137504	1.08406	0.565597	0.799087	1.02148	0.687061
Cluster-7410.104540	indianred	0.992768	2.36457	1.98914	1.97453	1.05658	3.43962	0	1.02148	0	1.9222	0.807355	0.464668
Cluster-7410.55275	indianred	7.12205	7.06307	7.76248	6.62746	5.63227	6.79857	5.01257	5.3427	5.43429	5.75007	4.17632	5.52074
Cluster-7410.114591	indianred	2.13422	2.55336	2.88362	0.956057	1.52607	1.88362	0.748461	0.137504	0.422233	1.40599	1.45418	0.485427
Cluster-7410.22804	indianred	4.04876	4.0993	3.49185	3.63807	3.2765	4.07296	3.0054	1.69599	2.07724	2.70929	3.9222	3.93546
Cluster-7410.114417	indianred	4.36737	3.21723	2.87381	2.88166	3.5373	1.33342	0.650765	0.163499	0.443607	1.774	1.4957	1.25701
Cluster-7410.86923	indianred	2.88947	2.82375	2.92029	4.7126	4.13258	3.76447	0.765535	0.432959	0.422233	2.37851	2.32769	0.613532
Cluster-7410.103366	indianred	1.30451	2.11103	1.51096	0	1.52607	0.31034	0	0	0	1.99277	0	0.356144
Cluster-7410.103682	indianred	5.21023	4.72083	6.46041	3.01257	4.63981	4.77716	1.21412	0.765535	2.21723	3.14731	1.54102	1.71809
Cluster-7410.113413	indianred	3.73227	5.83415	3.82477	3.28836	2.40054	3.27501	0.925999	1.52105	1.44361	3.04089	3.2032	1.80323
Cluster-7410.101576	indianred	3.58496	3.98914	4.46205	4.95884	4.68482	5.26828	1.80323	1.72247	1.05658	3.17313	4.17951	1.46989
Cluster-7410.41122	indianred	1.85599	2.45418	2.78869	2.58976	2.40327	1.49057	0	0.62293	1.20789	2.26903	1.774	2.82782
Cluster-7410.24555	indianred	5.95187	6.11061	6.28707	6.1536	4.92267	5.13217	4.30451	3.52356	4.50208	4.3147	5.49761	5.14119
Cluster-7410.107484	indianred	2.91648	3.23113	5.0387	2.7845	2.90689	3.26303	0.238787	1.0635	1.73552	1.75275	1.926	1.96347
Cluster-7410.13255	indianred	5.16631	5.29094	6.75982	3.87381	4.87184	2.7866	0.0703893	0.189034	0.956057	0.0426443	0.378512	1.26903
Cluster-7410.10257	indianred	1.38957	1.67356	1.86394	2.88947	3.01257	4.13586	0.176323	0.356144	0.641546	1.7137	1	0.356144
Cluster-7410.107340	indianred	3.13914	2.852	2.88557	4.98823	3.47768	4.24641	0.0976108	0.687061	0.978196	1.32193	3.31179	1.72247
Cluster-7410.44533	indianred	2.82579	3.36177	4.11437	2.23879	2.70929	1.38957	3.65421	3.51728	3.0018	0.62293	2.12102	1.23266
Cluster-7410.11208	indianred	1.72247	3.37295	0.85599	2.91265	2.31325	0	1.84398	0	0.536053	0	0	0
Cluster-7410.10532	indianred	6.08279	6.63503	5.85449	5.13299	5.33914	4.66221	0.226509	2.92979	3.18428	2.4957	1.64616	4.35896
Cluster-7410.54932	indianred	4.87627	4.76235	5.90183	3.64962	4.81044	4.67976	3.29719	3.61589	4.67016	2.53356	2.95047	4.01703
Cluster-7410.103178	indianred	4.73118	4.74147	4.25927	4.41346	4.59395	4.35755	2.04614	0.748461	0.604071	3.45549	5.50716	1.79494
Cluster-7410.19718	indianred	2.774	2.72247	3.51349	4.4957	4.14568	3.46858	0.0565835	0.704872	1.04963	0.887525	3.22497	2.74631
Cluster-7410.19998	indianred	1.28688	6.3025	3.73985	5.80374	5.11811	2.42492	0	0	1.23879	3.30012	0	0
Cluster-7410.95078	indianred	1.58496	2.13093	2.87971	1.9222	1.1177	1.43296	0	0.495695	1.96347	0	0	1.23266
Cluster-7410.76014	indianred	7.32085	7.26978	5.17672	6.56392	6.12453	3.68145	2.17951	3.17951	3.76765	6.3311	2.76765	6.11312
Cluster-7410.102697	indianred	3.16672	3.19219	3.47119	4.93499	4.37851	5.41041	2.53854	2.04963	2.98003	2.82375	3.42492	3.61941
Cluster-7410.89881	indianred	4.23496	4.0505	3.10098	3.14405	3.74524	4.75489	1.48543	1.79494	2.12433	1.852	2.30159	2.60881
Cluster-7410.80360	indianred	6.47606	6.62936	6.93664	6.93275	7.07189	6.58571	4.21956	5.40054	6.60214	6.25493	6.83756	5.16229
Cluster-7410.11273	indianred	1.25096	1.52607	2.65764	1.09761	0.925999	0	0	0	0	0.189034	0.713696	0.555816
Cluster-7410.24282	indianred	1.33914	1.36737	2.0072	3.16832	1.25701	1.53605	0.189034	0.226509	0.807355	0.356144	0.773996	0.0976108
Cluster-7410.99778	indianred	2.17632	2.81967	3.76129	1.852	3.98368	2.38128	0.400538	0.411426	2.30159	0	1.0635	0.443607
Cluster-7410.33626	indianred	0	2.14731	0.565597	1.31034	1.96717	0.584963	0	0	0	0	0	0
Cluster-7410.103004	indianred	4.1177	4.02059	2.08066	4.18745	3.19377	2.97453	1.71809	2.43296	2.15381	3.28688	0.641546	3.31034
Cluster-7410.20657	indianred	2.26604	2.48027	2.91839	0.189034	1.28688	0.333424	0.176323	0.189034	1.12433	0.400538	0.432959	1.25096
Cluster-7410.114113	indianred	3.91743	3.75809	4.88362	2.73985	3.64386	3.12267	2.28688	1.46989	1.63691	0.782409	2.70044	4.32553
Cluster-7410.13268	indianred	4.06437	4.18349	5.07639	2.74201	3.0993	3.03386	1.64155	1.18269	3.10936	2.06005	2.78241	3.37573
Cluster-7410.6874	indianred	2.63459	1.38405	1.5008	2.65306	3.86592	2.4957	0.464668	0	0.286881	0.978196	1.99639	0.613532
Cluster-7410.31449	indianred	5.61412	7.41109	5.97751	6.28928	6.08789	6.46172	1.84398	3.48671	4.70653	5.01837	3.87283	3.58256
Cluster-7410.66336	indianred	8.59335	8.73759	8.65832	7.48768	8.30223	7.86821	6.47849	5.41819	6.35773	6.92991	6.92398	6.97281
Cluster-7410.26021	indianred	5.41549	4.78921	6.20633	5.59335	4.91409	4.56377	1.87578	2.58015	4.15137	2.88166	3.9486	4.337
Cluster-7410.113350	indianred	4.85	4.83188	5.92148	4.59634	4.73173	4.74685	3.20006	3.96625	3.70044	3.84499	3.24641	2.60644
Cluster-7410.105664	indianred	2.9279	2.56803	3.63807	2.74846	0.847997	2.76553	1.18269	1.73985	1.51602	0.454176	2.41954	2.53605
Cluster-7410.21049	indianred	3.07211	2.83794	2.16993	2.24489	3.45549	2.22342	0.757023	2.0036	0.956057	1.58976	3.20006	2.48027
Cluster-7410.102116	indianred	5.8999	5.93074	4.98003	6.11728	6.1299	4.57954	3.21257	3.854	3.13586	4.28688	5.40224	2.96901
Cluster-7410.33703	indianred	5.24565	5.43263	6.4851	5.20516	5.56163	4.50589	3.42492	4.1177	4.44758	2.91265	3.32769	4.8846
Cluster-7410.63278	indianred	1.15056	2.29278	2.47249	2.56316	1.41684	1.54597	0.62293	1.73985	2.63459	0	1.60881	0
Cluster-7410.53246	indianred	2.44361	2.24489	3.15218	1.54597	2.09085	1.45943	2.33628	0	1.88362	1.84398	0.575312	2.16027
Cluster-7410.26539	indianred	0.85599	0.903038	2.98368	0	0	0	0	0	0	0.731183	0	0
Cluster-7410.53226	indianred	2.09424	3.24031	3.17313	3.41007	2.16672	2.19849	1.31615	1.82782	1.15704	1	2.33914	0.933573
Cluster-7410.102791	indianred	3.22497	3.63343	3.31034	4.06695	5.6792	3.74416	0	0	0	2.34483	4.75328	2.64847
Cluster-17269.0	indianred	3.83289	3.90689	3.32769	0.831877	0.137504	0.526069	0	0.0703893	0	0	0.0703893	1.58496
Cluster-7410.100959	indianred	4.29793	4.32048	4.59813	5.01703	5.29866	5.34092	2.14078	1.89142	1.87184	3.94953	4.99141	1.57531
Cluster-7410.116358	indianred	0.790772	1.18269	2.17951	2.01792	2.1375	2.46467	0	0	0	0	0.411426	0
Cluster-7410.27015	indianred	6.0343	6.32481	5.99232	6.04089	5.77926	5.37747	0.214125	1.66448	2.19219	5.12143	3.70819	2.52607
Cluster-7410.23107	indianred	5.1635	4.47962	4.94064	3.29425	4.74631	4.63285	0.124328	2.05311	3.53481	0.903038	3.46728	3.03034
Cluster-7410.27000	indianred	4.10434	4.53419	3.62644	3.28096	3.73444	3.4489	1.79909	1.80735	2.37851	2.99639	1.76553	2.45154
Cluster-7410.105004	indianred	3.98641	2.93168	3.56438	5.78084	5.07767	4.43029	1.22033	1.9222	0.176323	3.30012	3.58856	1.02148
Cluster-7410.1192	indianred	2.32481	2.98914	3.29278	1.30451	2.82171	1.43296	0.948601	1.91456	0.918386	0.678072	0.565597	1.35614
Cluster-7410.121959	indianred	1.72247	1.41143	2.09424	2.51602	3.1177	3.45154	1.65992	1.34483	1.15056	2.25399	0.85599	0.201634
Cluster-7410.9927	indianred	4.35614	4.58616	4.5601	3.58135	3.41684	2.50843	0.545968	0.863938	0.124328	2.926	1.11103	0.275007
Cluster-7410.61525	indianred	5.62059	5.0781	6.58361	4.01436	3.80529	5.24298	1.41684	1.79909	3.67582	2.4489	0.831877	2.28392
Cluster-7410.106664	indianred	1.18903	1.90304	2.05311	1.49057	2.01792	1.94486	0	0	0.263034	0	1.61824	0
Cluster-7410.19881	indianred	1.29278	0.941106	1.42223	1.60407	2.52105	2.43029	0	0	0.678072	0	0.992768	1.85997
Cluster-7410.85467	indianred	3.59932	3.3505	2.88947	2.53107	2.75275	2.79909	0.659925	1.32193	2.01792	1.15704	1.5656	1.13093
Cluster-32117.0	indianred	1.84398	2.81558	2.87578	0.678072	1.29866	3.0993	0.555816	0.594549	0	0	2.88557	0
Cluster-7410.37380	indianred	1.32769	1.59455	1.7137	2.39506	3.91552	2.58256	0.773996	0.847997	0.189034	1.11103	2.01078	1.1375
Cluster-7410.90446	indianred	3	2.80323	2.17951	1.79077	1.40054	1.58496	0.941106	0.214125	0.464668	0.443607	0.400538	0.485427
Cluster-7410.85109	indianred	4.80529	4.93687	4.43363	4.90977	4.18269	4.22033	2.89918	4.10182	2.98914	2.6893	3.07211	2.85599
Cluster-7410.40032	indianred	1.81147	2.66903	1.12433	2.52105	2.41414	2.96532	0	0	0	0	0.941106	0
Cluster-7410.28081	indianred	1.40599	2.14731	2.9222	2.14405	2.47768	0.948601	0.250962	1.59932	1.69153	2.61353	1.18903	0.748461
Cluster-7410.112925	indianred	2.44361	2.8339	4.1102	4.852	3.55582	3.38405	0.687061	1.69153	2.64155	0.659925	2.49057	1.9782
Cluster-7410.91492	indianred	1.18269	1.87971	1.9486	2.28983	0.83996	0.941106	0	0.62293	1.28096	2.62527	0	0.659925
Cluster-7410.35235	indianred	4.95884	4.42492	3.46336	4.67073	5.10769	4.26828	0.963474	0.214125	0.389567	1.79077	3.72137	1.08406
Cluster-7410.70411	indianred	2.65992	3.90014	3.64386	1.848	2.5008	2.28392	2.83996	1.95233	2.99639	1.0635	2.40871	1.58976
Cluster-7410.116071	indianred	3.27202	3.15543	4.81147	2.50843	3.32337	2.90497	0.201634	0.632268	0.344828	0.807355	0.555816	0.695994
Cluster-7410.18338	indianred	3.8125	3.67807	5.24869	3.28983	2.95233	3.35332	0.545968	1.57046	2.5008	2.12102	1.46989	3.18269
Cluster-7410.87210	indianred	4.66164	4.92267	5.91193	4.20477	4.99322	3.86592	0.275007	1.5509	3.48285	1.10434	2.28983	3.94486
Cluster-7410.45326	indianred	6.33878	6.63183	8.02686	4.53045	6.69	6.03694	1.69599	2.45681	4.36387	2.88166	2.49825	5.36422
Cluster-7410.35195	indianred	1.35614	1.79494	0	0.933573	2.15056	0.731183	0	1.57531	0	0	0	0
Cluster-7410.35938	indianred	2.90111	1.72247	2.63459	2.09761	1.82782	1.67356	0	0	2.38957	2.53107	0.847997	0
Cluster-7410.98497	indianred	4.28836	4.61353	4.97636	5.2589	5.46107	5.79935	2.32769	3.02503	4.1177	3.66107	4.36597	2.96901
Cluster-7410.71843	indianred	5.08831	5.50208	5.58165	5.34518	4.74953	4.43429	3.90111	4.0505	3.56316	4.16912	3.43429	3.09592
Cluster-7410.58656	indianred	7.03331	7.62972	8.49025	7.87314	6.76408	7.94924	5.10978	4.8125	4.75702	5.30524	5.83162	5.86344
Cluster-7410.94998	indianred	3.04614	3.52982	3.69599	3.38267	2.52105	3.70155	1.4489	1.27501	2.30743	3.11103	2.23879	2.21723
Cluster-7410.67721	indianred	6.17891	6.64501	6.36982	7.13206	6.53605	5.8999	4.08236	6.08257	5.03518	4.39917	6.94111	4.25323
Cluster-7410.108669	indianred	3.40327	3.75382	2.89918	4.37434	4.01078	3.24489	0.782409	0.356144	0.933573	4.28021	1.70044	1.90304
Cluster-7410.61532	indianred	8.26819	8.22424	8.31007	6.54736	9.02106	7.68152	6.24527	7.34181	7.18616	4.89433	7.7811	6.38059
Cluster-7410.13859	indianred	1.02857	3.08066	2.18269	3.99548	5.49474	2.88362	0	2.04614	1.34483	0	2.56071	0.83996
Cluster-7410.43258	indianred	1.33914	0.575312	2.25096	0.189034	0.831877	0.15056	0.321928	0	0.526069	0	1.72247	2.20789
Cluster-7410.67171	indianred	2.16027	2.40871	3.25248	1.98185	2.0635	2.71149	0	1.21412	0	1.31034	1.04963	0
Cluster-7410.67668	indianred	5.78895	6.54952	6.16048	5.37678	6.61383	5.77584	4.45022	4.55827	3.904	5.1102	4.43296	4.16993
Cluster-7410.12212	indianred	3.47508	3.38128	4.42492	2.99458	3.32912	3.68257	2.0036	2.71809	2.41684	2.15056	2.12102	1.72247
Cluster-7410.66698	indianred	14.3375	14.408	12.1788	13.7927	13.5153	12.596	11.6653	11.191	11.1878	12.8611	12.886	12.6104
Cluster-7410.103568	indianred	3.25096	2.9486	4.15299	3.14241	3.59813	3.48929	2.61824	1.54102	2.25399	1.28688	1.91456	0.757023
Cluster-7410.93039	indianred	4.13175	4.13996	4.90448	2.90881	3.13422	2.85997	2.39506	3.12102	3.0635	1.9782	1.94111	1.84398
Cluster-7410.113379	indianred	3.68482	3.94392	3.94486	2.15704	2.07039	1.87184	2.53356	2.17313	2.28096	0.378512	1.28096	0.411426
Cluster-7410.119303	indianred	2.95791	2.80529	4.09677	2.85798	3.69822	2.62527	0.298658	0.757023	1.85599	1.03562	1.40599	1.89142
Cluster-7410.16098	indianred	4.13422	3.8953	4.1127	4.32912	4.07211	3.60999	2.01792	3.3505	3.37295	2.68257	1.68257	2.81762
Cluster-7410.87318	indianred	2.84398	4.82477	4.15299	4.43563	4.65076	4.14323	0.275007	2.09085	2.45418	0	1.37851	0.536053
Cluster-7410.36413	indianred	2.18269	2.848	2.53356	2.79909	3.06178	2.65076	1.01436	1.25096	1.03562	1.17632	0.863938	0.111031
Cluster-7410.82917	indianred	2.61589	3.17792	3.74093	2.78869	1.97453	1.58015	1.85997	1.96347	2.31904	1.9855	0.604071	1.64616
Cluster-7410.56232	indianred	8.00932	8.45931	8.45319	7.80748	8.18978	7.85941	4.61941	4.66107	6.44079	5.38509	6.99016	6.68664
Cluster-7410.16258	indianred	1.90304	2.33056	3.80529	2.4489	2.73985	3.71809	0.176323	0.189034	0.298658	0.321928	0.432959	1.57531
Cluster-7410.113388	indianred	4.48671	2.89724	3.04264	3.07895	3.80632	0.765535	0	0.201634	1.51096	0.176323	0.0565835	0
Cluster-7410.32458	indianred	1.85599	1.34483	2.72683	1.92979	0.545968	0.807355	0.536053	0	0	0	0	0.632268
Cluster-7410.97819	indianred	3.16672	3.66107	3.07553	3.95233	2.76553	4.10936	1.69599	1.18269	2.68257	1.85599	2.18903	0.454176
Cluster-7410.101154	indianred	1.98185	1.80735	1.32193	3.50716	3.72792	2.52857	0	0.111031	0.0426443	1.07724	2.72247	0.275007
Cluster-10368.0	indianred	1.75702	1.53107	1.48543	1.90689	1.98914	0.124328	0	0	0.0976108	0.575312	0.526069	0
Cluster-7410.68083	indianred	6.10308	6.56605	5.96878	6.23917	6.37678	3.9514	2.46728	1.8679	2.66676	4.75969	1.60407	3.83693
Cluster-7410.97282	indianred	2.51349	1.49057	1.75275	1.55582	2.04963	1.60407	0.111031	0.111031	0.378512	2.07382	1.75702	0.516015
Cluster-7410.111550	indianred	0	0.757023	1.95606	1.69599	2.65535	1.82375	0	0	0	0	0	0
Cluster-7410.110640	indianred	3.94392	4.0321	3.57168	0	0.0840643	2.8679	0.516015	0.594549	0.475085	0	1.43829	0.641546
Cluster-8874.0	indianred	0.823749	1.09085	1.46467	2.27501	2.28096	2.35614	0	0	0	0	0	0
Cluster-7410.98496	indianred	3.38405	3.77821	4.10601	4.52795	4.32984	4.98504	1.76129	2.30451	3.45022	2.69153	3.5509	2.18903
Cluster-7410.98684	indianred	3.05311	3.24336	4.42895	3.67016	2.9542	2.33342	0	0.15056	0.687061	0.111031	0.189034	1.51602
Cluster-7410.81483	indianred	6.2926	7.08279	6.30852	6.99266	7.36036	5.44095	2.56316	3.78136	1.61824	5.83213	4.51602	3.17473
Cluster-7410.66636	indianred	7.87387	7.69732	8.78718	6.93463	7.81513	8.64194	8.18468	7.58856	7.13638	6.39111	6.0581	7.33628
Cluster-7410.102695	indianred	4.40871	4.52607	4.80632	6.38543	6.20065	6.69321	4.24031	3.20477	3.18587	3.35473	4.29719	4.36597
Cluster-2283.0	indianred	0.62293	1.60407	2.78241	0	0.584963	0.687061	0	0	0	0	0	0.863938
Cluster-7410.5800	indianred	2.9982	3.1635	4.70487	0.641546	2.7761	1.25701	0.0565835	0	0	0	0	0.0703893
Cluster-7410.29156	indianred	4.68089	5.1416	5.02237	4.94205	4.36107	5.38405	2.58256	2.48027	2.09085	3.69488	4.47054	2.83794
Cluster-7410.47157	indianred	9.23793	8.83621	8.70061	8.48989	9.70551	8.57637	7.13114	7.68706	6.96717	8.29168	9.13237	6.07017
Cluster-7410.11243	indianred	3.26903	3.74846	4.03738	3.61589	3.39094	3.61706	2.12433	1.43296	1.5656	1.94486	3.52231	2.31904
Cluster-7410.34930	indianred	5.62556	5.77083	5.4138	5.14405	4.54102	4.3978	2.88947	3.40054	3.15704	5.03782	4.56071	4.39506
Cluster-7410.47627	indianred	1.35614	1.7866	0.757023	2.49057	2.36177	2.43029	1.4957	0	0	1.4489	0.536053	0
Cluster-7410.34157	indianred	3.48671	4.15218	3.72465	2.89142	2.88753	2.76341	2.86592	2.57046	1.62293	1.98914	0.815575	1.32769
Cluster-7410.78595	indianred	0	2.67129	3.13258	1.97453	0.565597	0	0	0	0.713696	0	0	0
Cluster-7410.11767	indianred	4.97636	4.71039	5.90713	4.53605	4.8679	4.18824	2.44361	4.13175	3.70929	3.23879	3.36597	3.52231
Cluster-7410.14811	indianred	1.73118	4.01881	3.0635	1.45943	3.25701	3.11437	0	0	0	0.584963	0.464668	0.464668
Cluster-7410.10653	indianred	2.10769	3.23573	4.0798	0.903038	1.1635	0.0976108	2.26903	1.37851	1.09761	1.29866	1.52105	1.17632
Cluster-7410.32137	indianred	3.89821	4.33342	4.66107	2.63459	2.5656	2.59216	2.80116	1.80735	1.70487	1.27501	2.29278	2.22033
Cluster-7410.28966	indianred	0.956057	1.82782	2.77189	1.8679	1.926	0.765535	0.604071	0	0	0.948601	0.722466	0
Cluster-7410.65269	indianred	8.43208	8.60785	8.73318	8.71373	8.7863	8.30374	6.30615	6.70473	6.89433	7.15866	7.99599	7.08831
Cluster-7410.48100	indianred	5.40701	6.48896	4.9782	4.7339	5.28207	4.36877	0.782409	0.807355	2.40327	4.67073	2.51602	3.05658
Cluster-7410.73930	indianred	2.81762	0	2.01078	2.55827	1.9855	1.18269	0	1.36177	0	0	0	0
Cluster-7410.10565	indianred	1.84398	2.32481	2.18587	0.604071	2.40327	2.42492	0	0	0	0.739848	0.799087	0.0840643
Cluster-7410.83074	indianred	5.20359	5.22188	5.57924	5.89385	6.05028	6.48043	1.42761	2.93923	4.34625	2.16672	3.55827	3.10601
Cluster-7410.11968	indianred	3.31325	4.55275	2.41684	2.94298	3.06867	2.38128	1.0635	1.62293	1.59455	1.53107	2.70708	1.5656
Cluster-7410.86272	indianred	5.66619	5.49633	4.96901	5.80349	5.04396	5.15097	3.60526	3.37295	4.16672	5.33878	3.9782	4.65191
Cluster-7410.117865	indianred	1.9486	1.22651	3.33628	1.848	1.37851	2.02503	1.36177	0	0.722466	0.378512	0	1.65992
Cluster-7410.100414	indianred	4.43162	4.51854	4.27798	4.07125	4.39025	4.27501	1.58976	1.67356	1.07724	4.24413	4.09592	1.8679
Cluster-34231.0	indianred	1.67807	1.58015	1.25096	1.79909	3.26303	1.31034	1.44361	0.0426443	0.378512	0.275007	1.5008	0.545968
Cluster-7410.56511	indianred	4.21179	3.19849	3.73118	5.52231	2.71149	2.31325	0	1.13093	0	2.85798	2.48543	0
Cluster-7410.91329	indianred	5.70736	5.34589	5.1534	5.41143	5.39506	4.0009	3.0072	2.53605	3.26153	4.18269	5.04745	3.11603
Cluster-7410.35699	indianred	8.96685	9.91055	9.1486	8.25668	9.17083	6.84762	4.18428	4.74685	5.89506	8.98314	4.48478	6.73281
Cluster-7410.93151	indianred	3.74846	4.21179	6.2681	2.76129	4.1635	4.03562	2.70487	1.81147	1.66448	0.807355	3.9982	1.73985
Cluster-7410.92875	indianred	4.86839	4.46923	3.86987	3.34056	3.38543	2.9855	1.76129	2.44095	2.85	2.61353	3.30159	2.43829
Cluster-7410.44880	indianred	2.32481	2.31034	3.06523	0.704872	0.815575	1.0635	0.475085	0.124328	1.5509	0.214125	0.485427	0.687061
Cluster-7410.66511	indianred	5.72055	5.99118	6.26003	6.4614	6.41109	6.35438	5.55059	4.18428	4.00809	4.66959	5.31796	4.38957
Cluster-7410.26179	indianred	1.29278	1.95977	3.31034	4.22188	5.64472	3.94953	0	0.604071	1.40599	0.263034	0.226509	0.176323
Cluster-20519.0	indianred	2.55582	2.61824	2.98914	0.189034	0.0976108	0	0	0	0.356144	0	0.575312	0
Cluster-7410.65842	indianred	10.8664	11.161	9.16206	10.5677	9.85267	10.3513	7.37173	8.2032	8.93428	9.47508	9.14471	8.52458
Cluster-7410.33458	indianred	3.45286	2.8339	3.14893	1.5509	2.33056	0	0.83996	0	1.39506	1.09085	0.555816	0
Cluster-7410.115982	indianred	2.10769	2.05658	2.55827	0.903038	2.20163	1.81967	0	0	0.432959	0	0.15056	0
Cluster-7410.28794	indianred	1.40054	1.848	2.29278	0	0	0	0.475085	0	0	1.31615	0	0
Cluster-7410.83448	indianred	1.30451	4.99005	1.92979	4.8166	5.04832	3.26903	0.536053	0.641546	0.863938	2.41954	3.37295	0.641546
Cluster-7410.35873	indianred	3.16672	3.60051	4.89093	4.35755	4.60585	5.19849	2.75061	1.92979	1.83996	2.40599	2.65992	2.84599
Cluster-7410.58361	indianred	0.669027	1.50589	0.933573	1.70044	2.07382	2.4957	0	0.214125	0.632268	1.03562	1.33914	0
Cluster-7410.5140	indianred	2.84398	3.80219	3.26454	3.12267	3.64847	3.61471	0.137504	1.29278	1.32769	1.848	1.22651	0.773996
Cluster-7410.11019	indianred	4.75969	4.1375	4.71534	3.11603	2.488	3.7126	2.83794	2.56316	2.62527	3.86493	2.22651	2.76553
Cluster-7410.17967	indianred	3.82477	4.19535	5.13217	3.68706	4.44427	4.54102	1.84398	1.82375	2.25096	3.71809	3.27501	3.04789
Cluster-28510.0	indianred	3.63923	2.68257	3.42492	2.12102	3.96717	3.3505	1.58976	2.54597	1.58015	0	1.5656	0.978196
Cluster-7410.104519	indianred	1.75275	2.59216	2.08066	3.09761	4.17552	2.03562	0.871844	0.189034	0.641546	2.02857	1.96347	0.201634
Cluster-7410.45504	indianred	3.19219	3.09592	1.46467	2.24184	2.16993	1.32769	0.650765	1.63227	0.863938	1.31615	1.29278	1.28688
Cluster-7410.8575	indianred	4.66334	5.31904	6.6872	3.29131	3.904	4	0.286881	2.01436	4.01257	0	1.3505	1.69599
Cluster-4409.0	indianred	0.748461	2.0635	0.799087	0	1.82782	2.06695	0	0	0	0	1.45943	0
Cluster-7410.121254	indianred	2.97636	2.81558	4.28096	3.19061	4.83895	3.09424	0.748461	1.07039	1.87971	0.454176	1.66448	2.25399
Cluster-7410.70222	indianred	8.03518	8.1578	8.66669	6.53667	6.51523	7.25304	7.70086	6.60984	7.17871	5.94322	5.42156	7.25682
Cluster-7410.104224	indianred	6.6372	5.85599	4.39025	4.28762	5.68734	4.95606	1.37295	0.0976108	0.201634	5.34944	5.02901	0.454176
Cluster-7410.118880	indianred	2.41954	2.12763	1.47508	0.918386	2.01436	1.79494	0	0.137504	0.722466	0.250962	0.773996	0.641546
Cluster-7410.62513	indianred	5.80916	6.08321	6.27668	5.48543	5.65363	4.94813	4.46401	3.64962	3.91073	5.65764	6.40871	4.05832
Cluster-7410.107956	indianred	2.57289	3.17473	3.47249	0.871844	1.12433	3.13586	1.46989	0.594549	0.526069	0.214125	1.15704	1.59455
Cluster-7410.6249	indianred	4.56864	5.23802	3.07553	5.01167	4.26529	4.23802	2.1177	1.1375	0.790772	2.37295	3.37434	1.1635
Cluster-7410.6654	indianred	2.75489	2.3505	3.27501	2.5509	3.0018	4.26078	1.82782	1.38957	2.09085	0.815575	0.704872	2.0072
Cluster-7410.85036	indianred	2.57531	2.70487	2.62059	1.38957	1.53107	2.08406	0.687061	0.731183	0.879706	0	0	1.75702
Cluster-7410.17916	indianred	2.53605	2.61824	2.32193	2.59455	2.99458	2.09761	0.201634	0.555816	0.847997	2.11103	2.94111	1.22651
Cluster-7410.15500	indianred	3.19377	4.32121	3.66221	3.92125	3.33914	4.49185	1.32769	2.51096	1.56071	1.36737	2.31904	1.29278
Cluster-7410.115885	indianred	3.06005	1.57046	1.91073	2.31904	1.49057	1.79077	0.475085	1.02148	0.863938	0.250962	2.35332	0
Cluster-36082.0	indianred	2.5435	2.08746	3.26303	1.33914	1.42761	1.97453	0	0.526069	1.94111	1.57046	0	1.57531
Cluster-7410.34433	indianred	3.51602	3.23726	2.47768	2.9486	1.34483	2.64386	1.0072	0.765535	1.19535	0.400538	1.58496	1.81558
Cluster-7410.12085	indianred	6.13484	6.83845	6.64053	6.52466	6.95699	6.6372	2.16993	3.59335	3.1375	3.73769	3.95791	2.76553
Cluster-7410.53214	indianred	2.47508	4.17871	3.99186	3.43429	1.95977	3.3147	1.73118	2.26003	2.04614	1.9782	0.659925	0.659925
Cluster-7410.81615	indianred	1.44361	2.43296	1.60881	2.57773	1.23266	2.27798	1.4957	0.454176	0	0.970854	2.50335	0
Cluster-7410.7139	indianred	2.45418	2.21723	2.4489	0	0	0	0	0	0	0	0	0
Cluster-7410.12335	indianred	2.41143	2.08746	1.95977	1.13093	1.15704	1.25096	0	0	0.62293	0	0.85599	0.15056
Cluster-7410.55077	indianred	1.10434	2.08066	2.31615	2.18903	2.36177	3.24945	0	2.17632	0.321928	1.26903	1.66448	0
Cluster-7410.46785	indianred	1.79909	1.21412	2.80323	2.18587	0.641546	0.978196	0	0	1.70487	0.613532	0.757023	0.757023
Cluster-7410.84515	indianred	4.57713	4.71315	3.75809	4.73931	4.24793	5.46761	1.87578	0.641546	0.62293	1.75702	3.30012	0.773996
Cluster-7410.27023	indianred	5.34767	4.24413	6.06221	3.04439	5.48639	3.99639	0.226509	1.54597	3.32193	1.18269	0.933573	0
Cluster-7410.40480	indianred	3.55459	3.61353	3.29278	1.97085	1.87184	1.9486	1.62293	1.89918	1.55582	1.42223	1.36177	1.20789
Cluster-7410.93625	indianred	4.20242	4.30159	5.1811	4.23802	3.42358	3.80839	2.06695	1.70044	1.9782	2.76765	2.42492	2.33914
Cluster-7410.66822	indianred	4.02945	3.90207	3.53232	3.66562	3.75275	3.99277	1.4489	1.46467	1.68706	2.65535	2.41414	2.1635
Cluster-7410.15719	indianred	5.07296	5.02148	5.58225	1.62761	2.49313	1.25701	0.189034	0.632268	2.03562	0.189034	0.378512	3
Cluster-7410.77369	indianred	3.04789	2.74201	1.37295	1.68257	1.99639	1.34483	1	0.669027	0.263034	1.99277	0.807355	1.07724
Cluster-7410.103182	indianred	3.0036	3.30889	5.23726	3.27202	3.08746	3.24793	1.29866	1.43296	2.81147	2.68257	3.0635	3.30012
Cluster-7410.814	indianred	1.94111	1.85599	2.55827	4.01792	3.8748	3.32912	0	0.400538	1.52607	0.879706	1.65992	1.72247
Cluster-7410.28556	indianred	1.84398	3.47897	2.82171	1.9782	2.62994	2.06005	0	0.831877	1.5656	0.765535	0	2.95047
Cluster-7410.44222	indianred	3.82375	4.3799	4.34979	1.46467	3.86196	4.33557	2.926	1.9486	3.32048	2.9982	1.83592	2.40871
Cluster-7410.111549	indianred	5.92101	6.16128	7.41015	3.7866	5.50621	5.15015	0	0.443607	1.33914	1.26903	0.443607	1.03562
Cluster-7410.63677	indianred	1.77821	2.20163	2.12763	1.33914	0.941106	0	0	0	0	0	0	1.40054
Cluster-7410.43014	indianred	4.46532	3.20006	3.34199	4.12763	4.10601	4.01436	2.34199	2.9855	2.37851	3.61706	3.20945	0.575312
Cluster-7410.34527	indianred	4.21645	4.70487	4.54844	6.36807	6.16269	5.23879	3.87283	2.73118	2.16672	3.74846	4.93216	1.23266
Cluster-7410.115849	indianred	1.38405	3.25248	1.95606	1.73985	1.74846	1.76129	0	0	0.344828	0.454176	1.24489	0
Cluster-7410.115203	indianred	3.95047	4.16993	3.5097	0	2.89336	2.09085	0	0.201634	0.137504	0	0	2.14405
Cluster-7410.69238	indianred	2.10098	2.45418	2.61117	2.09085	1.69599	2.68706	3.0054	1.73985	1.89142	1.17632	1.04264	0
Cluster-7410.50529	indianred	3.20789	2.53605	2.61589	3.14241	2.32481	2.79077	2.38681	1.54102	1.8953	1.48543	0	2.15381
Cluster-7410.89886	indianred	5.99322	6.56986	6.64515	7.1645	6.39094	6.83668	3.82273	5.22612	5.7939	3.1127	2.98914	6.33468
Cluster-7410.30221	indianred	1.45943	2.05658	2.34199	0.124328	0.516015	0.201634	0.111031	0	0	0	0	1.20789
Cluster-7410.69134	indianred	5.15178	4.98185	4.84147	6.08746	5.98368	5.17632	2.71809	2.49313	3.18903	3.76341	6.05961	3.09592
Cluster-7410.101773	indianred	0.963474	1.70044	2.60644	2.45943	3.77821	2.43829	0.31034	0	0.748461	2.1635	2.56316	1.78241
Cluster-7410.109434	indianred	2.03562	2.71589	0.956057	1.73985	0.948601	0.495695	0	0	0.565597	0.722466	1.82375	0.321928
Cluster-7410.99155	indianred	4.62352	6.13422	6.00944	4.94813	4.29131	3.40871	1.8953	3.12267	2.5435	4.15381	2.81967	2.54597
Cluster-7410.71011	indianred	2.9241	2.78869	2.59694	1.97453	3.3978	1.79909	1.26303	1	0	2.19219	0	0.650765
Cluster-7410.15734	indianred	5.10727	5.33271	6.25984	6.92458	7.69592	7.58158	0.765535	3.10769	5.00315	0	3.35614	5.25701
Cluster-7410.51797	indianred	3.72683	3.04264	3.57773	3.47379	3.84699	2.64155	0.669027	2.88753	1.77821	1.7137	2.65306	1.33342
Cluster-7410.7201	indianred	3.01078	3.46205	3.24793	2.78031	3.19377	1.77821	0.871844	0.925999	0.722466	1.43296	1.20789	0.722466
Cluster-7410.44615	indianred	7.23122	7.90316	6.83643	7.27062	6.92422	5.34234	3.62877	3.48671	3.92029	5.30743	2.57046	1.02148
Cluster-7410.12658	indianred	2.67356	2.62994	2.67582	1.5509	1.28096	1.64616	0.0840643	0.137504	0.748461	0.124328	0.505891	0.356144
Cluster-7410.23471	indianred	2.03914	2.64155	1.42223	1.5509	1.94111	3.03914	0.963474	0.238787	0.970854	2.49825	0.584963	1.49057
Cluster-7410.44359	indianred	3.77294	3.71039	3.30159	4.21101	4.43962	3.38819	2.05658	1.8679	2.15381	1.58496	2.33342	0.9855
Cluster-7410.10530	indianred	2.32769	1.36177	0.903038	1.83188	1.82782	1.63691	0.163499	0.163499	0.0840643	0.286881	0.263034	0.443607
Cluster-7410.30891	indianred	3.7761	3.71918	4.02059	3.13422	2.65306	2.75061	0.111031	0.992768	2.76129	1.45418	0.807355	3.26153
Cluster-7410.70781	indianred	9.1704	9.5869	9.48458	9.26819	9.19508	9.11629	7.32436	8.28114	7.75288	7.69195	7.73003	7.26866
Cluster-18571.0	indianred	1.78241	1.43296	2.76977	0.722466	1.58015	0.526069	0	0.485427	1.15056	0	1.02857	0.263034
Cluster-7410.3216	indianred	2.37295	3.79597	2.88947	1.77821	1.72683	0.536053	2.20477	3.0993	2.45418	0.400538	0.613532	0.432959
Cluster-41866.0	indianred	1.85599	1.58976	1.89142	0	1.58496	0.298658	1.99277	1.03562	0.124328	0.163499	0.263034	0.0976108
Cluster-7410.566	indianred	1.81558	2.16027	2.7761	0	2.70929	2.848	0.263034	0.594549	0	0.731183	0.275007	0
Cluster-7410.114479	indianred	2.45681	4.14405	2.5008	3.0197	2.50335	1.23266	0	0	0	0	0	0
Cluster-7410.30376	indianred	2.03914	2.68032	3.15056	0.748461	0.650765	0.176323	0.992768	0	0	0.555816	0.669027	0.790772
Cluster-7410.118975	indianred	3.14731	3.81558	3.51349	2.95977	3.16189	2.49313	0.963474	1.69153	1.46467	1.65535	1.774	1.49057
Cluster-7410.83259	indianred	3.54102	3.73877	3.66221	2.89336	2.848	4.02414	2.24184	2.90111	1.18903	3.60288	1.09761	2.47508
Cluster-7410.27315	indianred	4.68032	5.04264	5.49601	5.20242	5.47444	4.82629	2.7137	3.02503	3.30451	4.05485	3.54102	3.03738
Cluster-37013.0	indianred	2.0072	2.36177	2.98003	0.632268	1.43296	0.887525	1.13093	0	0.871844	1.70487	0	0
Cluster-7410.9399	indianred	4.94953	5.55949	6.36632	4.41616	3.72028	4.60288	1.24489	1.40599	2.10098	2.86592	2.65306	2.23573
Cluster-7410.77724	indianred	4.10098	3.84398	3.12267	1.76129	1.9222	1.40054	0.782409	0.378512	0.389567	0.748461	2.89142	2.33056
Cluster-7410.22445	indianred	4.55029	3.55459	5.59872	1.96717	4.39506	3.26754	2.91073	2.54597	2.99639	1.52105	2.59455	1.80323
Cluster-7410.22101	indianred	2.94673	1.94111	3.05658	2.62994	2.15056	1.69599	1.9782	0.918386	0.903038	0	2.0072	2.33056
Cluster-7410.100013	indianred	2.48027	2.71809	2.16027	2.15056	1.32769	0	0.555816	1.51602	1.774	2.24489	0.863938	0
Cluster-7410.68074	indianred	4.774	6.17513	5.80452	5.97453	7.32094	5.61883	2.7137	5.32589	4.91839	2.24184	4.15299	1.92979
Cluster-7410.23521	indianred	1.64155	3.14893	4.12184	1.73985	2.53107	2.9279	0.773996	0.799087	2.50335	2.48285	1.24489	2.06005
Cluster-21701.0	indianred	1.45418	1.3505	1.66448	2.17951	1.01436	2.52105	0	0.356144	0.400538	0.226509	0.565597	0.731183
Cluster-7410.122023	indianred	3.08406	2.43296	4.31759	0.111031	4.19692	0.356144	0	0	0	0.286881	0.321928	0.790772
Cluster-7410.92863	indianred	2.73769	2.7761	2.83794	2.26604	2.02857	1.95233	0.85599	0.695994	0.879706	0.678072	1.07039	0.757023
Cluster-7410.28414	indianred	3.33056	3.13093	4.04177	2.42492	2.926	2.90689	0.238787	0.389567	1.26903	0.895303	0.895303	1.07039
Cluster-7410.27241	indianred	3.93357	3.49825	4.18349	3.97911	5.33521	5.37191	1.36737	3.43029	3.51475	1.68706	2.08066	3.23113
Cluster-7410.105577	indianred	5.81788	5.69404	6.12516	5.25927	5.16912	4.95233	3.9486	3.03914	3.75489	4.81967	5.42122	4.31179
Cluster-7410.113867	indianred	5.24641	4.99594	4.16108	3.40463	4.65821	2.33628	1.05658	0	0	0.263034	0	0
Cluster-7410.67562	indianred	11.3847	11.6236	10.3545	11.9769	11.3412	11.7229	9.75706	10.2537	9.32402	10.4102	9.65447	10.6509
Cluster-7410.100361	indianred	5.04439	6.25323	3.66107	3.95884	3.74739	3.76871	0.238787	0.863938	1.07724	2.27202	1.72683	0.250962
Cluster-7410.118366	indianred	0	1.72247	2.37016	0	0	0	0	0	0	0	0	0
Cluster-7410.15006	indianred	3.25096	2.20789	2.97269	2.09424	3.58616	1.848	0	1.07039	1.45943	0	0	0
Cluster-7410.100709	indianred	3.21723	4.39438	3.88947	2.85	2.75916	3.05485	1.34483	2.22959	2.42761	2.84599	0.687061	1.96347
Cluster-7410.109931	indianred	5.13175	5.45088	4.44956	5.07168	4.91073	4.40939	2.48543	2.85599	1.99639	3.60407	3.56925	1.99639
Cluster-7410.34651	indianred	4.61176	5.06652	5.31904	4.39232	3.56925	3.86295	2.35896	2.67356	3.71809	2.25701	2.57289	3.09255
Cluster-7410.114193	indianred	1.21412	2.62527	2.23879	1.65076	1.04963	2.72465	0	0	0	0	0.250962	0.641546
Cluster-7410.29064	indianred	5.57984	5.56346	5.3147	4.45483	5.15704	3.7366	3.06005	2.17951	2.83188	4.79753	6.05723	3.14405
Cluster-7410.91913	indianred	2.01436	1.48543	2.61353	2.59455	2.25399	0.790772	0.863938	0.863938	0	1.36177	2.88166	1.5656
Cluster-7410.82643	indianred	4.6865	4.51979	5.60615	4.53854	4.88704	4.70984	3.25399	4.19535	4.67694	2.79286	3.53356	2.98003
Cluster-7410.93875	indianred	4.61824	5.30378	5.19535	5.11353	5.46858	4.853	2.90304	1.90304	2.90304	4.13422	3.66221	3.26003
Cluster-7410.25769	indianred	4.88264	5.62293	6.65134	6.8387	5.82985	6.66548	3.64039	4.65478	4.49697	5.53823	5.52011	4.22651
Cluster-7410.21251	indianred	1.82375	2.68032	0.956057	2.42492	0	0.992768	0	0	0	0	0	0
Cluster-7410.79415	indianred	2.79077	3.04439	3.10769	3.25701	3.38405	2.95791	1.02148	0.887525	1.40054	2.60407	3.30451	2.42761
Cluster-7410.9907	indianred	4.50208	4.2555	4.73227	4.06437	3.94111	4.53978	0.0426443	1.65992	2.31904	0.970854	1.85599	3.34341
Cluster-7410.33788	indianred	1.9486	2.36177	2.0635	1.12433	0	0.695994	0	0.443607	0.62293	1.40054	0.367371	0.443607
Cluster-7410.22138	indianred	2.41954	3.0036	1.76553	3.13914	4.20711	2.35896	0	0	1.49057	1.25096	3.53356	1.40599
Cluster-7410.11126	indianred	2.9782	3.37851	3.34908	1.75275	1.65535	1.5509	0.124328	1.32193	2.11437	0.918386	0.201634	2.58736
Cluster-7410.109883	indianred	2.43296	3.47379	2.35896	2.15704	1.82782	1.53605	0.659925	0.485427	0.739848	2.17313	1.98185	1.63227
Cluster-7410.81850	indianred	6.58826	6.78031	7.15886	7.34731	7.12825	7.27761	5.42727	6.94298	5.46238	4.89918	6.17612	4.87627
Cluster-7410.10065	indianred	3.77716	3.96347	2.68032	3.45943	2.8953	1.22033	0.422233	1.88753	1.1375	0.807355	0.516015	0.505891
Cluster-7410.105541	indianred	4.78712	4.69209	5.84097	5.07082	5.42223	4.85449	0.214125	1.9782	3.52857	2.26604	3.34625	3.56925
Cluster-26030.1	indianred	2.11437	1.15704	1.51096	2.23879	3.68257	2.27202	0.687061	0	0	0.659925	0.536053	1.58496
Cluster-7410.37446	indianred	2.29278	1.91839	4.41481	1.81147	1.43829	2.45943	0.250962	0.831877	1.20163	0.432959	0.863938	1.59455
Cluster-7410.29505	indianred	7.92707	8.18269	7.57418	7.64133	7.55896	6.39951	0.238787	1.26903	1.74846	6.4801	2.61589	3.70598
Cluster-7410.100424	indianred	2.79494	2.47249	2.42223	2.20163	1.926	1.74416	0.62293	2.17313	2.77189	0	2.96901	1.24489
Cluster-4188.0	indianred	2.18269	1.73118	2.88947	1.848	0.298658	1.78241	0	0	0	0	1.33342	0
Cluster-7410.9003	indianred	0.831877	0	3.0072	0.545968	0	0.176323	0.189034	0.910733	0.137504	0	1.63227	1.02857
Cluster-7410.20437	indianred	4.27352	4.6427	4.80426	5.37539	5.09719	4.70929	1.43829	1.67356	2.05658	3.27947	4.74255	1.848
Cluster-7410.78451	indianred	3.08746	2.99639	3.04789	3.16189	2.24184	4.05832	1.38957	2.04963	1.926	1.40054	1.66448	2.57531
Cluster-7410.99904	indianred	1.79909	1.67807	2.23879	2.23879	1.40599	2.20789	0.400538	0	0.15056	0.823749	0.887525	1.22651
Cluster-7410.25821	indianred	3.3147	4.91313	3.3147	2.58496	1.47508	0.163499	0	0	0.641546	2.01792	0	1.18903
Cluster-7410.20201	indianred	1.81147	2.32193	1.26303	2.20163	1.7137	2.7866	0	0	0	1.87578	0	0
Cluster-7410.60537	indianred	10.5265	10.8829	9.15672	10.5484	9.94486	10.3295	7.63546	8.54048	8.95629	9.31497	8.99667	8.40778
Cluster-7410.111465	indianred	5.02503	0.823749	5.65935	4.82018	5.61471	0.163499	0	1.74846	0	0	1.18903	0.356144
Cluster-7410.112435	indianred	0.400538	1.74846	2.91456	0	0	0	0	0	0	0	1.0635	0
Cluster-7410.103042	indianred	2.15381	1.30451	0.584963	1.36737	2.5008	1.04264	1.48543	0	0	0	1.72247	0
Cluster-7410.121424	indianred	1.62293	1.76553	2.21723	3.35755	1.85997	2.47508	0.226509	0.485427	1.70929	1.07039	2.02857	2.10769
Cluster-7410.36430	indianred	4.40735	4.32553	3.75489	3.08746	3.94392	2.0036	1.76977	1.848	1.76129	2.46728	1.55582	1.63691
Cluster-7410.108323	indianred	3.64616	4.50208	5.19259	4.1635	4.10266	4.65421	0	2.02503	3.03914	1.90689	1.46467	1.9782
Cluster-7410.26812	indianred	2.44626	4.37851	2.47249	1.59932	2.29572	1.07039	0	0	0	0.659925	0	0
Cluster-7410.43816	indianred	1.80323	2.20163	3.45286	1.82375	0	3.5472	0.695994	0.411426	2.33628	1.1177	0	1.46467
Cluster-7410.100696	indianred	3.98641	3.76129	4.30597	5.25927	4.67186	5.31723	1.23879	1.86394	2.59455	3.81762	4.47119	3.32912
Cluster-7410.42282	indianred	2.21412	2.9542	2.99458	2.60644	3.06523	3.23419	1.52607	1.49057	2.08406	1.07039	0.555816	1.72683
Cluster-7410.114796	indianred	4.95606	4.84248	6.51144	0	4.27798	4.78084	0	1.69599	2.10098	0	1.8679	0
Cluster-7410.98875	indianred	3.44228	3.38128	3.99729	3.47249	4.02768	2.26604	2.40054	2.54844	2.55336	2.42492	5.02636	1.26303
Cluster-7410.102622	indianred	1.30451	2.32769	1.43296	2.70266	2	1.02857	0.367371	0.389567	0	0.879706	1.87971	0.411426
Cluster-7410.102409	indianred	2.63459	1.42761	2.774	2.64155	3.12433	1.02857	0.201634	0	0	0.678072	1.18269	0.214125
Cluster-7410.118592	indianred	0.356144	0.669027	1.9486	0.739848	2.44626	2.848	0	0.704872	0.400538	0.189034	0.978196	0
Cluster-7410.80801	indianred	2.47768	2.68706	2.72683	1.66903	1.8679	2.67582	0.214125	0.815575	0.298658	1.69599	2.50843	2.55582
Cluster-7410.76011	indianred	4.85748	4.80478	3.73552	4.50779	4.52105	2.32481	1.37295	1.60881	2.17313	4.54905	1.99639	3.66789
Cluster-22104.0	indianred	0	0	3.18269	0	0.516015	0	0	0	0.201634	0	0	0
Cluster-7410.78188	indianred	3.32912	3.5741	3.61235	1.70044	1.926	0.411426	1.07039	2.66903	0.704872	1.25701	2.58496	2.30159
Cluster-7410.79733	indianred	5.92172	6.37121	6.07596	5.70044	5.75409	5.61117	3.6311	3.68032	3.44361	3.21101	3.64847	3.4957
Cluster-7410.41747	indianred	2.62059	2.68032	3.35473	4.1416	3.31034	2.53605	1.42223	0.526069	1.62761	2.41954	2.04963	0.536053
Cluster-7410.58342	indianred	4.36737	4.40054	5.2791	3.75061	2.47768	4.16672	1.09761	1.38405	2.53107	1.79077	4.20633	1.44361
Cluster-7410.50406	indianred	4.34056	3.5097	4.06953	4.41549	4.48349	5.12143	2.26303	1.54597	4.3799	2.62293	4.79909	2.41954
Cluster-7410.11053	indianred	3.20006	3.08576	4.15543	1.31615	1.87578	2.04963	1.63227	0.163499	1.68706	0.286881	0.687061	1.7866
Cluster-7410.56491	indianred	7.33994	7.19643	7.49137	7.78437	7.65743	8.02807	4.93829	5.05528	5.71425	6.48816	7.37929	5.824
Cluster-7410.108925	indianred	4.39163	4.41752	4.94813	4.0505	4.30961	3.32769	2.09424	1.46467	1.62761	3.14893	4.0635	2.57289
Cluster-7410.5315	indianred	1.68706	2.32769	2.80529	0	0	0	0	0	0	0	0	0
Cluster-7410.19997	indianred	0.887525	5.10685	3.04264	4.80116	3.70155	2.12763	0	0	0	2.21723	0	0
Cluster-7410.105656	indianred	5.75034	4.73985	3.96993	4.15866	4.84398	4.43962	0.214125	0.0565835	0.695994	4.22728	3.91073	0.765535
Cluster-7410.99918	indianred	4.43162	4.28096	3.33771	4.69988	4.12928	3.02503	1.85997	0.83996	0.925999	4.1334	2.06695	2.54597
Cluster-7410.76214	indianred	1.82375	1.88753	1.26903	2.21412	1.10434	0	0	0	1.54597	0	0	0
Cluster-7410.63650	indianred	3.73769	4.8525	3.17792	2.37295	1.99639	0.0840643	0.879706	1.29278	0.956057	2.56316	1.73985	1.56071
Cluster-7410.84225	indianred	1.61824	1.67807	3.53107	0.83996	0	0	0.678072	1.19535	0	0	0	1.72683
Cluster-7410.12095	indianred	4.02591	3.67694	2.44361	3.66221	3.22651	1.41143	0.739848	0.757023	2.20477	2.89336	0.799087	0.275007
Cluster-7410.31311	indianred	2.61824	2.25701	2.95047	1.98185	1.99277	2.37573	0.226509	0.903038	1.33914	0.555816	1.09761	2.41143
Cluster-7410.100549	indianred	6.00338	6.78921	5.81839	5.55213	5.76315	4.3978	2.43563	1.79909	2.03914	4.66846	2.51854	3.59694
Cluster-7410.95498	indianred	6.15543	6.01369	6.59231	5.53605	5.67553	5.07895	3.60644	4.10098	4.09085	4.8748	3.926	4.41752
Cluster-7410.33296	indianred	3.33914	2.63459	3.15704	3.58616	2.72028	2.40871	0.367371	0.85599	2.21723	1.65076	0.948601	0.137504
Cluster-7410.41269	indianred	7.50064	9.12936	7.46156	7.20965	7.56613	7.00832	1.12433	3.64731	1.47508	4.39232	5.03342	3.83491
Cluster-7410.108659	indianred	4.19535	3.90304	4.77768	0.238787	0.0976108	0.163499	1.0072	0	0	0.137504	0.978196	0
Cluster-7410.12345	indianred	4.95606	4.78607	5.0781	4.0635	4.43696	4.81711	2.10098	2.73118	3.39643	2.86987	2.36737	4.47703
Cluster-7410.47037	indianred	2.41954	2.59694	2.54597	0.400538	1.7866	1.46989	1.05658	0.454176	0.632268	1.33342	0.847997	0.879706
Cluster-7410.20829	indianred	2.16027	3.72356	2.70708	2.42761	1.60881	0.475085	0.847997	1.07724	1.02148	2.64616	1.95233	2.50335
Cluster-7410.40613	indianred	2.5509	2.41414	2.33056	3.79597	2.17632	1.67356	2.35332	1.31034	0	2.31034	0.925999	1.49057
Cluster-7410.109125	indianred	1.95606	3.74953	4.75007	2.72247	2.76553	2.45681	1.81558	0.739848	0.722466	2.38128	1.29278	0
Cluster-7410.54177	indianred	4.78241	4.42291	4.75382	4.04264	3.62877	3.26604	1.926	3.01614	3.21878	2.93357	3.19061	2.51096
Cluster-7410.49643	indianred	3.1635	2.63227	3.88655	2.38405	0.970854	1.28688	0.632268	1.45943	2.12102	0	2.34483	0
Cluster-7410.45488	indianred	3.49313	3.72683	3.14241	3.05832	3.90111	2.67356	0.604071	1.60881	2.10098	1.58496	1.01436	1.38957
Cluster-7410.40254	indianred	3.76977	5.45549	5.24755	4.61883	4.82273	2.62527	0	3.45681	1.63691	3.12598	0.641546	3.32481
Cluster-7410.45976	indianred	4.82985	5.50239	6.45088	6.49362	5.96394	6.35262	4.13422	3.63923	4.28983	4.38267	4.70432	4.33056
Cluster-19814.0	indianred	1.62293	1.72683	2.27501	0.0976108	0.0426443	0.0840643	0	0.632268	0.389567	0	0.250962	0
Cluster-7410.105064	indianred	4.23419	3.76553	4.38198	3.20789	4.09508	4.73931	3.01257	1.07039	1.40599	2.32769	3.0072	1.66903
Cluster-7410.114481	indianred	0.659925	1.79494	2.53605	0.739848	0	1.72683	0	0	0	0	0	0.722466
Cluster-7410.22103	indianred	2.97453	3.5435	3.73444	3.22805	1.14405	2.58976	1.47508	1.52607	1.51096	0.650765	2.24184	0.748461
Cluster-7410.4757	indianred	3.48543	3.45681	3.48027	0	1.29866	3.75809	0	0	1.29278	1.61353	2.92029	1.53107
Cluster-7410.38525	indianred	4.80116	5.89942	5.36247	0.516015	7.06996	6.34181	0.443607	1.87971	1.99277	3.85	1.9855	2.69599
Cluster-7410.34641	indianred	3.24336	3.69933	5.0955	2.14405	2.44361	2.13422	2.32769	1.80323	3.55949	2.86196	1.1177	2.68032
Cluster-7410.65423	indianred	4.27947	4.58195	5.53574	2.58015	4.76553	4.17073	2.33628	3.03562	2.13093	3.24184	3.37434	2.97085
Cluster-7410.81207	indianred	0.83996	1.1635	0	1.7137	1.54597	1.87971	0	0	1.73552	0	0	1.46989
Cluster-7410.108290	indianred	1.43296	2.0321	2.35614	1.66448	1.34483	2.35332	0.15056	0.963474	0.137504	1.38405	0.201634	0.378512
Cluster-7410.23033	indianred	3.18745	2.88557	3.70155	2.95977	0.807355	1.39506	1.86394	0.545968	0.356144	0.641546	1.27501	1.29278
Cluster-7410.54263	indianred	6.17832	6.66676	7.80735	4.64386	5.32517	5.79779	0.978196	2.49313	4.35896	2.83794	2.82782	4.35966
Cluster-7410.19506	indianred	3.39643	2.0635	1.14405	3.22188	1.31034	1.83996	0	0	0	0.432959	2.10098	0
Cluster-30268.1	indianred	0.815575	2.1177	3.48929	1.53605	2.25701	1	0.356144	0.739848	0.887525	0.333424	0.910733	1.34483
Cluster-7410.111347	indianred	4.24945	4.75542	4.03034	4.90929	4.21179	6.0751	1.59932	0.411426	2.16993	3.97177	3.36597	1.66448
Cluster-7410.115167	indianred	1.49057	1.76129	2.57046	1.62761	0	1.52607	0	0	0	1.14405	0	0
Cluster-7410.85989	indianred	5.45746	5.69683	4.98185	5.49601	5.40463	4.78188	2.45418	3.10601	3.54844	4.64155	5.89821	4.1811
Cluster-7410.55939	indianred	3.35896	4.0798	3.44361	3.06178	1.7866	1.61353	0.790772	0.516015	0.201634	0	0.15056	0.411426
Cluster-7410.79247	indianred	3.86196	5.53854	5.39438	4.99594	5.3302	3.9991	2.42492	3.37295	3.46858	3.23726	2.95606	2.53356
Cluster-7410.96175	indianred	3.41684	3.98732	3.99729	3.31759	3.58256	2.24184	1.23266	2.27798	1.83996	2.57531	1.38957	1.31615
Cluster-7410.43712	indianred	3.50716	3.59335	3.42089	3	1.30451	0	0.782409	0	0.575312	0.765535	1.9486	0
Cluster-7410.107018	indianred	3.59455	0	1.9855	1.53107	2.22033	2.31904	0	0	0.604071	1.79494	1.57531	0
Cluster-7410.6413	indianred	2.0635	0.748461	2.25096	0	1.72247	0	0	0.678072	1.88362	0	0	0
Cluster-7410.98571	indianred	5.99118	6.12309	3.56438	4.63227	5.48832	3.93074	0.111031	0	5.39369	4.21956	4.7252	2.80941
Cluster-7410.5521	indianred	2.38681	2.38405	2.76341	3.15056	1.64616	3.60763	1.34483	0.933573	1.45418	1.62761	0.782409	2.80116
Cluster-7410.115703	indianred	1.59455	1.14405	1.54102	2.67807	0.669027	0	0	0	0	0	1.9855	0
Cluster-7410.86154	indianred	2.08406	1.848	1.4489	1.91073	0.765535	1.14405	0	0	0	0	0	1.89142
Cluster-7410.15792	indianred	4.83542	4.91504	5.30852	4.37016	3.40054	4.34127	2.40871	2.95977	3.31325	4.46401	3.77821	3.51602
Cluster-7410.107196	indianred	4.16672	3.73118	4.14812	4.43363	4.50016	5.41414	3.0993	2.42223	2.55827	3.26903	3.55827	3.86394
Cluster-7410.33954	indianred	5.12928	5.15785	4.86245	4.36667	4.30451	4.0072	2.68482	3.34056	3.19692	3.36597	3.92315	3.05832
Cluster-7410.79043	indianred	5.23993	5.30488	5.49793	5.84373	6.49937	6.00697	3.99548	3.53854	4.1152	4.17632	4.41886	3.99729
Cluster-7410.4778	indianred	3.2765	3.83289	3.27947	1.59932	2.48027	2.68032	0.111031	0.214125	0.807355	0	0	1.01436
Cluster-7410.119491	indianred	3.93357	4.03122	5.09043	3.26003	2.81967	1.5509	0	0.201634	2.08406	1.93357	0.695994	1.99639
Cluster-7410.69871	indianred	7.66519	7.75889	7.49609	7.79701	7.61662	6.49297	6.03518	5.07296	3.73227	5.51916	5.30597	3.45812
Cluster-7410.60500	indianred	7.33011	7.20887	7.93911	6.12701	6.23515	7.10035	4.13504	5.42895	6.43646	3.88947	5.02414	5.60229
Cluster-7410.35773	indianred	2.75489	4.72356	3.90207	3.20006	4.1416	1.52105	0.333424	1.36737	1.73985	0.847997	2.49057	2.65306
Cluster-7410.1603	indianred	2.74416	1.17632	1.31615	1.26303	0.378512	1.37851	0	0	0	1.09761	0	0
Cluster-7410.37963	indianred	5.43996	5.69933	6.60214	4.64212	5.43563	5.49025	3.90689	3.86987	5.52732	3.82477	5.10434	5.0648
Cluster-7410.114737	indianred	2.12102	2.50335	3.62176	1.37295	1.98185	0.0703893	0	0	0	0	0	0.15056
Cluster-7410.52448	indianred	3.90014	4.12763	4.0781	3.926	5.22766	4.49825	4.25248	1.36177	0	2.82375	3.31759	0
Cluster-22492.0	indianred	2.35896	1.58496	0.831877	1.98914	2.27501	1.41684	0	0.411426	0	0.925999	0.782409	0
Cluster-7410.33880	indianred	1.79909	2.05311	1.54102	1.10434	2.50589	1.38957	2.35614	0.575312	0	0	0	0
Cluster-7410.47970	indianred	2.32193	3.24031	3.3978	1.73118	3.32048	1.60407	0.815575	2.55336	1.96347	1.67356	0.925999	1.70487
Cluster-7410.52028	indianred	2.91648	3.7666	4.25852	2.42761	3.01257	1.91456	1.926	2.04614	2.04963	2.90111	1.71809	3.70487
Cluster-7410.28382	indianred	3.81762	4.02591	3.37156	3.62293	3.1127	0.815575	0.356144	0	0.137504	2.21101	0.941106	0
Cluster-7410.90171	indianred	4.0072	4.40939	5.13134	2.50335	4.54102	4.46271	3.31179	3.34483	3.14241	5.25134	2.76129	3.28244
Cluster-7410.85470	indianred	4.72247	4.32553	4.1102	3.35614	3.79286	3.03034	1.67807	2.76341	2.87381	2.09085	2.774	2.59694
Cluster-7410.98113	indianred	4.4019	4.99367	4.77663	4.22188	4.38957	3.52607	2.09761	2.63459	2.52857	2.40054	2.74631	2.08066
Cluster-21134.0	indianred	1.90689	1.78241	2.15056	1.69599	0.536053	0.475085	0	0.298658	0	0	0.31034	0.782409
Cluster-7410.5698	indianred	1.87578	1.95233	2.31904	2.50335	3.12763	3.848	0	0.948601	0.464668	1	1.88753	0.847997
Cluster-7410.89510	indianred	1.10434	1.62761	4.03298	0.594549	2.29278	2.46467	0.687061	2.06695	0.400538	0	3.17313	0.722466
Cluster-7410.11587	indianred	2.26303	2.28688	2.87578	2.51602	2.56316	2.53356	0	0.238787	0.485427	0.111031	0.0976108	0.286881
Cluster-7410.112993	indianred	2.81352	3	3.02503	2.45418	2.61824	2.1177	0.298658	1	0.978196	0.575312	2.06695	1.63227
Cluster-7410.89253	indianred	3.60763	3.60526	3.02326	4.01525	3.45418	4.1819	2.5509	1.20789	1.1635	2.34767	1.73552	3.13914
Cluster-332.0	indianred	0	0	2.81558	0	0	0	0	0	0	0	0	0
Cluster-7410.109589	indianred	4.21412	3.58856	2.88753	3.27947	3.62994	3.74308	2.37016	4.04789	1.852	2.49313	2.76977	1.70487
Cluster-26100.0	indianred	2.36737	1.81147	2.41954	0.189034	0.0976108	0.443607	0.263034	0	0.356144	0	0	0
Cluster-7410.55847	indianred	6.29205	6.32823	5.71918	4.82782	7.22014	5.60733	2.774	4.40463	2.90881	4.52857	5.7658	5.05528
Cluster-7410.10890	indianred	1.4489	2.75916	1.41684	1.02148	3.0268	1.35614	0	0	0	0	1.45943	0
Cluster-7410.33684	indianred	3.88557	4.78607	4.72465	3.99005	4.62936	3.8846	2.46728	2.37016	2.42223	3.0054	4.29205	3.39232
Cluster-7410.28265	indianred	2.9241	2.9241	3.03386	3.58135	3.47508	1.79909	0	0.9855	0	2.08746	3.02148	1.46989
Cluster-7410.110960	indianred	4.21335	4.11936	4.42021	1.45943	2.70929	2.25096	0.137504	2.66676	2.5435	0.443607	1.14405	2.02857
Cluster-7410.67445	indianred	4.46532	2.63227	4.17153	4.95652	4.06867	2.89336	0	4.20477	3.64616	0	3.82985	0
Cluster-7410.116612	indianred	3.37712	3.47768	4.13996	3.26903	3.3978	2.91456	2.08406	1.75275	2.12102	2.10098	2.04614	1.33914
Cluster-7410.43334	indianred	3.0635	3.32193	4.29425	1.50589	1.64155	0.925999	1.51602	1.5509	1.38405	1.11103	0.925999	2.25399
Cluster-7410.67021	indianred	4.67751	5.53356	5.76288	3.69377	5.24982	5.08449	3.65992	3.22342	3.8748	5.83213	3.92125	4.0505
Cluster-7410.115158	indianred	2.86394	2.32769	1.62293	2.57531	3.76765	3.34908	0	1.3505	0.963474	0.0426443	0.823749	1.07724
Cluster-7410.98500	indianred	2.81558	3.29866	3.30889	0.85599	2.75489	1.7137	0.933573	0.250962	1.53605	1.3505	2.52607	2.24489
Cluster-7410.42234	indianred	3.55949	5.02281	3.13258	2.98185	1.81147	0.163499	0	1.18903	0	1.56071	1.53605	1.59932
Cluster-7410.44663	indianred	2.56071	2.74201	3.34625	2.64155	2.54102	3.48543	0.722466	1.13093	2.21412	1.91839	1.46467	1.54597
Cluster-7410.95501	indianred	7.52951	7.97103	7.47735	6.91624	6.96255	5.92932	5.12722	5.59455	5.74819	5.91049	5.65335	6.23055
Cluster-7410.97336	indianred	5.71672	5.61853	9.16227	7.09096	8.84834	6.21412	2.09424	4.38198	4.17871	2.61353	2.19535	3.51602
Cluster-7410.81527	indianred	2.91456	2.57289	3.52732	2.65535	2.81762	2.63923	1.40054	1.30451	0.275007	1.29278	1.90304	2.43829
Cluster-7410.61026	indianred	3.57046	4.11187	4.65019	3.32912	4.03562	3.73118	2.31615	3.37573	2.83996	1.53107	2.90304	1.79077
Cluster-7410.12087	indianred	1.90689	1.89918	1.61824	1.926	0.286881	0.604071	0.124328	0.124328	0.85599	0.0565835	0	0.176323
Cluster-7410.14638	indianred	2.70929	3.95699	3.79181	3.55949	3.68818	4.488	1.48027	1.73552	1.80323	1.32769	1.70044	2.19219
Cluster-7410.3322	indianred	0	2.03562	2.86394	0.454176	0	0	0	0	0	0.238787	0	0
Cluster-7410.64474	indianred	5.42794	5.28651	4.49633	6.24451	5.80012	5.59813	3.6893	2.45943	3.30597	4.4019	5.74631	3.85
Cluster-7410.115000	indianred	3.47119	2.81352	1.61353	1.60407	2.49825	1.30451	0	0	2.22959	2.18587	0.992768	2.15704
Cluster-7410.31642	indianred	2.45943	4.1334	4.95699	1.80735	4.10434	0.443607	0.263034	0.956057	0.298658	0.464668	0.15056	0
Cluster-7410.58272	indianred	1.35614	1.70044	2.66221	2.54102	2.40871	0.83996	1.07724	0	0.948601	0.704872	1.89142	2.14405
Cluster-7410.16551	indianred	1.41143	2.34483	1.82375	2.38405	1.09761	1.1635	0	0.367371	0	2.06695	0.704872	0.956057
Cluster-7410.13628	indianred	3.50335	3.65076	1.87971	3.04439	2.33914	2.61589	1.05658	0.378512	0.731183	1.57046	2	0.485427
Cluster-7410.9643	indianred	1.38405	1.73118	2.38681	0.344828	0.176323	0.163499	0	0	0.0285692	0.124328	0.0426443	0.0976108
Cluster-7410.5934	indianred	1.89142	1.95233	2.10098	0	0	0.526069	0	0	0	0	0	0
Cluster-7410.32846	indianred	1.9855	1.36737	2.98914	0	2.47768	1.92979	0	0	2.01078	0	0	0
Cluster-7410.41919	indianred	10.708	11.6443	10.7782	9.72434	10.7261	9.75277	3.37434	7.09255	3.67243	7.41768	9.2077	7.72642
Cluster-7410.113733	indianred	8.28225	8.33909	8.52748	0.378512	0.275007	0	0	0.286881	0.62293	0	0.903038	0
Cluster-7410.114186	indianred	2.58015	2.26903	3.8125	2.04963	0.903038	3.08916	1.18269	0	0	0	2.01792	1.60407
Cluster-7410.40665	indianred	4.23573	4.32409	3.50589	2.48543	2.87381	2.68482	2.84197	2.23573	1.26303	0	2.19535	3.18903
Cluster-7410.10394	indianred	4.42559	5.29094	5.10727	4.39094	4.71644	4.14812	0.669027	0.389567	0.389567	1.03562	1.76553	1.1635
Cluster-7410.96447	indianred	5.90497	6.22651	6.96012	5.58767	5.44361	4.72738	3.69488	3.51728	4.72629	3.62877	4.59574	4.85748
Cluster-7410.93909	indianred	3.71809	2.74846	2.09761	2.5008	2.37016	1.32193	0.641546	1.32193	1.1375	2.17632	2.34199	1.05658
Cluster-7410.50867	indianred	3.88264	4.41278	5.69961	5.51223	5.77479	5.51979	4.16027	3.9514	3.18269	3.80839	3.07211	3.11603
Cluster-7410.105210	indianred	5.9191	6.08598	5.7666	6.49554	6.04941	6.27687	3.98459	4.27128	4.60644	4.99186	6.03716	4.20477
Cluster-7410.9532	indianred	1.81147	1.70929	2.33628	2.48285	1.80323	2.41414	0	0.454176	2.04264	0.731183	0	1.15056
Cluster-7410.56155	indianred	3.76447	4.05224	4.01881	3.37016	3.53605	3.08406	1.61353	2.23266	1.65076	1.87578	2.74631	1.09085
Cluster-30303.0	indianred	3.55213	3.32912	4.51791	1.96347	2.81147	1.72247	0.823749	2.1635	1.83996	1.53605	0.963474	1.97085
Cluster-7410.12655	indianred	2.52857	1.80323	1.37295	1.3505	0.613532	0	0	0	0	0	0	0
Cluster-7410.84196	indianred	3.64847	2.88166	3.74201	2.88557	0.632268	2.61117	1.45418	1.42223	1	1.89142	2.28688	3.02326
Cluster-7410.95656	indianred	4.69766	4.35755	3.62059	4.30012	4.90737	3.98368	1.60881	0.773996	2.23573	3.12433	5.04876	2.02148
Cluster-7410.83287	indianred	5.38819	5.52293	6.13545	5.16551	5.13914	5.42861	3.5656	2.46205	2.68482	4.72465	5.89772	3.15056
Cluster-7410.80552	indianred	2.30159	1.71809	2.9782	3.98823	2.80116	2.89336	1.48543	1.74846	1.81147	2.07382	0	1.89918
Cluster-20174.0	indianred	1.35614	0.948601	1.5509	2.34483	1.848	3.0197	0.485427	0.739848	0.992768	0	1.20163	0.903038
Cluster-7410.31216	indianred	7.80142	7.40795	7.02436	7.53177	6.20085	6.85748	5.24945	5.02015	5.63691	4.72846	3.4957	6.10852
Cluster-7410.28925	indianred	3.23726	2.53107	2.46205	2.8953	2.28983	2.43563	1.83188	0.422233	0.731183	2.55336	1.07724	0
Cluster-7410.88971	indianred	1.93734	1.31034	2.17313	1.27501	2.68257	1.25096	0.669027	1.07724	0.992768	0	0.464668	0
Cluster-7410.7604	indianred	3.14568	3.23726	2.68482	3.1811	2.76553	2.62761	0.464668	1.77821	1.99639	2.12433	1.90304	1.52105
Cluster-7410.8720	indianred	2.73985	2.58976	2.69599	1.852	2.29866	1.77821	0	0.903038	1.19535	0.659925	0.555816	0.765535
Cluster-7410.88087	indianred	4.92979	4.8953	4.46923	5.77716	4.9279	4.9279	3.32193	3.20633	3.35896	4.33485	5.14893	2.90881
Cluster-7410.94136	indianred	2.18587	1.61824	2.54844	1.60881	2.74631	2.27202	0	0.669027	0.613532	0.782409	0	0
Cluster-7410.41945	indianred	2.98185	4.31615	3.2032	0.731183	2.98003	2.59216	1.3505	0	2.57531	0.992768	0.713696	1.83996
Cluster-7410.119202	indianred	3.02503	3.0197	5.48446	3.63227	3.73227	3.31179	0	0.695994	1.58015	0.226509	0.799087	0.799087
Cluster-7410.88602	indianred	2.87774	1.95977	4.02148	2.25096	2.67807	1.11103	0.400538	2.84599	1.53605	1.09085	1.38405	0.748461
Cluster-7410.68619	indianred	5.27463	5.58586	5.53792	4.77189	5.11312	4.23879	4.95652	4.37086	2.9279	4.01346	4.38128	2.57046
Cluster-7410.88429	indianred	4.15137	5.19298	4.12681	5.08789	5.31976	6.86196	3.46336	4.06437	4.79649	2.06005	2.53356	3.96993
Cluster-7410.89765	indianred	1.65076	1.70487	2.35614	2.08406	2.96162	2.55582	0.687061	1.4957	2.12102	0	0	0
Cluster-7410.8734	indianred	4.15623	3.40327	4.48285	1.78241	2.12763	1.64155	0	0	2	1.01436	2.52857	2.57531
Cluster-7410.73552	indianred	2.91648	5.62117	4.88606	4.65076	4.12102	3.66789	3.29719	2.5435	2.54844	3.99458	3.79494	2.23573
Cluster-7410.17017	indianred	2.01792	1.39506	2.5656	2.63459	2.50589	0	0	0	0	0	0	1.43296
Cluster-7410.20210	indianred	1.60881	1.67356	4.68145	1	2.44095	0.925999	0.263034	1.71809	0.356144	0.464668	2.23266	0.0976108
Cluster-7410.49783	indianred	2.54844	2.84197	2	1.92979	2.48543	1.1375	1.48543	0	0.695994	2.0036	1.0635	1.40054
Cluster-7410.82370	indianred	3.87283	4.49889	3.9607	3.49313	3.05658	4.73281	1.852	1.49057	2.67129	3.34625	4.31687	3.85898
Cluster-7410.99609	indianred	6.10434	7.6659	6.22863	6.21121	5.43129	3.48285	3.77189	1.93734	2.94486	5.14323	4.30597	2.59694
Cluster-7410.119063	indianred	1.23266	1.02857	1.41143	2.33342	2.14078	2.52607	0	0.31034	0.815575	0.214125	0.773996	1.26903
Cluster-7410.99988	indianred	3.52857	1.91456	2.73769	3.47638	4.69988	3.34625	0	0.333424	0.422233	1.83188	3.98185	0.344828
Cluster-7410.90630	indianred	3.39643	3.32193	3.66562	3.5741	1.90304	1.852	0.575312	2.83794	3.0197	0	0.344828	0
Cluster-7410.94408	indianred	4.83289	5.36527	5.59813	4.56071	5.05007	4.45286	3.45286	4.48027	3.89239	2.76553	3.5008	3.67694
Cluster-7410.20088	indianred	2.9222	2.56316	1.53605	2.04264	1.37295	2.13422	0.0565835	0.485427	0.85599	0.356144	0.575312	0.847997
Cluster-7410.54660	indianred	2.01792	1.48027	3.03034	2.06005	2.24184	0.669027	0.731183	1.03562	1.99277	2.44095	1.11103	0.464668
Cluster-7410.12621	indianred	2.97085	3.0197	3.71149	1.55582	3.01792	1.1177	1.42761	0.739848	1.1635	1.57531	1.63227	0.847997
Cluster-7410.108574	indianred	2.21101	3.38543	3.36036	0.748461	0	0.650765	0.0285692	0.356144	0	0.333424	0.765535	0.250962
Cluster-7410.10787	indianred	3.04089	2.65764	2.38405	1.99639	1.62293	1.95977	0.956057	0.604071	1.01436	1.76977	0.263034	0.575312
Cluster-7410.45685	indianred	3.55213	4.38405	3.5373	5.55059	4.2149	3.02326	1.848	0.815575	0.910733	2.56071	2.98368	3.80012
Cluster-7410.70457	indianred	7.3984	7.88173	7.42257	5.62673	6.66704	6.14221	6.09719	4.86938	5.48382	6.04155	5.72656	5.95884
Cluster-40448.0	indianred	1.8679	1.63691	2.5509	2.65535	1.13093	2.488	0	0.704872	2.71149	1.41684	0	0
Cluster-7410.77730	indianred	5.63981	5.28392	4.92267	4.12681	4.08746	3.3799	2.69153	2.64616	2.65535	3.14568	4.61235	4.3978
Cluster-7410.47618	indianred	6.73457	7.59477	6.73674	7.10108	7.31442	6.7267	5.2791	5.53294	5.55029	6.2149	5.97865	5.15623
Cluster-7410.114883	indianred	3.55459	2.90497	2.81147	0.933573	1.91456	0.226509	0	0.137504	0.731183	1.5656	1.42223	1.04963
Cluster-7410.103536	indianred	1.15056	1.9486	3.78869	1.28688	2.35896	2.06695	0	0	0	0.687061	0	0.903038
Cluster-7410.31308	indianred	3.72247	3.64039	3.39643	2.37573	3.33628	2.55582	1.42761	0.925999	2.25701	2.64616	1.60407	3.88166
Cluster-7410.32360	indianred	1.24489	2.66448	3.50208	0.887525	0	0	0	0	0	0.176323	0.356144	0
Cluster-39191.0	indianred	1.18903	2.34199	1.45943	2.57773	1.65992	1.42761	0.83996	0.31034	0.226509	0.604071	3.06005	0.575312
Cluster-7410.53679	indianred	5.64962	5.63836	4.76553	2.36737	4.40939	2.99639	0.238787	1.60407	1.852	3.33628	2.63691	2.02148
Cluster-7410.11780	indianred	4.45812	4.31034	2.3505	3.23726	4.39712	4.19535	2.41684	0	1.31615	2.95977	3.49057	0
Cluster-7410.116528	indianred	1.80323	2.5509	2.82375	1.45418	2.02503	0.669027	0.0703893	0.632268	0.443607	0.124328	0.432959	0.0976108
Cluster-7410.108534	indianred	3.0072	2.79909	1.37851	2.48543	3.0018	1.80323	0	0	0	1.41143	2.84599	0.545968
Cluster-7410.7627	indianred	3.39643	2.58015	3.0018	4.94579	4.93499	3.86295	0.847997	1.22651	1.9486	2.57773	3.55949	2.56316
Cluster-7410.64601	indianred	5.36036	4.55029	4.75809	4.51159	3.55213	4.01525	2.22959	0	2.70929	4.83744	3.01257	2.72901
Cluster-7410.121020	indianred	3.24031	4.60763	4.749	3.45681	4.62877	2.62761	0	0.189034	0	0.176323	0	0
Cluster-7410.49533	indianred	1.774	2.49825	2.26604	1.65992	1.96347	1.94486	0.400538	1.09761	0.250962	0.0285692	0.321928	0.0703893
Cluster-7410.61450	indianred	3.65076	3.20477	4.97499	4.56194	2.64616	3.84398	2.56803	3.0993	2.84197	2.0036	2.52105	3.92505
Cluster-7410.29698	indianred	2.05658	3.06867	1.59455	2.40054	0.575312	0.516015	0	0.604071	0	0	0	0
Cluster-7410.71897	indianred	2.19535	2.53107	2.74416	0.887525	2.09085	2.37016	2.62527	0.333424	1.01436	0.555816	1.5509	2.09761
Cluster-7410.118150	indianred	0.411426	2.03562	1.64616	1.09761	1.40054	2.32481	0	0	0	0	0	0
Cluster-7410.35176	indianred	5.9814	6.03496	5.60644	5.95047	3.9222	5.07553	4.92315	3.42761	1.1635	2.58736	3.47508	3.36177
Cluster-7410.30135	indianred	2.42492	2.75702	2.66903	1.10434	1.75702	0.790772	0.344828	0.0840643	0.422233	0.443607	0.970854	0.15056
Cluster-7410.4958	indianred	1.99639	2.0072	2.26604	0.722466	1.0072	1.21412	0	0.137504	0.823749	0.389567	0.0703893	0.0703893
Cluster-7410.31652	indianred	1.76553	2.78869	2.26604	2.61353	1.35614	2.02148	1.74416	1.15056	0	2.21723	0.536053	1.89142
Cluster-7410.61310	indianred	10.6002	11.2976	9.61706	10.557	10.6068	9.03301	5.55857	6.16169	4.9542	9.62472	8.68968	7.45902
Cluster-7410.52447	indianred	5.23343	4.85549	4.15218	3.47508	5.21723	4.54288	4.20867	2.04264	1.09085	3.12763	3.70598	1.0072
Cluster-7410.97313	indianred	4.83491	4.51791	4.53543	5.91289	5.54009	5.66278	3.27798	2.03562	3.86592	3.59813	5.47021	3.75382
Cluster-7410.25194	indianred	4.37434	5.30961	4.6017	5.80555	4.82426	3.81762	0.565597	1.3505	0	1.73118	5.28466	2.52356
Cluster-20104.2	indianred	2.6017	3.14241	2.01078	1.79909	4.41143	1.70044	0.111031	1.09085	3.34767	1.22651	0.613532	0.400538
Cluster-39199.0	indianred	2.36737	2.94486	2.29572	2.14078	2.56316	3.80529	0.0840643	0.321928	0.910733	0.790772	0.389567	2.1635
Cluster-7410.32129	indianred	2.9542	3.21723	3.71809	1.42223	2.12102	1.75702	1.37295	1.02857	0.739848	1.35614	1.57531	1.13093
Cluster-7410.99905	indianred	4.60585	4.73498	5.13175	5.41346	4.50398	5.14649	1.83188	1.54102	2.57046	3.30012	4.90833	2.848
Cluster-7410.96422	indianred	3.56925	4.38612	5.02857	5.27947	5.78398	5.02901	4.17871	2.37016	3.23419	0.790772	2.61117	3.87283
Cluster-7410.97340	indianred	6.59021	6.55444	8.93602	7.58796	8.93449	6.06329	2.07039	5.03914	4.3427	3.47379	2.7761	4.86938
Cluster-7410.9361	indianred	3.98277	6.59126	6.26697	4.20945	5.99548	4.39369	0.0565835	0.111031	0.389567	0.0565835	0.799087	0
Cluster-7410.108199	indianred	2.82375	2.9279	3.50589	2.21101	1.72247	2.72465	1.19535	0.555816	1.53107	2.10434	2.22651	2.44095
Cluster-7410.6186	indianred	1.7866	2.95233	3.70598	0.83996	0.748461	0	0.992768	1.26303	0.748461	0	0	0.464668
Cluster-7410.18961	indianred	3.12433	2.22033	2.848	5.07767	5.2149	3.92884	1.26303	0.176323	0.748461	1.21412	3.6565	1.83996
Cluster-7410.7549	indianred	0.773996	2.0072	2.62059	0	0	0	0	0	0	0	0	0
Cluster-7410.101532	indianred	5.09001	4.63691	2.57531	4.17073	2.65076	3.13093	0	0	0	3.28244	4.20789	1.53107
Cluster-7410.89757	indianred	2.59216	3.15218	3.58976	3.83592	2.68032	3.81352	0.575312	0.879706	1.38957	1.93357	1.28096	1.61353
Cluster-7410.60941	indianred	2.98914	3.40871	4.5008	2.72247	3.58256	3.2765	1.58496	1.66903	2.01436	1.03562	3.20163	1.7866
Cluster-7410.84227	indianred	1.60881	2.51602	1.7137	1.8679	1.848	1.22033	0	0.536053	0.526069	0	1.93357	0
Cluster-7410.12001	indianred	2.41684	2.83996	4.66676	1.852	3.53232	2.34199	0.807355	1.1635	1.40054	0.678072	0.333424	0.879706
Cluster-7410.29158	indianred	6.01502	5.9465	5.84699	6.07296	4.46336	3.42358	0.298658	0.137504	0.847997	5.74362	1.53605	1.66448
Cluster-7410.9020	indianred	2.26903	3.15704	3.49953	2.08406	1.59455	1.21412	0.956057	1.926	1.48027	0.163499	0.650765	1.03562
Cluster-9280.0	indianred	2.07724	2.61353	2.16672	0	0	0.367371	0	0	0.650765	0	0.238787	0
Cluster-21440.0	indianred	1.8679	2.25701	2.40871	0	1.70487	1.22651	0	0.641546	1.28096	0	0	0.31034
Cluster-7410.104960	indianred	4.19219	4.05658	5.04658	5.06307	4.97223	4.8334	2.76341	1.79909	2.60644	3.91073	3.57773	2.15704
Cluster-7410.53384	indianred	5.02989	5.10601	5.75782	5.6453	5.15056	6.32787	3.89142	3.73444	3.79597	3.926	4.05832	3.78973
Cluster-7410.9726	indianred	3.09761	3.5373	3.39369	3.16189	3.14893	2.47768	0.748461	1.07724	1.46467	0.765535	2.03914	1.21412
Cluster-7410.38675	indianred	1.7866	1.82375	1.94111	2.52105	2.11103	2.01436	0.263034	0.0976108	0.807355	0.757023	0	0.678072
Cluster-7410.52835	indianred	1.9782	1.79494	2.42761	3.94953	4.20006	3.22651	2.17632	0.389567	1.78241	0.879706	1.41684	0
Cluster-7410.8888	indianred	1.80323	2.73985	3.72792	1.07039	1.0072	1.38957	0	0.604071	0.163499	0.214125	1.16993	1.04264
Cluster-7410.113198	indianred	1.88753	1.76129	2.38681	0	0	0.214125	0	0	0	0	0	0
Cluster-7410.115951	indianred	0.807355	1.76553	2.08406	0	1.86394	1.09761	0	0	0	0	3.08576	0
Cluster-7410.91322	indianred	2.63459	2.18587	3.40327	3.72028	2.96901	3.59694	1.90304	0.713696	2.43829	0.659925	2.04963	0.432959
Cluster-7410.113300	indianred	6.36947	2.96901	4.31397	2.9279	3.93263	1.41684	0.0565835	2.61824	1.80735	3.03738	1.25096	0.526069
Cluster-7410.115034	indianred	1.66903	0.594549	0.863938	0.650765	1.59455	2.54844	0	0	0	0	0.356144	0
Cluster-39622.1	indianred	2.20163	2.49825	2.52857	2.37295	1.1177	1.23879	0.464668	1.38957	0.613532	2.52105	0.536053	0.925999
Cluster-7410.39292	indianred	2.36457	3.09255	3.07724	0.956057	0.411426	1.3505	0.15056	0.536053	1.9782	0.594549	0.15056	1.43296
Cluster-7410.62926	indianred	4.64328	4.57168	4.25399	4.39849	5.35297	3.58256	2.49825	1.98185	2.59216	4.31904	4.36107	3.05832
Cluster-7410.4977	indianred	1.9486	1.97085	1.91839	1.72683	0.871844	0.895303	0.176323	0	0.176323	0	1.58015	0.263034
Cluster-7410.94219	indianred	6.82629	8.1879	7.10465	6.61102	6.07146	4.48027	2.87774	3.18903	3.81455	4.91839	3.62644	4.01614
Cluster-7410.87320	indianred	3.86394	5.14934	4.96532	4.83086	5.26604	4.73173	1.91073	2.56316	2.02503	2.44095	2.28392	1.64616
Cluster-7410.2622	indianred	2.25701	1.67807	1.81147	2.15381	2.31904	2.3978	0	0.748461	0	1.29278	1.28688	0.31034
Cluster-7410.112213	indianred	3.41007	3.33914	4.06178	5.17033	4.49825	4.21335	1.10434	1.24489	1.68706	2.17313	4.95047	2.31904
Cluster-7410.93856	indianred	4.61176	3.98641	2.10098	4.35685	2.80941	2.72683	1.42761	2.24489	2.15056	2.10098	2.19219	1.12433
Cluster-7410.55846	indianred	2.67356	3.10098	3.04789	2.14078	4.24413	2.62527	0.895303	3.07382	1.13093	2.45681	2.74201	2.02148
Cluster-7410.21989	indianred	2.93357	1.5509	4.02857	1.91456	3.21412	2.74846	0	0	0	2.20789	0	0.748461
Cluster-7410.11604	indianred	0	0	3.02326	0	0	0	0.650765	0	0	0	0	0
Cluster-7410.46696	indianred	5.27612	6.15502	4.61176	4.50462	4.41007	3.5509	0	0	2.16672	2.71149	0	1.35614
Cluster-7410.22424	indianred	6.5656	6.70224	7.20467	4.84348	4.64616	6.64861	4.6605	5.20828	4.65306	3.94392	5.03562	4.93499
Cluster-7410.121205	indianred	3.6311	3.34199	2.81967	4.50335	5.0343	3.04789	0.992768	2.47768	1.41143	2.852	4.0036	2.08406
Cluster-7410.12360	indianred	4.91073	5.69572	6.40207	4.1152	3.55827	2.85997	1.45943	0.613532	1.24489	3.7301	4.02768	2.43296
Cluster-7410.12474	indianred	4.65134	3.90207	4.25626	3.99729	4.18824	2.38957	0	2.08406	3.49057	1.72683	1.72247	2.27798
Cluster-7410.61163	indianred	4.16027	4.74308	5.30561	4.05918	4.23879	3.99729	2.74846	0.773996	1.9222	3.61235	3.6241	1.56071
Cluster-7410.78667	indianred	3.94673	4.11603	5.26191	3.67582	4.66221	1.9855	1.54102	1.70929	0.495695	2.65764	1.83996	1.0072
Cluster-7410.84877	indianred	3.46336	3.61235	3.41414	5.05268	4.904	3.5373	1.87578	1.62293	1.33342	2.6893	4.1235	1.30451
Cluster-7410.105467	indianred	2.76341	2.43029	1.0635	2.91648	2.0635	3.79494	0.286881	0.545968	0.678072	0.782409	2.0036	1.39506
Cluster-7410.103041	indianred	2.9782	2.41414	3.10266	2.71149	2.65076	1.10434	1.63691	1.10434	0.613532	1.88753	0.887525	0.739848
Cluster-20710.0	indianred	2.54844	2.36457	3.18903	1.54597	1.18269	2.47508	0	0.163499	0.31034	0.15056	0.238787	0.948601
Cluster-7410.122026	indianred	3.15704	0.992768	4.50589	0	4.19613	0	0	0	0	0	0	0
Cluster-7410.102117	indianred	4.42828	4.55275	3.80426	4.51916	4.17313	3.03034	2.02148	2.51854	2.17313	3.98185	3.55213	1.59932
Cluster-7410.98746	indianred	4.83794	4.75862	5.13627	3.35896	3.91934	4.17473	0.214125	1.33914	3.52231	0.925999	2.61589	3.47508
Cluster-7410.115897	indianred	0	1.53605	3.10098	0	0	0	0	0	0	0	0	0
Cluster-7410.86134	indianred	4.0197	3.81558	6.42626	4.22497	5.67101	4.83491	5.10266	4.38336	4.19535	3.9514	3.1811	3.86394
Cluster-7410.95937	indianred	3.5008	2.59932	4.21101	2.97269	2.49313	0.948601	0.536053	0.555816	0	1.04963	0.83996	0.214125
Cluster-7410.101752	indianred	2.89336	2.76977	3.33199	1.13093	1.47508	1.21412	0.575312	0.584963	1.26903	0.250962	2.21101	0.847997
Cluster-7410.3752	indianred	1.96717	2.1177	3.39643	3.84398	2.50335	1.52607	0	0	0	0.333424	0.356144	0
Cluster-38498.0	indianred	2.64616	1.80735	1.7866	2.41143	1.32769	2.03562	1.8953	0.604071	0.903038	1.9782	0.485427	0
Cluster-7410.79789	indianred	7.74073	7.83029	7.67856	7.27687	7.10266	6.71067	4.18745	4.30159	5.11437	5.20672	7.49346	5.83668
Cluster-7410.90344	indianred	1.26903	2.58015	2.52356	0	0	0	0	0.948601	0	0	0	0
Cluster-20980.0	indianred	3.53978	3.93734	4.12846	1.38957	2.11103	2.58496	0	0.201634	0	0.0976108	1.23879	1.88362
Cluster-40023.0	indianred	2.23879	1.95977	3.17473	2.22342	2.51349	1.87971	0.163499	0.163499	0.62293	0	0.31034	2.31034
Cluster-7410.93100	indianred	4.43496	4.31325	5.17073	4.57833	3.95791	4.03122	1.79909	3.37851	3.22497	2.01436	2.26903	3.10098
Cluster-7410.23028	indianred	3.72792	3.46728	4.70653	3.89142	1.27501	1.67356	1.51602	0.933573	0.565597	1.15704	1.51096	2.16993
Cluster-7410.103181	indianred	4.39917	4.49057	4.55152	4.75542	4.77663	4.81865	2.8953	1.40599	1.1635	3.65191	5.51033	2.10434
Cluster-7410.23037	indianred	3.31759	3.81044	4.43896	2.93357	2.4489	2.37851	2.33628	0	0	1.79077	1.63227	1.35614
Cluster-7410.51596	indianred	3.97728	5.00045	4.70653	4.56682	4.56925	4.80219	2.90689	3.38543	3.17153	3.83895	3.20789	2.66903
Cluster-7410.17968	indianred	4.89821	5.06738	5.97774	4.68145	5.3844	5.46172	3.42492	2.38681	3.61471	4.6865	4.92267	3.58616
Cluster-7410.97655	indianred	5.01346	3.63575	3.849	3.23419	1.65076	3.852	2.71149	0.807355	0	0	3.04963	0
Cluster-7410.85154	indianred	0.782409	2.13093	1.64616	0.887525	1.21412	1.73118	0	0	0.238787	0	2.32769	0.189034
Cluster-7410.17285	indianred	3.04439	3.87381	4.95466	3.43029	1.99639	3.31325	1.26303	0.83996	3.03562	0.722466	2.25701	3.30451
Cluster-7410.8857	indianred	3.03562	3.02326	2.18903	2.21723	1.21412	1.36177	0.0840643	0.0976108	0.238787	0.238787	0	0.263034
Cluster-7410.120984	indianred	1.23879	3.3799	1.58015	2.03914	2.69599	1.03562	0	1.83188	1.38957	1.43829	0	0
Cluster-7410.112222	indianred	3.63691	2.70044	1.4957	3.43429	2.23266	1.53605	0	0	2.87381	2.32193	1.54102	1.95606
Cluster-7410.116816	indianred	3.06867	4.39849	5.03254	5.35226	5.21878	3.39369	1.41143	2.38681	0.214125	0.925999	1.96717	2.05311
Cluster-7410.9681	indianred	3.69711	4.22265	4.28466	3.83895	3.99005	3.43296	2.64847	2.8679	2.91839	2.31034	2.59455	0.695994
Cluster-7410.41004	indianred	5.66931	4.61176	4.69988	4.83036	5.26754	4.01257	0.526069	3.86691	1.46467	0	2.03914	2.14405
Cluster-7410.108710	indianred	2.62761	3.49313	4.9241	0	2.09085	2.84197	0	0	1.66448	0	2.09761	0.871844
Cluster-7410.107511	indianred	2.72901	1.44361	0.992768	2.28096	1.15704	0.895303	0	0	0	0	1.22651	0
Cluster-7410.118489	indianred	3.43162	3.68145	3.9542	1.50589	1.09085	0.831877	0	0.516015	1.09761	0.978196	0.536053	2.38681
Cluster-7410.107074	indianred	1.65992	1.33914	3.05311	1.79077	2.22033	1.90304	0	0	0.887525	0	0.847997	0
Cluster-7410.108321	indianred	5.897	5.80064	7.90941	5.00045	6.43829	5.89191	1.05658	2.45943	2.93546	2.7137	5.142	3.27053
Cluster-7410.100692	indianred	4.04527	4.11437	4.4019	4.84046	4.83441	4.73931	2.85997	2.41143	3.05485	3.851	4.87971	3.60644
Cluster-7410.70709	indianred	3.65421	3.29278	5.36702	2.30743	2.87971	2.58256	3.7366	2.71809	2.27501	3.69599	2.09424	2.30451
Cluster-7410.67265	indianred	3.58736	3.91648	5.01123	3.60407	1.17632	2.86592	2.50589	2.23879	2.52356	2.69822	2.37851	2.62994
Cluster-7410.15482	indianred	2.5008	2.24489	3.60763	1.70044	0.879706	0	0	0.659925	0	0	0	0.389567
Cluster-7410.2456	indianred	1.58976	1.43829	1.79077	2.42761	2.15704	2.67129	0.111031	0.111031	1	0.344828	0.941106	1.13093
Cluster-7410.13145	indianred	1.77821	1.08406	4.10936	0.475085	1.64616	0	0	0.111031	0.0285692	0.0426443	0	0
Cluster-7410.102413	indianred	6.33878	6.47687	6.56423	6.87836	6.87566	6.57137	3.37156	2.90497	2.29866	4.81352	6.14527	3.87774
Cluster-7410.21167	indianred	2.50589	2.81147	3.09592	2.96901	2.80323	3.32625	0	0.344828	0.485427	0.321928	3.07039	0.238787
Cluster-7410.26176	indianred	3.32912	3.66107	3.84398	4.40803	5.24146	4.45812	3.55582	2.89142	3.0072	3.10098	4.41346	2.30159
Cluster-7410.62726	indianred	7.80439	7.92979	7.8953	7.53893	7.11811	7.31089	7.11374	6.81941	5.99752	5.94462	5.57137	6.17792
Cluster-7410.25612	indianred	3.22342	3.30012	2.48027	3.55827	3.41819	4.89627	0.632268	1.14405	0.85599	2.26903	4.93121	2.20163
Cluster-7410.14726	indianred	5.26754	5.1127	6.21723	4.19377	5.14364	5.00045	0.201634	1.75275	2.83188	1.11103	2.29572	3.65306
Cluster-7410.33685	indianred	2.14078	3.34483	3.55704	2.71149	3.45812	2.02503	1.1375	0	1.05658	0.9855	2.18587	1.19535
Cluster-7410.66462	indianred	3.37156	5.76977	5.07468	5.11353	5.40735	4.21956	0.765535	0.367371	0.367371	3.80735	1.70044	1.31034
Cluster-7410.19996	indianred	1.31615	4.80941	3.13914	4.87184	4.09085	1.848	0	0.925999	1.66448	2.1177	0.0840643	1.1375
Cluster-7410.81528	indianred	3.0036	3.36177	3.70819	3.09085	2.86987	2.45154	1.64155	1.54597	1.20163	0.367371	2.30159	1.91456
Cluster-7410.35555	indianred	4.02857	3.36597	4.76235	5.98482	7.04045	7.15957	0.238787	1.14405	2.42223	1.65076	2.19219	2.99639
Cluster-7410.100627	indianred	2.63923	3.81558	2.9855	1.88753	1.0072	0	0	0.214125	0.400538	0.903038	1.04264	0.214125
Cluster-7410.1359	indianred	3.02148	3.16832	4.08576	4.17552	5.58916	5.12226	0.594549	1.90304	1.88753	1.1635	1.5509	2.5509
Cluster-7410.10921	indianred	2	1.21412	2.41954	2.29866	3.22342	3.09761	0.298658	0.495695	0.815575	0.669027	0.163499	1.42761
Cluster-7410.89414	indianred	2.90689	2.70266	3.55949	3.56316	3.42492	2.89336	1.14405	1.20789	1.58015	2.79909	2.37016	1.69153
Cluster-7410.100358	indianred	2.4957	2.24793	2.46205	1.69153	2.26003	1.45943	2.42223	0.941106	0	0.505891	1.66903	0
Cluster-7410.5874	indianred	3.05832	3.31034	3.41278	2.26303	3.04614	2.0635	0.555816	0	0.238787	0.669027	1.35614	0.799087
Cluster-7410.2404	indianred	5.08831	3.71589	5.41143	5.80993	6.89518	7.74685	0	2.06695	2.38405	0	0.201634	0.807355
Cluster-7410.8202	indianred	1.98185	3.59216	3.64616	2.07382	1.83996	4.77768	0.344828	0.189034	0.613532	0.0840643	1.32193	0.356144
Cluster-7410.41944	indianred	4.12681	5.13175	3.39506	2.24184	3.73444	3.60763	1.26303	1.31034	1.41684	1.76553	1.95233	1.69153
Cluster-7410.21933	indianred	1.93357	1.44361	1.17632	2.55336	2.59932	1.55582	0.321928	0.176323	0.443607	0.782409	1.66448	0
Cluster-7410.51016	indianred	4.43363	4.23036	3.99277	3.10601	3.67582	3.20945	1.89918	2.49057	2.30743	2.31904	2.37016	0.757023
Cluster-7410.76718	indianred	3.29278	3.77716	3.86196	2.54102	3.31615	2.10098	2.52105	2.488	1.0072	0.505891	1.35614	0.575312
Cluster-7410.117943	indianred	3.50589	4.25701	2.95047	3.03034	3.28392	2.78241	0	0	0	0	1.11103	1.45943
Cluster-4554.0	indianred	2.28096	2.65306	1.65992	0.970854	0.464668	2.37295	0	0	0	0	0.389567	0.298658
Cluster-7410.56186	indianred	0	2.10098	2.70929	0	0	0	2.11103	0	0	0	0	0
Cluster-7410.72490	indianred	7.58511	7.73417	8.61633	7.17911	7.04614	7.46369	6.66221	4.92505	5.53543	4.7845	4.95791	5.78005
Cluster-7410.15793	indianred	1.76977	2.70929	3.64501	2.41954	1.77821	1.64616	0.226509	1.1635	0.443607	2.02503	0.454176	0
Cluster-7410.82891	indianred	2.35332	2.72465	3.19849	2.61117	2.74631	4.20398	3.04089	1.60407	2.43829	0.831877	3.1177	1.65992
Cluster-7410.12647	indianred	2.81967	3.43429	2.1177	0.0285692	1.79077	1.68257	0.0285692	0.454176	0.275007	0.0285692	0.0565835	1.33914
Cluster-7410.72882	indianred	7.5216	7.86987	7.45976	7.75822	7.56689	7.84731	7.28077	6.31288	6.2555	5.10182	7.60006	6.03078
Cluster-1857.0	indianred	2.16993	1.99277	1.33914	1.37851	2.72247	0	0	0	0.495695	1.73985	0	0
Cluster-7410.8971	indianred	2.97453	2.58736	1.65076	2.4957	2.79286	1.72683	0	0.298658	1.76553	0	1.85599	1.94111
Cluster-7410.32004	indianred	6.03474	6.02923	6.01167	5.81481	5.60674	6.56484	3.37016	3.94579	4.16752	5.69098	5.11811	4.68089
Cluster-7410.29381	indianred	3.29278	4.44758	2.67129	4.01792	2.26003	0.992768	0	0.0840643	1.14405	2.07039	1.17632	1.91839
Cluster-7410.23272	indianred	1.08406	1.16993	2.91073	0.594549	1.72683	0.226509	0	0	0	0.918386	0.584963	1.70487
Cluster-7410.71923	indianred	6.11977	6.65449	6.2709	6.70044	6.68804	6.10832	4.42089	5.05528	4.89336	5.32121	5.16229	4.53481
Cluster-7410.30799	indianred	3.71699	3.97636	3.88947	3.17792	3.46728	3.05485	0.495695	1.02148	1.926	2.24184	2.41143	1.72683
Cluster-7410.102547	indianred	5.47184	5.59664	1.81558	6.68594	4.89045	4.96394	1.42761	2.23266	2.64386	6.47362	2.66676	2.47768
Cluster-7410.35501	indianred	4.06695	3.774	4.61294	5.23419	5.15704	4.87676	1.5509	3.94486	4.40395	4.02768	2.0321	3.38405
Cluster-7410.58818	indianred	3.73444	5.16752	5.08576	3.6311	3.79494	3.60763	3.17792	3.12928	3.32337	4.15462	3.36457	2.05658
Cluster-7410.54056	indianred	4.49889	4.27873	4.80271	3.67243	2.83996	5.02989	1.81558	2.36177	2.33056	1.57531	2.58736	1.95606
Cluster-7410.7372	indianred	1.44361	2.01792	2.01078	0.731183	1.64155	1.24489	0	0	0	0	0	0
Cluster-7410.4447	indianred	3.23726	2.39232	4.95327	4.21335	3.79181	5.02148	0	1.15704	1.90689	0.475085	2.07039	2.01436
Cluster-7410.90819	indianred	4.49506	4.27352	4.62	3.98641	4.9542	4.62527	3.17153	2.5435	2.93734	3.07895	4.46401	3.53107
Cluster-7410.12467	indianred	7.9629	8.21378	9.99982	5.76208	7.60674	4.44493	0	0.650765	4.23266	0	1.73118	1.52607
Cluster-7410.41943	indianred	5.0237	5.69014	5.6017	3.54473	4.73335	4.51033	3.71699	3.26604	3.854	2.46467	2.83996	3.74308
Cluster-690.0	indianred	0	3.07382	2.16672	0	0	0	0	0	0	0	0	0
Cluster-7410.84353	indianred	2.04264	2.03562	4.10014	3.32769	4.34483	3.18428	3.52482	2.16672	1.64616	1.75702	2.59694	1.94111
Cluster-7410.95908	indianred	6.79844	6.36999	4.55766	1.774	5.96232	1.42223	0	0	6.60392	0	3.85898	0
Cluster-7410.114615	indianred	4.36036	4.59872	4.83592	5.02945	5.03078	4.07895	0	1.91839	0.910733	2.71809	0	0
Cluster-7410.79045	indianred	4.67864	4.58916	5.03826	5.10308	5.72574	5.42459	3.18745	2.16993	2	2.21101	2.79494	2.27202
Cluster-7410.107135	indianred	3.02326	3.39232	3.10936	3.61471	3.47508	2.86394	0.83996	2.49825	2.08066	2.43563	1.83592	1.72247
Cluster-7410.79816	indianred	3.03562	3.89142	2.26003	2.05658	3.99005	3.19061	3.3799	1.7137	0	2.07382	3.18428	0.344828
Cluster-7410.11056	indianred	2.24793	2.52105	2.02503	1.15056	0.731183	1.29866	0	0.111031	0	0	0.516015	0
Cluster-7410.106663	indianred	2.96347	2.97085	3.59574	3.23266	3.29425	3.85898	0	0.176323	0.124328	0.773996	4.1819	0.400538
Cluster-7410.114975	indianred	2.13093	2.09424	1.76129	2.64616	1.76553	1.43829	0.250962	0.505891	0.201634	0.536053	0.275007	0.286881
Cluster-7410.82664	indianred	5.93286	7.0045	6.47622	7.38586	5.85972	5.95047	1.87184	3.58856	3.62877	5.03342	4.3875	3.92884
Cluster-7410.115962	indianred	3.08406	2.9241	2.98914	2.22342	3.03914	1.97453	0.565597	1.36177	1.83592	1.36737	1.87578	2.774
Cluster-7410.51754	indianred	2.06005	2.5435	3.75916	2.30159	2.49825	2.73769	0.298658	0.659925	1.848	0.722466	1.16993	2.10434
Cluster-7410.58866	indianred	3.73769	2.9855	3.57652	4.20555	2.18903	2.92979	1.42761	1.43829	0	0.963474	2.82782	1.1177
Cluster-7410.72712	indianred	4.24031	3.88753	4.83491	4.80581	4.44294	4.0036	0.918386	1.83188	2.9241	2.55582	3.7761	3.90014
Cluster-7410.86898	indianred	3.75809	2.59932	3.38819	2.1177	3.62527	2.59455	1.67807	1.60407	1.48543	1.82782	2.37016	1.19535
Cluster-7410.59816	indianred	2.57046	3.03562	2.88166	3.48929	4.0798	2.52607	2.8339	0.189034	0.454176	1.09761	4.15785	2.9855
Cluster-7410.102356	indianred	2.76765	4.76977	3.90977	3.08576	1.20163	0.978196	0	0.831877	0	1.62761	1.19535	1.65076
Cluster-7410.46791	indianred	2.57046	2.9982	4.12598	1.95977	1.62293	2.74416	0.0976108	1.89918	1.87578	3.61117	0.111031	0.807355
Cluster-25141.0	indianred	2.28983	2.67582	2.07382	2.54844	2.52105	2.42761	0.895303	0.978196	0.641546	1.21412	2.14078	0.594549
Cluster-7410.15913	indianred	1.72247	2.7761	2.96717	3.33199	2.75061	2.15056	1.19535	0.941106	2.27798	1.61353	0.604071	2.21101
Cluster-7410.90553	indianred	7.99588	8.2866	9.15484	6.7707	7.70764	7.48486	1.05658	4.19849	5.40088	3.68818	2.82171	6.65048
Cluster-7410.88684	indianred	0.678072	1.53605	1.69153	2.84197	1.89918	2.38957	0	0.650765	0	0	0	1.87578
Cluster-7410.56311	indianred	3.34341	3.21257	4.64039	4.42156	3.32193	3.16189	1.852	2.01792	2.60644	2.03914	2.93357	2.85599
Cluster-7410.23628	indianred	3.96625	4.59156	5.36142	4.53543	3.34056	3.57531	2.21412	2.51854	3.17153	3.7939	3.74631	2.79077
Cluster-7410.18379	indianred	4.87823	5.24184	5.70653	4.84398	4.47962	5.90545	0.400538	1.04963	2.854	2.5509	4.21878	2.90689
Cluster-7410.15376	indianred	2.21412	3.01792	2.16993	1.80735	1.8953	0.422233	0	0.485427	0	0.454176	0.344828	0
Cluster-7410.75965	indianred	1.99277	2.04264	2.20477	2.98368	3.95327	2.67356	1.59455	1.73118	0.903038	1.76129	3.6792	1.02148
Cluster-7410.116936	indianred	2.08746	3.50462	1.95606	4.25626	3.0993	3.28096	0	0	0	3.09592	0	2.01436
Cluster-7410.21775	indianred	1.65076	1.33342	2.84599	0.613532	1.1635	1.71809	0.163499	0	0	0.659925	0.333424	1.5509
Cluster-7410.93918	indianred	2.76341	2.58256	1.19535	2.59932	2.04264	2.9855	0.163499	0.176323	0.526069	0.669027	1.81147	1.42761
Cluster-7410.22945	indianred	2.32769	2.03914	0.704872	2.04614	0.887525	0.847997	0.176323	0.263034	0.238787	0.505891	1.51602	0
Cluster-7410.111422	indianred	0	2.44095	2.24489	0	0	0	0	0.378512	0	0	0	1.54102
Cluster-7410.54315	indianred	3.94017	4.07468	5.35014	3.48414	4.78241	3.81865	0.807355	1.50589	2.9855	1.36177	0.847997	1.29866
Cluster-7410.111693	indianred	2.58976	2.48027	3.22497	0.454176	1.11103	2.45681	1.4957	0.31034	1.28688	0	0.443607	0.782409
Cluster-7410.93911	indianred	3.39917	4.43229	3.88655	3.18428	3.41007	2.44626	0.731183	1.07039	1.56071	2.82171	1.61824	1.75702
Cluster-7410.34970	indianred	3.40599	3.54473	4.49953	3.88655	3.1177	4.07211	2.24793	1.26903	2.65992	1.53605	2.22342	2
Cluster-7410.93565	indianred	5.25248	5.72656	4.99005	4.58556	4.76075	3.86196	1.74846	2.52607	2.05311	2.70487	3.41007	1.90689
Cluster-7410.10600	indianred	2.57531	2.25701	3.03738	2.33628	1.53107	1.89142	0	1.22033	0	0	1.36177	0
Cluster-7410.117077	indianred	3.41143	4.37365	3.16511	2.33628	2.59694	2.19535	1.26903	0	0	1.69599	0	0
Cluster-7410.113343	indianred	3.20945	3.9279	4.41414	4.04789	3.25701	3.9542	0.176323	0.176323	2.15056	2.73118	2.67582	1.32193
Cluster-7410.26485	indianred	5.30816	4.34341	4.48543	4.76235	5.59096	3.8679	0	2.27501	1.45943	2.43829	4.65191	3.78031
Cluster-7410.62941	indianred	8.05566	7.75041	7.78247	7.97671	7.67462	7.97814	4.67356	5.1469	6.19061	5.23649	5.51381	6.00383
Cluster-7410.42013	indianred	5.06738	5.90617	5.70846	5.65249	4.62761	2.57289	0.124328	0.298658	1.15704	3.67694	2.31325	0.495695
Cluster-7410.1883	indianred	2.22651	2.54597	3.16511	3.00899	3.16511	2.83188	0.0976108	0.739848	1.11103	0.263034	1.56071	0.286881
Cluster-7410.115049	indianred	1	0.432959	2.34483	0	2.0036	1.1177	0	0	0	0	0	0
Cluster-7410.91991	indianred	4.90497	4.38543	3.92505	5.27836	4.34341	5.53013	2.5435	1.58976	2.45154	2.23573	2.84599	3.1177
Cluster-7410.15216	indianred	1.57531	2.36457	2.66903	0.978196	0	0.214125	0	0.790772	0.790772	0.748461	0	1.21412
Cluster-7410.101682	indianred	3.09255	3.08576	2.98003	3.51349	3.5509	3.20633	1.07039	1.36177	1.98185	2.51854	3.19219	2.04264
Cluster-20112.0	indianred	1.89142	1.77821	2.16672	0	0	0.0703893	0	0.163499	0	0	0	0.238787
Cluster-7410.119226	indianred	1.70044	2.38405	2.15704	2.79286	2.53356	1.91839	0.356144	0.367371	0.799087	1.86394	2.63923	0.963474
Cluster-7410.13553	indianred	3.39917	2.73769	3.09424	4.72683	4.82731	6.35878	1.5509	0.807355	2.40871	1.02148	2.83996	4.26828
Cluster-7410.38246	indianred	2.03562	2.28392	3.06523	2.34767	2.37851	0.201634	0.214125	1.44361	1.02148	0	0.238787	2.06005
Cluster-7410.59842	indianred	2.67807	3.24184	1.45943	3.76447	3.84097	4.56803	1.90304	0.704872	2.33342	2.52607	2.9486	1.09761
Cluster-7410.55945	indianred	8.88319	10.254	9.02763	8.6241	9.20697	8.51345	6.21975	4.6865	3.28983	6.05007	6.16952	4.0798
Cluster-7410.21928	indianred	3.29866	3.19692	3.48929	0.389567	1.36737	2.14405	0	0	0	2.32193	1.43296	0
Cluster-7410.27456	indianred	5.52826	6.29352	6.46238	6.0492	5.76421	2.87184	0.464668	0.263034	0.847997	4.32984	2.0036	0.584963
Cluster-7410.109131	indianred	2.72247	3.0018	3.9486	1.7866	2.04963	1.33342	0.748461	0.443607	0.555816	1.20163	0.485427	2.87381
Cluster-7410.23111	indianred	3.39094	2.46989	3.88655	2.88947	5.7658	3.59574	2.14078	2.01078	0.565597	2.38405	4.38267	2.28096
Cluster-7410.42341	indianred	2.68482	3.25852	4.31832	2.60644	2.11103	3.56438	0.321928	0.807355	1.74846	2.3505	2.48027	2.82985
Cluster-27594.0	indianred	2.7137	2.488	2.48543	2.17313	1.64155	3.04439	0.163499	0.485427	0.485427	1.93734	0.516015	0.575312
Cluster-7410.17224	indianred	3.05658	2.86987	3.09761	3.7148	4.7252	3.17473	1.70044	1.04264	0.831877	1.774	3.44361	1.45418
Cluster-7410.48103	indianred	3.27947	2.53605	2.57531	2.83794	2.46728	2.70708	0.765535	0.613532	1.04963	2.06695	0.485427	1.1635
Cluster-7410.109565	indianred	2.62761	3.06695	2.82171	1.5656	2.44361	2.06005	0	1.36177	0	2.1635	0	0
Cluster-7410.91951	indianred	3.53481	3.55704	3.70487	4.01078	3.8166	3.64616	1.69599	1.9782	2.19535	3.14405	3.78241	2.20163
Cluster-7410.9993	indianred	0.799087	1.78241	2.98003	0.201634	0.62293	0.773996	0	0	0.124328	0.584963	1.27501	0.189034
Cluster-7410.113865	indianred	6.36265	6.27314	5.71754	5.01792	4.66278	3.9514	0.613532	0	0	1.81967	0	0
Cluster-7410.119210	indianred	2.75061	3.09085	3.46989	2.59216	2.32193	1.08406	1.93357	1.7866	2.0635	0.536053	2.60407	1.42223
Cluster-7410.26849	indianred	2.74201	2.35614	3.54597	1.04264	1.04963	1.27501	1.73552	1.01436	0.594549	1.16993	0.910733	0.83996
Cluster-7410.87195	indianred	4.85549	4.58496	4.41684	3.65535	3.36457	3.80219	1.44361	0.831877	1.24489	2.44626	3.55459	2.81147
Cluster-7410.1160	indianred	3.03914	2.05311	1.16993	1.54102	1.48027	1.23879	0.163499	0.163499	0.111031	0	0.321928	0.575312
Cluster-7410.73223	indianred	7.03562	7.59104	7.86388	6.68131	6.69961	6.61014	4.926	4.32481	3.29278	6.08852	6.74416	4.04177
Cluster-7410.56835	indianred	2.77821	1.4957	1.08406	2.96901	2.35896	3.0321	1.23266	0	1.11103	0.970854	1.90304	0
Cluster-7410.105667	indianred	2.33056	3.15056	3.24336	1.17632	2.0072	1.59455	0.722466	0.799087	0.464668	1.48543	2.19219	1.33342
Cluster-7410.24038	indianred	1.21412	1.76553	2.33628	3.70819	3.41007	2.21412	0.238787	1.0635	1.05658	1.38405	1.66448	1.79494
Cluster-7410.29692	indianred	2.79909	2.44361	1.69153	2.97269	2.69153	0.545968	1.37851	0	0.790772	0	2.5008	0
Cluster-7410.45278	indianred	3.03562	3.22188	4.18745	2.42761	3.72574	3.44493	1.20789	2.1375	2.03562	1.22651	1.83592	1.42761
Cluster-7410.115243	indianred	2.75489	3.72901	2.04614	2.09761	0	0	0	0	0	0.678072	0	0
Cluster-7410.67023	indianred	14.5227	14.5938	13.9631	15.0466	15.0746	14.3193	13.1507	12.5193	11.1523	13.5631	12.7914	12.7115
Cluster-7410.37811	indianred	2.45943	1.64616	2.65076	1.23879	2.99277	0.641546	1.66448	1.89142	0	1.0635	1.40599	1.68257
Cluster-7410.20223	indianred	3.75702	3.39917	3.72028	4.4822	5.0917	3.7126	1.90689	1.49057	1.31034	2.35896	4.02059	1.89142
Cluster-7410.118303	indianred	3.0321	3.32337	3.58135	3.63807	3.81147	6.26941	1.20789	1.58496	3.1127	2.19849	1.9782	3.62527
Cluster-7410.117129	indianred	3.0321	3.15381	2.93168	2.26303	1.98185	2.16672	0.941106	1.04264	0.722466	1.74846	1.93734	0.378512
Cluster-7410.77176	indianred	4.75649	5.42526	3.21568	5.25701	4.42626	3.3978	2.96162	2.27798	1.07039	2.13422	2.96532	0.963474
Cluster-7410.67517	indianred	4.90785	4.61235	4.76394	5.91719	5.80761	4.8679	3.10601	1.52607	2.37295	3.85798	4.75862	1.90304
Cluster-7410.14646	indianred	2.10098	2.31325	3.05311	1.83996	2.82579	2.12102	0.773996	1.95606	0.226509	2.44361	0.9855	1.80323
Cluster-7410.64117	indianred	1.99277	1.61824	1.36737	2.17632	0.163499	0.516015	0	0	0	0	1.9222	0.584963
Cluster-7410.50579	indianred	3.42761	3.70708	3.85	2.51349	2.12763	1.60881	3.53107	2.86394	1.90304	1.17632	1.87971	2.66221
Cluster-7410.69335	indianred	2.29866	2.69599	3.61117	1.33914	3.7137	3.24489	2.71149	2.41954	0	0.584963	1.48027	2.44361
Cluster-7410.11710	indianred	5.28614	5.02237	5.49057	5.81916	5.52042	3.16672	1.24489	1.28688	1.61824	2.29866	4.21645	1.0072
Cluster-7410.27369	indianred	3.31325	3.27053	3.68482	3.53356	3.41549	2.73769	2.17313	1.07039	1.9855	2.82985	3.48671	2.07039
Cluster-7410.68297	indianred	3.05485	3.54597	2.98732	2.854	2.04614	1.68706	1.38957	1.55582	1.31034	1.29278	0.594549	0.978196
Cluster-7410.6788	indianred	2.21101	2.17632	3.41414	1.93734	2.84398	2.20163	0	0.189034	1.09085	0.367371	1.04264	1.13093
Cluster-7410.111108	indianred	3.04089	3.41143	3.74846	3.43029	2.35332	4.07639	0	1.04963	1.28096	2.42223	1.07724	0.933573
Cluster-7410.22080	indianred	2.59932	1.65535	4.25852	1.08406	2.14405	2.89724	0	1.03562	0.163499	0.214125	0.933573	1.28688
Cluster-7410.118948	indianred	0	0	2.57531	2.42492	3.05485	1.79494	0	0	0	0	0	0
Cluster-7410.102204	indianred	2.82985	3.67807	2.10434	3.09761	2.19219	1.75702	0.695994	0.555816	0.0703893	0.895303	1.15704	0.432959
Cluster-7410.94603	indianred	3.49442	3.23419	3.14731	1.35614	3.36317	2.62761	0.367371	1.07039	1.37851	0.163499	4.60466	0.411426
Cluster-7410.50610	indianred	4.06953	3.91934	3.75702	3.853	3.88264	2.75061	1.64155	1.27501	0.918386	3.0321	3.3147	1.34483
Cluster-7410.35607	indianred	3.851	4.80064	4.47962	3.07553	5.67751	4.92505	3.12433	3.53107	5.08958	2.78241	3.04264	3.31034
Cluster-7410.29007	indianred	3.65421	3.13093	3.29425	3.13422	3.37434	3.35191	0.918386	1.01436	2.09085	3.0054	3.70266	1.56071
Cluster-7410.122400	indianred	0.941106	1.66903	3.14241	1.23879	1.87184	0.887525	1.41143	0.807355	1.57531	0	2.97636	0.83996
Cluster-36691.0	indianred	3.25701	3.52982	3.17632	2.82579	0.933573	0	1.22651	0.765535	1.70044	0	1.82375	0
Cluster-7410.15822	indianred	3.55827	3.6837	5.12184	2.64847	3.42223	2.64155	0.0426443	0.773996	1.51096	0.201634	0.992768	1.1177
Cluster-7410.30916	indianred	3.13914	3.03914	3.55336	3.2765	3.3505	2.82171	1.11103	1.37851	1.84398	1.85599	2.6017	1.88753
Cluster-7410.97237	indianred	3.11603	4.12846	3.34483	3.39094	3.32481	4.06437	0.400538	2.22342	1.20789	2.53854	1.82375	1.49057
Cluster-7410.94291	indianred	3.89433	4.13258	4.80684	3.46597	3.69153	2.04963	3.16993	1.52105	1.66903	2.78241	2.19849	0.790772
Cluster-7410.37666	indianred	3.82579	4.59991	3.71149	3.55827	3.05485	3.72683	0.389567	0.464668	1.81967	2.58256	1.25096	2.08066
Cluster-7410.87955	indianred	3.852	3.33056	4.41752	3.7666	4.27947	4.66391	2.8339	2.90689	2.31615	2.54102	2.26303	2.87381
Cluster-7410.104151	indianred	5.70764	5.18428	4.73931	6.04614	5.70929	5.27947	3.85499	2.20477	2.93168	4.63749	5.55397	2.94298
Cluster-7410.4531	indianred	2.12102	2.59216	3.14241	0.298658	1.42223	0.400538	0	0.201634	0	0	0	0
Cluster-7410.94586	indianred	3.53107	3.40054	4.2765	3.38957	3.79701	2.29572	3.81762	4.36807	2.64847	1.58496	2.08746	1.38405
Cluster-7410.70460	indianred	2.14405	1.37851	1.64616	1.22033	1.69599	0.722466	0	0	0	0.432959	1.83996	0
Cluster-7410.93216	indianred	3.08406	3.11936	2.9982	4.96023	4.57833	5.78869	2.17632	0.62293	1.99277	2.18269	3.18587	2.41414
Cluster-7410.112341	indianred	2.57773	1.33914	3.26003	0	0.903038	0.286881	0	0	1.48543	0	0.604071	0.333424
Cluster-7410.22327	indianred	4.34908	4.7703	5.59036	4.26978	4.64443	4.26078	3.29425	3.3505	3.35614	2.86987	3.80012	2.66903
Cluster-7410.19942	indianred	3.98732	4.94392	3.6427	0.367371	4.16269	0	0	0	0	1.28096	0	0.925999
Cluster-7410.113866	indianred	7.45179	7.26838	5.56285	4.91695	5.51854	4.01614	1.7866	0.263034	0	2.19849	1.02857	0.495695
Cluster-7410.30378	indianred	4.93546	4.62059	4.73931	4.50716	4.77452	3.56925	2.50335	2.38128	1.94486	3.39232	4.16108	2.38405
Cluster-7410.77326	indianred	3.22805	3.24641	4.25927	3.47508	3.35332	3.34199	1.48543	2.07039	2.63227	1.87184	2.53854	2.19535
Cluster-7410.103726	indianred	5.22188	4.57289	4.9486	6.18864	6.08343	5.70625	0.731183	0.659925	0.367371	3.91073	5.18824	1.02857
Cluster-7410.108701	indianred	1.22033	1.07724	2.06695	3.0197	2.89724	1.90304	0.333424	1.33342	0.443607	0.887525	3.04089	0.485427
Cluster-7410.12366	indianred	4.68257	4.85898	6.34145	4.67525	4.36247	4.65992	3.21723	3.77189	3.87578	4.05658	3.03386	3.42626
Cluster-7410.119630	indianred	1.48543	1.66448	2.17313	0.263034	3.39369	3.34767	0	0.0703893	0.333424	0.176323	0.0703893	0.0703893
Cluster-7410.733	indianred	1.52105	2.12763	3.17632	0.956057	2.43563	0.782409	0	1.09761	1.42223	1.02148	1.33914	2.88166
Cluster-7410.79115	indianred	1.29866	1.43296	1.94111	0	1.85997	0	0.757023	0	1.60407	0	0	1.19535
Cluster-7410.114973	indianred	2.21723	2.0321	2.08746	2.69153	2.19219	1.31034	0.111031	0.823749	0.263034	0.464668	0.321928	0.214125
Cluster-7410.46090	indianred	2.14405	1.81558	2.77189	0	0.422233	0	0	1.04264	1.25701	0.400538	0	0
Cluster-7410.115432	indianred	4.99277	4.99186	6.0955	0.871844	1.0072	0.669027	0.333424	0.201634	0.163499	1.07039	0.201634	0.632268
Cluster-7410.88551	indianred	4.93687	5.78816	5.44361	5.08916	4.93263	4.1819	3.5008	3.47249	3.80323	4.1235	3.1177	4.21179
Cluster-7410.105396	indianred	2.56316	2.14731	0	2.55336	2.40054	2.27501	0	0	0	0.659925	0.948601	0
Cluster-40170.0	indianred	2.31615	2.28688	3.22497	1.67807	2.23266	1.77821	0.201634	0.31034	0.526069	0.526069	0	0.263034
Cluster-7410.95081	indianred	3.35614	3.85499	4.54288	2.48543	1.95233	2.55827	1.10434	2.14405	2.54844	1.36737	1.64616	2.65764
Cluster-27975.0	indianred	3.05485	3.3978	4.81455	1.89142	3.22959	0.903038	1.45418	2.41143	1.15056	1.07039	2.16027	1.97085
Cluster-7410.45664	indianred	2.46989	1.98185	2.8953	2.89724	3.55949	4.60644	2.17632	3.12267	2.94486	0.443607	1.60407	2.72028
Cluster-7410.61332	indianred	3.56682	3.57289	3.52857	2.89918	5.26379	3.68257	2.78869	2.32481	2.62059	1.26903	3.7126	3.14568
Cluster-7410.67833	indianred	3.08746	2.95791	2.42761	2.12763	1.74416	1.62293	0.475085	0.263034	1.0635	1.74846	2.63459	0.948601
Cluster-7410.106368	indianred	5.88118	6.31922	6.85947	5.29536	5.73823	5.50843	5.01123	4.11853	3.98641	3.33199	3.52356	3.67469
Cluster-34988.0	indianred	0.871844	0.545968	3.24641	0.176323	0	0	0.124328	0	0.176323	0	0	0
Cluster-7410.119649	indianred	2.5008	0.163499	2.59932	3.31325	0.545968	2.19219	0.333424	0	0	0.790772	2.04963	0
Cluster-4028.0	indianred	1.5509	0.748461	2.30743	0	4.0505	2.31034	0	0	0	0	0	0
Cluster-7410.21881	indianred	7.26425	6.90737	5.88704	5.91145	5.94158	5.90135	0.263034	0.925999	0.722466	1.78241	2.84599	0.333424
Cluster-21935.2	indianred	0	2.48543	2.90304	0	0	1.0635	0.863938	0	0	0	0	0.575312
Cluster-7410.113699	indianred	3.86493	3.98003	2.86592	4.40667	5.71918	5.90087	1.92979	2.57289	1.02857	2.96162	3.31034	0.367371
Cluster-7410.116564	indianred	3.7939	3.32337	3.38681	3.23266	4.13586	0.176323	0.201634	0.495695	3.19377	3.49825	2.20163	2.32193
Cluster-7410.106703	indianred	3.26003	2.5656	2.35332	3.50589	5.18864	3.34767	0.226509	1.49057	0.536053	1.25096	2.43563	0.62293
Cluster-7410.73866	indianred	6.86431	7.07468	7.2635	7.04352	6.87049	7.07756	5.85325	6.10873	5.48188	4.61058	5.92766	5.25437
Cluster-7410.19287	indianred	5.66619	5.77136	7.46442	5.04963	5.24603	5.40599	0.201634	1.91456	4.20711	3.12598	1.68257	3.36317
Cluster-7410.64929	indianred	8.22106	8.26496	8.17528	9.1993	8.89318	8.17797	5.37955	6.57999	7.47913	7.28466	7.42013	7.1532
Cluster-7410.68122	indianred	8.00017	8.42907	7.86999	7.72335	8.49769	5.91313	2.16672	3.07724	3.82069	5.93593	2.97085	3.36737
Cluster-7410.97339	indianred	5.74147	5.6565	8.8189	6.60496	8.24427	5.98231	1.29866	4.18903	4.17393	3.37434	0	3.48929
Cluster-7410.102355	indianred	4.08406	4.98868	3.42761	3.04264	2.4489	0.782409	0	0.704872	0.189034	2.52857	1.82782	2.48543
Cluster-7410.101738	indianred	4.17073	5.5435	3.11936	4.86344	3.16832	1.07724	0.584963	1.1177	2.44626	2.78869	1.8679	2.8679
Cluster-7410.68871	indianred	6.16972	6.04571	5.09128	5.17752	5.897	5.16912	2.8679	2.63459	3.28983	4.86493	6.13381	3.52356
Cluster-7410.70278	indianred	1.33342	2.83592	2.8679	1.01436	1.61353	3.16993	1.22651	0.773996	1.0635	1.18903	1.58015	2.07382
Cluster-7410.98078	indianred	1.37295	2.25399	2.02857	0.298658	1.32769	1.82375	0.275007	1.02148	0.536053	0	0.201634	0.0976108
Cluster-7410.8735	indianred	4.74524	4.43363	4.71425	0.163499	2.62527	1.81558	0.516015	0.739848	3.13914	0.594549	2.69822	3.1375
Cluster-7410.72291	indianred	5.86369	5.55827	6.22323	4.52231	4.55275	3.72465	4.1035	3.64039	4.1375	2.90689	3.2854	4.43829
Cluster-7410.87969	indianred	6.2709	5.86691	6.00023	6.24222	6.15421	4.8125	4.14323	4.56742	4.23573	3.73444	5.15543	2.91265
Cluster-7410.71674	indianred	5.68734	6.6499	5.53636	5.68482	6.36212	5.851	4.66732	4.62176	4.05745	4.39917	3.78136	4.14405
Cluster-7410.103276	indianred	3.83996	3.66903	3.72137	3.69265	3.79805	2.11437	1.4489	1.9222	1.88362	2.45681	1.94111	2.09085
Cluster-7410.116001	indianred	3.59932	4.52607	4.82833	2.80735	2.52105	2.38957	3.1375	2.97453	2.73552	3.26454	2.12102	3.05485
Cluster-7410.50197	indianred	3.16993	3.03738	3.45154	2.24489	1.58496	0.378512	1.0072	1.99277	1.1375	0.432959	1.29278	1.62761
Cluster-7410.104093	indianred	4.47444	4.83744	3.26604	4.13422	3.3505	2.91456	0.650765	1.22651	1.96717	2.34483	0.201634	2.62761
Cluster-7410.117004	indianred	2.06695	2.22033	3.13258	2.46728	1.95233	1.03562	0.464668	0.555816	0.863938	0.831877	1.1375	0.790772
Cluster-7410.6647	indianred	4.06867	3.61706	4.765	3.68706	4.09508	3.15056	2.44361	1.83996	2.36737	0.823749	2.27798	1.76553
Cluster-7410.103750	indianred	4.09592	3.91265	3.43962	1.36177	1.57046	1.81147	0.238787	0	0.454176	1.5008	2.37851	1.21412
Cluster-7410.59972	indianred	5.68454	5.42995	5.86419	5.70901	5.73335	6.22959	4.21878	5.34908	4.32769	3.45154	4.37712	4.13422
Cluster-7410.93992	indianred	3.33342	2.83592	3.92505	2.91648	3.92505	2.51854	2.09761	2.54844	2.34767	1.1177	1.56071	2.17632
Cluster-7410.64604	indianred	3.05137	2.8953	2.31034	2.58256	2.75275	2.75275	0.739848	0.773996	1.08406	1.37851	1.44361	0.85599
Cluster-22987.0	indianred	4.3067	3.57168	4.23573	0	4.0036	0	0	0	0	0	0	0
Cluster-7410.45737	indianred	2.29572	3.36597	3.47508	3.69822	3.37156	4.13422	1.70044	2.86592	1.7866	0.963474	2.20789	0.731183
Cluster-7410.40615	indianred	2.28688	2.96347	3.34625	2.34199	2.17313	2.14731	0.443607	1.63691	2.29572	0.722466	0.879706	2.80116
Cluster-3843.0	indianred	0	2.9855	1.4489	0	0.765535	0	0	0	0	0	0	0
Cluster-7410.29063	indianred	5.17911	5.08151	4.76713	4.33914	5.13832	3.41954	3.14893	2.06005	2.42223	3.67807	5.37782	2.32193
Cluster-7410.87554	indianred	2.52607	2.86196	2.34483	2.58736	3.04089	2.53854	1.15056	2.14405	0.799087	1.79909	3.0018	0.575312
Cluster-7410.103225	indianred	5.47314	5.59246	6.14547	5.86641	5.77321	5.80349	3.1635	2.71589	3.39369	4.41954	4.39917	4.07125
Cluster-7410.7756	indianred	2.29278	2.69822	2.81558	1.23266	2.488	1.44361	0.669027	0.286881	0.111031	0	0.823749	0
Cluster-7410.67662	indianred	4.46271	4.19849	4.17153	5.00899	4.41007	3.48671	2.63227	2.13422	1.95977	3.80941	4.31325	2.47508
Cluster-7410.30518	indianred	2.31904	2.37295	2.37016	2.19535	1.88753	1.19535	0.970854	0	0	0.757023	0.344828	0
Cluster-7410.91139	indianred	4.94064	5.8189	5.08704	4.65421	4.4614	3.2555	3.88362	4.95513	3.9222	3.90593	2.32193	3.67356
Cluster-7410.84092	indianred	6.49889	6.38888	8.05306	6.2386	4.95559	4.9905	4.82477	5.2891	5.90087	4.27724	4.61471	5.36282
Cluster-7410.11487	indianred	3.28244	2.41414	3.98641	4.20085	2.99277	2.90111	1.852	3.39643	2.66903	3.0018	2.47249	0
Cluster-7410.100474	indianred	1.66903	2.06695	3.24031	2.35614	2.1635	2.93923	0	0.85599	0	0.910733	1.22651	0
Cluster-7410.8889	indianred	1.59455	2.10769	2.87578	0	0	0	0	0	0	0	0	0.214125
Cluster-7410.80475	indianred	4.51791	4.71149	4.32553	4.05918	3.95977	4.29205	3.95233	1.43829	1.774	3.8268	4.27947	1.35614
Cluster-7410.11406	indianred	4.48929	4.83794	4.96809	4.59753	4.73335	4.05398	3.45943	3.17473	3.09761	3.52356	2.36177	3.44228
Cluster-7410.20665	indianred	4.05311	3.85997	2.94111	3.71039	5.85075	3.48414	0	0	0	2.09761	5.07682	0
Cluster-7410.16259	indianred	2.22959	2.5435	3.98914	1.99277	2.23266	3.16993	0.124328	0.389567	0.659925	0.124328	0.807355	1.43829
Cluster-7410.97347	indianred	4.87332	4.82731	6.48688	3.95699	4.71534	4.33842	2.63691	3.01792	4.17552	2.68706	3.93734	4.17632
Cluster-7410.11010	indianred	3.03386	3.15056	3.89724	4.36737	1.43829	3.60763	0.505891	0.189034	0.536053	1.28688	0.713696	1.10434
Cluster-7410.61772	indianred	2.10098	3.59096	3.33771	1.53107	2.34199	2.83996	0.584963	0	1.89918	1.75702	2.02503	2.22959
Cluster-7410.74006	indianred	3.72901	3.99639	3.67469	4.12763	4.68089	3.80116	1.69153	2.01792	2.63227	3.77716	4.2032	1.93357
Cluster-7410.112342	indianred	3.04963	2.45943	4.50016	2.35614	3.0018	1.25701	0.0703893	0.970854	1.63227	0.432959	0.286881	0.678072
Cluster-7410.113494	indianred	1.66448	2.31615	1.89142	0	0.879706	0	0	0	0	1.20163	0.389567	0
Cluster-7410.113516	indianred	1.29866	1.75275	1.98914	3.54597	3.38267	4.6017	0	0	0	1.848	0.948601	0.238787
Cluster-7410.90430	indianred	3.46858	2.76129	3.21878	3.15866	3.79286	2.49825	2.79494	1.65076	0.536053	3.21101	0.895303	2.81558
Cluster-29625.0	indianred	3.5472	3.02857	2.51854	4.22805	3.58015	3.75916	1.23879	1.50589	2.33056	2.16027	2.17951	2.69153
Cluster-7410.109483	indianred	3.59694	3.36036	4.08066	3.75275	0.464668	2.30159	0.799087	0	0	0.432959	0	0.895303
Cluster-7410.96573	indianred	3.73877	3.09424	2.79494	3.93923	4.86987	3.25852	1.66448	1.71809	1.90689	3.08576	3.05311	1.91073
Cluster-7410.101060	indianred	4.19377	3.04963	3.07724	2.52607	2.1635	2.14078	0	0.201634	0.650765	1.852	2.78241	0.250962
Cluster-7410.115377	indianred	5.90545	6.0568	7.2635	5.55857	5.61383	5.8627	4.8495	4.8268	4.81865	4.48671	4.43829	4.32912
Cluster-7410.18281	indianred	2.92029	2.35332	2.11437	2.70266	3.63459	2.62293	0.189034	0.887525	0.464668	2.80529	1.80735	0.903038
Cluster-7410.70294	indianred	4.1177	4.85549	3.05311	3.1375	3.39369	2.18269	2.15381	1.90689	1.58496	2.33056	1.83188	1.65992
Cluster-39157.0	indianred	1.76977	1.7866	2.47249	0.669027	1.46989	0.0143553	0.400538	0	2.31325	0	0.879706	0.526069
Cluster-7410.6557	indianred	2.21101	1.74416	3.60999	1.84398	1.61353	1.09761	0.286881	1.37295	2.20789	0.454176	0.895303	1.76977
Cluster-7410.29615	indianred	1.09761	2.43029	2.68482	1.79494	2.01792	1.94486	0.263034	0	0.871844	1.43296	2.30451	0.903038
Cluster-7410.9430	indianred	2.774	2.75489	2.67356	0	3.65992	2.18903	0	0	0	0	4.07125	0
Cluster-7410.116069	indianred	4.12433	4.48156	4.15056	4.39917	3.19535	2.43563	1.81147	2.46205	1.99277	2.03914	2.7866	1.68257
Cluster-7410.40246	indianred	3.04439	2.57046	2.88166	1.72683	0.604071	0.238787	0.941106	1.37295	0.713696	0.250962	0	1.82782
Cluster-7410.113636	indianred	5.98982	6.46728	6.36545	3.70487	4.61471	2.21723	0.659925	1.36737	1.50589	3.15543	1.45943	0.9855
Cluster-7410.97284	indianred	5.85997	5.53356	6.29352	6.20516	6.36824	5.6094	4.0268	4.27947	4.37504	5.08491	5.67779	4.33842
Cluster-7410.79420	indianred	4.98959	5.22226	5.64472	5.27016	4.11603	4.06005	3.97085	4.67638	4.11603	2.51602	3.36877	3.78346
Cluster-23259.0	indianred	1.1635	1.51096	2.55582	0	1.47508	2.46728	0	0.485427	0.422233	1.0072	0.275007	0.137504
Cluster-7410.100473	indianred	4.14812	4.27352	5.24108	5.04177	3.7845	5.36142	0.815575	2.75489	1.38957	2.92979	3.42223	1.87184
Cluster-7410.26175	indianred	3.61353	4.11686	4.10601	4.82171	5.49057	4.74147	3.04264	2.79701	3.59455	2.64155	4.65421	2.05658
Cluster-7410.10868	indianred	4.26153	3.7666	4.65363	2.22342	3.84499	2.45154	0.432959	1.1635	1.75275	0.613532	0.454176	0
Cluster-7410.86963	indianred	7.40846	9.55687	7.70183	7.20643	6.42559	5.79831	5.99571	7.91079	6.8268	3.9644	6.8902	5.35896
Cluster-7410.87190	indianred	5.59813	5.19022	4.99729	3.72901	3.49953	3.69377	2.01078	0.704872	2.07724	3.42761	4.24031	3.67243
Cluster-7410.112926	indianred	3.27798	3.02857	4.40667	4.65191	3.81044	3.18428	0.790772	1.5509	2.1635	1.91839	2.0072	1.852
Cluster-7410.121734	indianred	2.37016	1.38957	2.92979	1.99277	2.3978	1.28096	0.799087	0.0703893	0.201634	0.201634	0.15056	0.516015
Cluster-22868.0	indianred	1.33914	2.33056	2.57289	1.91073	1.44361	0.137504	0	0.0976108	0.238787	0.659925	0.0565835	0.201634
Cluster-7410.11850	indianred	2.27501	1.82375	2.20789	3.22188	3.03386	2.05658	1.22651	1.98185	1.34483	0.887525	2.22959	0
Cluster-7410.83642	indianred	1.5656	3.0072	3.14078	1.32193	1.48543	0.516015	0.847997	1.81558	0.925999	0.815575	0.903038	1.61824
Cluster-7410.109744	indianred	5.1635	4.89142	6.05376	3.7761	3.68145	3.47249	0.765535	1.75702	2.11437	2.31904	1.29278	1.82782
Cluster-7410.23032	indianred	2.22651	2.72683	3.63343	1.76977	1.34483	1.4489	1.72683	0.464668	0.516015	1.72247	1.32769	1.1635
Cluster-7410.102150	indianred	3.51602	4.774	4.23036	4.16672	3.46597	3.51854	0.650765	3.29572	1.71809	1.43296	0.847997	0.765535
Cluster-7410.8383	indianred	3.70598	4.29205	3.4957	3.08746	3.17951	1.65535	1.27501	2.26903	1.44361	1.65992	0.925999	1.58976
Cluster-7410.102149	indianred	4.83086	5.85773	4.81865	5.68004	5.15906	3.7845	2.01436	3.01792	2.72028	3.44361	4.12267	2.63691
Cluster-7410.10658	indianred	2.30743	0.739848	3.17792	0.831877	0.918386	0	0.604071	0.238787	0.163499	0.411426	0	0
Cluster-7410.10859	indianred	3.04789	3.28096	3.98094	2.73769	2.99277	2.66448	0.925999	2.28096	1.61353	1.17632	2	1.34483
Cluster-7410.25589	indianred	3.85599	2.17632	1.48543	3.63343	2.88166	2.33914	0	0	0	1.5509	3.77189	0
Cluster-7410.3293	indianred	3.89627	3.67694	4.24489	5.15906	5.54967	4.63981	2.38681	3.20945	3.31325	1.9486	3.74093	2.42492
Cluster-7410.15791	indianred	2.51096	2.44361	2.41954	0.871844	0.389567	0.333424	0.0565835	0.0285692	0.333424	0.62293	0.298658	0.214125
Cluster-7410.82607	indianred	4.71918	4.70764	4.95977	5.3844	4.77979	4.59515	3.90304	1.29278	1.5008	3.46074	5.24565	3.22959
Cluster-7410.40193	indianred	4.63807	6.63807	5.51191	6.42391	6.48172	5.8711	2.49057	2.04963	2.74416	4.06437	2.9782	3.58976
Cluster-7410.89662	indianred	3.04089	3.39506	2.88362	0	3.3147	0.704872	0	0.799087	2.76553	0	0	1.9486
Cluster-7410.27242	indianred	4.79025	3.774	5.63633	5.28614	6.91433	7.31515	3.42761	4.17871	3.45812	2.18587	3.0072	3.51854
Cluster-7410.11612	indianred	4.27873	5.7939	7.26256	5.55152	4.30524	5.06652	0.464668	1.03562	1.43296	2.14731	3.51728	2.11437
Cluster-7410.67143	indianred	3.99548	3.774	4.48929	4.07468	3.63459	3.47379	3.16672	2.13093	3.08236	2.84197	1.65992	2.35332
Cluster-7410.28697	indianred	3.87676	4.04002	4.38681	5.29499	5.2032	5.09255	3.26454	2.95047	3.39369	3.38543	4.56925	3.89433
Cluster-7410.63332	indianred	13.4445	12.0209	10.2294	11.9781	8.90596	9.97441	7.55436	8.1336	8.81125	12.0906	9.86519	10.8437
Cluster-7410.79286	indianred	5.02414	5.23955	7.45368	4.91456	6.23343	4.73335	3.83996	3.63923	3.15056	3.24336	2.926	3.56925
Cluster-7410.79913	indianred	5.29829	4.9991	6.17173	4.06264	5.03914	5.32912	3.13422	4.19061	3.13093	4.44361	3.54473	4.01614
Cluster-7410.12110	indianred	2.04264	1.29278	1.5656	0.687061	2.40054	0.722466	0	0	0	0.226509	1	0
Cluster-7410.22139	indianred	5.38888	4.76765	2.98185	6.75355	7.00607	5.64847	0.250962	0.536053	0	3.04439	6.80387	1.52105
Cluster-7410.122173	indianred	2.11103	2.31615	2.6017	1.4957	1.20163	3.06695	0	0.669027	1.45943	0	0.0976108	1.64155
Cluster-7410.56260	indianred	7.93086	7.93705	8.62732	6.63198	5.98709	7.29618	4.04876	5.26266	6.80826	5.46271	5.86691	6.50668
Cluster-7410.49784	indianred	2.06695	3.87086	3.75489	0	3.51223	2.79909	0.748461	0.790772	0.545968	0	2.65535	3.16993
Cluster-7410.29475	indianred	3.18269	2.52105	1.87971	3.14078	2.16672	1.42223	0.594549	0.62293	0.565597	2.63459	1.852	1.59932
Cluster-7410.85669	indianred	2.95791	3.22805	3.64616	2.09424	1.45943	1.51096	3.40871	3.31325	1.72247	1.76977	1.02857	2.42492
Cluster-7410.71715	indianred	1.43829	3.48929	2.35332	1.09761	3.10601	2.25399	1.31615	1.74416	0.432959	2.97453	0.356144	1.55582
Cluster-7410.101562	indianred	2.65535	2.72683	4.37643	0	2.15704	1.83592	0.565597	1.3505	1.22033	2.60644	1.13093	1.47508
Cluster-7410.82408	indianred	6.15076	6.77847	6.7241	5.86022	6.14873	5.76951	4.66107	4.19771	4.52168	4.45549	5.63546	5.35861
Cluster-34224.0	indianred	1.99639	2.06005	3.0018	2.31615	0.933573	0.31034	0.0703893	0.298658	0.286881	0.378512	1.02857	0.286881
Cluster-7410.66563	indianred	6.62615	7.03	7.08916	7.11603	7.32616	7.11915	5.48285	4.07125	4.73444	4.82171	4.1127	6.11499
Cluster-7410.26067	indianred	2.51096	2.31034	2.63459	2.24489	2.40599	1.93357	0.344828	0.378512	0.516015	2.59694	1.75275	1.25701
Cluster-7410.38859	indianred	5.00988	5	5.22959	4.84398	5.34021	5.52607	5.08789	4.49249	3.65076	2.98185	4.02237	3.57168
Cluster-25085.0	indianred	1.31034	1.66903	0.31034	2.15704	1.14405	1.20789	0	0	0	1.92979	0	0
Cluster-7410.92966	indianred	2.79909	3.49953	2.91648	3.78136	1.66903	0.963474	1.50589	1.74416	2.09761	1.60881	1.22033	2.488
Cluster-7410.61158	indianred	2.97085	2.5435	4.40803	2.81967	2.25399	2.31325	1.70044	1.26903	1.53107	2.70487	2.20163	0.432959
Cluster-7410.5733	indianred	2.0072	2.32193	2.84398	0.389567	0.903038	1.43296	0	0	0.344828	0.704872	0.765535	0.137504
Cluster-7410.101086	indianred	4.59574	5.12516	4.30889	5.38612	3.73444	3.34483	0.124328	1.89142	1.8953	2.42492	0.978196	2.38957
Cluster-7410.23031	indianred	2.77821	3.37573	4.69432	3.18745	2.73552	2.22033	2.84197	1.78241	1.58496	3.32625	1.94486	1.67356
Cluster-7410.33305	indianred	5.06221	4.97865	5.23917	4.47314	4.4363	4.98003	3.60763	2.926	2.774	4.12019	3.89336	3.10434
Cluster-7410.74775	indianred	2.852	2.56071	2.79286	0.887525	1.88362	1.41143	1.63691	1.3505	0.695994	1.05658	0.356144	1.40054
Cluster-7410.55119	indianred	7.37234	7.51159	7.11956	6.65335	7.01502	5.68538	2.53107	4.00809	5.1375	5.68061	5.08151	4.81404
Cluster-4633.0	indianred	2.26303	1.69599	3.60051	1.05658	1.47508	1.43829	0	0	0	0	0.263034	0.250962
Cluster-7410.37651	indianred	3.17792	2.41954	2.42761	2.14405	2.07039	1.07039	0.422233	0.773996	1.23266	1.38957	1.43829	1.18269
Cluster-7410.72211	indianred	9.51942	9.68454	9.54276	8.511	9.02815	8.95452	7.50112	7.08108	8.01859	7.67793	7.62585	9.22764
Cluster-7410.107724	indianred	3.65535	4.24336	5.45088	2.42761	2.81762	2.34483	0.650765	1.1177	2.9982	0.765535	1.70044	2.6017
Cluster-7410.62325	indianred	6.84562	7.79292	6.9273	7.08789	7.30734	6.83946	5.07082	5.79077	6.11207	5.9305	5.76765	5.08874
Cluster-7410.102399	indianred	3.61353	4.05224	3.774	4.88362	4.84197	4.33414	1.36177	1.14405	1.01436	2.40054	4.59753	2.22651
Cluster-7410.4608	indianred	1.852	2.89336	2.24793	1.81558	1.42223	2.69153	0.495695	0.903038	0	1.94111	1.30451	1.9782
Cluster-7410.12120	indianred	2.86394	2.71149	4.18507	2.0072	0.9855	1.98914	0	1.01436	1.20789	0.941106	0.669027	0
Cluster-7410.94593	indianred	6.34465	6.36247	7.92961	5.41007	6.488	6.33253	0.443607	2.96532	3.98823	1.81558	1.73118	4.42492
Cluster-7410.104533	indianred	2.0036	2.26303	2.05658	1.04264	0.594549	1.33342	0	0	0	1.59932	0.298658	0.678072
Cluster-7410.52912	indianred	2.30743	1.76553	0.978196	2.0321	3.41007	3.90977	0.263034	0.31034	1.67807	0.454176	1.17632	1.58976
Cluster-7410.45167	indianred	5.76261	5.78686	7.23036	4.07895	4.38819	5.14241	0.831877	2.852	4.31904	2.72901	2.05658	3.73444
Cluster-7410.18314	indianred	2.33342	2.66448	2.15056	1.88362	1.32193	0.565597	0.214125	0.879706	0.863938	0.31034	0.333424	0.286881
Cluster-7410.69371	indianred	6.80581	6.53838	7.07521	6.34979	6.8679	6.7211	5.29241	5.43296	4.31832	5.01257	5.27016	5.18864
Cluster-7410.71653	indianred	2.31615	2.0072	3.32048	0.722466	2.37851	1.70929	2.488	1.07039	1.45943	0	0.713696	0
Cluster-25304.0	indianred	1.73985	2.82375	3.60644	4.80116	4.36317	2.98732	0.731183	1.76977	0.933573	0.956057	4.34837	0.464668
Cluster-7410.49013	indianred	7.49522	8.10633	6.68299	6.69961	6.08406	5.23496	0.443607	3.65076	0.286881	2.81967	3.9644	2.96347
Cluster-7410.118378	indianred	6.90653	5.28392	6.3856	7.81545	7.04045	12.0784	0	1.52607	1.02148	4.55949	4.52732	3.33914
Cluster-7410.77398	indianred	4.16108	4.5292	4.37365	4.80012	4.6865	4.7845	2.51602	3.23113	2.90497	4.13504	3.36597	2.97269
Cluster-7410.7425	indianred	0	0	1.82375	0	2.24489	1.87971	0	0	0	0	0	0
Cluster-7410.60315	indianred	6.25908	5.51223	5.66534	6.39746	4.53107	4.82528	5.04658	5.23189	4.13832	3.45286	2.39232	3.70377
Cluster-7410.113423	indianred	2.62527	2.37295	2.95606	2.83592	3.59694	4.09592	0.238787	0.695994	0.799087	1.1635	1.57046	1.09085
Cluster-7410.41367	indianred	7.06318	6.69641	5.72547	6.87689	5.8268	6.34625	3.86888	4.11853	3.51349	4.73281	4.78712	3.4957
Cluster-7410.76539	indianred	5.22458	5.60021	4.45088	3.89336	4.56925	4.85848	4.01167	4.55888	3.55704	4.38059	2.95606	0.516015
Cluster-7410.29720	indianred	3.5509	3.42089	3.98185	3.07553	5.08619	3.13093	0.584963	0	1.3505	0.555816	2.37016	2.87971
Cluster-7410.114762	indianred	2.11437	2.1177	2.89918	1.12433	0.790772	0.584963	1.37295	0.367371	0.0976108	0.475085	0.189034	0.847997
Cluster-7410.112078	indianred	1.37295	2.62293	2.24793	3.2765	3.1375	2.44095	2.10434	1.05658	1.65992	2.30159	1.9855	0.298658
Cluster-7410.50475	indianred	2.53356	2.7137	3.10936	0.669027	1.20789	2.07039	1.18903	0.85599	1.1635	0	0	2.14731
Cluster-7410.55848	indianred	5.93357	6.08321	5.80245	4.36597	7.14262	4.40327	3.22188	3.86096	1.53107	3.91073	5.93192	5.57743
Cluster-7410.60955	indianred	8.56822	8.26524	9.90358	7.62	8.37478	8.58868	6.18249	7.43471	5.34837	4.45088	6.03738	6.08087
Cluster-7410.49389	indianred	1.63227	2.15704	3.71918	0.669027	2.22959	0.970854	0	0.83996	0.687061	0.0703893	0	1.20789
Cluster-7410.57378	indianred	7.98942	8.37921	8.22101	7.80109	8.00203	7.84919	6.01903	7.09592	6.87283	6.55351	6.75328	5.9991
Cluster-7410.57969	indianred	3.98277	3.25248	3.73118	3.95699	3.89142	4.76235	2.16993	2.20477	3.89336	2.05311	3.98277	2.74846
Cluster-7410.26701	indianred	0	1.75702	2.22959	1.98185	1.74416	1.5008	0.594549	0	0	0	0.367371	0
Cluster-7410.102330	indianred	7.33673	6.51979	5.16792	7.57856	7.32652	6.69139	2.52105	1.30451	3.04789	4.87283	7.03969	3.47379
Cluster-7410.95762	indianred	4.35332	4.32121	5.99073	4.2817	5.17473	4.51475	0.176323	0.963474	3.22805	0.695994	2.61589	2.52105
Cluster-7410.12953	indianred	2.04963	1.41684	0	1.774	0.9855	0	0	0	0	0	1.1177	0
Cluster-7410.10141	indianred	0.613532	1.42761	1.93357	1.15056	0.575312	0	0	0	0	2.08406	0	0
Cluster-7410.61686	indianred	3.78136	2.6893	3.62994	2.54102	3.39232	2.04614	1.27501	0.823749	1.29278	0.757023	3.72247	3.73227
Cluster-7410.113434	indianred	3.44361	3.08236	2.52356	1.8953	2.19849	2.03914	0.910733	1.26303	1.49057	1.81147	2.38681	0.613532
Cluster-7410.12603	indianred	3.29278	3.54967	4.46467	1.85997	2.04963	1.67356	0	1.15056	1.26303	0	0	0.356144
Cluster-7410.10843	indianred	2.11103	1.14405	1.10434	2.44361	1.74846	1.80323	0	0	0	0.367371	1.1177	0
Cluster-7410.100865	indianred	2.86394	2.72028	1.48027	4.13996	2.51602	2.41143	0.790772	0.555816	0.765535	1.30451	2.53107	1.48543
Cluster-7410.101878	indianred	4.87971	5.0018	5.5598	4.66334	5.0955	5.05702	3.34199	3.36177	3.60051	3.94953	4.04002	3.20789
Cluster-7410.54022	indianred	1.24489	3.15543	2.64386	2.95233	3.51349	1.30451	1.07039	2.49825	1.22651	1.50589	1.35614	0.948601
Cluster-7410.104300	indianred	2.29866	3.47249	4.38198	4.44758	3.46989	4.61765	2.5509	0.695994	1.87184	2.85798	4.01881	3.10769
Cluster-7410.45006	indianred	3.99639	3.89239	3.44228	4.11437	3.12102	3.17153	2.47249	0.613532	0.411426	2.22959	2.53854	0.782409
Cluster-7410.91535	indianred	2.78241	1.41143	2.58496	1.04264	0.773996	1.29278	0.286881	0.790772	0.565597	0	0	0.823749
Cluster-7410.40861	indianred	2.70266	3.86394	2.44095	2.7137	2.76765	1.89142	1.64616	1.70487	1.30451	1.74846	0.505891	0
Cluster-7410.98505	indianred	5.7148	5.88435	6.28817	6.90026	7.61302	6.99548	3.56071	2.85798	2.95047	3.7866	5.89263	3.9279
Cluster-7410.53158	indianred	8.03249	8.26885	8.35513	7.09508	8.13078	7.06286	6.24812	5.46172	6.3773	7.05115	6.68902	7.4698
Cluster-7410.4396	indianred	1.75702	2.54844	2.70708	1.43296	1.21412	2.16027	0.0426443	0.650765	0.887525	0.321928	0.176323	0.176323
Cluster-3290.0	indianred	1.44361	0.687061	2.28983	2.31325	1.8679	0	0	0	0	0	0	0
Cluster-7410.28686	indianred	1.32769	3.41278	3.66676	0	3.49057	2.28392	0.263034	0	0.632268	4.53978	0	0
Cluster-7410.8526	indianred	2.16027	1.85997	1.54102	0	0	0	0	0	0	0	0.641546	0
Cluster-7410.6511	indianred	1.18903	1.31615	2.28983	1.32769	2.23879	1.32193	0	0	0.275007	0.903038	1.40054	0
Cluster-7410.115137	indianred	2.08066	2.23879	3.21723	0.575312	1.84398	2.79701	1.24489	1.70929	2.19849	0.411426	0.948601	0.815575
Cluster-7410.78686	indianred	2.67807	3.8166	3.30597	4.95	3.66676	4.26529	0	2.08066	2.48543	1.45418	4.02414	3.29572
Cluster-7410.96951	indianred	3.21723	3.04963	4.5735	3.65535	4.0197	2.20163	1.49057	0.505891	2.30159	2.09085	2.5008	2.88362
Cluster-7410.93371	indianred	2.06695	1.65992	2.20789	3.70044	2.64155	2.25701	1.08406	0.887525	0.765535	1.97085	3.21101	1.87578
Cluster-7410.20940	indianred	2.24489	2.82985	3.52105	2.9542	1.75702	1.27501	0.124328	0	1.12433	0.847997	1.25096	1.1177
Cluster-7410.99681	indianred	2.80529	2.43563	3.23726	2.18587	2.9222	2.73335	1.03562	1.22651	0.594549	1.15704	1.7137	0.505891
Cluster-7410.110561	indianred	2.41143	2.66903	2.75061	2.91265	2.18903	2.69599	0	1.88362	0	0	0	0
Cluster-7410.12606	indianred	2.38128	2.31615	2.79909	0.992768	0.992768	2.09085	0.15056	0.31034	1.79909	0	0.238787	1.29278
Cluster-7410.115911	indianred	1.38957	2.65306	1.78241	2.21412	1.49057	1.77821	1.852	0.443607	0.214125	0.333424	0.956057	0.432959
Cluster-7410.98100	indianred	4.40395	4.94205	5.34483	4.65935	4.96763	4.67186	3.03738	4.47119	3.42358	3.1635	4.27724	2.94111
Cluster-7410.120219	indianred	3.42492	0.933573	2.42761	3.13586	4.50271	1.20789	0.454176	1.22651	0	1.54102	3.16993	0
Cluster-7410.32327	indianred	2.15704	2.70929	3.95977	1.5656	0.799087	2.60407	1.28688	0	2.7845	2.37295	0	0
Cluster-19830.0	indianred	2.24793	0.650765	2.22342	0.695994	0	2.28983	0	0.604071	0.411426	0	0	0.678072
Cluster-7410.23141	indianred	6.6669	6.81698	7.13965	5.85599	7.08491	5.36982	3.25852	3.0072	1.83188	4.91648	6.14588	3.15543
Cluster-7410.87002	indianred	3.33199	3.37712	4.02857	3.11603	2.27202	2.50335	0.669027	1.77821	1.28688	1.05658	2.58736	2.12102
Cluster-7410.18084	indianred	3.45418	4.82528	3.23113	3.81147	3.1177	1.88753	0.0565835	0	0.485427	1.89918	1.8953	2.40054
Cluster-7410.33284	indianred	3.74201	3.86394	4.63459	3.02148	3.12928	3.14241	0.214125	0.807355	2.51854	0.992768	1.17632	2.89918
Cluster-7410.91029	indianred	1.49057	2.45681	2.68032	0.757023	0	1.75702	2.08066	0.659925	0.454176	0	0	0.748461
Cluster-7410.113212	indianred	4.15623	4.42492	4.43763	4.87234	4.43429	4.27873	1.95977	2.24489	2.08746	2.38128	3.10266	2.45154
Cluster-7410.4496	indianred	2.24793	2.38128	3.81352	3.6427	3.57531	3.39369	1.53107	1.98185	2.65764	1.31615	2.98003	2.10434
Cluster-7410.108260	indianred	0	1.32769	2.22651	1.67807	2.57773	2.40871	0	0	0.378512	0	0	0
Cluster-7410.82456	indianred	4.09339	5.2891	3.51223	4.33271	2.05658	2.04264	1.80323	0.941106	2.73552	3.37712	2.22033	3.72792
Cluster-7410.27137	indianred	4.78921	3.86987	4.30305	5.39369	5.28725	5.32841	0.536053	0.659925	0.903038	3.60526	3.93357	0.432959
Cluster-7410.102405	indianred	3.80323	3.84699	4.95745	4.79077	5.10518	4.08916	1.08406	2.34483	0.903038	1.91073	3.82579	1.26903
Cluster-7410.10266	indianred	5.98914	5.86171	5.3799	5.6017	5.02281	5.04352	3.74524	2.27202	3.37295	4.33056	4.42559	3.74201
Cluster-7410.118220	indianred	4.47314	5.06048	5.02192	2.9542	4.40735	3.04264	2.53854	2.16993	2.34483	1.80323	4.23879	2.23879
Cluster-7410.14824	indianred	2.77821	3.28983	3.20163	2.46205	2.57773	3.9542	1.22651	2.36457	1.84398	0.704872	1.50589	1.80323
Cluster-7410.100146	indianred	3.50462	3.76022	5.1416	3.56925	3.926	2.85997	0.782409	0.356144	2.26303	2.45154	2.8339	3.64386
Cluster-25119.0	indianred	1.32769	1.36737	2.99458	1.16993	0.536053	1.12433	0.0976108	0	0.495695	0	0	0
Cluster-7410.41369	indianred	6.42004	6.18745	5.49089	6.16772	5.80271	5.56894	3.95791	4.04089	3.95513	4.45088	4.61824	3.1177
Cluster-7410.76012	indianred	8.6318	8.64046	7.22342	8.45931	8.32818	5.60437	3.16189	2.22033	4.62176	8.02525	4.02768	7.00439
Cluster-7410.80628	indianred	1.11103	1.68706	2.9982	1.80735	0.863938	0	0	0	0	1.54597	0.526069	1.34483
Cluster-7410.5110	indianred	3.72137	3.29866	4.02326	1.52607	2.75061	2.59932	0.214125	0.895303	1.58015	0.739848	1.23266	2.47768
Cluster-7410.28939	indianred	2.24184	1.75702	2.5435	0.321928	1.95606	0	0	0	0	0.15056	0.565597	1.12433
Cluster-7410.24705	indianred	2.38405	2.40599	1.09085	1.01436	1.16993	0.83996	0.163499	0	0	1.5008	0.505891	0.201634
Cluster-7410.17450	indianred	6.36894	7.00663	6.73213	7.26388	6.80774	6.39695	3.60288	5.21374	4.03474	4.00899	4.90881	3.14893
Cluster-7410.87820	indianred	6.58195	6.24241	6.65349	4.17792	5.44493	4.7148	3.54102	4.17552	4.72846	2.08406	3.54597	3.12598
Cluster-7410.98250	indianred	1.76553	1.01436	0.948601	2.7137	0.545968	1.11103	0	0	1.15056	0	1.65992	2.27202
Cluster-7410.36822	indianred	5.12433	4.80787	6.17712	4.54102	4.56499	4.26978	2.12763	2.18587	3.03562	1.26903	2.9982	3.19061
Cluster-7410.42246	indianred	2.14405	2.31325	2.99277	2.94486	2.04264	2.49825	0.731183	0.613532	1.02148	1.48543	2.19535	0.678072
Cluster-7410.30132	indianred	4.31759	4.3427	5.5735	2.61824	2.80529	3.27202	0.765535	1.46467	1.9855	1.13093	1.74846	1.58496
Cluster-7410.7903	indianred	3.38819	5.09212	5.19574	2.87184	1.1375	3.19535	0	0.687061	0.137504	1.4957	3.55704	1.07039
Cluster-37901.0	indianred	3.24489	3.18587	4.60051	2.84398	1.99639	1.94111	1.85599	2.12433	3.03738	1.34483	1.47508	2.46205
Cluster-7410.39552	indianred	2.55336	1.49057	1.99277	0	2.03914	1.72683	0	0	0.263034	2.26303	0	0
Cluster-7410.1771	indianred	1.36177	0.933573	2.90304	2.34767	5.42425	5.03034	0	0.189034	0.0703893	0	0	0.286881
Cluster-7410.101584	indianred	2.58256	2.66448	2.34199	1.40054	2.14405	0.526069	0.411426	1.3505	0.757023	0	1.16993	0.613532
Cluster-7410.106369	indianred	5.17513	5.75462	6.68215	4.52356	5.59604	5.16952	4.6605	3.71039	3.62059	2.97453	2.98914	3.23113
Cluster-7410.88194	indianred	6.08937	5.33163	4.14649	6.5932	6.23036	5.60822	1.79077	1.93734	2.51096	4.10182	5.84975	2.926
Cluster-7410.300	indianred	2.85	3.88362	2.38957	3.02148	2.22033	3.21101	0.201634	0.695994	0.918386	2.82782	1.31615	3.92695
Cluster-7410.105904	indianred	3.07724	1.96347	2.59932	2.86394	4.75275	0.321928	0	0	0.464668	0.925999	3.19535	0.389567
Cluster-7410.6077	indianred	3.31615	3.71699	3.06695	3.14241	3.34056	1.52607	0.432959	0	2.18587	2.41414	0.464668	0
Cluster-7410.57970	indianred	3.67582	3.50589	2.59216	3.12102	2.38405	2.50335	1.91073	1.73118	0	1.36737	4.23343	2.65076
Cluster-7410.85115	indianred	4.06264	4.35966	3.79494	4.0505	3.33485	3.66903	1.46989	2.45681	2.14078	3.76235	2.17951	2.74201
Cluster-7410.59638	indianred	3.96347	4.01078	4.6893	2.98003	4.22188	4.13093	2.6017	2.3978	1.90304	3.48671	3.96901	2.97085
Cluster-7410.20973	indianred	2.37851	2.36177	2.02857	3.06867	2.55582	2.39506	0	0	0.238787	0	2.80735	0.678072
Cluster-7410.103404	indianred	4.0027	4.13011	5.37712	4.46532	5.01302	3.93074	1.42223	3.52356	3.52857	3.78764	4.70708	3.05485
Cluster-7410.66624	indianred	1.46989	1.79494	1.30451	2.5656	2.80116	0.823749	0.321928	0.400538	0.333424	0.910733	1.80735	0.176323
Cluster-7410.95012	indianred	1.80323	1.62293	1.68706	2.47768	1.95606	3.29131	0	0.356144	0.641546	0.594549	1.95606	2.43563
Cluster-7410.30914	indianred	3.0635	3.46467	3.75382	3.97728	4.64501	3.83188	1.21412	1.16993	0.823749	1.41143	3.35191	2.19535
Cluster-7410.9906	indianred	2.79286	3.28244	3.57531	1.94486	2.21101	1.82782	0.516015	1.29278	1.18269	1.81147	1.24489	0.895303
Cluster-7410.14808	indianred	2.75702	3.58616	5.01881	3.48027	3.16832	2.08406	2.20477	3	2.12102	2.75916	2.49825	2.53605
Cluster-7410.53716	indianred	2.23879	2.02503	1.87578	0	1.40054	2.27202	0.85599	0.356144	0	0	0	0
Cluster-7410.18366	indianred	3.63343	3.55213	2.63227	3.73227	3.31325	1.76129	0	0	0	2.74201	3.96809	0
Cluster-7410.93814	indianred	2.22342	1.89918	3.9982	1.4957	2.68257	1.67356	0.189034	1.58015	0.443607	0.176323	0.963474	1.52607
Cluster-7410.88067	indianred	3.07211	3.42895	4.69042	4.78921	4.15137	4.34837	2.02503	3.02326	3.20789	2.89918	2.5509	1.42761
Cluster-7410.67427	indianred	4.71918	4.71149	5.31868	5.374	6.68215	4.89093	2.94298	1.97085	2.32481	2.38681	5.09255	2.83996
Cluster-7410.70409	indianred	9.11637	9.2165	10.0976	7.36045	7.74275	8.22776	9.2324	9.02056	8.50649	7.82769	7.75455	8.61728
Cluster-7410.107341	indianred	3.24793	3.17792	3.04264	4.90785	3.28688	4.31397	0.275007	1.38405	1.10434	1.48027	3.11603	2.07039
Cluster-7410.89095	indianred	2.5008	1.03562	1.926	1.81147	1.94111	1.1635	0	0	0	0	0	0
Cluster-7410.54210	indianred	2.52105	2.39232	2.31615	0.263034	1.89918	0	0.62293	0.250962	0	0	0.475085	0
Cluster-39344.0	indianred	2.64155	3.59932	4.10098	2.12102	0.62293	0	2.51096	1.08406	1.65076	0	0	1.20163
Cluster-25126.0	indianred	2.28392	3.07039	2.96347	1.8679	2	3.31904	0.757023	1.926	1.53107	0.62293	0	0.722466
Cluster-7410.68082	indianred	9.12342	9.56672	9.04453	8.98962	9.35771	7.3713	5.5656	4.41414	5.76951	8.03287	4.09508	5.45713
Cluster-7410.11216	indianred	5.2292	6.95594	6.98664	1.88362	2.95791	4.52669	0	1.60881	0.0840643	0.214125	0.757023	3.70155
Cluster-7410.36167	indianred	5.40224	6.03936	5.95024	7.25219	6.64918	8.72935	1.8679	4.62585	6.82069	3.21101	4.57289	6.10748
Cluster-7410.12375	indianred	2.32769	2.72683	2.77189	1.7137	0.895303	1.52105	0.0976108	0	0	0.632268	2.33914	1.25701
Cluster-7410.45424	indianred	6.81327	6.97831	7.36001	6.92778	8.0398	5.68285	1.76977	3.19692	3.0054	4.98778	2.26604	2.44361
Cluster-7410.5704	indianred	1.45418	1.5509	2.9222	0	0.918386	1.0072	0	0.250962	0.389567	0	0.411426	0.333424
Cluster-41006.1	indianred	0.933573	1.53107	2.11103	2.07382	1.98185	2.20163	0.214125	0	0.286881	0	0.903038	0.422233
Cluster-7410.6833	indianred	3.926	3.86493	5.24565	1.41143	1.98185	1.96717	0	1.35614	0.722466	0.286881	1.35614	1.73118
Cluster-30663.0	indianred	2.29866	1.74846	1.37851	2.34767	3.29278	3.42358	0	0	0	1.61353	1.42223	0.505891
Cluster-7410.9544	indianred	2.21101	1.96347	1.61824	2.78241	2.0321	2.22651	0.356144	0.807355	0.871844	0.659925	1.04264	0.250962
Cluster-7410.50681	indianred	4.23573	4.96855	5.07253	0	1.68706	0	4.34767	0	0	1.34483	1.25096	2.1375
Cluster-7410.113376	indianred	4.60229	4.72301	4.67243	4.12598	4.37921	4.34554	2.33628	2.70044	2.10769	2.31325	3.32625	1.70044
Cluster-7410.50076	indianred	2.68032	2.63459	2.32193	1.61353	1.83996	1.03562	0.321928	0.0426443	0.485427	1.07724	0.807355	1.40599
Cluster-7410.89599	indianred	4.17233	4.62469	4.94953	5.18745	5.54504	4.86047	3.21412	4.93357	4.23113	4.36387	4.53419	2.35896
Cluster-7410.118698	indianred	3.78241	4.22882	4.45418	3.81455	4.25852	3.61589	1.77821	1.81967	2.60881	3.05137	2.25096	1.7137
Cluster-7410.70045	indianred	3.58976	4.22728	3.6311	3.98641	3.56316	3.90304	1.70929	1.18903	2.62527	2.61824	3.06695	3.08746
Cluster-7410.62555	indianred	5.52231	6.20398	5.72219	5.6642	4.83996	3.62877	2.46205	2.31034	3.46205	5.36632	2.60644	2.85
Cluster-7410.8333	indianred	3.24184	2.90304	4.58796	1.68706	2.87774	2.10098	0.176323	0.389567	0.687061	0.0426443	0.389567	0.678072
Cluster-7410.89964	indianred	3.67243	2.81762	2.89724	3.19061	2.67356	2.04963	0.475085	0.495695	0	3.68706	2.61824	1.18269
Cluster-23071.0	indianred	4.03474	3.99548	4.10434	0.238787	0.545968	0.887525	0	1.15704	3.08236	0	0.189034	0.0976108
Cluster-7410.65599	indianred	8.93652	9.96906	9.69404	6.37678	9.89064	8.25819	8.35112	8.10538	7.34287	6.53574	6.60822	8.34301
Cluster-7410.95348	indianred	6.8249	6.48913	4.72955	1.41684	6.23189	1.75275	0	0	7.1102	1.18269	4.35191	0
Cluster-7410.63836	indianred	9.77038	10.1211	9.76999	8.47111	8.06334	7.8748	6.90941	6.60244	7.94515	5.76129	8.82521	5.80452
Cluster-7410.101570	indianred	3.76553	3.6837	3.89239	4.62527	4.51665	4.11853	1.54102	1.99277	1.02857	2.45681	4.45483	1.91839
Cluster-7410.43594	indianred	0.333424	2.97636	2.71809	0	3.29719	3.88362	0.356144	0.575312	0.333424	0.238787	0.757023	0.263034
Cluster-7410.24055	indianred	4.22265	3.78031	3.84499	3.61235	4.74039	3.1811	2.52105	2.30743	1.87184	3.43029	4.42962	2.38957
Cluster-7410.105211	indianred	2.0321	2.27501	2.37851	3.64616	2.81558	2.58976	0	0	0	0.85599	3.27053	0.400538
Cluster-7410.21231	indianred	2.83996	2.89142	3.98914	2.79701	2.82375	1.81967	1.05658	1.19535	1.5656	1.98914	2.06695	1.63691
Cluster-7410.99701	indianred	4.28614	4.35403	4.87135	4.31615	4.22033	4.71315	1.30451	1.58496	3.04264	1.90689	2.77821	3.77505
Cluster-7410.96031	indianred	1.31034	1.47508	2.9782	2.38681	2.5656	2.45943	0	0	0	0	0	0
Cluster-7410.53194	indianred	2.94673	3.1177	2.54844	1.848	2.48027	2.24793	1.66903	2.27202	1	1.44361	3.37016	0.879706
Cluster-7410.64257	indianred	2.36177	3.34199	2.20789	2.92029	2.34483	1.38957	1.4957	1.5509	0.807355	3.29572	0.887525	1.64616
Cluster-7410.81245	indianred	4.26604	4.61471	3.87381	3.5656	3.89433	3.74953	2.01792	2.81352	2.93734	3.30743	2.82782	2.19849
Cluster-7410.20340	indianred	0.739848	1.27501	3.44095	0.83996	1.59455	1.60881	0	0	0	0.389567	0.516015	0
Cluster-7410.106287	indianred	4.24031	5.19967	4.27053	5.27426	3.31034	4.74147	1.38957	3.36177	3.93923	4.49889	4.2032	2.70929
Cluster-7410.12386	indianred	3.5008	1.78241	2.29278	1.774	1.52105	1.1177	0	1.07039	0.443607	0.584963	1.98185	0
Cluster-7410.60337	indianred	4.04701	4.69599	4.87529	4.52168	3.32048	3.37295	4.07468	4.05485	3.03562	2.20477	1.88362	2.5008
Cluster-7410.93303	indianred	1.84398	3.84298	1.93734	3.61471	5.42995	3.79597	1.74846	1.07724	1.90304	1.32193	3.46858	0.367371
Cluster-7410.95542	indianred	4.22574	4.78764	4.3978	1.77821	2.9241	3.07211	4.36877	2.20163	3.33199	3.01614	2.52857	2.93546
Cluster-7410.70462	indianred	3.0268	3.4957	3.20477	3.43962	3.99186	2.9241	1.96347	2.64847	2.52105	1.62761	1.21412	1.79494
Cluster-7410.110746	indianred	2.36737	3.0321	2.81762	1.97453	2.43296	0.823749	1.32769	0	0	0.687061	0.963474	2.18587
Cluster-7410.55316	indianred	2.94673	2.68257	1.75702	1.64155	2.78031	2.72028	1.36177	1.07039	0.790772	1	1.98185	0.669027
Cluster-7410.39116	indianred	3.93357	3.62877	3.36317	3.19219	4.17153	3.23726	0.422233	0.903038	0.555816	3.17473	2.69377	1.89142
Cluster-7410.58176	indianred	7.47719	7.55474	8.21902	8.11035	7.40897	7.77393	4.95047	6.81558	6.32553	5.70127	7.05723	5.80349
Cluster-7410.4038	indianred	1.29278	1.68257	2.76553	1.80323	0.863938	1.14405	0.201634	0.613532	0.411426	0.0976108	0.0565835	0.970854
Cluster-7410.37214	indianred	2.4489	3.23726	2.13422	2.74201	1.67356	2.24793	0.516015	0.871844	0.831877	0.948601	1.51602	0.650765
Cluster-7410.114501	indianred	3.48285	5.10308	5.02281	6.0864	3.88069	5.51254	0.238787	0.704872	2.02503	2.38128	1.70044	0.925999
Cluster-7410.23723	indianred	3.16511	2.93546	1.33914	1.73118	2.33628	1.20163	0	0.495695	0.124328	1.65076	1.43296	0.356144
Cluster-7410.93721	indianred	2.12763	2.95233	0.367371	1.53107	3.43162	2.17632	0	0.765535	0	0.704872	0.815575	0
Cluster-7410.115704	indianred	2.74201	2.60644	3.9241	3.27202	1.45943	3.69377	1.43829	1.32193	0.263034	0.85599	1.848	0.400538
Cluster-7410.54150	indianred	1.51602	2.30743	3.21412	3.4489	2.848	2.87184	1.07039	0.669027	2.13093	0	2.28983	0.757023
Cluster-7410.34028	indianred	2.67582	2.53356	2.75275	2.42492	2.68706	2.64847	0.526069	0.536053	1.5008	1.51602	2.54844	0.847997
Cluster-7410.102118	indianred	3.35755	3.35473	3.7761	3.46336	3.36737	2.17951	1.04264	1.68257	2.26604	2.54844	1.59932	2.32481
Cluster-7410.17871	indianred	3.64847	4.22265	3.58616	3.0018	3.31325	3.0018	0.748461	1	0.941106	1.26303	2.71589	1.852
Cluster-7410.81113	indianred	1.72683	1.31034	3.46858	2.58976	2.08066	2.66448	1.31615	0	0	0.918386	1.01436	0.485427
Cluster-7410.1410	indianred	1.23879	2.20789	2.57773	2.5008	2.82375	3.06005	0	0	0	1.7137	0	0.815575
Cluster-7410.87194	indianred	6.9528	6.5572	7.0138	7.51246	6.40429	7.58834	3.88362	3.85699	5.08236	5.06695	6.71754	5.39403
Cluster-7410.71782	indianred	3.62877	4.30305	5.34589	5.74201	4.48285	5.09255	3.14568	3.88166	3.67129	3.06178	3.37156	3.06695
Cluster-7410.64194	indianred	1.5656	2.7761	2.46989	1.09761	1.57046	2.87971	0	1.75702	0	2.76977	0	0
Cluster-7410.17225	indianred	4.337	3.35332	1.91073	4.28392	4.52669	2.77189	0.632268	0	0	1.04264	3.88947	1.25701
Cluster-7410.10182	indianred	2.57531	2.77189	2.86196	3.13093	2.46205	2.31615	0.9855	2.09085	1.52105	0.9855	1.7866	0.722466
Cluster-7410.43699	indianred	3.89821	4.57652	4.52168	3.83794	4.85997	5.01881	1.20163	2.85798	1.90304	3.34199	2.93168	3.49185
Cluster-7410.61539	indianred	10.7432	10.9711	9.68303	11.2054	10.7292	10.7884	8.14517	8.74035	7.86629	9.52914	8.65664	9.60557
Cluster-7410.96568	indianred	2.81352	2.34199	3.75061	4.56864	4.53667	4.77558	0.584963	1.37851	2.6893	1.28096	3.43563	2.40871
Cluster-7410.102412	indianred	5.50112	5.79051	6.2075	6.31325	6.41886	5.99141	2.72247	1.74846	2.32769	3.67016	5.64933	2.82171
Cluster-7410.10337	indianred	1.41143	1.74416	3.5741	1.54597	0	1.47508	1.81147	2.08066	0.422233	0	0.695994	0
Cluster-7410.30768	indianred	3.01078	3.73877	5.06091	3.22959	3.30451	2.57046	1.30451	3.33485	3.64616	3.12928	3.58736	3.22805
Cluster-7410.30343	indianred	2.77821	2.21412	2.45943	1.46467	1.65535	2.82985	1.63691	0.263034	0.799087	0.933573	1.0072	1.48543
Cluster-7410.98937	indianred	5.13299	5.2149	4.71918	6.24012	5.02591	6.88935	1.60407	1.47508	3.65878	4.44228	5.73254	4.68089
Cluster-7410.80102	indianred	4.77189	5.01257	5.01837	4.40803	4.4614	4.43696	2.9542	3.8125	3.01614	2.80735	3.64386	2.17632
Cluster-7410.21587	indianred	3.47249	4.36107	4.48543	3.53232	4.56316	3.84398	3.1177	2.30451	1.02857	2.20163	7.10119	2.33342
Cluster-7410.34220	indianred	2.58015	2.36177	4.40531	3.43696	3.80012	2.84398	1.26903	0.389567	1.99639	2.07039	0.773996	2.37295
Cluster-7410.19573	indianred	2.17313	2.66676	3.27501	2.14731	2.25399	2.31904	0.925999	0.411426	0.678072	1.16993	1.83996	1.09761
Cluster-7410.12533	indianred	2.848	0.731183	2.59932	1.94111	2.6017	2.66676	0	0	0	0	0	2.98914
Cluster-7410.78654	indianred	4.1416	3.09592	2.54102	3.56925	4.03298	3.40871	0.594549	0.956057	1.29866	2.54844	3.24641	1.7137
Cluster-7410.108897	indianred	3.43829	4.10266	4.5292	4.56133	5.07296	4.37365	2.07724	2.21101	2.92029	2.78869	4.37365	0.815575
Cluster-7410.95277	indianred	3.12598	1.45943	2.76553	2.28392	3.0197	1.22033	0.201634	0.214125	0.389567	0.823749	1.8953	1.04264
Cluster-7410.63198	indianred	6.3185	6.91205	5.73118	5.4941	6.32661	6.34074	4.94017	4.40395	4.59634	6.42576	4.56255	4.80012
Cluster-7410.69256	indianred	5.34767	5.18507	5.77452	5.03694	5.22226	5.00854	4.40735	4.14486	3.8885	3.87381	2.72028	4.29646
Cluster-7410.10398	indianred	2.29866	2.37573	3.37295	1.40054	1.37295	0.941106	0.773996	0	0.464668	1.18269	0.757023	0.189034
Cluster-7410.36339	indianred	4.26379	4.47768	5.0268	2.77189	2.80116	2.85	2.87971	1.41143	2.26604	2.23879	2.09761	2.42492
Cluster-7410.109743	indianred	2.6017	1.94486	3.18903	1.26303	0.895303	1	0	0.15056	0.0976108	0.201634	0.15056	0.286881
Cluster-7410.113085	indianred	2.21723	2.12102	1.29278	2.84197	3.33628	1.17632	0	0	0	1.08406	1.36177	0
Cluster-7410.24638	indianred	2.9855	2.40599	2.37851	1.75275	1.91839	2.91648	0	0	0	1.51096	0	2.35896
Cluster-7410.20195	indianred	1.04963	1.94111	1.39506	2.41143	0.584963	0.895303	0	0	0	1.73985	1.1375	0
Cluster-7410.8893	indianred	1.31034	1.76129	2.52607	1.85599	2.96717	2.59216	0	0.356144	0.650765	0.333424	1.1635	0.731183
Cluster-7410.118708	indianred	3.91456	4.14568	3.56803	2.96717	3.58376	2.37851	3.74953	3.78136	2.68032	0.903038	1.67356	1.54102
Cluster-7410.8465	indianred	1.08406	2.5008	0.9855	2.89918	2.25096	1.32193	0	0.695994	1.37851	0.356144	0.641546	0.516015
Cluster-7410.114451	indianred	4.22497	4.41481	5.38957	3.41414	3.66334	2.63923	2.47249	1.27501	1.37851	2.28096	2.46205	1.48027
Cluster-7410.38816	indianred	1.21412	1.45943	3.47508	0.475085	1.83188	0.575312	0.807355	1.03562	0.879706	0.748461	1.28096	0.356144
Cluster-7410.36037	indianred	2.49825	2.39506	2.53605	1.91839	1.5008	0.604071	0.0565835	0.400538	0.356144	0.176323	1.08406	1.28096
Cluster-7410.35218	indianred	1.42223	1.46467	2.66448	2.7845	2.05311	2.80735	0	0.378512	1.23879	0	1.37295	1.81967
Cluster-7410.115341	indianred	3.37712	4.12928	3.0054	4.01078	2.76765	2.86196	0.748461	0.704872	1.44361	1.64155	1.93734	1.7866
Cluster-7410.25628	indianred	6.90207	6.89893	6.13031	6.90388	5.88338	3.81044	0	0.613532	2.9222	4.95977	0.356144	1.40599
Cluster-7410.110790	indianred	2.10098	1.73552	2.11103	0	0	1.46467	0	0.613532	1.43296	0	1.15704	0
Cluster-7410.121376	indianred	1.22651	3.32048	2.16993	1.35614	1.65535	2.24184	0	0.536053	0	0	1.0072	1.0072
Cluster-7410.55351	indianred	5.8711	5.63227	6.51507	5.00045	4.72955	5.26228	2.88362	3.32337	4.12433	3.72028	3.80219	4.55336
Cluster-7410.35460	indianred	2.22651	2.07724	3.33342	3.02857	2.57773	3.14568	2.5509	1.5509	1.53107	2.25399	2.37295	0.432959
Cluster-7410.15908	indianred	1.87184	2.31034	2.74846	1.67807	2.12763	2.53107	0.15056	0.545968	1.73552	0	1.03562	1.69599
Cluster-7410.8493	indianred	0	2.08746	1.90304	1.45418	0	1.10434	0	0	0	0	0	0
Cluster-7410.28668	indianred	4.93121	5.22651	5.26828	4.03826	3.33342	2.72683	2.15056	0	0.678072	4.14241	0.411426	2.55336
Cluster-17957.0	indianred	2.33342	2.49825	1.95606	0.978196	2.55336	0.545968	0	0.443607	0.163499	0	0.250962	0
Cluster-7410.4889	indianred	0	1.79077	2.6017	0.62293	0.918386	0	0	0	0	0	0.604071	0
Cluster-7410.102061	indianred	3.35614	3.20945	3.16027	2.56071	3.98185	1.78241	0	0.807355	0.678072	1.66903	2.18587	0.815575
Cluster-38357.0	indianred	2.69599	2.79909	2.848	2.80529	3.62176	3.33914	0.555816	1.18269	2.25399	0.704872	1.19535	1.5656
Cluster-7410.101155	indianred	8.9284	9.04401	8.37721	8.501	8.71156	6.9913	0	1.91073	1.72683	5.98937	5.12516	3.14078
Cluster-7410.76510	indianred	5.55704	5.15299	4.33628	5.5345	5.09635	4.92932	3.01078	3.46989	2.42761	4.52857	3.37156	3.28096
Cluster-7410.22639	indianred	2.03562	2.10098	2.07724	2.74201	0.641546	0	0	0	0	0	1.25096	0
Cluster-7410.18440	indianred	5.62848	6.88594	5.7412	5.01078	4.98641	4.40803	1.33914	1.87578	2.81967	2.18587	4.24184	2.9241
Cluster-7410.106198	indianred	4.64962	4.41007	5.45286	3.55213	3.6241	4.72901	3.62176	2.04264	3.55949	1.32769	3.10936	3.66334
Cluster-7410.72479	indianred	3.30305	2.56803	1.0635	2.02148	3.09592	0.956057	1.04264	1.56071	0.632268	1.81147	1.31615	0
Cluster-7410.63850	indianred	7.53877	8.19564	8.86357	7.37972	6.96936	7.41397	6.03342	7.09666	7.18319	5.16068	7.58841	5.56163
Cluster-7410.65690	indianred	5.8525	6.1035	6.07746	6.97499	6.72629	6.35279	3.88557	5.04396	5.61471	5.47508	5.56834	5.23573
Cluster-7410.88779	indianred	2.72465	3.27798	3.44361	2.40599	3.11936	2.17632	0.584963	1.35614	1.43296	1.81147	1.87578	0.895303
Cluster-7410.67017	indianred	6.85624	7.2114	6.41329	8.27752	7.49193	7.94128	4.93829	4.5097	5.36842	7.04592	7.50271	5.75462
Cluster-7410.83559	indianred	5.5157	4.74524	5.20281	5.06738	4.61176	5.2114	1.41143	2.80323	2.34199	2.61589	3.01792	2.08746
Cluster-7410.37788	indianred	0.505891	3.3978	1.8953	0	0.286881	0	0	0	0	0	0.31034	0
Cluster-7410.93813	indianred	1.79909	1.5509	3.26003	0.948601	1.926	1.44361	0.226509	0.739848	0.0426443	0.238787	0.669027	1.07724
Cluster-7410.72524	indianred	4.83542	5.58316	5.34483	4.86047	4.84449	3.52105	3.81455	5.45121	3.91839	3.75916	2.76341	3.64616
Cluster-7410.35440	indianred	4.35685	4.60466	6.01235	3.90497	4.17632	5.32517	1.38957	2.49057	4.12598	2.83794	2.64616	4.06005
Cluster-7410.5908	indianred	1.53107	1.34483	2.56071	0.575312	0.238787	0.790772	0	0	0	0.124328	0.650765	0
Cluster-7410.16097	indianred	3.43029	3.47768	3.63691	4.23649	3.67356	3.33771	2	3.03914	2.81762	1.81558	1.34483	2.04614
Cluster-11595.0	indianred	0.344828	0.871844	1.53107	1.4957	2.52356	2.19849	0	0	0.992768	0	0	0.941106
Cluster-7410.88537	indianred	4.84348	4.43896	3.85499	4.06781	3.70377	3.07895	2.76341	3.06523	3.96625	3.50335	1.69599	2.44626
Cluster-7410.9727	indianred	2.04264	2.69599	2.9542	3.0635	3.17632	2.08746	0.933573	1.75275	1.31034	0.782409	0.722466	0.722466
Cluster-7410.117604	indianred	0	2.63459	2.29278	0	0	0	0	0	0	0	0.545968	0
Cluster-7410.110038	indianred	6.98334	6.77887	6.9847	4.90352	4.57954	5.58556	0.925999	1.40054	4.66903	3.0635	2.33914	5.10769
Cluster-7410.119527	indianred	0.887525	1.12433	2.16672	2.06005	2.92979	3.33056	0	0	0.400538	0	0.214125	0
Cluster-7410.6238	indianred	2	2.6893	1.76553	1.54597	2.05658	1.22033	0.0426443	0.604071	0.176323	0.321928	0.765535	0.0840643
Cluster-7410.47503	indianred	2.61353	2.68482	4.12763	4.13422	4.75435	5.78529	3.09085	2.59216	3.79701	2.8679	0.650765	0
Cluster-7410.117183	indianred	3.37573	3.26754	4.8125	3.52607	2.25399	2.37295	3.24489	3.63691	2.03562	0.678072	1.5509	1.69153
Cluster-7410.106492	indianred	3.43162	3.6241	5.04571	3.85898	3.80735	3.68594	2.25701	2.926	3.64501	1.8679	2.67356	3.70929
Cluster-25359.1	indianred	1.99639	1.36177	3.02326	1.17632	2.20477	1.75275	0	0.298658	0.201634	2.25701	1.15704	1.29866
Cluster-7410.94293	indianred	3.39506	3.7939	4.40531	3.52982	3.31179	2.63691	1.78241	1.86394	2.25096	2.38405	2.49057	1.69599
Cluster-7410.21517	indianred	4.82985	5.53294	5.56102	5.46793	4.57228	5.54288	1.12433	2.41143	0.505891	3.21412	2.07724	0.124328
Cluster-7410.7981	indianred	5.90087	5.96717	7.39489	4.88069	4.98868	5.37086	0	1.0072	2.42223	0.0703893	0.378512	2
Cluster-7410.13767	indianred	2.84398	2.6017	3.91839	1.41143	2.14405	1.926	1.46989	0.963474	1.48027	0.871844	1.1635	0.925999
Cluster-7410.5601	indianred	2.52356	2.59216	3.48414	1.59932	1.82782	1.95977	0.238787	0.0565835	0.815575	0.31034	0.454176	0.933573
Cluster-7410.71203	indianred	5.65478	6.02989	5.42156	5.32085	5.44294	5.28836	2.87578	3.08406	3.45812	3.85997	4.43029	3.53356
Cluster-7410.103558	indianred	2.65535	3.87184	2.28096	3.79805	3.12598	2.10769	0.400538	0.475085	1.28096	2.32193	1.11103	0.286881
Cluster-7410.80060	indianred	3.89821	3.99548	4.20398	5.80632	5.59902	4.62877	3.32048	3.80012	1.73118	2.86394	5.29902	1.78241
Cluster-7410.21435	indianred	3.77716	3.92979	4.85848	3.29278	4.0027	4.23419	0.286881	2.0321	2.82985	1.51602	2.83592	2.99277
Cluster-7410.113678	indianred	5.17592	6.11041	6.79468	4.97957	5.16511	6.5404	2.94673	3.24945	4.1152	1.87184	5.0009	4.38336
Cluster-7410.84513	indianred	6.11187	5.71754	5.24413	7.41726	6.03826	7.78908	2.73769	1.89918	1.46989	3.01436	5.21839	2.10434
Cluster-7410.113788	indianred	1.50589	2.19219	0.555816	1.26303	2.01078	0.176323	0	0	0	0	0	0
Cluster-7410.93172	indianred	9.7705	9.54195	9.75659	7.50613	8.15952	7.58195	5.53294	6.27984	6.893	7.59096	6.13072	8.17921
Cluster-7410.42959	indianred	2.22033	2.0036	2.08066	0.963474	1.37295	1.44361	0	0	0	0.454176	2.48543	0.545968
Cluster-7410.115378	indianred	2.25096	2.47249	3.32625	2.86592	2.69377	2.21412	0.400538	0.687061	0.443607	1.16993	1.40054	0.495695
Cluster-7410.102659	indianred	6.22226	6.01681	6.15846	6.0706	5.09128	5.41312	2.32481	4.05137	4.47832	5.75836	5.2791	5.26641
Cluster-7410.113102	indianred	2.02503	1.74416	1.11103	2.7137	2.14731	1.58496	0	1.12433	0.250962	0.847997	1.69153	0
Cluster-7410.86993	indianred	6.71425	6.21878	6.28577	5.44294	5.6017	4.9514	5.08534	4.94673	4.99458	3.52857	5.94158	4.79961
Cluster-7410.45327	indianred	8.90725	9.32766	10.1674	7.23093	8.89145	7.96324	3.01257	4.22728	6.55044	4.59156	5.20124	7.81179
Cluster-7410.102960	indianred	4.91073	3.36317	3.80116	3.57773	4.14405	4.12598	0.948601	0.321928	0.400538	3.39917	3.0036	0.333424
Cluster-7410.27663	indianred	4.14078	5.10518	4.13093	5.15664	4.85798	3.7845	0.555816	1.45943	2.9241	4.05832	1.36737	2.81762
Cluster-7410.29504	indianred	3.15543	3.8339	3.68706	3.82883	1.95606	0.0703893	0	0	0.275007	2.44361	0.695994	1.23879
Cluster-7410.96783	indianred	1.9222	2.06695	2.78869	1.23266	2.17632	2.03562	0.0840643	0.411426	1.82782	0.189034	0.799087	1.17632
Cluster-7410.21776	indianred	1.59455	1.26303	2.61117	0	0.978196	0.956057	0	0	0	0	1	0.731183
Cluster-7410.79069	indianred	3.07211	3.85599	3.85	2.86592	3.23726	1.9782	0.992768	1.62761	2.06695	0.956057	1.54102	3.04264
Cluster-7410.34187	indianred	3.76129	3.33628	4.30597	3.65191	3.37712	3.69042	0	1.5509	2.9486	0.536053	1.46989	3.22342
Cluster-7410.12365	indianred	4.88411	6.03694	6.46826	6.11541	7.08151	7.52176	0.378512	3.59455	2.67582	0.731183	4.41278	2.36737
Cluster-7410.112819	indianred	1.47508	1.62761	2.33342	3.33771	3.56925	2.04614	0.124328	0.0703893	1.36177	0.189034	1.76553	1.96347
Cluster-7410.22862	indianred	2.26003	2.60881	2.29572	2.60881	2.33914	2.72028	1.62293	1.66903	0.485427	0.925999	3.3978	1.15704
Cluster-7410.33755	indianred	5.34412	5.84449	5.96855	5.3466	5.14608	5.15987	1.56071	1.42223	3.9279	2.40599	3.12267	4.64674
Cluster-7410.27593	indianred	3.90497	2.66221	3.83188	4.91361	5.76129	5.44692	0.9855	1.49057	0.887525	3.46858	5.41312	0
Cluster-7410.17768	indianred	5.51885	4.99005	5.04789	3.69042	2.86196	3.28244	1.69153	1.5008	2.41954	0.83996	1.41143	3.22959
Cluster-7410.5569	indianred	3.65191	2.9486	2.55336	3.61235	2.81352	3.18428	0	0	0	0	0.286881	0
Cluster-7410.48139	indianred	4.65306	5.0072	6.63662	3.96625	6.14588	4.55029	0.773996	3.23113	2.73769	1.63691	2.94298	1.43296
Cluster-7410.49241	indianred	2.21723	0	1.16993	1.61353	2.94486	1.63691	0	0.238787	0.669027	1.18903	1.67356	0
Cluster-7410.33649	indianred	4.03386	4.58976	4.27202	4.01525	3.68145	2.66903	2.21412	0	2.24184	2.774	4.11353	2.29278
Cluster-7410.24699	indianred	3.58376	3.60526	3.09592	4.19298	2.88362	1.79909	0.137504	0.214125	0.575312	2.20789	0.333424	0.263034
Cluster-7410.48079	indianred	4.99095	5.73498	4.9331	5.0505	3.90304	4.03034	3.01257	4.0009	3.99729	4.10936	2.50843	4.27873
Cluster-7410.54396	indianred	4.34056	5.21839	6.31796	3.93546	3.18428	2.93357	1.17632	0.918386	1.36737	3.19692	3.8679	2.05658
Cluster-7410.422	indianred	1.9855	1.1177	2.19219	2.81558	2.69822	3.77926	0	0	2.23266	1.76129	1.63227	1.16993
Cluster-7410.33647	indianred	3.48929	4.56194	4.54288	4.15056	3.76977	4.61176	2.39506	2.29278	1.94486	1.93357	2.27798	2.33628
Cluster-7410.120651	indianred	2.31325	2.82782	2.75916	1.05658	2.31615	0.604071	0.189034	0	0.0703893	0.275007	0.613532	0
Cluster-7410.115478	indianred	2.67129	1.89142	2.31615	2.84197	1.4489	0.941106	0	0.584963	0	0.15056	0.389567	0
Cluster-7410.87857	indianred	1.54597	1.58496	2.82782	0.516015	0	2.69599	1.852	0.275007	0.575312	0	0	0
Cluster-7410.100662	indianred	4.28983	4.68257	4.07468	4.17233	3.56803	3.88947	1.0635	1.52105	1.48543	2.86592	3.98641	2.52607
Cluster-7410.21666	indianred	6.77347	5.96878	6.9982	8.00191	8.56487	8.99336	0.773996	3.63691	6.44725	2.90497	5.09001	7.20848
Cluster-7410.26012	indianred	2.38128	2.23879	1.32769	2.19535	1.73118	2.55336	0	0	0.454176	1.26903	0.799087	0.124328
Cluster-7410.66573	indianred	7.04745	7.20203	8.27314	6.4614	8.61916	7.32436	5.7666	6.87283	6.95431	4.70377	5.78686	4.49697
Cluster-7410.107075	indianred	3.17153	3.32912	3.87184	3.65076	3.49313	3.52982	0.963474	1.10434	1.49057	1.57531	3.51475	1.33342
Cluster-7410.9805	indianred	2.21412	2.93923	3.08066	2.36457	1.61824	1.14405	1.38957	0	0.250962	2.55582	1.20163	0.782409
Cluster-7410.119993	indianred	1.41143	1.04264	1.11103	2.52105	2.30451	2.14731	0	0	0	0.9855	1.60407	0
Cluster-7410.15816	indianred	1.82375	1.88753	1.52607	1.29866	1.10434	1.58015	0	0	0	1.90304	0	0.773996
Cluster-11796.0	indianred	0	0.632268	0.669027	1.87184	1.31615	2.64155	0	0	0.333424	0	0	0
Cluster-7410.19420	indianred	3.9607	4.13258	5.4363	3.5435	4.2555	3.01257	1.65992	2.15381	2.26303	3.25852	3.74953	3.488
Cluster-7410.46700	indianred	4.55336	4.7939	4.36107	3.46597	4.48091	4.45549	2.34483	2.11437	3.09592	3.05832	3.8268	2.90111
Cluster-7410.55425	indianred	7.86919	8.56822	8.71558	5.86468	6.44211	6.28133	5.20124	5.85972	5.26754	4.25852	5.28318	5.66903
Cluster-35120.0	indianred	0.823749	1.61353	2.21101	1.94486	1.43296	0.275007	0	0	0	0.748461	0	0
Cluster-7410.81206	indianred	5.23496	5.0321	5.07339	4.67694	4.03562	4.63459	3.21878	3.28983	4.65935	3.41684	2.65535	4.57713
Cluster-7410.104221	indianred	4.74953	4.02945	1.852	1.79077	3.0018	3.7666	0	0	0	3.76022	0	0
Cluster-7410.96576	indianred	1.52105	1.26903	3.58736	0.298658	2.02503	1.23266	0.0976108	0.201634	0	0.344828	0.201634	0
Cluster-7410.29321	indianred	5.77136	4.98823	5.53481	6.15664	5.78084	5.04571	3.18428	2.42492	1.65992	5.04133	6.08257	2.13093
Cluster-7410.41808	indianred	3.14078	3.09085	3.7137	4.39094	3.41819	3.68818	0.895303	2.12433	1.88753	2.5008	2.62059	2.40871
Cluster-7410.5290	indianred	1.34483	1.38957	1.05658	0.678072	2.85997	1.91839	0	0	0.925999	0	0	0
Cluster-7410.677	indianred	5.35966	4.26454	5.49281	6.58811	5.30305	8.6024	0	1.7137	1.53605	1.70044	3.15866	1.46989
Cluster-40461.0	indianred	2.29278	1.89142	2.76341	2.26604	2.61117	2.7866	0.575312	0.790772	1.76977	0.925999	2.36457	0.731183
Cluster-7410.105722	indianred	2.37016	2.69377	2.89142	2.6017	2.13093	2.66448	1.22651	1.0635	1.73985	0.871844	0.62293	1.16993
Cluster-7410.81032	indianred	1.61824	2.01436	3.07553	2.01792	2.63227	2.60407	1.20789	0.389567	0.443607	0.823749	0.992768	1.13093
Cluster-7410.12039	indianred	1.28688	2.31615	2.73335	0.263034	0.704872	0.356144	0.250962	0.0840643	0.286881	0.0840643	0	0.176323
Cluster-7410.118716	indianred	2.58496	2.29572	4.27277	1.37295	1.5008	1.22033	0.124328	1.12433	1.60881	0.650765	1.07039	1.56071
Cluster-7410.94655	indianred	2.12102	2.85798	2.90689	3.10266	1.28688	0.695994	1.26903	2.47768	1.95233	0.748461	0.941106	0
Cluster-7410.18633	indianred	3.48156	3.77083	2.91265	2.03562	2.85798	2.08406	2.07724	1.97085	0.757023	1.89142	3.51854	1.08406
Cluster-7410.83521	indianred	3.44758	3.18428	4.53916	3.35473	4.24641	2.86592	0.263034	0.918386	2.38405	1.42223	2.42223	2.5656
Cluster-7410.96835	indianred	0	1.23266	2.62527	2.60881	2.33056	2.1635	0	0	1.10434	1.05658	2.73769	0
Cluster-7410.112045	indianred	1.17632	2.22342	3.69265	3.0072	1.82375	2	0	0.9855	0.895303	0.62293	0.933573	0.918386
Cluster-7410.12549	indianred	3.25399	3.0635	3.69599	3.3978	3.58736	4.55029	1.17632	1.8679	2.41684	2.19849	1.76553	2.63459
Cluster-7410.11781	indianred	3.73769	3.44493	2.27798	1.21412	3.45681	2.46467	0.948601	0	0	1.31034	1.48027	0.432959
Cluster-7410.17984	indianred	0	0.823749	2.50843	0	0	0	0	0	0	1.48027	0	0
Cluster-7410.44796	indianred	1.98914	1.36737	3.80529	2.62293	1.73985	2.21723	0	0.575312	1.67807	0.526069	0.641546	0
Cluster-7410.63825	indianred	1.15056	1.848	2.79077	1.26303	1.9222	2.53854	0.62293	1.1177	0	0.604071	2.14078	2.14731
Cluster-1557.0	indianred	1.35614	1.15056	2.88362	0	1.29278	0.238787	0	0	0	0	0	0
Cluster-7410.107217	indianred	1.75275	2.19535	1.85997	3.01078	2.35614	0.378512	0	0.526069	1.1635	0	1.56071	0.765535
Cluster-7410.75169	indianred	4.75114	4.53792	4.58075	6.02015	5.62264	5.44029	2.88753	2.18903	1.94111	4.11187	3.68706	3.29866
Cluster-7410.24148	indianred	3.53107	3.5435	5.33163	2.62293	3.43029	3.11936	0.85599	0.238787	0.650765	1.65535	0.970854	2.41414
Cluster-7410.97421	indianred	1.64155	3.25399	1.7866	2	2.79909	3.18428	0.0976108	0.422233	1.28688	1.38957	0.799087	0.344828
Cluster-7410.65613	indianred	2.96347	4.90593	3.54473	2.07724	2.29278	2.21723	1.37851	1.61824	1.66903	1.58976	0.963474	1.22651
Cluster-7410.29656	indianred	2.26604	2.34199	3.57773	0	0	0	0	0	0	0	0	0
Cluster-7410.15358	indianred	2.21723	0.918386	1.20789	1.08406	2.12102	3.5741	0	0.910733	0.575312	0	0.526069	1.42223
Cluster-7410.14844	indianred	2.91839	2.82985	1.39506	4.6094	3.0268	2.45943	0.933573	1.28096	0.516015	1.79077	1.85997	1.48027
Cluster-7410.49207	indianred	2.13422	1.97453	3.68594	2.58496	1.71809	2.33342	1.08406	1	1.99639	1.44361	1.95977	0.526069
Cluster-7410.25209	indianred	3.10936	2.39506	2.60881	3.30159	2.99458	2.99639	0.659925	0	0.722466	1.81967	3.24641	0.163499
Cluster-7410.89374	indianred	4.68426	4.73227	5.11936	4.30816	5.01078	3.97269	2.20789	3.73227	2.50335	1.48027	3.04614	2.04264
Cluster-7410.7418	indianred	4.05658	4.17951	4.90014	3.60999	1.86394	3.07382	1.75702	1.15704	0.378512	0.613532	0.847997	1.28688
Cluster-7410.49020	indianred	2.24184	3.81762	2.95977	2.8953	0.632268	2.27798	0.31034	0.226509	0.650765	0.389567	0.321928	1.55582
Cluster-7410.1787	indianred	3.80529	3.51854	3.51854	2.45154	1.81147	2.95606	0.62293	1.51602	3.06005	0.536053	0.863938	1.81147
Cluster-7410.18	indianred	0.887525	0.214125	1.34483	1.24489	2.43829	2.78031	0	1.32193	0	0	0.62293	0.238787
Cluster-7410.9571	indianred	2.03914	2.80116	2.65535	1.9222	1.95233	3.96901	0	0.765535	1.09085	0.594549	0.516015	1.94111
Cluster-7410.73904	indianred	4.08321	4.41752	4.26379	4.98322	5.09719	5.34341	2.96717	3.15543	3.30451	3.488	4.83491	3.69599
Cluster-7410.100715	indianred	2.46205	1.37851	1.88753	0	1.57531	1.43296	0	0	0	0	1.80735	0
Cluster-7410.47024	indianred	2.9982	2.68706	3.07724	3.59216	3.38957	4.81096	0	0.713696	0.713696	0.298658	0.111031	0.659925
Cluster-7410.7042	indianred	3.7666	5.75809	4.17712	1.15056	2.53107	1.926	0.226509	0.226509	1.23879	2.49313	0.910733	1.09085
Cluster-7410.61843	indianred	8.33557	9.07114	8.61725	8.75482	8.41536	6.80864	5.78895	5.04789	5.55459	8.03656	4.97499	5.78503
Cluster-7410.40196	indianred	0.650765	2.9222	2.48543	0	2.24793	3.22959	0.367371	1.48543	0.83996	0	1.38957	0
Cluster-7410.98072	indianred	0.739848	2.38405	1.53605	1.56071	2.41954	1.60407	0	0	0	0	0	0
Cluster-7410.9252	indianred	3.47768	3.30597	4.18507	4.98959	3.39643	4.3067	0.815575	1.22033	2.66903	1.76977	2.85997	2.03914
Cluster-7410.99777	indianred	1.75275	1.78241	3.72901	1.76129	2.16993	0.941106	0.464668	0.31034	0.62293	0.333424	0.411426	0.594549
Cluster-7410.5275	indianred	1.08406	1.61824	2.57531	0.970854	1.38957	1.74846	0	0.948601	0	0.0976108	0.286881	0
Cluster-7410.113199	indianred	3.66676	1.74416	1.76977	1.97453	2.12433	1.51602	0	0.464668	0	1.45418	1.89918	0.176323
Cluster-7410.7911	indianred	2.30451	3.53978	5.47671	3.73552	1.33342	3.09761	0.963474	1.19535	0.815575	3.64501	0.713696	2.07382
Cluster-7410.5667	indianred	1.8953	2.47249	4.63981	1.70929	2.18903	2.34767	0.275007	0.704872	0.879706	0.516015	1.47508	1.24489
Cluster-7410.118337	indianred	3.20163	3.31034	3.93829	1.21412	1.45418	3.47379	0	0	0	0	0	0.400538
Cluster-7410.17699	indianred	6.12184	5.66021	4.51602	2.85997	3.83895	3.64962	1.62761	0.594549	1.70044	3.10936	3.49953	2.45681
Cluster-7410.84065	indianred	3.24641	3.47768	2.71149	3.38681	3.65764	2.36737	1.28096	1.40599	1.72683	2.76129	3.64616	1.47508
Cluster-7410.95626	indianred	2.95977	2.63923	2.60644	0.910733	1.58015	1.26303	0.400538	0.111031	0.189034	1.39506	1.51602	1.3505
Cluster-7410.111763	indianred	3.24336	3.66448	3.0635	3.85898	3.88753	2.66221	0.739848	1.11103	1.41143	2.4957	2.35614	1.37295
Cluster-7410.16983	indianred	2.61117	2.53605	1.87971	1.52105	1.39506	0.933573	0.695994	0.0426443	0	0.432959	0.400538	0.250962
Cluster-7410.63160	indianred	2.95977	4.74524	4.68706	1.85599	1.42761	1.11103	0	1.34483	1.80323	1.4489	0.887525	0
Cluster-7410.105932	indianred	1.91073	2.35332	1.52105	2.07382	1.80323	1.10434	0.367371	0	0.454176	1.4957	1.18269	0
Cluster-7410.4309	indianred	2.50589	2.46728	3.05311	1.66448	1.11103	2.36457	3.22342	0.903038	0.918386	1.05658	0.321928	0.454176
Cluster-7410.101103	indianred	5.57471	5.68986	5.92267	6.02081	6.50462	6.28281	4.61648	4.04089	3.10769	5.28207	3.61353	4.02857
Cluster-7410.114760	indianred	3.849	4.19377	3.51475	0	0.137504	0	0	0	0	0.124328	0	0
Cluster-7410.33070	indianred	0	0	3.26153	0	0	0	0	0	0.773996	0	1.19535	0
Cluster-26236.0	indianred	2.38957	2.79286	3.32481	1.91839	2.28392	1.91839	0.275007	0.367371	1.85599	0.790772	1.30451	2.35896
Cluster-7410.101587	indianred	5.27612	5.83137	6.44294	6.66959	6.79207	6.29866	4.04789	2.94673	0.887525	4.89191	5.90545	2.07382
Cluster-7410.89254	indianred	6.72806	7.03749	6.48075	7.1637	7.91528	7.35385	4.84097	3.96717	4.32697	5.93664	7.35544	6.14995
Cluster-7410.77726	indianred	7.38172	7.12371	6.90989	7.34554	7.18597	6.85012	5.37747	4.74524	5.19061	5.854	7.44559	5.64414
Cluster-12734.0	indianred	2.17632	2.37851	2.01792	1.15056	1.33342	1.0072	0	0	0.0285692	0.356144	0	0
Cluster-7410.93118	indianred	0.941106	2.95233	2.71809	3.90111	1.61824	3.10769	0	2.1635	2.02503	1.58496	2.95977	1.14405
Cluster-7410.118534	indianred	1.51096	2.64847	2.4957	0	0.863938	0.565597	0.847997	0	1.68706	0	0	1.1375
Cluster-7410.65614	indianred	3.43563	5.80012	4.33056	3.42626	3.43563	3.30012	2.43829	1.5008	1.88362	2.14405	1.15704	1.83996
Cluster-7410.100165	indianred	4.05572	3.51979	3.48414	5.84925	2.64616	2.43296	0	0	0	2.9279	1.80323	0
Cluster-7410.2680	indianred	3.12102	3.20163	3.51979	2.06695	2.93734	2.12763	1.83592	0.659925	1.76553	1.25701	1.0635	2.22033
Cluster-7410.24145	indianred	6.10182	6.09297	7.96999	5.59186	5.92719	6.16471	1.78241	1.58015	2.71589	2.45681	2.43829	4.11437
Cluster-7410.8441	indianred	2.37016	2.28688	3.36737	3.95047	2.7845	2.69377	0.575312	2.16027	2.1635	1.1635	1.10434	2.40327
Cluster-7410.73584	indianred	5.87258	5.79935	6.47735	5.86196	5.74255	3.61589	2.17951	1.58976	1.64616	5.09339	6.62659	1.62761
Cluster-7410.28389	indianred	2.46205	2.39232	1.5509	0.659925	1.94111	2.45943	0	0	0	2.31615	0	0
Cluster-7410.25446	indianred	2.02503	1.98185	1.51602	1.20789	0.895303	0.807355	0	0	0.475085	0	2.52857	1.83592
Cluster-7410.115572	indianred	0.970854	2.01792	1.69153	1.91839	0	0	0.536053	0	0	0	0.62293	0
Cluster-7410.100953	indianred	2.29866	3.28392	2.07382	3.16672	0	0	0	0	0.731183	0	0	1.80323
Cluster-7410.93840	indianred	3.80426	3.46858	3.16993	2.90111	2.80529	2.08406	1.44361	0	0.62293	1.5656	2.85599	0.344828
Cluster-7410.95046	indianred	5.98185	5.9305	7.4573	5.24603	6.2485	6.72574	0.250962	2.36457	4.57228	2.57531	2.90111	6.42945
Cluster-7410.80799	indianred	5.31107	5.27389	5.35579	6.82362	6.29517	6.77926	2.99095	3.33199	3.61353	4.29131	6.17033	4.67976
Cluster-7410.6856	indianred	2.76553	3.35896	3.63807	4.13422	2.75489	2.28688	0.333424	1.38957	0.613532	0.790772	2.92979	1.71809
Cluster-31411.0	indianred	1.55582	1.76553	2.45154	0.0565835	1.20789	1.19535	0.0565835	0	0.176323	0.238787	0	0.344828
Cluster-40994.0	indianred	1.20789	1.76977	2.07039	0	0	0	1.70044	0.422233	0	0	0	0
Cluster-7410.18468	indianred	2.43029	1.97453	3.10266	0	1.38405	0.956057	0.333424	1.32769	0.356144	0.163499	0.641546	0
Cluster-7410.100349	indianred	3.33914	3.53481	3.35332	3.85599	3.46989	2.57773	1.83188	1.56071	1.73118	3.86295	2.31325	1.70044
Cluster-7410.105154	indianred	2.9486	2.73552	3.15056	2.89142	3.75916	4.16269	1.54102	2.15381	1.43296	2.24793	2.72028	1.38957
Cluster-7410.78809	indianred	3.97085	2.22959	4.17073	3.14241	2.23266	3.00899	1.26903	2.04614	0	1.91839	1.9486	2.27501
Cluster-7410.105472	indianred	1.64155	3.10434	2.91073	2.49825	2.44361	0.516015	0	0.226509	0	1.33914	1.15056	0.226509
Cluster-7410.76250	indianred	5.66619	5.66647	5.78686	4.83491	5.66534	4.73769	3.77189	2.97636	2.95233	4.52419	5.74953	3.34625
Cluster-7410.4514	indianred	1.59455	1.1635	3.2765	0.62293	2.5509	2.24489	0	0.757023	0	1.48543	1.64616	1.03562
Cluster-7410.114453	indianred	2.57531	3.94017	4.36247	2.33628	0.704872	0	1.15704	0	0	0	0	0
Cluster-7410.87192	indianred	7.4641	7.1335	7.43037	7.96399	6.99095	8.08858	4.29499	4.48929	5.27761	5.47671	7.07682	5.75061
Cluster-7410.102407	indianred	6.17951	5.88435	6.17712	6.43296	6.92801	5.94907	2.87184	2.54844	1.8953	3.14568	5.40224	2.15381
Cluster-7410.117427	indianred	3.39506	3.6893	3.5656	4.2854	3.38819	3.50843	1.76553	1.66903	1.94111	1.71809	1.58496	0.847997
Cluster-7410.99395	indianred	5.19495	4.54659	5.91576	0.704872	0	0.226509	0.454176	1.12433	0	0	0	0
Cluster-7410.9180	indianred	4.67469	4.90111	4.37504	3.30597	3.58856	2.85997	2.37851	1.8679	1.90689	2.43829	2.26303	1.23879
Cluster-7410.3449	indianred	2.9241	3.39232	3.76129	3.04089	2.41143	2.04614	1.37295	0.823749	0.669027	0.263034	2.74846	1.52607
Cluster-7410.101106	indianred	0.748461	2.30159	2.35896	1.13093	3.02148	2.36177	0	0.765535	0.298658	0.704872	1.88753	0.464668
Cluster-7410.66147	indianred	6.03034	6.47249	4.86592	4.07039	5.69655	7.02746	2.95233	0.669027	1.25096	1.13093	4.1375	2.58496
Cluster-7410.104367	indianred	2.04614	1.53605	2.05311	2.10434	2.07382	2.57773	0.895303	0.378512	0.176323	0.124328	2.24184	0.485427
Cluster-7410.11750	indianred	2.76765	1.97453	1.58496	1.40599	2.43829	1.64155	0.83996	0.344828	0	1.45418	2.23573	0
Cluster-7410.63522	indianred	12.2632	12.2106	12.2583	10.663	12.7095	11.563	10.1249	11.2039	10.8288	9.41718	10.6135	9.4236
Cluster-7410.19474	indianred	1.84398	3.01257	3.68818	5.11562	3.03386	0.411426	0	0.669027	0.847997	0.201634	0.62293	0.0703893
Cluster-7410.108879	indianred	0.790772	0.765535	1.70487	1.76553	3.84699	1.29278	0	0	0	0.613532	1.32769	0.0426443
Cluster-4392.0	indianred	1.58976	1.63227	2.32769	0.137504	1.12433	0.214125	0	0	0	0	0.124328	0.799087
Cluster-7410.20338	indianred	3.14893	2.85	1.88362	3.32193	2.60407	2.60407	0.400538	0.799087	1.03562	1.37295	1.38405	0.31034
Cluster-7410.60566	indianred	4.91648	5.25701	4.89045	4.91265	4.93499	4.6311	2.89724	4.22651	4.24717	2.93168	3.89724	1.37851
Cluster-7410.85110	indianred	4.98003	5.24603	5.19061	5.337	4.81813	5.02503	3.82375	4.80168	3.68594	2.98185	3.03914	3.53356
Cluster-32511.0	indianred	1.8953	2.31615	1.86394	0.214125	0.378512	0	0.201634	0	0	0	1.07039	0
Cluster-24186.0	indianred	3.21257	3.26454	5	0.575312	1.92979	1.4489	0.356144	1.03562	0.978196	0.687061	0.137504	1.67807
Cluster-7410.18515	indianred	6.15725	6.69112	6.1631	6.10308	6.17333	4.40667	0.948601	1.63691	2.58736	1.31034	2.28392	0.411426
Cluster-35508.0	indianred	1.45943	2.23573	1.85599	1.87971	0	0.545968	1.62761	1.08406	1.65076	0	0	0
Cluster-7410.55728	indianred	5.07596	4.86641	5.04045	4.76924	4.96162	4.55152	2.95606	3.5741	4.1811	3.55336	3.62994	1.97085
Cluster-7410.11521	indianred	1.97453	2.80323	4.01881	1.66903	1.53107	2.19219	0.464668	0.555816	0.495695	0.83996	2.95233	0.0976108
Cluster-7410.37407	indianred	4.47314	4.72192	5.98482	3.48156	3.58856	4.09761	0.31034	1.15704	3.17153	1.90304	2.21101	3.37851
Cluster-7410.114401	indianred	3.96809	4.18507	4.39506	4.93026	4.02326	5.64097	1.40054	1.30451	3.03914	1.69153	2.23266	3.40735
Cluster-7410.84885	indianred	8.83507	8.85758	11.0491	7.70881	8.47415	9.24892	4.81352	4.73823	6.73985	2.41143	7.40837	3.2555
Cluster-7410.113696	indianred	5.41447	5.67807	7.22593	4.68706	5.71452	6.94837	0.757023	1.65992	4.28614	0.992768	1.07724	3.94767
Cluster-7410.119644	indianred	3.09255	2.1177	3.17951	2.41143	2.61589	2.9782	0	1.1375	1.33342	2.24184	1.926	2.38405
Cluster-17309.0	indianred	0	2.66903	1.12433	0	0	0	0	0	0	0	0	0
Cluster-7410.108837	indianred	1.63227	1.99277	4.19456	2.31904	2.42223	2.7866	0.687061	0	1.41143	0.659925	1.3505	0
Cluster-7410.108537	indianred	2.07039	1.32193	1.83996	3.50589	0	0.411426	0	0	0	0	1.76553	0
Cluster-7410.105209	indianred	2.7761	3.31615	3.32048	3.68818	2.39232	3.21101	0.545968	1.43296	0.565597	1.9486	3.08236	1.33914
Cluster-7410.58453	indianred	6.43813	6.59991	6.88105	3.98003	6.02059	5.99865	5.3505	5.44427	5.19377	4.15381	4.84298	4.67186
Cluster-7410.82666	indianred	1.4489	2.31325	3.52482	1.69599	2.8679	2.84398	2.0321	0	1.65992	1.25096	0.678072	0.475085
Cluster-19080.0	indianred	1.9486	1.89918	2.06695	0.659925	1.5509	1.47508	0	0.250962	0	0.887525	0	0.356144
Cluster-7410.78850	indianred	3.15866	3.65421	3.65076	2.98185	2.40327	3.29719	1.18903	2.22033	2.64386	1.27501	0.713696	2.79286
Cluster-7410.56674	indianred	3.7939	3.99005	3.66448	3.21568	3.0036	3.47249	2.40599	2.3505	2.19219	2.84197	1	3
Cluster-7410.79732	indianred	5.83264	6.31216	6.35032	5.67694	5.80349	5.75302	3.87873	4.17233	3.10769	3.53481	3.28983	3.42895
Cluster-7410.116172	indianred	2.57289	2.38405	3.20163	1.70487	1.76553	1.52607	1.03562	0.485427	0.863938	0.678072	0.536053	0.201634
Cluster-7410.92904	indianred	2.68257	1.74416	1.73985	2.69377	1.0072	1.33914	0	0.918386	0	0	0.389567	0.933573
Cluster-7410.96953	indianred	3.17473	3.32048	4.49378	3.6241	4.0993	2.32481	1.91839	1.70044	2.22342	3.03386	2.70266	3.07895
Cluster-7410.11936	indianred	2.01436	2.16027	0.83996	1.11103	1.89918	1.28688	0	0	0	0.594549	0.298658	0
Cluster-7410.1843	indianred	2.5509	1.67807	3.47638	2.64616	3.1635	2.98732	3.07895	1.95233	2.17313	1.19535	1.12433	1.5656
Cluster-7410.113633	indianred	3.0993	3.75275	2.94673	2.67356	1.72683	0.895303	0.978196	0.748461	1.08406	1.65992	0	0
Cluster-7410.39497	indianred	8.81865	8.73721	7.88734	7.23554	7.71246	8.53411	2	4	1.36737	2.18903	4.79597	0
Cluster-7410.119016	indianred	2.53854	2.46989	3.18745	3.97085	4.13093	4.48607	1.81967	2.65535	1.79909	2.53356	2.86592	1.59932
Cluster-7410.51997	indianred	3.47249	3.06178	2.58256	2.29278	2.12433	1.4957	0.189034	1.25096	1.48027	1.51096	1.25096	0.903038
Cluster-7410.104480	indianred	2.62293	0.298658	1.50589	1.33342	1.80323	0	0	0	0	0	0	0
Cluster-7410.104095	indianred	5.06652	5.44228	4.43696	4.98003	3.89724	1.9855	0	0	0	2.83794	0.799087	0.201634
Cluster-7410.59622	indianred	6.86344	6.8976	7.91181	6.10056	5.59006	6.47379	3.09592	4.32337	6.19535	4.34483	5.05311	5.67073
Cluster-7410.71289	indianred	8.37082	8.31442	8.30684	7.86845	8.48039	7.96336	6.47102	6.50732	6.21645	6.14425	5.98117	6.02015
Cluster-7410.23389	indianred	2.62293	2.45418	2.42761	1.45418	3.27352	0.555816	0.432959	0	0	1.02148	2.61824	0.176323
Cluster-7410.23327	indianred	3.07039	2.80323	3.94579	1	3.40735	2.774	2.54844	0.378512	0.263034	1.53605	0.722466	1.96347
Cluster-7410.56807	indianred	2.87578	2.92979	3.7301	4.22419	5.11145	4.13093	2.82985	2.18903	2.15056	2.25096	3.13093	2.6017
Cluster-7410.29689	indianred	3.70377	3.7301	2.43563	2.68482	2.17951	2.41684	0	0	0.454176	0	2.1177	0.263034
Cluster-7410.121373	indianred	1.64616	1.51602	2.93734	2.02857	4.07468	4.06609	0.400538	0.485427	1.56071	0.933573	0.555816	1.08406
Cluster-7410.34923	indianred	5.37016	4.52168	5.67666	5.65878	4.17712	5.25814	0	0	1.93734	4.75916	4.04177	3.34625
Cluster-7410.10256	indianred	1.77821	1.55582	1.69153	2.57289	3.53605	3.94486	0.584963	0.286881	0.632268	0.62293	1.79077	0.454176
Cluster-7410.84512	indianred	5.57198	5.36317	4.43095	6.4957	5.17712	6.92315	1.9855	0.475085	0.594549	2.96162	4.68706	1.48543
Cluster-7410.107677	indianred	4.11437	4.05658	5.11312	4.40463	4.78136	5.20203	2.18903	2.36737	2.86592	3.27947	2.16993	4.07296
Cluster-7410.774	indianred	3.24793	2.54102	1.76553	2.66448	1.57046	3.34483	0	0	0.526069	0.389567	0.799087	1.9855
Cluster-7410.100432	indianred	2.34199	2.59216	3.15381	2.9855	3.6427	4.05398	1.7866	1.34483	2.29278	2.09085	1.79494	1.0635
Cluster-7410.104538	indianred	3.19692	3.62761	3.64039	4.23879	3.90497	5.00854	0	0	0.526069	2.70487	3.6017	0
Cluster-7410.29506	indianred	8.93829	9.3441	8.76861	8.78715	8.73257	7.54303	0.782409	2.56071	3.46858	7.56621	4.18428	5.30889
Cluster-7410.76015	indianred	7.28549	7.39678	5.84021	7.16078	6.67356	4.29793	2.70266	2.852	3.47508	6.52105	2.94111	5.77663
Cluster-7410.47787	indianred	4.58496	5.20398	4.05745	3.61589	3.8846	2.27501	2.67807	2.09424	1.59932	2.07039	2.20477	1.44361
Cluster-7410.18220	indianred	2.86196	4.17233	2.22342	2.08406	2.19535	0.443607	0	0	0.400538	0.85599	1.09761	0.495695
Cluster-41317.0	indianred	2.31615	2.19849	2.02857	2.30451	2.98368	3.05832	1.26303	0.575312	0.731183	1	1.45418	1.50589
Cluster-7410.110237	indianred	3.64501	3.58015	4.11686	1.86394	2.18587	2.37016	1.852	1.0072	1.48027	1.4957	1.65076	2.28392
Cluster-7410.29327	indianred	1.40599	1.86394	2.77189	2.50335	2.88947	3.34483	0	0	0	1.58976	0.933573	3.58496
Cluster-7410.12635	indianred	2.83794	3.38819	0	3.19692	1.42761	0	0	0	0	0.124328	0	0
Cluster-7410.101574	indianred	4.29131	4.51033	4.8846	5.68986	5.37121	4.28836	2.50589	2.26003	1.62761	2.77189	5.12722	2.64386
Cluster-7410.67676	indianred	7.02137	7.92017	6.91576	7.32445	6.82845	7.17572	4.02414	3.02326	4.23802	5.51633	4.83086	5.12019
Cluster-7410.8695	indianred	4.50271	4.35826	4.11353	1.67356	5.3067	2.71149	0.250962	1.04963	1.26303	0.286881	0.669027	1.07724
Cluster-7410.79467	indianred	2.28096	0.748461	2.76341	1.70487	1.38957	2.13422	1.37295	0.422233	1.67807	0	0.454176	1.0635
Cluster-7410.101459	indianred	1.26303	2.90881	2.04614	2.72028	3.29131	2.37295	0.15056	0	0.475085	1.18269	0.367371	1.74416
Cluster-7410.5018	indianred	3.43296	4.84248	4.82171	3.95047	3.60051	4.23113	0	1.01436	3.43162	1.05658	3.16027	3.66676
Cluster-7410.53504	indianred	2.93923	4.09592	2.76977	1.61824	1.32193	1.69153	0.871844	0.687061	0	0.0840643	0.163499	0.238787
Cluster-7410.85114	indianred	4.97223	5.34802	5.54905	5.47151	4.70543	4.52419	2.7845	4.46923	3.87578	4.74093	2.88753	3.75702
Cluster-7410.36845	indianred	2.91265	3.64962	3.38267	3.09255	2.59455	2.09424	1.89142	2.29572	1.22651	0.464668	0.594549	1.0072
Cluster-7410.16787	indianred	3.86493	2.58256	2.40327	2.28983	2.29866	1.83996	0.659925	0.263034	1.22651	0.632268	2.12763	0.879706
Cluster-7410.51371	indianred	5.38819	6.4733	5.68229	5.43029	5.84122	5.1416	4.35896	4.59096	3.62059	5.5008	4.7866	2.91456
Cluster-7410.94889	indianred	4.26379	4.17393	2.45418	2.41143	3.90593	2.0072	1.97453	0	0	3.16189	0.678072	0
Cluster-7410.102120	indianred	5.36387	5.56742	5.1811	5.92671	5.59246	4.30743	2.89724	3.26003	3.57289	3.854	4.71809	3.32193
Cluster-24765.0	indianred	2.64847	3.33056	3.64386	0	2.88557	0	0.15056	0.15056	0	0.201634	1.7137	0.992768
Cluster-7410.117441	indianred	2.53356	3.13258	3.06695	2.20477	2.51349	1.20789	0.137504	1.26303	1.39506	0.925999	1.02857	0.641546
Cluster-17253.0	indianred	1.1635	0.659925	2.46989	0.454176	2.01078	1.03562	0	0.516015	0	0	0	0
Cluster-7410.119244	indianred	4.07211	4.1152	5.05875	2.95606	3.56071	3.34341	2.30159	3.52732	2.58976	1.59455	2.26604	1.61824
Cluster-34692.0	indianred	2.10769	1.87184	2.65764	1.9486	3.07211	2.22651	0	1.36177	1.34483	0	1.54102	0
Cluster-7410.65747	indianred	3.27202	3.2765	3.91648	2.57289	3.2765	3.1375	2.67129	3.42492	2.47508	1.03562	1.52607	2.15381
Cluster-7410.117866	indianred	0.526069	2.60881	2.9782	2.34199	0.505891	0.454176	0.495695	1.21412	2.04614	0	0.575312	1.31034
Cluster-7410.61064	indianred	4.98003	5.22689	4.68426	3.02148	3.05658	4.12267	0	2.3978	4.02503	3.20006	0	0
Cluster-7410.86825	indianred	7.7305	7.14323	7.72458	7.99724	9.31911	10.0634	2.49057	6.07425	7.49033	3.48156	3.9607	6.05702
Cluster-7410.43959	indianred	1.56071	2.74201	1.774	1.09761	2.14078	0	0	1.76977	1.15704	0	0	0
Cluster-7410.23365	indianred	2.81558	1.65076	2.5656	0.823749	2.0036	1.3505	0	0	1.58496	2.60407	0	0.807355
Cluster-7410.103390	indianred	4.44493	3.81967	2.88753	2.66676	2.59216	2.19535	0.505891	0	0.526069	2.0321	3.59932	0.632268
Cluster-7410.5525	indianred	2.14731	2.0635	5.73552	0.650765	2.84398	4.49249	0	0.333424	0.978196	0	0.422233	0.464668
Cluster-7410.93843	indianred	5.01391	4.35614	4.33628	5.26978	4.80012	4.46793	1.926	2.03914	1.70487	3.76871	4.35332	2.27798
Cluster-7410.65594	indianred	4.84499	5.17233	5.66278	4.9782	5.22574	5.18982	3.75916	4.37643	3.28836	2.79701	2.95233	2.87971
Cluster-7410.104103	indianred	2.35614	1.8953	1.58015	2.0321	1.48027	1.61353	0	0	0	0.275007	0.555816	1.25096
Cluster-7410.106286	indianred	0.807355	2.19535	2.94111	1.67356	3.5097	0.773996	0.464668	0.823749	2	0	0	0.516015
Cluster-30915.0	indianred	0	1.73118	2.9782	3.10936	1.63691	2.22342	0.495695	0	0	0	0.575312	0.575312
Cluster-7410.116938	indianred	1.48027	3.53356	1.56071	2.38957	1.87184	2.56071	0	0.111031	0	0.9855	0	1.82375
Cluster-7410.16277	indianred	8.81967	7.34003	7.76142	8.783	6.26922	6.45681	2.33628	2.54102	1.45418	1.58015	4.42492	3.59455
Cluster-7410.3953	indianred	1.91456	3.20789	1.66903	2.84599	2.1177	1.44361	0	0	0	0	0	2.38957
Cluster-7410.17866	indianred	3.44228	3.74631	4.75061	2.95233	2.99277	3.09592	1.08406	1.49057	3.25701	1.21412	3.03562	2.1177
Cluster-7410.45455	indianred	1.5656	2.1635	2.82579	1.50589	2.42492	2.47508	1.60407	0.275007	1	1.11103	2.72683	0.918386
Cluster-7410.53091	indianred	2.58015	2.33628	2.59216	2.95233	2.76553	4.04789	1.66448	1.45943	1.04963	2.28392	3.21723	2.15381
Cluster-7410.61309	indianred	9.83771	10.4531	9.14926	10.1142	10.2936	8.60566	5.15218	6.03276	4.15462	8.886	7.69209	6.55397
Cluster-7410.35296	indianred	3.11936	3.22959	4.20477	4.03034	3.72683	4.10685	1.80735	2.0321	2.15381	2.37016	3.18903	1.78241
Cluster-35603.0	indianred	0.83996	2.12102	1.69599	1.48027	1.90304	2.35614	0	0	0	2.07724	0	1.85997
Cluster-7410.112817	indianred	1.7866	2	2.23266	2.90304	3.38681	2.36737	0	0.333424	1.19535	0.238787	2.34767	1.61353
Cluster-7410.10033	indianred	1.32769	2.61589	3.56803	0.378512	1.85997	0	0.189034	1.35614	0	1.67356	0	0
Cluster-7410.14957	indianred	2.26003	1.72247	4.37504	0.695994	2.71149	1.85599	0	0	1.42761	0	0	0.687061
Cluster-7410.36030	indianred	2.04963	2.96901	2.35896	1.22651	2.62293	2.09761	1.23879	0.773996	1.02857	1.19535	3.53605	2.10434
Cluster-7410.94516	indianred	2.73118	2.79494	3.27053	3.74308	1.99639	1.59932	0.411426	1.02148	2.20163	2.77189	3.09255	1.85997
Cluster-7410.21777	indianred	2.32769	3.17632	4.96347	2.83996	3.15866	3.30451	1.53107	0.575312	1.45418	2.59455	3.48027	2.80941
Cluster-7410.113047	indianred	6.03562	6.24146	7.99554	3.42626	4.14649	0.963474	0.0285692	0.0565835	0.250962	0.411426	0.695994	0.0285692
Cluster-7410.58549	indianred	6.03254	6.55244	6.11187	6.03232	6.15704	5.86962	3.23726	3.90304	3.66448	3.82477	4.58256	3.61824
Cluster-7410.104739	indianred	4.55766	3.44361	3.86493	3.55582	3.43029	2.26903	1.32769	1.8679	2.16993	2.85599	3.8953	0
Cluster-7410.109576	indianred	4.82833	4.85649	5.85449	5.4363	4.40735	6.45992	0	1.15056	2.04264	0.807355	3.55213	2.18587
Cluster-7410.20450	indianred	2.31615	2.40054	3.09255	2.38405	1.89142	1.31615	0.748461	0.765535	0	0.963474	2.61589	0.464668
Cluster-7410.101880	indianred	4.61824	3.69599	3.65421	6.10119	4.61412	7.73593	0.903038	2.38681	2.58976	2.4489	2.9542	2.03914
Cluster-7410.10254	indianred	1.88362	1.69599	2.11437	2.16672	2.81147	3.67129	0	1.1375	0.378512	0.632268	0.389567	0
Cluster-7410.12602	indianred	5.50239	5.32265	6.7174	4.98048	4.81301	5.67243	3.60644	3.90207	3.58256	2.98914	3.61706	3.35332
Cluster-7410.76737	indianred	2.65992	2.24793	2.32193	1.36177	3.62761	0.176323	0.773996	0.536053	0.584963	1.39506	0.201634	0.378512
Cluster-7410.87972	indianred	7.61714	7.50978	7.31397	7.8666	7.54125	6.13052	5.61618	5.38612	6.16692	5.11312	6.4002	4.92315
Cluster-7410.104856	indianred	2.89142	3.28836	3.86888	3.33485	3.31759	3.01078	0.970854	2.06695	2.45681	1.99639	0.887525	1.50589
Cluster-7410.28291	indianred	1.42223	1.75702	1.42761	2.08066	1.35614	0.536053	0	0	0	0.978196	1.81147	0
Cluster-7410.98535	indianred	1.7137	1.96347	3.30597	2.38681	2.02148	3.22188	0	1.89918	0.910733	0.495695	0.594549	1.02148
Cluster-7410.5914	indianred	4.82985	4.56316	6.30615	3.71918	4.29205	3.82273	3.52607	4.07468	3.92125	3.38405	3.32625	3.43563
Cluster-7410.86944	indianred	3.42761	2.85	4.34483	3.61706	4.56316	3.50589	1.37851	2.04963	2.65535	2.20477	2.24489	1.76553
Cluster-4810.0	indianred	0	2.488	2.21412	0	0	1.53605	0	0	0	0	0	0
Cluster-7410.28953	indianred	1.926	2.29866	1.72247	1.66903	2.97453	1.24489	0.695994	0.722466	0.713696	0.910733	0.432959	0
Cluster-7410.10334	indianred	1.96347	1.61353	2.79701	2.60407	3.34625	1.88362	0	0.933573	1.34483	0.0976108	0.757023	1.36737
Cluster-7410.9362	indianred	3.16993	2.72901	2.9222	2.22033	0.941106	1.73552	0	0.378512	0.250962	0	0.111031	1.21412
Cluster-7410.92726	indianred	5.34305	4.89385	5.82731	6.07553	6.0072	7.28744	3.27947	3.78555	2.9222	3.66903	3.86295	3.20163
Cluster-7410.83276	indianred	1.34483	1.88362	2.62527	1.1375	0.344828	2.9486	1.62293	0.632268	0.925999	0	1.1177	0.903038
Cluster-7410.54441	indianred	3.75275	3.98732	3.64962	4.75649	4.55213	3.63575	1.39506	1.26903	1.40599	4.66676	2.0635	2.21101
Cluster-7410.18898	indianred	4.58736	5.44195	5.34696	3.78869	4.76818	3.70266	1.97085	2.58256	2.57289	1.25096	2.88753	2.95791
Cluster-7410.73281	indianred	5.90231	5.77215	6.011	4.69544	4.53792	5.75489	3.3978	4.13504	4.3875	3.45418	4.3147	3.70708
Cluster-7410.51435	indianred	2.07724	2.97085	0.963474	2.44095	2.34199	1.32769	0	1.15056	1.3505	0.632268	2.75061	0
Cluster-7410.27817	indianred	3.67694	4.56316	5.20594	0	0	0	0	0	0	0	0	0
Cluster-7410.23325	indianred	2.43296	2.17632	2.87578	2.4489	2.10434	2.26903	0.443607	0.389567	0.594549	1.83188	1.42223	1.07724
Cluster-7410.10255	indianred	2.19535	1.73118	2.90111	3.10098	3.23419	4.2555	0	0	0	0.594549	1.27501	0.879706
Cluster-7410.38509	indianred	3.36036	3.46467	4.81506	2.64847	1.95606	3.29131	1.42761	2.4489	2.29278	1.87971	0.400538	3.31034
Cluster-7410.9631	indianred	2.23879	1.8953	2.52857	1.1375	1.96347	2.22033	0.15056	0.641546	0.659925	0.378512	0.613532	0.963474
Cluster-7410.47096	indianred	3.24184	3.04789	3.35896	4.41549	3.94017	3.75809	1.93357	1.59932	1.45943	2.9782	3.81967	1.07724
Cluster-7410.15143	indianred	5.1177	5.0054	6.24622	4.68538	4.52168	5.62264	2.03914	2.63691	4.12598	2.852	2.45154	3.82171
Cluster-7255.0	indianred	1.44361	1.52105	2.25096	3.3978	3.26303	2.64616	0.516015	0.748461	0.887525	0.925999	0.933573	0.782409
Cluster-7410.12207	indianred	5.23611	5.39163	4.7137	4.49121	4.77241	4.59515	2.62761	3.0072	3.04789	3.48929	3.12267	2.93357
Cluster-7410.60548	indianred	5.31361	5.6837	5.97751	5.9472	5.88533	5.36562	3.16189	3.52482	4.39025	4.51728	4.21568	3.22651
Cluster-7410.70393	indianred	4.02059	4.09592	4.39849	2.98914	4.2854	3.84499	3.55704	2.98003	3.01792	1.79494	1.61824	1.35614
Cluster-7410.47788	indianred	4.22959	4.76871	3.63923	3.24641	3.28392	1.90304	2.07724	1.18903	2.06695	2.67807	2.38957	0.956057
Cluster-7410.81114	indianred	7.00585	7.38724	7.17732	7.11998	7.34678	6.91803	4.59335	4.63517	5.28281	5.79805	5.64039	5.60585
Cluster-7410.120956	indianred	1.63227	1.31615	2.34199	0	0	0	0	0	0	0	0	0
Cluster-7410.117324	indianred	1.9222	1.64616	3.28392	2.59694	1.63227	2.42223	0.333424	0.344828	1.80735	0.790772	1.29278	1.58976
Cluster-7410.5016	indianred	1.81967	2.32769	2.41414	1.30451	0.495695	1.47508	0	0	0	0	2.74846	0
Cluster-7410.80696	indianred	2.16027	2.854	2.87971	4.72792	3.50589	0	1.07039	0.659925	0	2.51349	2.24184	0.948601
Cluster-7410.20185	indianred	1.93734	3.35332	1.52607	2.86592	1.73118	2.40327	0	0.925999	0.669027	0.85599	1.19535	0.970854
Cluster-7410.33986	indianred	1.09761	3.99639	3.2555	3.20789	3.39643	3.39506	0.613532	2.27501	1.03562	2.64847	3.73335	0.704872
Cluster-26537.0	indianred	1.57531	1.20163	3.02148	0.604071	0.731183	0.201634	0.111031	0.505891	0	0.62293	0	0
Cluster-7410.113002	indianred	3.5741	3.86096	2.31904	4.47962	3.04789	4.71315	1.03562	0.594549	1.56071	1.29866	0.713696	1.09761
Cluster-7410.82146	indianred	4.87234	5.37955	5.04002	4.86691	4.54659	5.59962	3.08746	3.98732	2.28983	3.01078	2.43563	3.55949
Cluster-7410.7815	indianred	0.963474	0.584963	2.19849	1.65076	3.17792	2.87578	0	0	0.731183	0.400538	0	0.411426
Cluster-7410.65059	indianred	0.847997	3.31615	4.27128	0.659925	2.10434	0.933573	0	0	0	1.0635	0.464668	0.454176
Cluster-42772.0	indianred	2.43563	2.5435	1.57046	3.07724	0.594549	1.07724	0.731183	0.124328	0.495695	0.111031	1.30451	0.124328
Cluster-7410.114642	indianred	2.99458	2.96162	2.93546	3.44095	2.06695	2.84398	0.575312	2.4957	1.17632	2.97636	1.47508	2.12102
Cluster-7410.109127	indianred	3.11603	3.1375	4.37365	2.59216	1.97453	2.01436	1.95606	0.910733	0.722466	2.29278	1.12433	1.59932
Cluster-13275.0	indianred	2.46205	2.30743	2.38405	3.3799	2.36737	3.75489	0	0	1.37295	0	0.367371	0.356144
Cluster-7410.13119	indianred	3.64039	4.09001	5.99774	3.8953	4.86344	4.49633	2.48543	2.50589	2.67129	2.5008	1.95606	2.52857
Cluster-7410.97172	indianred	4.33056	4.04701	5.24793	1.42761	1.03562	1.79909	2.76977	0.604071	2.41954	0.526069	0.0565835	1.80323
Cluster-7410.7005	indianred	2.34199	2.7866	2.41414	1.49057	2.55582	2.3978	1.36737	0.782409	0	1.848	0	0.83996
Cluster-7410.96579	indianred	5.85075	6.13011	8.22656	2.95977	6.48317	5.0993	0.367371	1.73118	3.57046	1.44361	1.46989	1.7137
Cluster-7410.72062	indianred	9.0189	9.63359	8.8165	9.77681	9.87327	9.52554	5.33807	6.69125	6.62936	7.25172	7.74039	5.71287
Cluster-7410.107532	indianred	3.15218	3.09255	4.92029	3.72465	3.87873	3.70155	1.92979	2.01078	2.31325	0.389567	2.01078	0.83996
Cluster-7410.45939	indianred	1.22033	2.26604	2.80941	2.20789	1.66903	2.44361	0.604071	1.01436	0.739848	0.505891	1.62293	0.464668
Cluster-7410.42163	indianred	6.73782	8.25068	7.85947	6.40259	6.97877	3.34199	0.443607	2.30451	1.47508	0.226509	3.10434	1.09085
Cluster-7410.35233	indianred	2.08406	1.72683	3.94486	2.22033	2.37016	2.22033	0.555816	0.863938	1.40599	0	0.887525	2.01078
Cluster-7410.85910	indianred	3.80426	3.92979	4.79442	3.13422	3.73444	3.96532	2.94298	0.565597	3.82375	2.88557	3.26903	2.67807
Cluster-7410.65430	indianred	4.4121	5.83668	5.63488	5.02326	5.21801	5.01881	3.60881	3.44626	3.19535	3.25399	3.62644	3.73227
Cluster-19151.0	indianred	1.15704	1.50589	1.5008	1.29278	2.65306	2.53605	0	0.659925	0	0.238787	1.59455	1.26303
Cluster-7410.100588	indianred	1.42223	1.79909	1.24489	1.90689	2.15056	0	0.411426	0	0	2.43296	0	1.53605
Cluster-7410.62565	indianred	5.58976	5.71342	6.96901	4.68089	5.32876	5.28873	2.69822	3.54102	4.39849	4.39712	3.774	4.40122
Cluster-7410.25208	indianred	5.78738	5.53076	4.75435	5.87234	4.88166	5.22728	1.32769	2.20163	1.84398	3.76341	5.90905	3.16672
Cluster-7410.92974	indianred	4.09424	4.07639	4.14649	3.12763	3.65191	0.575312	1.92979	2.79494	2.04614	0.978196	1.86394	0.918386
Cluster-7410.34018	indianred	5.76261	4.9279	3.01614	5.38888	4.1102	3.9782	2.62761	2.82579	3.21257	2.7761	3.36737	2.33914
Cluster-7410.99730	indianred	4.27501	2.96532	3.56071	3.33199	2.71149	1.99277	2.95791	1.67807	1.72247	1.56071	1.8679	0.918386
Cluster-7410.99946	indianred	3.57168	3.89239	1.75702	2.22959	1.73985	0.594549	0	0.378512	0.263034	0.632268	0.9855	0
Cluster-7410.10831	indianred	5.01525	5.20633	6.19121	2.35614	4.79025	3.63691	1.63691	1.62761	3.61589	1.45418	1.41684	3.5472
Cluster-7410.89053	indianred	5.44559	5.70321	5.91648	5.0321	5.46499	5.13955	4.1914	4.39643	3.60881	3.43829	3.38681	3.34625
Cluster-7410.69119	indianred	1.24489	1.96717	2.59932	2.57046	3.97177	2.40054	0.432959	1.05658	1.20789	2.02857	3.08916	1.40054
Cluster-7410.10844	indianred	5.46663	4.90641	4.44692	3.45943	5.72738	3.08916	0	0	0	1.99277	2.08406	0.62293
Cluster-7410.115051	indianred	4.67243	4.34056	5.24184	3.75275	3.66448	3.88557	1.12433	0.495695	1	1.38957	1.49057	2
Cluster-7410.73198	indianred	4.33485	4.07039	3.17951	4.91886	2.52105	4.88704	2.45154	1.4489	1.67807	3.52857	3.55704	0.773996
Cluster-7410.97685	indianred	6.09255	6.32319	7.39823	5.12846	5.32912	6.1809	3.40735	4.47703	4.6837	3.38405	4.4121	3.25701
Cluster-7410.114116	indianred	3.88069	4.05137	3.91934	3.44626	3.42223	2.81352	2.01436	2.18903	3.01614	2.17951	1.41143	3.32193
Cluster-7410.55937	indianred	3.56071	5.1102	4.7939	3.52105	4.43229	4.0781	2.30451	0.594549	0.333424	0.765535	2.34199	0
Cluster-7410.61413	indianred	9.47559	9.2593	8.86999	9.33264	9.67359	8.61239	7.39283	5.32048	6.3651	8.24736	9.62883	6.48059
Cluster-7410.22192	indianred	1.81147	1.71809	1.92979	2.32769	1.60881	2.20477	0	0.124328	0.124328	0.575312	0.344828	0.0565835
Cluster-7410.66218	indianred	3.27352	3.20006	2.28096	2.56071	2.52356	1.97453	0.9855	0.85599	1.09085	2.32193	2.71809	1.83996
Cluster-7410.70698	indianred	4.56133	4.13832	6.0974	4.77979	4.86295	3.73769	2.23879	3.22497	3.72574	2.9982	3.14731	2.84599
Cluster-7410.70279	indianred	3.01078	3.62761	3.89045	3.70155	1.8953	3.96901	1.81147	2.64155	1.8679	2.59932	3.26903	3.51096
Cluster-7410.5705	indianred	1.60881	1.37851	2.92029	2.41143	1.76129	2.12433	0.250962	0.669027	1.22651	0.443607	0.545968	0.722466
Cluster-7410.12566	indianred	3.48929	3.75809	4.53107	3.87676	1.85599	2.87184	1.95977	1.07724	0	0.321928	1.05658	2.17951
Cluster-7410.89915	indianred	3.73552	3.80632	4.37086	3.34483	2.80116	4.15381	0.669027	1.62761	1.80735	0.687061	1.28096	1.92979
Cluster-7410.101653	indianred	2.01078	2.08746	2.17951	1.75275	2.24489	2.57773	0.555816	0.584963	0.713696	2.56316	1.09761	0
Cluster-7410.22098	indianred	2.76553	3.28983	4.02148	3.41954	2.69822	2.09424	2.15056	1.55582	1.14405	0.650765	2.16672	1
Cluster-7410.33677	indianred	2.33628	2.16027	3.13914	2.72683	3.03386	3.26903	0.31034	0.782409	0.815575	1.48027	1.28688	1.41684
Cluster-7410.32282	indianred	6.75302	6.23477	6.71067	6.57107	7.19002	6.39111	4.10098	2.79701	2.80735	4.0054	6.80297	3.57531
Cluster-7410.87345	indianred	3.56438	3.71589	5.18547	3.36737	4.16832	3.52607	2.18269	2.64847	2.19849	1.848	2.93923	2.25096
Cluster-7410.70764	indianred	6.70349	7.01826	6.70805	5.23419	6.02259	5.36737	5.31651	4.40803	4.82477	5.14405	5.14405	5.55459
Cluster-7410.103292	indianred	2.94673	2.67582	3.42089	1.20789	2.67807	2.16672	0.298658	0	2.01436	1.33914	1.18903	1.926
Cluster-7410.78389	indianred	2.63227	2.68257	3.03562	2.74201	4.04789	2.76553	0.970854	1.94486	0.422233	2.20163	3.87184	1.84398
Cluster-7410.36434	indianred	5.26379	5.73064	5.22149	5.3512	5.15704	4.81301	3.79701	4.34412	3.52982	3.6565	3.15866	2.93734
Cluster-7410.5729	indianred	3.24641	3.36737	4.27352	2.94486	3.0635	2.91456	0.516015	1.11103	1.88753	0	0.526069	2.32769
Cluster-7410.22695	indianred	2.89918	2.27501	1.95606	1.52607	1.57046	1.90304	1.11103	0	0.333424	0	1.7137	1.89918
Cluster-7410.99969	indianred	4.37851	3.97085	4.40395	5.06996	4.80168	4.79077	1.8953	2.41414	2.28096	4.18428	4.33199	2.28392
Cluster-7410.85990	indianred	8.08545	8.14898	7.24498	8.49382	8.30952	7.93151	4.853	5.8301	5.85524	7.33172	8.22843	5.98185
Cluster-7410.46698	indianred	5.43996	5.74873	5.22535	4.53543	5.72846	5.74766	3.53356	2.30159	3.926	4.15299	4.27798	3.56071
Cluster-7410.28962	indianred	2.98185	2.73985	2.31034	1.03562	2.76341	1.97453	0	1.36737	0	1.94486	0.748461	0
Cluster-7410.103763	indianred	4.18824	3.66334	2.12433	3.65076	1.49057	3.61824	0.214125	0.0840643	0	0.903038	1.87578	0.632268
Cluster-7410.25989	indianred	3.30889	3.18903	2.89918	3.92505	3.69933	3.63575	1.96347	1.44361	1.69599	1.69599	4.18428	2.1375
Cluster-7410.12278	indianred	2.09761	3.60999	3.82171	2.40054	0.62293	2.06005	1.34483	1.37295	2.65992	2.46728	0.0703893	1.92979
Cluster-7410.97473	indianred	1.34483	2.36737	3.37851	3.30159	2.33628	2.83794	0.238787	1.64155	2.59455	1.24489	2.90689	1.55582
Cluster-26445.0	indianred	0.83996	1.81558	2.30159	0	1.90304	1.74416	0	0	0	0	0	0
Cluster-7410.7853	indianred	1.54102	2.80323	1.60881	2.3978	4.61471	0.9855	0.124328	0.367371	0.321928	0.263034	1.73118	0
Cluster-7410.10791	indianred	3.92505	3.77505	5.23879	3.61706	3.46728	3.71918	0.275007	0.400538	0.286881	0.941106	0.526069	0.83996
Cluster-18524.0	indianred	0.910733	1.26303	3.07211	0	0.485427	0.238787	0	0.189034	0	0	0	0
Cluster-7410.21787	indianred	6.62644	6.01279	5.88728	6.0354	5.34696	3.86987	1.87971	1.99277	1.84398	3.69488	6.24565	2.79701
Cluster-7410.120888	indianred	1.75275	2.20163	0.918386	2.56071	1.4957	1.61353	0.0285692	0.0703893	0.15056	0.807355	0.505891	0.238787
Cluster-7410.51578	indianred	2.94111	2.67356	4.02768	4.20711	3.16511	3.96347	2.06005	3.16993	2.05658	1.1635	4.13914	2.11103
Cluster-7410.105659	indianred	1.12433	2.04614	2.43563	3.72137	3.62644	3.66334	0	0	2.59694	0	1.57046	1.21412
Cluster-7410.50010	indianred	2.18269	2.23573	2.32193	0.454176	0.757023	0.356144	0.650765	0.275007	0.238787	0.748461	0.176323	0.722466
Cluster-7410.48459	indianred	3.47508	3.9241	4.84549	5.00809	5.26903	4.54164	3.82069	3.53605	3.49442	2.30451	3.96255	3.14241
Cluster-7410.4659	indianred	1.19535	1.31615	1.46989	2.01436	2.62059	1.60881	1.15056	0	0.15056	0	1.10434	0.411426
Cluster-7410.34061	indianred	4.89772	4.57833	4.41007	5.34908	5.41346	5.31179	1.53107	2.09424	3.31759	3.84298	4.85649	3.12433
Cluster-7410.91822	indianred	5.03782	5.35226	5.5043	3.40054	5.17153	3.73877	0.970854	2.82985	3.29278	2.56803	2.74201	5.08831
Cluster-7410.9468	indianred	1.83188	1.59455	2.22033	0.454176	0.713696	1.42223	0	1.58496	0.286881	0	0	1.66448
Cluster-7410.43846	indianred	3.89918	3.39369	4.61294	1.4489	2.83794	1.35614	0.0840643	1.93734	3.02148	1.21412	2.4957	2.31904
Cluster-7410.85914	indianred	2.6017	1.97453	1.99277	1.62293	1.63227	0.757023	0	0.85599	1.65076	2.33914	0.367371	1.95606
Cluster-7410.22949	indianred	4.18587	4.24489	3.97085	4.57107	4.22651	3.95977	2.62994	2.02503	2.55336	3.82579	3.95699	2.9855
Cluster-7410.15164	indianred	1.89918	2.15381	3.10936	1.93734	3.38405	2.31615	0.575312	1.19535	1.40054	0.863938	2.01078	1.56071
Cluster-7410.59530	indianred	2.97636	2.95047	3.76977	2.95791	3.62994	1.78241	2.21723	2.47249	0.963474	2.38681	1.33342	1.17632
Cluster-7410.11674	indianred	2.49825	2.17632	3.51602	0.485427	1.33342	0.678072	0	0.516015	0.903038	0.124328	0.214125	0.903038
Cluster-7410.115296	indianred	4.3512	3.99095	3.49697	2.72901	3.54967	0.659925	0.722466	0.536053	1.54102	1.34483	0.0840643	0.286881
Cluster-7410.97814	indianred	2.33628	0.62293	2.34483	3.39643	3.80735	0.659925	0	0	0	0	0.263034	0
Cluster-7410.12317	indianred	2.35332	1.97085	3.63923	1.81558	2.0036	2.75061	1.02857	0.238787	0	0	0.815575	0
Cluster-7410.19871	indianred	3.50716	3.35473	3.33628	3.77821	3.30597	0.704872	0.782409	0	0	1.25701	2.26604	3.40735
Cluster-7410.23256	indianred	5.6097	6.32841	6.47135	5.24945	4.57107	3.47897	2.11103	2.39232	2.41954	3.23879	2.53605	2.84197
Cluster-7410.39967	indianred	2.23879	1.57531	3.28392	2.58015	0	1.77821	0.632268	0.790772	1.09085	1.86394	0	0
Cluster-7410.5910	indianred	2.62293	3.69377	4.26153	2.10098	1.09085	0.992768	0	1.26303	0	0.505891	0	0.31034
Cluster-7410.78673	indianred	2.9241	3.22342	2.5435	3.78764	4.1819	2.68257	1.39506	1.44361	2.59216	2.55827	3.83491	1.61824
Cluster-7410.31818	indianred	5.35509	5.36142	5.83441	5.69153	5.67892	5.28207	2.72465	3.854	3.79805	2.5509	2.93168	2.31615
Cluster-7410.5680	indianred	1.9222	1.79077	3.70708	4.38888	4.19613	4.2555	1.20163	2.08406	2.28688	3.87873	0.604071	2.86592
Cluster-7410.89880	indianred	3.25399	2.90497	2.31034	2.28688	3.07553	4.01346	0.85599	1.40054	1.23879	1.3505	1.23266	1.5509
Cluster-7410.106197	indianred	3.21101	3.4957	3.89433	3.94953	4.86344	3.08406	1.48027	1.1635	2.10098	2.8339	2.01436	2.45943
Cluster-7410.72119	indianred	3.15704	3.30305	3.41007	1.88753	1.70929	1.4957	0.903038	1.87578	1.62761	0.871844	0.604071	2.22342
Cluster-7410.19983	indianred	3.04789	2.774	3.9364	2.64386	3.41549	3.30743	0.632268	1.54597	1.926	2.33342	2.45418	2.31904
Cluster-7410.44582	indianred	5.46009	5.41515	4.39985	5.15137	5.12516	6.31488	3.04614	4.27277	2.37851	4.71094	4.1643	3.12763
Cluster-899.0	indianred	0.83996	2.37573	1.92979	0.918386	1.24489	0	0	0	0	0	0	0
Cluster-7410.102147	indianred	2.49057	2.99095	2.16993	2.48543	3.22188	0.83996	0.555816	1.34483	0.963474	1.58015	0.992768	0.871844
Cluster-7410.76515	indianred	7.51341	6.83099	8.1876	8.59395	7.76646	7.49793	4.50779	7.23525	6.3637	7.80896	6.45878	7.98903
Cluster-4502.0	indianred	0	2.63459	1.60407	0	0	0	0	0	0	0	0.831877	0
Cluster-7410.93154	indianred	3.77716	4.1811	5.62585	3.13914	4.0009	3.42223	2.95233	2.58015	2.13093	1.8953	3.61117	2.56803
Cluster-7410.9231	indianred	0.910733	0.163499	4.34837	2.1635	2.02148	0.910733	0	0	0	0	0	0
Cluster-7410.9196	indianred	2.49313	2.40054	2.38957	3.89433	3.33199	1.22033	3.20163	1.76977	0.189034	0.238787	0.62293	0.176323
Cluster-7410.77567	indianred	3.97085	5.34127	3.77189	4.67976	3.17632	2.14078	2.03562	0.669027	1.57046	3.08576	2.01078	3.62877
Cluster-7410.60629	indianred	2.25701	2.05658	2.81558	1.7866	0.678072	0	1.13093	2.30159	0.632268	0.641546	1.66448	0.516015
Cluster-3715.0	indianred	2.91648	3.07895	3.32769	1.59932	0	0	0	0	0	0	0.807355	1.45943
Cluster-7410.98283	indianred	5.55459	6.08979	5.988	6.07468	5.67044	4.91456	3.90304	3.55459	3.67469	3.851	5.23228	3.30889
Cluster-7410.36007	indianred	6.1536	6.33038	8.50295	3.88264	5.99548	6.15502	0.238787	2.15056	3.92125	1.79909	2.53356	4.42492
Cluster-7410.5490	indianred	2.54597	3.23419	4.23036	3.23879	4.0993	2.83592	2.24489	2.43829	2.58015	0.963474	2.53356	0.731183
Cluster-7410.14697	indianred	2.76553	3.57894	3.57894	2.26303	2.02148	2.41954	1.48543	0.992768	0.669027	1.36177	1.07724	1.20789
Cluster-7410.97801	indianred	2.7845	2.09424	3.52482	0	1.41684	2.55336	0	1.60881	2.52356	0.632268	0.963474	0
Cluster-7410.115643	indianred	1.58976	1.79077	2.47249	0.286881	0.731183	0.62293	0	0.176323	0.124328	0	0.286881	0.124328
Cluster-7410.116739	indianred	3.95233	4.93404	4.82171	4.14731	3.76447	3.95884	1.51602	3.2032	3.59813	2.72028	2.99458	3.0197
Cluster-7410.80576	indianred	3.79181	2.9542	4.32121	0	2.64155	0.765535	3.14568	1.18903	0.847997	1.32193	1.73985	0.992768
Cluster-1691.0	indianred	1.70929	1.13093	2.5435	0.344828	0	0	0	0	0	0	0	0
Cluster-7410.81264	indianred	3.89239	4.16591	6.21878	5.07553	5.28725	6.06867	4.75649	4.20555	4.55152	3.64386	3.44361	4.58256
Cluster-7410.71330	indianred	4.70819	4.50398	5.60051	5.20828	5.41278	4.73281	3.59455	3.60644	3.83289	3.91839	4.74631	2.74846
[truncated: 2,137 more rows]

## Sheet: tan2
gene_id	Modules	S1_1	S1_2	S1_3	S2_1	S2_2	S2_3	S3_1	S3_2	S3_3	S4_1	S4_2	S4_3
Cluster-7410.88465	tan2	1.83592	2.04963	1.53605	2.98914	1.53107	1.05658	0.879706	3.42089	2.46989	2.38681	2.79909	3.20006
Cluster-30963.0	tan2	0.0840643	0.0840643	0	0.545968	0.650765	1.55582	1.4489	1.33914	2.21723	3.92125	1.83592	2.29866
Cluster-7410.60309	tan2	1.76129	1.38957	0.970854	1.88753	1.62761	2.5435	2.21723	3.45022	3.73877	4.6011	3.68594	3.50462
Cluster-7410.87980	tan2	1.73118	2.79494	0.85599	1.73118	0	0.367371	1.20163	3.24793	3.2555	2.7866	2.13422	2.64386
Cluster-15406.0	tan2	0	0	1.54102	0	0	0	0	1.78241	0	1.85997	0	1.69153
Cluster-7410.91931	tan2	0	1.34483	0.669027	0.895303	0.782409	2.15381	0.432959	1.85599	3.47508	2.95791	2.10434	3
Cluster-7410.46774	tan2	1.90304	1.27501	0.678072	2.82375	2.96532	0.956057	2.47249	2.73769	2.62761	3.18587	2.09761	2.64847
Cluster-7410.33675	tan2	0.555816	0.815575	0.613532	1.1177	1.09085	1.20163	1	3.26604	3.89433	3.4019	1.9782	3.43962
Cluster-7410.80087	tan2	2.43563	2.4957	0.333424	2.85997	2.60407	2.44361	2.04264	3.44361	3.47638	4.18745	3.03034	3.50462
Cluster-7410.66406	tan2	6.14751	6.00854	5.48188	6.97258	6.75235	6.39985	6.87024	8.03744	6.83479	7.64573	5.41109	7.9965
Cluster-7410.59311	tan2	0	0	0	2.02857	0.516015	0.454176	0.505891	1.46989	1.10434	1.29278	1.32193	2.45681
Cluster-7410.40110	tan2	4.40803	4.90352	4.31325	4.66164	5.10727	4.87725	5.10978	6.15259	5.70984	6.60674	6.14303	6.75809
Cluster-40719.1	tan2	1.0072	0	0	0	0	1.61353	0	1.58015	1.69599	1.87971	1.09761	1.88362
Cluster-7410.64718	tan2	2.31325	2.57289	1.29866	1.63227	0	0.389567	1.45943	2.63227	2.54597	2.66676	2.56316	2.22342
Cluster-7410.40708	tan2	0	0	0	1.83996	0	1.88362	1.0072	3.43029	4.08491	3.5472	2.04963	4.11853
Cluster-7410.57083	tan2	1.15704	2.37016	2.23266	2.9241	0.584963	2.16672	2.66903	2.22651	2.67807	4.1102	2.53605	2.69377
Cluster-7410.59066	tan2	1.21412	0	0	2.65535	0	1.02148	0	1.1177	1.57531	2.1177	2.78869	2.93734
Cluster-7410.50102	tan2	2.92029	4.31325	3.5509	5.30816	3.99548	3.76235	4.39506	4.6017	4.91073	5.27426	3.12598	5.29902
Cluster-7410.58969	tan2	2.81762	2.30451	1.66448	2.25399	0	1.11103	1.45418	3.14893	3.08066	2.854	3.37016	2.75916
Cluster-7410.37661	tan2	0	1.04963	0	2.60407	0	0.941106	1.84398	1.66903	1.38957	2.44095	0	2.63459
Cluster-7410.70275	tan2	1.77821	3.39506	2.33056	2.8953	3.10434	5.37191	2.7845	5.64818	4.51096	5.00045	1.48027	5.59425
Cluster-7410.96189	tan2	0	0	0	0.137504	0	0	0.695994	2.73335	1.91073	4.06609	0.641546	2.90497
Cluster-7410.80148	tan2	0.333424	1.09085	0.555816	3.03386	0.83996	0.765535	0.941106	2.71809	3.50716	2.68257	2.55336	1.50589
Cluster-7410.58985	tan2	1.852	2.59694	0.422233	0.584963	1.17632	2.21412	2.09761	2.64155	3.28392	4.02503	3.22188	1.9782
Cluster-7410.64377	tan2	2	2.24489	1.66903	3.65878	2.28688	2.19219	3.1127	3.87873	4.14241	4.92362	3.66903	4.44559
Cluster-7410.78495	tan2	1.33342	2.07382	0.378512	2.18903	0.454176	0.722466	2.32769	2.85	2.76553	3.05832	2.28096	3.44095
Cluster-30743.0	tan2	0.124328	0.250962	0	2.25096	0.275007	0.516015	2.02148	1.64616	1.02857	3.0072	0.85599	1.45943
Cluster-7410.17237	tan2	0	0	0	1.52105	0.713696	0	0.704872	1.73552	1.20789	2.68032	2.09424	1.96347
Cluster-22873.0	tan2	0.604071	1.1375	0.31034	0.250962	0.678072	0.333424	0	2.17632	0.275007	2.80323	1.70044	2.1635
Cluster-7410.53203	tan2	0.641546	0	0.765535	0.659925	0.555816	0.757023	1.15704	2.31904	2.38405	3.78869	3.0018	3.52356
Cluster-7410.96809	tan2	3.16189	2.90689	2.21412	3.23573	1.69153	1.76977	1.66903	3.90977	2.12102	4.05918	2.14078	2.97269
Cluster-7410.45381	tan2	2.852	2.9241	2.89336	4.33271	2.15381	2.22033	3.24945	4.17792	4.72356	3.74308	3.63227	4.48027
Cluster-7410.98120	tan2	0.475085	1.68257	0.432959	1.37851	0.807355	1.38405	1.03562	1.94486	2.18587	2.43296	2.90304	2.65535
Cluster-7410.47547	tan2	0	0	0	0	0.659925	0	0	2.0072	0.823749	2.40871	0	1.27501
Cluster-7410.48465	tan2	1.93357	0.85599	0	2.80941	1.04264	0.765535	0.604071	2.0036	2.31325	2.51096	1.97453	1.85599
Cluster-7410.50754	tan2	0	0.910733	0	2.04264	2.18269	0.687061	0	2.25096	2.15056	2.94298	0.933573	2.28688
Cluster-7410.90309	tan2	1.69599	0.475085	0.925999	0.516015	1.50589	0.713696	0.443607	2.9782	1.1635	3.58616	1.82375	2.12763
Cluster-7410.25918	tan2	0.176323	1.52105	0.15056	1.23879	1.3505	1.94111	0.863938	1.36737	3.04089	3.08236	2.63459	2.07724
Cluster-7410.79447	tan2	0.948601	0.594549	1.05658	0	1.67807	0.823749	0.925999	2.35896	1.07724	3.20006	2.19535	2.854
Cluster-7410.95246	tan2	0.773996	0.454176	0	1.61353	0.731183	1.15056	0	1.4957	2.45943	2.55827	1.37851	2.42761
Cluster-7410.89743	tan2	0.799087	0.815575	0.704872	1.79494	1.52105	1.32769	1.36177	3.2555	1.25701	3.58736	0.831877	2.87381
Cluster-7410.50336	tan2	2.80116	2.53605	2.06005	3.82579	2.10769	2.40871	2.88166	4.13832	3.96993	4.53232	3.28836	4.4019
Cluster-7410.88318	tan2	0	0	0	0.871844	0.15056	0.575312	0.411426	2.01792	2.09761	3.33342	0.298658	2.21412
Cluster-7410.110397	tan2	2.08066	0.575312	2.30451	2.66448	0	2.02857	2.38957	2.98003	2.90881	3.49825	1.84398	2.36457
Cluster-42549.0	tan2	0.250962	0.137504	0.124328	1.91456	0	0.263034	0.863938	1.95606	0.464668	2.47249	1.36737	0.918386
Cluster-7410.41040	tan2	0	0	0.565597	0	0	0	0	2.55827	0	2.26903	0	2.41143
Cluster-7410.58838	tan2	0	0.765535	0	0.475085	0.925999	0.963474	1.64155	1.9855	1.63227	2.67129	1.54597	3.26003
Cluster-7410.22108	tan2	4.38336	4.47379	2.21412	3.97085	2.44361	3.10769	3.64962	4.24869	4.49697	5.37051	4.32625	5.1534
Cluster-7410.72578	tan2	3.40327	2.65764	2.49313	4.2854	2.73985	2.56803	3.8748	4.48478	4.36877	4.52669	3.62059	4.35966
Cluster-7410.93931	tan2	0.201634	0	0.475085	1.82782	0.831877	0.464668	0.887525	2.28096	1.94111	3.18269	3.27798	2.44626
Cluster-7410.89411	tan2	3.21257	3.05485	2.46989	3.77189	2.76977	2.90304	2.96717	4.05311	4.29793	5.27202	3.65191	4.29572
Cluster-7410.3637	tan2	2.03562	0	0	1.46467	2.52105	0	0	1.65076	1.70044	2.87774	0	2.62761
Cluster-7410.65315	tan2	0	3.4019	1	3.09085	0.910733	1.66448	2.9855	2.31615	2.81558	3.78869	3.66334	2.91073
Cluster-7410.72817	tan2	0.443607	2.0072	0.659925	2.7761	0.773996	0.948601	2.46467	2.33914	1.86394	1.58015	0.495695	2.73769
Cluster-7410.87580	tan2	1.47508	1.67356	1.32193	3.14078	2.37573	2.34767	2.64386	3.37573	3.71039	3.55213	4.11853	3.94298
Cluster-7410.37471	tan2	0.298658	0.275007	1.74846	2.39232	0.847997	0.400538	0.298658	2.09424	1.76977	2.35332	0.799087	2.08406
Cluster-7410.48114	tan2	3.87184	3.32481	3.63459	3.89336	3.55213	3.36597	4.34767	4.21723	5.16872	6.02192	5.98914	5.07425
Cluster-7410.20143	tan2	1.34483	0.85599	1.39506	3.12928	1.58976	2.62527	0.722466	2.87578	3.36737	3.09255	3.24031	3.48543
Cluster-7410.12813	tan2	2.488	1.66448	1.36177	1.75275	0.970854	2.1177	1.74416	3.0072	3.27947	3.32193	3.17632	4.09761
Cluster-7410.14047	tan2	0.250962	0	0.111031	1.21412	0	0	0	1.43296	1.40599	1.69153	1.4489	2.33628
Cluster-7410.82219	tan2	0	0	0	0	0.0976108	1.17632	0.0840643	1.44361	2.31034	2.30451	0.62293	2.02857
Cluster-7410.50132	tan2	1.05658	0	0.367371	0	0	1.926	1.03562	1.98914	1.14405	3.22651	2.09424	3.68257
Cluster-32198.1	tan2	2.19849	1.73118	0.773996	1.85997	0	0.632268	1.64155	2.78031	1.60407	3.23113	1.33914	2.14731
Cluster-7410.44377	tan2	3.19849	3.1811	2.09761	4.4121	2.93923	3.43162	1.84398	3.29719	4.12433	4.32912	3.80839	4.40803
Cluster-7410.95610	tan2	2.34483	1.46467	1.16993	3.55213	1.68706	0.748461	2.35896	2.37295	3.28836	2.71589	2.78241	3.20163
Cluster-7410.87183	tan2	1.12433	1.13093	1.48543	1.37295	0.879706	1.69153	1.55582	2.12102	2.27202	3.72247	0.641546	2.42761
Cluster-7410.26102	tan2	0	0	0	0.992768	0	0	0.887525	0.918386	1.56071	2.1635	0	1.82782
Cluster-7410.37663	tan2	0.286881	1.70929	0.163499	2.26903	0	0.62293	1.05658	2.26903	1.79494	2.19535	0.0426443	2.31904
Cluster-7410.44503	tan2	0	0	0	0	0.632268	0	0	1.09761	1.67356	2.34767	0.739848	2.1177
Cluster-7410.86441	tan2	0	0	0	1.1635	0	0.516015	0.575312	2.22033	0.739848	2.09424	0.678072	2.0036
Cluster-7410.60845	tan2	1.61824	1.98185	1.91073	2.80116	1.76129	1.92979	2.51602	3.86691	3.39094	4.25927	3.45681	4.11103
Cluster-7410.105373	tan2	1.45943	1.51096	1.85599	1.58976	1.01436	0	0.604071	2.72465	1.9486	2.91839	0.722466	2.70708
Cluster-7410.51841	tan2	1.36177	1.16993	0.871844	1.20789	2.10434	1.62761	1.21412	2.12763	2.73985	2.71589	3.39506	2.67582
Cluster-28712.1	tan2	0	0.83996	0	0	0	0	0	1.72683	0	2.04264	0	1.64616
Cluster-7410.14292	tan2	0.443607	1.32769	0	2.63691	0.918386	0.389567	0.765535	1.31615	2.57046	1.58976	2.56316	1.39506
Cluster-7410.58762	tan2	2.0036	2.23879	0.475085	2.16027	0.555816	2.22651	1.51096	2.56803	2.35614	3.01257	1.70044	2.95606
Cluster-7410.41890	tan2	1.69599	2.08406	2.23266	1.76553	2.52607	1.90689	1.11103	2.41143	3.51223	3.61824	3.60051	3.45549
Cluster-7410.90311	tan2	1.18269	1.21412	1.33342	1.69599	1.1375	2.24793	1.87971	3.20789	2.3505	3.44361	2.84599	2.79701
Cluster-7410.29592	tan2	0	0	0	0	0	0	0.176323	2.34483	0.250962	2.71589	0.189034	2.54597
Cluster-7410.7990	tan2	0	0.400538	0.963474	0.238787	0.226509	0.367371	0	0.757023	2.32481	2.09424	2.34767	1.63691
Cluster-7410.54442	tan2	1.46467	0.773996	1.54102	2.17313	0.526069	0.933573	1.52607	3.91265	2.33914	3.23266	1.43829	3.35755
Cluster-7410.98786	tan2	0	0	0.475085	0.669027	0	1.40599	0.555816	2.31615	1.54102	2.4489	1.94111	1.09761
Cluster-7410.100725	tan2	1.46467	2.30451	1.22651	2.19219	0.757023	3.22033	2.22033	2.13422	3.8268	4.80839	3.51728	3.34908
Cluster-24382.0	tan2	0.464668	0.400538	0.356144	0.238787	1.07724	0.111031	1.0635	1.31034	1.58496	2.44626	1.31615	2.82171
Cluster-7410.87030	tan2	3.0197	2.97269	1.43829	3.16511	2.98732	3.23419	2.08406	3.32625	4.54102	4.24717	3.9542	3.94767
Cluster-7410.62754	tan2	2.13093	1.74416	1.45418	2.5008	0.545968	2.08406	2.29866	2.47508	3.06695	3.42358	1.91073	3.36737
Cluster-7410.44902	tan2	0	1.95233	1.61353	2.88947	0.545968	0.526069	0	2.87971	2.95047	2.51854	2.01078	3.15218
Cluster-7410.95162	tan2	0.831877	1.43296	0.782409	0.948601	1.56071	1.95606	0.137504	2.52857	2.09761	3.11103	2	1.90689
Cluster-7410.79766	tan2	4.29572	4.52795	5.09719	6.45154	5.0018	4.91695	5.61471	6.39421	5.92955	6.66605	5.91934	6.2636
Cluster-7410.26987	tan2	1.37851	1.13093	2.05658	2.85	1.39506	0.739848	0.903038	2.62293	2.87381	3.18745	2.58256	2.33628
Cluster-7410.40319	tan2	1.02148	1.08406	1.46467	2.73552	0.823749	1.58496	1.0072	3.33056	2.65992	2.65306	3.07039	2.25096
Cluster-7410.47358	tan2	2.93546	2.18903	2.88362	3.60526	2.98732	0.85599	2.79077	3.69933	4.03826	3.55459	3.27352	3.84097
Cluster-7410.58621	tan2	1.70044	0	0	2.40054	1.86394	0	0.713696	1.91839	2.54102	3.27501	0	2.78031
Cluster-7410.86999	tan2	0.895303	0.799087	0.584963	1.60881	1.63691	1.24489	1.68706	1.81967	2.60881	3.05137	2.54102	3.19535
Cluster-7410.106531	tan2	0.85599	1.848	1.4489	3.21412	1.26903	2.20789	0.757023	2.94111	2.5008	2.79494	2.86196	2.68257
Cluster-7410.26519	tan2	1.5509	0	0	0	0	0	0	2.40054	0.831877	2.42223	0	0
Cluster-7410.81423	tan2	2.16993	2.81558	2.77821	1.1177	1.66448	1.41684	1.40054	3.16832	1.02148	3.98459	1.24489	3.39917
Cluster-7410.74869	tan2	0	0	0	1.3505	0.594549	0	0	1.02857	1.22651	1.92979	1.1375	2.68032
Cluster-7410.96296	tan2	0	0	0	0	0	1.79494	0.765535	2.47768	1.95233	2.34199	2.90111	1.9222
Cluster-7410.36729	tan2	1.70929	0.678072	0	2.29866	2.37851	0	0	3.02503	0.765535	2.56316	0	2.88166
Cluster-7410.42223	tan2	1.72683	0.575312	0.250962	1.69153	0.526069	1.25096	0.978196	2.10769	1.75702	2.60407	2.62059	2.25701
Cluster-7410.19907	tan2	0.879706	0.526069	0.443607	0.584963	0	1.1177	0.722466	1.61353	1.7137	2.52857	2.21101	2.12433
Cluster-27046.0	tan2	0	0	0	1.35614	0	0.807355	0.879706	1.48027	1.72683	2.20477	0	1.81558
Cluster-7410.80228	tan2	0.516015	0.344828	0.298658	0.137504	0.659925	0.333424	0.650765	1.54597	1.65076	3.0054	1.43296	2.95047
Cluster-7410.84433	tan2	1.57531	1.41684	1.36737	2.488	0.831877	1.23266	1.53605	2.89724	3.26604	2.68482	2.9486	2.5656
Cluster-7410.34991	tan2	1.02857	0	1.42761	0.485427	0.565597	0	1.5008	1.83996	1.17632	3.55582	0.641546	2.71809
Cluster-7410.96797	tan2	0	0	0	0	0	0	0	1.69599	1.80735	3.17153	0	1.20163
Cluster-7410.53698	tan2	4.21023	3.82985	4.18587	4.14812	5.00225	3.21412	3.30159	4.58256	5.05615	5.85773	5.12102	5.20945
Cluster-7410.94985	tan2	0	0	0	2.01078	0	0.650765	0	2.01436	1.22033	1.64616	0	1.83592
Cluster-7410.41581	tan2	1.22651	0	0	2.02503	1.1375	0	0	2.59932	0	2.95791	0	2.64386
Cluster-7410.67423	tan2	1.52607	2.79909	3.60051	3.24945	2.23266	3.68482	2.83592	4.37573	3.87774	4.03034	3.64847	3.57531
Cluster-7410.45840	tan2	2.37016	0.748461	0.163499	2.63923	1	1.58976	1.4957	1.45943	1.74416	2.39506	2.53854	2.66676
Cluster-7410.90861	tan2	2.25096	1.37851	0	2.80529	2.10434	1.09761	1.19535	2.85997	2.30743	3.4489	1.41684	2.37573
Cluster-7410.91157	tan2	0.831877	0.137504	0.298658	2.31325	0.584963	2.03914	0.773996	2.32769	1.88362	2.55827	0.555816	1.44361
Cluster-7410.54607	tan2	3.76447	2.51854	1.04963	2.38405	1.852	1.92979	1.54102	3.66562	3.3978	3.65878	2.92029	3.21101
Cluster-7410.54629	tan2	0	0.604071	0	1.60407	1.02148	0	0.321928	2.38957	2.40871	1.65992	2.46728	1.92979
Cluster-7410.50806	tan2	2.58256	2.4957	2.18269	3.56925	2.42761	3.13586	3.16832	3.62527	4.43363	5.05485	4.20711	4.71315
Cluster-7410.79507	tan2	1.73118	1.17632	1.34483	0.565597	0.15056	2.27501	0.632268	3.09424	1.38957	2.68482	1.34483	1.96717
Cluster-7410.40103	tan2	0.545968	1.1635	0	2.91456	0.970854	1.95977	2.1177	4.33414	3.15704	5.23573	2.96901	3.16511
Cluster-7410.58845	tan2	2.57773	3.6017	1.15704	3.78136	1.43829	2.1177	0.807355	3.42761	2.77821	3.85499	3.34483	4.52544
Cluster-7410.54916	tan2	3.78136	4.0063	4.28762	4.12433	4.8268	4.84499	4.77136	5.39815	4.99141	6.42727	5.90569	6.31976
Cluster-7410.72460	tan2	1.82375	2.17313	1.67356	2.04963	2.30743	1.89918	2.78869	2.93734	2.90689	4.02768	2.94486	4.38336
Cluster-7410.54231	tan2	0.85599	0	0.978196	0.963474	0.485427	1.25096	0.831877	0.863938	2.66448	2.93923	2.59932	2.48285
Cluster-7410.45637	tan2	4.38819	3.77821	3.66903	5.69738	4.58556	4.98959	4.44162	5.65335	6.05983	6.05007	5.62907	5.44162
Cluster-7410.51506	tan2	2.23879	2.73118	0	3.14078	1.46467	0.575312	1.67807	2.18587	3.27053	3.82782	3.82069	2.36737
Cluster-36150.1	tan2	1.48543	1.23266	1.926	1.32193	0	0.298658	2.13093	4.89433	2.50843	4.70044	1.60881	4.01257
Cluster-7410.53522	tan2	2.50589	2.31904	2.76765	5.36036	2.19849	3.08746	0.485427	5.59006	5.51444	4.82782	4.13011	4.33271
Cluster-7410.661	tan2	0	0	0	0	2.07039	0.321928	0.895303	1.32193	1.36737	2.34199	2.62994	2.62293
Cluster-7410.73115	tan2	5.72247	6.43513	5.89579	6.93345	1.01436	6.62352	6.70224	6.46009	9.07012	9.11348	7.55321	8.78983
Cluster-7410.34370	tan2	3.01792	2.25096	3.04963	2.28392	3.05485	4.00988	2.20789	3.58256	4.02768	4.93499	4.47573	4.98596
Cluster-7410.34139	tan2	1.15056	1.19535	0.722466	1.94111	1.57531	1.76977	0	1.95977	3.08406	3.13422	2.48543	3.12928
Cluster-7410.69556	tan2	1.82375	1.41684	1.20163	1.31034	0	0	1.16993	1.99277	2.52857	2.45418	2.08746	3.09592
Cluster-7410.62478	tan2	2.26003	0	0	2.24793	2.01078	1.20789	1.79077	2.38405	2.33628	3.17313	1.14405	1.77821
Cluster-21266.0	tan2	0	0	0	0	0	0	0	0.613532	1.89918	2.1177	2.02503	2.22959
Cluster-7410.80441	tan2	1.71809	1.09761	2.38405	2.9855	1.78241	1.18269	3.1127	2.87381	3.11103	4.42828	3.90207	4.13011
Cluster-7410.75843	tan2	3.6427	3.83491	2.58256	3.82883	2.08406	3.21568	3.33771	3.94673	4.68818	5.17193	4.36177	5.21762
Cluster-7410.84723	tan2	2.62994	2.84398	3.41954	4.56377	3.8846	4.74362	3.21101	5.13709	4.35826	5.27873	4.43429	4.07382
Cluster-7410.90243	tan2	3.03562	3.16672	3.1127	3.38543	3.65191	3.50716	3.59932	5.02636	4.34341	5.37051	4.46271	4.96855
Cluster-7410.40403	tan2	0	0	0	0.757023	0.632268	0.963474	1.38957	2.33628	3.06523	4.25475	0.739848	3.64386
Cluster-7410.28372	tan2	0	1.48027	0	0	0.782409	0.695994	0	2.26604	1.76129	1.89142	1.91456	2.23879
Cluster-7410.51200	tan2	1.51602	0.9855	0.823749	1.26303	0	0.356144	1.5008	2.69377	2.30159	3.17313	1.46989	1.93357
Cluster-7410.75600	tan2	1.91073	2.45418	1.54102	3.48543	0.871844	2.85599	2.97636	4.1334	3.20789	4.72683	2.31325	3.41684
Cluster-7410.69669	tan2	0.722466	3.48027	2.45943	3.488	2.63227	2.17951	3.03034	3.89336	3.41007	3.37156	3.43296	3.97361
Cluster-7410.49354	tan2	1.07039	0	0	1.46467	0.0840643	0.871844	1.15704	1.22033	1.42761	2.94298	0.871844	2.37851
Cluster-7410.69099	tan2	0.575312	1.60881	0.367371	1.23266	1.1635	0.389567	0.604071	2.31615	2.41954	3.46336	1.09085	3.41819
Cluster-7410.55369	tan2	1.02857	0.545968	1.23266	2.25096	1.37295	2.01078	1.24489	2.1635	2.854	3.01436	3.0993	3.14078
Cluster-35457.0	tan2	0.739848	0	0.344828	0	0	1.29866	0	1.25701	1.80323	1.92979	1.34483	2.0072
Cluster-19767.0	tan2	0	0	1.01436	0	1.74416	0.124328	0	1.62293	1.65076	2.80116	2.41414	1.99277
Cluster-7410.3712	tan2	1.32193	1.58496	0.475085	3.20163	3.0993	1.79077	0.847997	3.09761	2.80529	4.11936	4.22728	3.4489
Cluster-7410.42343	tan2	0.669027	2.07724	0.895303	2.57531	0.941106	2.52607	2.47508	2.15704	2.67356	3.91743	2.37573	2.46205
Cluster-7410.78076	tan2	2.01078	2.73769	1.40054	3.67694	1.89918	3.41819	3.10266	3.22959	3.37156	4.82477	2.57773	4.24031
Cluster-7410.102124	tan2	1.61824	0.895303	1.09085	2.06695	1.70487	1.43829	2.35896	2.72901	3.30305	4.14323	2.01436	2.48027
Cluster-7410.85897	tan2	0	0.970854	0.659925	0.344828	0.565597	1.03562	0.298658	2.45943	0.0840643	1.96347	1.03562	2.12763
Cluster-7410.44766	tan2	1.56071	1.69153	0.695994	2.73335	1.7137	1.66448	1.774	3.34625	3.8748	3.97361	2.91265	3.57531
Cluster-7410.27822	tan2	0.650765	0	0	0	0.545968	0	0	1.37295	1.1177	2.01078	1.57046	2.14078
Cluster-7410.50334	tan2	2.7761	2.21723	1.76977	3.0268	1.5008	1.57531	2.62059	3.3799	4.34341	4.62994	3.13914	3.60763
Cluster-7410.24736	tan2	0	2.0072	1.34483	3.71589	2.05311	2.08746	0.687061	2.31615	4.63633	4.35685	3.49057	4.67525
Cluster-7410.73022	tan2	1.99277	2.61353	0.748461	2.67582	0.879706	1.67356	1.40054	2.69153	3.30597	3.09255	3.12433	1.91073
Cluster-7410.35193	tan2	0	0	0.871844	0.485427	0.748461	0.918386	0.411426	2.17313	2.22342	2.35614	1.34483	3.11603
Cluster-7410.27491	tan2	1.02857	0	0	1.48027	0	0	0.555816	1.33342	1.39506	2.30159	1.96347	2.34199
Cluster-7410.48677	tan2	0	2.90881	2.45418	3.74846	1.5008	2.22342	2.36737	3.0072	3.05137	3.81967	3.09761	4.61824
Cluster-7410.47136	tan2	0	0	0	0	0.485427	1.64155	0	1.61353	2.24489	2.34483	2.22651	1.91073
Cluster-7410.61072	tan2	1.4489	2.36177	0.757023	3.25852	1.42761	1.0635	2.3505	2.30159	2.73118	3.20633	2.97453	2.43563
Cluster-7410.53920	tan2	0.344828	0	0.298658	1.53605	0.356144	1.43296	1.37295	1.91456	0.650765	2.62994	1.80735	1.79077
Cluster-7410.75598	tan2	2.1635	2.25701	1.34483	2.92029	1.25701	2.95977	2.62761	3.68482	2.95606	4.53854	2.01792	3.39506
Cluster-7410.51157	tan2	1.25096	0.790772	1.32769	1.36737	0	0	0	2.62761	0.863938	2.15704	1.33914	1.72683
Cluster-7410.59062	tan2	1.04264	0.863938	0	1.16993	1.43829	0.226509	1.42223	2.81762	1.79494	2.88362	0	2.33342
Cluster-7410.109553	tan2	0.739848	0.389567	0.321928	0.704872	0.389567	0.555816	0.613532	1.1177	1.61824	2.96347	2.17951	2.54102
Cluster-7410.50337	tan2	2.71149	3.13586	2.72465	3.99729	2.65764	3.50462	3.47119	4.65306	5.07639	5.00854	4.30961	5.0054
Cluster-7410.93815	tan2	0	0.263034	0	0.910733	0	0.765535	0	1.81147	2.65764	2.23573	2.56803	2.9222
Cluster-7410.85962	tan2	2.60644	2.07724	1.79909	1.91456	1.01436	2.90689	2.73118	3.0054	3.81558	4.53419	3.35614	4.30743
Cluster-7410.86530	tan2	0.765535	0.871844	1.39506	2.75916	2.61353	2.68706	0.594549	2.82171	3.03386	2.99458	2.53605	3.38957
Cluster-7410.32259	tan2	0.454176	0	0.214125	0	0	0.432959	1.23879	1.69599	1.37295	3.80116	0.516015	2.26604
Cluster-7410.54973	tan2	2.852	2.23266	2.13093	1.37295	2.51349	2.14405	2.58256	3.47379	2.14731	4.25323	2.65535	3.83491
Cluster-7410.64500	tan2	1.48027	2.10769	1.45943	3.35896	1.44361	1.08406	2.59455	3.15381	3.97545	4.12928	2.35332	3.33199
Cluster-7410.112582	tan2	0	0	0	0	0	0	0	1.23879	0.895303	2.0072	1.77821	1.78241
Cluster-7410.72330	tan2	0.536053	0	0.137504	0.956057	0	1.28096	0.895303	1.01436	2.70266	3.06178	1.85599	2.32481
Cluster-7410.89227	tan2	0.485427	0	0.704872	2.08066	0	0	0.464668	2.73118	1.74416	2.68482	0	1.22651
Cluster-7410.60589	tan2	1.67807	1.38957	2.02503	3.40327	2.81352	1.94111	3.0072	2.58736	3.15381	4.12267	3.01257	3.52607
Cluster-7410.89746	tan2	3.25248	1.58976	1.37851	4.32121	2.7761	2.80116	3.71809	6.16491	5.3067	6.52309	4.65478	5.59096
Cluster-7410.91791	tan2	0.565597	0	0	1.36737	0.613532	0	1.10434	3.33628	2.82171	5.1297	1.07039	3.81455
Cluster-7410.81422	tan2	0.695994	0.713696	0.782409	0.485427	0	0.286881	0	3.03386	0.485427	3.56682	0.333424	3.18428
Cluster-7410.76936	tan2	3.82985	3.15704	3.13258	3.61353	2.49825	3.31179	3.88655	3.97453	4.91934	5.60021	4.90448	4.98732
Cluster-7410.85984	tan2	0.31034	0.695994	0.765535	0.815575	0	2.02148	0.782409	1.79077	2.06005	2.71589	1.80735	2.39232
Cluster-7410.102974	tan2	0.238787	2.23573	1.79077	2.7761	0.464668	1	2.06005	2.55582	2.21412	3.70598	3.79181	3.30597
Cluster-7410.32155	tan2	2.11437	2.0072	1.50589	2.10434	3.1177	3.87971	1.8679	3.50716	3.71589	4.42089	3.89627	3.73335
Cluster-7410.107349	tan2	0	0	0	0.464668	1.38957	0.356144	1.1177	1.87971	2.5435	3.41684	0	3.33771
Cluster-7410.54445	tan2	2.39232	2.23879	1.33914	4.22033	1.52105	1.04963	3.42223	4.31904	4.29499	4.94345	3.47249	5.11145
Cluster-7410.80631	tan2	2.81558	2.07382	1.23266	1.25701	0	1.28096	1.38957	2.63459	1.98185	3.21257	1.23266	3.18903
Cluster-7410.24734	tan2	0.871844	1.98914	1.89142	3.73985	2.03914	2.30451	1.15704	1.36737	4.21412	4.33056	3.39917	3.83188
Cluster-7410.106305	tan2	2.44361	1.74416	0	1.82782	0	0	1	2.40599	1.60407	2.36177	2.03562	2.97269
Cluster-7410.33313	tan2	5.06867	5.58616	3.76447	5.59902	5.87799	5.80967	5.78084	7.07371	5.89166	7.59582	5.67892	5.81378
Cluster-7410.50353	tan2	3.73985	3.23266	2.15381	3.56682	3.0036	0.495695	2.69822	4.31179	3.09424	4.43162	4.00809	4.57592
Cluster-7410.53509	tan2	0.344828	0	0.748461	0.704872	0	1.43296	0	2.24489	1.43296	2.21412	0.948601	2.13093
Cluster-7410.47025	tan2	1.31615	1.74846	0.925999	3.34056	1.83996	1.54597	1.28096	2.57773	3.1635	2.54102	3.58376	2.7866
Cluster-7410.93257	tan2	0.201634	1.17632	0.0976108	2.0072	0	0.464668	0.85599	1.4489	1.10434	1.8953	0.124328	2.26003
Cluster-36150.0	tan2	1.94111	1.69599	1.68257	1.07724	0	1.05658	1.66903	5.19692	2.88753	4.31615	3.00899	3.58976
Cluster-7410.23242	tan2	0	0.604071	0.871844	1.4489	0.594549	1.54597	0.604071	2.06005	1.16993	2.04614	2.72465	2.37851
Cluster-42268.0	tan2	0.201634	0.400538	0.176323	0.238787	0.584963	0.367371	1.30451	2.83188	1.60881	2.57289	0	0.765535
Cluster-7410.69029	tan2	3.9542	4.83794	3.18745	5.18468	3.65421	2.11437	3.85499	5.20438	5.42559	4.97682	5.20398	5.12226
Cluster-7410.35581	tan2	0.910733	1.34483	0.31034	0.422233	0	0	0	2.7761	3.04789	2.99095	1.22033	3.05137
Cluster-7410.104393	tan2	0.526069	0	0	0	0	0	0.298658	2.19535	0.555816	2.46989	0	0.807355
Cluster-7410.104079	tan2	2	0.704872	0.799087	2.64847	1.15056	3.54102	1.31615	2.25701	3.21257	3.33628	3.53481	3.34767
Cluster-7410.79537	tan2	2.11103	1.98185	1.65992	2.28688	0.83996	2.51854	0.333424	2.91839	2.40871	3.47897	1.4489	2.61353
Cluster-7410.91083	tan2	0	0	0	0	0	0.863938	0	2.15381	0.963474	2.04614	0	1.70044
Cluster-7410.54977	tan2	2.48285	1.70487	2.46989	2.19535	2.5008	1.20163	3.29719	3.32048	2.73985	4.51096	2.85798	3.35755
Cluster-22551.1	tan2	0.910733	0.790772	0.454176	1.25701	0.432959	0.632268	0.887525	1.95977	2.69599	2.45418	1.16993	2.22033
Cluster-7410.43875	tan2	0.790772	0.111031	0.0976108	2.5008	0.214125	0.782409	0.565597	2.77821	2.52607	2.46205	1.9222	2.80941
Cluster-7410.111556	tan2	0.555816	0	0.790772	0.62293	2.04963	1.73552	1.20789	1.52105	2.9855	3.02148	3.16027	3.32193
Cluster-7410.37612	tan2	0.632268	0.356144	0.111031	3.25096	0.687061	0.344828	0.137504	2.33342	2.51096	1.43296	1.90304	2.58496
Cluster-7410.81943	tan2	0	0	0	0.831877	0	0.111031	0.62293	2.74846	1.59932	4.06437	0.650765	2.70708
Cluster-7410.13263	tan2	1.34483	0	0.831877	2.18587	0	2.11437	0.555816	2.32769	1.19535	2.33628	0	3.08406
Cluster-7410.40362	tan2	2.51349	2.24793	2.84398	2.68032	2.55336	3.99458	2.22959	4.63169	4.01436	3.92315	3.60763	3.61117
Cluster-7410.76937	tan2	3.37016	2.43829	2.70929	3.63343	3.27202	2.84197	2.89918	4.87283	4.86196	5.56071	4.54535	4.64155

## Sheet: ModuleEigengenes
	MEmistyrose4	MEgreen1	MEsienna	MEslateblue1	MEcyan	MEdarkmagenta	MEmagenta2	MEchocolate3	MEdarkseagreen4	MEblue3	MEperu	MEbrown	MEthistle4	MEhoneydew1	MElavenderblush1	MEsienna2	MEindianred	MElightgoldenrodyellow	MEcoral2	MEnavajowhite	MEplum	MEchocolate1	MEroyalblue3	MEdarksalmon	MEmistyrose	MEcornsilk	MEthistle	MEfirebrick4	MElightpink1	MElightyellow	MEdarkgreen	MElinen	MEbrown2	MElightgreen	MEantiquewhite2	MEdarkseagreen2	MEindianred4	MEdarkolivegreen1	MEbrown3	MEmagenta	MErosybrown4	MEfloralwhite	MElightpink2	MElavender	MEplum3	MEorange2	MEpaleturquoise3	MEpurple	MEbrown4
S1_1	0.588929	0.654693	0.677841	0.951515	0.206687	0.141592	0.2673	0.40971	0.614494	-0.135726	-0.0124724	-0.176583	-0.185942	-0.119208	-0.143316	-0.107811	0.281163	-0.0307869	0.612175	0.278236	0.403124	-0.229854	-0.0510096	-0.226206	0.0373131	-0.228853	-0.193682	-0.0472999	0.138334	-0.233578	-0.161778	-0.198337	0.511733	-0.077696	-0.180888	-0.248571	-0.132939	-0.325784	-0.204315	-0.096314	-0.0835352	-0.176499	-0.267236	-0.18358	-0.0781695	0.404281	0.599905	-0.106514	-0.108823
S1_2	0.0505108	-0.0687537	-0.0808293	-0.0880979	0.240783	0.0990703	0.337997	0.407168	-0.185558	0.688792	0.425705	0.333231	0.671941	0.547863	0.625564	0.949123	0.340303	0.624356	0.613158	0.360652	0.428663	-0.147115	-0.0946189	-0.233861	-0.0770978	-0.321991	-0.204296	-0.1482	0.0499347	-0.0855797	-0.161907	-0.191866	0.076586	-0.106439	-0.193519	-0.152194	-0.187187	-0.316444	-0.147587	-0.0845964	-0.171796	-0.131698	-0.287888	-0.164382	-0.102237	-0.238854	-0.156003	-0.0331029	-0.0235416
S1_3	-0.0398165	0.121347	0.600818	-0.0545051	0.346853	0.443822	0.0430577	0.285159	-0.0847737	-0.0313974	0.0533951	0.357586	0.0795266	0.0620596	0.04932	-0.0859932	0.421966	0.322225	0.0604662	0.390085	0.453902	-0.210273	-0.0526693	-0.243946	0.0345437	-0.375599	-0.182728	-0.124773	-0.05553	-0.0312751	-0.188084	-0.178767	-0.111062	-0.0652577	-0.20654	-0.10966	-0.0470309	-0.138785	-0.119141	-0.0806648	0.632825	-0.109947	-0.260204	-0.149691	-0.063544	0.0893502	-0.0396342	-0.0246447	-0.0237438
S2_1	0.665357	-0.157676	-0.055338	-0.0626059	-0.0643449	-0.108226	-0.37907	-0.168318	-0.06406	0.589027	0.464577	0.209923	-0.0865814	0.00755595	-0.150749	-0.145056	0.213737	-0.164992	-0.160505	-0.147399	-0.243031	-0.191468	-0.144411	0.194369	-0.2048	0.0766282	0.499096	0.137467	0.230749	0.637517	-0.110235	0.0200355	-0.11945	-0.0308408	-0.0996882	-0.130145	0.582313	0.0471858	-0.0617778	-0.0984811	0.631741	0.618215	0.468232	0.707654	0.953871	-0.23139	-0.0369265	-0.0377631	-0.0610294
S2_2	-0.141056	-0.172324	-0.112835	-0.115529	-0.0566959	0.143555	0.154253	-0.215776	-0.153247	-0.174685	-0.158029	0.0696815	-0.198672	0.380553	-0.132231	-0.0668323	0.247866	0.484961	-0.146783	0.0805068	-0.150175	-0.144606	-0.148041	-0.180668	-0.166243	0.346307	0.431818	0.552851	0.313293	-0.213025	-0.146615	-0.1117	-0.164039	-0.082955	0.611305	0.576596	0.0621888	-0.10328	-0.136463	-0.110225	-0.0817997	0.624061	0.336196	-0.160855	-0.0635311	0.459087	-0.136774	-0.0522082	0.949908
S2_3	-0.183491	-0.230885	-0.115553	-0.0361567	0.188747	-0.147439	-0.484673	-0.204878	-0.0940624	-0.17043	0.53212	0.297919	-0.0566537	-0.260434	-0.0346542	0.0033937	0.153569	-0.159179	-0.079144	-0.132308	-0.25143	-0.162028	-0.161621	-0.1911	-0.21034	0.019066	-0.176578	-0.0217381	0.12031	-0.130266	-0.137207	0.52329	-0.170608	-0.0795546	-0.126087	0.0756499	0.0255217	0.365234	0.590902	-0.101309	-0.166501	0.119721	0.478817	0.55398	-0.0794447	0.413306	0.667912	0.949134	-0.0850227
S3_1	-0.206465	-0.0882826	-0.124095	-0.120677	-0.612687	-0.316875	-0.226149	-0.200905	-0.00229815	-0.146897	-0.165274	-0.238281	-0.164501	0.107941	-0.174592	-0.0549371	-0.393441	-0.175596	-0.15985	0.220577	-0.161519	0.463219	-0.180735	0.443661	0.550729	-0.00116834	-0.267253	-0.179444	-0.297699	-0.218122	-0.099914	-0.153982	-0.173153	-0.123705	0.288727	0.665246	0.637877	0.545464	0.675061	0.955693	-0.0773716	-0.208514	-0.00799165	-0.13398	-0.122714	-0.193901	-0.114451	-0.142775	-0.132599
S3_2	-0.114443	-0.0811594	-0.107734	-0.0465808	-0.227995	0.321673	0.130632	-0.261014	-0.118483	-0.124999	-0.256516	0.324361	0.566695	-0.103882	-0.255674	-0.129253	-0.343997	-0.244107	-0.194046	-0.478648	-0.28599	-0.209431	-0.170995	0.191975	-0.223776	-0.135489	-0.204719	-0.207067	-0.451714	-0.0654336	-0.208346	-0.182596	-0.194637	-0.0925749	0.539231	-0.0826693	-0.238598	0.479705	-0.18892	-0.0441542	-0.077545	-0.14428	-0.207793	-0.1387	-0.0983517	-0.266249	-0.17649	-0.0986465	-0.112216
S3_3	-0.144241	0.572122	-0.166454	-0.110453	0.238701	0.303637	0.154967	-0.171308	-0.177465	-0.122552	-0.224261	-0.153709	-0.0747415	-0.37773	-0.214874	-0.122198	-0.28052	-0.200013	-0.192384	-0.469101	-0.209161	0.546422	0.652109	0.121098	-0.166523	-0.142584	-0.132466	-0.214952	-0.41232	-0.100693	-0.151786	-0.185292	-0.188807	-0.0652204	-0.0845858	-0.213002	-0.264977	-0.173486	-0.114016	-0.0837527	-0.151737	-0.158054	-0.125762	-0.161942	-0.0451638	-0.228638	-0.181438	-0.114394	-0.0582211
S4_1	-0.133698	-0.203739	-0.157887	-0.0950204	-0.359915	-0.436326	0.20189	-0.183877	-0.161903	-0.0931842	-0.215136	-0.536306	-0.215757	-0.500288	-0.169515	-0.0701679	-0.232233	-0.0533789	0.0650221	0.136	-0.146184	0.0594666	-0.076579	-0.236958	-0.171491	0.417815	0.472197	-0.191073	0.275497	0.00781963	0.63078	0.098001	0.0185003	-0.108303	-0.18227	-0.0762728	-0.134658	-0.00480459	-0.133353	-0.0662789	-0.0207768	-0.173154	-0.161709	0.0232888	-0.134451	-0.235876	-0.204596	-0.103722	-0.102969
S4_2	-0.1682	-0.148021	-0.188175	-0.0739716	-0.192085	-0.480948	-0.458597	-0.201748	-0.222944	-0.131503	-0.180205	-0.242393	-0.188404	0.230286	0.611082	-0.0685147	-0.144099	-0.240316	-0.199097	0.0385927	0.322554	0.438007	0.621672	0.603781	0.678656	0.562575	0.16084	0.657291	0.409856	0.61174	0.607621	0.696967	0.712006	0.953763	-0.12686	-0.132224	-0.193394	-0.180637	0.00820871	-0.0847748	-0.224247	-0.144448	0.27324	-0.11802	-0.0991129	0.258964	-0.0634777	-0.129662	-0.107198
S4_3	-0.173387	-0.197321	-0.169758	-0.147918	0.291952	0.0364638	0.258391	0.505787	0.650299	-0.146444	-0.263905	-0.245429	-0.146911	0.0252833	-0.0103605	-0.101753	-0.264317	-0.163174	-0.219012	-0.277194	-0.160752	-0.21234	-0.1931	-0.242147	-0.0809711	-0.216706	-0.202229	-0.213063	-0.320713	-0.179103	0.12747	-0.135754	-0.197071	-0.121217	-0.238826	-0.172752	-0.109117	-0.194369	-0.1686	-0.105143	-0.209256	-0.115404	-0.237902	-0.0737726	-0.0671521	-0.230079	-0.158027	-0.105702	-0.134545
[truncated: 43 more columns]

## Sheet: GO_enrichment
Term_ID	Term_description	ListHit	ListTotal	PopHit	PopTotal	GeneRatio	BgRatio	Enrichment_score	GeneIds	GeneSymbols	P_value	FDR_bh	Category
GO:0008152	metabolic process	138	1595	1409	33095	0.0865204	0.0425744	2.03222	Cluster-7410.98856;Cluster-7410.93100;Cluster-7410.120736;Cluster-7410.114033;Cluster-7410.67518;Cluster-7410.18832;Cluster-7410.8630;Cluster-7410.106366;Cluster-7410.7109;Cluster-7410.97340;Cluster-7410.11019;Cluster-7410.102113;Cluster-7410.10470;Cluster-7410.85990;Cluster-7410.85989;Cluster-7410.10453;Cluster-7410.31980;Cluster-7410.30799;Cluster-7410.40193;Cluster-7410.13119;Cluster-7410.9140…	Cluster-7410.98856;Cluster-7410.93100;Cluster-7410.120736;Cluster-7410.114033;Cluster-7410.67518;Cluster-7410.18832;Cluster-7410.8630;Cluster-7410.106366;Cluster-7410.7109;Cluster-7410.97340;Cluster-7410.11019;Cluster-7410.102113;Cluster-7410.10470;Cluster-7410.85990;Cluster-7410.85989;Cluster-7410.10453;Cluster-7410.31980;Cluster-7410.30799;Cluster-7410.40193;Cluster-7410.13119;Cluster-7410.9140…	1.61881e-15	8.79016e-13	biological_process
GO:0055114	oxidation-reduction process	243	1595	3322	33095	0.152351	0.100378	1.51778	Cluster-7410.2259;Cluster-7410.59411;Cluster-7410.109493;Cluster-7410.93150;Cluster-7410.93100;Cluster-7410.30084;Cluster-33416.0;Cluster-7410.90261;Cluster-7410.59638;Cluster-7410.48100;Cluster-7410.120736;Cluster-7410.9907;Cluster-7410.50763;Cluster-7513.0;Cluster-7410.5569;Cluster-23259.0;Cluster-7410.114085;Cluster-7410.18832;Cluster-7410.70709;Cluster-7410.8630;Cluster-20112.0;Cluster-7410.3…	Cluster-7410.2259;Cluster-7410.59411;Cluster-7410.109493;Cluster-7410.93150;Cluster-7410.93100;Cluster-7410.30084;Cluster-33416.0;Cluster-7410.90261;Cluster-7410.59638;Cluster-7410.48100;Cluster-7410.120736;Cluster-7410.9907;Cluster-7410.50763;Cluster-7513.0;Cluster-7410.5569;Cluster-23259.0;Cluster-7410.114085;Cluster-7410.18832;Cluster-7410.70709;Cluster-7410.8630;Cluster-20112.0;Cluster-7410.3…	1.70662e-11	4.63347e-09	biological_process
GO:0045735	nutrient reservoir activity	20	1905	69	37098	0.0104987	0.00185994	5.64464	Cluster-7410.59411;Cluster-32013.0;Cluster-7410.53680;Cluster-7410.49392;Cluster-7410.20471;Cluster-7410.89734;Cluster-7410.102084;Cluster-7410.89733;Cluster-7410.95162;Cluster-7410.59409;Cluster-7410.24340;Cluster-7410.59410;Cluster-7410.59412;Cluster-7410.26555;Cluster-7410.32100;Cluster-7410.26282;Cluster-7410.101459;Cluster-7410.63332;Cluster-7410.67031;Cluster-7410.24806	Cluster-7410.59411;Cluster-32013.0;Cluster-7410.53680;Cluster-7410.49392;Cluster-7410.20471;Cluster-7410.89734;Cluster-7410.102084;Cluster-7410.89733;Cluster-7410.95162;Cluster-7410.59409;Cluster-7410.24340;Cluster-7410.59410;Cluster-7410.59412;Cluster-7410.26555;Cluster-7410.32100;Cluster-7410.26282;Cluster-7410.101459;Cluster-7410.63332;Cluster-7410.67031;Cluster-7410.24806	1.51061e-10	6.91857e-08	molecular_function
GO:0016747	transferase activity, transferring acyl groups other than amino-acyl groups	45	1905	312	37098	0.023622	0.00841016	2.80875	Cluster-7410.65166;Cluster-7410.30768;Cluster-7410.78784;Cluster-7410.10903;Cluster-7410.99609;Cluster-7410.52177;Cluster-7410.78652;Cluster-7410.94219;Cluster-7410.28119;Cluster-7410.102490;Cluster-7410.113636;Cluster-7410.36939;Cluster-7410.67518;Cluster-7410.24311;Cluster-7410.101640;Cluster-7410.8630;Cluster-7410.113635;Cluster-7410.19836;Cluster-7410.67667;Cluster-7410.103404;Cluster-7410.45…	Cluster-7410.65166;Cluster-7410.30768;Cluster-7410.78784;Cluster-7410.10903;Cluster-7410.99609;Cluster-7410.52177;Cluster-7410.78652;Cluster-7410.94219;Cluster-7410.28119;Cluster-7410.102490;Cluster-7410.113636;Cluster-7410.36939;Cluster-7410.67518;Cluster-7410.24311;Cluster-7410.101640;Cluster-7410.8630;Cluster-7410.113635;Cluster-7410.19836;Cluster-7410.67667;Cluster-7410.103404;Cluster-7410.45…	4.2998e-10	9.84653e-08	molecular_function
GO:0016491	oxidoreductase activity	113	1905	1307	37098	0.0593176	0.035231	1.68368	Cluster-7410.2259;Cluster-7410.93100;Cluster-7410.59638;Cluster-7410.120736;Cluster-7410.9907;Cluster-23259.0;Cluster-20112.0;Cluster-7410.2404;Cluster-7410.97340;Cluster-7410.109221;Cluster-7410.102113;Cluster-7410.19720;Cluster-7410.293;Cluster-7410.34157;Cluster-7410.40193;Cluster-7410.97347;Cluster-7410.33619;Cluster-7410.114113;Cluster-20369.0;Cluster-21134.0;Cluster-7410.92852;Cluster-7410.…	Cluster-7410.2259;Cluster-7410.93100;Cluster-7410.59638;Cluster-7410.120736;Cluster-7410.9907;Cluster-23259.0;Cluster-20112.0;Cluster-7410.2404;Cluster-7410.97340;Cluster-7410.109221;Cluster-7410.102113;Cluster-7410.19720;Cluster-7410.293;Cluster-7410.34157;Cluster-7410.40193;Cluster-7410.97347;Cluster-7410.33619;Cluster-7410.114113;Cluster-20369.0;Cluster-21134.0;Cluster-7410.92852;Cluster-7410.…	4.69819e-08	7.17257e-06	molecular_function
GO:0055085	transmembrane transport	101	1595	1305	33095	0.0633229	0.0394319	1.60588	Cluster-7410.83259;Cluster-7410.84714;Cluster-7410.7299;Cluster-7410.12238;Cluster-7410.45278;Cluster-7410.100549;Cluster-7410.50763;Cluster-7410.14151;Cluster-7410.31181;Cluster-7410.88602;Cluster-7410.100146;Cluster-7410.5024;Cluster-7410.113581;Cluster-7410.119226;Cluster-7410.35233;Cluster-7410.73584;Cluster-7410.6084;Cluster-7410.119527;Cluster-7410.12544;Cluster-7410.85678;Cluster-7410.5199…	Cluster-7410.83259;Cluster-7410.84714;Cluster-7410.7299;Cluster-7410.12238;Cluster-7410.45278;Cluster-7410.100549;Cluster-7410.50763;Cluster-7410.14151;Cluster-7410.31181;Cluster-7410.88602;Cluster-7410.100146;Cluster-7410.5024;Cluster-7410.113581;Cluster-7410.119226;Cluster-7410.35233;Cluster-7410.73584;Cluster-7410.6084;Cluster-7410.119527;Cluster-7410.12544;Cluster-7410.85678;Cluster-7410.5199…	1.98603e-06	0.000359472	biological_process
GO:0006694	steroid biosynthetic process	29	1595	234	33095	0.0181818	0.00707055	2.57148	Cluster-42772.0;Cluster-7410.93100;Cluster-7410.55351;Cluster-7513.0;Cluster-7410.97340;Cluster-7410.113297;Cluster-7410.4575;Cluster-7410.54967;Cluster-7410.102113;Cluster-7410.85990;Cluster-7410.59282;Cluster-7410.69502;Cluster-7410.50197;Cluster-7410.62941;Cluster-7410.61309;Cluster-7410.34927;Cluster-7410.99155;Cluster-7410.122023;Cluster-7410.48906;Cluster-7410.76014;Cluster-7410.69503;Clust…	Cluster-42772.0;Cluster-7410.93100;Cluster-7410.55351;Cluster-7513.0;Cluster-7410.97340;Cluster-7410.113297;Cluster-7410.4575;Cluster-7410.54967;Cluster-7410.102113;Cluster-7410.85990;Cluster-7410.59282;Cluster-7410.69502;Cluster-7410.50197;Cluster-7410.62941;Cluster-7410.61309;Cluster-7410.34927;Cluster-7410.99155;Cluster-7410.122023;Cluster-7410.48906;Cluster-7410.76014;Cluster-7410.69503;Clust…	3.31175e-06	0.00044957	biological_process
GO:0042545	cell wall modification	12	1595	53	33095	0.00752351	0.00160145	4.69794	Cluster-7410.105711;Cluster-7410.54366;Cluster-7410.37247;Cluster-7410.89675;Cluster-7410.16983;Cluster-7410.105710;Cluster-7410.86144;Cluster-7410.103307;Cluster-7410.37246;Cluster-7410.113314;Cluster-7410.7951;Cluster-7410.66882	Cluster-7410.105711;Cluster-7410.54366;Cluster-7410.37247;Cluster-7410.89675;Cluster-7410.16983;Cluster-7410.105710;Cluster-7410.86144;Cluster-7410.103307;Cluster-7410.37246;Cluster-7410.113314;Cluster-7410.7951;Cluster-7410.66882	6.3834e-06	0.000693238	biological_process
GO:0046872	metal ion binding	113	1905	1452	37098	0.0593176	0.0391396	1.51554	Cluster-7410.43765;Cluster-7410.36718;Cluster-7410.93150;Cluster-7410.21383;Cluster-7410.108260;Cluster-7410.47787;Cluster-37923.0;Cluster-7410.27242;Cluster-7410.106387;Cluster-7410.30328;Cluster-7410.107341;Cluster-7410.19720;Cluster-7410.111373;Cluster-7410.70222;Cluster-20710.0;Cluster-7410.51377;Cluster-7410.34927;Cluster-7410.20185;Cluster-7410.96573;Cluster-7410.27238;Cluster-7410.93151;Cl…	Cluster-7410.43765;Cluster-7410.36718;Cluster-7410.93150;Cluster-7410.21383;Cluster-7410.108260;Cluster-7410.47787;Cluster-37923.0;Cluster-7410.27242;Cluster-7410.106387;Cluster-7410.30328;Cluster-7410.107341;Cluster-7410.19720;Cluster-7410.111373;Cluster-7410.70222;Cluster-20710.0;Cluster-7410.51377;Cluster-7410.34927;Cluster-7410.20185;Cluster-7410.96573;Cluster-7410.27238;Cluster-7410.93151;Cl…	7.67331e-06	0.000729851	molecular_function
GO:0030598	rRNA N-glycosylase activity	8	1905	22	37098	0.00419948	0.000593024	7.08146	Cluster-7410.101155;Cluster-7410.49013;Cluster-7410.113866;Cluster-7410.113867;Cluster-7410.113865;Cluster-7410.80549;Cluster-7410.46278;Cluster-7410.41269	Cluster-7410.101155;Cluster-7410.49013;Cluster-7410.113866;Cluster-7410.113867;Cluster-7410.113865;Cluster-7410.80549;Cluster-7410.46278;Cluster-7410.41269	7.96781e-06	0.000729851	molecular_function
GO:0030599	pectinesterase activity	12	1905	53	37098	0.00629921	0.00142865	4.40921	Cluster-7410.105711;Cluster-7410.54366;Cluster-7410.37247;Cluster-7410.89675;Cluster-7410.16983;Cluster-7410.105710;Cluster-7410.86144;Cluster-7410.103307;Cluster-7410.37246;Cluster-7410.113314;Cluster-7410.7951;Cluster-7410.66882	Cluster-7410.105711;Cluster-7410.54366;Cluster-7410.37247;Cluster-7410.89675;Cluster-7410.16983;Cluster-7410.105710;Cluster-7410.86144;Cluster-7410.103307;Cluster-7410.37246;Cluster-7410.113314;Cluster-7410.7951;Cluster-7410.66882	1.21394e-05	0.000926643	molecular_function
GO:0005992	trehalose biosynthetic process	12	1595	57	33095	0.00752351	0.00172231	4.36826	Cluster-7410.84517;Cluster-7410.84743;Cluster-7410.71844;Cluster-7410.65409;Cluster-7410.84513;Cluster-7410.22435;Cluster-7410.84514;Cluster-7410.45820;Cluster-7410.71843;Cluster-7410.71842;Cluster-7410.84512;Cluster-7410.101077	Cluster-7410.84517;Cluster-7410.84743;Cluster-7410.71844;Cluster-7410.65409;Cluster-7410.84513;Cluster-7410.22435;Cluster-7410.84514;Cluster-7410.45820;Cluster-7410.71843;Cluster-7410.71842;Cluster-7410.84512;Cluster-7410.101077	1.41573e-05	0.00128124	biological_process
GO:0008146	sulfotransferase activity	9	1905	32	37098	0.00472441	0.00086258	5.47707	Cluster-7410.26089;Cluster-7410.17170;Cluster-7410.100362;Cluster-12058.0;Cluster-7410.10890;Cluster-7410.70491;Cluster-7410.41004;Cluster-7410.100361;Cluster-7410.102672	Cluster-7410.26089;Cluster-7410.17170;Cluster-7410.100362;Cluster-12058.0;Cluster-7410.10890;Cluster-7410.70491;Cluster-7410.41004;Cluster-7410.100361;Cluster-7410.102672	2.32879e-05	0.00135379	molecular_function
GO:0016758	transferase activity, transferring hexosyl groups	35	1905	321	37098	0.0183727	0.00865276	2.12334	Cluster-7410.95961;Cluster-7410.112315;Cluster-7410.95870;Cluster-7410.24145;Cluster-7410.5601;Cluster-7410.93849;Cluster-7410.90265;Cluster-7410.90264;Cluster-7410.40254;Cluster-7410.7110;Cluster-7410.110960;Cluster-7410.90266;Cluster-7410.84723;Cluster-7410.7109;Cluster-7410.88537;Cluster-7410.40253;Cluster-7410.35699;Cluster-7410.121959;Cluster-22551.1;Cluster-7410.31293;Cluster-7410.67562;Clu…	Cluster-7410.95961;Cluster-7410.112315;Cluster-7410.95870;Cluster-7410.24145;Cluster-7410.5601;Cluster-7410.93849;Cluster-7410.90265;Cluster-7410.90264;Cluster-7410.40254;Cluster-7410.7110;Cluster-7410.110960;Cluster-7410.90266;Cluster-7410.84723;Cluster-7410.7109;Cluster-7410.88537;Cluster-7410.40253;Cluster-7410.35699;Cluster-7410.121959;Cluster-22551.1;Cluster-7410.31293;Cluster-7410.67562;Clu…	2.48678e-05	0.00135379	molecular_function
GO:0008171	O-methyltransferase activity	12	1905	57	37098	0.00629921	0.00153647	4.09979	Cluster-7410.97819;Cluster-7410.26971;Cluster-7410.19562;Cluster-7410.104538;Cluster-7410.97818;Cluster-7410.97817;Cluster-7410.105085;Cluster-7410.13119;Cluster-7410.97820;Cluster-7410.102547;Cluster-7410.5633;Cluster-7410.6647	Cluster-7410.97819;Cluster-7410.26971;Cluster-7410.19562;Cluster-7410.104538;Cluster-7410.97818;Cluster-7410.97817;Cluster-7410.105085;Cluster-7410.13119;Cluster-7410.97820;Cluster-7410.102547;Cluster-7410.5633;Cluster-7410.6647	2.66029e-05	0.00135379	molecular_function
GO:0000015	phosphopyruvate hydratase complex	7	990	24	22169	0.00707071	0.00108259	6.53127	Cluster-7410.27315;Cluster-7410.70781;Cluster-7410.57378;Cluster-7410.11061;Cluster-7410.101103;Cluster-7410.70783;Cluster-7410.60548	Cluster-7410.27315;Cluster-7410.70781;Cluster-7410.57378;Cluster-7410.11061;Cluster-7410.101103;Cluster-7410.70783;Cluster-7410.60548	6.14963e-05	0.00940451	cellular_component
GO:0016787	hydrolase activity	66	1905	784	37098	0.0346457	0.0211332	1.63939	Cluster-7410.31910;Cluster-35722.0;Cluster-7410.109047;Cluster-7410.16360;Cluster-7410.15908;Cluster-7410.114818;Cluster-7410.80360;Cluster-7410.75750;Cluster-7410.12951;Cluster-7410.93908;Cluster-7410.74973;Cluster-7410.79175;Cluster-7410.36250;Cluster-7410.79733;Cluster-7410.35296;Cluster-7410.70764;Cluster-7410.119063;Cluster-7410.106366;Cluster-7410.10719;Cluster-7410.27447;Cluster-7410.36007…	Cluster-7410.31910;Cluster-35722.0;Cluster-7410.109047;Cluster-7410.16360;Cluster-7410.15908;Cluster-7410.114818;Cluster-7410.80360;Cluster-7410.75750;Cluster-7410.12951;Cluster-7410.93908;Cluster-7410.74973;Cluster-7410.79175;Cluster-7410.36250;Cluster-7410.79733;Cluster-7410.35296;Cluster-7410.70764;Cluster-7410.119063;Cluster-7410.106366;Cluster-7410.10719;Cluster-7410.27447;Cluster-7410.36007…	6.40949e-05	0.00293555	molecular_function
GO:0030001	metal ion transport	28	1595	267	33095	0.0175549	0.00806768	2.17595	Cluster-7410.5729;Cluster-7410.42924;Cluster-7410.32281;Cluster-7410.6238;Cluster-7410.108260;Cluster-37013.0;Cluster-38710.0;Cluster-7410.28687;Cluster-7410.13255;Cluster-7410.30328;Cluster-7410.70462;Cluster-7410.19720;Cluster-7410.118289;Cluster-7410.5024;Cluster-7410.51377;Cluster-7410.105142;Cluster-7410.118220;Cluster-7410.20185;Cluster-7410.32284;Cluster-7410.96573;Cluster-7410.101495;Clus…	Cluster-7410.5729;Cluster-7410.42924;Cluster-7410.32281;Cluster-7410.6238;Cluster-7410.108260;Cluster-37013.0;Cluster-38710.0;Cluster-7410.28687;Cluster-7410.13255;Cluster-7410.30328;Cluster-7410.70462;Cluster-7410.19720;Cluster-7410.118289;Cluster-7410.5024;Cluster-7410.51377;Cluster-7410.105142;Cluster-7410.118220;Cluster-7410.20185;Cluster-7410.32284;Cluster-7410.96573;Cluster-7410.101495;Clus…	0.000103004	0.00799013	biological_process
GO:0016020	membrane	246	990	4451	22169	0.248485	0.200776	1.23762	Cluster-7410.12406;Cluster-7410.84714;Cluster-7410.74508;Cluster-7410.83259;Cluster-7410.22775;Cluster-7410.12238;Cluster-7410.60629;Cluster-7410.47787;Cluster-7410.11612;Cluster-7410.29403;Cluster-7410.100549;Cluster-7410.104151;Cluster-7410.13145;Cluster-7410.106387;Cluster-7410.53378;Cluster-7410.25132;Cluster-42549.0;Cluster-7410.4081;Cluster-7410.30328;Cluster-7410.31181;Cluster-7410.29219;C…	Cluster-7410.12406;Cluster-7410.84714;Cluster-7410.74508;Cluster-7410.83259;Cluster-7410.22775;Cluster-7410.12238;Cluster-7410.60629;Cluster-7410.47787;Cluster-7410.11612;Cluster-7410.29403;Cluster-7410.100549;Cluster-7410.104151;Cluster-7410.13145;Cluster-7410.106387;Cluster-7410.53378;Cluster-7410.25132;Cluster-42549.0;Cluster-7410.4081;Cluster-7410.30328;Cluster-7410.31181;Cluster-7410.29219;C…	0.000105736	0.00940451	cellular_component
GO:0050662	coenzyme binding	25	1905	216	37098	0.0131234	0.00582242	2.25394	Cluster-7410.93100;Cluster-7410.55351;Cluster-7410.97335;Cluster-7513.0;Cluster-7410.97340;Cluster-7410.4575;Cluster-7410.102113;Cluster-7410.59282;Cluster-7410.69424;Cluster-7410.62941;Cluster-7410.61309;Cluster-7410.107182;Cluster-7410.99155;Cluster-7410.122023;Cluster-7410.48906;Cluster-7410.12212;Cluster-7410.113678;Cluster-7410.81483;Cluster-7410.54315;Cluster-7410.115831;Cluster-7410.45488;…	Cluster-7410.93100;Cluster-7410.55351;Cluster-7410.97335;Cluster-7513.0;Cluster-7410.97340;Cluster-7410.4575;Cluster-7410.102113;Cluster-7410.59282;Cluster-7410.69424;Cluster-7410.62941;Cluster-7410.61309;Cluster-7410.107182;Cluster-7410.99155;Cluster-7410.122023;Cluster-7410.48906;Cluster-7410.12212;Cluster-7410.113678;Cluster-7410.81483;Cluster-7410.54315;Cluster-7410.115831;Cluster-7410.45488;…	0.00013319	0.00554555	molecular_function
GO:0017148	negative regulation of translation	8	1595	33	33095	0.00501567	0.000997129	5.03011	Cluster-7410.101155;Cluster-7410.49013;Cluster-7410.113866;Cluster-7410.113867;Cluster-7410.113865;Cluster-7410.80549;Cluster-7410.46278;Cluster-7410.41269	Cluster-7410.101155;Cluster-7410.49013;Cluster-7410.113866;Cluster-7410.113867;Cluster-7410.113865;Cluster-7410.80549;Cluster-7410.46278;Cluster-7410.41269	0.00013472	0.00914415	biological_process
GO:0004634	phosphopyruvate hydratase activity	7	1905	24	37098	0.00367454	0.000646935	5.67992	Cluster-7410.27315;Cluster-7410.70781;Cluster-7410.57378;Cluster-7410.11061;Cluster-7410.101103;Cluster-7410.70783;Cluster-7410.60548	Cluster-7410.27315;Cluster-7410.70781;Cluster-7410.57378;Cluster-7410.11061;Cluster-7410.101103;Cluster-7410.70783;Cluster-7410.60548	0.000148712	0.00567585	molecular_function
GO:0005618	cell wall	16	990	126	22169	0.0161616	0.00568361	2.84355	Cluster-7410.105711;Cluster-7410.54366;Cluster-7410.115297;Cluster-7410.37247;Cluster-7410.83558;Cluster-7410.23410;Cluster-7410.89675;Cluster-7410.4328;Cluster-7410.16983;Cluster-7410.105710;Cluster-7410.86144;Cluster-7410.103307;Cluster-7410.37246;Cluster-7410.113314;Cluster-7410.7951;Cluster-7410.66882	Cluster-7410.105711;Cluster-7410.54366;Cluster-7410.115297;Cluster-7410.37247;Cluster-7410.83558;Cluster-7410.23410;Cluster-7410.89675;Cluster-7410.4328;Cluster-7410.16983;Cluster-7410.105710;Cluster-7410.86144;Cluster-7410.103307;Cluster-7410.37246;Cluster-7410.113314;Cluster-7410.7951;Cluster-7410.66882	0.000157618	0.00940451	cellular_component
GO:0015996	chlorophyll catabolic process	10	1595	52	33095	0.00626959	0.00157123	3.99023	Cluster-7410.106368;Cluster-7410.7296;Cluster-7410.41943;Cluster-7410.73656;Cluster-7410.90553;Cluster-7410.36007;Cluster-7410.37963;Cluster-7410.115643;Cluster-7410.106371;Cluster-14443.0	Cluster-7410.106368;Cluster-7410.7296;Cluster-7410.41943;Cluster-7410.73656;Cluster-7410.90553;Cluster-7410.36007;Cluster-7410.37963;Cluster-7410.115643;Cluster-7410.106371;Cluster-14443.0	0.000162882	0.00982719	biological_process
GO:0004506	squalene monooxygenase activity	7	1905	25	37098	0.00367454	0.000673891	5.45272	Cluster-7410.76014;Cluster-7410.69502;Cluster-7410.50197;Cluster-7410.69503;Cluster-7410.19855;Cluster-7410.60558;Cluster-7410.76015	Cluster-7410.76014;Cluster-7410.69502;Cluster-7410.50197;Cluster-7410.69503;Cluster-7410.19855;Cluster-7410.60558;Cluster-7410.76015	0.000197418	0.00695519	molecular_function
GO:0005985	sucrose metabolic process	34	1595	367	33095	0.0213166	0.0110893	1.92227	Cluster-7410.113837;Cluster-7410.100959;Cluster-7410.61456;Cluster-7410.12406;Cluster-7410.37247;Cluster-7410.86144;Cluster-7410.103307;Cluster-7410.37246;Cluster-7410.113314;Cluster-7410.9931;Cluster-7410.29219;Cluster-7410.89675;Cluster-7410.34218;Cluster-7410.9930;Cluster-7410.66882;Cluster-7410.105710;Cluster-7410.43298;Cluster-7410.54366;Cluster-7410.11490;Cluster-7410.16983;Cluster-7410.150…	Cluster-7410.113837;Cluster-7410.100959;Cluster-7410.61456;Cluster-7410.12406;Cluster-7410.37247;Cluster-7410.86144;Cluster-7410.103307;Cluster-7410.37246;Cluster-7410.113314;Cluster-7410.9931;Cluster-7410.29219;Cluster-7410.89675;Cluster-7410.34218;Cluster-7410.9930;Cluster-7410.66882;Cluster-7410.105710;Cluster-7410.43298;Cluster-7410.54366;Cluster-7410.11490;Cluster-7410.16983;Cluster-7410.150…	0.000228651	0.011287	biological_process
GO:0005982	starch metabolic process	34	1595	367	33095	0.0213166	0.0110893	1.92227	Cluster-7410.113837;Cluster-7410.100959;Cluster-7410.61456;Cluster-7410.12406;Cluster-7410.37247;Cluster-7410.86144;Cluster-7410.103307;Cluster-7410.37246;Cluster-7410.113314;Cluster-7410.9931;Cluster-7410.29219;Cluster-7410.89675;Cluster-7410.34218;Cluster-7410.9930;Cluster-7410.66882;Cluster-7410.105710;Cluster-7410.43298;Cluster-7410.54366;Cluster-7410.11490;Cluster-7410.16983;Cluster-7410.150…	Cluster-7410.113837;Cluster-7410.100959;Cluster-7410.61456;Cluster-7410.12406;Cluster-7410.37247;Cluster-7410.86144;Cluster-7410.103307;Cluster-7410.37246;Cluster-7410.113314;Cluster-7410.9931;Cluster-7410.29219;Cluster-7410.89675;Cluster-7410.34218;Cluster-7410.9930;Cluster-7410.66882;Cluster-7410.105710;Cluster-7410.43298;Cluster-7410.54366;Cluster-7410.11490;Cluster-7410.16983;Cluster-7410.150…	0.000228651	0.011287	biological_process
GO:0047746	chlorophyllase activity	10	1905	52	37098	0.00524934	0.00140169	3.745	Cluster-7410.106368;Cluster-7410.7296;Cluster-7410.41943;Cluster-7410.73656;Cluster-7410.90553;Cluster-7410.36007;Cluster-7410.37963;Cluster-7410.115643;Cluster-7410.106371;Cluster-14443.0	Cluster-7410.106368;Cluster-7410.7296;Cluster-7410.41943;Cluster-7410.73656;Cluster-7410.90553;Cluster-7410.36007;Cluster-7410.37963;Cluster-7410.115643;Cluster-7410.106371;Cluster-14443.0	0.000272276	0.00844142	molecular_function
GO:0010309	acireductone dioxygenase [iron(II)-requiring] activity	6	1905	19	37098	0.00314961	0.000512157	6.14969	Cluster-7410.59411;Cluster-7410.32100;Cluster-7410.63332;Cluster-7410.67031;Cluster-7410.24340;Cluster-7410.24806	Cluster-7410.59411;Cluster-7410.32100;Cluster-7410.63332;Cluster-7410.67031;Cluster-7410.24340;Cluster-7410.24806	0.000276466	0.00844142	molecular_function
GO:0005634	nucleus	156	990	2693	22169	0.157576	0.121476	1.29718	Cluster-7410.43765;Cluster-7410.22557;Cluster-40170.0;Cluster-7410.12238;Cluster-7410.25210;Cluster-7410.24253;Cluster-7410.9907;Cluster-7410.77324;Cluster-7410.22763;Cluster-7410.116094;Cluster-7410.30045;Cluster-7410.116172;Cluster-7410.116739;Cluster-7410.18473;Cluster-7410.111347;Cluster-7410.70373;Cluster-7410.95660;Cluster-7410.66571;Cluster-7410.8734;Cluster-7410.69537;Cluster-7410.22898;C…	Cluster-7410.43765;Cluster-7410.22557;Cluster-40170.0;Cluster-7410.12238;Cluster-7410.25210;Cluster-7410.24253;Cluster-7410.9907;Cluster-7410.77324;Cluster-7410.22763;Cluster-7410.116094;Cluster-7410.30045;Cluster-7410.116172;Cluster-7410.116739;Cluster-7410.18473;Cluster-7410.111347;Cluster-7410.70373;Cluster-7410.95660;Cluster-7410.66571;Cluster-7410.8734;Cluster-7410.69537;Cluster-7410.22898;C…	0.000345217	0.0154485	cellular_component
GO:0005667	transcription factor complex	105	990	1721	22169	0.106061	0.0776309	1.36622	Cluster-7410.17450;Cluster-7410.9877;Cluster-7410.43765;Cluster-7410.108260;Cluster-7410.24253;Cluster-42549.0;Cluster-7410.40386;Cluster-7410.6479;Cluster-7410.94408;Cluster-7410.19720;Cluster-7410.24340;Cluster-7410.30045;Cluster-7410.11639;Cluster-7410.116739;Cluster-7410.35873;Cluster-7410.18473;Cluster-7410.8734;Cluster-7410.69537;Cluster-7410.61413;Cluster-7410.22747;Cluster-7410.111843;Clu…	Cluster-7410.17450;Cluster-7410.9877;Cluster-7410.43765;Cluster-7410.108260;Cluster-7410.24253;Cluster-42549.0;Cluster-7410.40386;Cluster-7410.6479;Cluster-7410.94408;Cluster-7410.19720;Cluster-7410.24340;Cluster-7410.30045;Cluster-7410.11639;Cluster-7410.116739;Cluster-7410.35873;Cluster-7410.18473;Cluster-7410.8734;Cluster-7410.69537;Cluster-7410.61413;Cluster-7410.22747;Cluster-7410.111843;Clu…	0.000638802	0.0228691	cellular_component
GO:0008210	estrogen metabolic process	15	1595	121	33095	0.00940439	0.00365614	2.57222	Cluster-7410.62941;Cluster-7410.93100;Cluster-7410.54315;Cluster-7410.115831;Cluster-7410.55351;Cluster-7410.97340;Cluster-7410.4575;Cluster-7410.54967;Cluster-7410.102113;Cluster-7410.122025;Cluster-7410.99155;Cluster-7410.9670;Cluster-7410.122023;Cluster-7513.0;Cluster-7410.48906	Cluster-7410.62941;Cluster-7410.93100;Cluster-7410.54315;Cluster-7410.115831;Cluster-7410.55351;Cluster-7410.97340;Cluster-7410.4575;Cluster-7410.54967;Cluster-7410.102113;Cluster-7410.122025;Cluster-7410.99155;Cluster-7410.9670;Cluster-7410.122023;Cluster-7513.0;Cluster-7410.48906	0.000729525	0.0264967	biological_process
GO:0008207	C21-steroid hormone metabolic process	15	1595	121	33095	0.00940439	0.00365614	2.57222	Cluster-7410.62941;Cluster-7410.93100;Cluster-7410.54315;Cluster-7410.115831;Cluster-7410.55351;Cluster-7410.97340;Cluster-7410.4575;Cluster-7410.54967;Cluster-7410.102113;Cluster-7410.122025;Cluster-7410.99155;Cluster-7410.9670;Cluster-7410.122023;Cluster-7513.0;Cluster-7410.48906	Cluster-7410.62941;Cluster-7410.93100;Cluster-7410.54315;Cluster-7410.115831;Cluster-7410.55351;Cluster-7410.97340;Cluster-7410.4575;Cluster-7410.54967;Cluster-7410.102113;Cluster-7410.122025;Cluster-7410.99155;Cluster-7410.9670;Cluster-7410.122023;Cluster-7513.0;Cluster-7410.48906	0.000729525	0.0264967	biological_process
GO:0008209	androgen metabolic process	15	1595	121	33095	0.00940439	0.00365614	2.57222	Cluster-7410.62941;Cluster-7410.93100;Cluster-7410.54315;Cluster-7410.115831;Cluster-7410.55351;Cluster-7410.97340;Cluster-7410.4575;Cluster-7410.54967;Cluster-7410.102113;Cluster-7410.122025;Cluster-7410.99155;Cluster-7410.9670;Cluster-7410.122023;Cluster-7513.0;Cluster-7410.48906	Cluster-7410.62941;Cluster-7410.93100;Cluster-7410.54315;Cluster-7410.115831;Cluster-7410.55351;Cluster-7410.97340;Cluster-7410.4575;Cluster-7410.54967;Cluster-7410.102113;Cluster-7410.122025;Cluster-7410.99155;Cluster-7410.9670;Cluster-7410.122023;Cluster-7513.0;Cluster-7410.48906	0.000729525	0.0264967	biological_process
GO:0006629	lipid metabolic process	28	1595	301	33095	0.0175549	0.00909503	1.93016	Cluster-7410.98506;Cluster-7410.116410;Cluster-7410.19532;Cluster-7410.35364;Cluster-7410.8333;Cluster-7410.28414;Cluster-7410.32324;Cluster-7410.42318;Cluster-7410.58176;Cluster-7410.85470;Cluster-7410.2680;Cluster-7410.118289;Cluster-7410.101773;Cluster-7410.69424;Cluster-7410.64601;Cluster-7410.103182;Cluster-7410.3293;Cluster-7410.12606;Cluster-7410.104511;Cluster-7410.96783;Cluster-7410.9850…	Cluster-7410.98506;Cluster-7410.116410;Cluster-7410.19532;Cluster-7410.35364;Cluster-7410.8333;Cluster-7410.28414;Cluster-7410.32324;Cluster-7410.42318;Cluster-7410.58176;Cluster-7410.85470;Cluster-7410.2680;Cluster-7410.118289;Cluster-7410.101773;Cluster-7410.69424;Cluster-7410.64601;Cluster-7410.103182;Cluster-7410.3293;Cluster-7410.12606;Cluster-7410.104511;Cluster-7410.96783;Cluster-7410.9850…	0.000731952	0.0264967	biological_process
GO:0004553	hydrolase activity, hydrolyzing O-glycosyl compounds	41	1905	473	37098	0.0215223	0.01275	1.68802	Cluster-7410.96104;Cluster-7410.44147;Cluster-19814.0;Cluster-7410.11975;Cluster-7410.106713;Cluster-7410.21881;Cluster-7410.36717;Cluster-7410.36718;Cluster-7410.27000;Cluster-7410.105165;Cluster-7410.113212;Cluster-7410.90634;Cluster-7410.106712;Cluster-7410.38129;Cluster-7410.88779;Cluster-7410.86302;Cluster-7410.43213;Cluster-7410.17093;Cluster-7410.59155;Cluster-7410.105154;Cluster-7410.5631…	Cluster-7410.96104;Cluster-7410.44147;Cluster-19814.0;Cluster-7410.11975;Cluster-7410.106713;Cluster-7410.21881;Cluster-7410.36717;Cluster-7410.36718;Cluster-7410.27000;Cluster-7410.105165;Cluster-7410.113212;Cluster-7410.90634;Cluster-7410.106712;Cluster-7410.38129;Cluster-7410.88779;Cluster-7410.86302;Cluster-7410.43213;Cluster-7410.17093;Cluster-7410.59155;Cluster-7410.105154;Cluster-7410.5631…	0.000824084	0.0235894	molecular_function
GO:0043531	ADP binding	53	1905	662	37098	0.0278215	0.0178446	1.5591	Cluster-7410.100414;Cluster-7410.31652;Cluster-7410.75746;Cluster-7410.116207;Cluster-7410.10653;Cluster-7410.23033;Cluster-7410.23032;Cluster-7410.23035;Cluster-7410.100443;Cluster-7410.17866;Cluster-7410.14308;Cluster-7410.114033;Cluster-7410.96198;Cluster-7410.38246;Cluster-7410.101577;Cluster-7410.18281;Cluster-7410.35277;Cluster-7410.101578;Cluster-7410.93625;Cluster-525.0;Cluster-7410.23031…	Cluster-7410.100414;Cluster-7410.31652;Cluster-7410.75746;Cluster-7410.116207;Cluster-7410.10653;Cluster-7410.23033;Cluster-7410.23032;Cluster-7410.23035;Cluster-7410.100443;Cluster-7410.17866;Cluster-7410.14308;Cluster-7410.114033;Cluster-7410.96198;Cluster-7410.38246;Cluster-7410.101577;Cluster-7410.18281;Cluster-7410.35277;Cluster-7410.101578;Cluster-7410.93625;Cluster-525.0;Cluster-7410.23031…	0.00102032	0.0274885	molecular_function
GO:0045116	protein neddylation	4	1595	11	33095	0.00250784	0.000332376	7.54517	Cluster-4096.0;Cluster-7410.11454;Cluster-7410.115255;Cluster-41260.0	Cluster-4096.0;Cluster-7410.11454;Cluster-7410.115255;Cluster-41260.0	0.00134995	0.045814	biological_process
GO:0003854	3-beta-hydroxy-delta5-steroid dehydrogenase activity	15	1905	121	37098	0.00787402	0.00326163	2.41413	Cluster-7410.62941;Cluster-7410.93100;Cluster-7410.54315;Cluster-7410.115831;Cluster-7410.55351;Cluster-7410.97340;Cluster-7410.4575;Cluster-7410.54967;Cluster-7410.102113;Cluster-7410.122025;Cluster-7410.99155;Cluster-7410.9670;Cluster-7410.122023;Cluster-7513.0;Cluster-7410.48906	Cluster-7410.62941;Cluster-7410.93100;Cluster-7410.54315;Cluster-7410.115831;Cluster-7410.55351;Cluster-7410.97340;Cluster-7410.4575;Cluster-7410.54967;Cluster-7410.102113;Cluster-7410.122025;Cluster-7410.99155;Cluster-7410.9670;Cluster-7410.122023;Cluster-7513.0;Cluster-7410.48906	0.00138032	0.0351213	molecular_function
GO:0006355	regulation of transcription, DNA-templated	179	1595	2998	33095	0.112226	0.0905877	1.23886	Cluster-28246.0;Cluster-7410.17450;Cluster-7410.109493;Cluster-40170.0;Cluster-7410.9877;Cluster-7410.43765;Cluster-7410.81850;Cluster-7410.28962;Cluster-7410.12238;Cluster-7410.22557;Cluster-7410.108260;Cluster-7410.24253;Cluster-1691.0;Cluster-42549.0;Cluster-7410.40386;Cluster-7410.6479;Cluster-7410.54263;Cluster-7410.94408;Cluster-7410.77324;Cluster-25141.0;Cluster-7410.116094;Cluster-7410.19…	Cluster-28246.0;Cluster-7410.17450;Cluster-7410.109493;Cluster-40170.0;Cluster-7410.9877;Cluster-7410.43765;Cluster-7410.81850;Cluster-7410.28962;Cluster-7410.12238;Cluster-7410.22557;Cluster-7410.108260;Cluster-7410.24253;Cluster-1691.0;Cluster-42549.0;Cluster-7410.40386;Cluster-7410.6479;Cluster-7410.54263;Cluster-7410.94408;Cluster-7410.77324;Cluster-25141.0;Cluster-7410.116094;Cluster-7410.19…	0.00154239	0.0492659	biological_process
GO:0003871	5-methyltetrahydropteroyltriglutamate-homocysteine S-methyltransferase activity	4	1905	11	37098	0.00209974	0.000296512	7.08146	Cluster-7410.58277;Cluster-7410.75724;Cluster-7410.67721;Cluster-7410.63508	Cluster-7410.58277;Cluster-7410.75724;Cluster-7410.67721;Cluster-7410.63508	0.00170933	0.0397133	molecular_function
GO:0051015	actin filament binding	5	1905	18	37098	0.00262467	0.000485201	5.40945	Cluster-7410.27492;Cluster-7410.64474;Cluster-7410.100562;Cluster-7410.27494;Cluster-17961.0	Cluster-7410.27492;Cluster-7410.64474;Cluster-7410.100562;Cluster-7410.27494;Cluster-17961.0	0.00173421	0.0397133	molecular_function
GO:0005975	carbohydrate metabolic process	69	1595	1003	33095	0.0432602	0.0303067	1.42741	Cluster-7410.87553;Cluster-7410.96104;Cluster-7410.53464;Cluster-7410.84495;Cluster-7410.44147;Cluster-7410.11975;Cluster-7410.95870;Cluster-7410.106713;Cluster-7410.21881;Cluster-7410.94655;Cluster-7410.36717;Cluster-7410.36718;Cluster-7410.16290;Cluster-7410.80360;Cluster-7410.27000;Cluster-7410.9180;Cluster-7410.105165;Cluster-7410.113212;Cluster-7410.17041;Cluster-7410.90634;Cluster-7410.1088…	Cluster-7410.87553;Cluster-7410.96104;Cluster-7410.53464;Cluster-7410.84495;Cluster-7410.44147;Cluster-7410.11975;Cluster-7410.95870;Cluster-7410.106713;Cluster-7410.21881;Cluster-7410.94655;Cluster-7410.36717;Cluster-7410.36718;Cluster-7410.16290;Cluster-7410.80360;Cluster-7410.27000;Cluster-7410.9180;Cluster-7410.105165;Cluster-7410.113212;Cluster-7410.17041;Cluster-7410.90634;Cluster-7410.1088…	0.00203261	0.061317	biological_process
GO:0016702	oxidoreductase activity, acting on single donors with incorporation of molecular oxygen, incorporation of two atoms of oxygen	9	1905	56	37098	0.00472441	0.00150952	3.12975	Cluster-7410.106663;Cluster-7410.93150;Cluster-7410.54259;Cluster-7410.106664;Cluster-7410.93149;Cluster-7410.93152;Cluster-7410.93154;Cluster-7410.93151;Cluster-7410.21167	Cluster-7410.106663;Cluster-7410.93150;Cluster-7410.54259;Cluster-7410.106664;Cluster-7410.93149;Cluster-7410.93152;Cluster-7410.93154;Cluster-7410.93151;Cluster-7410.21167	0.00207455	0.0441191	molecular_function
GO:0033926	glycopeptide alpha-N-acetylgalactosaminidase activity	6	1905	27	37098	0.00314961	0.000727802	4.32756	Cluster-7410.22796;Cluster-7410.104976;Cluster-7410.30914;Cluster-7410.30917;Cluster-7410.87192;Cluster-7410.30916	Cluster-7410.22796;Cluster-7410.104976;Cluster-7410.30914;Cluster-7410.30917;Cluster-7410.87192;Cluster-7410.30916	0.00211926	0.0441191	molecular_function
GO:0006520	cellular amino acid metabolic process	12	1595	100	33095	0.00752351	0.0030216	2.48991	Cluster-7410.41487;Cluster-7410.83285;Cluster-7410.83286;Cluster-7410.47297;Cluster-7410.90261;Cluster-7410.87192;Cluster-7410.109221;Cluster-7410.48079;Cluster-7410.22327;Cluster-7410.87191;Cluster-7410.87195;Cluster-7410.87194	Cluster-7410.41487;Cluster-7410.83285;Cluster-7410.83286;Cluster-7410.47297;Cluster-7410.90261;Cluster-7410.87192;Cluster-7410.109221;Cluster-7410.48079;Cluster-7410.22327;Cluster-7410.87191;Cluster-7410.87195;Cluster-7410.87194	0.00313921	0.0859376	biological_process
GO:0006631	fatty acid metabolic process	15	1595	140	33095	0.00940439	0.00423025	2.22313	Cluster-20369.0;Cluster-7410.76012;Cluster-7410.105974;Cluster-27787.0;Cluster-7410.89757;Cluster-7410.59007;Cluster-7410.32179;Cluster-7410.65430;Cluster-7410.33703;Cluster-7410.4372;Cluster-7410.122025;Cluster-7410.34523;Cluster-7410.122023;Cluster-7410.46171;Cluster-7410.76015	Cluster-20369.0;Cluster-7410.76012;Cluster-7410.105974;Cluster-27787.0;Cluster-7410.89757;Cluster-7410.59007;Cluster-7410.32179;Cluster-7410.65430;Cluster-7410.33703;Cluster-7410.4372;Cluster-7410.122025;Cluster-7410.34523;Cluster-7410.122023;Cluster-7410.46171;Cluster-7410.76015	0.00316529	0.0859376	biological_process
GO:0009094	L-phenylalanine biosynthetic process	13	1595	115	33095	0.00815047	0.00347485	2.34556	Cluster-7410.27315;Cluster-7410.70781;Cluster-7410.101879;Cluster-7410.107074;Cluster-7410.57378;Cluster-7410.11061;Cluster-7410.46552;Cluster-7410.101878;Cluster-7410.84968;Cluster-7410.70783;Cluster-7410.101103;Cluster-7410.60548;Cluster-7410.98505	Cluster-7410.27315;Cluster-7410.70781;Cluster-7410.101879;Cluster-7410.107074;Cluster-7410.57378;Cluster-7410.11061;Cluster-7410.46552;Cluster-7410.101878;Cluster-7410.84968;Cluster-7410.70783;Cluster-7410.101103;Cluster-7410.60548;Cluster-7410.98505	0.00365473	0.0862833	biological_process
GO:0006571	tyrosine biosynthetic process	13	1595	115	33095	0.00815047	0.00347485	2.34556	Cluster-7410.27315;Cluster-7410.70781;Cluster-7410.101879;Cluster-7410.107074;Cluster-7410.57378;Cluster-7410.11061;Cluster-7410.46552;Cluster-7410.101878;Cluster-7410.84968;Cluster-7410.70783;Cluster-7410.101103;Cluster-7410.60548;Cluster-7410.98505	Cluster-7410.27315;Cluster-7410.70781;Cluster-7410.101879;Cluster-7410.107074;Cluster-7410.57378;Cluster-7410.11061;Cluster-7410.46552;Cluster-7410.101878;Cluster-7410.84968;Cluster-7410.70783;Cluster-7410.101103;Cluster-7410.60548;Cluster-7410.98505	0.00365473	0.0862833	biological_process
GO:0000162	tryptophan biosynthetic process	13	1595	115	33095	0.00815047	0.00347485	2.34556	Cluster-7410.27315;Cluster-7410.70781;Cluster-7410.101879;Cluster-7410.107074;Cluster-7410.57378;Cluster-7410.11061;Cluster-7410.46552;Cluster-7410.101878;Cluster-7410.84968;Cluster-7410.70783;Cluster-7410.101103;Cluster-7410.60548;Cluster-7410.98505	Cluster-7410.27315;Cluster-7410.70781;Cluster-7410.101879;Cluster-7410.107074;Cluster-7410.57378;Cluster-7410.11061;Cluster-7410.46552;Cluster-7410.101878;Cluster-7410.84968;Cluster-7410.70783;Cluster-7410.101103;Cluster-7410.60548;Cluster-7410.98505	0.00365473	0.0862833	biological_process
GO:0016114	terpenoid biosynthetic process	11	1595	90	33095	0.00689655	0.00271944	2.53602	Cluster-7410.69502;Cluster-7410.50197;Cluster-7410.76014;Cluster-7410.69503;Cluster-7410.19855;Cluster-7410.113297;Cluster-7410.10464;Cluster-7410.60558;Cluster-7410.85990;Cluster-7410.76015;Cluster-7410.67659	Cluster-7410.69502;Cluster-7410.50197;Cluster-7410.76014;Cluster-7410.69503;Cluster-7410.19855;Cluster-7410.113297;Cluster-7410.10464;Cluster-7410.60558;Cluster-7410.85990;Cluster-7410.76015;Cluster-7410.67659	0.00397722	0.0899847	biological_process
GO:0003849	3-deoxy-7-phosphoheptulonate synthase activity	3	1905	7	37098	0.0015748	0.000188689	8.34601	Cluster-7410.101879;Cluster-7410.101878;Cluster-7410.107074	Cluster-7410.101879;Cluster-7410.101878;Cluster-7410.107074	0.00404769	0.0806019	molecular_function
GO:0008964	phosphoenolpyruvate carboxylase activity	5	1905	22	37098	0.00262467	0.000593024	4.42591	Cluster-7410.116038;Cluster-7410.65857;Cluster-7410.116071;Cluster-7410.62565;Cluster-7410.55555	Cluster-7410.116038;Cluster-7410.65857;Cluster-7410.116071;Cluster-7410.62565;Cluster-7410.55555	0.00449211	0.0857245	molecular_function
GO:0006687	glycosphingolipid metabolic process	9	1595	67	33095	0.00564263	0.00202447	2.78721	Cluster-7410.85491;Cluster-7410.53464;Cluster-7410.10774;Cluster-7410.106713;Cluster-7410.94655;Cluster-7410.94639;Cluster-7410.100562;Cluster-7410.17041;Cluster-7410.85885	Cluster-7410.85491;Cluster-7410.53464;Cluster-7410.10774;Cluster-7410.106713;Cluster-7410.94655;Cluster-7410.94639;Cluster-7410.100562;Cluster-7410.17041;Cluster-7410.85885	0.00471776	0.0999146	biological_process
GO:0009086	methionine biosynthetic process	4	1595	15	33095	0.00250784	0.000453241	5.53312	Cluster-7410.58277;Cluster-7410.75724;Cluster-7410.67721;Cluster-7410.63508	Cluster-7410.58277;Cluster-7410.75724;Cluster-7410.67721;Cluster-7410.63508	0.00478412	0.0999146	biological_process
GO:0015297	antiporter activity	12	1905	105	37098	0.00629921	0.00283034	2.2256	Cluster-7410.88603;Cluster-7410.12606;Cluster-7410.20579;Cluster-7410.31181;Cluster-7410.116040;Cluster-7410.50550;Cluster-7410.117751;Cluster-7410.31182;Cluster-7410.85678;Cluster-7410.5464;Cluster-7410.88602;Cluster-7410.100146	Cluster-7410.88603;Cluster-7410.12606;Cluster-7410.20579;Cluster-7410.31181;Cluster-7410.116040;Cluster-7410.50550;Cluster-7410.117751;Cluster-7410.31182;Cluster-7410.85678;Cluster-7410.5464;Cluster-7410.88602;Cluster-7410.100146	0.00765734	0.140283	molecular_function
GO:0006094	gluconeogenesis	18	1595	199	33095	0.0112853	0.00601299	1.87681	Cluster-7410.27315;Cluster-7410.70781;Cluster-7410.60548;Cluster-7410.115326;Cluster-7410.57378;Cluster-7410.11061;Cluster-7410.35277;Cluster-7410.11379;Cluster-7410.116038;Cluster-7410.65857;Cluster-7410.116071;Cluster-7410.70783;Cluster-7410.47618;Cluster-7410.101103;Cluster-7410.115327;Cluster-7410.105046;Cluster-7410.62565;Cluster-7410.55555	Cluster-7410.27315;Cluster-7410.70781;Cluster-7410.60548;Cluster-7410.115326;Cluster-7410.57378;Cluster-7410.11061;Cluster-7410.35277;Cluster-7410.11379;Cluster-7410.116038;Cluster-7410.65857;Cluster-7410.116071;Cluster-7410.70783;Cluster-7410.47618;Cluster-7410.101103;Cluster-7410.115327;Cluster-7410.105046;Cluster-7410.62565;Cluster-7410.55555	0.00793589	0.1596	biological_process
GO:0015977	carbon fixation	5	1595	27	33095	0.0031348	0.000815833	3.84245	Cluster-7410.116038;Cluster-7410.65857;Cluster-7410.116071;Cluster-7410.62565;Cluster-7410.55555	Cluster-7410.116038;Cluster-7410.65857;Cluster-7410.116071;Cluster-7410.62565;Cluster-7410.55555	0.00859298	0.166642	biological_process
GO:0009725	response to hormone	6	1595	38	33095	0.00376176	0.00114821	3.27619	Cluster-7410.104856;Cluster-7410.111347;Cluster-7410.61026;Cluster-7410.66571;Cluster-7410.77326;Cluster-7410.115958	Cluster-7410.104856;Cluster-7410.111347;Cluster-7410.61026;Cluster-7410.66571;Cluster-7410.77326;Cluster-7410.115958	0.00911359	0.170644	biological_process
GO:0016209	antioxidant activity	10	1905	82	37098	0.00524934	0.00221036	2.37488	Cluster-7410.8211;Cluster-7410.117320;Cluster-7410.8209;Cluster-7410.1359;Cluster-7410.44615;Cluster-7410.2404;Cluster-7410.8210;Cluster-7410.19119;Cluster-7410.293;Cluster-23259.0	Cluster-7410.8211;Cluster-7410.117320;Cluster-7410.8209;Cluster-7410.1359;Cluster-7410.44615;Cluster-7410.2404;Cluster-7410.8210;Cluster-7410.19119;Cluster-7410.293;Cluster-23259.0	0.00919083	0.161388	molecular_function
GO:0018874	benzoate metabolic process	13	1595	129	33095	0.00815047	0.00389787	2.09101	Cluster-7410.76012;Cluster-27787.0;Cluster-7410.89757;Cluster-7410.105980;Cluster-7410.32179;Cluster-7410.65430;Cluster-7410.33703;Cluster-7410.4372;Cluster-7410.122025;Cluster-7410.34523;Cluster-7410.122023;Cluster-7410.46171;Cluster-7410.76015	Cluster-7410.76012;Cluster-27787.0;Cluster-7410.89757;Cluster-7410.105980;Cluster-7410.32179;Cluster-7410.65430;Cluster-7410.33703;Cluster-7410.4372;Cluster-7410.122025;Cluster-7410.34523;Cluster-7410.122023;Cluster-7410.46171;Cluster-7410.76015	0.00952508	0.172404	biological_process
GO:0030170	pyridoxal phosphate binding	17	1905	177	37098	0.00892388	0.00477115	1.87039	Cluster-7410.4340;Cluster-7410.96578;Cluster-7410.56938;Cluster-7410.43699;Cluster-7410.83285;Cluster-7410.83286;Cluster-7410.41487;Cluster-7410.96577;Cluster-7410.96579;Cluster-7410.32103;Cluster-7410.5667;Cluster-7410.6674;Cluster-7410.22327;Cluster-7410.6572;Cluster-7410.9213;Cluster-7410.53965;Cluster-7410.87194	Cluster-7410.4340;Cluster-7410.96578;Cluster-7410.56938;Cluster-7410.43699;Cluster-7410.83285;Cluster-7410.83286;Cluster-7410.41487;Cluster-7410.96577;Cluster-7410.96579;Cluster-7410.32103;Cluster-7410.5667;Cluster-7410.6674;Cluster-7410.22327;Cluster-7410.6572;Cluster-7410.9213;Cluster-7410.53965;Cluster-7410.87194	0.00992018	0.161388	molecular_function
GO:0004601	peroxidase activity	13	1905	122	37098	0.00682415	0.00328859	2.0751	Cluster-7410.34220;Cluster-7410.30892;Cluster-7410.88964;Cluster-7410.77482;Cluster-7410.30084;Cluster-7410.62484;Cluster-7410.73866;Cluster-7410.119991;Cluster-7410.67800;Cluster-7410.46823;Cluster-7410.116592;Cluster-7410.87210;Cluster-7410.39529	Cluster-7410.34220;Cluster-7410.30892;Cluster-7410.88964;Cluster-7410.77482;Cluster-7410.30084;Cluster-7410.62484;Cluster-7410.73866;Cluster-7410.119991;Cluster-7410.67800;Cluster-7410.46823;Cluster-7410.116592;Cluster-7410.87210;Cluster-7410.39529	0.0100229	0.161388	molecular_function
GO:0004185	serine-type carboxypeptidase activity	11	1905	96	37098	0.00577428	0.00258774	2.2314	Cluster-7410.10502;Cluster-7410.12207;Cluster-7410.116097;Cluster-7410.1883;Cluster-7410.56261;Cluster-7410.115571;Cluster-7410.56047;Cluster-7410.7611;Cluster-7410.814;Cluster-7410.59622;Cluster-7410.56260	Cluster-7410.10502;Cluster-7410.12207;Cluster-7410.116097;Cluster-7410.1883;Cluster-7410.56261;Cluster-7410.115571;Cluster-7410.56047;Cluster-7410.7611;Cluster-7410.814;Cluster-7410.59622;Cluster-7410.56260	0.0102189	0.161388	molecular_function
GO:0006810	transport	102	1595	1683	33095	0.0639498	0.0508536	1.25753	Cluster-7410.118990;Cluster-7410.88661;Cluster-7410.83259;Cluster-7410.84714;Cluster-7410.12238;Cluster-7410.113163;Cluster-3715.0;Cluster-7410.114033;Cluster-7410.100549;Cluster-7410.13145;Cluster-7410.25132;Cluster-7410.31181;Cluster-7410.3343;Cluster-7410.121395;Cluster-7410.88602;Cluster-7410.100146;Cluster-7410.54629;Cluster-7410.30799;Cluster-7410.113581;Cluster-7410.116739;Cluster-7410.352…	Cluster-7410.118990;Cluster-7410.88661;Cluster-7410.83259;Cluster-7410.84714;Cluster-7410.12238;Cluster-7410.113163;Cluster-3715.0;Cluster-7410.114033;Cluster-7410.100549;Cluster-7410.13145;Cluster-7410.25132;Cluster-7410.31181;Cluster-7410.3343;Cluster-7410.121395;Cluster-7410.88602;Cluster-7410.100146;Cluster-7410.54629;Cluster-7410.30799;Cluster-7410.113581;Cluster-7410.116739;Cluster-7410.352…	0.0102871	0.176273	biological_process
GO:0019310	inositol catabolic process	3	1595	10	33095	0.00188088	0.00030216	6.22476	Cluster-7410.63943;Cluster-7410.83390;Cluster-7410.83391	Cluster-7410.63943;Cluster-7410.83390;Cluster-7410.83391	0.0103881	0.176273	biological_process
GO:0004970	ionotropic glutamate receptor activity	8	1905	60	37098	0.00419948	0.00161734	2.59654	Cluster-7410.26675;Cluster-7410.26674;Cluster-7410.19287;Cluster-7410.26673;Cluster-7410.108835;Cluster-7410.93522;Cluster-7410.110237;Cluster-7410.77609	Cluster-7410.26675;Cluster-7410.26674;Cluster-7410.19287;Cluster-7410.26673;Cluster-7410.108835;Cluster-7410.93522;Cluster-7410.110237;Cluster-7410.77609	0.0113107	0.172677	molecular_function
GO:0000148	1,3-beta-D-glucan synthase complex	5	990	31	22169	0.00505051	0.00139835	3.61176	Cluster-22537.0;Cluster-7410.71206;Cluster-7410.61456;Cluster-7410.12406;Cluster-7410.58549	Cluster-22537.0;Cluster-7410.71206;Cluster-7410.61456;Cluster-7410.12406;Cluster-7410.58549	0.0113629	0.338993	cellular_component
GO:0006804	obsolete peroxidase reaction	15	1595	162	33095	0.00940439	0.004895	1.92122	Cluster-7410.34220;Cluster-7410.33294;Cluster-7410.30892;Cluster-7410.88964;Cluster-7410.77482;Cluster-7410.30084;Cluster-7410.8210;Cluster-7410.62484;Cluster-7410.73866;Cluster-7410.119991;Cluster-7410.67800;Cluster-7410.46823;Cluster-7410.116592;Cluster-7410.87210;Cluster-7410.39529	Cluster-7410.34220;Cluster-7410.33294;Cluster-7410.30892;Cluster-7410.88964;Cluster-7410.77482;Cluster-7410.30084;Cluster-7410.8210;Cluster-7410.62484;Cluster-7410.73866;Cluster-7410.119991;Cluster-7410.67800;Cluster-7410.46823;Cluster-7410.116592;Cluster-7410.87210;Cluster-7410.39529	0.0118955	0.195735	biological_process
GO:0050664	oxidoreductase activity, acting on NAD(P)H, oxygen as acceptor	3	1905	10	37098	0.0015748	0.000269556	5.8422	Cluster-7410.77482;Cluster-7410.87210;Cluster-7410.119991	Cluster-7410.77482;Cluster-7410.87210;Cluster-7410.119991	0.0123575	0.176867	molecular_function
GO:0050113	inositol oxygenase activity	3	1905	10	37098	0.0015748	0.000269556	5.8422	Cluster-7410.63943;Cluster-7410.83390;Cluster-7410.83391	Cluster-7410.63943;Cluster-7410.83390;Cluster-7410.83391	0.0123575	0.176867	molecular_function
GO:0006855	drug transmembrane transport	12	1595	120	33095	0.00752351	0.00362593	2.07492	Cluster-7410.88603;Cluster-7410.12606;Cluster-7410.20579;Cluster-7410.31181;Cluster-7410.116040;Cluster-7410.50550;Cluster-7410.117751;Cluster-7410.31182;Cluster-7410.85678;Cluster-7410.5464;Cluster-7410.88602;Cluster-7410.100146	Cluster-7410.88603;Cluster-7410.12606;Cluster-7410.20579;Cluster-7410.31181;Cluster-7410.116040;Cluster-7410.50550;Cluster-7410.117751;Cluster-7410.31182;Cluster-7410.85678;Cluster-7410.5464;Cluster-7410.88602;Cluster-7410.100146	0.0131683	0.20266	biological_process
GO:0015893	drug transport	12	1595	120	33095	0.00752351	0.00362593	2.07492	Cluster-7410.88603;Cluster-7410.12606;Cluster-7410.20579;Cluster-7410.31181;Cluster-7410.116040;Cluster-7410.50550;Cluster-7410.117751;Cluster-7410.31182;Cluster-7410.85678;Cluster-7410.5464;Cluster-7410.88602;Cluster-7410.100146	Cluster-7410.88603;Cluster-7410.12606;Cluster-7410.20579;Cluster-7410.31181;Cluster-7410.116040;Cluster-7410.50550;Cluster-7410.117751;Cluster-7410.31182;Cluster-7410.85678;Cluster-7410.5464;Cluster-7410.88602;Cluster-7410.100146	0.0131683	0.20266	biological_process
GO:0006468	protein phosphorylation	120	1595	2039	33095	0.0752351	0.0616105	1.22114	Cluster-7410.100349;Cluster-7410.25988;Cluster-7410.114818;Cluster-7410.26176;Cluster-7410.104151;Cluster-7410.29015;Cluster-7410.34564;Cluster-7410.112213;Cluster-7410.49533;Cluster-7410.18632;Cluster-7410.114194;Cluster-7410.9953;Cluster-7410.8357;Cluster-7410.95269;Cluster-7410.44662;Cluster-7410.80154;Cluster-7410.12278;Cluster-7410.30892;Cluster-7410.45298;Cluster-7410.32139;Cluster-7410.988…	Cluster-7410.100349;Cluster-7410.25988;Cluster-7410.114818;Cluster-7410.26176;Cluster-7410.104151;Cluster-7410.29015;Cluster-7410.34564;Cluster-7410.112213;Cluster-7410.49533;Cluster-7410.18632;Cluster-7410.114194;Cluster-7410.9953;Cluster-7410.8357;Cluster-7410.95269;Cluster-7410.44662;Cluster-7410.80154;Cluster-7410.12278;Cluster-7410.30892;Cluster-7410.45298;Cluster-7410.32139;Cluster-7410.988…	0.013436	0.20266	biological_process
GO:0050660	flavin adenine dinucleotide binding	21	1905	242	37098	0.0110236	0.00652326	1.68989	Cluster-7410.46552;Cluster-7410.26021;Cluster-7410.87887;Cluster-7410.18084;Cluster-7410.18832;Cluster-7410.24148;Cluster-7410.11862;Cluster-7410.32179;Cluster-7410.69502;Cluster-7410.50197;Cluster-7410.76012;Cluster-7410.26009;Cluster-7410.34157;Cluster-7410.118704;Cluster-7410.76014;Cluster-7410.69503;Cluster-7410.50610;Cluster-7410.53384;Cluster-7410.19855;Cluster-7410.60558;Cluster-7410.76015	Cluster-7410.46552;Cluster-7410.26021;Cluster-7410.87887;Cluster-7410.18084;Cluster-7410.18832;Cluster-7410.24148;Cluster-7410.11862;Cluster-7410.32179;Cluster-7410.69502;Cluster-7410.50197;Cluster-7410.76012;Cluster-7410.26009;Cluster-7410.34157;Cluster-7410.118704;Cluster-7410.76014;Cluster-7410.69503;Cluster-7410.50610;Cluster-7410.53384;Cluster-7410.19855;Cluster-7410.60558;Cluster-7410.76015	0.013649	0.189431	molecular_function
GO:0003857	3-hydroxyacyl-CoA dehydrogenase activity	12	1905	114	37098	0.00629921	0.00307294	2.0499	Cluster-7410.76012;Cluster-27787.0;Cluster-7410.89757;Cluster-7410.32179;Cluster-7410.65430;Cluster-7410.33703;Cluster-7410.4372;Cluster-7410.122025;Cluster-7410.34523;Cluster-7410.122023;Cluster-7410.46171;Cluster-7410.76015	Cluster-7410.76012;Cluster-27787.0;Cluster-7410.89757;Cluster-7410.32179;Cluster-7410.65430;Cluster-7410.33703;Cluster-7410.4372;Cluster-7410.122025;Cluster-7410.34523;Cluster-7410.122023;Cluster-7410.46171;Cluster-7410.76015	0.0142679	0.192197	molecular_function
GO:0017177	glucosidase II complex	3	990	12	22169	0.0030303	0.000541296	5.59823	Cluster-7410.43298;Cluster-7410.83165;Cluster-7410.32282	Cluster-7410.43298;Cluster-7410.83165;Cluster-7410.32282	0.0144317	0.362093	cellular_component
GO:0006075	(1->3)-beta-D-glucan biosynthetic process	5	1595	31	33095	0.0031348	0.000936697	3.34665	Cluster-22537.0;Cluster-7410.71206;Cluster-7410.61456;Cluster-7410.12406;Cluster-7410.58549	Cluster-22537.0;Cluster-7410.71206;Cluster-7410.61456;Cluster-7410.12406;Cluster-7410.58549	0.0154356	0.225864	biological_process
GO:0006979	response to oxidative stress	15	1595	168	33095	0.00940439	0.0050763	1.85261	Cluster-7410.34220;Cluster-7410.33294;Cluster-7410.30892;Cluster-7410.88964;Cluster-7410.77482;Cluster-7410.30084;Cluster-7410.8210;Cluster-7410.62484;Cluster-7410.73866;Cluster-7410.119991;Cluster-7410.67800;Cluster-7410.46823;Cluster-7410.116592;Cluster-7410.87210;Cluster-7410.39529	Cluster-7410.34220;Cluster-7410.33294;Cluster-7410.30892;Cluster-7410.88964;Cluster-7410.77482;Cluster-7410.30084;Cluster-7410.8210;Cluster-7410.62484;Cluster-7410.73866;Cluster-7410.119991;Cluster-7410.67800;Cluster-7410.46823;Cluster-7410.116592;Cluster-7410.87210;Cluster-7410.39529	0.0161511	0.225864	biological_process
GO:0006568	tryptophan metabolic process	14	1595	153	33095	0.00877743	0.00462305	1.89862	Cluster-7410.76012;Cluster-27787.0;Cluster-7410.89757;Cluster-7410.24340;Cluster-7410.32179;Cluster-7410.65430;Cluster-7410.33703;Cluster-7410.34523;Cluster-7410.4372;Cluster-7410.122025;Cluster-7410.98505;Cluster-7410.122023;Cluster-7410.46171;Cluster-7410.76015	Cluster-7410.76012;Cluster-27787.0;Cluster-7410.89757;Cluster-7410.24340;Cluster-7410.32179;Cluster-7410.65430;Cluster-7410.33703;Cluster-7410.34523;Cluster-7410.4372;Cluster-7410.122025;Cluster-7410.98505;Cluster-7410.122023;Cluster-7410.46171;Cluster-7410.76015	0.0162223	0.225864	biological_process
GO:0006633	fatty acid biosynthetic process	19	1595	231	33095	0.0119122	0.00697991	1.70665	Cluster-7410.102124;Cluster-7410.30768;Cluster-7410.38732;Cluster-7410.31660;Cluster-27787.0;Cluster-7410.32179;Cluster-7410.65430;Cluster-7410.33703;Cluster-7410.103404;Cluster-7410.34523;Cluster-7410.64847;Cluster-7410.76012;Cluster-7410.89757;Cluster-7410.122023;Cluster-7410.46171;Cluster-7410.85962;Cluster-7410.4372;Cluster-7410.122025;Cluster-7410.76015	Cluster-7410.102124;Cluster-7410.30768;Cluster-7410.38732;Cluster-7410.31660;Cluster-27787.0;Cluster-7410.32179;Cluster-7410.65430;Cluster-7410.33703;Cluster-7410.103404;Cluster-7410.34523;Cluster-7410.64847;Cluster-7410.76012;Cluster-7410.89757;Cluster-7410.122023;Cluster-7410.46171;Cluster-7410.85962;Cluster-7410.4372;Cluster-7410.122025;Cluster-7410.76015	0.0167764	0.227739	biological_process
GO:0016157	sucrose synthase activity	4	1905	20	37098	0.00209974	0.000539113	3.8948	Cluster-7410.83074;Cluster-7410.113837;Cluster-7410.34218;Cluster-7410.11490	Cluster-7410.83074;Cluster-7410.113837;Cluster-7410.34218;Cluster-7410.11490	0.0173528	0.21839	molecular_function
GO:0015936	coenzyme A metabolic process	3	1595	12	33095	0.00188088	0.000362593	5.1873	Cluster-7410.81483;Cluster-7410.61309;Cluster-7410.59282	Cluster-7410.81483;Cluster-7410.61309;Cluster-7410.59282	0.0177206	0.23469	biological_process
GO:0016021	integral component of membrane	265	990	5302	22169	0.267677	0.239163	1.11922	Cluster-7410.34567;Cluster-7410.88661;Cluster-7410.98856;Cluster-42772.0;Cluster-7410.83259;Cluster-7410.84714;Cluster-7410.22557;Cluster-7410.3516;Cluster-7410.12238;Cluster-7410.45278;Cluster-7410.44969;Cluster-7410.113163;Cluster-33416.0;Cluster-7410.21383;Cluster-7410.22703;Cluster-3715.0;Cluster-7410.100549;Cluster-7410.84885;Cluster-7410.50763;Cluster-7410.17041;Cluster-7410.13145;Cluster-7…	Cluster-7410.34567;Cluster-7410.88661;Cluster-7410.98856;Cluster-42772.0;Cluster-7410.83259;Cluster-7410.84714;Cluster-7410.22557;Cluster-7410.3516;Cluster-7410.12238;Cluster-7410.45278;Cluster-7410.44969;Cluster-7410.113163;Cluster-33416.0;Cluster-7410.21383;Cluster-7410.22703;Cluster-3715.0;Cluster-7410.100549;Cluster-7410.84885;Cluster-7410.50763;Cluster-7410.17041;Cluster-7410.13145;Cluster-7…	0.018127	0.362093	cellular_component
GO:0012506	vesicle membrane	2	990	5	22169	0.0020202	0.00022554	8.95717	Cluster-7410.42246;Cluster-7410.57965	Cluster-7410.42246;Cluster-7410.57965	0.0182058	0.362093	cellular_component
GO:0004857	enzyme inhibitor activity	9	1905	78	37098	0.00472441	0.00210254	2.247	Cluster-7410.83794;Cluster-7410.55936;Cluster-7410.54366;Cluster-7410.3642;Cluster-7410.16983;Cluster-7410.103307;Cluster-7410.54365;Cluster-7410.113314;Cluster-7410.8575	Cluster-7410.83794;Cluster-7410.55936;Cluster-7410.54366;Cluster-7410.3642;Cluster-7410.16983;Cluster-7410.103307;Cluster-7410.54365;Cluster-7410.113314;Cluster-7410.8575	0.0183564	0.21839	molecular_function
GO:0016620	oxidoreductase activity, acting on the aldehyde or oxo group of donors, NAD or NADP as acceptor	9	1905	78	37098	0.00472441	0.00210254	2.247	Cluster-7410.66511;Cluster-7410.77398;Cluster-7410.97340;Cluster-7410.4575;Cluster-7410.67265;Cluster-7410.97335;Cluster-7410.85661;Cluster-7410.86123;Cluster-7410.97339	Cluster-7410.66511;Cluster-7410.77398;Cluster-7410.97340;Cluster-7410.4575;Cluster-7410.67265;Cluster-7410.97335;Cluster-7410.85661;Cluster-7410.86123;Cluster-7410.97339	0.0183564	0.21839	molecular_function
GO:0016788	hydrolase activity, acting on ester bonds	23	1905	280	37098	0.0120735	0.00754758	1.59965	Cluster-7410.45517;Cluster-7410.36434;Cluster-7410.32004;Cluster-7410.35070;Cluster-7410.71905;Cluster-7410.9805;Cluster-7410.93910;Cluster-7410.114401;Cluster-7410.31980;Cluster-7410.9806;Cluster-41897.0;Cluster-7410.20223;Cluster-7410.20468;Cluster-7410.39904;Cluster-7410.66147;Cluster-7410.101963;Cluster-7410.12544;Cluster-7410.22726;Cluster-7410.54177;Cluster-7410.20467;Cluster-7410.11454;Clu…	Cluster-7410.45517;Cluster-7410.36434;Cluster-7410.32004;Cluster-7410.35070;Cluster-7410.71905;Cluster-7410.9805;Cluster-7410.93910;Cluster-7410.114401;Cluster-7410.31980;Cluster-7410.9806;Cluster-41897.0;Cluster-7410.20223;Cluster-7410.20468;Cluster-7410.39904;Cluster-7410.66147;Cluster-7410.101963;Cluster-7410.12544;Cluster-7410.22726;Cluster-7410.54177;Cluster-7410.20467;Cluster-7410.11454;Clu…	0.0185352	0.21839	molecular_function
GO:0035434	copper ion transmembrane transport	4	1595	22	33095	0.00250784	0.000664753	3.77258	Cluster-7410.31181;Cluster-7410.86993;Cluster-7410.15143;Cluster-7410.7418	Cluster-7410.31181;Cluster-7410.86993;Cluster-7410.15143;Cluster-7410.7418	0.0196156	0.253602	biological_process
GO:0003843	1,3-beta-D-glucan synthase activity	5	1905	31	37098	0.00262467	0.000835625	3.14097	Cluster-22537.0;Cluster-7410.71206;Cluster-7410.61456;Cluster-7410.12406;Cluster-7410.58549	Cluster-22537.0;Cluster-7410.71206;Cluster-7410.61456;Cluster-7410.12406;Cluster-7410.58549	0.0198	0.21839	molecular_function
GO:0015238	drug transmembrane transporter activity	12	1905	120	37098	0.00629921	0.00323468	1.9474	Cluster-7410.88603;Cluster-7410.12606;Cluster-7410.20579;Cluster-7410.31181;Cluster-7410.116040;Cluster-7410.50550;Cluster-7410.117751;Cluster-7410.31182;Cluster-7410.85678;Cluster-7410.5464;Cluster-7410.88602;Cluster-7410.100146	Cluster-7410.88603;Cluster-7410.12606;Cluster-7410.20579;Cluster-7410.31181;Cluster-7410.116040;Cluster-7410.50550;Cluster-7410.117751;Cluster-7410.31182;Cluster-7410.85678;Cluster-7410.5464;Cluster-7410.88602;Cluster-7410.100146	0.0206376	0.21839	molecular_function
GO:0004564	beta-fructofuranosidase activity	3	1905	12	37098	0.0015748	0.000323468	4.8685	Cluster-7410.43298;Cluster-7410.83165;Cluster-7410.32282	Cluster-7410.43298;Cluster-7410.83165;Cluster-7410.32282	0.0209807	0.21839	molecular_function
GO:0004575	sucrose alpha-glucosidase activity	3	1905	12	37098	0.0015748	0.000323468	4.8685	Cluster-7410.43298;Cluster-7410.83165;Cluster-7410.32282	Cluster-7410.43298;Cluster-7410.83165;Cluster-7410.32282	0.0209807	0.21839	molecular_function
GO:0045300	acyl-[acyl-carrier-protein] desaturase activity	3	1905	12	37098	0.0015748	0.000323468	4.8685	Cluster-7410.105974;Cluster-7410.59007;Cluster-20369.0	Cluster-7410.105974;Cluster-7410.59007;Cluster-20369.0	0.0209807	0.21839	molecular_function
GO:0004420	hydroxymethylglutaryl-CoA reductase (NADPH) activity	3	1905	12	37098	0.0015748	0.000323468	4.8685	Cluster-7410.81483;Cluster-7410.61309;Cluster-7410.59282	Cluster-7410.81483;Cluster-7410.61309;Cluster-7410.59282	0.0209807	0.21839	molecular_function
GO:0006574	valine catabolic process	12	1595	129	33095	0.00752351	0.00389787	1.93016	Cluster-7410.76012;Cluster-27787.0;Cluster-7410.89757;Cluster-7410.32179;Cluster-7410.65430;Cluster-7410.33703;Cluster-7410.4372;Cluster-7410.122025;Cluster-7410.34523;Cluster-7410.122023;Cluster-7410.46171;Cluster-7410.76015	Cluster-7410.76012;Cluster-27787.0;Cluster-7410.89757;Cluster-7410.32179;Cluster-7410.65430;Cluster-7410.33703;Cluster-7410.4372;Cluster-7410.122025;Cluster-7410.34523;Cluster-7410.122023;Cluster-7410.46171;Cluster-7410.76015	0.0221299	0.262348	biological_process
GO:0006550	isoleucine catabolic process	12	1595	129	33095	0.00752351	0.00389787	1.93016	Cluster-7410.76012;Cluster-27787.0;Cluster-7410.89757;Cluster-7410.32179;Cluster-7410.65430;Cluster-7410.33703;Cluster-7410.4372;Cluster-7410.122025;Cluster-7410.34523;Cluster-7410.122023;Cluster-7410.46171;Cluster-7410.76015	Cluster-7410.76012;Cluster-27787.0;Cluster-7410.89757;Cluster-7410.32179;Cluster-7410.65430;Cluster-7410.33703;Cluster-7410.4372;Cluster-7410.122025;Cluster-7410.34523;Cluster-7410.122023;Cluster-7410.46171;Cluster-7410.76015	0.0221299	0.262348	biological_process
GO:0006552	leucine catabolic process	12	1595	129	33095	0.00752351	0.00389787	1.93016	Cluster-7410.76012;Cluster-27787.0;Cluster-7410.89757;Cluster-7410.32179;Cluster-7410.65430;Cluster-7410.33703;Cluster-7410.4372;Cluster-7410.122025;Cluster-7410.34523;Cluster-7410.122023;Cluster-7410.46171;Cluster-7410.76015	Cluster-7410.76012;Cluster-27787.0;Cluster-7410.89757;Cluster-7410.32179;Cluster-7410.65430;Cluster-7410.33703;Cluster-7410.4372;Cluster-7410.122025;Cluster-7410.34523;Cluster-7410.122023;Cluster-7410.46171;Cluster-7410.76015	0.0221299	0.262348	biological_process
GO:0019482	beta-alanine metabolic process	3	1595	13	33095	0.00188088	0.000392809	4.78828	Cluster-7410.38732;Cluster-7410.102124;Cluster-20940.0	Cluster-7410.38732;Cluster-7410.102124;Cluster-20940.0	0.0222247	0.262348	biological_process
GO:0015858	nucleoside transport	4	1595	23	33095	0.00250784	0.000694969	3.60856	Cluster-7410.121395;Cluster-7410.97421;Cluster-7410.118566;Cluster-7410.10791	Cluster-7410.121395;Cluster-7410.97421;Cluster-7410.118566;Cluster-7410.10791	0.022861	0.264117	biological_process
GO:0050080	malonyl-CoA decarboxylase activity	2	1905	5	37098	0.00104987	0.000134778	7.78961	Cluster-7410.38732;Cluster-7410.102124	Cluster-7410.38732;Cluster-7410.102124	0.0237541	0.230521	molecular_function
GO:0018492	carbon-monoxide dehydrogenase (acceptor) activity	2	1905	5	37098	0.00104987	0.000134778	7.78961	Cluster-7410.86272;Cluster-7410.113678	Cluster-7410.86272;Cluster-7410.113678	0.0237541	0.230521	molecular_function
GO:0005375	copper ion transmembrane transporter activity	4	1905	22	37098	0.00209974	0.000593024	3.54073	Cluster-7410.31181;Cluster-7410.86993;Cluster-7410.15143;Cluster-7410.7418	Cluster-7410.31181;Cluster-7410.86993;Cluster-7410.15143;Cluster-7410.7418	0.0241594	0.230521	molecular_function
GO:0005234	extracellular-glutamate-gated ion channel activity	4	1905	22	37098	0.00209974	0.000593024	3.54073	Cluster-7410.108835;Cluster-7410.26674;Cluster-7410.93522;Cluster-7410.110237	Cluster-7410.108835;Cluster-7410.26674;Cluster-7410.93522;Cluster-7410.110237	0.0241594	0.230521	molecular_function
GO:0003700	transcription factor activity, sequence-specific DNA binding	89	1905	1406	37098	0.0467192	0.0378996	1.23271	Cluster-7410.17450;Cluster-7410.9877;Cluster-7410.43765;Cluster-7410.108260;Cluster-7410.24253;Cluster-42549.0;Cluster-7410.40386;Cluster-7410.94408;Cluster-7410.19720;Cluster-7410.24340;Cluster-7410.30045;Cluster-7410.11639;Cluster-7410.116739;Cluster-7410.35873;Cluster-7410.18473;Cluster-7410.8734;Cluster-7410.69537;Cluster-7410.61413;Cluster-7410.22747;Cluster-7410.111843;Cluster-14443.0;Clust…	Cluster-7410.17450;Cluster-7410.9877;Cluster-7410.43765;Cluster-7410.108260;Cluster-7410.24253;Cluster-42549.0;Cluster-7410.40386;Cluster-7410.94408;Cluster-7410.19720;Cluster-7410.24340;Cluster-7410.30045;Cluster-7410.11639;Cluster-7410.116739;Cluster-7410.35873;Cluster-7410.18473;Cluster-7410.8734;Cluster-7410.69537;Cluster-7410.61413;Cluster-7410.22747;Cluster-7410.111843;Cluster-14443.0;Clust…	0.0248982	0.232722	molecular_function
GO:0015994	chlorophyll metabolic process	12	1595	132	33095	0.00752351	0.00398852	1.88629	Cluster-7410.106368;Cluster-7410.7296;Cluster-7410.41943;Cluster-7410.36717;Cluster-7410.36718;Cluster-7410.90553;Cluster-7410.36007;Cluster-7410.73656;Cluster-7410.37963;Cluster-7410.115643;Cluster-7410.106371;Cluster-14443.0	Cluster-7410.106368;Cluster-7410.7296;Cluster-7410.41943;Cluster-7410.36717;Cluster-7410.36718;Cluster-7410.90553;Cluster-7410.36007;Cluster-7410.73656;Cluster-7410.37963;Cluster-7410.115643;Cluster-7410.106371;Cluster-14443.0	0.0259381	0.290574	biological_process
GO:0006537	glutamate biosynthetic process	4	1595	24	33095	0.00250784	0.000725185	3.4582	Cluster-7410.59972;Cluster-7410.90979;Cluster-7410.87887;Cluster-7410.72379	Cluster-7410.59972;Cluster-7410.90979;Cluster-7410.87887;Cluster-7410.72379	0.0264135	0.290574	biological_process
GO:0044284	mitochondrial crista junction	3	990	15	22169	0.0030303	0.000676621	4.47859	Cluster-7410.29403;Cluster-7410.9727;Cluster-7410.118148	Cluster-7410.29403;Cluster-7410.9727;Cluster-7410.118148	0.0270214	0.429293	cellular_component
GO:0061617	MICOS complex	3	990	15	22169	0.0030303	0.000676621	4.47859	Cluster-7410.29403;Cluster-7410.9727;Cluster-7410.118148	Cluster-7410.29403;Cluster-7410.9727;Cluster-7410.118148	0.0270214	0.429293	cellular_component
GO:0015706	nitrate transport	3	1595	14	33095	0.00188088	0.000423025	4.44626	Cluster-7410.89095;Cluster-7410.88194;Cluster-7410.118949	Cluster-7410.89095;Cluster-7410.88194;Cluster-7410.118949	0.0272915	0.290574	biological_process
GO:0010167	response to nitrate	3	1595	14	33095	0.00188088	0.000423025	4.44626	Cluster-7410.89095;Cluster-7410.88194;Cluster-7410.118949	Cluster-7410.89095;Cluster-7410.88194;Cluster-7410.118949	0.0272915	0.290574	biological_process
GO:0016616	oxidoreductase activity, acting on the CH-OH group of donors, NAD or NADP as acceptor	21	1905	260	37098	0.0110236	0.00700846	1.5729	Cluster-7410.93100;Cluster-7410.55351;Cluster-7513.0;Cluster-7410.93875;Cluster-7410.93876;Cluster-7410.97340;Cluster-7410.4575;Cluster-7410.54967;Cluster-7410.102113;Cluster-7410.62941;Cluster-7410.76012;Cluster-7410.99155;Cluster-7410.122023;Cluster-7410.48906;Cluster-7410.107484;Cluster-7410.54315;Cluster-7410.115831;Cluster-7410.122025;Cluster-7410.9670;Cluster-7410.88580;Cluster-7410.76015	Cluster-7410.93100;Cluster-7410.55351;Cluster-7513.0;Cluster-7410.93875;Cluster-7410.93876;Cluster-7410.97340;Cluster-7410.4575;Cluster-7410.54967;Cluster-7410.102113;Cluster-7410.62941;Cluster-7410.76012;Cluster-7410.99155;Cluster-7410.122023;Cluster-7410.48906;Cluster-7410.107484;Cluster-7410.54315;Cluster-7410.115831;Cluster-7410.122025;Cluster-7410.9670;Cluster-7410.88580;Cluster-7410.76015	0.0277473	0.252237	molecular_function
GO:0006508	proteolysis	76	1595	1263	33095	0.0476489	0.0381629	1.24857	Cluster-7410.10502;Cluster-7410.76297;Cluster-7410.62857;Cluster-7410.98506;Cluster-7410.75588;Cluster-7410.117002;Cluster-7410.100901;Cluster-7410.93814;Cluster-7410.31717;Cluster-7410.61450;Cluster-7410.71674;Cluster-7410.59638;Cluster-7410.93908;Cluster-7410.79175;Cluster-7410.36822;Cluster-7410.58176;Cluster-7410.105515;Cluster-7410.6572;Cluster-7410.78785;Cluster-7410.72009;Cluster-7410.6663…	Cluster-7410.10502;Cluster-7410.76297;Cluster-7410.62857;Cluster-7410.98506;Cluster-7410.75588;Cluster-7410.117002;Cluster-7410.100901;Cluster-7410.93814;Cluster-7410.31717;Cluster-7410.61450;Cluster-7410.71674;Cluster-7410.59638;Cluster-7410.93908;Cluster-7410.79175;Cluster-7410.36822;Cluster-7410.58176;Cluster-7410.105515;Cluster-7410.6572;Cluster-7410.78785;Cluster-7410.72009;Cluster-7410.6663…	0.0278981	0.291321	biological_process
GO:0005337	nucleoside transmembrane transporter activity	4	1905	23	37098	0.00209974	0.00061998	3.38679	Cluster-7410.121395;Cluster-7410.97421;Cluster-7410.118566;Cluster-7410.10791	Cluster-7410.121395;Cluster-7410.97421;Cluster-7410.118566;Cluster-7410.10791	0.0280876	0.252237	molecular_function
GO:0012511	monolayer-surrounded lipid storage body	5	990	39	22169	0.00505051	0.00175921	2.87089	Cluster-7410.68959;Cluster-7410.92721;Cluster-7410.92720;Cluster-7410.63907;Cluster-7410.65967	Cluster-7410.68959;Cluster-7410.92721;Cluster-7410.92720;Cluster-7410.63907;Cluster-7410.65967	0.0287794	0.429293	cellular_component
GO:0006012	galactose metabolic process	10	1595	105	33095	0.00626959	0.00317268	1.97612	Cluster-7410.43298;Cluster-7410.53464;Cluster-7410.106713;Cluster-7410.94655;Cluster-7410.83165;Cluster-7410.100562;Cluster-7410.113212;Cluster-7410.59155;Cluster-7410.85491;Cluster-7410.32282	Cluster-7410.43298;Cluster-7410.53464;Cluster-7410.106713;Cluster-7410.94655;Cluster-7410.83165;Cluster-7410.100562;Cluster-7410.113212;Cluster-7410.59155;Cluster-7410.85491;Cluster-7410.32282	0.03022	0.309612	biological_process
GO:0000902	cell morphogenesis	7	1595	63	33095	0.00438871	0.00190361	2.30547	Cluster-7410.84792;Cluster-7410.65133;Cluster-17973.0;Cluster-7410.83273;Cluster-7410.80360;Cluster-7410.9429;Cluster-7410.36250	Cluster-7410.84792;Cluster-7410.65133;Cluster-17973.0;Cluster-7410.83273;Cluster-7410.80360;Cluster-7410.9429;Cluster-7410.36250	0.0314623	0.31637	biological_process
GO:0015930	glutamate synthase activity	4	1905	24	37098	0.00209974	0.000646935	3.24567	Cluster-7410.59972;Cluster-7410.90979;Cluster-7410.87887;Cluster-7410.72379	Cluster-7410.59972;Cluster-7410.90979;Cluster-7410.87887;Cluster-7410.72379	0.0323734	0.285135	molecular_function
GO:0007205	protein kinase C-activating G-protein coupled receptor signaling pathway	3	1595	15	33095	0.00188088	0.000453241	4.14984	Cluster-7410.104223;Cluster-7410.104222;Cluster-7410.24081	Cluster-7410.104223;Cluster-7410.104222;Cluster-7410.24081	0.0329184	0.31919	biological_process
GO:0042407	cristae formation	3	1595	15	33095	0.00188088	0.000453241	4.14984	Cluster-7410.29403;Cluster-7410.9727;Cluster-7410.118148	Cluster-7410.29403;Cluster-7410.9727;Cluster-7410.118148	0.0329184	0.31919	biological_process
GO:0019643	reductive tricarboxylic acid cycle	5	1595	38	33095	0.0031348	0.00114821	2.73016	Cluster-7410.116038;Cluster-7410.65857;Cluster-7410.116071;Cluster-7410.62565;Cluster-7410.55555	Cluster-7410.116038;Cluster-7410.65857;Cluster-7410.116071;Cluster-7410.62565;Cluster-7410.55555	0.034638	0.329973	biological_process
GO:0016881	acid-amino acid ligase activity	5	1905	36	37098	0.00262467	0.000970403	2.70472	Cluster-4096.0;Cluster-7410.115255;Cluster-41260.0;Cluster-7410.11454;Cluster-7410.20149	Cluster-4096.0;Cluster-7410.115255;Cluster-41260.0;Cluster-7410.11454;Cluster-7410.20149	0.0356353	0.307286	molecular_function
GO:0030119	AP-type membrane coat adaptor complex	2	990	7	22169	0.0020202	0.000315756	6.39798	Cluster-7410.88642;Cluster-7410.103743	Cluster-7410.88642;Cluster-7410.103743	0.0360234	0.496015	cellular_component
GO:0030247	polysaccharide binding	7	1905	61	37098	0.00367454	0.00164429	2.23472	Cluster-7410.19573;Cluster-7410.114186;Cluster-4096.0;Cluster-7410.19778;Cluster-7410.27744;Cluster-7410.114190;Cluster-7410.47024	Cluster-7410.19573;Cluster-7410.114186;Cluster-4096.0;Cluster-7410.19778;Cluster-7410.27744;Cluster-7410.114190;Cluster-7410.47024	0.0362302	0.307286	molecular_function
GO:0016624	oxidoreductase activity, acting on the aldehyde or oxo group of donors, disulfide as acceptor	4	1905	25	37098	0.00209974	0.000673891	3.11584	Cluster-7410.85990;Cluster-7410.113297;Cluster-7410.85989;Cluster-7410.113296	Cluster-7410.85990;Cluster-7410.113297;Cluster-7410.85989;Cluster-7410.113296	0.0370202	0.308278	molecular_function
GO:0008236	serine-type peptidase activity	12	1905	132	37098	0.00629921	0.00355814	1.77037	Cluster-7410.31980;Cluster-7410.98100;Cluster-7410.27594;Cluster-7410.116358;Cluster-7410.117002;Cluster-7410.31694;Cluster-7410.20223;Cluster-7410.36007;Cluster-7410.93908;Cluster-40023.0;Cluster-7410.79175;Cluster-7410.93910	Cluster-7410.31980;Cluster-7410.98100;Cluster-7410.27594;Cluster-7410.116358;Cluster-7410.117002;Cluster-7410.31694;Cluster-7410.20223;Cluster-7410.36007;Cluster-7410.93908;Cluster-40023.0;Cluster-7410.79175;Cluster-7410.93910	0.0393436	0.321775	molecular_function
GO:0045747	positive regulation of Notch signaling pathway	2	1595	7	33095	0.00125392	0.000211512	5.92835	Cluster-7410.116612;Cluster-7410.28389	Cluster-7410.116612;Cluster-7410.28389	0.0414692	0.381657	biological_process
GO:0016197	endosomal transport	2	1595	7	33095	0.00125392	0.000211512	5.92835	Cluster-7410.88642;Cluster-7410.103743	Cluster-7410.88642;Cluster-7410.103743	0.0414692	0.381657	biological_process
GO:0016798	hydrolase activity, acting on glycosyl bonds	4	1905	26	37098	0.00209974	0.000700846	2.996	Cluster-7410.11564;Cluster-7410.27831;Cluster-7410.79909;Cluster-7410.8928	Cluster-7410.11564;Cluster-7410.27831;Cluster-7410.79909;Cluster-7410.8928	0.04203	0.331892	molecular_function
GO:0005544	calcium-dependent phospholipid binding	4	1905	26	37098	0.00209974	0.000700846	2.996	Cluster-7410.29459;Cluster-21134.0;Cluster-7410.117325;Cluster-7410.17869	Cluster-7410.29459;Cluster-21134.0;Cluster-7410.117325;Cluster-7410.17869	0.04203	0.331892	molecular_function
GO:0009317	acetyl-CoA carboxylase complex	3	990	18	22169	0.0030303	0.000811945	3.73215	Cluster-7410.85962;Cluster-7410.64847;Cluster-7410.31660	Cluster-7410.85962;Cluster-7410.64847;Cluster-7410.31660	0.0439058	0.556469	cellular_component
GO:0046486	glycerolipid metabolic process	14	1595	175	33095	0.00877743	0.00528781	1.65994	Cluster-7410.85491;Cluster-7410.53464;Cluster-7410.104222;Cluster-7410.35485;Cluster-7410.106713;Cluster-7410.94655;Cluster-7410.104223;Cluster-7410.10719;Cluster-7410.100562;Cluster-7410.35477;Cluster-7410.113212;Cluster-7410.59155;Cluster-7410.24081;Cluster-7410.39552	Cluster-7410.85491;Cluster-7410.53464;Cluster-7410.104222;Cluster-7410.35485;Cluster-7410.106713;Cluster-7410.94655;Cluster-7410.104223;Cluster-7410.10719;Cluster-7410.100562;Cluster-7410.35477;Cluster-7410.113212;Cluster-7410.59155;Cluster-7410.24081;Cluster-7410.39552	0.0441678	0.399719	biological_process
GO:0004672	protein kinase activity	118	1905	1969	37098	0.0619423	0.0530756	1.16706	Cluster-7410.100349;Cluster-7410.25988;Cluster-7410.114818;Cluster-7410.26176;Cluster-7410.104151;Cluster-7410.29015;Cluster-7410.34564;Cluster-7410.112213;Cluster-7410.49533;Cluster-7410.18632;Cluster-7410.114194;Cluster-7410.9953;Cluster-7410.8357;Cluster-7410.95269;Cluster-7410.44662;Cluster-7410.80154;Cluster-7410.12278;Cluster-7410.30892;Cluster-7410.45298;Cluster-7410.32139;Cluster-7410.988…	Cluster-7410.100349;Cluster-7410.25988;Cluster-7410.114818;Cluster-7410.26176;Cluster-7410.104151;Cluster-7410.29015;Cluster-7410.34564;Cluster-7410.112213;Cluster-7410.49533;Cluster-7410.18632;Cluster-7410.114194;Cluster-7410.9953;Cluster-7410.8357;Cluster-7410.95269;Cluster-7410.44662;Cluster-7410.80154;Cluster-7410.12278;Cluster-7410.30892;Cluster-7410.45298;Cluster-7410.32139;Cluster-7410.988…	0.0450719	0.34988	molecular_function
GO:0005823	central plaque of spindle pole body	2	990	8	22169	0.0020202	0.000360864	5.59823	Cluster-7410.113210;Cluster-7410.97352	Cluster-7410.113210;Cluster-7410.97352	0.0466314	0.556469	cellular_component
GO:0051287	NAD binding	21	1905	277	37098	0.0110236	0.00746671	1.47637	Cluster-7410.97335;Cluster-7410.63118;Cluster-7410.93875;Cluster-7410.47297;Cluster-7410.93876;Cluster-7410.97340;Cluster-7410.4575;Cluster-7410.44359;Cluster-7410.51921;Cluster-21440.0;Cluster-7410.76012;Cluster-7410.89757;Cluster-7410.46171;Cluster-7410.107484;Cluster-7410.66511;Cluster-7410.4372;Cluster-7410.122025;Cluster-7410.80060;Cluster-7410.88580;Cluster-7410.76015;Cluster-7410.97339	Cluster-7410.97335;Cluster-7410.63118;Cluster-7410.93875;Cluster-7410.47297;Cluster-7410.93876;Cluster-7410.97340;Cluster-7410.4575;Cluster-7410.44359;Cluster-7410.51921;Cluster-21440.0;Cluster-7410.76012;Cluster-7410.89757;Cluster-7410.46171;Cluster-7410.107484;Cluster-7410.66511;Cluster-7410.4372;Cluster-7410.122025;Cluster-7410.80060;Cluster-7410.88580;Cluster-7410.76015;Cluster-7410.97339	0.0492652	0.376058	molecular_function
GO:0009073	aromatic amino acid family biosynthetic process	3	1595	18	33095	0.00188088	0.000543889	3.4582	Cluster-7410.101879;Cluster-7410.101878;Cluster-7410.107074	Cluster-7410.101879;Cluster-7410.101878;Cluster-7410.107074	0.0530741	0.447257	biological_process
GO:0080009	mRNA methylation	2	1595	8	33095	0.00125392	0.000241728	5.1873	Cluster-7410.45009;Cluster-7410.95654	Cluster-7410.45009;Cluster-7410.95654	0.0535549	0.447257	biological_process
GO:0090305	nucleic acid phosphodiester bond hydrolysis	2	1595	8	33095	0.00125392	0.000241728	5.1873	Cluster-7410.53761;Cluster-7410.15117	Cluster-7410.53761;Cluster-7410.15117	0.0535549	0.447257	biological_process
GO:0030418	nicotianamine biosynthetic process	2	1595	8	33095	0.00125392	0.000241728	5.1873	Cluster-7410.105165;Cluster-7410.12164	Cluster-7410.105165;Cluster-7410.12164	0.0535549	0.447257	biological_process
GO:0016051	carbohydrate biosynthetic process	2	1595	8	33095	0.00125392	0.000241728	5.1873	Cluster-7410.95542;Cluster-7410.112209	Cluster-7410.95542;Cluster-7410.112209	0.0535549	0.447257	biological_process
GO:0006825	copper ion transport	4	1595	30	33095	0.00250784	0.000906481	2.76656	Cluster-7410.31181;Cluster-7410.86993;Cluster-7410.15143;Cluster-7410.7418	Cluster-7410.31181;Cluster-7410.86993;Cluster-7410.15143;Cluster-7410.7418	0.0543627	0.447257	biological_process
GO:0005496	steroid binding	7	1905	67	37098	0.00367454	0.00180603	2.0346	Cluster-7410.43298;Cluster-7410.103225;Cluster-7410.41890;Cluster-7410.98078;Cluster-7410.52177;Cluster-7410.52176;Cluster-7410.101495	Cluster-7410.43298;Cluster-7410.103225;Cluster-7410.41890;Cluster-7410.98078;Cluster-7410.52177;Cluster-7410.52176;Cluster-7410.101495	0.0556665	0.413137	molecular_function
GO:0005215	transporter activity	35	1905	514	37098	0.0183727	0.0138552	1.32605	Cluster-7410.95222;Cluster-7410.100550;Cluster-7410.115750;Cluster-7410.118990;Cluster-7410.83259;Cluster-7410.84714;Cluster-7410.12238;Cluster-7410.106492;Cluster-7410.100549;Cluster-7410.10859;Cluster-7410.25132;Cluster-7410.26675;Cluster-7410.88846;Cluster-42689.0;Cluster-7410.7179;Cluster-7410.113700;Cluster-7410.21261;Cluster-7410.105624;Cluster-31885.0;Cluster-7410.113699;Cluster-7410.33675…	Cluster-7410.95222;Cluster-7410.100550;Cluster-7410.115750;Cluster-7410.118990;Cluster-7410.83259;Cluster-7410.84714;Cluster-7410.12238;Cluster-7410.106492;Cluster-7410.100549;Cluster-7410.10859;Cluster-7410.25132;Cluster-7410.26675;Cluster-7410.88846;Cluster-42689.0;Cluster-7410.7179;Cluster-7410.113700;Cluster-7410.21261;Cluster-7410.105624;Cluster-31885.0;Cluster-7410.113699;Cluster-7410.33675…	0.0559269	0.413137	molecular_function
GO:0009341	beta-galactosidase complex	5	990	47	22169	0.00505051	0.00212008	2.38223	Cluster-7410.53464;Cluster-7410.106713;Cluster-7410.94655;Cluster-7410.100562;Cluster-7410.85491	Cluster-7410.53464;Cluster-7410.106713;Cluster-7410.94655;Cluster-7410.100562;Cluster-7410.85491	0.0575029	0.643314	cellular_component
GO:0030410	nicotianamine synthase activity	2	1905	8	37098	0.00104987	0.000215645	4.8685	Cluster-7410.105165;Cluster-7410.12164	Cluster-7410.105165;Cluster-7410.12164	0.0600317	0.422992	molecular_function
GO:0008174	mRNA methyltransferase activity	2	1905	8	37098	0.00104987	0.000215645	4.8685	Cluster-7410.45009;Cluster-7410.95654	Cluster-7410.45009;Cluster-7410.95654	0.0600317	0.422992	molecular_function
GO:0004557	alpha-galactosidase activity	2	1905	8	37098	0.00104987	0.000215645	4.8685	Cluster-7410.113212;Cluster-7410.59155	Cluster-7410.113212;Cluster-7410.59155	0.0600317	0.422992	molecular_function
GO:0006438	valyl-tRNA aminoacylation	3	1595	19	33095	0.00188088	0.000574105	3.27619	Cluster-7410.77609;Cluster-7410.60315;Cluster-7410.77610	Cluster-7410.77609;Cluster-7410.60315;Cluster-7410.77610	0.0608407	0.49277	biological_process
GO:0004930	G-protein coupled receptor activity	13	1905	157	37098	0.00682415	0.00423203	1.6125	Cluster-7410.90277;Cluster-7410.34567;Cluster-7410.41463;Cluster-40461.0;Cluster-7410.113733;Cluster-7410.12238;Cluster-7410.115962;Cluster-7410.30539;Cluster-7410.61133;Cluster-7410.11269;Cluster-7410.33457;Cluster-7410.101238;Cluster-7410.87969	Cluster-7410.90277;Cluster-7410.34567;Cluster-7410.41463;Cluster-40461.0;Cluster-7410.113733;Cluster-7410.12238;Cluster-7410.115962;Cluster-7410.30539;Cluster-7410.61133;Cluster-7410.11269;Cluster-7410.33457;Cluster-7410.101238;Cluster-7410.87969	0.061312	0.423656	molecular_function
GO:0019521	D-gluconate metabolic process	7	1595	73	33095	0.00438871	0.00220577	1.98965	Cluster-7410.96783;Cluster-7410.107484;Cluster-7410.89757;Cluster-7410.93876;Cluster-7410.65430;Cluster-7410.46171;Cluster-7410.63118	Cluster-7410.96783;Cluster-7410.107484;Cluster-7410.89757;Cluster-7410.93876;Cluster-7410.65430;Cluster-7410.46171;Cluster-7410.63118	0.0617096	0.49277	biological_process
GO:0003989	acetyl-CoA carboxylase activity	3	1905	18	37098	0.0015748	0.000485201	3.24567	Cluster-7410.85962;Cluster-7410.64847;Cluster-7410.31660	Cluster-7410.85962;Cluster-7410.64847;Cluster-7410.31660	0.0619758	0.423656	molecular_function
GO:0030521	androgen receptor signaling pathway	6	1595	59	33095	0.00376176	0.00178275	2.11009	Cluster-7410.43298;Cluster-7410.103225;Cluster-7410.41890;Cluster-7410.98078;Cluster-7410.52177;Cluster-7410.101495	Cluster-7410.43298;Cluster-7410.103225;Cluster-7410.41890;Cluster-7410.98078;Cluster-7410.52177;Cluster-7410.101495	0.0639854	0.497628	biological_process
GO:0030127	COPII vesicle coat	6	990	64	22169	0.00606061	0.00288691	2.09934	Cluster-7410.6238;Cluster-28208.0;Cluster-7410.59514;Cluster-7410.111693;Cluster-7410.15117;Cluster-7410.6833	Cluster-7410.6238;Cluster-28208.0;Cluster-7410.59514;Cluster-7410.111693;Cluster-7410.15117;Cluster-7410.6833	0.0655398	0.690096	cellular_component
GO:0008483	transaminase activity	4	1905	30	37098	0.00209974	0.000808669	2.59654	Cluster-7410.4340;Cluster-7410.6674;Cluster-7410.43699;Cluster-7410.53965	Cluster-7410.4340;Cluster-7410.6674;Cluster-7410.43699;Cluster-7410.53965	0.0656784	0.442363	molecular_function
GO:0018298	protein-chromophore linkage	2	1595	9	33095	0.00125392	0.000271944	4.61094	Cluster-7410.115215;Cluster-38710.0	Cluster-7410.115215;Cluster-38710.0	0.0667021	0.497628	biological_process
GO:0000724	double-strand break repair via homologous recombination	2	1595	9	33095	0.00125392	0.000271944	4.61094	Cluster-7410.88642;Cluster-7410.103743	Cluster-7410.88642;Cluster-7410.103743	0.0667021	0.497628	biological_process
GO:0006274	DNA replication termination	2	1595	9	33095	0.00125392	0.000271944	4.61094	Cluster-7410.2680;Cluster-7410.54442	Cluster-7410.2680;Cluster-7410.54442	0.0667021	0.497628	biological_process
GO:0006338	chromatin remodeling	9	1595	105	33095	0.00564263	0.00317268	1.7785	Cluster-7410.9997;Cluster-7410.11061;Cluster-7410.11272;Cluster-7410.24478;Cluster-7410.52147;Cluster-7410.56491;Cluster-7410.49389;Cluster-7410.114078;Cluster-7410.52146	Cluster-7410.9997;Cluster-7410.11061;Cluster-7410.11272;Cluster-7410.24478;Cluster-7410.52147;Cluster-7410.56491;Cluster-7410.49389;Cluster-7410.114078;Cluster-7410.52146	0.0669003	0.497628	biological_process
GO:0008081	phosphoric diester hydrolase activity	5	1905	43	37098	0.00262467	0.00115909	2.26442	Cluster-7410.101773;Cluster-7410.64601;Cluster-7410.35364;Cluster-7410.22763;Cluster-7410.32324	Cluster-7410.101773;Cluster-7410.64601;Cluster-7410.35364;Cluster-7410.22763;Cluster-7410.32324	0.0680872	0.451941	molecular_function
GO:0006096	glycolytic process	12	1595	154	33095	0.00752351	0.00465327	1.61682	Cluster-7410.27315;Cluster-7410.70781;Cluster-7410.115326;Cluster-7410.57378;Cluster-7410.11061;Cluster-7410.11379;Cluster-7410.47618;Cluster-7410.70783;Cluster-7410.101103;Cluster-7410.60548;Cluster-7410.115327;Cluster-7410.105046	Cluster-7410.27315;Cluster-7410.70781;Cluster-7410.115326;Cluster-7410.57378;Cluster-7410.11061;Cluster-7410.11379;Cluster-7410.47618;Cluster-7410.70783;Cluster-7410.101103;Cluster-7410.60548;Cluster-7410.115327;Cluster-7410.105046	0.0693326	0.508751	biological_process
GO:0004832	valine-tRNA ligase activity	3	1905	19	37098	0.0015748	0.000512157	3.07484	Cluster-7410.77609;Cluster-7410.60315;Cluster-7410.77610	Cluster-7410.77609;Cluster-7410.60315;Cluster-7410.77610	0.0708854	0.463793	molecular_function
GO:0046983	protein dimerization activity	32	1905	475	37098	0.0167979	0.0128039	1.31193	Cluster-7410.97686;Cluster-7410.45265;Cluster-7410.24253;Cluster-7410.9152;Cluster-7410.5633;Cluster-34224.0;Cluster-7410.105085;Cluster-7410.99087;Cluster-7410.48079;Cluster-7410.104713;Cluster-7410.40615;Cluster-7410.121734;Cluster-7410.34018;Cluster-7410.115953;Cluster-7410.105565;Cluster-7410.30045;Cluster-7410.33679;Cluster-7410.110078;Cluster-7410.29321;Cluster-7410.70691;Cluster-7410.10254…	Cluster-7410.97686;Cluster-7410.45265;Cluster-7410.24253;Cluster-7410.9152;Cluster-7410.5633;Cluster-34224.0;Cluster-7410.105085;Cluster-7410.99087;Cluster-7410.48079;Cluster-7410.104713;Cluster-7410.40615;Cluster-7410.121734;Cluster-7410.34018;Cluster-7410.115953;Cluster-7410.105565;Cluster-7410.30045;Cluster-7410.33679;Cluster-7410.110078;Cluster-7410.29321;Cluster-7410.70691;Cluster-7410.10254…	0.0726741	0.468799	molecular_function
GO:0006027	glycosaminoglycan catabolic process	5	1595	47	33095	0.0031348	0.00142015	2.20736	Cluster-7410.53464;Cluster-7410.106713;Cluster-7410.94655;Cluster-7410.100562;Cluster-7410.85491	Cluster-7410.53464;Cluster-7410.106713;Cluster-7410.94655;Cluster-7410.100562;Cluster-7410.85491	0.0746749	0.540646	biological_process
GO:0009308	amine metabolic process	4	1595	34	33095	0.00250784	0.00102735	2.44108	Cluster-7410.60500;Cluster-7410.12367;Cluster-7410.12366;Cluster-7410.60499	Cluster-7410.60500;Cluster-7410.12367;Cluster-7410.12366;Cluster-7410.60499	0.0792751	0.56022	biological_process
GO:0007186	G-protein coupled receptor signaling pathway	23	1595	348	33095	0.0144201	0.0105152	1.37136	Cluster-7410.90277;Cluster-7410.34567;Cluster-7410.12238;Cluster-7410.30539;Cluster-7410.47618;Cluster-7410.117845;Cluster-7410.106387;Cluster-7410.41463;Cluster-7410.35277;Cluster-7410.61133;Cluster-7410.11269;Cluster-7410.33457;Cluster-7410.101238;Cluster-7410.114490;Cluster-40461.0;Cluster-7410.57808;Cluster-7410.115962;Cluster-7410.21250;Cluster-7410.87969;Cluster-7410.113733;Cluster-20174.0;…	Cluster-7410.90277;Cluster-7410.34567;Cluster-7410.12238;Cluster-7410.30539;Cluster-7410.47618;Cluster-7410.117845;Cluster-7410.106387;Cluster-7410.41463;Cluster-7410.35277;Cluster-7410.61133;Cluster-7410.11269;Cluster-7410.33457;Cluster-7410.101238;Cluster-7410.114490;Cluster-40461.0;Cluster-7410.57808;Cluster-7410.115962;Cluster-7410.21250;Cluster-7410.87969;Cluster-7410.113733;Cluster-20174.0;…	0.0794419	0.56022	biological_process
GO:0008131	primary amine oxidase activity	4	1905	32	37098	0.00209974	0.00086258	2.43425	Cluster-7410.60500;Cluster-7410.12367;Cluster-7410.12366;Cluster-7410.60499	Cluster-7410.60500;Cluster-7410.12367;Cluster-7410.12366;Cluster-7410.60499	0.0796143	0.497124	molecular_function
GO:0018580	nitronate monooxygenase activity	3	1905	20	37098	0.0015748	0.000539113	2.9211	Cluster-7410.46552;Cluster-7410.87887;Cluster-7410.59972	Cluster-7410.46552;Cluster-7410.87887;Cluster-7410.59972	0.0803323	0.497124	molecular_function
GO:0004616	phosphogluconate dehydrogenase (decarboxylating) activity	7	1905	73	37098	0.00367454	0.00196776	1.86737	Cluster-7410.96783;Cluster-7410.107484;Cluster-7410.89757;Cluster-7410.93876;Cluster-7410.65430;Cluster-7410.46171;Cluster-7410.63118	Cluster-7410.96783;Cluster-7410.107484;Cluster-7410.89757;Cluster-7410.93876;Cluster-7410.65430;Cluster-7410.46171;Cluster-7410.63118	0.0805476	0.497124	molecular_function
GO:0006554	lysine catabolic process	13	1595	175	33095	0.00815047	0.00528781	1.54137	Cluster-7410.76012;Cluster-27787.0;Cluster-7410.89757;Cluster-7410.52177;Cluster-7410.32179;Cluster-7410.65430;Cluster-7410.33703;Cluster-7410.4372;Cluster-7410.122025;Cluster-7410.34523;Cluster-7410.122023;Cluster-7410.46171;Cluster-7410.76015	Cluster-7410.76012;Cluster-27787.0;Cluster-7410.89757;Cluster-7410.52177;Cluster-7410.32179;Cluster-7410.65430;Cluster-7410.33703;Cluster-7410.4372;Cluster-7410.122025;Cluster-7410.34523;Cluster-7410.122023;Cluster-7410.46171;Cluster-7410.76015	0.081269	0.565758	biological_process
GO:0004882	androgen receptor activity	6	1905	59	37098	0.00314961	0.00159038	1.98041	Cluster-7410.43298;Cluster-7410.103225;Cluster-7410.41890;Cluster-7410.98078;Cluster-7410.52177;Cluster-7410.101495	Cluster-7410.43298;Cluster-7410.103225;Cluster-7410.41890;Cluster-7410.98078;Cluster-7410.52177;Cluster-7410.101495	0.0814068	0.497124	molecular_function
GO:0005578	proteinaceous extracellular matrix	9	990	119	22169	0.00909091	0.00536786	1.69358	Cluster-7410.18471;Cluster-7410.114752;Cluster-7410.82373;Cluster-7410.115244;Cluster-7410.23107;Cluster-7410.22804;Cluster-7410.82607;Cluster-7410.10529;Cluster-7410.105154	Cluster-7410.18471;Cluster-7410.114752;Cluster-7410.82373;Cluster-7410.115244;Cluster-7410.23107;Cluster-7410.22804;Cluster-7410.82607;Cluster-7410.10529;Cluster-7410.105154	0.085213	0.847395	cellular_component
GO:0071805	potassium ion transmembrane transport	7	1595	79	33095	0.00438871	0.00238707	1.83854	Cluster-7410.57968;Cluster-7410.15784;Cluster-7410.57967;Cluster-7410.50406;Cluster-7410.57969;Cluster-7410.11955;Cluster-7410.94319	Cluster-7410.57968;Cluster-7410.15784;Cluster-7410.57967;Cluster-7410.50406;Cluster-7410.57969;Cluster-7410.11955;Cluster-7410.94319	0.0862261	0.592668	biological_process
GO:0019825	oxygen binding	2	1905	10	37098	0.00104987	0.000269556	3.8948	Cluster-7410.108287;Cluster-7410.91232	Cluster-7410.108287;Cluster-7410.91232	0.0901793	0.526557	molecular_function
GO:0042289	MHC class II protein binding	3	1905	21	37098	0.0015748	0.000566068	2.782	Cluster-7410.29403;Cluster-7410.45723;Cluster-7410.66494	Cluster-7410.29403;Cluster-7410.45723;Cluster-7410.66494	0.0902904	0.526557	molecular_function
GO:0003824	catalytic activity	63	1905	1033	37098	0.0330709	0.0278452	1.18767	Cluster-7410.117973;Cluster-4155.0;Cluster-7410.98856;Cluster-7410.28810;Cluster-7410.89794;Cluster-7410.84743;Cluster-7410.71844;Cluster-7410.22435;Cluster-7410.93100;Cluster-7410.84514;Cluster-7410.55351;Cluster-7410.9362;Cluster-7410.97335;Cluster-7410.84512;Cluster-7410.47618;Cluster-7513.0;Cluster-7410.87887;Cluster-7410.113110;Cluster-7410.89254;Cluster-7410.112380;Cluster-7410.73241;Cluste…	Cluster-7410.117973;Cluster-4155.0;Cluster-7410.98856;Cluster-7410.28810;Cluster-7410.89794;Cluster-7410.84743;Cluster-7410.71844;Cluster-7410.22435;Cluster-7410.93100;Cluster-7410.84514;Cluster-7410.55351;Cluster-7410.9362;Cluster-7410.97335;Cluster-7410.84512;Cluster-7410.47618;Cluster-7513.0;Cluster-7410.87887;Cluster-7410.113110;Cluster-7410.89254;Cluster-7410.112380;Cluster-7410.73241;Cluste…	0.090605	0.526557	molecular_function
GO:0045444	fat cell differentiation	7	1595	80	33095	0.00438871	0.00241728	1.81556	Cluster-7410.118990;Cluster-7410.115779;Cluster-7410.17568;Cluster-7410.63850;Cluster-7410.95660;Cluster-7410.95659;Cluster-7410.95658	Cluster-7410.118990;Cluster-7410.115779;Cluster-7410.17568;Cluster-7410.63850;Cluster-7410.95660;Cluster-7410.95659;Cluster-7410.95658	0.0907813	0.616178	biological_process
GO:0050661	NADP binding	9	1905	105	37098	0.00472441	0.00283034	1.6692	Cluster-7410.96783;Cluster-7410.24148;Cluster-7410.50610;Cluster-7410.29830;Cluster-7410.65430;Cluster-7410.88587;Cluster-7410.4140;Cluster-7410.29831;Cluster-7410.118704	Cluster-7410.96783;Cluster-7410.24148;Cluster-7410.50610;Cluster-7410.29830;Cluster-7410.65430;Cluster-7410.88587;Cluster-7410.4140;Cluster-7410.29831;Cluster-7410.118704	0.0908253	0.526557	molecular_function
GO:0004565	beta-galactosidase activity	5	1905	47	37098	0.00262467	0.00126691	2.0717	Cluster-7410.53464;Cluster-7410.106713;Cluster-7410.94655;Cluster-7410.100562;Cluster-7410.85491	Cluster-7410.53464;Cluster-7410.106713;Cluster-7410.94655;Cluster-7410.100562;Cluster-7410.85491	0.0920865	0.527195	molecular_function
GO:0016597	amino acid binding	7	1905	76	37098	0.00367454	0.00204863	1.79366	Cluster-7410.30799;Cluster-7410.107484;Cluster-7410.20579;Cluster-7410.101251;Cluster-7410.93876;Cluster-7410.27224;Cluster-7410.84968	Cluster-7410.30799;Cluster-7410.107484;Cluster-7410.20579;Cluster-7410.101251;Cluster-7410.93876;Cluster-7410.27224;Cluster-7410.84968	0.0950502	0.537444	molecular_function
GO:0007268	synaptic transmission	9	1595	113	33095	0.00564263	0.00341441	1.65259	Cluster-7410.26675;Cluster-7410.26674;Cluster-7410.19287;Cluster-7410.26673;Cluster-7410.108835;Cluster-7410.93522;Cluster-7410.110237;Cluster-7410.106554;Cluster-7410.77609	Cluster-7410.26675;Cluster-7410.26674;Cluster-7410.19287;Cluster-7410.26673;Cluster-7410.108835;Cluster-7410.93522;Cluster-7410.110237;Cluster-7410.106554;Cluster-7410.77609	0.0955119	0.625891	biological_process
GO:0032780	negative regulation of ATPase activity	2	1595	11	33095	0.00125392	0.000332376	3.77258	Cluster-7410.973;Cluster-7410.112985	Cluster-7410.973;Cluster-7410.112985	0.0956703	0.625891	biological_process
GO:0016125	sterol metabolic process	2	1595	11	33095	0.00125392	0.000332376	3.77258	Cluster-7410.34927;Cluster-42772.0	Cluster-7410.34927;Cluster-42772.0	0.0956703	0.625891	biological_process
GO:0004177	aminopeptidase activity	5	1905	48	37098	0.00262467	0.00129387	2.02854	Cluster-7410.1410;Cluster-7410.34651;Cluster-7410.41928;Cluster-7410.59638;Cluster-7410.93721	Cluster-7410.1410;Cluster-7410.34651;Cluster-7410.41928;Cluster-7410.59638;Cluster-7410.93721	0.0986837	0.551185	molecular_function
GO:0022904	respiratory electron transport chain	4	1595	37	33095	0.00250784	0.00111799	2.24316	Cluster-4633.0;Cluster-7410.87210;Cluster-7410.12619;Cluster-7410.70462	Cluster-4633.0;Cluster-7410.87210;Cluster-7410.12619;Cluster-7410.70462	0.101062	0.653096	biological_process
GO:0009058	biosynthetic process	20	1595	305	33095	0.0125392	0.00921589	1.3606	Cluster-7410.117973;Cluster-7410.6572;Cluster-7410.32103;Cluster-7410.96578;Cluster-7410.83285;Cluster-7410.96577;Cluster-7410.96579;Cluster-7410.5667;Cluster-7410.9213;Cluster-7410.67659;Cluster-7410.31980;Cluster-7410.60315;Cluster-7410.56938;Cluster-7410.83286;Cluster-7410.20223;Cluster-7410.33813;Cluster-7410.87194;Cluster-7410.22726;Cluster-7410.22327;Cluster-7410.14514	Cluster-7410.117973;Cluster-7410.6572;Cluster-7410.32103;Cluster-7410.96578;Cluster-7410.83285;Cluster-7410.96577;Cluster-7410.96579;Cluster-7410.5667;Cluster-7410.9213;Cluster-7410.67659;Cluster-7410.31980;Cluster-7410.60315;Cluster-7410.56938;Cluster-7410.83286;Cluster-7410.20223;Cluster-7410.33813;Cluster-7410.87194;Cluster-7410.22726;Cluster-7410.22327;Cluster-7410.14514	0.102234	0.653096	biological_process
GO:0016638	oxidoreductase activity, acting on the CH-NH2 group of donors	4	1905	35	37098	0.00209974	0.000943447	2.2256	Cluster-7410.59972;Cluster-7410.7611;Cluster-7410.87887;Cluster-7410.90979	Cluster-7410.59972;Cluster-7410.7611;Cluster-7410.87887;Cluster-7410.90979	0.103003	0.568376	molecular_function
GO:0047750	cholestenol delta-isomerase activity	2	1905	11	37098	0.00104987	0.000296512	3.54073	Cluster-7410.34927;Cluster-42772.0	Cluster-7410.34927;Cluster-42772.0	0.106586	0.574309	molecular_function
GO:0004799	thymidylate synthase activity	2	1905	11	37098	0.00104987	0.000296512	3.54073	Cluster-7410.104187;Cluster-7410.104188	Cluster-7410.104187;Cluster-7410.104188	0.106586	0.574309	molecular_function
GO:0006950	response to stress	16	1595	236	33095	0.0100313	0.00713099	1.40673	Cluster-7410.30328;Cluster-7410.100472;Cluster-7410.113733;Cluster-7410.33284;Cluster-7410.115604;Cluster-7410.47157;Cluster-7410.115978;Cluster-7410.100479;Cluster-7410.57900;Cluster-7410.52434;Cluster-7410.17670;Cluster-7410.8734;Cluster-7410.100480;Cluster-7410.100474;Cluster-7410.45723;Cluster-7410.8735	Cluster-7410.30328;Cluster-7410.100472;Cluster-7410.113733;Cluster-7410.33284;Cluster-7410.115604;Cluster-7410.47157;Cluster-7410.115978;Cluster-7410.100479;Cluster-7410.57900;Cluster-7410.52434;Cluster-7410.17670;Cluster-7410.8734;Cluster-7410.100480;Cluster-7410.100474;Cluster-7410.45723;Cluster-7410.8735	0.107685	0.679543	biological_process
GO:0050909	sensory perception of taste	4	1595	38	33095	0.00250784	0.00114821	2.18413	Cluster-7410.90277;Cluster-7410.9742;Cluster-28744.0;Cluster-7410.66494	Cluster-7410.90277;Cluster-7410.9742;Cluster-28744.0;Cluster-7410.66494	0.108877	0.679543	biological_process
GO:0015079	potassium ion transmembrane transporter activity	7	1905	79	37098	0.00367454	0.00212949	1.72555	Cluster-7410.57968;Cluster-7410.15784;Cluster-7410.57967;Cluster-7410.50406;Cluster-7410.57969;Cluster-7410.11955;Cluster-7410.94319	Cluster-7410.57968;Cluster-7410.15784;Cluster-7410.57967;Cluster-7410.50406;Cluster-7410.57969;Cluster-7410.11955;Cluster-7410.94319	0.1109	0.587655	molecular_function
GO:0019281	L-methionine biosynthetic process from homoserine via O-succinyl-L-homoserine and cystathionine	2	1595	12	33095	0.00125392	0.000362593	3.4582	Cluster-7410.111401;Cluster-7410.19194	Cluster-7410.111401;Cluster-7410.19194	0.11126	0.686526	biological_process
GO:0005549	odorant binding	3	1905	23	37098	0.0015748	0.00061998	2.54009	Cluster-7410.14185;Cluster-7410.41642;Cluster-7410.61133	Cluster-7410.14185;Cluster-7410.41642;Cluster-7410.61133	0.111629	0.587655	molecular_function
GO:0005727	extrachromosomal circular DNA	2	990	13	22169	0.0020202	0.000586404	3.44507	Cluster-7410.19506;Cluster-7410.814	Cluster-7410.19506;Cluster-7410.814	0.112247	0.998132	cellular_component
GO:0032801	receptor catabolic process	5	1595	54	33095	0.0031348	0.00163167	1.92122	Cluster-7410.61456;Cluster-7410.81097;Cluster-7410.98875;Cluster-7410.30539;Cluster-7410.98876	Cluster-7410.61456;Cluster-7410.81097;Cluster-7410.98875;Cluster-7410.30539;Cluster-7410.98876	0.117809	0.708667	biological_process
GO:0009395	phospholipid catabolic process	5	1595	54	33095	0.0031348	0.00163167	1.92122	Cluster-7410.104222;Cluster-7410.28414;Cluster-7410.104223;Cluster-7410.24081;Cluster-7410.48980	Cluster-7410.104222;Cluster-7410.28414;Cluster-7410.104223;Cluster-7410.24081;Cluster-7410.48980	0.117809	0.708667	biological_process
GO:0009306	protein secretion	7	1595	86	33095	0.00438871	0.00259858	1.68889	Cluster-7410.63225;Cluster-7410.85984;Cluster-7410.37806;Cluster-7410.44533;Cluster-7410.41269;Cluster-7410.293;Cluster-7410.94319	Cluster-7410.63225;Cluster-7410.85984;Cluster-7410.37806;Cluster-7410.44533;Cluster-7410.41269;Cluster-7410.293;Cluster-7410.94319	0.120854	0.708667	biological_process
GO:0016655	oxidoreductase activity, acting on NAD(P)H, quinone or similar compound as acceptor	6	1905	66	37098	0.00314961	0.00177907	1.77037	Cluster-7410.98875;Cluster-7410.57246;Cluster-33416.0;Cluster-7410.77480;Cluster-7410.4515;Cluster-7410.48906	Cluster-7410.98875;Cluster-7410.57246;Cluster-33416.0;Cluster-7410.77480;Cluster-7410.4515;Cluster-7410.48906	0.122496	0.615844	molecular_function
GO:0004345	glucose-6-phosphate dehydrogenase activity	3	1905	24	37098	0.0015748	0.000646935	2.43425	Cluster-7410.29831;Cluster-7410.88587;Cluster-7410.29830	Cluster-7410.29831;Cluster-7410.88587;Cluster-7410.29830	0.122951	0.615844	molecular_function
GO:0008899	homoserine O-succinyltransferase activity	2	1905	12	37098	0.00104987	0.000323468	3.24567	Cluster-7410.111401;Cluster-7410.19194	Cluster-7410.111401;Cluster-7410.19194	0.123707	0.615844	molecular_function
GO:0004618	phosphoglycerate kinase activity	2	1905	12	37098	0.00104987	0.000323468	3.24567	Cluster-7410.115326;Cluster-7410.115327	Cluster-7410.115326;Cluster-7410.115327	0.123707	0.615844	molecular_function
GO:0004655	porphobilinogen synthase activity	2	1905	12	37098	0.00104987	0.000323468	3.24567	Cluster-7410.36717;Cluster-7410.36718	Cluster-7410.36717;Cluster-7410.36718	0.123707	0.615844	molecular_function
GO:0016592	mediator complex	16	990	261	22169	0.0161616	0.0117732	1.37275	Cluster-7410.103225;Cluster-7410.110078;Cluster-7410.24734;Cluster-7410.93554;Cluster-7410.70045;Cluster-7410.30084;Cluster-7410.103182;Cluster-7410.35364;Cluster-7410.60315;Cluster-7410.46294;Cluster-7410.20149;Cluster-7410.119644;Cluster-7410.20210;Cluster-7410.15117;Cluster-7410.37368;Cluster-7410.107390	Cluster-7410.103225;Cluster-7410.110078;Cluster-7410.24734;Cluster-7410.93554;Cluster-7410.70045;Cluster-7410.30084;Cluster-7410.103182;Cluster-7410.35364;Cluster-7410.60315;Cluster-7410.46294;Cluster-7410.20149;Cluster-7410.119644;Cluster-7410.20210;Cluster-7410.15117;Cluster-7410.37368;Cluster-7410.107390	0.125355	0.998132	cellular_component
GO:0006480	N-terminal protein amino acid methylation	2	1595	13	33095	0.00125392	0.000392809	3.19219	Cluster-7410.13119;Cluster-7410.105085	Cluster-7410.13119;Cluster-7410.105085	0.127448	0.708667	biological_process
GO:0046436	D-alanine metabolic process	2	1595	13	33095	0.00125392	0.000392809	3.19219	Cluster-7410.109127;Cluster-7410.71923	Cluster-7410.109127;Cluster-7410.71923	0.127448	0.708667	biological_process
GO:0071630	nucleus-associated proteasomal ubiquitin-dependent protein catabolic process	2	1595	13	33095	0.00125392	0.000392809	3.19219	Cluster-7410.84877;Cluster-7410.70373	Cluster-7410.84877;Cluster-7410.70373	0.127448	0.708667	biological_process
GO:0031144	proteasome localization	2	1595	13	33095	0.00125392	0.000392809	3.19219	Cluster-7410.84877;Cluster-7410.70373	Cluster-7410.84877;Cluster-7410.70373	0.127448	0.708667	biological_process
GO:0005784	Sec61 translocon complex	3	990	28	22169	0.0030303	0.00126302	2.39924	Cluster-7410.61310;Cluster-7410.37788;Cluster-7410.71356	Cluster-7410.61310;Cluster-7410.37788;Cluster-7410.71356	0.127579	0.998132	cellular_component
GO:0009099	valine biosynthetic process	3	1595	26	33095	0.00188088	0.000785617	2.39414	Cluster-7410.77609;Cluster-7410.60315;Cluster-7410.77610	Cluster-7410.77609;Cluster-7410.60315;Cluster-7410.77610	0.127899	0.708667	biological_process
GO:0009097	isoleucine biosynthetic process	3	1595	26	33095	0.00188088	0.000785617	2.39414	Cluster-7410.77609;Cluster-7410.60315;Cluster-7410.77610	Cluster-7410.77609;Cluster-7410.60315;Cluster-7410.77610	0.127899	0.708667	biological_process
GO:0015846	polyamine transport	3	1595	26	33095	0.00188088	0.000785617	2.39414	Cluster-22868.0;Cluster-7410.57968;Cluster-42689.0	Cluster-22868.0;Cluster-7410.57968;Cluster-42689.0	0.127899	0.708667	biological_process
GO:0030955	potassium ion binding	7	1905	82	37098	0.00367454	0.00221036	1.66242	Cluster-7410.94136;Cluster-7410.11379;Cluster-7410.85109;Cluster-7410.47618;Cluster-7410.116816;Cluster-7410.115958;Cluster-7410.114481	Cluster-7410.94136;Cluster-7410.11379;Cluster-7410.85109;Cluster-7410.47618;Cluster-7410.116816;Cluster-7410.115958;Cluster-7410.114481	0.128054	0.63063	molecular_function
GO:0007165	signal transduction	91	1595	1678	33095	0.0570533	0.0507025	1.12526	Cluster-7410.100414;Cluster-7410.23033;Cluster-7410.118975;Cluster-7410.28414;Cluster-3715.0;Cluster-7410.29403;Cluster-7410.104151;Cluster-7410.59843;Cluster-7410.18471;Cluster-7410.30892;Cluster-7410.23037;Cluster-7410.48098;Cluster-7410.90172;Cluster-7410.114752;Cluster-7410.108320;Cluster-7410.107206;Cluster-7410.47618;Cluster-7410.115215;Cluster-7410.109483;Cluster-7410.26007;Cluster-7410.41…	Cluster-7410.100414;Cluster-7410.23033;Cluster-7410.118975;Cluster-7410.28414;Cluster-3715.0;Cluster-7410.29403;Cluster-7410.104151;Cluster-7410.59843;Cluster-7410.18471;Cluster-7410.30892;Cluster-7410.23037;Cluster-7410.48098;Cluster-7410.90172;Cluster-7410.114752;Cluster-7410.108320;Cluster-7410.107206;Cluster-7410.47618;Cluster-7410.115215;Cluster-7410.109483;Cluster-7410.26007;Cluster-7410.41…	0.130748	0.717134	biological_process
GO:0045893	positive regulation of transcription, DNA-templated	6	1595	72	33095	0.00376176	0.00217556	1.7291	Cluster-7410.29288;Cluster-7410.43765;Cluster-7410.46278;Cluster-7410.12602;Cluster-27694.0;Cluster-7410.85116	Cluster-7410.29288;Cluster-7410.43765;Cluster-7410.46278;Cluster-7410.12602;Cluster-27694.0;Cluster-7410.85116	0.133229	0.723434	biological_process
[truncated: 966 more rows]

## Sheet: KEGG_enrichment
Term_ID	Term_description	ListHit	ListTotal	PopHit	PopTotal	GeneRatio	BgRatio	Enrichment_score	GeneIds	GeneSymbols	P_value	FDR_bh	Classification_level1
[truncated: 111 more rows]

[truncated: 6 more sheets: indianred_cytoscape, tan2_cytoscape, top 50 genes, top gene annotation, indianred_12 algorithms, tan2_12 algorithms]
