# Supplementary material for: Integrative iTRAQ-based proteomic and transcriptomic analysis reveals the accumulation patterns of key metabolites associated with oil quality during seed ripening of Camellia oleifera
Source: Hortic Res. 2021 Jul 1;8:157. doi: 10.1038/s41438-021-00591-2 (PMC8245520; doi:10.1038/s41438-021-00591-2)
Supplement: Supplementary file 10 — Table S9 [file 41438_2021_591_MOESM10_ESM.xlsx]

## Sheet: Unigenes
Unigene_ID	Total flavonoids content	Oil content
Cluster-7410.53986	0.9824	-0.8462
Cluster-7410.21261	0.9789	-0.8741
Cluster-7410.93522	0.9789	-0.8811
Cluster-7410.68297	0.9718	-0.9021
Cluster-7410.51015	0.9683	-0.9021
Cluster-7410.42924	0.9683	-0.8811
Cluster-7410.79422	0.9664	-0.9177
Cluster-7410.14969	0.9647	-0.8881
Cluster-25878.0	0.9626	-0.8572
Cluster-33416.0	0.9612	-0.9021
Cluster-7410.98215	-0.9612	0.8531
Cluster-7410.118148	0.9612	-0.9021
Cluster-7410.89052	0.9612	-0.9301
Cluster-7410.72943	-0.9612	0.9161
Cluster-7410.91545	0.9577	-0.8671
Cluster-7410.63527	0.9577	-0.9301
Cluster-7410.86020	-0.9577	0.8951
Cluster-7410.49490	-0.9577	0.8881
Cluster-7410.104364	0.9577	-0.8462
Cluster-7410.47007	0.9541	-0.8951
Cluster-7410.93521	0.9541	-0.8741
Cluster-7410.88846	0.9541	-0.8671
Cluster-7410.71842	0.9541	-0.8951
Cluster-7410.84159	-0.9506	0.8112
Cluster-7410.46882	0.9506	-0.8392
Cluster-7410.97775	-0.9506	0.9021
Cluster-7410.62006	0.9505	-0.8652
Cluster-7410.86688	0.947	-0.9091
Cluster-7410.86453	0.947	-0.8462
Cluster-7410.54917	-0.947	0.8322
Cluster-7410.22435	0.947	-0.9021
Cluster-7410.65755	0.947	-0.8951
Cluster-7410.115377	0.947	-0.9021
Cluster-7410.57553	0.947	-0.9091
Cluster-7410.81324	-0.947	0.8811
Cluster-37702.0	0.9452	-0.8687
Cluster-7410.28225	0.9435	-0.8531
Cluster-7410.18074	0.9435	-0.8322
Cluster-7410.40480	0.9435	-0.8531
Cluster-7410.8992	0.9435	-0.8531
Cluster-7410.42042	0.9435	-0.9021
Cluster-7410.98218	-0.9435	0.8881
Cluster-7410.116172	0.9435	-0.8112
Cluster-7410.66519	0.94	-0.8741
Cluster-7410.57268	0.94	-0.9371
Cluster-41260.0	0.94	-0.9021
Cluster-7410.87441	0.94	-0.8811
Cluster-7410.121735	0.9389	-0.9183
Cluster-7410.93742	-0.9371	0.9325
Cluster-7410.44147	0.9364	-0.9441
Cluster-7410.40479	0.9364	-0.8462
Cluster-7410.65613	0.9364	-0.8881
Cluster-7410.51843	-0.9364	0.8881
Cluster-7410.68968	-0.9364	0.951
Cluster-7410.97280	-0.9363	0.8371
Cluster-7410.78927	-0.9359	0.8733
Cluster-7410.9250	0.9355	-0.9162
Cluster-7410.114859	0.9345	-0.8687
Cluster-7410.53841	0.9329	-0.9091
Cluster-7410.89053	0.9329	-0.9161
Cluster-7410.80252	0.9329	-0.8671
Cluster-7410.34157	0.9329	-0.8601
Cluster-7410.57242	-0.9294	0.9301
Cluster-7410.42034	0.9294	-0.8322
Cluster-7410.15432	0.9294	-0.8741
Cluster-29619.0	-0.9294	0.8462
Cluster-7410.106368	0.9294	-0.965
Cluster-7410.63897	-0.9294	0.8252
Cluster-7410.62323	-0.9294	0.8951
Cluster-7410.63528	0.9294	-0.9091
Cluster-7410.56988	-0.9294	0.8322
Cluster-7410.108892	0.9288	-0.8803
Cluster-25119.0	0.9281	-0.8613
Cluster-4677.0	0.9279	-0.9144
Cluster-7410.64879	0.9258	-0.9441
Cluster-7410.117453	0.9258	-0.8671
Cluster-7410.111614	0.9258	-0.8881
Cluster-7410.36434	0.9258	-0.8112
Cluster-7410.68969	-0.9258	0.8881
Cluster-7410.29139	0.9258	-0.8462
Cluster-7410.81441	0.9258	-0.9091
Cluster-7410.19418	0.9258	-0.8741
Cluster-7410.78414	-0.9258	0.8531
Cluster-7410.79750	0.9258	-0.8322
Cluster-7410.81525	0.9253	-0.8521
Cluster-29239.0	-0.9242	0.8248
Cluster-7410.67931	0.9242	-0.8771
Cluster-7410.15527	-0.9238	0.8351
Cluster-7410.102292	0.9223	-0.8182
Cluster-7410.38718	-0.9223	0.8531
Cluster-7410.68977	-0.9223	0.8811
Cluster-7410.67659	0.9223	-0.8601
Cluster-7410.64421	-0.9223	0.9021
Cluster-7410.118990	0.9223	-0.8741
Cluster-7410.102731	0.9223	-0.9021
Cluster-7410.121106	0.9223	-0.8112
Cluster-7410.117497	0.9223	-0.8182
Cluster-7410.88841	-0.9223	0.8671
Cluster-7410.103351	-0.9223	0.8392
Cluster-7410.62484	0.9223	-0.979
Cluster-7410.84972	-0.9223	0.9021
Cluster-7410.102223	-0.9223	0.8951
Cluster-7410.53639	-0.9222	0.8652
Cluster-14813.0	0.9197	-0.9064
Cluster-7410.106371	0.9188	-0.965
Cluster-7410.92906	0.9188	-0.8671
Cluster-7410.87886	0.9188	-0.8951
Cluster-29498.0	-0.9188	0.8322
Cluster-7410.73864	0.9188	-0.9021
Cluster-7410.86999	-0.9188	0.8881
Cluster-7410.71289	0.9188	-0.8741
Cluster-7410.81671	0.9188	-0.8322
Cluster-7410.10868	0.9188	-0.8392
Cluster-7410.122573	0.9188	-0.9091
Cluster-7410.40924	0.9188	-0.8182
Cluster-7410.78821	-0.9188	0.8881
Cluster-7410.56230	-0.9188	0.8671
Cluster-7410.29913	0.9188	-0.9161
Cluster-7410.1693	0.9186	-0.8301
Cluster-7410.11241	0.9182	-0.9014
Cluster-7410.4662	0.9166	-0.9294
Cluster-1321.0	0.9166	-0.8995
Cluster-7410.93924	0.9166	-0.9294
Cluster-7410.19000	0.9166	-0.9144
Cluster-12734.1	0.9166	-0.9219
Cluster-7410.114578	0.9152	-0.8531
Cluster-7410.59773	0.9152	-0.8042
Cluster-7410.57900	0.9152	-0.951
Cluster-7410.116220	0.9152	-0.8811
Cluster-7410.32388	0.9152	-0.9161
Cluster-7410.81974	-0.9152	0.8322
Cluster-7410.62772	-0.9152	0.8671
Cluster-7410.27052	-0.9133	0.8722
Cluster-7410.88971	0.9133	-0.8827
Cluster-5356.0	0.9129	-0.907
Cluster-7410.117518	0.9124	-0.8846
Cluster-7410.4531	0.9124	-0.9644
Cluster-7410.24618	0.9124	-0.8774
Cluster-7410.23372	0.9124	-0.9209
Cluster-7410.55939	0.9117	-0.951
Cluster-7410.31966	0.9117	-0.8182
Cluster-7410.114161	0.9117	-0.9161
Cluster-7410.40679	0.9117	-0.8462
Cluster-7410.51692	0.9117	-0.9231
Cluster-7410.72460	-0.9117	0.8182
Cluster-7410.88603	0.9117	-0.8252
Cluster-7410.114858	0.9117	-0.8601
Cluster-7410.86137	0.9117	-0.9441
Cluster-7410.113050	0.9117	-0.9091
Cluster-7410.9681	0.9117	-0.8671
Cluster-7410.87580	-0.9117	0.8811
Cluster-7410.68426	-0.9117	0.8462
Cluster-7410.71351	0.9115	-0.9142
Cluster-7410.31510	-0.9109	0.8642
Cluster-7410.113867	0.9101	-0.8044
Cluster-7410.115505	0.9101	-0.8827
Cluster-7410.62726	0.9082	-0.9371
Cluster-7410.62230	0.9082	-0.8811
Cluster-7410.78410	-0.9082	0.9231
Cluster-7410.70514	-0.9082	0.8531
Cluster-7410.115397	0.9082	-0.8462
Cluster-7410.76770	0.9082	-0.9231
Cluster-7410.109090	0.9082	-0.8601
Cluster-7410.112138	0.9082	-0.9161
Cluster-7410.113350	0.9082	-0.8531
Cluster-7410.80102	0.9082	-0.9021
Cluster-7410.48461	0.9082	-0.9371
Cluster-7410.77359	0.9082	-0.8462
Cluster-7410.91887	0.9082	-0.958
Cluster-7410.61505	-0.908	0.8371
Cluster-7410.31096	-0.908	0.8792
Cluster-7410.113481	0.9075	-0.8169
Cluster-21049.0	0.9065	-0.8115
Cluster-7410.15006	0.9065	-0.8542
Cluster-7410.11046	0.9053	-0.907
Cluster-7410.6279	0.9053	-0.907
Cluster-7410.4774	0.9052	-0.9275
Cluster-7410.25915	-0.9051	0.8919
Cluster-7410.92908	-0.9046	0.8531
Cluster-28208.0	0.9046	-0.8462
Cluster-7410.40518	-0.9046	0.951
Cluster-7410.55664	0.9046	-0.8601
Cluster-7410.90312	-0.9046	0.8601
Cluster-7410.8720	0.9046	-0.8881
Cluster-7410.96196	0.9046	-0.965
Cluster-7410.81971	-0.9046	0.8182
Cluster-7410.19423	0.9046	-0.8671
Cluster-7410.76185	-0.9046	0.8741
Cluster-7410.374	0.9046	-0.9021
Cluster-7410.68974	-0.9046	0.8741
Cluster-42689.0	0.9046	-0.8322
Cluster-30963.0	-0.9045	0.8862
Cluster-7410.50120	-0.9045	0.8231
Cluster-7410.12603	0.9039	-0.9366
Cluster-7410.79433	0.9029	-0.8329
Cluster-7410.93015	0.9029	-0.8151
Cluster-7410.117133	0.9015	-0.892
Cluster-7410.19999	0.9014	-0.8121
Cluster-7410.18473	0.9011	-0.8392
Cluster-7410.70096	0.9011	-0.8671
Cluster-7410.115293	0.9011	-0.8392
Cluster-7410.51016	0.9011	-0.8392
Cluster-7410.36845	0.9011	-0.9161
Cluster-7410.47787	0.9011	-0.8112
Cluster-7410.71843	0.9011	-0.8112
Cluster-7410.30562	0.9011	-0.8951
Cluster-7410.70379	0.9011	-0.8811
Cluster-7410.82170	0.9011	-0.8531
Cluster-7410.64284	0.9011	-0.8951
Cluster-7410.109155	-0.9004	0.8592
Cluster-7410.117077	0.8993	-0.8115
Cluster-7410.10722	0.8992	-0.8091
Cluster-36378.1	-0.8992	0.8687
Cluster-40170.0	0.8992	-0.8546
Cluster-1230.0	0.8984	-0.8188
Cluster-7410.12655	0.8984	-0.8188
Cluster-7410.13178	0.8977	-0.8701
Cluster-7410.76204	-0.8976	0.9161
Cluster-7410.57981	0.8976	-0.9161
Cluster-31689.0	-0.8976	0.8601
Cluster-7410.117322	0.8976	-0.8392
Cluster-7410.103471	0.8976	-0.8601
Cluster-7410.50992	-0.8976	0.8601
Cluster-7410.55760	-0.8976	0.951
Cluster-7410.116421	0.8976	-0.8881
Cluster-7410.99399	0.8976	-0.8601
Cluster-7410.54177	0.8976	-0.8042
Cluster-7410.34341	-0.8976	0.8462
Cluster-7410.119244	0.8976	-0.9301
Cluster-34013.0	0.8974	-0.9142
Cluster-7410.51385	-0.8956	0.8967
Cluster-7410.113264	0.8956	-0.8406
Cluster-11350.0	0.8941	-0.8194
Cluster-7410.89862	-0.894	0.8182
Cluster-7410.18577	0.894	-0.9091
Cluster-7410.37228	0.894	-0.9021
Cluster-7410.10502	0.894	-0.8881
Cluster-7410.11853	0.894	-0.9091
Cluster-7410.74844	0.894	-0.8392
Cluster-7410.72231	0.894	-0.9231
Cluster-7410.35810	-0.894	0.8112
Cluster-7410.77264	-0.894	0.8811
Cluster-7410.82217	-0.894	0.8322
Cluster-7410.46395	-0.894	0.9231
Cluster-7410.9077	0.894	-0.9144
Cluster-7410.122242	0.894	-0.8398
Cluster-7410.65614	0.8938	-0.8371
Cluster-7410.94870	0.8932	-0.824
Cluster-7410.113890	0.8921	-0.8056
Cluster-7410.93039	0.8905	-0.8252
Cluster-7410.34984	-0.8905	0.8601
Cluster-7410.55769	-0.8905	0.8671
Cluster-7410.58764	-0.8905	0.8042
Cluster-7410.57378	0.8905	-0.8741
Cluster-7410.73817	-0.8905	0.8182
Cluster-7410.60266	0.8905	-0.8462
Cluster-7410.6770	0.8905	-0.8671
Cluster-7410.9100	0.8905	-0.9371
Cluster-7410.96211	-0.8903	0.8471
Cluster-7410.4933	0.8902	-0.8696
Cluster-7410.115821	0.8885	-0.8441
Cluster-7410.43705	0.887	-0.8252
Cluster-7410.44923	0.887	-0.8951
Cluster-7410.79732	0.887	-0.9371
Cluster-7410.43108	0.887	-0.8531
Cluster-7410.69256	0.887	-0.9371
Cluster-7410.57672	-0.887	0.8392
Cluster-7410.27904	0.887	-0.8392
Cluster-7410.118040	0.887	-0.9371
Cluster-7410.93931	-0.887	0.8601
Cluster-7410.54253	0.887	-0.8392
Cluster-7410.81192	0.887	-0.9091
Cluster-7410.75417	0.887	-0.8112
Cluster-7410.81152	0.887	-0.8531
Cluster-7410.97538	-0.887	0.9091
Cluster-7410.67761	-0.887	0.9021
Cluster-7410.87820	0.887	-0.8462
Cluster-7410.109154	-0.8868	0.8161
Cluster-30801.0	-0.8868	0.8722
Cluster-7410.72533	0.8867	-0.9064
Cluster-7410.116888	0.8867	-0.8919
Cluster-7410.115730	0.8866	-0.8578
Cluster-7410.113947	0.8866	-0.8578
Cluster-1120.0	0.8866	-0.8578
Cluster-7410.119302	0.8861	-0.8521
Cluster-7410.9797	0.885	-0.8056
Cluster-7410.39921	-0.885	0.8406
Cluster-7410.4968	0.885	-0.9562
Cluster-34140.0	0.885	-0.8652
Cluster-7410.98113	0.8834	-0.8392
Cluster-7410.89590	-0.8834	0.8462
Cluster-7410.6647	0.8834	-0.8322
Cluster-7410.85470	0.8834	-0.8392
Cluster-7410.65658	-0.8834	0.9091
Cluster-7410.66208	-0.8834	0.8252
Cluster-7410.90243	-0.8834	0.8042
Cluster-7410.113490	0.8834	-0.9231
Cluster-7410.41183	-0.8834	0.8462
Cluster-7410.45064	0.8834	-0.8671
Cluster-7410.70097	0.8834	-0.9091
Cluster-7410.111116	-0.8834	0.8182
Cluster-7410.73920	0.8834	-0.8671
Cluster-7410.61133	0.8834	-0.8811
Cluster-7410.4419	0.8834	-0.8252
Cluster-7410.11577	0.8834	-0.8881
Cluster-7410.86187	-0.8834	0.958
Cluster-7410.97685	0.8834	-0.8671
Cluster-7410.121867	-0.8834	0.8531
Cluster-7410.21960	-0.8834	0.8462
Cluster-7410.53204	-0.8834	0.8252
Cluster-7410.90979	0.8834	-0.8322
Cluster-7410.40470	0.8832	-0.8827
Cluster-7410.92778	-0.8832	0.8441
Cluster-32724.0	0.8827	-0.8266
Cluster-33832.0	0.8826	-0.824
Cluster-7410.57968	0.8815	-0.8511
Cluster-7410.109239	0.8813	-0.8863
Cluster-7410.53203	-0.8799	0.8252
Cluster-7410.33435	0.8799	-0.9371
Cluster-7410.106369	0.8799	-0.9371
Cluster-7410.95639	0.8799	-0.8951
Cluster-7410.70824	0.8799	-0.8112
Cluster-7410.121520	0.8799	-0.8881
Cluster-7410.84457	0.8799	-0.8182
Cluster-7410.81729	0.8799	-0.8462
Cluster-7410.63310	0.8799	-0.8462
Cluster-7410.47809	-0.8799	0.9091
Cluster-7410.3961	-0.8799	0.8741
Cluster-7410.12366	0.8799	-0.8252
Cluster-7410.18314	0.8799	-0.8042
Cluster-7410.94319	0.8799	-0.8182
Cluster-7410.25920	-0.8795	0.8316
Cluster-7410.26812	0.8794	-0.8411
Cluster-31159.0	0.879	-0.8733
Cluster-7410.26931	-0.8779	0.8722
Cluster-7410.40192	0.8779	-0.8441
Cluster-7410.12039	0.8779	-0.8792
Cluster-7410.114818	0.8779	-0.8967
Cluster-7410.9545	0.8779	-0.9282
Cluster-26340.0	0.8777	-0.9219
Cluster-40250.0	0.8777	-0.8471
Cluster-7410.79582	0.8777	-0.8258
Cluster-18161.0	0.8768	-0.8446
Cluster-7410.79733	0.8764	-0.9371
Cluster-7410.57552	0.8764	-0.9021
Cluster-7410.71657	-0.8764	0.8462
Cluster-7410.70781	0.8764	-0.8322
Cluster-7410.11880	0.8764	-0.8741
Cluster-7410.72621	0.8764	-0.8322
Cluster-7410.76032	0.8764	-0.8741
Cluster-7410.5090	0.8764	-0.8392
Cluster-7410.61294	-0.8764	0.9301
Cluster-7410.88585	0.8764	-0.8112
Cluster-7410.13767	0.8764	-0.8322
Cluster-7410.94869	0.8764	-0.8531
Cluster-7410.102675	-0.8764	0.9231
Cluster-7410.82739	-0.8764	0.8112
Cluster-7410.52643	0.8764	-0.8042
Cluster-7410.13322	0.8764	-0.9161
Cluster-7410.104258	0.8764	-0.8042
Cluster-7410.50212	-0.8764	0.8531
Cluster-7410.115779	0.8764	-0.9301
Cluster-7410.8798	0.8764	-0.8531
Cluster-7410.11028	0.8764	-0.8951
Cluster-7410.85467	0.8764	-0.8112
Cluster-7410.7428	0.8756	-0.8536
Cluster-1427.0	0.8751	-0.907
Cluster-7410.113216	0.8751	-0.8174
Cluster-31885.0	0.8751	-0.907
Cluster-1296.0	0.8751	-0.907
Cluster-27778.0	0.8751	-0.8174
Cluster-7410.9412	0.8751	-0.8696
Cluster-7410.1404	0.8748	-0.85
Cluster-7410.9565	0.8748	-0.8422
Cluster-7410.20462	0.8744	-0.8056
Cluster-898.1	0.8731	-0.9237
Cluster-29563.0	0.8728	-0.8811
Cluster-7410.8306	0.8728	-0.8462
Cluster-7410.25762	0.8728	-0.8811
Cluster-7410.31642	0.8728	-0.8042
Cluster-7410.17041	0.8728	-0.8741
Cluster-7410.96729	0.8728	-0.8531
Cluster-7410.65435	-0.8728	0.8811
Cluster-7410.22327	0.8728	-0.8392
Cluster-7410.10869	0.8728	-0.9021
Cluster-7410.76718	0.8728	-0.8811
Cluster-7410.57682	-0.8728	0.8601
Cluster-7410.83365	-0.8728	0.8042
Cluster-7410.11767	0.8728	-0.9161
Cluster-7410.113376	0.8728	-0.8601
Cluster-7410.116528	0.8728	-0.8811
Cluster-7410.14845	-0.8728	0.8392
Cluster-7410.55483	0.8728	-0.8811
Cluster-7410.66708	-0.8726	0.8967
Cluster-7410.10199	0.8721	-0.8049
Cluster-7410.121496	0.8721	-0.8846
Cluster-7410.113788	0.8714	-0.8398
Cluster-7410.116436	0.8708	-0.8266
Cluster-7410.33808	0.8708	-0.8161
Cluster-7410.6521	0.8708	-0.8441
Cluster-28993.0	0.8708	-0.8336
Cluster-7410.119356	0.8705	-0.8364
Cluster-7410.13607	0.8693	-0.8531
Cluster-7410.70393	0.8693	-0.8182
Cluster-7410.92062	-0.8693	0.8322
Cluster-7410.57115	0.8693	-0.8601
Cluster-7410.9582	0.8693	-0.8531
Cluster-7410.19419	0.8693	-0.8042
Cluster-7410.57321	0.8693	-0.8531
Cluster-7410.75473	0.8693	-0.8462
Cluster-7410.107544	0.8693	-0.8601
Cluster-7410.73033	-0.8693	0.8671
Cluster-7410.27023	0.8693	-0.8042
Cluster-7410.117441	0.8693	-0.8112
Cluster-7410.42584	0.8693	-0.8881
Cluster-7410.12001	0.8693	-0.9301
Cluster-7410.71525	0.8693	-0.8601
Cluster-7410.81311	-0.8693	0.9231
Cluster-7410.71229	0.8693	-0.8462
Cluster-7410.5914	0.8693	-0.8741
Cluster-7410.22446	-0.8693	0.8392
Cluster-7410.51065	-0.8693	0.8322
Cluster-7410.114033	0.8693	-0.8252
Cluster-7410.56155	0.8693	-0.8252
Cluster-7410.67727	-0.8693	0.8182
Cluster-7410.72743	-0.8693	0.8951
Cluster-7410.73542	-0.8693	0.8182
Cluster-7410.45145	0.8691	-0.8441
Cluster-7410.3610	-0.8688	0.8175
Cluster-40963.0	0.8684	-0.8194
Cluster-7410.53333	-0.8683	0.8521
Cluster-7410.11699	0.8673	-0.9142
Cluster-7410.121518	0.8673	-0.8967
Cluster-7410.74890	-0.8673	0.8511
Cluster-14847.0	0.8669	-0.8756
Cluster-7410.44051	0.8658	-0.8601
Cluster-7410.103905	-0.8658	0.8322
Cluster-7410.74866	-0.8658	0.8182
Cluster-7410.85342	0.8658	-0.8042
Cluster-7410.85109	0.8658	-0.8252
Cluster-7410.89368	0.8658	-0.9021
Cluster-7410.89374	0.8658	-0.9021
Cluster-7410.89730	-0.8658	0.8182
Cluster-14611.0	0.8658	-0.8042
Cluster-7410.105573	0.8658	-0.8462
Cluster-7410.90446	0.8658	-0.8252
Cluster-7410.66891	-0.8658	0.8741
Cluster-7410.55663	0.8658	-0.8462
Cluster-7410.53504	0.8658	-0.9161
Cluster-7410.90408	-0.8658	0.8811
Cluster-7410.112342	0.8658	-0.8531
Cluster-7410.40519	-0.8658	0.9441
Cluster-7410.65652	-0.8658	0.8531
Cluster-7410.79286	0.8658	-0.9301
Cluster-7410.5633	0.8658	-0.8112
Cluster-34334.0	0.8658	-0.9091
Cluster-7410.53915	0.8658	-0.8601
Cluster-7410.104996	0.8658	-0.8601
Cluster-7410.47837	0.8658	-0.8392
Cluster-7410.79899	0.8658	-0.8462
Cluster-7410.39904	0.8658	-0.8531
Cluster-7410.29894	-0.8658	0.8042
Cluster-7410.40124	-0.8648	0.8028
Cluster-37781.0	-0.8648	0.8194
Cluster-7410.29592	-0.8638	0.8174
Cluster-7410.11466	0.8638	-0.892
Cluster-15708.0	0.8638	-0.9212
Cluster-7410.20683	0.8636	-0.8714
Cluster-7410.102628	-0.8627	0.879
Cluster-7410.115846	0.8622	-0.8042
Cluster-7410.66823	-0.8622	0.8881
Cluster-7410.55370	-0.8622	0.8811
Cluster-7410.66494	0.8622	-0.8881
Cluster-7410.12212	0.8622	-0.8322
Cluster-7410.119636	0.8622	-0.9021
Cluster-7410.78450	0.8622	-0.8601
Cluster-7410.66658	0.8622	-0.8601
Cluster-7410.85112	0.8622	-0.9091
Cluster-7410.31818	0.8622	-0.8182
Cluster-7410.110482	0.8622	-0.8601
Cluster-7410.38715	-0.8622	0.8252
Cluster-16972.0	0.8622	-0.8671
Cluster-7410.10859	0.8622	-0.9091
Cluster-7410.100235	0.8622	-0.8252
Cluster-7410.96420	0.8622	-0.8322
Cluster-35160.0	-0.8622	0.8531
Cluster-7410.63048	-0.8622	0.8671
Cluster-7410.15047	0.8622	-0.8671
Cluster-7410.111884	-0.8622	0.8601
Cluster-7410.7820	0.8622	-0.8392
Cluster-7410.38333	-0.8622	0.958
Cluster-7410.65451	-0.8622	0.8182
Cluster-7410.55676	0.8622	-0.9231
Cluster-7410.74891	-0.8622	0.9161
Cluster-7410.112504	-0.8622	0.8462
Cluster-29218.0	-0.8615	0.8471
Cluster-7410.98685	0.8612	-0.8099
Cluster-7410.6381	0.8602	-0.8967
Cluster-7410.103882	-0.86	0.8281
Cluster-7410.116537	0.8597	-0.8329
Cluster-7410.5720	0.8597	-0.8258
Cluster-7410.8656	0.8587	-0.9161
Cluster-7410.42065	0.8587	-0.8531
Cluster-7410.114176	0.8587	-0.9161
Cluster-7410.36463	0.8587	-0.8042
Cluster-7410.119060	0.8587	-0.8392
Cluster-7410.86628	-0.8587	0.8042
Cluster-7410.63971	-0.8587	0.8951
Cluster-7410.70948	0.8587	-0.9231
Cluster-7410.9020	0.8587	-0.8881
Cluster-7410.98380	0.8587	-0.9441
Cluster-7410.11854	0.8587	-0.8392
Cluster-7410.109493	0.8587	-0.8042
Cluster-32880.0	-0.8587	0.8112
Cluster-7410.87817	0.8587	-0.8741
Cluster-7410.72103	-0.858	0.8901
Cluster-7410.35623	0.8574	-0.8701
Cluster-7410.7756	0.8567	-0.8757
Cluster-7410.102146	0.8567	-0.8476
Cluster-7410.94289	0.8567	-0.8476
Cluster-1771.0	0.8563	-0.9144
Cluster-7410.98422	-0.8552	0.8042
Cluster-7410.92863	0.8552	-0.8392
Cluster-7410.65382	-0.8552	0.8182
Cluster-30922.0	-0.8552	0.8112
Cluster-7410.9906	0.8552	-0.8252
Cluster-7410.62411	-0.8552	0.8252
Cluster-7410.115215	0.8552	-0.8322
Cluster-7410.108922	0.8552	-0.8671
Cluster-23426.0	-0.8552	0.8462
Cluster-7410.68391	0.8552	-0.8252
Cluster-7410.49533	0.8552	-0.9231
Cluster-7410.77924	-0.8552	0.8182
Cluster-7410.113249	0.8552	-0.8182
Cluster-7410.92851	0.8552	-0.9161
Cluster-7410.77309	0.8552	-0.8182
Cluster-7410.113587	0.8552	-0.8951
Cluster-7410.110941	-0.8552	0.8392
Cluster-7410.28656	0.8552	-0.8322
Cluster-7410.30707	0.8552	-0.9441
Cluster-7410.45488	0.8552	-0.8182
Cluster-7410.68407	-0.8552	0.8741
Cluster-7410.51064	-0.8552	0.8741
Cluster-7410.64395	0.8552	-0.8741
Cluster-7410.41463	0.8552	-0.8811
Cluster-28510.0	0.8552	-0.8671
Cluster-7410.70462	0.8552	-0.8531
Cluster-7410.38331	-0.8552	0.8182
Cluster-7410.87883	0.8552	-0.8671
Cluster-7410.86858	0.8552	-0.9021
Cluster-7410.11289	0.8552	-0.9371
Cluster-7410.29905	-0.8549	0.9072
Cluster-7410.11335	0.8546	-0.9018
Cluster-15096.0	0.8541	-0.9085
Cluster-7410.6816	0.8541	-0.8451
Cluster-17957.0	0.8541	-0.8451
Cluster-10643.0	0.8538	-0.8484
Cluster-7410.9215	0.8538	-0.8121
Cluster-7410.8333	0.8531	-0.9177
Cluster-7410.87904	-0.8531	0.8126
Cluster-38710.0	0.8531	-0.9177
Cluster-7410.5024	0.8531	-0.8406
Cluster-16310.0	0.8525	-0.8827
Cluster-7410.11056	0.8525	-0.8578
Cluster-7410.65475	0.8516	-0.8741
Cluster-7410.80233	-0.8516	0.9441
Cluster-7410.20262	0.8516	-0.9021
Cluster-7410.50806	-0.8516	0.8951
Cluster-7410.60309	-0.8516	0.9301
Cluster-7410.109744	0.8516	-0.8042
Cluster-7410.117359	0.8516	-0.8811
Cluster-7410.48442	0.8516	-0.8252
Cluster-7410.46011	-0.8516	0.8531
Cluster-7410.67000	-0.8516	0.8042
Cluster-7410.77850	-0.8516	0.9091
Cluster-7410.94408	0.8516	-0.9371
Cluster-7410.67071	-0.8516	0.8112
Cluster-7410.8711	0.8516	-0.8392
Cluster-7410.86551	-0.8516	0.9301
Cluster-7410.77387	-0.8516	0.8042
Cluster-7410.47404	0.8516	-0.8741
Cluster-7410.2311	0.8516	-0.8741
Cluster-7410.8709	0.8516	-0.8392
Cluster-7410.73281	0.8516	-0.8462
Cluster-7410.41801	-0.8514	0.8792
Cluster-2465.0	0.8512	-0.8734
Cluster-7410.44521	-0.8507	0.8969
Cluster-7410.114424	0.8501	-0.8194
Cluster-7410.73970	-0.8499	0.8391
Cluster-7410.115980	0.8496	-0.8161
Cluster-7410.18306	0.8496	-0.8897
Cluster-7410.93992	0.8496	-0.8932
Cluster-7410.104896	-0.8496	0.8021
Cluster-7410.23922	-0.8493	0.8561
Cluster-7410.7645	0.8488	-0.8909
Cluster-7410.113386	0.8487	-0.8025
Cluster-1223.0	0.8487	-0.892
Cluster-7410.32109	0.8481	-0.8392
Cluster-33202.0	0.8481	-0.9441
Cluster-7410.54315	0.8481	-0.8671
Cluster-7410.67642	-0.8481	0.958
Cluster-7410.42277	0.8481	-0.8601
Cluster-7410.52370	-0.8481	0.9161
Cluster-7410.31567	0.8481	-0.9231
Cluster-7410.116138	0.8481	-0.8601
Cluster-7410.3466	0.8481	-0.8182
Cluster-7410.109421	-0.8481	0.8252
Cluster-7410.10781	0.8472	-0.85
Cluster-42363.0	-0.8471	0.8115
Cluster-7410.119071	0.8464	-0.8629
Cluster-7410.91774	-0.8464	0.9281
Cluster-7410.91207	-0.8464	0.9064
Cluster-7410.5604	0.8462	-0.8609
Cluster-7410.4396	0.8461	-0.8441
Cluster-7410.108676	-0.8461	0.9177
Cluster-7410.111401	0.8461	-0.9702
Cluster-7410.116313	0.8461	-0.9702
Cluster-32013.0	0.8453	-0.8293
Cluster-7410.9874	0.8453	-0.9005
Cluster-7410.115982	0.8453	-0.8258
Cluster-7410.43232	0.8446	-0.8811
Cluster-7410.66805	-0.8446	0.8042
Cluster-7410.116154	0.8446	-0.8811
Cluster-30330.0	0.8446	-0.8531
Cluster-7410.79870	-0.8446	0.9021
Cluster-7410.54602	-0.8446	0.8392
Cluster-7410.53358	0.8446	-0.8741
Cluster-7410.58802	-0.8446	0.9021
Cluster-7410.53469	0.8446	-0.9371
Cluster-7410.56074	-0.8446	0.9441
Cluster-7410.87971	0.8446	-0.8811
Cluster-7410.30377	-0.8446	0.8671
Cluster-7410.73729	0.8446	-0.8322
Cluster-7410.53280	0.8446	-0.8182
Cluster-7410.86995	0.8446	-0.8811
Cluster-7410.95966	0.8446	-0.958
Cluster-7410.31216	0.8446	-0.8252
Cluster-7410.62215	-0.8446	0.8322
Cluster-7410.90311	-0.8446	0.8042
Cluster-7410.4016	0.8446	-0.8392
Cluster-7410.64377	-0.8446	0.8531
Cluster-7410.25933	-0.8446	0.8182
Cluster-7410.76816	-0.8446	0.8322
Cluster-7410.58220	-0.8446	0.8182
Cluster-7410.64783	0.8446	-0.8042
Cluster-7410.8383	0.8446	-0.8322
Cluster-7410.61496	-0.8446	0.9441
Cluster-7410.96812	0.8446	-0.8252
Cluster-7410.4391	0.8446	-0.9231
Cluster-7410.69185	-0.8446	0.8112
Cluster-7410.70934	0.8446	-0.8951
Cluster-7410.34327	-0.8443	0.9492
Cluster-4393.1	0.8434	-0.9085
Cluster-990.0	0.8433	-0.8344
Cluster-7410.14751	0.8428	-0.8484
Cluster-7410.12467	0.8425	-0.8722
Cluster-7410.23037	0.8425	-0.8021
Cluster-7410.4958	0.8425	-0.8091
Cluster-34691.0	0.8422	-0.8316
Cluster-7410.93221	-0.8412	0.8846
Cluster-7410.60327	0.841	-0.9091
Cluster-7410.110310	0.841	-0.8601
Cluster-7410.115154	0.841	-0.8881
Cluster-7410.111615	0.841	-0.8392
Cluster-7410.69079	-0.841	0.8811
Cluster-7410.65857	0.841	-0.8671
Cluster-7410.82514	0.841	-0.8462
Cluster-7410.72490	0.841	-0.9021
Cluster-7410.92071	-0.841	0.8531
Cluster-7410.6084	0.841	-0.9021
Cluster-7410.98078	0.841	-0.8881
Cluster-7410.45113	0.841	-0.8601
Cluster-7410.35245	0.841	-0.8671
Cluster-7410.55821	0.841	-0.8182
Cluster-7410.28099	0.841	-0.8112
Cluster-7410.75588	0.841	-0.9301
Cluster-7410.85110	0.841	-0.8462
Cluster-7410.75235	-0.841	0.8112
Cluster-7410.81313	-0.841	0.8392
Cluster-34789.0	0.841	-0.8811
Cluster-7410.112503	-0.841	0.8951
Cluster-7410.90753	0.841	-0.8881
Cluster-7410.61525	0.841	-0.8112
Cluster-41065.0	-0.841	0.9161
Cluster-7410.48663	-0.841	0.8531
Cluster-7410.20550	-0.8407	0.8967
Cluster-7410.110939	-0.8407	0.8161
Cluster-7410.32725	0.8407	-0.8862
Cluster-7410.71986	-0.8399	0.8471
Cluster-7410.59703	-0.8399	0.8186
Cluster-7410.96578	0.8399	-0.8944
Cluster-1212.0	0.8393	-0.8734
Cluster-1735.0	0.8393	-0.811
Cluster-4800.0	0.8393	-0.811
Cluster-7410.96189	-0.8391	0.8339
Cluster-7410.4778	0.839	-0.9492
Cluster-7410.121020	0.8382	-0.8613
Cluster-7410.66851	-0.8375	0.8252
Cluster-7410.80441	-0.8375	0.8531
Cluster-7410.86132	-0.8375	0.8322
Cluster-7410.105722	0.8375	-0.8671
Cluster-7410.10532	0.8375	-0.8951
Cluster-7410.84500	-0.8375	0.8671
Cluster-7410.15707	0.8375	-0.9021
Cluster-7410.75505	-0.8375	0.9371
Cluster-7410.62285	-0.8375	0.8042
Cluster-7410.69118	-0.8375	0.8042
Cluster-7410.40103	-0.8375	0.8392
Cluster-35129.0	0.8375	-0.8671
Cluster-7410.17234	-0.8375	0.8042
Cluster-7410.21961	-0.8375	0.8881
Cluster-7410.93100	0.8375	-0.8601
Cluster-15695.2	0.8375	-0.9021
Cluster-7410.7418	0.8375	-0.9231
Cluster-7410.7657	0.8374	-0.8174
Cluster-7410.79420	0.8372	-0.8126
Cluster-7410.57359	-0.8372	0.8126
Cluster-7410.106712	0.8355	-0.8062
Cluster-10240.0	0.8355	-0.8099
Cluster-7410.5656	0.8354	-0.8484
Cluster-17051.0	0.8354	-0.9136
Cluster-7410.111549	0.8354	-0.8336
Cluster-7410.35748	0.8354	-0.8056
Cluster-7410.28764	-0.8351	0.814
Cluster-7410.46577	-0.8343	0.8736
Cluster-7410.64994	-0.834	0.8322
Cluster-7410.87782	-0.834	0.8671
Cluster-7410.93236	-0.834	0.8741
Cluster-7410.81666	0.834	-0.8042
Cluster-7410.65434	-0.834	0.8392
Cluster-7410.91366	0.834	-0.9161
Cluster-7410.45759	0.834	-0.8042
Cluster-14597.2	0.834	-0.8112
Cluster-7410.5729	0.834	-0.9441
Cluster-7410.63522	0.834	-0.8392
Cluster-7410.55475	0.834	-0.8811
Cluster-7410.79182	-0.834	0.8252
Cluster-7410.12602	0.834	-0.8741
Cluster-7410.91144	0.834	-0.8811
Cluster-7410.116701	0.834	-0.965
Cluster-7410.86997	-0.834	0.8741
Cluster-29864.0	0.834	-0.8392
Cluster-7410.114451	0.834	-0.8112
Cluster-7410.7443	0.834	-0.8811
Cluster-7410.46308	0.834	-0.8322
Cluster-7410.90937	0.834	-0.8811
Cluster-7410.102150	0.834	-0.8182
Cluster-7410.72228	0.834	-0.9161
Cluster-7410.122065	0.834	-0.8392
Cluster-7410.66059	-0.834	0.8322
Cluster-7410.75750	0.834	-0.9231
Cluster-7410.87671	-0.834	0.8182
Cluster-7410.29163	0.834	-0.8112
Cluster-7410.54190	0.834	-0.8811
Cluster-7410.62989	-0.834	0.8462
Cluster-7410.12474	0.834	-0.8042
Cluster-7410.12691	-0.8336	0.8099
Cluster-7410.114479	0.8336	-0.8174
Cluster-7410.11614	0.8336	-0.8547
Cluster-7410.121170	0.8319	-0.8476
Cluster-17253.0	0.8318	-0.9064
Cluster-7410.34490	-0.8304	0.8392
Cluster-7410.66330	-0.8304	0.9091
Cluster-7410.96876	0.8304	-0.8182
Cluster-7410.75448	0.8304	-0.8671
Cluster-7410.93387	-0.8304	0.8671
Cluster-7410.55425	0.8304	-0.972
Cluster-7410.71651	0.8304	-0.9301
Cluster-7410.80723	0.8304	-0.8462
Cluster-7410.57145	-0.8304	0.8042
Cluster-7410.17057	0.8304	-0.9301
Cluster-7410.17767	0.8304	-0.8811
Cluster-7410.54548	-0.8304	0.8112
Cluster-7410.42163	0.8304	-0.8881
Cluster-7410.79909	0.8304	-0.8392
Cluster-7410.76203	0.8304	-0.8881
Cluster-7410.85902	0.8304	-0.8671
Cluster-7410.63241	-0.8304	0.8182
Cluster-7410.89165	-0.8304	0.8392
Cluster-7410.12378	0.8301	-0.9072
Cluster-7410.87076	0.8301	-0.8546
Cluster-7410.17597	-0.8292	0.824
Cluster-7410.89597	0.8292	-0.9366
Cluster-7410.6665	0.8292	-0.9155
Cluster-7410.7067	0.8284	-0.8757
Cluster-26492.1	-0.8284	0.9422
Cluster-7410.14038	0.8283	-0.8133
Cluster-1403.0	0.8275	-0.8968
Cluster-7410.9703	0.8275	-0.8968
Cluster-20538.0	0.8274	-0.9752
Cluster-7410.17237	-0.8274	0.8222
Cluster-7410.5800	0.8274	-0.9397
Cluster-7410.97338	0.8269	-0.8741
Cluster-7410.26263	0.8269	-0.8112
Cluster-7410.115634	0.8269	-0.8671
Cluster-7410.48139	0.8269	-0.8671
Cluster-7410.34651	0.8269	-0.8671
Cluster-7410.25038	-0.8269	0.8042
Cluster-7410.46388	-0.8269	0.9301
Cluster-7410.78550	-0.8269	0.8182
Cluster-7410.106366	0.8269	-0.8951
Cluster-7410.12105	0.8269	-0.9441
Cluster-7410.67756	-0.8269	0.8601
Cluster-7410.45917	0.8269	-0.9021
Cluster-7410.69101	-0.8269	0.8252
Cluster-7410.80141	0.8269	-0.8322
Cluster-7410.116709	0.8269	-0.8392
Cluster-7410.15822	0.8269	-0.8811
Cluster-7410.79866	0.8269	-0.8671
Cluster-7410.107723	0.8269	-0.9301
Cluster-7410.18512	0.8269	-0.8811
Cluster-7410.56050	-0.8269	0.8392
Cluster-7410.65640	-0.8269	0.8392
Cluster-7410.68132	-0.8269	0.8811
Cluster-7410.7981	0.8269	-0.9091
Cluster-7410.12659	-0.8269	0.8462
Cluster-7410.42636	-0.8266	0.8056
Cluster-7410.60324	0.8266	-0.8301
Cluster-7410.11729	0.8262	-0.8155
Cluster-7410.115605	0.8262	-0.8071
Cluster-7410.81156	-0.8256	0.838
Cluster-7410.8857	0.8248	-0.8056
Cluster-7410.24926	-0.8248	0.8266
Cluster-7410.9494	0.8244	-0.8194
Cluster-12845.0	0.8242	-0.8248
Cluster-1557.0	0.8236	-0.8734
Cluster-7410.36822	0.8234	-0.9091
Cluster-7410.13937	0.8234	-0.8741
Cluster-36223.0	0.8234	-0.8811
Cluster-7410.113487	0.8234	-0.8531
Cluster-7410.56187	-0.8234	0.8112
Cluster-7410.30744	0.8234	-0.8392
Cluster-7410.109549	0.8234	-0.8252
Cluster-7410.64134	-0.8234	0.8392
Cluster-7410.103994	0.8234	-0.8042
Cluster-7410.95498	0.8234	-0.8531
Cluster-7410.116166	0.8234	-0.8741
Cluster-7410.71858	0.8234	-0.8741
Cluster-7410.49462	-0.8234	0.8531
Cluster-7410.52177	0.8234	-0.8252
Cluster-7410.66775	-0.8234	0.8322
Cluster-7410.57131	-0.8234	0.8462
Cluster-7410.55945	0.8234	-0.8042
Cluster-7410.49017	0.8234	-0.8951
Cluster-7410.66445	-0.8234	0.8531
Cluster-7410.5487	0.8234	-0.8042
Cluster-7410.115978	0.8234	-0.8881
Cluster-7410.72656	-0.8234	0.8322
Cluster-7410.61646	-0.8234	0.8112
Cluster-7410.56254	-0.8234	0.8811
Cluster-7410.12658	0.8234	-0.8392
Cluster-7410.38647	0.8234	-0.8671
Cluster-7410.27138	0.8234	-0.8322
Cluster-7410.32100	0.8234	-0.8601
Cluster-7410.69714	0.8234	-0.8182
Cluster-29023.0	-0.8223	0.919
Cluster-7410.7161	0.8223	-0.8248
Cluster-7410.5910	0.8221	-0.8662
Cluster-17463.0	0.8221	-0.9085
Cluster-40789.0	0.8213	-0.8652
Cluster-7410.30706	0.8213	-0.9422
Cluster-26456.0	0.8206	-0.8014
Cluster-7410.14498	0.8202	-0.8186
Cluster-7410.68105	0.8198	-0.8252
Cluster-7410.63972	-0.8198	0.9091
Cluster-7410.74791	0.8198	-0.8531
Cluster-7410.91155	-0.8198	0.8252
Cluster-7410.97813	-0.8198	0.8462
Cluster-7410.75518	0.8198	-0.8252
Cluster-7410.90938	0.8198	-0.8112
Cluster-7410.85962	-0.8198	0.8112
Cluster-7410.3903	0.8198	-0.8671
Cluster-7410.29830	0.8198	-0.8322
Cluster-7410.91743	0.8198	-0.8881
Cluster-7410.43094	0.8198	-0.8671
Cluster-7410.77970	0.8198	-0.8392
Cluster-7410.43218	-0.8198	0.8182
Cluster-7410.79247	0.8198	-0.8112
Cluster-7410.87640	0.8198	-0.8392
Cluster-7410.69371	0.8198	-0.9021
Cluster-7410.105631	0.8198	-0.8112
Cluster-7410.67272	0.8198	-0.8951
Cluster-7410.7561	0.8198	-0.8252
Cluster-7410.27000	0.8198	-0.8182
Cluster-7410.113775	0.8198	-0.9091
Cluster-7410.81406	-0.8198	0.8601
Cluster-7410.79979	-0.8198	0.8112
Cluster-7410.67521	-0.8198	0.8112
Cluster-7410.49250	-0.8198	0.8252
Cluster-7410.66327	-0.8198	0.8601
Cluster-7410.71012	-0.8198	0.8462
Cluster-7410.19287	0.8198	-0.8671
Cluster-7410.67712	0.8195	-0.8161
Cluster-7410.12335	0.8185	-0.8169
Cluster-7410.40403	-0.8185	0.8028
Cluster-7410.50426	-0.8185	0.8099
Cluster-7410.103897	-0.8182	0.8184
Cluster-7410.108835	0.8177	-0.8231
Cluster-7410.28414	0.8177	-0.8441
Cluster-7410.113554	0.8177	-0.8056
Cluster-7410.30604	0.8177	-0.9212
Cluster-7410.111551	0.8163	-0.9231
Cluster-7410.20149	0.8163	-0.8252
Cluster-7410.112	0.8163	-0.8182
Cluster-7410.21179	-0.8163	0.8462
Cluster-7410.90553	0.8163	-0.9231
Cluster-7410.44921	0.8163	-0.8601
Cluster-7410.71503	0.8163	-0.8182
Cluster-7410.33597	0.8163	-0.8881
Cluster-7410.32411	0.8163	-0.8112
Cluster-7410.67279	0.8163	-0.951
Cluster-7410.61527	0.8163	-0.8741
Cluster-7410.77851	-0.8163	0.8881
Cluster-7410.31686	0.8163	-0.8601
Cluster-7410.99859	0.8163	-0.8392
Cluster-7410.48729	0.8163	-0.8182
Cluster-7410.1368	0.8163	-0.8671
Cluster-7410.44766	-0.8163	0.8671
Cluster-7410.88444	-0.8163	0.8112
Cluster-25126.0	0.8163	-0.8811
Cluster-7410.88136	0.8163	-0.8182
Cluster-40712.0	0.816	-0.8021
Cluster-7410.7224	0.8157	-0.8812
Cluster-1324.0	0.8157	-0.8188
Cluster-7410.39480	0.8156	-0.8807
Cluster-7410.109742	0.8156	-0.8526
Cluster-7410.50333	-0.815	0.8592
Cluster-7410.55011	-0.815	0.8099
Cluster-7410.53779	-0.815	0.8169
Cluster-7410.34107	0.8142	-0.8406
Cluster-7410.98712	-0.8142	0.8511
Cluster-7410.14697	0.8142	-0.8301
Cluster-1472.0	0.8136	-0.8321
Cluster-7410.4938	0.8136	-0.8321
Cluster-1784.0	0.8136	-0.8155
Cluster-7410.118319	0.8136	-0.8321
Cluster-7410.113610	0.8136	-0.8155
Cluster-7410.119516	0.8136	-0.8321
Cluster-7410.93743	-0.8135	0.8629
Cluster-7410.23647	0.813	-0.808
Cluster-18524.0	0.8129	-0.9107
Cluster-7410.55525	-0.8128	0.8881
Cluster-7410.58487	-0.8128	0.951
Cluster-7410.65594	0.8128	-0.8811
Cluster-7410.90322	-0.8128	0.8182
Cluster-7410.55524	-0.8128	0.8182
Cluster-7410.67668	0.8128	-0.8112
Cluster-7410.58021	-0.8128	0.8042
Cluster-7410.69482	-0.8128	0.8182
Cluster-7410.30132	0.8128	-0.8601
Cluster-7410.64934	-0.8128	0.8322
Cluster-7410.32817	0.8128	-0.9021
Cluster-7410.63970	-0.8128	0.9091
Cluster-7410.91111	0.8128	-0.8671
Cluster-7410.50080	0.8128	-0.8741
Cluster-7410.17768	0.8128	-0.8741
Cluster-7410.66231	-0.8128	0.8392
Cluster-7410.16097	0.8128	-0.8252
Cluster-7410.11406	0.8128	-0.8322
Cluster-7410.91518	-0.8128	0.8322
Cluster-7410.115562	0.8128	-0.8112
Cluster-7410.115375	0.8128	-0.9161
Cluster-7410.6055	0.8128	-0.8531
Cluster-7410.56991	-0.8128	0.8671
Cluster-7410.34406	0.8128	-0.8462
Cluster-7410.98269	0.8128	-0.8601
Cluster-7410.44997	0.8128	-0.9301
Cluster-7410.13255	0.8128	-0.9161
Cluster-7410.95538	0.8128	-0.8811
Cluster-7410.25242	0.8128	-0.8601
Cluster-7410.10887	0.8128	-0.8462
Cluster-7410.65999	0.8128	-0.8182
Cluster-7410.91283	0.8128	-0.8112
Cluster-15978.0	0.8126	-0.8115
Cluster-7410.88353	-0.8124	0.8196
Cluster-7410.5854	0.8123	-0.8073
Cluster-7410.111400	0.8121	-0.8456
Cluster-7410.12317	0.8114	-0.838
Cluster-7410.20566	-0.811	0.8846
Cluster-7410.11802	0.8108	-0.8415
Cluster-7410.5640	0.8107	-0.8516
Cluster-7410.4174	0.8094	-0.8863
Cluster-7410.33702	0.8094	-0.8435
Cluster-7410.22719	-0.8092	0.8671
Cluster-7410.69553	-0.8092	0.8322
Cluster-7410.61026	0.8092	-0.9021
Cluster-7410.35521	0.8092	-0.8601
Cluster-7410.17018	0.8092	-0.8392
Cluster-7410.26226	0.8092	-0.8042
Cluster-7410.4618	0.8092	-0.8462
Cluster-7410.87439	0.8092	-0.8462
Cluster-7410.66893	-0.8092	0.8392
Cluster-7410.69104	-0.8092	0.8042
Cluster-7410.45167	0.8092	-0.8741
Cluster-7410.103798	0.8092	-0.8462
Cluster-7410.1928	0.8092	-0.8881
Cluster-7410.84995	0.8092	-0.8252
Cluster-7410.41496	-0.8092	0.8182
Cluster-7410.76601	-0.8092	0.8252
Cluster-7410.56132	0.8092	-0.8322
Cluster-7410.97885	0.8092	-0.8392
Cluster-7410.15821	0.8092	-0.8881
Cluster-7410.56017	-0.8092	0.8322
Cluster-7410.62059	0.8092	-0.8671
Cluster-7410.77325	0.8092	-0.8671
Cluster-7410.56674	0.8092	-0.8601
Cluster-7410.87542	-0.8092	0.8252
Cluster-7410.46116	0.8092	-0.8671
Cluster-7410.52335	0.8092	-0.8601
Cluster-7410.78840	0.8092	-0.9091
Cluster-7410.8710	0.8092	-0.8112
Cluster-7410.67597	-0.8092	0.8182
Cluster-7410.26478	-0.8089	0.8301
Cluster-42080.0	0.8085	-0.8211
Cluster-7410.3207	0.8085	-0.8105
Cluster-7410.18059	-0.8078	0.8028
Cluster-7410.105723	0.8071	-0.8371
Cluster-7410.98219	-0.8071	0.8581
Cluster-28867.0	0.8071	-0.8056
Cluster-7410.121734	0.8071	-0.8126
Cluster-7410.114398	0.8071	-0.8196
Cluster-7410.71179	-0.8071	0.8546
Cluster-7410.42637	-0.8057	0.9441
Cluster-7410.8575	0.8057	-0.8322
Cluster-7410.32153	-0.8057	0.8601
Cluster-7410.8695	0.8057	-0.8462
Cluster-7410.2028	0.8057	-0.9161
Cluster-7410.36808	0.8057	-0.9161
Cluster-7410.44662	0.8057	-0.8601
Cluster-7410.117002	0.8057	-0.8392
Cluster-7410.114792	0.8057	-0.8112
Cluster-7410.82620	-0.8057	0.8951
Cluster-7410.96104	0.8057	-0.8811
Cluster-7410.32945	0.8057	-0.8322
Cluster-7410.72100	-0.8057	0.8112
Cluster-7410.71674	0.8057	-0.8042
Cluster-7410.104050	0.8057	-0.8252
Cluster-7410.116739	0.8057	-0.8531
Cluster-7410.90554	0.8057	-0.9161
Cluster-7410.45298	0.8057	-0.951
Cluster-7410.113581	0.8057	-0.8462
Cluster-7410.71053	-0.8057	0.8462
Cluster-7410.22063	0.8057	-0.8531
Cluster-7410.61448	-0.8057	0.8182
Cluster-7410.53729	-0.8057	0.8671
Cluster-7410.66787	-0.8057	0.9021
Cluster-7410.67194	-0.8057	0.8112
Cluster-7410.69537	0.8057	-0.8182
Cluster-7410.94268	0.8057	-0.8462
Cluster-7410.61503	0.8057	-0.8182
Cluster-7410.60955	0.8057	-0.9231
Cluster-7410.85439	-0.8057	0.8392
Cluster-7410.45672	0.8057	-0.8322
Cluster-7410.71052	-0.8057	0.8601
Cluster-7410.113233	0.8053	-0.8511
Cluster-7410.115643	0.8046	-0.8928
Cluster-29788.0	0.8043	-0.831
Cluster-7410.22748	0.8043	-0.8873
Cluster-7410.77244	-0.804	0.8471
Cluster-1340.0	0.8039	-0.8188
Cluster-7410.64859	-0.8036	0.8581
Cluster-1827.0	0.8035	-0.8696
Cluster-7410.83083	0.8035	-0.8622
Cluster-7410.98039	-0.8032	0.8281
Cluster-7410.2519	0.8032	-0.807
Cluster-7410.1145	-0.8022	0.9219
Cluster-7410.67558	-0.8022	0.8252
Cluster-7410.41802	-0.8022	0.8881
Cluster-7410.80183	-0.8022	0.8951
Cluster-7410.67158	-0.8022	0.8531
Cluster-7410.51191	0.8022	-0.9161
Cluster-7410.51990	-0.8022	0.8462
Cluster-7410.108333	0.8022	-0.8182
Cluster-7410.84885	0.8022	-0.8252
Cluster-7410.60500	0.8022	-0.8531
Cluster-7410.78665	-0.8022	0.8042
Cluster-7410.37549	-0.8022	0.8322
Cluster-7410.68599	0.8022	-0.8601
Cluster-7410.34986	-0.8022	0.8531
Cluster-7410.10831	0.8022	-0.8881
Cluster-7410.80296	-0.8022	0.8392
Cluster-7410.7371	0.8022	-0.9231
Cluster-7410.96579	0.8022	-0.8741
Cluster-7410.310	0.8022	-0.8881
Cluster-7410.99198	0.8022	-0.9441
Cluster-7410.52430	0.8022	-0.8182
Cluster-23029.0	0.8022	-0.8811
Cluster-7410.23314	-0.8022	0.8531
Cluster-33274.0	0.8022	-0.9021
Cluster-7410.42278	0.8022	-0.8042
Cluster-7410.111821	0.8022	-0.8531
Cluster-7410.17869	0.8022	-0.8042
Cluster-7410.78652	0.8022	-0.8462
Cluster-7410.58549	0.8022	-0.8042
Cluster-7410.88354	0.8022	-0.8671
Cluster-7410.76936	-0.8022	0.8601
Cluster-7410.77389	-0.8022	0.8042
Cluster-7410.36965	0.8018	-0.8558
Cluster-7410.9231	0.8013	-0.8041
Cluster-7410.119055	0.801	-0.8404
Cluster-921.0	0.801	-0.8404
Cluster-7410.22415	0.801	-0.8404
Cluster-7410.7243	0.801	-0.8321
Cluster-7410.44043	-0.8007	0.9366
Cluster-7410.1879	0.8007	-0.824
Cluster-31682.0	-0.8007	0.831
Cluster-7410.114941	0.8007	-0.831
Cluster-41714.0	-0.8004	0.8258
Cluster-7410.72330	-0.8	0.8406
Cluster-7410.72485	-0.8	0.8792

## Sheet: GO_enrichment_result
Term_ID	Term_description	ListHit	ListTotal	PopHit	PopTotal	GeneRatio	BgRatio	Enrichment_score	GeneIds	GeneSymbols	P_value	FDR_bh	Category
GO:0016020	membrane	89	309	4451	22169	0.288026	0.200776	1.43456	Cluster-7410.72103;Cluster-7410.54917;Cluster-7410.5024;Cluster-16972.0;Cluster-7410.67642;Cluster-7410.77387;Cluster-1771.0;Cluster-37702.0;Cluster-7410.8798;Cluster-35160.0;Cluster-34691.0;Cluster-7410.117002;Cluster-7410.93522;Cluster-7410.66208;Cluster-7410.55525;Cluster-31885.0;Cluster-7410.43232;Cluster-7410.108835;Cluster-7410.71012;Cluster-7410.70462;Cluster-7410.46395;Cluster-7410.58549;…	Cluster-7410.72103;Cluster-7410.54917;Cluster-7410.5024;Cluster-16972.0;Cluster-7410.67642;Cluster-7410.77387;Cluster-1771.0;Cluster-37702.0;Cluster-7410.8798;Cluster-35160.0;Cluster-34691.0;Cluster-7410.117002;Cluster-7410.93522;Cluster-7410.66208;Cluster-7410.55525;Cluster-31885.0;Cluster-7410.43232;Cluster-7410.108835;Cluster-7410.71012;Cluster-7410.70462;Cluster-7410.46395;Cluster-7410.58549;…	0.000141	0.016779	cellular_component
GO:0008152	metabolic process	39	506	1409	33095	0.0770751	0.0425744	1.81036	Cluster-7410.81671;Cluster-7410.71179;Cluster-7410.63970;Cluster-7410.40192;Cluster-7410.62059;Cluster-7410.65613;Cluster-7410.80296;Cluster-7410.12212;Cluster-7410.66330;Cluster-7410.106368;Cluster-7410.51692;Cluster-7410.310;Cluster-7410.54315;Cluster-7410.93100;Cluster-7410.90554;Cluster-7410.34651;Cluster-7410.66775;Cluster-7410.106369;Cluster-7410.57268;Cluster-15708.0;Cluster-15096.0;Cluste…	Cluster-7410.81671;Cluster-7410.71179;Cluster-7410.63970;Cluster-7410.40192;Cluster-7410.62059;Cluster-7410.65613;Cluster-7410.80296;Cluster-7410.12212;Cluster-7410.66330;Cluster-7410.106368;Cluster-7410.51692;Cluster-7410.310;Cluster-7410.54315;Cluster-7410.93100;Cluster-7410.90554;Cluster-7410.34651;Cluster-7410.66775;Cluster-7410.106369;Cluster-7410.57268;Cluster-15708.0;Cluster-15096.0;Cluste…	0.000294412	0.089949	biological_process
GO:0055085	transmembrane transport	36	506	1305	33095	0.0711462	0.0394319	1.80428	Cluster-7410.68391;Cluster-7410.56132;Cluster-7410.1693;Cluster-7410.72103;Cluster-7410.5024;Cluster-7410.70462;Cluster-7410.46395;Cluster-7410.1928;Cluster-7410.4662;Cluster-7410.90937;Cluster-7410.86132;Cluster-7410.78450;Cluster-7410.98218;Cluster-7410.77387;Cluster-7410.113264;Cluster-7410.21261;Cluster-7410.51065;Cluster-7410.115154;Cluster-7410.98219;Cluster-7410.17767;Cluster-37702.0;Clust…	Cluster-7410.68391;Cluster-7410.56132;Cluster-7410.1693;Cluster-7410.72103;Cluster-7410.5024;Cluster-7410.70462;Cluster-7410.46395;Cluster-7410.1928;Cluster-7410.4662;Cluster-7410.90937;Cluster-7410.86132;Cluster-7410.78450;Cluster-7410.98218;Cluster-7410.77387;Cluster-7410.113264;Cluster-7410.21261;Cluster-7410.51065;Cluster-7410.115154;Cluster-7410.98219;Cluster-7410.17767;Cluster-37702.0;Clust…	0.000532243	0.089949	biological_process
GO:0030001	metal ion transport	12	506	267	33095	0.0237154	0.00806768	2.93956	Cluster-7410.68391;Cluster-7410.37228;Cluster-7410.1693;Cluster-7410.5729;Cluster-7410.72228;Cluster-38710.0;Cluster-7410.5024;Cluster-7410.53779;Cluster-7410.42924;Cluster-7410.70462;Cluster-7410.46395;Cluster-7410.13255	Cluster-7410.68391;Cluster-7410.37228;Cluster-7410.1693;Cluster-7410.5729;Cluster-7410.72228;Cluster-38710.0;Cluster-7410.5024;Cluster-7410.53779;Cluster-7410.42924;Cluster-7410.70462;Cluster-7410.46395;Cluster-7410.13255	0.000916289	0.0924097	biological_process
GO:0015996	chlorophyll catabolic process	5	506	52	33095	0.00988142	0.00157123	6.28896	Cluster-7410.115643;Cluster-7410.90553;Cluster-7410.80252;Cluster-7410.106371;Cluster-7410.106368	Cluster-7410.115643;Cluster-7410.90553;Cluster-7410.80252;Cluster-7410.106371;Cluster-7410.106368	0.00117818	0.0924097	biological_process
GO:0047746	chlorophyllase activity	5	569	52	37098	0.00878735	0.00140169	6.2691	Cluster-7410.115643;Cluster-7410.90553;Cluster-7410.80252;Cluster-7410.106371;Cluster-7410.106368	Cluster-7410.115643;Cluster-7410.90553;Cluster-7410.80252;Cluster-7410.106371;Cluster-7410.106368	0.00119659	0.179895	molecular_function
GO:0006810	transport	42	506	1683	33095	0.083004	0.0508536	1.63221	Cluster-7410.68391;Cluster-7410.72103;Cluster-7410.9020;Cluster-7410.62726;Cluster-7410.54917;Cluster-7410.78840;Cluster-7410.71012;Cluster-7410.80296;Cluster-7410.13607;Cluster-7410.75473;Cluster-42689.0;Cluster-7410.62989;Cluster-7410.90937;Cluster-7410.77387;Cluster-7410.113264;Cluster-7410.21261;Cluster-7410.88603;Cluster-7410.116739;Cluster-7410.77389;Cluster-7410.87542;Cluster-1771.0;Cluste…	Cluster-7410.68391;Cluster-7410.72103;Cluster-7410.9020;Cluster-7410.62726;Cluster-7410.54917;Cluster-7410.78840;Cluster-7410.71012;Cluster-7410.80296;Cluster-7410.13607;Cluster-7410.75473;Cluster-42689.0;Cluster-7410.62989;Cluster-7410.90937;Cluster-7410.77387;Cluster-7410.113264;Cluster-7410.21261;Cluster-7410.88603;Cluster-7410.116739;Cluster-7410.77389;Cluster-7410.87542;Cluster-1771.0;Cluste…	0.00136701	0.0924097	biological_process
GO:0030170	pyridoxal phosphate binding	9	569	177	37098	0.0158172	0.00477115	3.31518	Cluster-7410.102292;Cluster-7410.44997;Cluster-7410.99859;Cluster-7410.22327;Cluster-7410.35245;Cluster-7410.71229;Cluster-7410.96578;Cluster-7410.96579;Cluster-7410.42278	Cluster-7410.102292;Cluster-7410.44997;Cluster-7410.99859;Cluster-7410.22327;Cluster-7410.35245;Cluster-7410.71229;Cluster-7410.96578;Cluster-7410.96579;Cluster-7410.42278	0.00173695	0.179895	molecular_function
GO:0016491	oxidoreductase activity	34	569	1307	37098	0.059754	0.035231	1.69606	Cluster-7410.87886;Cluster-7410.96196;Cluster-7410.15707;Cluster-7410.40192;Cluster-7410.81156;Cluster-7410.11028;Cluster-7410.87883;Cluster-7410.56017;Cluster-7410.12212;Cluster-7410.11699;Cluster-7410.62989;Cluster-7410.66330;Cluster-7410.113350;Cluster-7410.47837;Cluster-7410.54315;Cluster-7410.93100;Cluster-7410.10532;Cluster-7410.44921;Cluster-7410.57268;Cluster-15096.0;Cluster-7410.55483;Cl…	Cluster-7410.87886;Cluster-7410.96196;Cluster-7410.15707;Cluster-7410.40192;Cluster-7410.81156;Cluster-7410.11028;Cluster-7410.87883;Cluster-7410.56017;Cluster-7410.12212;Cluster-7410.11699;Cluster-7410.62989;Cluster-7410.66330;Cluster-7410.113350;Cluster-7410.47837;Cluster-7410.54315;Cluster-7410.93100;Cluster-7410.10532;Cluster-7410.44921;Cluster-7410.57268;Cluster-15096.0;Cluster-7410.55483;Cl…	0.00214997	0.179895	molecular_function
GO:0005215	transporter activity	17	569	514	37098	0.029877	0.0138552	2.15637	Cluster-7410.77387;Cluster-7410.66208;Cluster-7410.21261;Cluster-7410.113581;Cluster-7410.103798;Cluster-7410.62726;Cluster-7410.117002;Cluster-7410.75473;Cluster-7410.118990;Cluster-7410.62215;Cluster-31885.0;Cluster-7410.77389;Cluster-7410.88846;Cluster-7410.10859;Cluster-42689.0;Cluster-1771.0;Cluster-7410.87542	Cluster-7410.77387;Cluster-7410.66208;Cluster-7410.21261;Cluster-7410.113581;Cluster-7410.103798;Cluster-7410.62726;Cluster-7410.117002;Cluster-7410.75473;Cluster-7410.118990;Cluster-7410.62215;Cluster-31885.0;Cluster-7410.77389;Cluster-7410.88846;Cluster-7410.10859;Cluster-42689.0;Cluster-1771.0;Cluster-7410.87542	0.00276966	0.179895	molecular_function
GO:0004860	protein kinase inhibitor activity	3	569	20	37098	0.00527241	0.000539113	9.77979	Cluster-7410.94869;Cluster-7410.81152;Cluster-7410.71525	Cluster-7410.94869;Cluster-7410.81152;Cluster-7410.71525	0.00336881	0.179895	molecular_function
GO:0005234	extracellular-glutamate-gated ion channel activity	3	569	22	37098	0.00527241	0.000593024	8.89072	Cluster-7410.93522;Cluster-7410.26226;Cluster-7410.108835	Cluster-7410.93522;Cluster-7410.26226;Cluster-7410.108835	0.00444868	0.197966	molecular_function
GO:0006040	amino sugar metabolic process	3	506	23	33095	0.00592885	0.000694969	8.53111	Cluster-7410.113264;Cluster-7410.113890;Cluster-7410.114858	Cluster-7410.113264;Cluster-7410.113890;Cluster-7410.114858	0.00501159	0.263569	biological_process
GO:0008643	carbohydrate transport	7	506	138	33095	0.013834	0.00416981	3.31765	Cluster-7410.81671;Cluster-7410.104996;Cluster-7410.76936;Cluster-7410.91207;Cluster-7410.115154;Cluster-7410.114578;Cluster-38710.0	Cluster-7410.81671;Cluster-7410.104996;Cluster-7410.76936;Cluster-7410.91207;Cluster-7410.115154;Cluster-7410.114578;Cluster-38710.0	0.00545852	0.263569	biological_process
GO:0003824	catalytic activity	27	569	1033	37098	0.0474517	0.0278452	1.70413	Cluster-7410.81671;Cluster-7410.49490;Cluster-7410.87886;Cluster-7410.71843;Cluster-7410.102675;Cluster-7410.12212;Cluster-7410.66330;Cluster-7410.310;Cluster-7410.54315;Cluster-7410.111401;Cluster-7410.93100;Cluster-7410.108333;Cluster-7410.104050;Cluster-5356.0;Cluster-7410.25242;Cluster-7410.71842;Cluster-7410.103994;Cluster-7410.22435;Cluster-7410.45488;Cluster-7410.53729;Cluster-7410.81666;C…	Cluster-7410.81671;Cluster-7410.49490;Cluster-7410.87886;Cluster-7410.71843;Cluster-7410.102675;Cluster-7410.12212;Cluster-7410.66330;Cluster-7410.310;Cluster-7410.54315;Cluster-7410.111401;Cluster-7410.93100;Cluster-7410.108333;Cluster-7410.104050;Cluster-5356.0;Cluster-7410.25242;Cluster-7410.71842;Cluster-7410.103994;Cluster-7410.22435;Cluster-7410.45488;Cluster-7410.53729;Cluster-7410.81666;C…	0.00554749	0.211597	molecular_function
GO:0000774	adenyl-nucleotide exchange factor activity	4	569	49	37098	0.00702988	0.00132083	5.32233	Cluster-7410.5090;Cluster-7410.84995;Cluster-7410.62230;Cluster-7410.13767	Cluster-7410.5090;Cluster-7410.84995;Cluster-7410.62230;Cluster-7410.13767	0.00672549	0.224463	molecular_function
GO:0006508	proteolysis	31	506	1263	33095	0.0612648	0.0381629	1.60535	Cluster-7410.87886;Cluster-7410.15822;Cluster-7410.60266;Cluster-26340.0;Cluster-7410.374;Cluster-7410.113233;Cluster-7410.94869;Cluster-7410.34651;Cluster-7410.66775;Cluster-7410.25038;Cluster-7410.114859;Cluster-7410.64783;Cluster-7410.36822;Cluster-7410.114858;Cluster-7410.73033;Cluster-7410.71674;Cluster-7410.61133;Cluster-7410.77325;Cluster-7410.10502;Cluster-7410.117002;Cluster-7410.87640;C…	Cluster-7410.87886;Cluster-7410.15822;Cluster-7410.60266;Cluster-26340.0;Cluster-7410.374;Cluster-7410.113233;Cluster-7410.94869;Cluster-7410.34651;Cluster-7410.66775;Cluster-7410.25038;Cluster-7410.114859;Cluster-7410.64783;Cluster-7410.36822;Cluster-7410.114858;Cluster-7410.73033;Cluster-7410.71674;Cluster-7410.61133;Cluster-7410.77325;Cluster-7410.10502;Cluster-7410.117002;Cluster-7410.87640;C…	0.00706045	0.264389	biological_process
GO:0015846	polyamine transport	3	506	26	33095	0.00592885	0.000785617	7.54675	Cluster-7410.57968;Cluster-35129.0;Cluster-42689.0	Cluster-7410.57968;Cluster-35129.0;Cluster-42689.0	0.00711268	0.264389	biological_process
GO:0018298	protein-chromophore linkage	2	506	9	33095	0.00395257	0.000271944	14.5345	Cluster-7410.115215;Cluster-38710.0	Cluster-7410.115215;Cluster-38710.0	0.00782216	0.264389	biological_process
GO:0016787	hydrolase activity	21	569	784	37098	0.0369069	0.0211332	1.74639	Cluster-7410.75750;Cluster-7410.44923;Cluster-7410.51692;Cluster-7410.106368;Cluster-7410.111401;Cluster-7410.79733;Cluster-1223.0;Cluster-7410.90554;Cluster-7410.66775;Cluster-7410.106369;Cluster-7410.86628;Cluster-7410.90553;Cluster-7410.34984;Cluster-7410.106366;Cluster-7410.106371;Cluster-7410.2311;Cluster-7410.93742;Cluster-7410.80252;Cluster-7410.114818;Cluster-7410.98380;Cluster-40250.0	Cluster-7410.75750;Cluster-7410.44923;Cluster-7410.51692;Cluster-7410.106368;Cluster-7410.111401;Cluster-7410.79733;Cluster-1223.0;Cluster-7410.90554;Cluster-7410.66775;Cluster-7410.106369;Cluster-7410.86628;Cluster-7410.90553;Cluster-7410.34984;Cluster-7410.106366;Cluster-7410.106371;Cluster-7410.2311;Cluster-7410.93742;Cluster-7410.80252;Cluster-7410.114818;Cluster-7410.98380;Cluster-40250.0	0.0104518	0.286039	molecular_function
GO:0005992	trehalose biosynthetic process	4	506	57	33095	0.00790514	0.00172232	4.58983	Cluster-7410.71843;Cluster-7410.22435;Cluster-7410.113481;Cluster-7410.71842	Cluster-7410.71843;Cluster-7410.22435;Cluster-7410.113481;Cluster-7410.71842	0.0112663	0.304496	biological_process
GO:0008171	O-methyltransferase activity	4	569	57	37098	0.00702988	0.00153647	4.57534	Cluster-7410.6647;Cluster-7410.121170;Cluster-7410.8656;Cluster-7410.5633	Cluster-7410.6647;Cluster-7410.121170;Cluster-7410.8656;Cluster-7410.5633	0.0113959	0.286039	molecular_function
GO:0015804	neutral amino acid transport	2	506	11	33095	0.00395257	0.000332376	11.8918	Cluster-35129.0;Cluster-42689.0	Cluster-35129.0;Cluster-42689.0	0.0117114	0.304496	biological_process
GO:0032328	alanine transport	2	506	11	33095	0.00395257	0.000332376	11.8918	Cluster-35129.0;Cluster-42689.0	Cluster-35129.0;Cluster-42689.0	0.0117114	0.304496	biological_process
GO:0015655	alanine:sodium symporter activity	2	569	11	37098	0.00351494	0.000296512	11.8543	Cluster-35129.0;Cluster-42689.0	Cluster-35129.0;Cluster-42689.0	0.0117844	0.286039	molecular_function
GO:0042600	chorion	5	309	99	22169	0.0161812	0.0044657	3.62345	Cluster-33832.0;Cluster-7410.7756;Cluster-7410.7443;Cluster-7410.122242;Cluster-7410.90311	Cluster-33832.0;Cluster-7410.7756;Cluster-7410.7443;Cluster-7410.122242;Cluster-7410.90311	0.012568	0.384752	cellular_component
GO:0004970	ionotropic glutamate receptor activity	4	569	60	37098	0.00702988	0.00161734	4.34657	Cluster-7410.93522;Cluster-7410.19287;Cluster-7410.26226;Cluster-7410.108835	Cluster-7410.93522;Cluster-7410.19287;Cluster-7410.26226;Cluster-7410.108835	0.0135744	0.287514	molecular_function
GO:0042432	indole biosynthetic process	2	506	12	33095	0.00395257	0.000362593	10.9009	Cluster-7410.111614;Cluster-7410.67659	Cluster-7410.111614;Cluster-7410.67659	0.0139126	0.33589	biological_process
GO:0016844	strictosidine synthase activity	2	569	12	37098	0.00351494	0.000323468	10.8664	Cluster-7410.111614;Cluster-7410.67659	Cluster-7410.111614;Cluster-7410.67659	0.0139988	0.287514	molecular_function
GO:0007276	gamete generation	2	506	13	33095	0.00395257	0.000392809	10.0623	Cluster-7410.87439;Cluster-7410.87441	Cluster-7410.87439;Cluster-7410.87441	0.0162773	0.366783	biological_process
GO:0061617	MICOS complex	2	309	15	22169	0.00647249	0.000676621	9.56591	Cluster-2465.0;Cluster-7410.118148	Cluster-2465.0;Cluster-7410.118148	0.0180391	0.384752	cellular_component
GO:0044284	mitochondrial crista junction	2	309	15	22169	0.00647249	0.000676621	9.56591	Cluster-2465.0;Cluster-7410.118148	Cluster-2465.0;Cluster-7410.118148	0.0180391	0.384752	cellular_component
GO:0050662	coenzyme binding	8	569	216	37098	0.0140598	0.00582242	2.41476	Cluster-7410.54315;Cluster-7410.93100;Cluster-7410.42065;Cluster-7410.65652;Cluster-7410.45488;Cluster-7410.12212;Cluster-7410.25242;Cluster-7410.66330	Cluster-7410.54315;Cluster-7410.93100;Cluster-7410.42065;Cluster-7410.65652;Cluster-7410.45488;Cluster-7410.12212;Cluster-7410.25242;Cluster-7410.66330	0.018961	0.360918	molecular_function
GO:0000785	chromatin	6	309	151	22169	0.0194175	0.00681131	2.85077	Cluster-7410.79733;Cluster-7410.43218;Cluster-7410.90312;Cluster-7410.4618;Cluster-7410.90311;Cluster-38710.0	Cluster-7410.79733;Cluster-7410.43218;Cluster-7410.90312;Cluster-7410.4618;Cluster-7410.90311;Cluster-38710.0	0.0193963	0.384752	cellular_component
GO:0016021	integral component of membrane	90	309	5302	22169	0.291262	0.239163	1.21784	Cluster-7410.56254;Cluster-7410.71503;Cluster-7410.96729;Cluster-16972.0;Cluster-7410.5090;Cluster-7410.91283;Cluster-7410.77387;Cluster-7410.60309;Cluster-7410.116739;Cluster-7410.12378;Cluster-7410.8798;Cluster-35160.0;Cluster-7410.99859;Cluster-7410.71525;Cluster-7410.17041;Cluster-7410.76936;Cluster-7410.111821;Cluster-7410.119302;Cluster-7410.25762;Cluster-7410.78665;Cluster-7410.7418;Cluste…	Cluster-7410.56254;Cluster-7410.71503;Cluster-7410.96729;Cluster-16972.0;Cluster-7410.5090;Cluster-7410.91283;Cluster-7410.77387;Cluster-7410.60309;Cluster-7410.116739;Cluster-7410.12378;Cluster-7410.8798;Cluster-35160.0;Cluster-7410.99859;Cluster-7410.71525;Cluster-7410.17041;Cluster-7410.76936;Cluster-7410.111821;Cluster-7410.119302;Cluster-7410.25762;Cluster-7410.78665;Cluster-7410.7418;Cluste…	0.0196719	0.384752	cellular_component
GO:0016887	ATPase activity	18	569	689	37098	0.0316344	0.0185724	1.7033	Cluster-7410.75750;Cluster-7410.34490;Cluster-7410.114033;Cluster-42363.0;Cluster-37781.0;Cluster-7410.73729;Cluster-7410.9020;Cluster-7410.21261;Cluster-7410.79182;Cluster-7410.34984;Cluster-7410.54917;Cluster-7410.71012;Cluster-7410.41496;Cluster-7410.80296;Cluster-7410.86453;Cluster-7410.7224;Cluster-7410.113890;Cluster-7410.51015	Cluster-7410.75750;Cluster-7410.34490;Cluster-7410.114033;Cluster-42363.0;Cluster-37781.0;Cluster-7410.73729;Cluster-7410.9020;Cluster-7410.21261;Cluster-7410.79182;Cluster-7410.34984;Cluster-7410.54917;Cluster-7410.71012;Cluster-7410.41496;Cluster-7410.80296;Cluster-7410.86453;Cluster-7410.7224;Cluster-7410.113890;Cluster-7410.51015	0.0211044	0.360918	molecular_function
GO:0042407	cristae formation	2	506	15	33095	0.00395257	0.000453241	8.72069	Cluster-2465.0;Cluster-7410.118148	Cluster-2465.0;Cluster-7410.118148	0.0214756	0.42969	biological_process
GO:0019083	viral transcription	3	506	39	33095	0.00592885	0.00117843	5.03116	Cluster-7410.54548;Cluster-7410.114033;Cluster-7410.7561	Cluster-7410.54548;Cluster-7410.114033;Cluster-7410.7561	0.0216116	0.42969	biological_process
GO:0051087	chaperone binding	4	569	69	37098	0.00702988	0.00185994	3.77963	Cluster-7410.5090;Cluster-7410.84995;Cluster-7410.62230;Cluster-7410.13767	Cluster-7410.5090;Cluster-7410.84995;Cluster-7410.62230;Cluster-7410.13767	0.021628	0.360918	molecular_function
GO:0009357	protein-N(PI)-phosphohistidine-sugar phosphotransferase complex	4	309	77	22169	0.012945	0.00347332	3.72698	Cluster-7410.114578;Cluster-7410.81671;Cluster-7410.91207;Cluster-38710.0	Cluster-7410.114578;Cluster-7410.81671;Cluster-7410.91207;Cluster-38710.0	0.0226325	0.384752	cellular_component
GO:0016747	transferase activity, transferring acyl groups other than amino-acyl groups	10	569	312	37098	0.0175747	0.00841016	2.0897	Cluster-7410.78652;Cluster-7410.68407;Cluster-7410.10887;Cluster-7410.52177;Cluster-7410.67668;Cluster-7410.89730;Cluster-7410.21961;Cluster-7410.28656;Cluster-7410.21960;Cluster-7410.67642	Cluster-7410.78652;Cluster-7410.68407;Cluster-7410.10887;Cluster-7410.52177;Cluster-7410.67668;Cluster-7410.89730;Cluster-7410.21961;Cluster-7410.28656;Cluster-7410.21960;Cluster-7410.67642	0.0231938	0.36428	molecular_function
GO:0008610	lipid biosynthetic process	3	506	41	33095	0.00592885	0.00123886	4.78574	Cluster-7410.28656;Cluster-7410.68407;Cluster-7410.67642	Cluster-7410.28656;Cluster-7410.68407;Cluster-7410.67642	0.0246532	0.441107	biological_process
GO:0045859	regulation of protein kinase activity	4	506	73	33095	0.00790514	0.00220577	3.58384	Cluster-7410.94869;Cluster-7410.81152;Cluster-7410.20262;Cluster-7410.71525	Cluster-7410.94869;Cluster-7410.81152;Cluster-7410.20262;Cluster-7410.71525	0.0256958	0.441107	biological_process
GO:0046961	proton-transporting ATPase activity, rotational mechanism	3	569	42	37098	0.00527241	0.00113214	4.65704	Cluster-7410.86997;Cluster-7410.72228;Cluster-7410.4968	Cluster-7410.86997;Cluster-7410.72228;Cluster-7410.4968	0.0264798	0.366869	molecular_function
GO:0031047	gene silencing by RNA	2	506	17	33095	0.00395257	0.000513673	7.69472	Cluster-7410.86551;Cluster-7410.71525	Cluster-7410.86551;Cluster-7410.71525	0.0272636	0.441107	biological_process
GO:0006119	oxidative phosphorylation	6	506	149	33095	0.0118577	0.00450219	2.63376	Cluster-7410.73729;Cluster-7410.4968;Cluster-7410.86997;Cluster-7410.72228;Cluster-7410.91887;Cluster-7410.12378	Cluster-7410.73729;Cluster-7410.4968;Cluster-7410.86997;Cluster-7410.72228;Cluster-7410.91887;Cluster-7410.12378	0.0274061	0.441107	biological_process
GO:0004843	ubiquitin-specific protease activity	2	569	17	37098	0.00351494	0.000458246	7.67042	Cluster-7410.75235;Cluster-7410.374	Cluster-7410.75235;Cluster-7410.374	0.0274277	0.366869	molecular_function
GO:0009055	electron carrier activity	10	569	321	37098	0.0175747	0.00865276	2.03111	Cluster-7410.61496;Cluster-7410.73729;Cluster-7410.91207;Cluster-7410.122242;Cluster-7410.98422;Cluster-7410.71858;Cluster-7410.67279;Cluster-7410.49250;Cluster-7410.11699;Cluster-7410.62989	Cluster-7410.61496;Cluster-7410.73729;Cluster-7410.91207;Cluster-7410.122242;Cluster-7410.98422;Cluster-7410.71858;Cluster-7410.67279;Cluster-7410.49250;Cluster-7410.11699;Cluster-7410.62989	0.0274808	0.366869	molecular_function
GO:0003747	translation release factor activity	2	569	18	37098	0.00351494	0.000485201	7.24429	Cluster-7410.73729;Cluster-7410.69118	Cluster-7410.73729;Cluster-7410.69118	0.0305478	0.373867	molecular_function
GO:0008982	protein-N(PI)-phosphohistidine-sugar phosphotransferase activity	4	569	77	37098	0.00702988	0.00207558	3.38694	Cluster-7410.114578;Cluster-7410.81671;Cluster-7410.91207;Cluster-38710.0	Cluster-7410.114578;Cluster-7410.81671;Cluster-7410.91207;Cluster-38710.0	0.0308056	0.373867	molecular_function
GO:0009365	protein histidine kinase complex	6	309	171	22169	0.0194175	0.00771347	2.51735	Cluster-7410.115215;Cluster-7410.30744;Cluster-7410.65857;Cluster-7410.81313;Cluster-7410.91545;Cluster-7410.41496	Cluster-7410.115215;Cluster-7410.30744;Cluster-7410.65857;Cluster-7410.81313;Cluster-7410.91545;Cluster-7410.41496	0.0330159	0.480632	cellular_component
GO:0006118	obsolete electron transport	17	506	681	33095	0.0335968	0.0205771	1.63273	Cluster-7410.61496;Cluster-7410.97775;Cluster-7410.73729;Cluster-7410.91207;Cluster-7410.122242;Cluster-7410.98422;Cluster-7410.71858;Cluster-7410.67712;Cluster-7410.67279;Cluster-7410.109493;Cluster-15096.0;Cluster-7410.49250;Cluster-33416.0;Cluster-7410.11699;Cluster-7410.62989;Cluster-7410.91887;Cluster-7410.12378	Cluster-7410.61496;Cluster-7410.97775;Cluster-7410.73729;Cluster-7410.91207;Cluster-7410.122242;Cluster-7410.98422;Cluster-7410.71858;Cluster-7410.67712;Cluster-7410.67279;Cluster-7410.109493;Cluster-15096.0;Cluster-7410.49250;Cluster-33416.0;Cluster-7410.11699;Cluster-7410.62989;Cluster-7410.91887;Cluster-7410.12378	0.034412	0.521812	biological_process
GO:0005685	U1 snRNP	2	309	22	22169	0.00647249	0.000992377	6.52221	Cluster-7410.97885;Cluster-7410.4396	Cluster-7410.97885;Cluster-7410.4396	0.0372358	0.480632	cellular_component
GO:0006555	methionine metabolic process	3	506	49	33095	0.00592885	0.00148059	4.0044	Cluster-7410.111401;Cluster-1340.0;Cluster-28993.0	Cluster-7410.111401;Cluster-1340.0;Cluster-28993.0	0.0389916	0.521812	biological_process
GO:0016757	transferase activity, transferring glycosyl groups	7	569	206	37098	0.0123023	0.00555286	2.21549	Cluster-35160.0;Cluster-7410.67727;Cluster-7410.60309;Cluster-7410.29163;Cluster-1557.0;Cluster-7410.84995;Cluster-7410.115375	Cluster-35160.0;Cluster-7410.67727;Cluster-7410.60309;Cluster-7410.29163;Cluster-1557.0;Cluster-7410.84995;Cluster-7410.115375	0.0404651	0.402685	molecular_function
GO:0016868	intramolecular transferase activity, phosphotransferases	2	569	21	37098	0.00351494	0.000566068	6.20939	Cluster-7410.55821;Cluster-7410.74844	Cluster-7410.55821;Cluster-7410.74844	0.0406872	0.402685	molecular_function
GO:0046873	metal ion transmembrane transporter activity	6	569	164	37098	0.0105448	0.00442072	2.38531	Cluster-7410.68391;Cluster-7410.37228;Cluster-7410.1693;Cluster-7410.5024;Cluster-7410.70462;Cluster-7410.46395	Cluster-7410.68391;Cluster-7410.37228;Cluster-7410.1693;Cluster-7410.5024;Cluster-7410.70462;Cluster-7410.46395	0.0413895	0.402685	molecular_function
GO:0000015	phosphopyruvate hydratase complex	2	309	24	22169	0.00647249	0.00108259	5.97869	Cluster-7410.57378;Cluster-7410.70781	Cluster-7410.57378;Cluster-7410.70781	0.043691	0.480632	cellular_component
GO:0006376	mRNA splice site selection	2	506	22	33095	0.00395257	0.000664753	5.94592	Cluster-7410.97885;Cluster-7410.4396	Cluster-7410.97885;Cluster-7410.4396	0.0440536	0.521812	biological_process
GO:0035434	copper ion transmembrane transport	2	506	22	33095	0.00395257	0.000664753	5.94592	Cluster-7410.7418;Cluster-1735.0	Cluster-7410.7418;Cluster-1735.0	0.0440536	0.521812	biological_process
GO:0004672	protein kinase activity	40	569	1969	37098	0.0702988	0.0530756	1.3245	Cluster-7410.109744;Cluster-7410.75448;Cluster-7410.77244;Cluster-7410.64284;Cluster-7410.44662;Cluster-7410.117497;Cluster-7410.43232;Cluster-7410.49533;Cluster-7410.92908;Cluster-7410.41496;Cluster-7410.115779;Cluster-7410.57900;Cluster-7410.72485;Cluster-7410.85470;Cluster-7410.114398;Cluster-7410.107544;Cluster-42080.0;Cluster-7410.85342;Cluster-7410.8383;Cluster-7410.13322;Cluster-7410.72100…	Cluster-7410.109744;Cluster-7410.75448;Cluster-7410.77244;Cluster-7410.64284;Cluster-7410.44662;Cluster-7410.117497;Cluster-7410.43232;Cluster-7410.49533;Cluster-7410.92908;Cluster-7410.41496;Cluster-7410.115779;Cluster-7410.57900;Cluster-7410.72485;Cluster-7410.85470;Cluster-7410.114398;Cluster-7410.107544;Cluster-42080.0;Cluster-7410.85342;Cluster-7410.8383;Cluster-7410.13322;Cluster-7410.72100…	0.0441708	0.402685	molecular_function
GO:0005375	copper ion transmembrane transporter activity	2	569	22	37098	0.00351494	0.000593024	5.92714	Cluster-7410.7418;Cluster-1735.0	Cluster-7410.7418;Cluster-1735.0	0.044311	0.402685	molecular_function
GO:0008964	phosphoenolpyruvate carboxylase activity	2	569	22	37098	0.00351494	0.000593024	5.92714	Cluster-7410.27904;Cluster-7410.65857	Cluster-7410.27904;Cluster-7410.65857	0.044311	0.402685	molecular_function
GO:0005247	voltage-gated chloride channel activity	2	569	22	37098	0.00351494	0.000593024	5.92714	Cluster-7410.98218;Cluster-7410.98219	Cluster-7410.98218;Cluster-7410.98219	0.044311	0.402685	molecular_function
GO:0006468	protein phosphorylation	41	506	2039	33095	0.0810277	0.0616105	1.31516	Cluster-7410.109744;Cluster-7410.75448;Cluster-7410.77244;Cluster-7410.64284;Cluster-7410.44662;Cluster-7410.117497;Cluster-7410.43232;Cluster-7410.49533;Cluster-7410.92908;Cluster-7410.115779;Cluster-7410.57900;Cluster-7410.72485;Cluster-7410.85470;Cluster-7410.114398;Cluster-7410.107544;Cluster-42080.0;Cluster-7410.113264;Cluster-7410.85342;Cluster-7410.8383;Cluster-7410.13322;Cluster-7410.7210…	Cluster-7410.109744;Cluster-7410.75448;Cluster-7410.77244;Cluster-7410.64284;Cluster-7410.44662;Cluster-7410.117497;Cluster-7410.43232;Cluster-7410.49533;Cluster-7410.92908;Cluster-7410.115779;Cluster-7410.57900;Cluster-7410.72485;Cluster-7410.85470;Cluster-7410.114398;Cluster-7410.107544;Cluster-42080.0;Cluster-7410.113264;Cluster-7410.85342;Cluster-7410.8383;Cluster-7410.13322;Cluster-7410.7210…	0.0453644	0.521812	biological_process
GO:0000398	mRNA splicing, via spliceosome	5	506	128	33095	0.00988142	0.00386765	2.55489	Cluster-7410.92851;Cluster-7410.15707;Cluster-7410.116739;Cluster-7410.79866;Cluster-7410.69537	Cluster-7410.92851;Cluster-7410.15707;Cluster-7410.116739;Cluster-7410.79866;Cluster-7410.69537	0.0471629	0.521812	biological_process
GO:0006576	cellular biogenic amine metabolic process	3	506	54	33095	0.00592885	0.00163167	3.63362	Cluster-7410.54917;Cluster-7410.113890;Cluster-7410.51015	Cluster-7410.54917;Cluster-7410.113890;Cluster-7410.51015	0.0496781	0.521812	biological_process
GO:0016301	kinase activity	8	569	262	37098	0.0140598	0.00706238	1.9908	Cluster-7410.114033;Cluster-42363.0;Cluster-7410.32388;Cluster-7410.64879;Cluster-7410.71012;Cluster-7410.80296;Cluster-7410.7224;Cluster-7410.73033	Cluster-7410.114033;Cluster-42363.0;Cluster-7410.32388;Cluster-7410.64879;Cluster-7410.71012;Cluster-7410.80296;Cluster-7410.7224;Cluster-7410.73033	0.0502239	0.402685	molecular_function
GO:0006537	glutamate biosynthetic process	2	506	24	33095	0.00395257	0.000725185	5.45043	Cluster-7410.90979;Cluster-7410.87886	Cluster-7410.90979;Cluster-7410.87886	0.0516	0.521812	biological_process
GO:0015930	glutamate synthase activity	2	569	24	37098	0.00351494	0.000646935	5.43322	Cluster-7410.90979;Cluster-7410.87886	Cluster-7410.90979;Cluster-7410.87886	0.0518979	0.402685	molecular_function
GO:0004634	phosphopyruvate hydratase activity	2	569	24	37098	0.00351494	0.000646935	5.43322	Cluster-7410.57378;Cluster-7410.70781	Cluster-7410.57378;Cluster-7410.70781	0.0518979	0.402685	molecular_function
GO:0015994	chlorophyll metabolic process	5	506	132	33095	0.00988142	0.00398852	2.47747	Cluster-7410.115643;Cluster-7410.90553;Cluster-7410.80252;Cluster-7410.106371;Cluster-7410.106368	Cluster-7410.115643;Cluster-7410.90553;Cluster-7410.80252;Cluster-7410.106371;Cluster-7410.106368	0.0525454	0.521812	biological_process
GO:0008236	serine-type peptidase activity	5	569	132	37098	0.00878735	0.00355814	2.46964	Cluster-7410.80252;Cluster-7410.66775;Cluster-7410.117002;Cluster-26340.0;Cluster-7410.64783	Cluster-7410.80252;Cluster-7410.66775;Cluster-7410.117002;Cluster-26340.0;Cluster-7410.64783	0.0531637	0.402685	molecular_function
GO:0098519	nucleotide phosphatase activity, acting on free nucleotides	5	569	133	37098	0.00878735	0.0035851	2.45107	Cluster-28993.0;Cluster-7410.9020;Cluster-7410.86137;Cluster-7410.86453;Cluster-7410.7224	Cluster-28993.0;Cluster-7410.9020;Cluster-7410.86137;Cluster-7410.86453;Cluster-7410.7224	0.054577	0.402685	molecular_function
GO:0006821	chloride transport	2	506	25	33095	0.00395257	0.000755401	5.23241	Cluster-7410.98218;Cluster-7410.98219	Cluster-7410.98218;Cluster-7410.98219	0.0555336	0.521812	biological_process
GO:0019898	extrinsic component of membrane	4	309	104	22169	0.012945	0.00469124	2.7594	Cluster-7410.52430;Cluster-7410.79286;Cluster-7410.29913;Cluster-7410.77359	Cluster-7410.52430;Cluster-7410.79286;Cluster-7410.29913;Cluster-7410.77359	0.057744	0.480632	cellular_component
GO:0005741	mitochondrial outer membrane	4	309	105	22169	0.012945	0.00473634	2.73312	Cluster-7410.45167;Cluster-7410.25762;Cluster-7410.121734;Cluster-12845.0	Cluster-7410.45167;Cluster-7410.25762;Cluster-7410.121734;Cluster-12845.0	0.0594023	0.480632	cellular_component
GO:0016798	hydrolase activity, acting on glycosyl bonds	2	569	26	37098	0.00351494	0.000700846	5.01528	Cluster-23029.0;Cluster-7410.79909	Cluster-23029.0;Cluster-7410.79909	0.0599085	0.402685	molecular_function
GO:0005777	peroxisome	2	309	29	22169	0.00647249	0.00130813	4.94789	Cluster-7410.56254;Cluster-7410.90938	Cluster-7410.56254;Cluster-7410.90938	0.0614368	0.480632	cellular_component
GO:0046872	metal ion binding	30	569	1452	37098	0.0527241	0.0391396	1.34708	Cluster-15695.2;Cluster-7410.12212;Cluster-7410.10831;Cluster-7410.32945;Cluster-7410.13255;Cluster-38710.0;Cluster-7410.80183;Cluster-7410.75518;Cluster-7410.67712;Cluster-7410.5729;Cluster-7410.109421;Cluster-7410.72228;Cluster-7410.47787;Cluster-7410.112;Cluster-7410.84500;Cluster-7410.70948;Cluster-7410.33435;Cluster-1427.0;Cluster-7410.57981;Cluster-7410.42924;Cluster-7410.63310;Cluster-7410…	Cluster-15695.2;Cluster-7410.12212;Cluster-7410.10831;Cluster-7410.32945;Cluster-7410.13255;Cluster-38710.0;Cluster-7410.80183;Cluster-7410.75518;Cluster-7410.67712;Cluster-7410.5729;Cluster-7410.109421;Cluster-7410.72228;Cluster-7410.47787;Cluster-7410.112;Cluster-7410.84500;Cluster-7410.70948;Cluster-7410.33435;Cluster-1427.0;Cluster-7410.57981;Cluster-7410.42924;Cluster-7410.63310;Cluster-7410…	0.0624253	0.402685	molecular_function
GO:0006510	obsolete ATP-dependent proteolysis	2	506	27	33095	0.00395257	0.000815833	4.84483	Cluster-7410.87076;Cluster-7410.86137	Cluster-7410.87076;Cluster-7410.86137	0.0637012	0.521812	biological_process
GO:0015977	carbon fixation	2	506	27	33095	0.00395257	0.000815833	4.84483	Cluster-7410.27904;Cluster-7410.65857	Cluster-7410.27904;Cluster-7410.65857	0.0637012	0.521812	biological_process
GO:0004176	ATP-dependent peptidase activity	2	569	27	37098	0.00351494	0.000727802	4.82953	Cluster-7410.87076;Cluster-7410.86137	Cluster-7410.87076;Cluster-7410.86137	0.0640624	0.402685	molecular_function
GO:0043240	Fanconi anaemia nuclear complex	1	309	5	22169	0.00323625	0.00022554	14.3489	Cluster-7410.36808	Cluster-7410.36808	0.067782	0.480632	cellular_component
GO:0031160	spore wall	1	309	5	22169	0.00323625	0.00022554	14.3489	Cluster-7410.66893	Cluster-7410.66893	0.067782	0.480632	cellular_component
GO:0004315	3-oxoacyl-[acyl-carrier-protein] synthase activity	2	569	28	37098	0.00351494	0.000754758	4.65704	Cluster-7410.68407;Cluster-7410.67642	Cluster-7410.68407;Cluster-7410.67642	0.0683101	0.402685	molecular_function
GO:0003682	chromatin binding	5	569	143	37098	0.00878735	0.00385465	2.27967	Cluster-7410.4618;Cluster-7410.79733;Cluster-7410.90312;Cluster-7410.43218;Cluster-7410.90311	Cluster-7410.4618;Cluster-7410.79733;Cluster-7410.90312;Cluster-7410.43218;Cluster-7410.90311	0.0698945	0.402685	molecular_function
GO:0007050	cell cycle arrest	2	506	29	33095	0.00395257	0.000876265	4.5107	Cluster-7410.20262;Cluster-7410.12366	Cluster-7410.20262;Cluster-7410.12366	0.072243	0.521812	biological_process
GO:0006206	pyrimidine nucleobase metabolic process	12	506	487	33095	0.0237154	0.0147152	1.61163	Cluster-7410.76204;Cluster-7410.54548;Cluster-7410.114033;Cluster-7410.7561;Cluster-7410.114161;Cluster-7410.104364;Cluster-7410.85439;Cluster-7410.11880;Cluster-7410.12659;Cluster-7410.93931;Cluster-7410.71053;Cluster-7410.51015	Cluster-7410.76204;Cluster-7410.54548;Cluster-7410.114033;Cluster-7410.7561;Cluster-7410.114161;Cluster-7410.104364;Cluster-7410.85439;Cluster-7410.11880;Cluster-7410.12659;Cluster-7410.93931;Cluster-7410.71053;Cluster-7410.51015	0.0730613	0.521812	biological_process
GO:0005835	fatty acid synthase complex	2	309	32	22169	0.00647249	0.00144346	4.48402	Cluster-7410.68407;Cluster-7410.67642	Cluster-7410.68407;Cluster-7410.67642	0.0730624	0.480632	cellular_component
GO:0019058	viral life cycle	4	506	103	33095	0.00790514	0.00311225	2.54001	Cluster-7410.76203;Cluster-7410.115377;Cluster-7410.117002;Cluster-7410.115293	Cluster-7410.76203;Cluster-7410.115377;Cluster-7410.117002;Cluster-7410.115293	0.0735939	0.521812	biological_process
GO:0000012	single strand break repair	1	506	5	33095	0.00197628	0.00015108	13.081	Cluster-7410.20149	Cluster-7410.20149	0.0741488	0.521812	biological_process
GO:0019074	viral RNA genome packaging	1	506	5	33095	0.00197628	0.00015108	13.081	Cluster-7410.44521	Cluster-7410.44521	0.0741488	0.521812	biological_process
GO:0016805	dipeptidase activity	1	569	5	37098	0.00175747	0.000134778	13.0397	Cluster-7410.87886	Cluster-7410.87886	0.074376	0.402685	molecular_function
GO:0008440	inositol-1,4,5-trisphosphate 3-kinase activity	1	569	5	37098	0.00175747	0.000134778	13.0397	Cluster-14597.2	Cluster-14597.2	0.074376	0.402685	molecular_function
GO:0008924	malate dehydrogenase (quinone) activity	1	569	5	37098	0.00175747	0.000134778	13.0397	Cluster-7410.104896	Cluster-7410.104896	0.074376	0.402685	molecular_function
GO:0050485	oxidoreductase activity, acting on X-H and Y-H to form an X-Y bond, with a disulfide as acceptor	1	569	5	37098	0.00175747	0.000134778	13.0397	Cluster-7410.29163	Cluster-7410.29163	0.074376	0.402685	molecular_function
GO:0006777	Mo-molybdopterin cofactor biosynthetic process	3	506	64	33095	0.00592885	0.00193383	3.06587	Cluster-7410.53729;Cluster-7410.54917;Cluster-7410.113890	Cluster-7410.53729;Cluster-7410.54917;Cluster-7410.113890	0.0747885	0.521812	biological_process
GO:0007304	chorion-containing eggshell formation	3	506	64	33095	0.00592885	0.00193383	3.06587	Cluster-7410.7443;Cluster-7410.7756;Cluster-7410.122242	Cluster-7410.7443;Cluster-7410.7756;Cluster-7410.122242	0.0747885	0.521812	biological_process
GO:0008121	ubiquinol-cytochrome-c reductase activity	3	569	64	37098	0.00527241	0.00172516	3.05618	Cluster-7410.73729;Cluster-7410.91887;Cluster-7410.12378	Cluster-7410.73729;Cluster-7410.91887;Cluster-7410.12378	0.0753616	0.402685	molecular_function
GO:0005213	structural constituent of chorion	3	569	64	37098	0.00527241	0.00172516	3.05618	Cluster-7410.7443;Cluster-7410.7756;Cluster-7410.122242	Cluster-7410.7443;Cluster-7410.7756;Cluster-7410.122242	0.0753616	0.402685	molecular_function
GO:0006825	copper ion transport	2	506	30	33095	0.00395257	0.000906481	4.36034	Cluster-7410.7418;Cluster-1735.0	Cluster-7410.7418;Cluster-1735.0	0.0766448	0.521812	biological_process
GO:0008483	transaminase activity	2	569	30	37098	0.00351494	0.000808669	4.34657	Cluster-7410.44997;Cluster-7410.71229	Cluster-7410.44997;Cluster-7410.71229	0.0770716	0.402685	molecular_function
GO:0005730	nucleolus	10	309	427	22169	0.0323625	0.0192611	1.6802	Cluster-7410.76204;Cluster-7410.54548;Cluster-7410.7561;Cluster-7410.114161;Cluster-7410.104364;Cluster-7410.85439;Cluster-7410.3903;Cluster-7410.93931;Cluster-7410.71053;Cluster-7410.12659	Cluster-7410.76204;Cluster-7410.54548;Cluster-7410.7561;Cluster-7410.114161;Cluster-7410.104364;Cluster-7410.85439;Cluster-7410.3903;Cluster-7410.93931;Cluster-7410.71053;Cluster-7410.12659	0.0772179	0.480632	cellular_component
GO:0000155	phosphorelay sensor kinase activity	4	569	105	37098	0.00702988	0.00283034	2.48376	Cluster-7410.81313;Cluster-7410.115215;Cluster-7410.91545;Cluster-7410.41496	Cluster-7410.81313;Cluster-7410.115215;Cluster-7410.91545;Cluster-7410.41496	0.0784883	0.402685	molecular_function
GO:0015297	antiporter activity	4	569	105	37098	0.00702988	0.00283034	2.48376	Cluster-37702.0;Cluster-7410.72103;Cluster-7410.53333;Cluster-7410.88603	Cluster-37702.0;Cluster-7410.72103;Cluster-7410.53333;Cluster-7410.88603	0.0784883	0.402685	molecular_function
GO:0005968	Rab-protein geranylgeranyltransferase complex	1	309	6	22169	0.00323625	0.000270648	11.9574	Cluster-7410.97885	Cluster-7410.97885	0.0807785	0.480632	cellular_component
GO:0097196	Shu complex	1	309	6	22169	0.00323625	0.000270648	11.9574	Cluster-7410.6084	Cluster-7410.6084	0.0807785	0.480632	cellular_component
GO:0000172	ribonuclease MRP complex	1	309	6	22169	0.00323625	0.000270648	11.9574	Cluster-7410.59703	Cluster-7410.59703	0.0807785	0.480632	cellular_component
GO:0009877	nodulation	2	506	31	33095	0.00395257	0.000936697	4.21969	Cluster-7410.71053;Cluster-7410.8656	Cluster-7410.71053;Cluster-7410.8656	0.081129	0.521812	biological_process
GO:0003924	GTPase activity	13	569	547	37098	0.0228471	0.0147447	1.54951	Cluster-7410.89053;Cluster-7410.114033;Cluster-28993.0;Cluster-42363.0;Cluster-7410.42042;Cluster-7410.89052;Cluster-7410.9020;Cluster-7410.79182;Cluster-7410.54917;Cluster-7410.41496;Cluster-7410.25762;Cluster-37781.0;Cluster-7410.113890	Cluster-7410.89053;Cluster-7410.114033;Cluster-28993.0;Cluster-42363.0;Cluster-7410.42042;Cluster-7410.89052;Cluster-7410.9020;Cluster-7410.79182;Cluster-7410.54917;Cluster-7410.41496;Cluster-7410.25762;Cluster-37781.0;Cluster-7410.113890	0.0812585	0.402685	molecular_function
GO:0008138	protein tyrosine/serine/threonine phosphatase activity	2	569	31	37098	0.00351494	0.000835625	4.20636	Cluster-7410.76032;Cluster-7410.45113	Cluster-7410.76032;Cluster-7410.45113	0.081578	0.402685	molecular_function
GO:0003899	DNA-directed RNA polymerase activity	9	569	342	37098	0.0158172	0.00921883	1.71575	Cluster-7410.76204;Cluster-7410.54548;Cluster-7410.7561;Cluster-7410.114161;Cluster-7410.104364;Cluster-7410.85439;Cluster-7410.93931;Cluster-7410.71053;Cluster-7410.12659	Cluster-7410.76204;Cluster-7410.54548;Cluster-7410.7561;Cluster-7410.114161;Cluster-7410.104364;Cluster-7410.85439;Cluster-7410.93931;Cluster-7410.71053;Cluster-7410.12659	0.0827551	0.402685	molecular_function
GO:0005496	steroid binding	3	569	67	37098	0.00527241	0.00180603	2.91934	Cluster-7410.98078;Cluster-7410.52177;Cluster-7410.64395	Cluster-7410.98078;Cluster-7410.52177;Cluster-7410.64395	0.0838561	0.402685	molecular_function
GO:0004252	serine-type endopeptidase activity	12	569	499	37098	0.0210896	0.0134509	1.5679	Cluster-1321.0;Cluster-7410.94869;Cluster-35160.0;Cluster-7410.87076;Cluster-7410.15822;Cluster-7410.114858;Cluster-7410.86137;Cluster-7410.35623;Cluster-7410.114859;Cluster-7410.113233;Cluster-7410.2519;Cluster-7410.15821	Cluster-1321.0;Cluster-7410.94869;Cluster-35160.0;Cluster-7410.87076;Cluster-7410.15822;Cluster-7410.114858;Cluster-7410.86137;Cluster-7410.35623;Cluster-7410.114859;Cluster-7410.113233;Cluster-7410.2519;Cluster-7410.15821	0.0855099	0.402685	molecular_function
GO:0001503	ossification	2	506	32	33095	0.00395257	0.000966913	4.08782	Cluster-7410.122242;Cluster-7410.43218	Cluster-7410.122242;Cluster-7410.43218	0.085692	0.521812	biological_process
GO:0006094	gluconeogenesis	6	506	199	33095	0.0118577	0.00601299	1.97201	Cluster-7410.74791;Cluster-7410.65857;Cluster-7410.70781;Cluster-7410.27904;Cluster-7410.77309;Cluster-7410.57378	Cluster-7410.74791;Cluster-7410.65857;Cluster-7410.70781;Cluster-7410.27904;Cluster-7410.77309;Cluster-7410.57378	0.0860919	0.521812	biological_process
GO:0008131	primary amine oxidase activity	2	569	32	37098	0.00351494	0.00086258	4.07491	Cluster-7410.60500;Cluster-7410.12366	Cluster-7410.60500;Cluster-7410.12366	0.0861634	0.402685	molecular_function
GO:0016846	carbon-sulfur lyase activity	2	569	32	37098	0.00351494	0.00086258	4.07491	Cluster-7410.96579;Cluster-15708.0	Cluster-7410.96579;Cluster-15708.0	0.0861634	0.402685	molecular_function
GO:0000725	recombinational repair	1	506	6	33095	0.00197628	0.000181296	10.9009	Cluster-7410.6084	Cluster-7410.6084	0.0883065	0.521812	biological_process
GO:0051191	prosthetic group biosynthetic process	1	506	6	33095	0.00197628	0.000181296	10.9009	Cluster-7410.74791	Cluster-7410.74791	0.0883065	0.521812	biological_process
GO:0019722	calcium-mediated signaling	1	506	6	33095	0.00197628	0.000181296	10.9009	Cluster-7410.18306	Cluster-7410.18306	0.0883065	0.521812	biological_process
GO:0043934	sporulation	1	506	6	33095	0.00197628	0.000181296	10.9009	Cluster-7410.80296	Cluster-7410.80296	0.0883065	0.521812	biological_process
GO:0050852	T cell receptor signaling pathway	1	506	6	33095	0.00197628	0.000181296	10.9009	Cluster-7410.71053	Cluster-7410.71053	0.0883065	0.521812	biological_process
GO:0006761	dihydrofolate biosynthetic process	1	506	6	33095	0.00197628	0.000181296	10.9009	Cluster-7410.11880	Cluster-7410.11880	0.0883065	0.521812	biological_process
GO:0008219	cell death	1	506	6	33095	0.00197628	0.000181296	10.9009	Cluster-33202.0	Cluster-33202.0	0.0883065	0.521812	biological_process
GO:0008762	UDP-N-acetylmuramate dehydrogenase activity	1	569	6	37098	0.00175747	0.000161734	10.8664	Cluster-7410.113264	Cluster-7410.113264	0.0885749	0.402685	molecular_function
GO:0004146	dihydrofolate reductase activity	1	569	6	37098	0.00175747	0.000161734	10.8664	Cluster-7410.11880	Cluster-7410.11880	0.0885749	0.402685	molecular_function
GO:0004663	Rab geranylgeranyltransferase activity	1	569	6	37098	0.00175747	0.000161734	10.8664	Cluster-7410.97885	Cluster-7410.97885	0.0885749	0.402685	molecular_function
GO:0006811	ion transport	8	506	298	33095	0.0158103	0.00900438	1.75584	Cluster-7410.93522;Cluster-7410.53729;Cluster-7410.104364;Cluster-7410.29139;Cluster-7410.26226;Cluster-7410.19287;Cluster-7410.1928;Cluster-7410.108835	Cluster-7410.93522;Cluster-7410.53729;Cluster-7410.104364;Cluster-7410.29139;Cluster-7410.26226;Cluster-7410.19287;Cluster-7410.1928;Cluster-7410.108835	0.0887495	0.521812	biological_process
GO:0045735	nutrient reservoir activity	3	569	69	37098	0.00527241	0.00185994	2.83472	Cluster-7410.13322;Cluster-32013.0;Cluster-7410.32100	Cluster-7410.13322;Cluster-32013.0;Cluster-7410.32100	0.089736	0.402685	molecular_function
GO:0015689	molybdate ion transport	2	506	33	33095	0.00395257	0.000997129	3.96395	Cluster-7410.121106;Cluster-7410.60327	Cluster-7410.121106;Cluster-7410.60327	0.0903304	0.521812	biological_process
GO:0015098	molybdate ion transmembrane transporter activity	2	569	33	37098	0.00351494	0.000889536	3.95143	Cluster-7410.121106;Cluster-7410.60327	Cluster-7410.121106;Cluster-7410.60327	0.0908243	0.402685	molecular_function
GO:0006457	protein folding	7	506	251	33095	0.013834	0.00758423	1.82405	Cluster-7410.5090;Cluster-7410.105573;Cluster-7410.34107;Cluster-7410.1693;Cluster-7410.84995;Cluster-7410.62230;Cluster-7410.13767	Cluster-7410.5090;Cluster-7410.105573;Cluster-7410.34107;Cluster-7410.1693;Cluster-7410.84995;Cluster-7410.62230;Cluster-7410.13767	0.092067	0.521812	biological_process
GO:0000160	phosphorelay signal transduction system	6	506	203	33095	0.0118577	0.00613386	1.93316	Cluster-7410.115215;Cluster-7410.90243;Cluster-7410.65857;Cluster-7410.81313;Cluster-7410.91545;Cluster-7410.41496	Cluster-7410.115215;Cluster-7410.90243;Cluster-7410.65857;Cluster-7410.81313;Cluster-7410.91545;Cluster-7410.41496	0.0925279	0.521812	biological_process
GO:0048544	recognition of pollen	4	506	112	33095	0.00790514	0.0033842	2.3359	Cluster-7410.77244;Cluster-7410.57131;Cluster-7410.11577;Cluster-7410.93387	Cluster-7410.77244;Cluster-7410.57131;Cluster-7410.11577;Cluster-7410.93387	0.0932171	0.521812	biological_process
GO:0030246	carbohydrate binding	6	569	203	37098	0.0105448	0.00547199	1.92705	Cluster-7410.12039;Cluster-7410.108333;Cluster-7410.53469;Cluster-7410.98380;Cluster-7410.65475;Cluster-7410.48139	Cluster-7410.12039;Cluster-7410.108333;Cluster-7410.53469;Cluster-7410.98380;Cluster-7410.65475;Cluster-7410.48139	0.0936515	0.402685	molecular_function
GO:0009308	amine metabolic process	2	506	34	33095	0.00395257	0.00102735	3.84736	Cluster-7410.60500;Cluster-7410.12366	Cluster-7410.60500;Cluster-7410.12366	0.0950408	0.521812	biological_process
GO:0007268	synaptic transmission	4	506	113	33095	0.00790514	0.00341441	2.31523	Cluster-7410.93522;Cluster-7410.19287;Cluster-7410.26226;Cluster-7410.108835	Cluster-7410.93522;Cluster-7410.19287;Cluster-7410.26226;Cluster-7410.108835	0.0955368	0.521812	biological_process
GO:0009058	biosynthetic process	8	506	305	33095	0.0158103	0.00921589	1.71554	Cluster-7410.111614;Cluster-7410.99859;Cluster-7410.22327;Cluster-7410.35245;Cluster-7410.67659;Cluster-7410.96578;Cluster-7410.96579;Cluster-7410.42278	Cluster-7410.111614;Cluster-7410.99859;Cluster-7410.22327;Cluster-7410.35245;Cluster-7410.67659;Cluster-7410.96578;Cluster-7410.96579;Cluster-7410.42278	0.0980465	0.521812	biological_process
GO:0045259	proton-transporting ATP synthase complex	2	309	38	22169	0.00647249	0.00171411	3.77602	Cluster-7410.86997;Cluster-7410.72228	Cluster-7410.86997;Cluster-7410.72228	0.0981561	0.556218	cellular_component
GO:0008536	Ran GTPase binding	2	569	35	37098	0.00351494	0.000943447	3.72563	Cluster-26492.1;Cluster-7410.28099	Cluster-26492.1;Cluster-7410.28099	0.100359	0.402685	molecular_function
GO:0016638	oxidoreductase activity, acting on the CH-NH2 group of donors	2	569	35	37098	0.00351494	0.000943447	3.72563	Cluster-7410.90979;Cluster-7410.87886	Cluster-7410.90979;Cluster-7410.87886	0.100359	0.402685	molecular_function
GO:0032324	molybdopterin cofactor biosynthetic process	1	506	7	33095	0.00197628	0.000211512	9.34359	Cluster-7410.73542	Cluster-7410.73542	0.102248	0.521812	biological_process
GO:0006635	fatty acid beta-oxidation	1	506	7	33095	0.00197628	0.000211512	9.34359	Cluster-7410.56254	Cluster-7410.56254	0.102248	0.521812	biological_process
GO:0006637	acyl-CoA metabolic process	1	506	7	33095	0.00197628	0.000211512	9.34359	Cluster-7410.56254	Cluster-7410.56254	0.102248	0.521812	biological_process
GO:0015813	L-glutamate transport	1	506	7	33095	0.00197628	0.000211512	9.34359	Cluster-7410.57968	Cluster-7410.57968	0.102248	0.521812	biological_process
GO:1902208	regulation of bacterial-type flagellum assembly	1	506	7	33095	0.00197628	0.000211512	9.34359	Cluster-7410.12602	Cluster-7410.12602	0.102248	0.521812	biological_process
GO:0003796	lysozyme activity	1	569	7	37098	0.00175747	0.000188689	9.31408	Cluster-7410.113264	Cluster-7410.113264	0.102556	0.402685	molecular_function
GO:0003997	acyl-CoA oxidase activity	1	569	7	37098	0.00175747	0.000188689	9.31408	Cluster-7410.56254	Cluster-7410.56254	0.102556	0.402685	molecular_function
GO:0050532	2-phosphosulfolactate phosphatase activity	1	569	7	37098	0.00175747	0.000188689	9.31408	Cluster-7410.74891	Cluster-7410.74891	0.102556	0.402685	molecular_function
GO:0015501	glutamate:sodium symporter activity	1	569	7	37098	0.00175747	0.000188689	9.31408	Cluster-7410.57968	Cluster-7410.57968	0.102556	0.402685	molecular_function
GO:0030284	estrogen receptor activity	1	569	7	37098	0.00175747	0.000188689	9.31408	Cluster-7410.64395	Cluster-7410.64395	0.102556	0.402685	molecular_function
GO:0016881	acid-amino acid ligase activity	2	569	36	37098	0.00351494	0.000970403	3.62214	Cluster-41260.0;Cluster-7410.20149	Cluster-41260.0;Cluster-7410.20149	0.105227	0.404379	molecular_function
GO:0019008	molybdopterin synthase complex	1	309	8	22169	0.00323625	0.000360864	8.96804	Cluster-7410.53729	Cluster-7410.53729	0.106232	0.57462	cellular_component
GO:0022904	respiratory electron transport chain	2	506	37	33095	0.00395257	0.00111799	3.53541	Cluster-7410.70462;Cluster-7410.43094	Cluster-7410.70462;Cluster-7410.43094	0.109572	0.521812	biological_process
GO:0015893	drug transport	4	506	120	33095	0.00790514	0.00362592	2.18017	Cluster-37702.0;Cluster-7410.72103;Cluster-7410.53333;Cluster-7410.88603	Cluster-37702.0;Cluster-7410.72103;Cluster-7410.53333;Cluster-7410.88603	0.112516	0.521812	biological_process
GO:0006855	drug transmembrane transport	4	506	120	33095	0.00790514	0.00362592	2.18017	Cluster-37702.0;Cluster-7410.72103;Cluster-7410.53333;Cluster-7410.88603	Cluster-37702.0;Cluster-7410.72103;Cluster-7410.53333;Cluster-7410.88603	0.112516	0.521812	biological_process
GO:0015238	drug transmembrane transporter activity	4	569	120	37098	0.00702988	0.00323468	2.17329	Cluster-37702.0;Cluster-7410.72103;Cluster-7410.53333;Cluster-7410.88603	Cluster-37702.0;Cluster-7410.72103;Cluster-7410.53333;Cluster-7410.88603	0.113508	0.404379	molecular_function
GO:0004553	hydrolase activity, hydrolyzing O-glycosyl compounds	11	569	473	37098	0.0193322	0.01275	1.51625	Cluster-7410.76032;Cluster-7410.5914;Cluster-7410.106712;Cluster-7410.103994;Cluster-7410.113376;Cluster-7410.53469;Cluster-7410.44147;Cluster-7410.64395;Cluster-7410.96104;Cluster-7410.69714;Cluster-7410.27000	Cluster-7410.76032;Cluster-7410.5914;Cluster-7410.106712;Cluster-7410.103994;Cluster-7410.113376;Cluster-7410.53469;Cluster-7410.44147;Cluster-7410.64395;Cluster-7410.96104;Cluster-7410.69714;Cluster-7410.27000	0.114524	0.404379	molecular_function
GO:0006302	double-strand break repair	2	506	38	33095	0.00395257	0.00114821	3.44238	Cluster-7410.87439;Cluster-7410.87441	Cluster-7410.87439;Cluster-7410.87441	0.114539	0.521812	biological_process
GO:0019643	reductive tricarboxylic acid cycle	2	506	38	33095	0.00395257	0.00114821	3.44238	Cluster-7410.27904;Cluster-7410.65857	Cluster-7410.27904;Cluster-7410.65857	0.114539	0.521812	biological_process
GO:0009725	response to hormone	2	506	38	33095	0.00395257	0.00114821	3.44238	Cluster-7410.77325;Cluster-7410.61026	Cluster-7410.77325;Cluster-7410.61026	0.114539	0.521812	biological_process
GO:0046933	proton-transporting ATP synthase activity, rotational mechanism	2	569	38	37098	0.00351494	0.00102431	3.4315	Cluster-7410.86997;Cluster-7410.72228	Cluster-7410.86997;Cluster-7410.72228	0.115146	0.404379	molecular_function
GO:0006066	alcohol metabolic process	1	506	8	33095	0.00197628	0.000241728	8.17564	Cluster-7410.7657	Cluster-7410.7657	0.115977	0.521812	biological_process
GO:0009584	detection of visible light	1	506	8	33095	0.00197628	0.000241728	8.17564	Cluster-7410.115215	Cluster-7410.115215	0.115977	0.521812	biological_process
GO:0009254	peptidoglycan turnover	1	506	8	33095	0.00197628	0.000241728	8.17564	Cluster-7410.113890	Cluster-7410.113890	0.115977	0.521812	biological_process
GO:0007340	acrosome reaction	1	506	8	33095	0.00197628	0.000241728	8.17564	Cluster-7410.46395	Cluster-7410.46395	0.115977	0.521812	biological_process
GO:0034219	carbohydrate transmembrane transport	1	506	8	33095	0.00197628	0.000241728	8.17564	Cluster-7410.104996	Cluster-7410.104996	0.115977	0.521812	biological_process
GO:0018444	translation release factor complex	2	309	42	22169	0.00647249	0.00189454	3.4164	Cluster-7410.73729;Cluster-7410.69118	Cluster-7410.73729;Cluster-7410.69118	0.116028	0.600319	cellular_component
GO:0004619	phosphoglycerate mutase activity	1	569	8	37098	0.00175747	0.000215645	8.14982	Cluster-7410.74791	Cluster-7410.74791	0.116324	0.404379	molecular_function
GO:0009020	tRNA (guanosine-2'-O-)-methyltransferase activity	1	569	8	37098	0.00175747	0.000215645	8.14982	Cluster-7410.28225	Cluster-7410.28225	0.116324	0.404379	molecular_function
GO:0004026	alcohol O-acetyltransferase activity	1	569	8	37098	0.00175747	0.000215645	8.14982	Cluster-7410.7657	Cluster-7410.7657	0.116324	0.404379	molecular_function
GO:0015144	carbohydrate transmembrane transporter activity	1	569	8	37098	0.00175747	0.000215645	8.14982	Cluster-7410.104996	Cluster-7410.104996	0.116324	0.404379	molecular_function
GO:0005198	structural molecule activity	13	569	583	37098	0.0228471	0.0157151	1.45383	Cluster-7410.78450;Cluster-7410.68391;Cluster-7410.77387;Cluster-7410.71503;Cluster-7410.53469;Cluster-7410.117002;Cluster-7410.87640;Cluster-7410.96104;Cluster-7410.54602;Cluster-7410.91545;Cluster-7410.119055;Cluster-7410.13767;Cluster-7410.79247	Cluster-7410.78450;Cluster-7410.68391;Cluster-7410.77387;Cluster-7410.71503;Cluster-7410.53469;Cluster-7410.117002;Cluster-7410.87640;Cluster-7410.96104;Cluster-7410.54602;Cluster-7410.91545;Cluster-7410.119055;Cluster-7410.13767;Cluster-7410.79247	0.116619	0.404379	molecular_function
GO:0006355	regulation of transcription, DNA-templated	54	506	2998	33095	0.106719	0.0905877	1.17808	Cluster-7410.115215;Cluster-40170.0;Cluster-7410.87886;Cluster-7410.94408;Cluster-7410.17234;Cluster-7410.79182;Cluster-7410.90312;Cluster-7410.7657;Cluster-7410.90311;Cluster-7410.91283;Cluster-28993.0;Cluster-7410.74866;Cluster-7410.5854;Cluster-7410.18314;Cluster-14847.0;Cluster-7410.20550;Cluster-7410.64395;Cluster-7410.5729;Cluster-7410.40519;Cluster-7410.116739;Cluster-17463.0;Cluster-7410.…	Cluster-7410.115215;Cluster-40170.0;Cluster-7410.87886;Cluster-7410.94408;Cluster-7410.17234;Cluster-7410.79182;Cluster-7410.90312;Cluster-7410.7657;Cluster-7410.90311;Cluster-7410.91283;Cluster-28993.0;Cluster-7410.74866;Cluster-7410.5854;Cluster-7410.18314;Cluster-14847.0;Cluster-7410.20550;Cluster-7410.64395;Cluster-7410.5729;Cluster-7410.40519;Cluster-7410.116739;Cluster-17463.0;Cluster-7410.…	0.11733	0.521812	biological_process
GO:0071805	potassium ion transmembrane transport	3	506	79	33095	0.00592885	0.00238707	2.48374	Cluster-7410.57968;Cluster-7410.29139;Cluster-7410.94319	Cluster-7410.57968;Cluster-7410.29139;Cluster-7410.94319	0.12067	0.529693	biological_process
GO:0015079	potassium ion transmembrane transporter activity	3	569	79	37098	0.00527241	0.00212949	2.4759	Cluster-7410.57968;Cluster-7410.29139;Cluster-7410.94319	Cluster-7410.57968;Cluster-7410.29139;Cluster-7410.94319	0.121527	0.415996	molecular_function
GO:0022857	transmembrane transporter activity	5	569	171	37098	0.00878735	0.00460941	1.90639	Cluster-7410.4662;Cluster-7410.78450;Cluster-7410.17768;Cluster-7410.17767;Cluster-7410.6055	Cluster-7410.4662;Cluster-7410.78450;Cluster-7410.17768;Cluster-7410.17767;Cluster-7410.6055	0.123824	0.418492	molecular_function
GO:0005524	ATP binding	81	569	4665	37098	0.142355	0.125748	1.13207	Cluster-7410.64879;Cluster-7410.44662;Cluster-7410.54917;Cluster-7410.65613;Cluster-7410.115779;Cluster-7410.13322;Cluster-7410.84457;Cluster-7410.81441;Cluster-7410.46011;Cluster-7410.114033;Cluster-7410.61527;Cluster-7410.86453;Cluster-7410.43232;Cluster-7410.78665;Cluster-7410.109744;Cluster-7410.77244;Cluster-7410.71012;Cluster-7410.90937;Cluster-7410.114398;Cluster-28993.0;Cluster-7410.10754…	Cluster-7410.64879;Cluster-7410.44662;Cluster-7410.54917;Cluster-7410.65613;Cluster-7410.115779;Cluster-7410.13322;Cluster-7410.84457;Cluster-7410.81441;Cluster-7410.46011;Cluster-7410.114033;Cluster-7410.61527;Cluster-7410.86453;Cluster-7410.43232;Cluster-7410.78665;Cluster-7410.109744;Cluster-7410.77244;Cluster-7410.71012;Cluster-7410.90937;Cluster-7410.114398;Cluster-28993.0;Cluster-7410.10754…	0.127911	0.418838	molecular_function
GO:0031704	apelin receptor binding	1	569	9	37098	0.00175747	0.000242601	7.24429	Cluster-7410.53504	Cluster-7410.53504	0.12988	0.418838	molecular_function
GO:0005351	sugar:proton symporter activity	2	569	41	37098	0.00351494	0.00110518	3.18042	Cluster-7410.76936;Cluster-7410.115154	Cluster-7410.76936;Cluster-7410.115154	0.130441	0.418838	molecular_function
GO:0004127	cytidylate kinase activity	2	569	41	37098	0.00351494	0.00110518	3.18042	Cluster-7410.114033;Cluster-7410.51015	Cluster-7410.114033;Cluster-7410.51015	0.130441	0.418838	molecular_function
GO:0070188	obsolete Stn1-Ten1 complex	1	309	10	22169	0.00323625	0.00045108	7.17443	Cluster-7410.3466	Cluster-7410.3466	0.130983	0.614009	cellular_component
GO:0030955	potassium ion binding	3	569	82	37098	0.00527241	0.00221036	2.38531	Cluster-7410.77309;Cluster-7410.2028;Cluster-7410.85109	Cluster-7410.77309;Cluster-7410.2028;Cluster-7410.85109	0.131769	0.418838	molecular_function
GO:0019013	viral nucleocapsid	3	309	91	22169	0.00970874	0.00410483	2.3652	Cluster-1403.0;Cluster-7410.44521;Cluster-7410.119055	Cluster-1403.0;Cluster-7410.44521;Cluster-7410.119055	0.134153	0.614009	cellular_component
GO:0009318	exodeoxyribonuclease VII complex	3	309	91	22169	0.00970874	0.00410483	2.3652	Cluster-7410.91518;Cluster-7410.117002;Cluster-7410.71503	Cluster-7410.91518;Cluster-7410.117002;Cluster-7410.71503	0.134153	0.614009	cellular_component
GO:0006449	regulation of translational termination	2	506	42	33095	0.00395257	0.00126907	3.11453	Cluster-7410.73729;Cluster-7410.69118	Cluster-7410.73729;Cluster-7410.69118	0.134941	0.570126	biological_process
GO:0006415	translational termination	2	506	42	33095	0.00395257	0.00126907	3.11453	Cluster-7410.73729;Cluster-7410.69118	Cluster-7410.73729;Cluster-7410.69118	0.134941	0.570126	biological_process
GO:0006487	protein N-linked glycosylation	2	506	42	33095	0.00395257	0.00126907	3.11453	Cluster-7410.5090;Cluster-7410.117322	Cluster-7410.5090;Cluster-7410.117322	0.134941	0.570126	biological_process
GO:0007017	microtubule-based process	4	506	130	33095	0.00790514	0.00392809	2.01247	Cluster-7410.77359;Cluster-7410.82170;Cluster-7410.51692;Cluster-40963.0	Cluster-7410.77359;Cluster-7410.82170;Cluster-7410.51692;Cluster-40963.0	0.138877	0.573518	biological_process
GO:0005975	carbohydrate metabolic process	20	506	1003	33095	0.0395257	0.0303067	1.30419	Cluster-7410.53469;Cluster-7410.74844;Cluster-7410.76032;Cluster-7410.106712;Cluster-7410.104050;Cluster-7410.113264;Cluster-7410.55821;Cluster-7410.44147;Cluster-7410.65614;Cluster-7410.64395;Cluster-7410.105631;Cluster-7410.103994;Cluster-7410.17041;Cluster-7410.69714;Cluster-7410.5914;Cluster-7410.113376;Cluster-7410.13937;Cluster-7410.96104;Cluster-7410.95639;Cluster-7410.27000	Cluster-7410.53469;Cluster-7410.74844;Cluster-7410.76032;Cluster-7410.106712;Cluster-7410.104050;Cluster-7410.113264;Cluster-7410.55821;Cluster-7410.44147;Cluster-7410.65614;Cluster-7410.64395;Cluster-7410.105631;Cluster-7410.103994;Cluster-7410.17041;Cluster-7410.69714;Cluster-7410.5914;Cluster-7410.113376;Cluster-7410.13937;Cluster-7410.96104;Cluster-7410.95639;Cluster-7410.27000	0.139138	0.573518	biological_process
GO:0006007	glucose catabolic process	1	506	10	33095	0.00197628	0.00030216	6.54051	Cluster-7410.74791	Cluster-7410.74791	0.14281	0.581562	biological_process
GO:0032865	ERMES complex	1	309	11	22169	0.00323625	0.000496188	6.52221	Cluster-7410.15006	Cluster-7410.15006	0.143102	0.621501	cellular_component
GO:0000139	Golgi membrane	2	309	50	22169	0.00647249	0.0022554	2.86977	Cluster-7410.76936;Cluster-7410.115154	Cluster-7410.76936;Cluster-7410.115154	0.153861	0.621501	cellular_component
GO:0006914	autophagy	7	506	288	33095	0.013834	0.00870222	1.58971	Cluster-7410.79286;Cluster-7410.71351;Cluster-7410.116739;Cluster-7410.34327;Cluster-7410.25762;Cluster-7410.69537;Cluster-7410.13767	Cluster-7410.79286;Cluster-7410.71351;Cluster-7410.116739;Cluster-7410.34327;Cluster-7410.25762;Cluster-7410.69537;Cluster-7410.13767	0.154361	0.589943	biological_process
GO:0019054	modulation by virus of host process	1	506	11	33095	0.00197628	0.000332376	5.94592	Cluster-7410.86137	Cluster-7410.86137	0.155919	0.589943	biological_process
GO:0030435	sporulation resulting in formation of a cellular spore	1	506	11	33095	0.00197628	0.000332376	5.94592	Cluster-7410.66893	Cluster-7410.66893	0.155919	0.589943	biological_process
GO:0051775	response to redox state	1	506	11	33095	0.00197628	0.000332376	5.94592	Cluster-7410.54602	Cluster-7410.54602	0.155919	0.589943	biological_process
GO:0045116	protein neddylation	1	506	11	33095	0.00197628	0.000332376	5.94592	Cluster-41260.0	Cluster-41260.0	0.155919	0.589943	biological_process
GO:0034061	DNA polymerase activity	1	569	11	37098	0.00175747	0.000296512	5.92714	Cluster-7410.30377	Cluster-7410.30377	0.156374	0.479905	molecular_function
GO:0004066	asparagine synthase (glutamine-hydrolyzing) activity	1	569	11	37098	0.00175747	0.000296512	5.92714	Cluster-7410.56988	Cluster-7410.56988	0.156374	0.479905	molecular_function
GO:0004799	thymidylate synthase activity	1	569	11	37098	0.00175747	0.000296512	5.92714	Cluster-7410.11880	Cluster-7410.11880	0.156374	0.479905	molecular_function
GO:0055114	oxidation-reduction process	58	506	3322	33095	0.114625	0.100378	1.14193	Cluster-7410.56254;Cluster-7410.87886;Cluster-7410.96196;Cluster-15695.2;Cluster-7410.15707;Cluster-7410.40192;Cluster-7410.81156;Cluster-7410.11028;Cluster-7410.56017;Cluster-7410.60500;Cluster-7410.11699;Cluster-7410.66330;Cluster-7410.55945;Cluster-7410.91887;Cluster-7410.32945;Cluster-7410.47837;Cluster-7410.62484;Cluster-7410.54315;Cluster-7410.93100;Cluster-7410.113350;Cluster-7410.113264;C…	Cluster-7410.56254;Cluster-7410.87886;Cluster-7410.96196;Cluster-15695.2;Cluster-7410.15707;Cluster-7410.40192;Cluster-7410.81156;Cluster-7410.11028;Cluster-7410.56017;Cluster-7410.60500;Cluster-7410.11699;Cluster-7410.66330;Cluster-7410.55945;Cluster-7410.91887;Cluster-7410.32945;Cluster-7410.47837;Cluster-7410.62484;Cluster-7410.54315;Cluster-7410.93100;Cluster-7410.113350;Cluster-7410.113264;C…	0.158483	0.589943	biological_process
GO:0016114	terpenoid biosynthetic process	3	506	90	33095	0.00592885	0.00271944	2.18017	Cluster-7410.111614;Cluster-7410.28225;Cluster-7410.67659	Cluster-7410.111614;Cluster-7410.28225;Cluster-7410.67659	0.159373	0.589943	biological_process
GO:0008855	exodeoxyribonuclease VII activity	3	569	91	37098	0.00527241	0.00245296	2.1494	Cluster-7410.91518;Cluster-7410.117002;Cluster-7410.71503	Cluster-7410.91518;Cluster-7410.117002;Cluster-7410.71503	0.164151	0.486103	molecular_function
GO:0000775	chromosome, centromeric region	4	309	153	22169	0.012945	0.00690153	1.87567	Cluster-7410.90312;Cluster-7410.43218;Cluster-7410.90311;Cluster-7410.98422	Cluster-7410.90312;Cluster-7410.43218;Cluster-7410.90311;Cluster-7410.98422	0.165795	0.621501	cellular_component
GO:0005727	extrachromosomal circular DNA	1	309	13	22169	0.00323625	0.000586404	5.5188	Cluster-15096.0	Cluster-15096.0	0.166835	0.621501	cellular_component
GO:0000413	protein peptidyl-prolyl isomerization	2	506	48	33095	0.00395257	0.00145037	2.72521	Cluster-7410.34107;Cluster-7410.105573	Cluster-7410.34107;Cluster-7410.105573	0.166859	0.589943	biological_process
GO:0003755	peptidyl-prolyl cis-trans isomerase activity	2	569	48	37098	0.00351494	0.00129387	2.71661	Cluster-7410.34107;Cluster-7410.105573	Cluster-7410.34107;Cluster-7410.105573	0.16769	0.486103	molecular_function
GO:0030145	manganese ion binding	2	569	48	37098	0.00351494	0.00129387	2.71661	Cluster-7410.114818;Cluster-7410.74791	Cluster-7410.114818;Cluster-7410.74791	0.16769	0.486103	molecular_function
GO:0048038	quinone binding	2	569	48	37098	0.00351494	0.00129387	2.71661	Cluster-7410.60500;Cluster-7410.12366	Cluster-7410.60500;Cluster-7410.12366	0.16769	0.486103	molecular_function
GO:0007155	cell adhesion	6	506	242	33095	0.0118577	0.00731228	1.62162	Cluster-7410.91518;Cluster-7410.122242;Cluster-7410.32388;Cluster-7410.98380;Cluster-7410.43218;Cluster-7410.11289	Cluster-7410.91518;Cluster-7410.122242;Cluster-7410.32388;Cluster-7410.98380;Cluster-7410.43218;Cluster-7410.11289	0.167783	0.589943	biological_process
GO:0019281	L-methionine biosynthetic process from homoserine via O-succinyl-L-homoserine and cystathionine	1	506	12	33095	0.00197628	0.000362593	5.45043	Cluster-7410.111401	Cluster-7410.111401	0.168829	0.589943	biological_process
GO:0006051	N-acetylmannosamine metabolic process	1	506	12	33095	0.00197628	0.000362593	5.45043	Cluster-7410.114858	Cluster-7410.114858	0.168829	0.589943	biological_process
GO:0006030	chitin metabolic process	1	506	12	33095	0.00197628	0.000362593	5.45043	Cluster-7410.84885	Cluster-7410.84885	0.168829	0.589943	biological_process
GO:0008899	homoserine O-succinyltransferase activity	1	569	12	37098	0.00175747	0.000323468	5.43322	Cluster-7410.111401	Cluster-7410.111401	0.169317	0.486103	molecular_function
GO:0047465	N-acylglucosamine-6-phosphate 2-epimerase activity	1	569	12	37098	0.00175747	0.000323468	5.43322	Cluster-7410.114858	Cluster-7410.114858	0.169317	0.486103	molecular_function
GO:0045454	cell redox homeostasis	5	506	192	33095	0.00988142	0.00580148	1.70326	Cluster-7410.92851;Cluster-7410.15707;Cluster-7410.40924;Cluster-7410.67279;Cluster-7410.55676	Cluster-7410.92851;Cluster-7410.15707;Cluster-7410.40924;Cluster-7410.67279;Cluster-7410.55676	0.172152	0.589943	biological_process
GO:0003729	mRNA binding	2	569	49	37098	0.00351494	0.00132083	2.66117	Cluster-7410.97885;Cluster-7410.4396	Cluster-7410.97885;Cluster-7410.4396	0.173153	0.486844	molecular_function
GO:0005249	voltage-gated potassium channel activity	3	569	94	37098	0.00527241	0.00253383	2.08081	Cluster-7410.29139;Cluster-7410.2028;Cluster-7410.85109	Cluster-7410.29139;Cluster-7410.2028;Cluster-7410.85109	0.175429	0.486844	molecular_function
GO:0006744	ubiquinone biosynthetic process	4	506	143	33095	0.00790514	0.00432089	1.82951	Cluster-7410.78652;Cluster-7410.109493;Cluster-7410.55945;Cluster-7410.97775	Cluster-7410.78652;Cluster-7410.109493;Cluster-7410.55945;Cluster-7410.97775	0.176386	0.589943	biological_process
GO:0015743	malate transport	2	506	50	33095	0.00395257	0.0015108	2.61621	Cluster-7410.119055;Cluster-7410.4396	Cluster-7410.119055;Cluster-7410.4396	0.17777	0.589943	biological_process
GO:0042302	structural constituent of cuticle	2	569	50	37098	0.00351494	0.00134778	2.60794	Cluster-7410.69482;Cluster-7410.67659	Cluster-7410.69482;Cluster-7410.67659	0.178644	0.486844	molecular_function
GO:0070008	serine-type exopeptidase activity	2	569	50	37098	0.00351494	0.00134778	2.60794	Cluster-7410.35623;Cluster-7410.2519	Cluster-7410.35623;Cluster-7410.2519	0.178644	0.486844	molecular_function
GO:0018106	peptidyl-histidine phosphorylation	1	506	13	33095	0.00197628	0.000392809	5.03116	Cluster-7410.65857	Cluster-7410.65857	0.181542	0.589943	biological_process
GO:0006379	mRNA cleavage	1	506	13	33095	0.00197628	0.000392809	5.03116	Cluster-7410.59703	Cluster-7410.59703	0.181542	0.589943	biological_process
GO:0006480	N-terminal protein amino acid methylation	1	506	13	33095	0.00197628	0.000392809	5.03116	Cluster-7410.8656	Cluster-7410.8656	0.181542	0.589943	biological_process
GO:0016560	protein import into peroxisome matrix, docking	1	506	13	33095	0.00197628	0.000392809	5.03116	Cluster-7410.90938	Cluster-7410.90938	0.181542	0.589943	biological_process
GO:0046999	regulation of conjugation	1	506	13	33095	0.00197628	0.000392809	5.03116	Cluster-7410.34157	Cluster-7410.34157	0.181542	0.589943	biological_process
GO:0042262	DNA protection	1	506	13	33095	0.00197628	0.000392809	5.03116	Cluster-7410.69118	Cluster-7410.69118	0.181542	0.589943	biological_process
GO:0008092	cytoskeletal protein binding	3	569	96	37098	0.00527241	0.00258774	2.03746	Cluster-7410.52430;Cluster-7410.79286;Cluster-7410.77359	Cluster-7410.52430;Cluster-7410.79286;Cluster-7410.77359	0.183064	0.486844	molecular_function
GO:0019497	hexachlorocyclohexane metabolic process	2	506	51	33095	0.00395257	0.00154102	2.56491	Cluster-7410.51990;Cluster-7410.29913	Cluster-7410.51990;Cluster-7410.29913	0.183266	0.589943	biological_process
GO:0008234	cysteine-type peptidase activity	4	569	145	37098	0.00702988	0.00390857	1.79858	Cluster-7410.87640;Cluster-7410.36822;Cluster-7410.66445;Cluster-7410.79866	Cluster-7410.87640;Cluster-7410.36822;Cluster-7410.66445;Cluster-7410.79866	0.183875	0.486844	molecular_function
GO:0005507	copper ion binding	5	569	196	37098	0.00878735	0.0052833	1.66323	Cluster-7410.81156;Cluster-7410.12366;Cluster-7410.71012;Cluster-7410.60500;Cluster-7410.11699	Cluster-7410.81156;Cluster-7410.12366;Cluster-7410.71012;Cluster-7410.60500;Cluster-7410.11699	0.184026	0.486844	molecular_function
GO:0003993	acid phosphatase activity	2	569	51	37098	0.00351494	0.00137474	2.55681	Cluster-7410.51990;Cluster-7410.29913	Cluster-7410.51990;Cluster-7410.29913	0.184162	0.486844	molecular_function
GO:0006364	rRNA processing	4	506	146	33095	0.00790514	0.00441154	1.79192	Cluster-7410.54602;Cluster-7410.59703;Cluster-7410.46882;Cluster-7410.1693	Cluster-7410.54602;Cluster-7410.59703;Cluster-7410.46882;Cluster-7410.1693	0.185492	0.591476	biological_process
GO:0022900	electron transport chain	2	506	52	33095	0.00395257	0.00157123	2.51558	Cluster-35160.0;Cluster-7410.87904	Cluster-35160.0;Cluster-7410.87904	0.188787	0.596231	biological_process
GO:0048268	clathrin coat assembly	1	506	14	33095	0.00197628	0.000423025	4.6718	Cluster-7410.84885	Cluster-7410.84885	0.19406	0.596231	biological_process
GO:0043401	steroid hormone mediated signaling pathway	1	506	14	33095	0.00197628	0.000423025	4.6718	Cluster-7410.64395	Cluster-7410.64395	0.19406	0.596231	biological_process
GO:0007212	dopamine receptor signaling pathway	1	506	14	33095	0.00197628	0.000423025	4.6718	Cluster-7410.84885	Cluster-7410.84885	0.19406	0.596231	biological_process
GO:0032051	clathrin light chain binding	1	569	14	37098	0.00175747	0.000377379	4.65704	Cluster-7410.84885	Cluster-7410.84885	0.194612	0.501404	molecular_function
GO:0046429	4-hydroxy-3-methylbut-2-en-1-yl diphosphate synthase activity	1	569	14	37098	0.00175747	0.000377379	4.65704	Cluster-7410.28225	Cluster-7410.28225	0.194612	0.501404	molecular_function
GO:0032040	small-subunit processome	3	309	109	22169	0.00970874	0.00491678	1.97461	Cluster-7410.54602;Cluster-7410.46882;Cluster-7410.1693	Cluster-7410.54602;Cluster-7410.46882;Cluster-7410.1693	0.194838	0.621501	cellular_component
GO:0004197	cysteine-type endopeptidase activity	5	569	201	37098	0.00878735	0.00541808	1.62186	Cluster-7410.87640;Cluster-7410.73033;Cluster-7410.66805;Cluster-7410.79866;Cluster-7410.36822	Cluster-7410.87640;Cluster-7410.73033;Cluster-7410.66805;Cluster-7410.79866;Cluster-7410.36822	0.197182	0.501404	molecular_function
GO:0003724	RNA helicase activity	5	569	201	37098	0.00878735	0.00541808	1.62186	Cluster-7410.73729;Cluster-7410.79182;Cluster-7410.54917;Cluster-7410.113890;Cluster-7410.51015	Cluster-7410.73729;Cluster-7410.79182;Cluster-7410.54917;Cluster-7410.113890;Cluster-7410.51015	0.197182	0.501404	molecular_function
GO:0006520	cellular amino acid metabolic process	3	506	100	33095	0.00592885	0.0030216	1.96215	Cluster-7410.35245;Cluster-7410.22327;Cluster-7410.55483	Cluster-7410.35245;Cluster-7410.22327;Cluster-7410.55483	0.197333	0.596231	biological_process
GO:0001669	acrosomal vesicle	1	309	16	22169	0.00323625	0.000721729	4.48402	Cluster-7410.46395	Cluster-7410.46395	0.201212	0.621501	cellular_component
GO:0004519	endonuclease activity	3	569	101	37098	0.00527241	0.00272252	1.93659	Cluster-7410.114161;Cluster-28993.0;Cluster-10240.0	Cluster-7410.114161;Cluster-28993.0;Cluster-10240.0	0.202518	0.510115	molecular_function
GO:0043248	proteasome assembly	2	506	55	33095	0.00395257	0.00166188	2.37837	Cluster-7410.88846;Cluster-7410.102292	Cluster-7410.88846;Cluster-7410.102292	0.205476	0.596231	biological_process
GO:0006556	S-adenosylmethionine biosynthetic process	1	506	15	33095	0.00197628	0.000453241	4.36034	Cluster-1340.0	Cluster-1340.0	0.206388	0.596231	biological_process
GO:0006231	dTMP biosynthetic process	1	506	15	33095	0.00197628	0.000453241	4.36034	Cluster-7410.11880	Cluster-7410.11880	0.206388	0.596231	biological_process
GO:0009165	nucleotide biosynthetic process	1	506	15	33095	0.00197628	0.000453241	4.36034	Cluster-7410.11880	Cluster-7410.11880	0.206388	0.596231	biological_process
GO:0071705	nitrogen compound transport	1	506	15	33095	0.00197628	0.000453241	4.36034	Cluster-7410.104996	Cluster-7410.104996	0.206388	0.596231	biological_process
GO:0006529	asparagine biosynthetic process	1	506	15	33095	0.00197628	0.000453241	4.36034	Cluster-7410.56988	Cluster-7410.56988	0.206388	0.596231	biological_process
GO:0004478	methionine adenosyltransferase activity	1	569	15	37098	0.00175747	0.000404334	4.34657	Cluster-1340.0	Cluster-1340.0	0.206969	0.516455	molecular_function
GO:0030117	membrane coat	3	309	113	22169	0.00970874	0.00509721	1.90472	Cluster-7410.102292;Cluster-7410.54602;Cluster-7410.100235	Cluster-7410.102292;Cluster-7410.54602;Cluster-7410.100235	0.209147	0.621501	cellular_component
GO:0006096	glycolytic process	4	506	154	33095	0.00790514	0.00465327	1.69883	Cluster-7410.57378;Cluster-7410.70781;Cluster-7410.77309;Cluster-7410.74791	Cluster-7410.57378;Cluster-7410.70781;Cluster-7410.77309;Cluster-7410.74791	0.210478	0.598622	biological_process
GO:0006886	intracellular protein transport	15	506	775	33095	0.0296443	0.0234174	1.26591	Cluster-7410.102292;Cluster-7410.66494;Cluster-28208.0;Cluster-7410.53469;Cluster-7410.114578;Cluster-7410.45167;Cluster-7410.98380;Cluster-26492.1;Cluster-7410.54602;Cluster-7410.62230;Cluster-7410.100235;Cluster-7410.28099;Cluster-7410.121734;Cluster-7410.65451;Cluster-12845.0	Cluster-7410.102292;Cluster-7410.66494;Cluster-28208.0;Cluster-7410.53469;Cluster-7410.114578;Cluster-7410.45167;Cluster-7410.98380;Cluster-26492.1;Cluster-7410.54602;Cluster-7410.62230;Cluster-7410.100235;Cluster-7410.28099;Cluster-7410.121734;Cluster-7410.65451;Cluster-12845.0	0.210757	0.598622	biological_process
GO:0008076	voltage-gated potassium channel complex	3	309	115	22169	0.00970874	0.00518742	1.87159	Cluster-7410.29139;Cluster-7410.2028;Cluster-7410.85109	Cluster-7410.29139;Cluster-7410.2028;Cluster-7410.85109	0.216388	0.621501	cellular_component
GO:0005471	ATP:ADP antiporter activity	1	569	16	37098	0.00175747	0.00043129	4.07491	Cluster-7410.78665	Cluster-7410.78665	0.219137	0.516947	molecular_function
GO:0004861	cyclin-dependent protein serine/threonine kinase inhibitor activity	1	569	16	37098	0.00175747	0.00043129	4.07491	Cluster-7410.20262	Cluster-7410.20262	0.219137	0.516947	molecular_function
GO:0009317	acetyl-CoA carboxylase complex	1	309	18	22169	0.00323625	0.000811945	3.9858	Cluster-7410.85962	Cluster-7410.85962	0.223341	0.621501	cellular_component
GO:0005875	microtubule associated complex	1	309	18	22169	0.00323625	0.000811945	3.9858	Cluster-7410.82170	Cluster-7410.82170	0.223341	0.621501	cellular_component
GO:0016012	sarcoglycan complex	1	309	18	22169	0.00323625	0.000811945	3.9858	Cluster-7410.57131	Cluster-7410.57131	0.223341	0.621501	cellular_component
GO:0005874	microtubule	3	309	117	22169	0.00970874	0.00527764	1.8396	Cluster-7410.77359;Cluster-7410.51692;Cluster-40963.0	Cluster-7410.77359;Cluster-7410.51692;Cluster-40963.0	0.22368	0.621501	cellular_component
GO:0016758	transferase activity, transferring hexosyl groups	7	569	321	37098	0.0123023	0.00865276	1.42178	Cluster-7410.71179;Cluster-7410.63970;Cluster-7410.34651;Cluster-7410.65614;Cluster-7410.64994;Cluster-7410.62059;Cluster-7410.65613	Cluster-7410.71179;Cluster-7410.63970;Cluster-7410.34651;Cluster-7410.65614;Cluster-7410.64994;Cluster-7410.62059;Cluster-7410.65613	0.224814	0.516947	molecular_function
GO:0016055	Wnt signaling pathway	2	506	59	33095	0.00395257	0.00178275	2.21712	Cluster-7410.25038;Cluster-7410.112138	Cluster-7410.25038;Cluster-7410.112138	0.227953	0.633354	biological_process
GO:0030521	androgen receptor signaling pathway	2	506	59	33095	0.00395257	0.00178275	2.21712	Cluster-7410.98078;Cluster-7410.52177	Cluster-7410.98078;Cluster-7410.52177	0.227953	0.633354	biological_process
GO:0004882	androgen receptor activity	2	569	59	37098	0.00351494	0.00159038	2.21012	Cluster-7410.98078;Cluster-7410.52177	Cluster-7410.98078;Cluster-7410.52177	0.229011	0.516947	molecular_function
GO:0006471	protein ADP-ribosylation	1	506	17	33095	0.00197628	0.000513673	3.84736	Cluster-7410.53986	Cluster-7410.53986	0.230481	0.633354	biological_process
GO:0030494	bacteriochlorophyll biosynthetic process	1	506	17	33095	0.00197628	0.000513673	3.84736	Cluster-23029.0	Cluster-23029.0	0.230481	0.633354	biological_process
GO:0015035	protein disulfide oxidoreductase activity	3	569	108	37098	0.00527241	0.00291121	1.81107	Cluster-15096.0;Cluster-7410.67712;Cluster-7410.67279	Cluster-15096.0;Cluster-7410.67712;Cluster-7410.67279	0.230492	0.516947	molecular_function
GO:0008484	sulfuric ester hydrolase activity	1	569	17	37098	0.00175747	0.000458246	3.83521	Cluster-7410.57321	Cluster-7410.57321	0.231119	0.516947	molecular_function
GO:0000062	fatty-acyl-CoA binding	1	569	17	37098	0.00175747	0.000458246	3.83521	Cluster-7410.54190	Cluster-7410.54190	0.231119	0.516947	molecular_function
GO:0070569	uridylyltransferase activity	1	569	17	37098	0.00175747	0.000458246	3.83521	Cluster-7410.20462	Cluster-7410.20462	0.231119	0.516947	molecular_function
GO:0008556	potassium-transporting ATPase activity	1	569	17	37098	0.00175747	0.000458246	3.83521	Cluster-7410.104996	Cluster-7410.104996	0.231119	0.516947	molecular_function
GO:0005085	guanyl-nucleotide exchange factor activity	1	569	17	37098	0.00175747	0.000458246	3.83521	Cluster-7410.79979	Cluster-7410.79979	0.231119	0.516947	molecular_function
GO:0003830	beta-1,4-mannosylglycoprotein 4-beta-N-acetylglucosaminyltransferase activity	1	569	17	37098	0.00175747	0.000458246	3.83521	Cluster-7410.117322	Cluster-7410.117322	0.231119	0.516947	molecular_function
GO:0005672	transcription factor TFIIA complex	2	309	66	22169	0.00647249	0.00297713	2.17407	Cluster-7410.6665;Cluster-7410.92062	Cluster-7410.6665;Cluster-7410.92062	0.234554	0.621501	cellular_component
GO:0015991	ATP hydrolysis coupled proton transport	5	506	216	33095	0.00988142	0.00652667	1.51401	Cluster-7410.79286;Cluster-7410.4968;Cluster-7410.115980;Cluster-7410.100235;Cluster-7410.15821	Cluster-7410.79286;Cluster-7410.4968;Cluster-7410.115980;Cluster-7410.100235;Cluster-7410.15821	0.236447	0.64451	biological_process
GO:0030247	polysaccharide binding	2	569	61	37098	0.00351494	0.00164429	2.13766	Cluster-40712.0;Cluster-7410.74890	Cluster-40712.0;Cluster-7410.74890	0.240352	0.516947	molecular_function
GO:0016740	transferase activity	4	569	163	37098	0.00702988	0.00439377	1.59997	Cluster-7410.45145;Cluster-7410.7224;Cluster-7410.51015;Cluster-7410.22327	Cluster-7410.45145;Cluster-7410.7224;Cluster-7410.51015;Cluster-7410.22327	0.241357	0.516947	molecular_function
GO:0046339	diacylglycerol metabolic process	1	506	18	33095	0.00197628	0.000543889	3.63362	Cluster-7410.28414	Cluster-7410.28414	0.242253	0.649852	biological_process
GO:0010207	photosystem II assembly	1	506	18	33095	0.00197628	0.000543889	3.63362	Cluster-7410.111884	Cluster-7410.111884	0.242253	0.649852	biological_process
GO:0004984	olfactory receptor activity	1	569	18	37098	0.00175747	0.000485201	3.62214	Cluster-7410.61133	Cluster-7410.61133	0.242917	0.516947	molecular_function
GO:0003989	acetyl-CoA carboxylase activity	1	569	18	37098	0.00175747	0.000485201	3.62214	Cluster-7410.85962	Cluster-7410.85962	0.242917	0.516947	molecular_function
GO:0004435	phosphatidylinositol phospholipase C activity	1	569	18	37098	0.00175747	0.000485201	3.62214	Cluster-7410.28414	Cluster-7410.28414	0.242917	0.516947	molecular_function
GO:0000124	SAGA complex	1	309	20	22169	0.00323625	0.000902161	3.58722	Cluster-7410.111551	Cluster-7410.111551	0.244858	0.621501	cellular_component
GO:0042151	nematocyst	1	309	20	22169	0.00323625	0.000902161	3.58722	Cluster-7410.13607	Cluster-7410.13607	0.244858	0.621501	cellular_component
GO:0006470	protein dephosphorylation	2	506	62	33095	0.00395257	0.00187339	2.10984	Cluster-7410.76032;Cluster-7410.45113	Cluster-7410.76032;Cluster-7410.45113	0.244918	0.65183	biological_process
GO:0003777	microtubule motor activity	3	569	112	37098	0.00527241	0.00301903	1.74639	Cluster-7410.77359;Cluster-7410.51692;Cluster-40963.0	Cluster-7410.77359;Cluster-7410.51692;Cluster-40963.0	0.246784	0.516947	molecular_function
GO:0006109	regulation of carbohydrate metabolic process	1	506	19	33095	0.00197628	0.000574105	3.44238	Cluster-7410.41496	Cluster-7410.41496	0.253844	0.670308	biological_process
GO:0004527	exonuclease activity	1	569	19	37098	0.00175747	0.000512157	3.4315	Cluster-7410.82620	Cluster-7410.82620	0.254535	0.516947	molecular_function
GO:0010309	acireductone dioxygenase [iron(II)-requiring] activity	1	569	19	37098	0.00175747	0.000512157	3.4315	Cluster-7410.32100	Cluster-7410.32100	0.254535	0.516947	molecular_function
GO:0031386	protein tag	1	569	19	37098	0.00175747	0.000512157	3.4315	Cluster-7410.20149	Cluster-7410.20149	0.254535	0.516947	molecular_function
GO:0003678	DNA helicase activity	4	569	167	37098	0.00702988	0.00450159	1.56164	Cluster-7410.7224;Cluster-7410.51015;Cluster-7410.75750;Cluster-7410.86137	Cluster-7410.7224;Cluster-7410.51015;Cluster-7410.75750;Cluster-7410.86137	0.254663	0.516947	molecular_function
GO:0001772	immunological synapse	1	309	21	22169	0.00323625	0.000947269	3.4164	Cluster-7410.98422	Cluster-7410.98422	0.255393	0.621501	cellular_component
GO:0097197	tetraspanin-enriched microdomain	1	309	21	22169	0.00323625	0.000947269	3.4164	Cluster-7410.98422	Cluster-7410.98422	0.255393	0.621501	cellular_component
GO:0005618	cell wall	3	309	126	22169	0.00970874	0.00568361	1.7082	Cluster-7410.113610;Cluster-7410.67158;Cluster-7410.57359	Cluster-7410.113610;Cluster-7410.67158;Cluster-7410.57359	0.25703	0.621501	cellular_component
GO:0003697	single-stranded DNA binding	2	569	64	37098	0.00351494	0.00172516	2.03746	Cluster-7410.63970;Cluster-7410.3466	Cluster-7410.63970;Cluster-7410.3466	0.257408	0.516947	molecular_function
GO:0016972	thiol oxidase activity	2	569	64	37098	0.00351494	0.00172516	2.03746	Cluster-15695.2;Cluster-7410.67194	Cluster-15695.2;Cluster-7410.67194	0.257408	0.516947	molecular_function
GO:0043565	sequence-specific DNA binding	13	569	687	37098	0.0228471	0.0185185	1.23374	Cluster-7410.91283;Cluster-7410.74866;Cluster-7410.117002;Cluster-7410.94408;Cluster-7410.116220;Cluster-7410.18473;Cluster-7410.10869;Cluster-7410.116739;Cluster-31689.0;Cluster-7410.66893;Cluster-7410.25762;Cluster-41260.0;Cluster-7410.69537	Cluster-7410.91283;Cluster-7410.74866;Cluster-7410.117002;Cluster-7410.94408;Cluster-7410.116220;Cluster-7410.18473;Cluster-7410.10869;Cluster-7410.116739;Cluster-31689.0;Cluster-7410.66893;Cluster-7410.25762;Cluster-41260.0;Cluster-7410.69537	0.25924	0.516947	molecular_function
GO:0002949	tRNA threonylcarbamoyladenosine modification	4	506	169	33095	0.00790514	0.00510651	1.54805	Cluster-7410.113890;Cluster-7410.51015;Cluster-7410.79182;Cluster-7410.80296	Cluster-7410.113890;Cluster-7410.51015;Cluster-7410.79182;Cluster-7410.80296	0.259554	0.6722	biological_process
GO:0016788	hydrolase activity, acting on ester bonds	6	569	280	37098	0.0105448	0.00754758	1.39711	Cluster-7410.39904;Cluster-7410.54177;Cluster-7410.72100;Cluster-7410.98380;Cluster-7410.36434;Cluster-7410.26263	Cluster-7410.39904;Cluster-7410.54177;Cluster-7410.72100;Cluster-7410.98380;Cluster-7410.36434;Cluster-7410.26263	0.261065	0.516947	molecular_function
GO:0046656	folic acid biosynthetic process	2	506	65	33095	0.00395257	0.00196404	2.01247	Cluster-7410.11880;Cluster-7410.98113	Cluster-7410.11880;Cluster-7410.98113	0.261929	0.6722	biological_process
GO:0007608	sensory perception of smell	1	506	20	33095	0.00197628	0.000604321	3.27026	Cluster-7410.61133	Cluster-7410.61133	0.265259	0.6722	biological_process
GO:0006850	mitochondrial pyruvate transport	1	506	20	33095	0.00197628	0.000604321	3.27026	Cluster-7410.19287	Cluster-7410.19287	0.265259	0.6722	biological_process
GO:0005750	mitochondrial respiratory chain complex III	1	309	22	22169	0.00323625	0.000992377	3.26111	Cluster-7410.79420	Cluster-7410.79420	0.265782	0.621501	cellular_component
GO:0018580	nitronate monooxygenase activity	1	569	20	37098	0.00175747	0.000539113	3.25993	Cluster-7410.87886	Cluster-7410.87886	0.265975	0.516947	molecular_function
GO:0004559	alpha-mannosidase activity	1	569	20	37098	0.00175747	0.000539113	3.25993	Cluster-7410.103994	Cluster-7410.103994	0.265975	0.516947	molecular_function
GO:0005315	inorganic phosphate transmembrane transporter activity	1	569	20	37098	0.00175747	0.000539113	3.25993	Cluster-7410.71053	Cluster-7410.71053	0.265975	0.516947	molecular_function
GO:0003774	motor activity	3	569	117	37098	0.00527241	0.00315381	1.67176	Cluster-7410.91518;Cluster-7410.117002;Cluster-7410.80296	Cluster-7410.91518;Cluster-7410.117002;Cluster-7410.80296	0.267384	0.516947	molecular_function
GO:0009401	phosphoenolpyruvate-dependent sugar phosphotransferase system	3	506	118	33095	0.00592885	0.00356549	1.66284	Cluster-7410.81671;Cluster-7410.56254;Cluster-7410.114578	Cluster-7410.81671;Cluster-7410.56254;Cluster-7410.114578	0.269974	0.6722	biological_process
GO:0007018	microtubule-based movement	3	506	118	33095	0.00592885	0.00356549	1.66284	Cluster-7410.77359;Cluster-7410.51692;Cluster-40963.0	Cluster-7410.77359;Cluster-7410.51692;Cluster-40963.0	0.269974	0.6722	biological_process
GO:0006367	transcription initiation from RNA polymerase II promoter	3	506	118	33095	0.00592885	0.00356549	1.66284	Cluster-7410.6665;Cluster-7410.92062;Cluster-7410.43218	Cluster-7410.6665;Cluster-7410.92062;Cluster-7410.43218	0.269974	0.6722	biological_process
GO:0008137	NADH dehydrogenase (ubiquinone) activity	3	569	118	37098	0.00527241	0.00318076	1.65759	Cluster-7410.78652;Cluster-7410.55945;Cluster-7410.97775	Cluster-7410.78652;Cluster-7410.55945;Cluster-7410.97775	0.271529	0.516947	molecular_function
GO:0033179	proton-transporting V-type ATPase, V0 domain	3	309	130	22169	0.00970874	0.00586404	1.65564	Cluster-7410.115980;Cluster-7410.79286;Cluster-7410.15821	Cluster-7410.115980;Cluster-7410.79286;Cluster-7410.15821	0.27207	0.621501	cellular_component
GO:0006771	riboflavin metabolic process	2	506	67	33095	0.00395257	0.00202447	1.95239	Cluster-7410.51990;Cluster-7410.29913	Cluster-7410.51990;Cluster-7410.29913	0.273276	0.6722	biological_process
GO:0006687	glycosphingolipid metabolic process	2	506	67	33095	0.00395257	0.00202447	1.95239	Cluster-7410.17041;Cluster-7410.105631	Cluster-7410.17041;Cluster-7410.105631	0.273276	0.6722	biological_process
GO:0015299	solute:proton antiporter activity	2	569	67	37098	0.00351494	0.00180603	1.94623	Cluster-7410.51065;Cluster-7410.56132	Cluster-7410.51065;Cluster-7410.56132	0.27448	0.516947	molecular_function
GO:0005665	DNA-directed RNA polymerase II, core complex	1	309	23	22169	0.00323625	0.00103749	3.11932	Cluster-7410.87820	Cluster-7410.87820	0.276026	0.621501	cellular_component
GO:0046488	phosphatidylinositol metabolic process	1	506	21	33095	0.00197628	0.000634537	3.11453	Cluster-7410.33808	Cluster-7410.33808	0.2765	0.6722	biological_process
GO:0007178	transmembrane receptor protein serine/threonine kinase signaling pathway	1	506	21	33095	0.00197628	0.000634537	3.11453	Cluster-1427.0	Cluster-1427.0	0.2765	0.6722	biological_process
GO:0019905	syntaxin binding	1	569	21	37098	0.00175747	0.000566068	3.10469	Cluster-7410.52430	Cluster-7410.52430	0.277239	0.516947	molecular_function
GO:0016614	oxidoreductase activity, acting on CH-OH group of donors	1	569	21	37098	0.00175747	0.000566068	3.10469	Cluster-7410.34157	Cluster-7410.34157	0.277239	0.516947	molecular_function
GO:0016307	phosphatidylinositol phosphate kinase activity	1	569	21	37098	0.00175747	0.000566068	3.10469	Cluster-7410.33808	Cluster-7410.33808	0.277239	0.516947	molecular_function
GO:0042289	MHC class II protein binding	1	569	21	37098	0.00175747	0.000566068	3.10469	Cluster-7410.66494	Cluster-7410.66494	0.277239	0.516947	molecular_function
GO:0004140	dephospho-CoA kinase activity	1	569	21	37098	0.00175747	0.000566068	3.10469	Cluster-7410.65613	Cluster-7410.65613	0.277239	0.516947	molecular_function
GO:0008017	microtubule binding	5	569	230	37098	0.00878735	0.0061998	1.41736	Cluster-40963.0;Cluster-7410.77359;Cluster-7410.40679;Cluster-7410.112138;Cluster-7410.13767	Cluster-40963.0;Cluster-7410.77359;Cluster-7410.40679;Cluster-7410.112138;Cluster-7410.13767	0.278803	0.516947	molecular_function
GO:0042803	protein homodimerization activity	4	569	175	37098	0.00702988	0.00471724	1.49025	Cluster-7410.5090;Cluster-7410.84995;Cluster-7410.62230;Cluster-7410.13767	Cluster-7410.5090;Cluster-7410.84995;Cluster-7410.62230;Cluster-7410.13767	0.281689	0.518696	molecular_function
GO:0008209	androgen metabolic process	3	506	121	33095	0.00592885	0.00365614	1.62162	Cluster-7410.54315;Cluster-7410.93100;Cluster-7410.42065	Cluster-7410.54315;Cluster-7410.93100;Cluster-7410.42065	0.282404	0.6722	biological_process
GO:0008207	C21-steroid hormone metabolic process	3	506	121	33095	0.00592885	0.00365614	1.62162	Cluster-7410.54315;Cluster-7410.93100;Cluster-7410.42065	Cluster-7410.54315;Cluster-7410.93100;Cluster-7410.42065	0.282404	0.6722	biological_process
GO:0008210	estrogen metabolic process	3	506	121	33095	0.00592885	0.00365614	1.62162	Cluster-7410.54315;Cluster-7410.93100;Cluster-7410.42065	Cluster-7410.54315;Cluster-7410.93100;Cluster-7410.42065	0.282404	0.6722	biological_process
GO:0003854	3-beta-hydroxy-delta5-steroid dehydrogenase activity	3	569	121	37098	0.00527241	0.00326163	1.61649	Cluster-7410.54315;Cluster-7410.93100;Cluster-7410.42065	Cluster-7410.54315;Cluster-7410.93100;Cluster-7410.42065	0.284004	0.519376	molecular_function
GO:0006122	mitochondrial electron transport, ubiquinol to cytochrome c	1	506	22	33095	0.00197628	0.000664753	2.97296	Cluster-7410.79420	Cluster-7410.79420	0.287568	0.674987	biological_process
GO:0034080	CENP-A containing nucleosome assembly	1	506	22	33095	0.00197628	0.000664753	2.97296	Cluster-7410.98422	Cluster-7410.98422	0.287568	0.674987	biological_process
GO:0030598	rRNA N-glycosylase activity	1	569	22	37098	0.00175747	0.000593024	2.96357	Cluster-7410.113867	Cluster-7410.113867	0.288331	0.520164	molecular_function
GO:0004525	ribonuclease III activity	1	569	22	37098	0.00175747	0.000593024	2.96357	Cluster-7410.115377	Cluster-7410.115377	0.288331	0.520164	molecular_function
GO:0000287	magnesium ion binding	5	569	235	37098	0.00878735	0.00633457	1.3872	Cluster-7410.113264;Cluster-7410.70781;Cluster-7410.77309;Cluster-7410.57378;Cluster-7410.74891	Cluster-7410.113264;Cluster-7410.70781;Cluster-7410.77309;Cluster-7410.57378;Cluster-7410.74891	0.293554	0.526033	molecular_function
GO:0006950	response to stress	5	506	236	33095	0.00988142	0.00713099	1.3857	Cluster-7410.82514;Cluster-7410.1693;Cluster-7410.18577;Cluster-7410.115978;Cluster-7410.57900	Cluster-7410.82514;Cluster-7410.1693;Cluster-7410.18577;Cluster-7410.115978;Cluster-7410.57900	0.294279	0.684314	biological_process
GO:0045261	proton-transporting ATP synthase complex, catalytic core F(1)	1	309	25	22169	0.00323625	0.0011277	2.86977	Cluster-7410.86997	Cluster-7410.86997	0.296088	0.621501	cellular_component
GO:0030131	clathrin adaptor complex	1	309	25	22169	0.00323625	0.0011277	2.86977	Cluster-7410.65451	Cluster-7410.65451	0.296088	0.621501	cellular_component
GO:0006396	RNA processing	4	506	180	33095	0.00790514	0.00543889	1.45345	Cluster-7410.115377;Cluster-7410.58021;Cluster-7410.117441;Cluster-7410.74866	Cluster-7410.115377;Cluster-7410.58021;Cluster-7410.117441;Cluster-7410.74866	0.29683	0.684314	biological_process
GO:0042246	tissue regeneration	1	506	23	33095	0.00197628	0.000694969	2.8437	Cluster-7410.122242	Cluster-7410.122242	0.298468	0.684314	biological_process
GO:0005549	odorant binding	1	569	23	37098	0.00175747	0.00061998	2.83472	Cluster-7410.61133	Cluster-7410.61133	0.299253	0.53267	molecular_function
GO:0009607	response to biotic stimulus	2	506	72	33095	0.00395257	0.00217556	1.81681	Cluster-7410.87886;Cluster-29498.0	Cluster-7410.87886;Cluster-29498.0	0.301588	0.684314	biological_process
GO:0006351	transcription, DNA-templated	13	506	715	33095	0.0256917	0.0216045	1.18918	Cluster-7410.70934;Cluster-7410.76204;Cluster-7410.54548;Cluster-7410.7561;Cluster-7410.1693;Cluster-7410.114161;Cluster-7410.104364;Cluster-7410.85439;Cluster-7410.3903;Cluster-7410.93931;Cluster-7410.71053;Cluster-7410.6665;Cluster-7410.12659	Cluster-7410.70934;Cluster-7410.76204;Cluster-7410.54548;Cluster-7410.7561;Cluster-7410.1693;Cluster-7410.114161;Cluster-7410.104364;Cluster-7410.85439;Cluster-7410.3903;Cluster-7410.93931;Cluster-7410.71053;Cluster-7410.6665;Cluster-7410.12659	0.301665	0.684314	biological_process
GO:0000439	core TFIIH complex	1	309	26	22169	0.00323625	0.00117281	2.7594	Cluster-7410.109493	Cluster-7410.109493	0.305911	0.621501	cellular_component
GO:0006813	potassium ion transport	7	506	358	33095	0.013834	0.0108173	1.27887	Cluster-7410.104996;Cluster-7410.29139;Cluster-7410.85109;Cluster-7410.94319;Cluster-7410.57968;Cluster-7410.12212;Cluster-7410.2028	Cluster-7410.104996;Cluster-7410.29139;Cluster-7410.85109;Cluster-7410.94319;Cluster-7410.57968;Cluster-7410.12212;Cluster-7410.2028	0.308708	0.687567	biological_process
GO:0035444	nickel cation transmembrane transport	1	506	24	33095	0.00197628	0.000725185	2.72521	Cluster-7410.67712	Cluster-7410.67712	0.309202	0.687567	biological_process
GO:0015675	nickel cation transport	1	506	24	33095	0.00197628	0.000725185	2.72521	Cluster-7410.67712	Cluster-7410.67712	0.309202	0.687567	biological_process
GO:0004345	glucose-6-phosphate dehydrogenase activity	1	569	24	37098	0.00175747	0.000646935	2.71661	Cluster-7410.29830	Cluster-7410.29830	0.310007	0.540993	molecular_function
GO:0015099	nickel cation transmembrane transporter activity	1	569	24	37098	0.00175747	0.000646935	2.71661	Cluster-7410.67712	Cluster-7410.67712	0.310007	0.540993	molecular_function
GO:0004488	methylenetetrahydrofolate dehydrogenase (NADP+) activity	1	569	24	37098	0.00175747	0.000646935	2.71661	Cluster-7410.65652	Cluster-7410.65652	0.310007	0.540993	molecular_function
GO:0000275	mitochondrial proton-transporting ATP synthase complex, catalytic core F(1)	1	309	27	22169	0.00323625	0.00121792	2.6572	Cluster-7410.72228	Cluster-7410.72228	0.315597	0.621501	cellular_component
GO:0006486	protein glycosylation	3	506	129	33095	0.00592885	0.00389787	1.52105	Cluster-7410.108333;Cluster-7410.84995;Cluster-7410.115375	Cluster-7410.108333;Cluster-7410.84995;Cluster-7410.115375	0.315746	0.69753	biological_process
GO:0017150	tRNA dihydrouridine synthase activity	1	569	25	37098	0.00175747	0.000673891	2.60794	Cluster-7410.91887	Cluster-7410.91887	0.320597	0.552254	molecular_function
GO:0008757	S-adenosylmethionine-dependent methyltransferase activity	1	569	25	37098	0.00175747	0.000673891	2.60794	Cluster-7410.8656	Cluster-7410.8656	0.320597	0.552254	molecular_function
GO:0030130	clathrin coat of trans-Golgi network vesicle	1	309	28	22169	0.00323625	0.00126303	2.5623	Cluster-7410.53469	Cluster-7410.53469	0.325148	0.621501	cellular_component
GO:0009279	cell outer membrane	1	309	28	22169	0.00323625	0.00126303	2.5623	Cluster-7410.122573	Cluster-7410.122573	0.325148	0.621501	cellular_component
GO:0005666	DNA-directed RNA polymerase III complex	1	309	28	22169	0.00323625	0.00126303	2.5623	Cluster-7410.114161	Cluster-7410.114161	0.325148	0.621501	cellular_component
GO:0030132	clathrin coat of coated pit	1	309	28	22169	0.00323625	0.00126303	2.5623	Cluster-7410.53469	Cluster-7410.53469	0.325148	0.621501	cellular_component
GO:0005544	calcium-dependent phospholipid binding	1	569	26	37098	0.00175747	0.000700846	2.50764	Cluster-7410.17869	Cluster-7410.17869	0.331025	0.566561	molecular_function
GO:0016459	myosin complex	2	309	85	22169	0.00647249	0.00383418	1.6881	Cluster-7410.91518;Cluster-7410.80296	Cluster-7410.91518;Cluster-7410.80296	0.332444	0.621501	cellular_component
GO:0048046	apoplast	1	309	29	22169	0.00323625	0.00130813	2.47394	Cluster-7410.57359	Cluster-7410.57359	0.334566	0.621501	cellular_component
GO:0005794	Golgi apparatus	1	309	29	22169	0.00323625	0.00130813	2.47394	Cluster-7410.116739	Cluster-7410.116739	0.334566	0.621501	cellular_component
GO:0019773	proteasome core complex, alpha-subunit complex	1	309	29	22169	0.00323625	0.00130813	2.47394	Cluster-7410.43108	Cluster-7410.43108	0.334566	0.621501	cellular_component
GO:0000159	protein phosphatase type 2A complex	1	309	29	22169	0.00323625	0.00130813	2.47394	Cluster-7410.53280	Cluster-7410.53280	0.334566	0.621501	cellular_component
GO:0006120	mitochondrial electron transport, NADH to ubiquinone	3	506	134	33095	0.00592885	0.00404895	1.46429	Cluster-7410.78652;Cluster-7410.55945;Cluster-7410.97775	Cluster-7410.78652;Cluster-7410.55945;Cluster-7410.97775	0.336636	0.719455	biological_process
GO:0004857	enzyme inhibitor activity	2	569	78	37098	0.00351494	0.00210254	1.67176	Cluster-7410.8575;Cluster-7410.86137	Cluster-7410.8575;Cluster-7410.86137	0.336665	0.569532	molecular_function
GO:0007005	mitochondrion organization	1	506	27	33095	0.00197628	0.000815833	2.42241	Cluster-7410.15006	Cluster-7410.15006	0.340428	0.719455	biological_process
GO:0032968	positive regulation of transcription elongation from RNA polymerase II promoter	1	506	27	33095	0.00197628	0.000815833	2.42241	Cluster-7410.43218	Cluster-7410.43218	0.340428	0.719455	biological_process
GO:0007166	cell surface receptor signaling pathway	1	506	27	33095	0.00197628	0.000815833	2.42241	Cluster-7410.38715	Cluster-7410.38715	0.340428	0.719455	biological_process
GO:0006006	glucose metabolic process	1	506	27	33095	0.00197628	0.000815833	2.42241	Cluster-7410.29830	Cluster-7410.29830	0.340428	0.719455	biological_process
GO:0006139	nucleobase-containing compound metabolic process	2	506	79	33095	0.00395257	0.00238707	1.65583	Cluster-7410.114033;Cluster-7410.51015	Cluster-7410.114033;Cluster-7410.51015	0.340868	0.719455	biological_process
GO:0046914	transition metal ion binding	1	569	27	37098	0.00175747	0.000727802	2.41476	Cluster-7410.108333	Cluster-7410.108333	0.341292	0.569532	molecular_function
GO:0043169	cation binding	1	569	27	37098	0.00175747	0.000727802	2.41476	Cluster-7410.104050	Cluster-7410.104050	0.341292	0.569532	molecular_function
GO:0004743	pyruvate kinase activity	1	569	27	37098	0.00175747	0.000727802	2.41476	Cluster-7410.77309	Cluster-7410.77309	0.341292	0.569532	molecular_function
GO:0005887	integral component of plasma membrane	4	309	212	22169	0.012945	0.0095629	1.35367	Cluster-7410.84457;Cluster-7410.49533;Cluster-16310.0;Cluster-7410.32817	Cluster-7410.84457;Cluster-7410.49533;Cluster-16310.0;Cluster-7410.32817	0.342533	0.621501	cellular_component
GO:0005815	microtubule organizing center	2	309	87	22169	0.00647249	0.0039244	1.6493	Cluster-7410.112138;Cluster-31689.0	Cluster-7410.112138;Cluster-31689.0	0.342613	0.621501	cellular_component
GO:0045298	tubulin complex	5	309	277	22169	0.0161812	0.0124949	1.29502	Cluster-40963.0;Cluster-7410.77359;Cluster-7410.40679;Cluster-7410.112138;Cluster-7410.13767	Cluster-40963.0;Cluster-7410.77359;Cluster-7410.40679;Cluster-7410.112138;Cluster-7410.13767	0.34363	0.621501	cellular_component
GO:0000123	histone acetyltransferase complex	1	309	30	22169	0.00323625	0.00135324	2.39148	Cluster-7410.96876	Cluster-7410.96876	0.343853	0.621501	cellular_component
GO:0042626	ATPase activity, coupled to transmembrane movement of substances	5	569	252	37098	0.00878735	0.00679282	1.29362	Cluster-7410.90937;Cluster-42363.0;Cluster-7410.113264;Cluster-7410.9020;Cluster-37781.0	Cluster-7410.90937;Cluster-42363.0;Cluster-7410.113264;Cluster-7410.9020;Cluster-37781.0	0.344522	0.57135	molecular_function
GO:0045444	fat cell differentiation	2	506	80	33095	0.00395257	0.00241728	1.63513	Cluster-7410.115779;Cluster-7410.118990	Cluster-7410.115779;Cluster-7410.118990	0.346428	0.719455	biological_process
GO:0006865	amino acid transport	2	506	80	33095	0.00395257	0.00241728	1.63513	Cluster-34691.0;Cluster-7410.116154	Cluster-34691.0;Cluster-7410.116154	0.346428	0.719455	biological_process
GO:0003677	DNA binding	61	569	3770	37098	0.107206	0.101623	1.05494	Cluster-7410.75750;Cluster-7410.1693;Cluster-7410.89590;Cluster-7410.114161;Cluster-7410.38718;Cluster-7410.41496;Cluster-7410.90312;Cluster-7410.61294;Cluster-7410.90311;Cluster-7410.81192;Cluster-7410.79733;Cluster-7410.3466;Cluster-7410.91283;Cluster-7410.18314;Cluster-7410.21261;Cluster-14847.0;Cluster-7410.85439;Cluster-7410.20550;Cluster-7410.64395;Cluster-7410.5729;Cluster-7410.55370;Clust…	Cluster-7410.75750;Cluster-7410.1693;Cluster-7410.89590;Cluster-7410.114161;Cluster-7410.38718;Cluster-7410.41496;Cluster-7410.90312;Cluster-7410.61294;Cluster-7410.90311;Cluster-7410.81192;Cluster-7410.79733;Cluster-7410.3466;Cluster-7410.91283;Cluster-7410.18314;Cluster-7410.21261;Cluster-14847.0;Cluster-7410.85439;Cluster-7410.20550;Cluster-7410.64395;Cluster-7410.5729;Cluster-7410.55370;Clust…	0.3484	0.574214	molecular_function
GO:0009312	oligosaccharide biosynthetic process	1	506	28	33095	0.00197628	0.000846049	2.3359	Cluster-7410.8656	Cluster-7410.8656	0.350521	0.719455	biological_process
GO:0006383	transcription from RNA polymerase III promoter	1	506	28	33095	0.00197628	0.000846049	2.3359	Cluster-7410.114161	Cluster-7410.114161	0.350521	0.719455	biological_process
GO:0008289	lipid binding	3	569	137	37098	0.00527241	0.00369292	1.42771	Cluster-7410.81324;Cluster-41260.0;Cluster-7410.91283	Cluster-7410.81324;Cluster-41260.0;Cluster-7410.91283	0.350962	0.574889	molecular_function
GO:0051301	cell division	2	506	81	33095	0.00395257	0.0024475	1.61494	Cluster-7410.91283;Cluster-7410.13767	Cluster-7410.91283;Cluster-7410.13767	0.351972	0.719455	biological_process
GO:0034457	Mpp10 complex	1	309	31	22169	0.00323625	0.00139835	2.31433	Cluster-7410.1693	Cluster-7410.1693	0.353011	0.621501	cellular_component
GO:0005732	small nucleolar ribonucleoprotein complex	1	309	31	22169	0.00323625	0.00139835	2.31433	Cluster-7410.1693	Cluster-7410.1693	0.353011	0.621501	cellular_component
GO:0000148	1,3-beta-D-glucan synthase complex	1	309	31	22169	0.00323625	0.00139835	2.31433	Cluster-7410.58549	Cluster-7410.58549	0.353011	0.621501	cellular_component
GO:0016209	antioxidant activity	2	569	82	37098	0.00351494	0.00221036	1.59021	Cluster-7410.15707;Cluster-7410.55676	Cluster-7410.15707;Cluster-7410.55676	0.358924	0.581221	molecular_function
GO:0009664	plant-type cell wall organization	1	506	29	33095	0.00197628	0.000876265	2.25535	Cluster-7410.67158	Cluster-7410.67158	0.36046	0.719455	biological_process
GO:0000910	cytokinesis	1	506	29	33095	0.00197628	0.000876265	2.25535	Cluster-7410.40679	Cluster-7410.40679	0.36046	0.719455	biological_process
GO:0006073	cellular glucan metabolic process	1	506	29	33095	0.00197628	0.000876265	2.25535	Cluster-7410.57359	Cluster-7410.57359	0.36046	0.719455	biological_process
GO:0009186	deoxyribonucleoside diphosphate metabolic process	1	506	29	33095	0.00197628	0.000876265	2.25535	Cluster-7410.45113	Cluster-7410.45113	0.36046	0.719455	biological_process
GO:0015937	coenzyme A biosynthetic process	1	506	29	33095	0.00197628	0.000876265	2.25535	Cluster-7410.65613	Cluster-7410.65613	0.36046	0.719455	biological_process
GO:0016762	xyloglucan:xyloglucosyl transferase activity	1	569	29	37098	0.00175747	0.000781713	2.24823	Cluster-7410.57359	Cluster-7410.57359	0.361358	0.581221	molecular_function
GO:0008601	protein phosphatase type 2A regulator activity	1	569	29	37098	0.00175747	0.000781713	2.24823	Cluster-7410.53280	Cluster-7410.53280	0.361358	0.581221	molecular_function
GO:0042613	MHC class II protein complex	1	309	32	22169	0.00323625	0.00144346	2.24201	Cluster-7410.66494	Cluster-7410.66494	0.362042	0.621501	cellular_component
GO:0005667	transcription factor complex	26	309	1721	22169	0.0841424	0.0776309	1.08388	Cluster-7410.94408;Cluster-7410.79182;Cluster-7410.111551;Cluster-7410.91283;Cluster-28993.0;Cluster-7410.74866;Cluster-7410.5854;Cluster-7410.5729;Cluster-7410.40519;Cluster-7410.116739;Cluster-7410.40518;Cluster-7410.69537;Cluster-7410.51015;Cluster-7410.73033;Cluster-7410.13767;Cluster-7410.79750;Cluster-7410.79420;Cluster-7410.117002;Cluster-7410.10869;Cluster-31689.0;Cluster-7410.42065;Clust…	Cluster-7410.94408;Cluster-7410.79182;Cluster-7410.111551;Cluster-7410.91283;Cluster-28993.0;Cluster-7410.74866;Cluster-7410.5854;Cluster-7410.5729;Cluster-7410.40519;Cluster-7410.116739;Cluster-7410.40518;Cluster-7410.69537;Cluster-7410.51015;Cluster-7410.73033;Cluster-7410.13767;Cluster-7410.79750;Cluster-7410.79420;Cluster-7410.117002;Cluster-7410.10869;Cluster-31689.0;Cluster-7410.42065;Clust…	0.363243	0.621501	cellular_component
GO:0016310	phosphorylation	9	506	503	33095	0.0177866	0.0151987	1.17027	Cluster-7410.115215;Cluster-7410.30744;Cluster-7410.65857;Cluster-7410.113264;Cluster-7410.81313;Cluster-1427.0;Cluster-7410.64879;Cluster-7410.91545;Cluster-7410.41496	Cluster-7410.115215;Cluster-7410.30744;Cluster-7410.65857;Cluster-7410.113264;Cluster-7410.81313;Cluster-1427.0;Cluster-7410.64879;Cluster-7410.91545;Cluster-7410.41496	0.363656	0.719455	biological_process
GO:0005219	ryanodine-sensitive calcium-release channel activity	2	569	83	37098	0.00351494	0.00223732	1.57105	Cluster-7410.114161;Cluster-7410.70948	Cluster-7410.114161;Cluster-7410.70948	0.364447	0.582678	molecular_function
GO:0006099	tricarboxylic acid cycle	3	506	141	33095	0.00592885	0.00426046	1.3916	Cluster-7410.27904;Cluster-7410.104896;Cluster-7410.65857	Cluster-7410.27904;Cluster-7410.104896;Cluster-7410.65857	0.365811	0.719455	biological_process
GO:0006511	ubiquitin-dependent protein catabolic process	3	506	142	33095	0.00592885	0.00429068	1.3818	Cluster-7410.43108;Cluster-7410.75235;Cluster-7410.97775	Cluster-7410.43108;Cluster-7410.75235;Cluster-7410.97775	0.369964	0.719455	biological_process
GO:0048309	endoplasmic reticulum inheritance	1	506	30	33095	0.00197628	0.000906481	2.18017	Cluster-31689.0	Cluster-31689.0	0.370246	0.719455	biological_process
GO:0007264	small GTPase mediated signal transduction	6	506	322	33095	0.0118577	0.00972957	1.21873	Cluster-7410.116888;Cluster-7410.18059;Cluster-7410.41496;Cluster-7410.113890;Cluster-7410.79979;Cluster-7410.13767	Cluster-7410.116888;Cluster-7410.18059;Cluster-7410.41496;Cluster-7410.113890;Cluster-7410.79979;Cluster-7410.13767	0.37037	0.719455	biological_process
GO:0016593	Cdc73/Paf1 complex	1	309	33	22169	0.00323625	0.00148857	2.17407	Cluster-7410.3903	Cluster-7410.3903	0.370947	0.621501	cellular_component
GO:0016149	translation release factor activity, codon specific	1	569	30	37098	0.00175747	0.000808669	2.17329	Cluster-7410.69118	Cluster-7410.69118	0.371161	0.582942	molecular_function
GO:0004402	histone acetyltransferase activity	1	569	30	37098	0.00175747	0.000808669	2.17329	Cluster-7410.96876	Cluster-7410.96876	0.371161	0.582942	molecular_function
GO:0042301	phosphate ion binding	1	569	30	37098	0.00175747	0.000808669	2.17329	Cluster-7410.113264	Cluster-7410.113264	0.371161	0.582942	molecular_function
GO:0005681	spliceosomal complex	2	309	93	22169	0.00647249	0.00419505	1.54289	Cluster-7410.15707;Cluster-7410.92851	Cluster-7410.15707;Cluster-7410.92851	0.372802	0.621501	cellular_component
GO:0016627	oxidoreductase activity, acting on the CH-CH group of donors	2	569	85	37098	0.00351494	0.00229123	1.53408	Cluster-7410.87886;Cluster-15708.0	Cluster-7410.87886;Cluster-15708.0	0.375437	0.586208	molecular_function
GO:0030677	ribonuclease P complex	1	309	34	22169	0.00323625	0.00153367	2.11013	Cluster-7410.59703	Cluster-7410.59703	0.379728	0.621501	cellular_component
GO:0007187	G-protein coupled receptor signaling pathway, coupled to cyclic nucleotide second messenger	1	506	31	33095	0.00197628	0.000936697	2.10984	Cluster-7410.61133	Cluster-7410.61133	0.379883	0.721878	biological_process
GO:0031412	gas vesicle organization	1	506	31	33095	0.00197628	0.000936697	2.10984	Cluster-7410.69118	Cluster-7410.69118	0.379883	0.721878	biological_process
GO:0006075	(1->3)-beta-D-glucan biosynthetic process	1	506	31	33095	0.00197628	0.000936697	2.10984	Cluster-7410.58549	Cluster-7410.58549	0.379883	0.721878	biological_process
GO:0007049	cell cycle	7	506	387	33095	0.013834	0.0116936	1.18304	Cluster-7410.91283;Cluster-7410.117002;Cluster-7410.116739;Cluster-7410.34327;Cluster-7410.62230;Cluster-41260.0;Cluster-7410.116172	Cluster-7410.91283;Cluster-7410.117002;Cluster-7410.116739;Cluster-7410.34327;Cluster-7410.62230;Cluster-41260.0;Cluster-7410.116172	0.380161	0.721878	biological_process
GO:0003843	1,3-beta-D-glucan synthase activity	1	569	31	37098	0.00175747	0.000835625	2.10318	Cluster-7410.58549	Cluster-7410.58549	0.380814	0.58773	molecular_function
GO:0004175	endopeptidase activity	1	569	31	37098	0.00175747	0.000835625	2.10318	Cluster-7410.43108	Cluster-7410.43108	0.380814	0.58773	molecular_function
GO:0005680	anaphase-promoting complex	5	309	291	22169	0.0161812	0.0131264	1.23272	Cluster-7410.14697;Cluster-1427.0;Cluster-7410.47787;Cluster-7410.10831;Cluster-7410.63310	Cluster-7410.14697;Cluster-1427.0;Cluster-7410.47787;Cluster-7410.10831;Cluster-7410.63310	0.382242	0.621501	cellular_component
GO:0006614	SRP-dependent cotranslational protein targeting to membrane	3	506	146	33095	0.00592885	0.00441154	1.34394	Cluster-7410.113890;Cluster-7410.73033;Cluster-7410.79182	Cluster-7410.113890;Cluster-7410.73033;Cluster-7410.79182	0.386522	0.72847	biological_process
GO:0019882	antigen processing and presentation	1	506	32	33095	0.00197628	0.000966913	2.04391	Cluster-7410.66494	Cluster-7410.66494	0.389374	0.72847	biological_process
GO:0005886	plasma membrane	8	309	497	22169	0.02589	0.0224187	1.15484	Cluster-1321.0;Cluster-7410.104996;Cluster-35160.0;Cluster-7410.117453;Cluster-2465.0;Cluster-7410.87076;Cluster-33416.0;Cluster-7410.4396	Cluster-1321.0;Cluster-7410.104996;Cluster-35160.0;Cluster-7410.117453;Cluster-2465.0;Cluster-7410.87076;Cluster-33416.0;Cluster-7410.4396	0.390233	0.621501	cellular_component
GO:0005664	nuclear origin of replication recognition complex	1	309	36	22169	0.00323625	0.00162389	1.9929	Cluster-7410.119055	Cluster-7410.119055	0.396925	0.621501	cellular_component
GO:0009654	photosystem II oxygen evolving complex	1	309	36	22169	0.00323625	0.00162389	1.9929	Cluster-7410.29913	Cluster-7410.29913	0.396925	0.621501	cellular_component
GO:0017148	negative regulation of translation	1	506	33	33095	0.00197628	0.000997129	1.98197	Cluster-7410.113867	Cluster-7410.113867	0.398719	0.72847	biological_process
GO:0050821	protein stabilization	1	506	33	33095	0.00197628	0.000997129	1.98197	Cluster-7410.113264	Cluster-7410.113264	0.398719	0.72847	biological_process
GO:0006817	phosphate ion transport	1	506	33	33095	0.00197628	0.000997129	1.98197	Cluster-7410.71053	Cluster-7410.71053	0.398719	0.72847	biological_process
GO:0016570	histone modification	1	506	33	33095	0.00197628	0.000997129	1.98197	Cluster-7410.3903	Cluster-7410.3903	0.398719	0.72847	biological_process
GO:0051205	protein insertion into membrane	1	506	33	33095	0.00197628	0.000997129	1.98197	Cluster-7410.71525	Cluster-7410.71525	0.398719	0.72847	biological_process
GO:0005199	structural constituent of cell wall	1	569	33	37098	0.00175747	0.000889536	1.97571	Cluster-7410.67158	Cluster-7410.67158	0.399678	0.613299	molecular_function
GO:0006885	regulation of pH	2	506	90	33095	0.00395257	0.00271944	1.45345	Cluster-7410.51065;Cluster-7410.56132	Cluster-7410.51065;Cluster-7410.56132	0.401044	0.728779	biological_process
GO:0007411	axon guidance	2	506	91	33095	0.00395257	0.00274966	1.43748	Cluster-29498.0;Cluster-7410.71503	Cluster-29498.0;Cluster-7410.71503	0.406392	0.73339	biological_process
GO:0006284	base-excision repair	1	506	34	33095	0.00197628	0.00102735	1.92368	Cluster-7410.119060	Cluster-7410.119060	0.407921	0.73339	biological_process
GO:0009916	alternative oxidase activity	1	569	34	37098	0.00175747	0.000916491	1.91761	Cluster-7410.109493	Cluster-7410.109493	0.408894	0.623855	molecular_function
GO:0005743	mitochondrial inner membrane	2	309	101	22169	0.00647249	0.00455591	1.42068	Cluster-7410.79420;Cluster-7410.19287	Cluster-7410.79420;Cluster-7410.19287	0.412146	0.631077	cellular_component
GO:0006144	purine nucleobase metabolic process	13	506	779	33095	0.0256917	0.0235383	1.09148	Cluster-7410.70934;Cluster-7410.76204;Cluster-7410.54548;Cluster-7410.114033;Cluster-7410.7561;Cluster-7410.114161;Cluster-7410.104364;Cluster-7410.85439;Cluster-7410.7443;Cluster-7410.93931;Cluster-7410.71053;Cluster-7410.77309;Cluster-7410.12659	Cluster-7410.70934;Cluster-7410.76204;Cluster-7410.54548;Cluster-7410.114033;Cluster-7410.7561;Cluster-7410.114161;Cluster-7410.104364;Cluster-7410.85439;Cluster-7410.7443;Cluster-7410.93931;Cluster-7410.71053;Cluster-7410.77309;Cluster-7410.12659	0.413555	0.737907	biological_process
GO:0033178	proton-transporting two-sector ATPase complex, catalytic domain	1	309	38	22169	0.00323625	0.00171411	1.88801	Cluster-7410.4968	Cluster-7410.4968	0.413647	0.631077	cellular_component
GO:0016070	RNA metabolic process	1	506	35	33095	0.00197628	0.00105756	1.86872	Cluster-37781.0	Cluster-37781.0	0.416983	0.737907	biological_process
GO:0008053	mitochondrial fusion	1	506	35	33095	0.00197628	0.00105756	1.86872	Cluster-7410.25762	Cluster-7410.25762	0.416983	0.737907	biological_process
GO:0006874	cellular calcium ion homeostasis	2	506	94	33095	0.00395257	0.00284031	1.3916	Cluster-7410.114161;Cluster-7410.70948	Cluster-7410.114161;Cluster-7410.70948	0.422295	0.738237	biological_process
GO:0042967	acyl-carrier-protein biosynthetic process	5	506	279	33095	0.00988142	0.00843028	1.17214	Cluster-7410.111401;Cluster-7410.68407;Cluster-7410.96876;Cluster-7410.7657;Cluster-7410.67642	Cluster-7410.111401;Cluster-7410.68407;Cluster-7410.96876;Cluster-7410.7657;Cluster-7410.67642	0.423529	0.738237	biological_process
GO:0008272	sulfate transport	1	506	36	33095	0.00197628	0.00108778	1.81681	Cluster-7410.9100	Cluster-7410.9100	0.425906	0.738237	biological_process
GO:0007342	fusion of sperm to egg plasma membrane	1	506	36	33095	0.00197628	0.00108778	1.81681	Cluster-7410.46395	Cluster-7410.46395	0.425906	0.738237	biological_process
GO:0015116	sulfate transmembrane transporter activity	1	569	36	37098	0.00175747	0.000970403	1.81107	Cluster-7410.9100	Cluster-7410.9100	0.426904	0.642721	molecular_function
GO:0004673	protein histidine kinase activity	2	569	95	37098	0.00351494	0.00256078	1.3726	Cluster-7410.30744;Cluster-7410.65857	Cluster-7410.30744;Cluster-7410.65857	0.429102	0.642721	molecular_function
GO:0000940	condensed chromosome outer kinetochore	1	309	40	22169	0.00323625	0.00180432	1.79361	Cluster-7410.13767	Cluster-7410.13767	0.429907	0.639486	cellular_component
GO:0000221	vacuolar proton-transporting V-type ATPase, V1 domain	1	309	40	22169	0.00323625	0.00180432	1.79361	Cluster-7410.100235	Cluster-7410.100235	0.429907	0.639486	cellular_component
GO:0004930	G-protein coupled receptor activity	3	569	157	37098	0.00527241	0.00423203	1.24583	Cluster-7410.41463;Cluster-7410.61133;Cluster-7410.113890	Cluster-7410.41463;Cluster-7410.61133;Cluster-7410.113890	0.433427	0.642721	molecular_function
GO:0004185	serine-type carboxypeptidase activity	2	569	96	37098	0.00351494	0.00258774	1.3583	Cluster-7410.25038;Cluster-7410.10502	Cluster-7410.25038;Cluster-7410.10502	0.434337	0.642721	molecular_function
GO:0006270	DNA replication initiation	4	506	220	33095	0.00790514	0.00664753	1.18918	Cluster-7410.114161;Cluster-7410.3903;Cluster-7410.43218;Cluster-7410.1693	Cluster-7410.114161;Cluster-7410.3903;Cluster-7410.43218;Cluster-7410.1693	0.43455	0.745527	biological_process
GO:0006541	glutamine metabolic process	1	506	37	33095	0.00197628	0.00111799	1.76771	Cluster-7410.111401	Cluster-7410.111401	0.434693	0.745527	biological_process
GO:0008134	transcription factor binding	5	569	282	37098	0.00878735	0.00760149	1.156	Cluster-7410.79182;Cluster-7410.86453;Cluster-7410.51015;Cluster-7410.73033;Cluster-7410.13767	Cluster-7410.79182;Cluster-7410.86453;Cluster-7410.51015;Cluster-7410.73033;Cluster-7410.13767	0.43515	0.642721	molecular_function
GO:0017176	phosphatidylinositol N-acetylglucosaminyltransferase activity	1	569	37	37098	0.00175747	0.000997358	1.76212	Cluster-7410.4396	Cluster-7410.4396	0.435703	0.642721	molecular_function
GO:0009847	spore germination	1	506	38	33095	0.00197628	0.00114821	1.72119	Cluster-36223.0	Cluster-36223.0	0.443346	0.745527	biological_process
GO:0050909	sensory perception of taste	1	506	38	33095	0.00197628	0.00114821	1.72119	Cluster-7410.66494	Cluster-7410.66494	0.443346	0.745527	biological_process
GO:0009396	folic acid-containing compound biosynthetic process	1	506	38	33095	0.00197628	0.00114821	1.72119	Cluster-7410.65652	Cluster-7410.65652	0.443346	0.745527	biological_process
GO:0016226	iron-sulfur cluster assembly	1	506	38	33095	0.00197628	0.00114821	1.72119	Cluster-7410.90408	Cluster-7410.90408	0.443346	0.745527	biological_process
GO:0046983	protein dimerization activity	8	569	475	37098	0.0140598	0.0128039	1.09808	Cluster-7410.44997;Cluster-23029.0;Cluster-7410.121170;Cluster-7410.75417;Cluster-30330.0;Cluster-7410.5633;Cluster-7410.45167;Cluster-7410.121734	Cluster-7410.44997;Cluster-23029.0;Cluster-7410.121170;Cluster-7410.75417;Cluster-30330.0;Cluster-7410.5633;Cluster-7410.45167;Cluster-7410.121734	0.44432	0.651832	molecular_function
GO:0016820	hydrolase activity, acting on acid anhydrides, catalyzing transmembrane movement of substances	2	569	99	37098	0.00351494	0.00266861	1.31714	Cluster-7410.310;Cluster-7410.100235	Cluster-7410.310;Cluster-7410.100235	0.449884	0.656388	molecular_function
GO:0005096	GTPase activator activity	2	569	101	37098	0.00351494	0.00272252	1.29106	Cluster-35160.0;Cluster-7410.13767	Cluster-35160.0;Cluster-7410.13767	0.460113	0.662185	molecular_function
GO:0006368	transcription elongation from RNA polymerase II promoter	1	506	40	33095	0.00197628	0.00120864	1.63513	Cluster-7410.3903	Cluster-7410.3903	0.460257	0.766339	biological_process
GO:0000090	mitotic anaphase	1	506	40	33095	0.00197628	0.00120864	1.63513	Cluster-7410.13767	Cluster-7410.13767	0.460257	0.766339	biological_process
GO:0030269	tetrahydromethanopterin S-methyltransferase activity	1	569	40	37098	0.00175747	0.00107822	1.62996	Cluster-7410.98113	Cluster-7410.98113	0.461297	0.662185	molecular_function
GO:0004540	ribonuclease activity	1	569	40	37098	0.00175747	0.00107822	1.62996	Cluster-7410.59703	Cluster-7410.59703	0.461297	0.662185	molecular_function
GO:0015992	proton transport	14	506	873	33095	0.027668	0.0263786	1.04888	Cluster-7410.78652;Cluster-7410.68391;Cluster-7410.86020;Cluster-7410.79286;Cluster-7410.97775;Cluster-7410.73729;Cluster-7410.4968;Cluster-7410.115980;Cluster-7410.86997;Cluster-7410.72228;Cluster-7410.55945;Cluster-7410.91887;Cluster-7410.12378;Cluster-7410.15821	Cluster-7410.78652;Cluster-7410.68391;Cluster-7410.86020;Cluster-7410.79286;Cluster-7410.97775;Cluster-7410.73729;Cluster-7410.4968;Cluster-7410.115980;Cluster-7410.86997;Cluster-7410.72228;Cluster-7410.55945;Cluster-7410.91887;Cluster-7410.12378;Cluster-7410.15821	0.465888	0.771913	biological_process
GO:0016579	protein deubiquitination	2	506	103	33095	0.00395257	0.00311225	1.27	Cluster-7410.75235;Cluster-7410.374	Cluster-7410.75235;Cluster-7410.374	0.468621	0.772653	biological_process
GO:0005516	calmodulin binding	2	569	103	37098	0.00351494	0.00277643	1.26599	Cluster-7410.18577;Cluster-29864.0	Cluster-7410.18577;Cluster-29864.0	0.470231	0.671313	molecular_function
GO:0006633	fatty acid biosynthetic process	4	506	231	33095	0.00790514	0.00697991	1.13256	Cluster-7410.85962;Cluster-7410.68407;Cluster-7410.53915;Cluster-7410.67642	Cluster-7410.85962;Cluster-7410.68407;Cluster-7410.53915;Cluster-7410.67642	0.471491	0.773612	biological_process
GO:0005525	GTP binding	14	569	877	37098	0.0246046	0.0236401	1.0408	Cluster-1403.0;Cluster-7410.114033;Cluster-28993.0;Cluster-42363.0;Cluster-7410.116888;Cluster-7410.9020;Cluster-7410.79182;Cluster-7410.54917;Cluster-7410.18059;Cluster-7410.41496;Cluster-7410.7224;Cluster-7410.113890;Cluster-37781.0;Cluster-7410.73033	Cluster-1403.0;Cluster-7410.114033;Cluster-28993.0;Cluster-42363.0;Cluster-7410.116888;Cluster-7410.9020;Cluster-7410.79182;Cluster-7410.54917;Cluster-7410.18059;Cluster-7410.41496;Cluster-7410.7224;Cluster-7410.113890;Cluster-37781.0;Cluster-7410.73033	0.477386	0.671313	molecular_function
GO:0008061	chitin binding	1	569	42	37098	0.00175747	0.00113214	1.55235	Cluster-7410.84885	Cluster-7410.84885	0.477713	0.671313	molecular_function
GO:0003954	NADH dehydrogenase activity	1	569	42	37098	0.00175747	0.00113214	1.55235	Cluster-7410.97775	Cluster-7410.97775	0.477713	0.671313	molecular_function
GO:0009341	beta-galactosidase complex	1	309	47	22169	0.00323625	0.00212008	1.52648	Cluster-7410.105631	Cluster-7410.105631	0.483357	0.710117	cellular_component
GO:0042546	cell wall biogenesis	1	506	43	33095	0.00197628	0.00129929	1.52105	Cluster-7410.67158	Cluster-7410.67158	0.484667	0.787584	biological_process
GO:0031110	regulation of microtubule polymerization or depolymerization	1	506	43	33095	0.00197628	0.00129929	1.52105	Cluster-7410.13767	Cluster-7410.13767	0.484667	0.787584	biological_process
GO:0008081	phosphoric diester hydrolase activity	1	569	43	37098	0.00175747	0.00115909	1.51625	Cluster-7410.7561	Cluster-7410.7561	0.485733	0.679009	molecular_function
GO:0006629	lipid metabolic process	5	506	301	33095	0.00988142	0.00909503	1.08646	Cluster-7410.85470;Cluster-7410.7561;Cluster-7410.72621;Cluster-7410.8333;Cluster-7410.28414	Cluster-7410.85470;Cluster-7410.7561;Cluster-7410.72621;Cluster-7410.8333;Cluster-7410.28414	0.488533	0.790067	biological_process
GO:0051028	mRNA transport	1	506	44	33095	0.00197628	0.00132951	1.48648	Cluster-31689.0	Cluster-31689.0	0.492557	0.791368	biological_process
GO:0003950	NAD+ ADP-ribosyltransferase activity	1	569	44	37098	0.00175747	0.00118605	1.48179	Cluster-7410.53986	Cluster-7410.53986	0.49363	0.686454	molecular_function
GO:0019836	hemolysis by symbiont of host erythrocytes	1	506	45	33095	0.00197628	0.00135972	1.45345	Cluster-7410.81192	Cluster-7410.81192	0.500325	0.791368	biological_process
GO:0007165	signal transduction	26	506	1678	33095	0.0513834	0.0507025	1.01343	Cluster-7410.115215;Cluster-7410.53280;Cluster-7410.91545;Cluster-7410.41496;Cluster-7410.57900;Cluster-7410.107544;Cluster-7410.91518;Cluster-7410.64395;Cluster-7410.23037;Cluster-7410.52177;Cluster-7410.98078;Cluster-7410.28414;Cluster-2465.0;Cluster-7410.26226;Cluster-7410.53504;Cluster-7410.46882;Cluster-7410.55011;Cluster-7410.66494;Cluster-7410.93522;Cluster-7410.38715;Cluster-7410.119302;C…	Cluster-7410.115215;Cluster-7410.53280;Cluster-7410.91545;Cluster-7410.41496;Cluster-7410.57900;Cluster-7410.107544;Cluster-7410.91518;Cluster-7410.64395;Cluster-7410.23037;Cluster-7410.52177;Cluster-7410.98078;Cluster-7410.28414;Cluster-2465.0;Cluster-7410.26226;Cluster-7410.53504;Cluster-7410.46882;Cluster-7410.55011;Cluster-7410.66494;Cluster-7410.93522;Cluster-7410.38715;Cluster-7410.119302;C…	0.500779	0.791368	biological_process
GO:0008378	galactosyltransferase activity	1	569	45	37098	0.00175747	0.001213	1.44886	Cluster-7410.108333	Cluster-7410.108333	0.501406	0.693655	molecular_function
GO:0030077	plasma membrane light-harvesting complex	1	309	50	22169	0.00323625	0.0022554	1.43489	Cluster-7410.98422	Cluster-7410.98422	0.504706	0.724803	cellular_component
GO:0016567	protein ubiquitination	7	506	438	33095	0.013834	0.0132346	1.04529	Cluster-7410.14697;Cluster-7410.74891;Cluster-1427.0;Cluster-7410.20149;Cluster-7410.47787;Cluster-7410.10831;Cluster-7410.63310	Cluster-7410.14697;Cluster-7410.74891;Cluster-1427.0;Cluster-7410.20149;Cluster-7410.47787;Cluster-7410.10831;Cluster-7410.63310	0.505734	0.791368	biological_process
GO:0005657	replication fork	6	309	409	22169	0.0194175	0.0184492	1.05248	Cluster-7410.75750;Cluster-7410.73729;Cluster-7410.3903;Cluster-7410.86137;Cluster-7410.7224;Cluster-7410.51015	Cluster-7410.75750;Cluster-7410.73729;Cluster-7410.3903;Cluster-7410.86137;Cluster-7410.7224;Cluster-7410.51015	0.507055	0.724803	cellular_component
GO:0042742	defense response to bacterium	2	506	111	33095	0.00395257	0.00335398	1.17847	Cluster-7410.62726;Cluster-7410.65857	Cluster-7410.62726;Cluster-7410.65857	0.507887	0.791368	biological_process
GO:0019064	fusion of virus membrane with host plasma membrane	1	506	46	33095	0.00197628	0.00138994	1.42185	Cluster-7410.11289	Cluster-7410.11289	0.507975	0.791368	biological_process
GO:0000103	sulfate assimilation	1	506	46	33095	0.00197628	0.00138994	1.42185	Cluster-7410.114033	Cluster-7410.114033	0.507975	0.791368	biological_process
GO:0004020	adenylylsulfate kinase activity	1	569	46	37098	0.00175747	0.00123996	1.41736	Cluster-7410.114033	Cluster-7410.114033	0.509062	0.700617	molecular_function
GO:0009288	bacterial-type flagellum	1	309	51	22169	0.00323625	0.00230051	1.40675	Cluster-7410.117002	Cluster-7410.117002	0.511625	0.724803	cellular_component
GO:0032259	methylation	1	506	47	33095	0.00197628	0.00142015	1.3916	Cluster-7410.8656	Cluster-7410.8656	0.515509	0.791368	biological_process
GO:0006027	glycosaminoglycan catabolic process	1	506	47	33095	0.00197628	0.00142015	1.3916	Cluster-7410.105631	Cluster-7410.105631	0.515509	0.791368	biological_process
GO:0003723	RNA binding	18	569	1162	37098	0.0316344	0.0313224	1.00996	Cluster-7410.115377;Cluster-7410.58021;Cluster-7410.84500;Cluster-7410.74866;Cluster-7410.23372;Cluster-7410.73729;Cluster-7410.79182;Cluster-7410.17234;Cluster-7410.54917;Cluster-41065.0;Cluster-7410.114818;Cluster-7410.62230;Cluster-7410.68426;Cluster-7410.66823;Cluster-7410.10831;Cluster-7410.113890;Cluster-7410.59703;Cluster-7410.51015	Cluster-7410.115377;Cluster-7410.58021;Cluster-7410.84500;Cluster-7410.74866;Cluster-7410.23372;Cluster-7410.73729;Cluster-7410.79182;Cluster-7410.17234;Cluster-7410.54917;Cluster-41065.0;Cluster-7410.114818;Cluster-7410.62230;Cluster-7410.68426;Cluster-7410.66823;Cluster-7410.10831;Cluster-7410.113890;Cluster-7410.59703;Cluster-7410.51015	0.516483	0.703738	molecular_function
GO:0004565	beta-galactosidase activity	1	569	47	37098	0.00175747	0.00126691	1.3872	Cluster-7410.105631	Cluster-7410.105631	0.516602	0.703738	molecular_function
GO:0006260	DNA replication	14	506	903	33095	0.027668	0.0272851	1.01403	Cluster-7410.3466;Cluster-7410.104258;Cluster-7410.1693;Cluster-7410.86137;Cluster-7410.10869;Cluster-7410.116739;Cluster-7410.34327;Cluster-15096.0;Cluster-7410.41496;Cluster-7410.6665;Cluster-32724.0;Cluster-7410.61294;Cluster-7410.119055;Cluster-7410.69537	Cluster-7410.3466;Cluster-7410.104258;Cluster-7410.1693;Cluster-7410.86137;Cluster-7410.10869;Cluster-7410.116739;Cluster-7410.34327;Cluster-15096.0;Cluster-7410.41496;Cluster-7410.6665;Cluster-32724.0;Cluster-7410.61294;Cluster-7410.119055;Cluster-7410.69537	0.516735	0.791368	biological_process
GO:0019087	transformation of host cell by virus	2	506	114	33095	0.00395257	0.00344463	1.14746	Cluster-7410.17057;Cluster-7410.67727	Cluster-7410.17057;Cluster-7410.67727	0.522117	0.791368	biological_process
GO:0006812	cation transport	4	506	247	33095	0.00790514	0.00746336	1.05919	Cluster-7410.21261;Cluster-7410.1368;Cluster-7410.51065;Cluster-7410.56132	Cluster-7410.21261;Cluster-7410.1368;Cluster-7410.51065;Cluster-7410.56132	0.523509	0.791368	biological_process
GO:0004177	aminopeptidase activity	1	569	48	37098	0.00175747	0.00129387	1.3583	Cluster-7410.34651	Cluster-7410.34651	0.524025	0.710227	molecular_function
GO:0007275	multicellular organismal development	3	506	181	33095	0.00592885	0.0054691	1.08406	Cluster-33832.0;Cluster-7410.90311;Cluster-7410.9681	Cluster-33832.0;Cluster-7410.90311;Cluster-7410.9681	0.524654	0.791368	biological_process
GO:0006571	tyrosine biosynthetic process	2	506	115	33095	0.00395257	0.00347484	1.13748	Cluster-7410.57378;Cluster-7410.70781	Cluster-7410.57378;Cluster-7410.70781	0.526798	0.791368	biological_process
GO:0009094	L-phenylalanine biosynthetic process	2	506	115	33095	0.00395257	0.00347484	1.13748	Cluster-7410.57378;Cluster-7410.70781	Cluster-7410.57378;Cluster-7410.70781	0.526798	0.791368	biological_process
GO:0000162	tryptophan biosynthetic process	2	506	115	33095	0.00395257	0.00347484	1.13748	Cluster-7410.57378;Cluster-7410.70781	Cluster-7410.57378;Cluster-7410.70781	0.526798	0.791368	biological_process
GO:0006366	transcription from RNA polymerase II promoter	1	506	49	33095	0.00197628	0.00148059	1.3348	Cluster-7410.87820	Cluster-7410.87820	0.530231	0.793001	biological_process
GO:0005882	intermediate filament	1	309	54	22169	0.00323625	0.00243583	1.3286	Cluster-7410.68391	Cluster-7410.68391	0.53181	0.744534	cellular_component
GO:0006505	GPI anchor metabolic process	1	506	50	33095	0.00197628	0.0015108	1.3081	Cluster-7410.98380	Cluster-7410.98380	0.537425	0.796708	biological_process
GO:0007283	spermatogenesis	1	506	50	33095	0.00197628	0.0015108	1.3081	Cluster-7410.55370	Cluster-7410.55370	0.537425	0.796708	biological_process
GO:0016705	oxidoreductase activity, acting on paired donors, with incorporation or reduction of molecular oxygen	7	569	450	37098	0.0123023	0.01213	1.0142	Cluster-7410.116138;Cluster-7410.25933;Cluster-40789.0;Cluster-7410.67000;Cluster-16310.0;Cluster-7410.64934;Cluster-7410.114176	Cluster-7410.116138;Cluster-7410.25933;Cluster-40789.0;Cluster-7410.67000;Cluster-16310.0;Cluster-7410.64934;Cluster-7410.114176	0.537463	0.718941	molecular_function
GO:0008250	oligosaccharyltransferase complex	1	309	55	22169	0.00323625	0.00248094	1.30444	Cluster-7410.5090	Cluster-7410.5090	0.538352	0.744929	cellular_component
GO:0008677	2-dehydropantoate 2-reductase activity	1	569	50	37098	0.00175747	0.00134778	1.30397	Cluster-7410.53915	Cluster-7410.53915	0.538533	0.718941	molecular_function
GO:0008641	small protein activating enzyme activity	1	569	50	37098	0.00175747	0.00134778	1.30397	Cluster-7410.55483	Cluster-7410.55483	0.538533	0.718941	molecular_function
GO:0005216	ion channel activity	2	569	118	37098	0.00351494	0.00318076	1.10506	Cluster-7410.53729;Cluster-7410.1928	Cluster-7410.53729;Cluster-7410.1928	0.542321	0.720397	molecular_function
GO:0000786	nucleosome	1	309	56	22169	0.00323625	0.00252605	1.28115	Cluster-7410.55370	Cluster-7410.55370	0.544802	0.74519	cellular_component
GO:0006952	defense response	4	506	254	33095	0.00790514	0.00767488	1.03	Cluster-7410.5656;Cluster-7410.104896;Cluster-7410.113554;Cluster-7410.66231	Cluster-7410.5656;Cluster-7410.104896;Cluster-7410.113554;Cluster-7410.66231	0.545488	0.80513	biological_process
GO:0006522	alanine metabolic process	1	506	52	33095	0.00197628	0.00157123	1.25779	Cluster-7410.56988	Cluster-7410.56988	0.551483	0.81044	biological_process
GO:0031224	intrinsic component of membrane	1	309	58	22169	0.00323625	0.00261627	1.23697	Cluster-7410.32817	Cluster-7410.32817	0.557435	0.748128	cellular_component
GO:0008299	isoprenoid biosynthetic process	1	506	53	33095	0.00197628	0.00160145	1.23406	Cluster-7410.79247	Cluster-7410.79247	0.558351	0.81346	biological_process
GO:0042545	cell wall modification	1	506	53	33095	0.00197628	0.00160145	1.23406	Cluster-7410.113610	Cluster-7410.113610	0.558351	0.81346	biological_process
GO:0030599	pectinesterase activity	1	569	53	37098	0.00175747	0.00142865	1.23016	Cluster-7410.113610	Cluster-7410.113610	0.559471	0.737595	molecular_function
GO:0030286	dynein complex	2	309	134	22169	0.00647249	0.00604448	1.07081	Cluster-7410.51692;Cluster-7410.13767	Cluster-7410.51692;Cluster-7410.13767	0.559524	0.748128	cellular_component
GO:0019835	cytolysis	1	506	54	33095	0.00197628	0.00163167	1.21121	Cluster-7410.90979	Cluster-7410.90979	0.565114	0.814214	biological_process
GO:0009395	phospholipid catabolic process	1	506	54	33095	0.00197628	0.00163167	1.21121	Cluster-7410.28414	Cluster-7410.28414	0.565114	0.814214	biological_process
GO:0005509	calcium ion binding	7	569	462	37098	0.0123023	0.0124535	0.987857	Cluster-7410.29913;Cluster-7410.17869;Cluster-7410.17041;Cluster-7410.30132;Cluster-40712.0;Cluster-7410.55011;Cluster-41714.0	Cluster-7410.29913;Cluster-7410.17869;Cluster-7410.17041;Cluster-7410.30132;Cluster-40712.0;Cluster-7410.55011;Cluster-41714.0	0.565261	0.737595	molecular_function
GO:0051539	4 iron, 4 sulfur cluster binding	1	569	54	37098	0.00175747	0.0014556	1.20738	Cluster-7410.53729	Cluster-7410.53729	0.566237	0.737595	molecular_function
GO:0016616	oxidoreductase activity, acting on the CH-OH group of donors, NAD or NADP as acceptor	4	569	260	37098	0.00702988	0.00700846	1.00306	Cluster-7410.54315;Cluster-7410.93100;Cluster-7410.42065;Cluster-7410.55483	Cluster-7410.54315;Cluster-7410.93100;Cluster-7410.42065;Cluster-7410.55483	0.566318	0.737595	molecular_function
GO:0071949	FAD binding	2	569	124	37098	0.00351494	0.0033425	1.05159	Cluster-7410.34157;Cluster-7410.96196	Cluster-7410.34157;Cluster-7410.96196	0.569189	0.737736	molecular_function
GO:0009116	nucleoside metabolic process	1	506	55	33095	0.00197628	0.00166188	1.18918	Cluster-7410.41802	Cluster-7410.41802	0.571774	0.814214	biological_process
GO:0006275	regulation of DNA replication	1	506	55	33095	0.00197628	0.00166188	1.18918	Cluster-7410.87971	Cluster-7410.87971	0.571774	0.814214	biological_process
GO:0019028	viral capsid	7	309	512	22169	0.0226537	0.0230953	0.98088	Cluster-28993.0;Cluster-7410.77387;Cluster-7410.3903;Cluster-7410.117002;Cluster-7410.96104;Cluster-7410.91545;Cluster-7410.310	Cluster-28993.0;Cluster-7410.77387;Cluster-7410.3903;Cluster-7410.117002;Cluster-7410.96104;Cluster-7410.91545;Cluster-7410.310	0.573512	0.75831	cellular_component
GO:0016829	lyase activity	2	569	126	37098	0.00351494	0.00339641	1.0349	Cluster-7410.35245;Cluster-7410.22327	Cluster-7410.35245;Cluster-7410.22327	0.577888	0.7381	molecular_function
GO:0046487	glyoxylate metabolic process	1	506	56	33095	0.00197628	0.0016921	1.16795	Cluster-7410.65652	Cluster-7410.65652	0.578332	0.814214	biological_process
GO:0009966	regulation of signal transduction	1	506	56	33095	0.00197628	0.0016921	1.16795	Cluster-7410.96729	Cluster-7410.96729	0.578332	0.814214	biological_process
GO:0006531	aspartate metabolic process	1	506	56	33095	0.00197628	0.0016921	1.16795	Cluster-7410.56988	Cluster-7410.56988	0.578332	0.814214	biological_process
GO:0003684	damaged DNA binding	1	569	56	37098	0.00175747	0.00150951	1.16426	Cluster-7410.20149	Cluster-7410.20149	0.57946	0.7381	molecular_function
GO:0016702	oxidoreductase activity, acting on single donors with incorporation of molecular oxygen, incorporation of two atoms of oxygen	1	569	56	37098	0.00175747	0.00150951	1.16426	Cluster-7410.32945	Cluster-7410.32945	0.57946	0.7381	molecular_function
GO:0008565	protein transporter activity	3	569	196	37098	0.00527241	0.0052833	0.997938	Cluster-7410.21261;Cluster-7410.68391;Cluster-7410.78840	Cluster-7410.21261;Cluster-7410.68391;Cluster-7410.78840	0.580528	0.7381	molecular_function
GO:0007034	vacuolar transport	1	506	57	33095	0.00197628	0.00172232	1.14746	Cluster-7410.5090	Cluster-7410.5090	0.58479	0.814214	biological_process
GO:0015940	pantothenate biosynthetic process	2	506	129	33095	0.00395257	0.00389787	1.01403	Cluster-7410.65613;Cluster-7410.53915	Cluster-7410.65613;Cluster-7410.53915	0.589023	0.814214	biological_process
GO:0000723	telomere maintenance	1	506	58	33095	0.00197628	0.00175253	1.12767	Cluster-7410.75750	Cluster-7410.75750	0.59115	0.814214	biological_process
GO:0000226	microtubule cytoskeleton organization	1	506	58	33095	0.00197628	0.00175253	1.12767	Cluster-7410.40679	Cluster-7410.40679	0.59115	0.814214	biological_process
GO:0015948	methanogenesis	1	506	58	33095	0.00197628	0.00175253	1.12767	Cluster-7410.98113	Cluster-7410.98113	0.59115	0.814214	biological_process
GO:0003918	DNA topoisomerase type II (ATP-hydrolyzing) activity	1	569	58	37098	0.00175747	0.00156343	1.12411	Cluster-7410.21261	Cluster-7410.21261	0.592281	0.749474	molecular_function
GO:0030127	COPII vesicle coat	1	309	64	22169	0.00323625	0.00288691	1.12101	Cluster-28208.0	Cluster-28208.0	0.593276	0.775822	cellular_component
GO:0016773	phosphotransferase activity, alcohol group as acceptor	5	569	339	37098	0.00878735	0.00913796	0.961631	Cluster-7410.107544;Cluster-7410.95639;Cluster-7410.43232;Cluster-7410.113890;Cluster-7410.74891	Cluster-7410.107544;Cluster-7410.95639;Cluster-7410.43232;Cluster-7410.113890;Cluster-7410.74891	0.596268	0.75096	molecular_function
GO:0000746	conjugation	1	506	59	33095	0.00197628	0.00178275	1.10856	Cluster-7410.9100	Cluster-7410.9100	0.597412	0.814214	biological_process
GO:0030259	lipid glycosylation	1	506	59	33095	0.00197628	0.00178275	1.10856	Cluster-7410.65614	Cluster-7410.65614	0.597412	0.814214	biological_process
GO:0071973	bacterial-type flagellum-dependent cell motility	1	506	59	33095	0.00197628	0.00178275	1.10856	Cluster-7410.117002	Cluster-7410.117002	0.597412	0.814214	biological_process
GO:0000105	histidine biosynthetic process	1	506	59	33095	0.00197628	0.00178275	1.10856	Cluster-7410.87886	Cluster-7410.87886	0.597412	0.814214	biological_process
GO:0046677	response to antibiotic	1	506	60	33095	0.00197628	0.00181296	1.09009	Cluster-7410.28656	Cluster-7410.28656	0.603578	0.819315	biological_process
GO:0015171	amino acid transmembrane transporter activity	1	569	60	37098	0.00175747	0.00161734	1.08664	Cluster-34691.0	Cluster-34691.0	0.604712	0.758019	molecular_function
GO:0003712	transcription cofactor activity	1	569	61	37098	0.00175747	0.00164429	1.06883	Cluster-7410.111551	Cluster-7410.111551	0.610784	0.758509	molecular_function
GO:0018024	histone-lysine N-methyltransferase activity	1	569	61	37098	0.00175747	0.00164429	1.06883	Cluster-7410.52177	Cluster-7410.52177	0.610784	0.758509	molecular_function
GO:0005876	spindle microtubule	1	309	68	22169	0.00323625	0.00306735	1.05506	Cluster-7410.13767	Cluster-7410.13767	0.615547	0.796196	cellular_component
GO:0006605	protein targeting	1	506	64	33095	0.00197628	0.00193383	1.02196	Cluster-7410.114578	Cluster-7410.114578	0.627315	0.84813	biological_process
GO:0051536	iron-sulfur cluster binding	2	569	138	37098	0.00351494	0.00371988	0.944907	Cluster-7410.53729;Cluster-7410.90408	Cluster-7410.53729;Cluster-7410.90408	0.627364	0.775492	molecular_function
GO:0005634	nucleus	36	309	2693	22169	0.116505	0.121476	0.959078	Cluster-40170.0;Cluster-7410.1693;Cluster-7410.11241;Cluster-7410.90312;Cluster-7410.61294;Cluster-7410.90311;Cluster-7410.116172;Cluster-38710.0;Cluster-7410.3466;Cluster-7410.20262;Cluster-7410.64395;Cluster-7410.20149;Cluster-7410.55370;Cluster-7410.116739;Cluster-7410.52177;Cluster-7410.69537;Cluster-25126.0;Cluster-7410.122573;Cluster-7410.61026;Cluster-7410.79750;Cluster-7410.77325;Cluster-…	Cluster-40170.0;Cluster-7410.1693;Cluster-7410.11241;Cluster-7410.90312;Cluster-7410.61294;Cluster-7410.90311;Cluster-7410.116172;Cluster-38710.0;Cluster-7410.3466;Cluster-7410.20262;Cluster-7410.64395;Cluster-7410.20149;Cluster-7410.55370;Cluster-7410.116739;Cluster-7410.52177;Cluster-7410.69537;Cluster-25126.0;Cluster-7410.122573;Cluster-7410.61026;Cluster-7410.79750;Cluster-7410.77325;Cluster-…	0.63232	0.809097	cellular_component
GO:0030436	asexual sporulation	1	506	65	33095	0.00197628	0.00196404	1.00623	Cluster-7410.1368	Cluster-7410.1368	0.633024	0.852439	biological_process
GO:0006298	mismatch repair	1	506	66	33095	0.00197628	0.00199426	0.990987	Cluster-10240.0	Cluster-10240.0	0.638646	0.854897	biological_process
GO:0042802	identical protein binding	1	569	66	37098	0.00175747	0.00177907	0.987857	Cluster-7410.4016	Cluster-7410.4016	0.639779	0.783582	molecular_function
GO:0016655	oxidoreductase activity, acting on NAD(P)H, quinone or similar compound as acceptor	1	569	66	37098	0.00175747	0.00177907	0.987857	Cluster-33416.0	Cluster-33416.0	0.639779	0.783582	molecular_function
GO:0020037	heme binding	9	569	637	37098	0.0158172	0.0171707	0.921173	Cluster-7410.62484;Cluster-7410.116138;Cluster-7410.30377;Cluster-7410.25933;Cluster-40789.0;Cluster-7410.98422;Cluster-7410.67000;Cluster-16310.0;Cluster-7410.64934	Cluster-7410.62484;Cluster-7410.116138;Cluster-7410.30377;Cluster-7410.25933;Cluster-40789.0;Cluster-7410.98422;Cluster-7410.67000;Cluster-16310.0;Cluster-7410.64934	0.644128	0.785307	molecular_function
GO:0070206	protein trimerization	1	506	67	33095	0.00197628	0.00202447	0.976196	Cluster-7410.69537	Cluster-7410.69537	0.644182	0.854897	biological_process
GO:0042981	regulation of apoptotic process	1	506	67	33095	0.00197628	0.00202447	0.976196	Cluster-7410.69185	Cluster-7410.69185	0.644182	0.854897	biological_process
GO:0005622	intracellular	12	309	927	22169	0.038835	0.0418151	0.928729	Cluster-7410.74791;Cluster-7410.114161;Cluster-7410.34651;Cluster-7410.88585;Cluster-7410.38718;Cluster-29563.0;Cluster-7410.35748;Cluster-7410.57115;Cluster-7410.66893;Cluster-7410.7657;Cluster-7410.75235;Cluster-7410.70948	Cluster-7410.74791;Cluster-7410.114161;Cluster-7410.34651;Cluster-7410.88585;Cluster-7410.38718;Cluster-29563.0;Cluster-7410.35748;Cluster-7410.57115;Cluster-7410.66893;Cluster-7410.7657;Cluster-7410.75235;Cluster-7410.70948	0.644369	0.815743	cellular_component
GO:0043093	FtsZ-dependent cytokinesis	2	506	143	33095	0.00395257	0.00432089	0.914757	Cluster-41260.0;Cluster-7410.34327	Cluster-41260.0;Cluster-7410.34327	0.644966	0.854897	biological_process
GO:0007059	chromosome segregation	1	506	68	33095	0.00197628	0.00205469	0.96184	Cluster-7410.13767	Cluster-7410.13767	0.649633	0.857718	biological_process
GO:0003896	DNA primase activity	1	569	69	37098	0.00175747	0.00185994	0.944907	Cluster-7410.3903	Cluster-7410.3903	0.65613	0.796303	molecular_function
GO:0008033	tRNA processing	4	506	293	33095	0.00790514	0.0088533	0.892903	Cluster-7410.59703;Cluster-7410.91887;Cluster-7410.28225;Cluster-7410.34157	Cluster-7410.59703;Cluster-7410.91887;Cluster-7410.28225;Cluster-7410.34157	0.65733	0.864318	biological_process
GO:0007606	sensory perception of chemical stimulus	1	506	70	33095	0.00197628	0.00211512	0.934359	Cluster-7410.61133	Cluster-7410.61133	0.660287	0.864318	biological_process
GO:0003700	transcription factor activity, sequence-specific DNA binding	20	569	1406	37098	0.0351494	0.0378996	0.927434	Cluster-7410.94408;Cluster-7410.91283;Cluster-28993.0;Cluster-7410.74866;Cluster-7410.5854;Cluster-7410.5729;Cluster-7410.40519;Cluster-7410.116739;Cluster-7410.40518;Cluster-7410.69537;Cluster-7410.79750;Cluster-7410.79420;Cluster-7410.117002;Cluster-7410.10869;Cluster-31689.0;Cluster-7410.42065;Cluster-7410.18473;Cluster-7410.66893;Cluster-7410.25762;Cluster-41260.0	Cluster-7410.94408;Cluster-7410.91283;Cluster-28993.0;Cluster-7410.74866;Cluster-7410.5854;Cluster-7410.5729;Cluster-7410.40519;Cluster-7410.116739;Cluster-7410.40518;Cluster-7410.69537;Cluster-7410.79750;Cluster-7410.79420;Cluster-7410.117002;Cluster-7410.10869;Cluster-31689.0;Cluster-7410.42065;Cluster-7410.18473;Cluster-7410.66893;Cluster-7410.25762;Cluster-41260.0	0.666465	0.805186	molecular_function
GO:0006935	chemotaxis	1	506	72	33095	0.00197628	0.00217556	0.908405	Cluster-7410.117002	Cluster-7410.117002	0.670617	0.864318	biological_process
GO:0016117	carotenoid biosynthetic process	1	506	72	33095	0.00197628	0.00217556	0.908405	Cluster-7410.114176	Cluster-7410.114176	0.670617	0.864318	biological_process
GO:0045893	positive regulation of transcription, DNA-templated	1	506	72	33095	0.00197628	0.00217556	0.908405	Cluster-7410.12602	Cluster-7410.12602	0.670617	0.864318	biological_process
GO:0043087	regulation of GTPase activity	1	506	72	33095	0.00197628	0.00217556	0.908405	Cluster-7410.79979	Cluster-7410.79979	0.670617	0.864318	biological_process
GO:0019521	D-gluconate metabolic process	1	506	73	33095	0.00197628	0.00220577	0.895961	Cluster-7410.53915	Cluster-7410.53915	0.675664	0.864318	biological_process
GO:0006269	DNA replication, synthesis of RNA primer	1	506	73	33095	0.00197628	0.00220577	0.895961	Cluster-7410.3903	Cluster-7410.3903	0.675664	0.864318	biological_process
GO:0008324	cation transmembrane transporter activity	1	569	73	37098	0.00175747	0.00196776	0.893131	Cluster-7410.1368	Cluster-7410.1368	0.676785	0.810321	molecular_function
GO:0004616	phosphogluconate dehydrogenase (decarboxylating) activity	1	569	73	37098	0.00175747	0.00196776	0.893131	Cluster-7410.53915	Cluster-7410.53915	0.676785	0.810321	molecular_function
GO:0000917	barrier septum assembly	2	506	152	33095	0.00395257	0.00459284	0.860594	Cluster-41260.0;Cluster-7410.34327	Cluster-41260.0;Cluster-7410.34327	0.677645	0.864318	biological_process
GO:0019031	viral envelope	6	309	488	22169	0.0194175	0.0220127	0.882102	Cluster-7410.78450;Cluster-7410.117002;Cluster-7410.44921;Cluster-7410.62230;Cluster-7410.108835;Cluster-7410.11289	Cluster-7410.78450;Cluster-7410.117002;Cluster-7410.44921;Cluster-7410.62230;Cluster-7410.108835;Cluster-7410.11289	0.677691	0.848898	cellular_component
GO:0005102	receptor binding	2	569	154	37098	0.00351494	0.00415117	0.846735	Cluster-7410.8695;Cluster-7410.91518	Cluster-7410.8695;Cluster-7410.91518	0.686165	0.817884	molecular_function
GO:0006289	nucleotide-excision repair	1	506	76	33095	0.00197628	0.00229642	0.860594	Cluster-7410.109493	Cluster-7410.109493	0.690347	0.875099	biological_process
GO:0010181	FMN binding	1	569	76	37098	0.00175747	0.00204863	0.857876	Cluster-7410.61503	Cluster-7410.61503	0.691459	0.820531	molecular_function
GO:0006749	glutathione metabolic process	1	506	77	33095	0.00197628	0.00232664	0.849417	Cluster-7410.29830	Cluster-7410.29830	0.695092	0.875099	biological_process
GO:0015886	heme transport	1	506	77	33095	0.00197628	0.00232664	0.849417	Cluster-7410.7443	Cluster-7410.7443	0.695092	0.875099	biological_process
GO:0004871	signal transducer activity	3	569	233	37098	0.00527241	0.00628066	0.839467	Cluster-7410.38715;Cluster-7410.119302;Cluster-7410.41496	Cluster-7410.38715;Cluster-7410.119302;Cluster-7410.41496	0.695631	0.82183	molecular_function
GO:0006694	steroid biosynthetic process	3	506	234	33095	0.00592885	0.00707055	0.838527	Cluster-7410.54315;Cluster-7410.93100;Cluster-7410.42065	Cluster-7410.54315;Cluster-7410.93100;Cluster-7410.42065	0.696455	0.875099	biological_process
GO:0019867	outer membrane	3	309	257	22169	0.00970874	0.0115928	0.837483	Cluster-7410.9100;Cluster-7410.90979;Cluster-7410.34157	Cluster-7410.9100;Cluster-7410.90979;Cluster-7410.34157	0.697704	0.864862	cellular_component
GO:0006308	DNA catabolic process	3	506	236	33095	0.00592885	0.00713099	0.831421	Cluster-7410.91518;Cluster-7410.117002;Cluster-7410.71503	Cluster-7410.91518;Cluster-7410.117002;Cluster-7410.71503	0.701912	0.875278	biological_process
GO:0006807	nitrogen compound metabolic process	3	506	236	33095	0.00592885	0.00713099	0.831421	Cluster-7410.17041;Cluster-7410.108333;Cluster-7410.87886	Cluster-7410.17041;Cluster-7410.108333;Cluster-7410.87886	0.701912	0.875278	biological_process
GO:0006888	ER to Golgi vesicle-mediated transport	1	506	79	33095	0.00197628	0.00238707	0.827913	Cluster-28208.0	Cluster-28208.0	0.704366	0.875278	biological_process
GO:0004518	nuclease activity	1	569	79	37098	0.00175747	0.00212949	0.825299	Cluster-7410.58487	Cluster-7410.58487	0.705468	0.82614	molecular_function
GO:0003690	double-stranded DNA binding	1	569	79	37098	0.00175747	0.00212949	0.825299	Cluster-7410.69118	Cluster-7410.69118	0.705468	0.82614	molecular_function
GO:0031379	RNA-directed RNA polymerase complex	2	309	176	22169	0.00647249	0.00793901	0.815277	Cluster-7410.70934;Cluster-7410.7443	Cluster-7410.70934;Cluster-7410.7443	0.70632	0.866516	cellular_component
GO:0045892	negative regulation of transcription, DNA-templated	1	506	81	33095	0.00197628	0.0024475	0.807471	Cluster-7410.54602	Cluster-7410.54602	0.713358	0.877832	biological_process
GO:0009236	cobalamin biosynthetic process	1	506	81	33095	0.00197628	0.0024475	0.807471	Cluster-7410.111401	Cluster-7410.111401	0.713358	0.877832	biological_process
GO:0031514	motile cilium	1	309	89	22169	0.00323625	0.00401462	0.806116	Cluster-7410.91518	Cluster-7410.91518	0.713995	0.866519	cellular_component
GO:0006464	cellular protein modification process	2	506	163	33095	0.00395257	0.00492522	0.802517	Cluster-7410.66893;Cluster-7410.51843	Cluster-7410.66893;Cluster-7410.51843	0.714213	0.877832	biological_process
GO:0050660	flavin adenine dinucleotide binding	3	569	242	37098	0.00527241	0.00652326	0.808247	Cluster-7410.34157;Cluster-7410.91887;Cluster-7410.47837	Cluster-7410.34157;Cluster-7410.91887;Cluster-7410.47837	0.719712	0.83914	molecular_function
GO:0005737	cytoplasm	13	309	1060	22169	0.0420712	0.0478145	0.879883	Cluster-7410.52430;Cluster-7410.111401;Cluster-7410.79286;Cluster-7410.87886;Cluster-7410.74791;Cluster-7410.1693;Cluster-7410.77359;Cluster-41065.0;Cluster-7410.90408;Cluster-7410.54602;Cluster-7410.34327;Cluster-7410.69118;Cluster-41260.0	Cluster-7410.52430;Cluster-7410.111401;Cluster-7410.79286;Cluster-7410.87886;Cluster-7410.74791;Cluster-7410.1693;Cluster-7410.77359;Cluster-41065.0;Cluster-7410.90408;Cluster-7410.54602;Cluster-7410.34327;Cluster-7410.69118;Cluster-41260.0	0.720886	0.866519	cellular_component
GO:0008200	ion channel inhibitor activity	1	569	85	37098	0.00175747	0.00229123	0.767042	Cluster-7410.13607	Cluster-7410.13607	0.731609	0.843243	molecular_function
GO:0004842	ubiquitin-protein transferase activity	5	569	399	37098	0.00878735	0.0107553	0.817025	Cluster-7410.14697;Cluster-1427.0;Cluster-7410.47787;Cluster-7410.10831;Cluster-7410.63310	Cluster-7410.14697;Cluster-1427.0;Cluster-7410.47787;Cluster-7410.10831;Cluster-7410.63310	0.734228	0.843243	molecular_function
GO:0019684	photosynthesis, light reaction	1	506	86	33095	0.00197628	0.00259858	0.760525	Cluster-7410.98422	Cluster-7410.98422	0.734663	0.893276	biological_process
GO:0009306	protein secretion	1	506	86	33095	0.00197628	0.00259858	0.760525	Cluster-7410.94319	Cluster-7410.94319	0.734663	0.893276	biological_process
GO:0003887	DNA-directed DNA polymerase activity	3	569	248	37098	0.00527241	0.006685	0.788693	Cluster-32724.0;Cluster-7410.6665;Cluster-7410.1693	Cluster-32724.0;Cluster-7410.6665;Cluster-7410.1693	0.734928	0.843243	molecular_function
GO:0005506	iron ion binding	7	569	547	37098	0.0123023	0.0147447	0.834351	Cluster-7410.116138;Cluster-7410.25933;Cluster-40789.0;Cluster-7410.98422;Cluster-7410.67000;Cluster-16310.0;Cluster-7410.64934	Cluster-7410.116138;Cluster-7410.25933;Cluster-40789.0;Cluster-7410.98422;Cluster-7410.67000;Cluster-16310.0;Cluster-7410.64934	0.735863	0.843243	molecular_function
GO:0007010	cytoskeleton organization	6	506	476	33095	0.0118577	0.0143828	0.824435	Cluster-7410.68977;Cluster-41065.0;Cluster-7410.98078;Cluster-7410.47787;Cluster-7410.91887;Cluster-7410.2028	Cluster-7410.68977;Cluster-41065.0;Cluster-7410.98078;Cluster-7410.47787;Cluster-7410.91887;Cluster-7410.2028	0.737344	0.893276	biological_process
GO:0016192	vesicle-mediated transport	5	506	402	33095	0.00988142	0.0121469	0.813497	Cluster-7410.102292;Cluster-7410.53469;Cluster-7410.54602;Cluster-7410.100235;Cluster-7410.65451	Cluster-7410.102292;Cluster-7410.53469;Cluster-7410.54602;Cluster-7410.100235;Cluster-7410.65451	0.73782	0.893276	biological_process
GO:0009523	photosystem II	3	309	276	22169	0.00970874	0.0124498	0.77983	Cluster-7410.113264;Cluster-7410.29913;Cluster-36223.0	Cluster-7410.113264;Cluster-7410.29913;Cluster-36223.0	0.742475	0.877177	cellular_component
GO:0006869	lipid transport	1	506	88	33095	0.00197628	0.00265901	0.74324	Cluster-41260.0	Cluster-41260.0	0.742736	0.893276	biological_process
GO:0019069	viral capsid assembly	1	506	88	33095	0.00197628	0.00265901	0.74324	Cluster-7410.114161	Cluster-7410.114161	0.742736	0.893276	biological_process
GO:0005742	mitochondrial outer membrane translocase complex	1	309	97	22169	0.00323625	0.00437548	0.739632	Cluster-7410.114578	Cluster-7410.114578	0.744495	0.877177	cellular_component
GO:0048870	cell motility	1	506	89	33095	0.00197628	0.00268923	0.734889	Cluster-7410.91518	Cluster-7410.91518	0.746679	0.893276	biological_process
GO:0006554	lysine catabolic process	2	506	175	33095	0.00395257	0.00528781	0.747487	Cluster-7410.52177;Cluster-7410.53915	Cluster-7410.52177;Cluster-7410.53915	0.750072	0.893276	biological_process
GO:0009372	quorum sensing	1	506	90	33095	0.00197628	0.00271944	0.726724	Cluster-7410.74866	Cluster-7410.74866	0.750563	0.893276	biological_process
GO:0003968	RNA-directed RNA polymerase activity	2	569	176	37098	0.00351494	0.00474419	0.740893	Cluster-7410.70934;Cluster-7410.7443	Cluster-7410.70934;Cluster-7410.7443	0.754349	0.858595	molecular_function
GO:0004190	aspartic-type endopeptidase activity	6	569	485	37098	0.0105448	0.0130735	0.806581	Cluster-7410.71674;Cluster-7410.61133;Cluster-7410.75588;Cluster-7410.60266;Cluster-7410.1368;Cluster-7410.119055	Cluster-7410.71674;Cluster-7410.61133;Cluster-7410.75588;Cluster-7410.60266;Cluster-7410.1368;Cluster-7410.119055	0.755692	0.858595	molecular_function
GO:0019012	virion	1	309	101	22169	0.00323625	0.00455591	0.71034	Cluster-37781.0	Cluster-37781.0	0.758506	0.87729	cellular_component
GO:0009405	pathogenesis	9	506	712	33095	0.0177866	0.0215138	0.82675	Cluster-7410.74866;Cluster-7410.71503;Cluster-33202.0;Cluster-7410.13322;Cluster-7410.1145;Cluster-7410.72656;Cluster-7410.13607;Cluster-7410.90979;Cluster-7410.79247	Cluster-7410.74866;Cluster-7410.71503;Cluster-33202.0;Cluster-7410.13322;Cluster-7410.1145;Cluster-7410.72656;Cluster-7410.13607;Cluster-7410.90979;Cluster-7410.79247	0.762639	0.902714	biological_process
GO:0006816	calcium ion transport	2	506	180	33095	0.00395257	0.00543889	0.726724	Cluster-7410.114161;Cluster-7410.70948	Cluster-7410.114161;Cluster-7410.70948	0.763835	0.902714	biological_process
GO:0072686	mitotic spindle	1	309	103	22169	0.00323625	0.00464613	0.696547	Cluster-7410.69118	Cluster-7410.69118	0.765221	0.87729	cellular_component
GO:0006098	pentose-phosphate shunt	2	506	181	33095	0.00395257	0.0054691	0.722709	Cluster-7410.29830;Cluster-7410.53915	Cluster-7410.29830;Cluster-7410.53915	0.766508	0.902716	biological_process
GO:0042575	DNA polymerase complex	3	309	288	22169	0.00970874	0.0129911	0.747337	Cluster-32724.0;Cluster-7410.6665;Cluster-7410.1693	Cluster-32724.0;Cluster-7410.6665;Cluster-7410.1693	0.767939	0.87729	cellular_component
GO:0007067	mitotic nuclear division	1	506	96	33095	0.00197628	0.00290074	0.681304	Cluster-7410.13767	Cluster-7410.13767	0.772648	0.906788	biological_process
GO:0004803	transposase activity	2	569	183	37098	0.00351494	0.00493288	0.712553	Cluster-7410.69185;Cluster-7410.89590	Cluster-7410.69185;Cluster-7410.89590	0.773194	0.874758	molecular_function
GO:0035556	intracellular signal transduction	3	506	267	33095	0.00592885	0.00806768	0.734889	Cluster-7410.79870;Cluster-7410.28414;Cluster-7410.122573	Cluster-7410.79870;Cluster-7410.28414;Cluster-7410.122573	0.777133	0.908896	biological_process
GO:0016151	nickel cation binding	1	569	97	37098	0.00175747	0.0026147	0.67215	Cluster-7410.66893	Cluster-7410.66893	0.777148	0.875521	molecular_function
GO:0009522	photosystem I	1	309	107	22169	0.00323625	0.00482656	0.670508	Cluster-7410.109744	Cluster-7410.109744	0.778099	0.87729	cellular_component
GO:0007186	G-protein coupled receptor signaling pathway	4	506	348	33095	0.00790514	0.0105152	0.751783	Cluster-7410.41463;Cluster-7410.61133;Cluster-7410.113890;Cluster-7410.41496	Cluster-7410.41463;Cluster-7410.61133;Cluster-7410.113890;Cluster-7410.41496	0.780832	0.909402	biological_process
GO:0008608	attachment of spindle microtubules to kinetochore	1	506	99	33095	0.00197628	0.00299139	0.660658	Cluster-7410.69118	Cluster-7410.69118	0.782947	0.909402	biological_process
GO:0031683	G-protein beta/gamma-subunit complex binding	1	569	99	37098	0.00175747	0.00266861	0.658572	Cluster-7410.41496	Cluster-7410.41496	0.78395	0.875793	molecular_function
GO:0019001	guanyl nucleotide binding	1	569	99	37098	0.00175747	0.00266861	0.658572	Cluster-7410.41496	Cluster-7410.41496	0.78395	0.875793	molecular_function
GO:0005577	fibrinogen complex	1	309	109	22169	0.00323625	0.00491678	0.658205	Cluster-7410.91518	Cluster-7410.91518	0.784272	0.87729	cellular_component
GO:0003333	amino acid transmembrane transport	1	506	100	33095	0.00197628	0.0030216	0.654051	Cluster-34691.0	Cluster-34691.0	0.786276	0.910141	biological_process
GO:0009379	Holliday junction helicase complex	2	309	208	22169	0.00647249	0.00938247	0.689849	Cluster-7410.73729;Cluster-7410.51015	Cluster-7410.73729;Cluster-7410.51015	0.788824	0.87729	cellular_component
GO:0006413	translational initiation	1	506	102	33095	0.00197628	0.00308204	0.641227	Cluster-7410.62323	Cluster-7410.62323	0.792781	0.914521	biological_process
GO:0015031	protein transport	4	506	356	33095	0.00790514	0.0107569	0.734889	Cluster-7410.21261;Cluster-7410.68391;Cluster-7410.78840;Cluster-7410.51843	Cluster-7410.21261;Cluster-7410.68391;Cluster-7410.78840;Cluster-7410.51843	0.795471	0.914521	biological_process
GO:0043531	ADP binding	8	569	662	37098	0.0140598	0.0178446	0.787898	Cluster-7410.114033;Cluster-28993.0;Cluster-7410.5640;Cluster-7410.115846;Cluster-7410.54917;Cluster-7410.80296;Cluster-7410.86453;Cluster-7410.113890	Cluster-7410.114033;Cluster-28993.0;Cluster-7410.5640;Cluster-7410.115846;Cluster-7410.54917;Cluster-7410.80296;Cluster-7410.86453;Cluster-7410.113890	0.797822	0.885664	molecular_function
GO:0051287	NAD binding	3	569	277	37098	0.00527241	0.00746671	0.706122	Cluster-7410.55475;Cluster-7410.53915;Cluster-7410.55483	Cluster-7410.55475;Cluster-7410.53915;Cluster-7410.55483	0.79942	0.885664	molecular_function
GO:0006012	galactose metabolic process	1	506	105	33095	0.00197628	0.00317269	0.622906	Cluster-7410.105631	Cluster-7410.105631	0.802169	0.915991	biological_process
GO:0006338	chromatin remodeling	1	506	105	33095	0.00197628	0.00317269	0.622906	Cluster-1403.0	Cluster-1403.0	0.802169	0.915991	biological_process
GO:0050661	NADP binding	1	569	105	37098	0.00175747	0.00283034	0.620939	Cluster-7410.29830	Cluster-7410.29830	0.803135	0.886104	molecular_function
GO:0005840	ribosome	13	309	1137	22169	0.0420712	0.0512878	0.820296	Cluster-7410.31642;Cluster-7410.74791;Cluster-7410.88841;Cluster-7410.70781;Cluster-7410.73729;Cluster-7410.88585;Cluster-7410.5633;Cluster-29563.0;Cluster-7410.35748;Cluster-7410.38718;Cluster-7410.69118;Cluster-7410.66893;Cluster-7410.62323	Cluster-7410.31642;Cluster-7410.74791;Cluster-7410.88841;Cluster-7410.70781;Cluster-7410.73729;Cluster-7410.88585;Cluster-7410.5633;Cluster-29563.0;Cluster-7410.35748;Cluster-7410.38718;Cluster-7410.69118;Cluster-7410.66893;Cluster-7410.62323	0.805414	0.887216	cellular_component
GO:0006397	mRNA processing	2	506	199	33095	0.00395257	0.00601299	0.657338	Cluster-41065.0;Cluster-7410.43218	Cluster-41065.0;Cluster-7410.43218	0.810288	0.920209	biological_process
GO:0005578	proteinaceous extracellular matrix	1	309	119	22169	0.00323625	0.00536786	0.602894	Cluster-7410.55011	Cluster-7410.55011	0.81266	0.887216	cellular_component
GO:0030168	platelet activation	1	506	109	33095	0.00197628	0.00329355	0.600047	Cluster-7410.91518	Cluster-7410.91518	0.814031	0.920209	biological_process
GO:0051258	protein polymerization	1	506	109	33095	0.00197628	0.00329355	0.600047	Cluster-7410.91518	Cluster-7410.91518	0.814031	0.920209	biological_process
GO:0008083	growth factor activity	1	569	113	37098	0.00175747	0.00304599	0.576979	Cluster-7410.66893	Cluster-7410.66893	0.826097	0.905121	molecular_function
GO:0003857	3-hydroxyacyl-CoA dehydrogenase activity	1	569	114	37098	0.00175747	0.00307294	0.571917	Cluster-7410.53915	Cluster-7410.53915	0.828772	0.905121	molecular_function
GO:0009378	four-way junction helicase activity	2	569	208	37098	0.00351494	0.00560677	0.62691	Cluster-7410.73729;Cluster-7410.51015	Cluster-7410.73729;Cluster-7410.51015	0.830542	0.905121	molecular_function
GO:0003779	actin binding	6	569	540	37098	0.0105448	0.014556	0.724429	Cluster-7410.68977;Cluster-41065.0;Cluster-7410.98078;Cluster-7410.47787;Cluster-7410.91887;Cluster-7410.2028	Cluster-7410.68977;Cluster-41065.0;Cluster-7410.98078;Cluster-7410.47787;Cluster-7410.91887;Cluster-7410.2028	0.837329	0.908808	molecular_function
GO:0042729	DASH complex	1	309	131	22169	0.00323625	0.00590915	0.547667	Cluster-7410.69118	Cluster-7410.69118	0.841852	0.910731	cellular_component
GO:0017004	cytochrome complex assembly	1	506	121	33095	0.00197628	0.00365614	0.540538	Cluster-7410.7443	Cluster-7410.7443	0.845523	0.938388	biological_process
GO:0004601	peroxidase activity	1	569	122	37098	0.00175747	0.00328859	0.534415	Cluster-7410.62484	Cluster-7410.62484	0.848748	0.917473	molecular_function
GO:0006479	protein methylation	1	506	123	33095	0.00197628	0.00371657	0.531749	Cluster-7410.52177	Cluster-7410.52177	0.850228	0.938388	biological_process
GO:0030674	protein binding, bridging	1	569	125	37098	0.00175747	0.00336945	0.521589	Cluster-7410.91518	Cluster-7410.91518	0.855624	0.921176	molecular_function
GO:0006412	translation	10	506	868	33095	0.0197628	0.0262275	0.753515	Cluster-7410.31642;Cluster-7410.74791;Cluster-7410.88841;Cluster-7410.70781;Cluster-7410.88585;Cluster-7410.5633;Cluster-29563.0;Cluster-7410.35748;Cluster-7410.38718;Cluster-7410.66893	Cluster-7410.31642;Cluster-7410.74791;Cluster-7410.88841;Cluster-7410.70781;Cluster-7410.88585;Cluster-7410.5633;Cluster-29563.0;Cluster-7410.35748;Cluster-7410.38718;Cluster-7410.66893	0.856765	0.938388	biological_process
GO:0006313	transposition, DNA-mediated	2	506	224	33095	0.00395257	0.00676839	0.583974	Cluster-7410.69185;Cluster-7410.89590	Cluster-7410.69185;Cluster-7410.89590	0.858933	0.938388	biological_process
GO:0006281	DNA repair	6	506	560	33095	0.0118577	0.016921	0.700769	Cluster-7410.75750;Cluster-7410.36808;Cluster-7410.3466;Cluster-7410.73729;Cluster-7410.20149;Cluster-7410.51015	Cluster-7410.75750;Cluster-7410.36808;Cluster-7410.3466;Cluster-7410.73729;Cluster-7410.20149;Cluster-7410.51015	0.859227	0.938388	biological_process
GO:0015979	photosynthesis	5	506	480	33095	0.00988142	0.0145037	0.681304	Cluster-7410.109744;Cluster-7410.29913;Cluster-23029.0;Cluster-7410.113264;Cluster-36223.0	Cluster-7410.109744;Cluster-7410.29913;Cluster-23029.0;Cluster-7410.113264;Cluster-36223.0	0.859654	0.938388	biological_process
GO:0008283	cell proliferation	1	506	128	33095	0.00197628	0.00386765	0.510978	Cluster-7410.66893	Cluster-7410.66893	0.861373	0.938388	biological_process
GO:0045502	dynein binding	1	569	128	37098	0.00175747	0.00345032	0.509364	Cluster-7410.13767	Cluster-7410.13767	0.862188	0.924515	molecular_function
GO:0045277	respiratory chain complex IV	1	309	141	22169	0.00323625	0.00636023	0.508825	Cluster-7410.68391	Cluster-7410.68391	0.862682	0.924858	cellular_component
GO:0006550	isoleucine catabolic process	1	506	129	33095	0.00197628	0.00389787	0.507017	Cluster-7410.53915	Cluster-7410.53915	0.863501	0.938388	biological_process
GO:0018874	benzoate metabolic process	1	506	129	33095	0.00197628	0.00389787	0.507017	Cluster-7410.53915	Cluster-7410.53915	0.863501	0.938388	biological_process
GO:0006552	leucine catabolic process	1	506	129	33095	0.00197628	0.00389787	0.507017	Cluster-7410.53915	Cluster-7410.53915	0.863501	0.938388	biological_process
GO:0006574	valine catabolic process	1	506	129	33095	0.00197628	0.00389787	0.507017	Cluster-7410.53915	Cluster-7410.53915	0.863501	0.938388	biological_process
GO:0016032	viral process	2	506	228	33095	0.00395257	0.00688926	0.573729	Cluster-37781.0;Cluster-7410.43218	Cluster-37781.0;Cluster-7410.43218	0.865566	0.938388	biological_process
GO:0007218	neuropeptide signaling pathway	1	506	131	33095	0.00197628	0.0039583	0.499276	Cluster-7410.52430	Cluster-7410.52430	0.867659	0.938388	biological_process
GO:0006814	sodium ion transport	6	506	569	33095	0.0118577	0.0171929	0.689685	Cluster-7410.78652;Cluster-7410.97775;Cluster-35129.0;Cluster-7410.57968;Cluster-7410.55945;Cluster-42689.0	Cluster-7410.78652;Cluster-7410.97775;Cluster-35129.0;Cluster-7410.57968;Cluster-7410.55945;Cluster-42689.0	0.86898	0.938388	biological_process
GO:0040007	growth	1	506	134	33095	0.00197628	0.00404895	0.488098	Cluster-7410.66893	Cluster-7410.66893	0.873661	0.939437	biological_process
GO:0003735	structural constituent of ribosome	10	569	886	37098	0.0175747	0.0238827	0.735876	Cluster-7410.31642;Cluster-7410.74791;Cluster-7410.88841;Cluster-7410.70781;Cluster-7410.88585;Cluster-7410.5633;Cluster-29563.0;Cluster-7410.35748;Cluster-7410.38718;Cluster-7410.66893	Cluster-7410.31642;Cluster-7410.74791;Cluster-7410.88841;Cluster-7410.70781;Cluster-7410.88585;Cluster-7410.5633;Cluster-29563.0;Cluster-7410.35748;Cluster-7410.38718;Cluster-7410.66893	0.874614	0.931849	molecular_function
GO:0005179	hormone activity	2	569	234	37098	0.00351494	0.00630762	0.557253	Cluster-7410.57900;Cluster-7410.53504	Cluster-7410.57900;Cluster-7410.53504	0.876008	0.931849	molecular_function
GO:0006506	GPI anchor biosynthetic process	1	506	137	33095	0.00197628	0.0041396	0.47741	Cluster-7410.4396	Cluster-7410.4396	0.879391	0.939437	biological_process
GO:0015986	ATP synthesis coupled proton transport	3	506	328	33095	0.00592885	0.00991086	0.598218	Cluster-7410.86997;Cluster-7410.86020;Cluster-7410.72228	Cluster-7410.86997;Cluster-7410.86020;Cluster-7410.72228	0.879769	0.939437	biological_process
GO:0006265	DNA topological change	1	506	139	33095	0.00197628	0.00420003	0.470541	Cluster-7410.21261	Cluster-7410.21261	0.883066	0.939437	biological_process
GO:0006631	fatty acid metabolic process	1	506	140	33095	0.00197628	0.00423025	0.46718	Cluster-7410.53915	Cluster-7410.53915	0.884861	0.939437	biological_process
GO:0006123	mitochondrial electron transport, cytochrome c to oxygen	1	506	141	33095	0.00197628	0.00426046	0.463866	Cluster-7410.68391	Cluster-7410.68391	0.886629	0.939437	biological_process
GO:0004129	cytochrome-c oxidase activity	1	569	141	37098	0.00175747	0.00380074	0.462401	Cluster-7410.68391	Cluster-7410.68391	0.887357	0.940176	molecular_function
GO:0009539	photosystem II reaction center	1	309	158	22169	0.00323625	0.00712707	0.454078	Cluster-36223.0	Cluster-36223.0	0.892009	0.947759	cellular_component
GO:0008168	methyltransferase activity	5	569	511	37098	0.00878735	0.0137743	0.637951	Cluster-7410.5800;Cluster-7410.5633;Cluster-7410.55939;Cluster-7410.8656;Cluster-7410.55945	Cluster-7410.5800;Cluster-7410.5633;Cluster-7410.55939;Cluster-7410.8656;Cluster-7410.55945	0.894149	0.943628	molecular_function
GO:0006310	DNA recombination	3	506	346	33095	0.00592885	0.0104548	0.567097	Cluster-7410.73729;Cluster-7410.3466;Cluster-7410.51015	Cluster-7410.73729;Cluster-7410.3466;Cluster-7410.51015	0.900734	0.943565	biological_process
GO:0015078	hydrogen ion transmembrane transporter activity	4	569	437	37098	0.00702988	0.0117796	0.596783	Cluster-7410.115980;Cluster-7410.79286;Cluster-7410.86020;Cluster-7410.15821	Cluster-7410.115980;Cluster-7410.79286;Cluster-7410.86020;Cluster-7410.15821	0.904442	0.947624	molecular_function
GO:0016818	hydrolase activity, acting on acid anhydrides, in phosphorus-containing anhydrides	1	569	152	37098	0.00175747	0.00409726	0.428938	Cluster-1403.0	Cluster-1403.0	0.905034	0.947624	molecular_function
GO:0006568	tryptophan metabolic process	1	506	153	33095	0.00197628	0.00462306	0.427485	Cluster-7410.53915	Cluster-7410.53915	0.905844	0.943565	biological_process
GO:0051252	regulation of RNA metabolic process	3	506	351	33095	0.00592885	0.0106058	0.559018	Cluster-7410.115377;Cluster-7410.59703;Cluster-7410.98422	Cluster-7410.115377;Cluster-7410.59703;Cluster-7410.98422	0.905943	0.943565	biological_process
GO:0010508	positive regulation of autophagy	1	506	154	33095	0.00197628	0.00465327	0.424709	Cluster-7410.115980	Cluster-7410.115980	0.907291	0.943565	biological_process
GO:0042254	ribosome biogenesis	10	506	933	33095	0.0197628	0.0281916	0.70102	Cluster-7410.31642;Cluster-7410.74791;Cluster-7410.88841;Cluster-7410.70781;Cluster-7410.88585;Cluster-7410.5633;Cluster-29563.0;Cluster-7410.35748;Cluster-7410.38718;Cluster-7410.66893	Cluster-7410.31642;Cluster-7410.74791;Cluster-7410.88841;Cluster-7410.70781;Cluster-7410.88585;Cluster-7410.5633;Cluster-29563.0;Cluster-7410.35748;Cluster-7410.38718;Cluster-7410.66893	0.907485	0.943565	biological_process
GO:0006446	regulation of translational initiation	1	506	156	33095	0.00197628	0.0047137	0.419264	Cluster-7410.62323	Cluster-7410.62323	0.910117	0.943565	biological_process
GO:0015976	carbon utilization	1	506	156	33095	0.00197628	0.0047137	0.419264	Cluster-7410.77309	Cluster-7410.77309	0.910117	0.943565	biological_process
GO:0003743	translation initiation factor activity	1	569	156	37098	0.00175747	0.00420508	0.41794	Cluster-7410.62323	Cluster-7410.62323	0.91075	0.949884	molecular_function
GO:0009451	RNA modification	1	506	158	33095	0.00197628	0.00477413	0.413957	Cluster-7410.28225	Cluster-7410.28225	0.912857	0.943565	biological_process
GO:0006804	obsolete peroxidase reaction	1	506	162	33095	0.00197628	0.004895	0.403735	Cluster-7410.62484	Cluster-7410.62484	0.91809	0.946081	biological_process
GO:0000166	nucleotide binding	4	569	453	37098	0.00702988	0.0122109	0.575705	Cluster-7410.70948;Cluster-7410.114033;Cluster-7410.57981;Cluster-7410.13255	Cluster-7410.70948;Cluster-7410.114033;Cluster-7410.57981;Cluster-7410.13255	0.918397	0.953325	molecular_function
GO:0005515	protein binding	86	569	6401	37098	0.151142	0.172543	0.875969	Cluster-7410.115215;Cluster-7410.79422;Cluster-7410.111614;Cluster-7410.35810;Cluster-7410.84972;Cluster-7410.91545;Cluster-7410.52643;Cluster-7410.115779;Cluster-7410.36808;Cluster-7410.92906;Cluster-7410.13322;Cluster-7410.66775;Cluster-7410.80233;Cluster-29864.0;Cluster-7410.71651;Cluster-7410.3903;Cluster-7410.44051;Cluster-7410.10869;Cluster-7410.71289;Cluster-7410.109154;Cluster-7410.63310;…	Cluster-7410.115215;Cluster-7410.79422;Cluster-7410.111614;Cluster-7410.35810;Cluster-7410.84972;Cluster-7410.91545;Cluster-7410.52643;Cluster-7410.115779;Cluster-7410.36808;Cluster-7410.92906;Cluster-7410.13322;Cluster-7410.66775;Cluster-7410.80233;Cluster-29864.0;Cluster-7410.71651;Cluster-7410.3903;Cluster-7410.44051;Cluster-7410.10869;Cluster-7410.71289;Cluster-7410.109154;Cluster-7410.63310;…	0.923702	0.953325	molecular_function
GO:0047134	protein-disulfide reductase activity	1	569	167	37098	0.00175747	0.00450159	0.390411	Cluster-7410.79870	Cluster-7410.79870	0.924761	0.953325	molecular_function
GO:0006979	response to oxidative stress	1	506	168	33095	0.00197628	0.0050763	0.389316	Cluster-7410.62484	Cluster-7410.62484	0.925358	0.950671	biological_process
GO:0046486	glycerolipid metabolic process	1	506	175	33095	0.00197628	0.00528781	0.373744	Cluster-7410.105631	Cluster-7410.105631	0.933027	0.955646	biological_process
GO:0004523	RNA-DNA hybrid ribonuclease activity	1	569	175	37098	0.00175747	0.00471724	0.372563	Cluster-7410.98422	Cluster-7410.98422	0.933551	0.955746	molecular_function
GO:0008233	peptidase activity	2	569	285	37098	0.00351494	0.00768236	0.457534	Cluster-7410.66805;Cluster-7410.74866	Cluster-7410.66805;Cluster-7410.74866	0.934268	0.955746	molecular_function
GO:0009069	serine family amino acid metabolic process	2	506	290	33095	0.00395257	0.00876265	0.45107	Cluster-7410.113264;Cluster-1427.0	Cluster-7410.113264;Cluster-1427.0	0.937674	0.957504	biological_process
GO:0000276	mitochondrial proton-transporting ATP synthase complex, coupling factor F(o)	1	309	204	22169	0.00323625	0.00920204	0.351688	Cluster-7410.86020	Cluster-7410.86020	0.943681	0.987322	cellular_component
GO:0006352	DNA-templated transcription, initiation	1	506	200	33095	0.00197628	0.00604321	0.327026	Cluster-25126.0	Cluster-25126.0	0.954537	0.971788	biological_process
GO:0005783	endoplasmic reticulum	1	309	230	22169	0.00323625	0.0103748	0.311932	Cluster-7410.5729	Cluster-7410.5729	0.961043	0.987322	cellular_component
GO:0005576	extracellular region	13	309	1431	22169	0.0420712	0.0645496	0.651765	Cluster-7410.81192;Cluster-41260.0;Cluster-7410.7756;Cluster-7410.65857;Cluster-33202.0;Cluster-7410.29139;Cluster-7410.7443;Cluster-7410.117002;Cluster-7410.71525;Cluster-7410.122242;Cluster-7410.84885;Cluster-7410.57900;Cluster-7410.43218	Cluster-7410.81192;Cluster-41260.0;Cluster-7410.7756;Cluster-7410.65857;Cluster-33202.0;Cluster-7410.29139;Cluster-7410.7443;Cluster-7410.117002;Cluster-7410.71525;Cluster-7410.122242;Cluster-7410.84885;Cluster-7410.57900;Cluster-7410.43218	0.96554	0.987322	cellular_component
GO:0042025	host cell nucleus	1	309	248	22169	0.00323625	0.0111868	0.289292	Cluster-7410.114161	Cluster-7410.114161	0.969824	0.987322	cellular_component
GO:0051082	unfolded protein binding	1	569	230	37098	0.00175747	0.0061998	0.283472	Cluster-7410.1693	Cluster-7410.1693	0.971735	0.989126	molecular_function
GO:0016592	mediator complex	1	309	261	22169	0.00323625	0.0117732	0.274883	Cluster-7410.20149	Cluster-7410.20149	0.974911	0.987322	cellular_component
GO:0006955	immune response	1	506	241	33095	0.00197628	0.00728207	0.271391	Cluster-7410.66494	Cluster-7410.66494	0.975931	0.985808	biological_process
GO:0005985	sucrose metabolic process	2	506	367	33095	0.00395257	0.0110893	0.356431	Cluster-7410.113610;Cluster-7410.58549	Cluster-7410.113610;Cluster-7410.58549	0.977058	0.985808	biological_process
GO:0005982	starch metabolic process	2	506	367	33095	0.00395257	0.0110893	0.356431	Cluster-7410.113610;Cluster-7410.58549	Cluster-7410.113610;Cluster-7410.58549	0.977058	0.985808	biological_process
GO:0004674	protein serine/threonine kinase activity	1	569	244	37098	0.00175747	0.00657717	0.267207	Cluster-7410.113264	Cluster-7410.113264	0.977266	0.989126	molecular_function
GO:0004222	metalloendopeptidase activity	1	569	253	37098	0.00175747	0.00681978	0.257702	Cluster-7410.77325	Cluster-7410.77325	0.980237	0.989126	molecular_function
GO:0006357	regulation of transcription from RNA polymerase II promoter	1	506	255	33095	0.00197628	0.00770509	0.256491	Cluster-7410.20149	Cluster-7410.20149	0.980633	0.98647	biological_process
GO:0001104	RNA polymerase II transcription cofactor activity	1	569	258	37098	0.00175747	0.00695455	0.252708	Cluster-7410.20149	Cluster-7410.20149	0.981717	0.989126	molecular_function
GO:0005739	mitochondrion	2	309	443	22169	0.00647249	0.0199829	0.323902	Cluster-7410.97775;Cluster-7410.56132	Cluster-7410.97775;Cluster-7410.56132	0.986173	0.987322	cellular_component
GO:0005789	endoplasmic reticulum membrane	1	309	309	22169	0.00323625	0.0139384	0.232182	Cluster-7410.1693	Cluster-7410.1693	0.987322	0.987322	cellular_component
GO:0006090	pyruvate metabolic process	2	506	445	33095	0.00395257	0.0134461	0.293956	Cluster-7410.104896;Cluster-7410.85962	Cluster-7410.104896;Cluster-7410.85962	0.991958	0.994901	biological_process
GO:0003676	nucleic acid binding	14	569	1843	37098	0.0246046	0.0496792	0.495269	Cluster-1403.0;Cluster-7410.86628;Cluster-7410.90937;Cluster-7410.3466;Cluster-18161.0;Cluster-7410.75750;Cluster-7410.82620;Cluster-7410.98422;Cluster-7410.34984;Cluster-7410.57115;Cluster-16972.0;Cluster-7410.66823;Cluster-7410.36463;Cluster-7410.51843	Cluster-1403.0;Cluster-7410.86628;Cluster-7410.90937;Cluster-7410.3466;Cluster-18161.0;Cluster-7410.75750;Cluster-7410.82620;Cluster-7410.98422;Cluster-7410.34984;Cluster-7410.57115;Cluster-16972.0;Cluster-7410.66823;Cluster-7410.36463;Cluster-7410.51843	0.999175	0.999859	molecular_function
GO:0008270	zinc ion binding	23	569	2838	37098	0.0404218	0.0765001	0.528389	Cluster-28208.0;Cluster-7410.82620;Cluster-7410.79422;Cluster-7410.97885;Cluster-7410.28099;Cluster-7410.10831;Cluster-42689.0;Cluster-7410.36463;Cluster-7410.86997;Cluster-7410.47787;Cluster-35129.0;Cluster-7410.64783;Cluster-7410.103994;Cluster-7410.79750;Cluster-1427.0;Cluster-7410.79870;Cluster-7410.63310;Cluster-7410.7820;Cluster-7410.70934;Cluster-7410.14697;Cluster-7410.118990;Cluster-7410…	Cluster-28208.0;Cluster-7410.82620;Cluster-7410.79422;Cluster-7410.97885;Cluster-7410.28099;Cluster-7410.10831;Cluster-42689.0;Cluster-7410.36463;Cluster-7410.86997;Cluster-7410.47787;Cluster-35129.0;Cluster-7410.64783;Cluster-7410.103994;Cluster-7410.79750;Cluster-1427.0;Cluster-7410.79870;Cluster-7410.63310;Cluster-7410.7820;Cluster-7410.70934;Cluster-7410.14697;Cluster-7410.118990;Cluster-7410…	0.999859	0.999859	molecular_function
GO:0015074	DNA integration	2	506	838	33095	0.00395257	0.025321	0.156098	Cluster-7410.105723;Cluster-7410.98422	Cluster-7410.105723;Cluster-7410.98422	0.99997	0.99997	biological_process

## Sheet: KEGG_enrichment_result
Term_ID	Term_description	ListHit	ListTotal	PopHit	PopTotal	GeneRatio	BgRatio	Enrichment_score	GeneIds	GeneSymbols	P_value	FDR_bh	Classification_level1
ko00630	Glyoxylate and dicarboxylate metabolism	10	187	190	11460	0.0534759	0.0165794	3.22544	Cluster-7410.45145;Cluster-7410.69482;Cluster-7410.87886;Cluster-7410.29913;Cluster-7410.40924;Cluster-7410.22327;Cluster-7410.87883;Cluster-7410.67668;Cluster-7410.90979;Cluster-7410.53915	Cluster-7410.45145;Cluster-7410.69482;Cluster-7410.87886;Cluster-7410.29913;Cluster-7410.40924;Cluster-7410.22327;Cluster-7410.87883;Cluster-7410.67668;Cluster-7410.90979;Cluster-7410.53915	0.00110777	0.0782979
ko00941	Flavonoid biosynthesis	6	187	77	11460	0.0320856	0.00671902	4.77533	Cluster-7410.54315;Cluster-7410.6647;Cluster-7410.65614;Cluster-7410.10887;Cluster-7410.65613;Cluster-7410.21960	Cluster-7410.54315;Cluster-7410.6647;Cluster-7410.65614;Cluster-7410.10887;Cluster-7410.65613;Cluster-7410.21960	0.00158178	0.0782979
ko00196	Photosynthesis - antenna proteins	3	187	17	11460	0.0160428	0.00148342	10.8147	Cluster-7410.10868;Cluster-7410.96420;Cluster-10240.0	Cluster-7410.10868;Cluster-7410.96420;Cluster-10240.0	0.00245628	0.0810573
ko00330	Arginine and proline metabolism	7	187	122	11460	0.0374332	0.0106457	3.51626	Cluster-7410.44997;Cluster-7410.77850;Cluster-7410.30706;Cluster-7410.4174;Cluster-7410.30707;Cluster-15096.0;Cluster-7410.42278	Cluster-7410.44997;Cluster-7410.77850;Cluster-7410.30706;Cluster-7410.4174;Cluster-7410.30707;Cluster-15096.0;Cluster-7410.42278	0.00381179	0.0943417
ko00360	Phenylalanine metabolism	6	187	96	11460	0.0320856	0.00837696	3.83021	Cluster-7410.6647;Cluster-7410.4174;Cluster-7410.12366;Cluster-7410.60500;Cluster-7410.42278;Cluster-7410.310	Cluster-7410.6647;Cluster-7410.4174;Cluster-7410.12366;Cluster-7410.60500;Cluster-7410.42278;Cluster-7410.310	0.00479755	0.0947927
ko00500	Starch and sucrose metabolism	15	187	441	11460	0.0802139	0.0384817	2.08447	Cluster-7410.113610;Cluster-7410.104050;Cluster-7410.44147;Cluster-7410.22435;Cluster-7410.42065;Cluster-7410.74844;Cluster-21049.0;Cluster-7410.71843;Cluster-7410.96104;Cluster-7410.95639;Cluster-7410.57321;Cluster-7410.69714;Cluster-7410.20462;Cluster-7410.25242;Cluster-7410.71842	Cluster-7410.113610;Cluster-7410.104050;Cluster-7410.44147;Cluster-7410.22435;Cluster-7410.42065;Cluster-7410.74844;Cluster-21049.0;Cluster-7410.71843;Cluster-7410.96104;Cluster-7410.95639;Cluster-7410.57321;Cluster-7410.69714;Cluster-7410.20462;Cluster-7410.25242;Cluster-7410.71842	0.00574501	0.0947927
ko00904	Diterpenoid biosynthesis	3	187	26	11460	0.0160428	0.00226876	7.07116	Cluster-16310.0;Cluster-7410.4774;Cluster-7410.10532	Cluster-16310.0;Cluster-7410.4774;Cluster-7410.10532	0.00843398	0.109089
ko00460	Cyanoamino acid metabolism	6	187	109	11460	0.0320856	0.00951134	3.3734	Cluster-7410.45145;Cluster-7410.44147;Cluster-7410.22327;Cluster-7410.96104;Cluster-7410.69714;Cluster-7410.48139	Cluster-7410.45145;Cluster-7410.44147;Cluster-7410.22327;Cluster-7410.96104;Cluster-7410.69714;Cluster-7410.48139	0.00881526	0.109089
ko00906	Carotenoid biosynthesis	6	187	114	11460	0.0320856	0.00994764	3.22544	Cluster-7410.93100;Cluster-7410.116138;Cluster-7410.96196;Cluster-7410.62059;Cluster-15096.0;Cluster-7410.114176	Cluster-7410.93100;Cluster-7410.116138;Cluster-7410.96196;Cluster-7410.62059;Cluster-15096.0;Cluster-7410.114176	0.0108645	0.119509
ko00260	Glycine, serine and threonine metabolism	7	187	161	11460	0.0374332	0.0140489	2.6645	Cluster-7410.45145;Cluster-7410.40924;Cluster-7410.72231;Cluster-7410.22327;Cluster-7410.12366;Cluster-7410.71229;Cluster-7410.60500	Cluster-7410.45145;Cluster-7410.40924;Cluster-7410.72231;Cluster-7410.22327;Cluster-7410.12366;Cluster-7410.71229;Cluster-7410.60500	0.0163896	0.162257
ko00511	Other glycan degradation	4	187	64	11460	0.0213904	0.00558464	3.83021	Cluster-7410.17041;Cluster-7410.110482;Cluster-7410.12658;Cluster-7410.103994	Cluster-7410.17041;Cluster-7410.110482;Cluster-7410.12658;Cluster-7410.103994	0.0204031	0.183628
ko01200	Carbon metabolism	19	187	730	11460	0.101604	0.0636998	1.59505	Cluster-7410.45145;Cluster-7410.87886;Cluster-7410.87883;Cluster-7410.42278;Cluster-7410.29913;Cluster-7410.27904;Cluster-7410.77309;Cluster-7410.69482;Cluster-7410.67668;Cluster-7410.53915;Cluster-7410.65857;Cluster-7410.70781;Cluster-7410.80252;Cluster-7410.40924;Cluster-7410.22327;Cluster-7410.29830;Cluster-7410.95639;Cluster-7410.57378;Cluster-7410.48139	Cluster-7410.45145;Cluster-7410.87886;Cluster-7410.87883;Cluster-7410.42278;Cluster-7410.29913;Cluster-7410.27904;Cluster-7410.77309;Cluster-7410.69482;Cluster-7410.67668;Cluster-7410.53915;Cluster-7410.65857;Cluster-7410.70781;Cluster-7410.80252;Cluster-7410.40924;Cluster-7410.22327;Cluster-7410.29830;Cluster-7410.95639;Cluster-7410.57378;Cluster-7410.48139	0.0293471	0.229016
ko00670	One carbon pool by folate	3	187	42	11460	0.0160428	0.00366492	4.37739	Cluster-7410.45145;Cluster-7410.11880;Cluster-7410.22327	Cluster-7410.45145;Cluster-7410.11880;Cluster-7410.22327	0.0308185	0.229016
ko00592	alpha-Linolenic acid metabolism	5	187	111	11460	0.026738	0.00968586	2.76051	Cluster-7410.56254;Cluster-7410.5800;Cluster-7410.55945;Cluster-7410.32945;Cluster-7410.62285	Cluster-7410.56254;Cluster-7410.5800;Cluster-7410.55945;Cluster-7410.32945;Cluster-7410.62285	0.0351431	0.229016
ko00400	Phenylalanine, tyrosine and tryptophan biosynthesis	5	187	111	11460	0.026738	0.00968586	2.76051	Cluster-7410.66059;Cluster-7410.31567;Cluster-7410.15047;Cluster-7410.64859;Cluster-7410.42278	Cluster-7410.66059;Cluster-7410.31567;Cluster-7410.15047;Cluster-7410.64859;Cluster-7410.42278	0.0351431	0.229016
ko04075	Plant hormone signal transduction	13	187	461	11460	0.0695187	0.0402269	1.72817	Cluster-7410.75448;Cluster-7410.89597;Cluster-7410.90243;Cluster-40170.0;Cluster-7410.4419;Cluster-7410.8709;Cluster-7410.18473;Cluster-7410.117322;Cluster-7410.86995;Cluster-7410.8711;Cluster-7410.90312;Cluster-7410.112138;Cluster-7410.8710	Cluster-7410.75448;Cluster-7410.89597;Cluster-7410.90243;Cluster-40170.0;Cluster-7410.4419;Cluster-7410.8709;Cluster-7410.18473;Cluster-7410.117322;Cluster-7410.86995;Cluster-7410.8711;Cluster-7410.90312;Cluster-7410.112138;Cluster-7410.8710	0.0388239	0.229016
ko00052	Galactose metabolism	6	187	153	11460	0.0320856	0.0133508	2.40327	Cluster-21049.0;Cluster-7410.74844;Cluster-7410.115375;Cluster-1557.0;Cluster-7410.95639;Cluster-7410.20462	Cluster-21049.0;Cluster-7410.74844;Cluster-7410.115375;Cluster-1557.0;Cluster-7410.95639;Cluster-7410.20462	0.0393259	0.229016
ko01230	Biosynthesis of amino acids	16	187	617	11460	0.0855615	0.0538394	1.5892	Cluster-7410.45145;Cluster-7410.69482;Cluster-7410.70781;Cluster-7410.66059;Cluster-7410.22327;Cluster-7410.30706;Cluster-7410.30707;Cluster-7410.31567;Cluster-7410.15047;Cluster-7410.77309;Cluster-7410.64859;Cluster-7410.57378;Cluster-7410.96579;Cluster-7410.96578;Cluster-7410.48139;Cluster-7410.42278	Cluster-7410.45145;Cluster-7410.69482;Cluster-7410.70781;Cluster-7410.66059;Cluster-7410.22327;Cluster-7410.30706;Cluster-7410.30707;Cluster-7410.31567;Cluster-7410.15047;Cluster-7410.77309;Cluster-7410.64859;Cluster-7410.57378;Cluster-7410.96579;Cluster-7410.96578;Cluster-7410.48139;Cluster-7410.42278	0.0449297	0.247113
ko00790	Folate biosynthesis	2	187	22	11460	0.0106952	0.00191972	5.57122	Cluster-7410.53729;Cluster-7410.11880	Cluster-7410.53729;Cluster-7410.11880	0.0494099	0.257452
ko00944	Flavone and flavonol biosynthesis	2	187	24	11460	0.0106952	0.00209424	5.10695	Cluster-7410.65613;Cluster-7410.65614	Cluster-7410.65613;Cluster-7410.65614	0.0578054	0.286137
ko00950	Isoquinoline alkaloid biosynthesis	3	187	56	11460	0.0160428	0.00488656	3.28304	Cluster-7410.60500;Cluster-7410.12366;Cluster-7410.42278	Cluster-7410.60500;Cluster-7410.12366;Cluster-7410.42278	0.0631942	0.297916
ko00350	Tyrosine metabolism	4	187	95	11460	0.0213904	0.0082897	2.58035	Cluster-7410.6770;Cluster-7410.60500;Cluster-7410.12366;Cluster-7410.42278	Cluster-7410.6770;Cluster-7410.60500;Cluster-7410.12366;Cluster-7410.42278	0.0697238	0.306747
ko00940	Phenylpropanoid biosynthesis	8	187	267	11460	0.0427807	0.0232984	1.83621	Cluster-7410.6647;Cluster-7410.44147;Cluster-7410.96104;Cluster-7410.10887;Cluster-7410.69714;Cluster-7410.64934;Cluster-7410.21960;Cluster-7410.310	Cluster-7410.6647;Cluster-7410.44147;Cluster-7410.96104;Cluster-7410.10887;Cluster-7410.69714;Cluster-7410.64934;Cluster-7410.21960;Cluster-7410.310	0.0712644	0.306747
ko00061	Fatty acid biosynthesis	4	187	99	11460	0.0213904	0.00863874	2.4761	Cluster-7410.28656;Cluster-7410.85962;Cluster-7410.30744;Cluster-7410.40192	Cluster-7410.28656;Cluster-7410.85962;Cluster-7410.30744;Cluster-7410.40192	0.0785162	0.323879
ko04070	Phosphatidylinositol signaling system	6	187	189	11460	0.0320856	0.0164921	1.94551	Cluster-7410.88444;Cluster-14597.2;Cluster-7410.28414;Cluster-7410.55011;Cluster-7410.33808;Cluster-7410.51990	Cluster-7410.88444;Cluster-14597.2;Cluster-7410.28414;Cluster-7410.55011;Cluster-7410.33808;Cluster-7410.51990	0.0892431	0.353403
ko00960	Tropane, piperidine and pyridine alkaloid biosynthesis	3	187	66	11460	0.0160428	0.00575916	2.78561	Cluster-7410.60500;Cluster-7410.12366;Cluster-7410.42278	Cluster-7410.60500;Cluster-7410.12366;Cluster-7410.42278	0.0929431	0.353899
ko00565	Ether lipid metabolism	4	187	109	11460	0.0213904	0.00951134	2.24893	Cluster-7410.54177;Cluster-7410.94268;Cluster-5356.0;Cluster-7410.39904	Cluster-7410.54177;Cluster-7410.94268;Cluster-5356.0;Cluster-7410.39904	0.102763	0.360035
ko00380	Tryptophan metabolism	3	187	69	11460	0.0160428	0.00602094	2.6645	Cluster-7410.67668;Cluster-15096.0;Cluster-7410.4174	Cluster-7410.67668;Cluster-15096.0;Cluster-7410.4174	0.102816	0.360035
ko01212	Fatty acid metabolism	6	187	198	11460	0.0320856	0.0172775	1.85707	Cluster-7410.56254;Cluster-7410.30744;Cluster-7410.40192;Cluster-7410.85962;Cluster-7410.67668;Cluster-7410.28656	Cluster-7410.56254;Cluster-7410.30744;Cluster-7410.40192;Cluster-7410.85962;Cluster-7410.67668;Cluster-7410.28656	0.105465	0.360035
ko00945	Stilbenoid, diarylheptanoid and gingerol biosynthesis	3	187	73	11460	0.0160428	0.00636998	2.5185	Cluster-7410.10887;Cluster-7410.6647;Cluster-7410.21960	Cluster-7410.10887;Cluster-7410.6647;Cluster-7410.21960	0.116592	0.384753
ko00220	Arginine biosynthesis	3	187	75	11460	0.0160428	0.0065445	2.45134	Cluster-7410.30707;Cluster-7410.42278;Cluster-7410.30706	Cluster-7410.30707;Cluster-7410.42278;Cluster-7410.30706	0.123727	0.395127
ko03410	Base excision repair	3	187	77	11460	0.0160428	0.00671902	2.38767	Cluster-7410.45759;Cluster-7410.119060;Cluster-7410.53986	Cluster-7410.45759;Cluster-7410.119060;Cluster-7410.53986	0.131016	0.405332
ko00562	Inositol phosphate metabolism	5	187	168	11460	0.026738	0.0146597	1.82391	Cluster-7410.39904;Cluster-7410.54177;Cluster-14597.2;Cluster-7410.28414;Cluster-7410.33808	Cluster-7410.39904;Cluster-7410.54177;Cluster-14597.2;Cluster-7410.28414;Cluster-7410.33808	0.140294	0.420881
ko00053	Ascorbate and aldarate metabolism	3	187	81	11460	0.0160428	0.00706806	2.26976	Cluster-7410.62484;Cluster-7410.11699;Cluster-15096.0	Cluster-7410.62484;Cluster-7410.11699;Cluster-15096.0	0.146031	0.425209
ko00300	Lysine biosynthesis	2	187	46	11460	0.0106952	0.00401396	2.6645	Cluster-7410.96578;Cluster-7410.96579	Cluster-7410.96578;Cluster-7410.96579	0.172643	0.468017
ko00620	Pyruvate metabolism	7	187	282	11460	0.0374332	0.0246073	1.52122	Cluster-7410.65857;Cluster-7410.40924;Cluster-7410.27904;Cluster-7410.85962;Cluster-7410.67668;Cluster-15096.0;Cluster-7410.77309	Cluster-7410.65857;Cluster-7410.40924;Cluster-7410.27904;Cluster-7410.85962;Cluster-7410.67668;Cluster-15096.0;Cluster-7410.77309	0.178293	0.468017
ko00650	Butanoate metabolism	2	187	47	11460	0.0106952	0.00410122	2.60781	Cluster-7410.67668;Cluster-7410.53915	Cluster-7410.67668;Cluster-7410.53915	0.178492	0.468017
ko00195	Photosynthesis	3	187	90	11460	0.0160428	0.0078534	2.04278	Cluster-7410.4938;Cluster-7410.113350;Cluster-7410.103471	Cluster-7410.4938;Cluster-7410.113350;Cluster-7410.103471	0.181672	0.468017
ko00261	Monobactam biosynthesis	2	187	48	11460	0.0106952	0.00418848	2.55348	Cluster-7410.85962;Cluster-7410.95639	Cluster-7410.85962;Cluster-7410.95639	0.18437	0.468017
ko00450	Selenocompound metabolism	2	187	55	11460	0.0106952	0.0047993	2.22849	Cluster-7410.45145;Cluster-7410.22327	Cluster-7410.45145;Cluster-7410.22327	0.226167	0.559762
ko00062	Fatty acid elongation	2	187	56	11460	0.0106952	0.00488656	2.18869	Cluster-7410.68407;Cluster-7410.67642	Cluster-7410.68407;Cluster-7410.67642	0.232203	0.560684
ko00410	beta-Alanine metabolism	3	187	107	11460	0.0160428	0.00933682	1.71823	Cluster-7410.60500;Cluster-7410.12366;Cluster-15096.0	Cluster-7410.60500;Cluster-7410.12366;Cluster-15096.0	0.254055	0.598844
ko00564	Glycerophospholipid metabolism	6	187	265	11460	0.0320856	0.0231239	1.38755	Cluster-7410.94268;Cluster-7410.7561;Cluster-7410.39904;Cluster-7410.54177;Cluster-7410.56017;Cluster-5356.0	Cluster-7410.94268;Cluster-7410.7561;Cluster-7410.39904;Cluster-7410.54177;Cluster-7410.56017;Cluster-5356.0	0.265052	0.60906
ko00010	Glycolysis / Gluconeogenesis	7	187	321	11460	0.0374332	0.0280105	1.3364	Cluster-7410.70781;Cluster-7410.40924;Cluster-7410.74844;Cluster-7410.77309;Cluster-7410.95639;Cluster-15096.0;Cluster-7410.57378	Cluster-7410.70781;Cluster-7410.40924;Cluster-7410.74844;Cluster-7410.77309;Cluster-7410.95639;Cluster-15096.0;Cluster-7410.57378	0.270693	0.60906
ko04141	Protein processing in endoplasmic reticulum	11	187	552	11460	0.0588235	0.0481675	1.22123	Cluster-7410.53358;Cluster-7410.48461;Cluster-28208.0;Cluster-7410.97775;Cluster-32880.0;Cluster-7410.87441;Cluster-7410.77970;Cluster-7410.116313;Cluster-7410.87439;Cluster-7410.11853;Cluster-7410.11854	Cluster-7410.53358;Cluster-7410.48461;Cluster-28208.0;Cluster-7410.97775;Cluster-32880.0;Cluster-7410.87441;Cluster-7410.77970;Cluster-7410.116313;Cluster-7410.87439;Cluster-7410.11853;Cluster-7410.11854	0.290871	0.639916
ko00071	Fatty acid degradation	3	187	118	11460	0.0160428	0.0102967	1.55805	Cluster-7410.56254;Cluster-7410.67668;Cluster-15096.0	Cluster-7410.56254;Cluster-7410.67668;Cluster-15096.0	0.302859	0.651806
ko00072	Synthesis and degradation of ketone bodies	1	187	24	11460	0.00534759	0.00209424	2.55348	Cluster-7410.67668	Cluster-7410.67668	0.326491	0.673387
ko04122	Sulfur relay system	1	187	24	11460	0.00534759	0.00209424	2.55348	Cluster-7410.53729	Cluster-7410.53729	0.326491	0.673387
ko00040	Pentose and glucuronate interconversions	3	187	128	11460	0.0160428	0.0111693	1.43633	Cluster-7410.113610;Cluster-15096.0;Cluster-7410.20462	Cluster-7410.113610;Cluster-15096.0;Cluster-7410.20462	0.347605	0.689956
ko00250	Alanine, aspartate and glutamate metabolism	3	187	130	11460	0.0160428	0.0113438	1.41423	Cluster-7410.42278;Cluster-7410.71229;Cluster-7410.56988	Cluster-7410.42278;Cluster-7410.71229;Cluster-7410.56988	0.35654	0.689956
ko00905	Brassinosteroid biosynthesis	1	187	27	11460	0.00534759	0.00235602	2.26976	Cluster-7410.44043	Cluster-7410.44043	0.358996	0.689956
ko00640	Propanoate metabolism	2	187	78	11460	0.0106952	0.00680628	1.57137	Cluster-7410.85962;Cluster-7410.67668	Cluster-7410.85962;Cluster-7410.67668	0.364613	0.689956
ko00910	Nitrogen metabolism	2	187	79	11460	0.0106952	0.00689354	1.55148	Cluster-7410.6084;Cluster-7410.90979	Cluster-7410.6084;Cluster-7410.90979	0.370487	0.689956
ko00600	Sphingolipid metabolism	2	187	80	11460	0.0106952	0.0069808	1.53209	Cluster-7410.17041;Cluster-7410.12658	Cluster-7410.17041;Cluster-7410.12658	0.37634	0.689956
ko01040	Biosynthesis of unsaturated fatty acids	2	187	82	11460	0.0106952	0.00715532	1.49472	Cluster-7410.56254;Cluster-7410.40192	Cluster-7410.56254;Cluster-7410.40192	0.387978	0.69836
ko03008	Ribosome biogenesis in eukaryotes	5	187	253	11460	0.026738	0.0220768	1.21113	Cluster-7410.82620;Cluster-7410.79182;Cluster-7410.90408;Cluster-7410.54602;Cluster-7410.77264	Cluster-7410.82620;Cluster-7410.79182;Cluster-7410.90408;Cluster-7410.54602;Cluster-7410.77264	0.396665	0.701248
ko00280	Valine, leucine and isoleucine degradation	3	187	143	11460	0.0160428	0.0124782	1.28567	Cluster-7410.40924;Cluster-7410.67668;Cluster-15096.0	Cluster-7410.40924;Cluster-7410.67668;Cluster-15096.0	0.414054	0.703735
ko00310	Lysine degradation	2	187	87	11460	0.0106952	0.00759162	1.40881	Cluster-7410.67668;Cluster-15096.0	Cluster-7410.67668;Cluster-15096.0	0.416642	0.703735
ko00780	Biotin metabolism	1	187	33	11460	0.00534759	0.00287958	1.85707	Cluster-7410.40192	Cluster-7410.40192	0.419398	0.703735
ko03440	Homologous recombination	2	187	95	11460	0.0106952	0.0082897	1.29018	Cluster-7410.79732;Cluster-7410.79733	Cluster-7410.79732;Cluster-7410.79733	0.461051	0.757009
ko04146	Peroxisome	4	187	215	11460	0.0213904	0.0187609	1.14016	Cluster-7410.87883;Cluster-7410.56254;Cluster-7410.87886;Cluster-1223.0	Cluster-7410.87883;Cluster-7410.56254;Cluster-7410.87886;Cluster-1223.0	0.467067	0.757009
ko00900	Terpenoid backbone biosynthesis	3	187	157	11460	0.0160428	0.0136998	1.17102	Cluster-7410.67668;Cluster-7410.28225;Cluster-7410.79247	Cluster-7410.67668;Cluster-7410.28225;Cluster-7410.79247	0.474087	0.757009
ko00591	Linoleic acid metabolism	1	187	40	11460	0.00534759	0.0034904	1.53209	Cluster-7410.32945	Cluster-7410.32945	0.482746	0.7586
ko04145	Phagosome	4	187	223	11460	0.0213904	0.019459	1.09925	Cluster-7410.89052;Cluster-7410.89053;Cluster-7410.65594;Cluster-7410.116701	Cluster-7410.89052;Cluster-7410.89053;Cluster-7410.65594;Cluster-7410.116701	0.495418	0.76635
ko00531	Glycosaminoglycan degradation	1	187	44	11460	0.00534759	0.00383944	1.39281	Cluster-23029.0	Cluster-23029.0	0.515807	0.785613
ko00520	Amino sugar and nucleotide sugar metabolism	5	187	296	11460	0.026738	0.025829	1.03519	Cluster-7410.42065;Cluster-7410.74844;Cluster-7410.95639;Cluster-7410.25242;Cluster-7410.20462	Cluster-7410.42065;Cluster-7410.74844;Cluster-7410.95639;Cluster-7410.25242;Cluster-7410.20462	0.532375	0.798563
ko00903	Limonene and pinene degradation	1	187	52	11460	0.00534759	0.00453752	1.17853	Cluster-15096.0	Cluster-15096.0	0.575754	0.85074
ko00340	Histidine metabolism	1	187	56	11460	0.00534759	0.00488656	1.09435	Cluster-15096.0	Cluster-15096.0	0.602898	0.872711
ko04144	Endocytosis	7	187	453	11460	0.0374332	0.0395288	0.946984	Cluster-7410.5090;Cluster-7410.94268;Cluster-7410.110941;Cluster-7410.68132;Cluster-5356.0;Cluster-7410.33808;Cluster-7410.65451	Cluster-7410.5090;Cluster-7410.94268;Cluster-7410.110941;Cluster-7410.68132;Cluster-5356.0;Cluster-7410.33808;Cluster-7410.65451	0.612421	0.872711
ko00030	Pentose phosphate pathway	2	187	127	11460	0.0106952	0.011082	0.965093	Cluster-7410.29830;Cluster-7410.74844	Cluster-7410.29830;Cluster-7410.74844	0.617068	0.872711
ko00760	Nicotinate and nicotinamide metabolism	1	187	61	11460	0.00534759	0.00532286	1.00465	Cluster-7410.57321	Cluster-7410.57321	0.63441	0.884601
ko00770	Pantothenate and CoA biosynthesis	1	187	66	11460	0.00534759	0.00575916	0.928537	Cluster-7410.57321	Cluster-7410.57321	0.663435	0.901615
ko04626	Plant-pathogen interaction	13	187	868	11460	0.0695187	0.0757417	0.917839	Cluster-1403.0;Cluster-7410.68407;Cluster-7410.66445;Cluster-7410.71503;Cluster-7410.67521;Cluster-7410.67272;Cluster-990.0;Cluster-7410.6521;Cluster-1472.0;Cluster-7410.77970;Cluster-17253.0;Cluster-7410.55011;Cluster-7410.67642	Cluster-1403.0;Cluster-7410.68407;Cluster-7410.66445;Cluster-7410.71503;Cluster-7410.67521;Cluster-7410.67272;Cluster-990.0;Cluster-7410.6521;Cluster-1472.0;Cluster-7410.77970;Cluster-17253.0;Cluster-7410.55011;Cluster-7410.67642	0.667411	0.901615
ko00920	Sulfur metabolism	1	187	74	11460	0.00534759	0.00645724	0.828154	Cluster-7410.48139	Cluster-7410.48139	0.70518	0.901615
ko00710	Carbon fixation in photosynthetic organisms	3	187	225	11460	0.0160428	0.0196335	0.817112	Cluster-7410.27904;Cluster-7410.42278;Cluster-7410.65857	Cluster-7410.27904;Cluster-7410.42278;Cluster-7410.65857	0.71489	0.901615
ko00270	Cysteine and methionine metabolism	3	187	226	11460	0.0160428	0.0197208	0.813497	Cluster-7410.77850;Cluster-7410.48139;Cluster-7410.42278	Cluster-7410.77850;Cluster-7410.48139;Cluster-7410.42278	0.717702	0.901615
ko00480	Glutathione metabolism	3	187	226	11460	0.0160428	0.0197208	0.813497	Cluster-7410.62484;Cluster-7410.29830;Cluster-7410.66851	Cluster-7410.62484;Cluster-7410.29830;Cluster-7410.66851	0.717702	0.901615
ko00908	Zeatin biosynthesis	1	187	77	11460	0.00534759	0.00671902	0.795889	Cluster-15096.0	Cluster-15096.0	0.71947	0.901615
ko00100	Steroid biosynthesis	1	187	77	11460	0.00534759	0.00671902	0.795889	Cluster-7410.47837	Cluster-7410.47837	0.71947	0.901615
ko00020	Citrate cycle (TCA cycle)	2	187	163	11460	0.0106952	0.0142234	0.751944	Cluster-7410.69482;Cluster-7410.40924	Cluster-7410.69482;Cluster-7410.40924	0.748682	0.91203
ko00130	Ubiquinone and other terpenoid-quinone biosynthesis	1	187	86	11460	0.00534759	0.00750436	0.712598	Cluster-7410.310	Cluster-7410.310	0.758336	0.91203
ko04712	Circadian rhythm - plant	1	187	87	11460	0.00534759	0.00759162	0.704407	Cluster-7410.67712	Cluster-7410.67712	0.76231	0.91203
ko01210	2-Oxocarboxylic acid metabolism	2	187	169	11460	0.0106952	0.0147469	0.725248	Cluster-7410.69482;Cluster-7410.42278	Cluster-7410.69482;Cluster-7410.42278	0.76641	0.91203
ko03022	Basal transcription factors	1	187	90	11460	0.00534759	0.0078534	0.680927	Cluster-7410.92062	Cluster-7410.92062	0.773844	0.91203
ko00860	Porphyrin and chlorophyll metabolism	1	187	95	11460	0.00534759	0.0082897	0.645089	Cluster-7410.12474	Cluster-7410.12474	0.791843	0.913591
ko03020	RNA polymerase	1	187	97	11460	0.00534759	0.00846422	0.631788	Cluster-7410.71053	Cluster-7410.71053	0.798637	0.913591
ko03018	RNA degradation	4	187	336	11460	0.0213904	0.0293194	0.729565	Cluster-7410.57378;Cluster-7410.70781;Cluster-7410.82620;Cluster-7410.66823	Cluster-7410.57378;Cluster-7410.70781;Cluster-7410.82620;Cluster-7410.66823	0.802853	0.913591
ko00510	N-Glycan biosynthesis	1	187	115	11460	0.00534759	0.0100349	0.532899	Cluster-7410.117322	Cluster-7410.117322	0.850664	0.948983
ko02010	ABC transporters	1	187	116	11460	0.00534759	0.0101222	0.528305	Cluster-42363.0	Cluster-42363.0	0.853126	0.948983
ko03013	RNA transport	5	187	453	11460	0.026738	0.0395288	0.676417	Cluster-7410.43705;Cluster-7410.66823;Cluster-7410.88354;Cluster-7410.62323;Cluster-7410.117133	Cluster-7410.43705;Cluster-7410.66823;Cluster-7410.88354;Cluster-7410.62323;Cluster-7410.117133	0.867155	0.953871
ko00240	Pyrimidine metabolism	3	187	307	11460	0.0160428	0.0267888	0.598861	Cluster-7410.11880;Cluster-7410.71053;Cluster-36223.0	Cluster-7410.11880;Cluster-7410.71053;Cluster-36223.0	0.881582	0.954723
ko00190	Oxidative phosphorylation	3	187	314	11460	0.0160428	0.0273997	0.58551	Cluster-7410.70948;Cluster-7410.57981;Cluster-7410.31818	Cluster-7410.70948;Cluster-7410.57981;Cluster-7410.31818	0.890725	0.954723
ko03050	Proteasome	1	187	138	11460	0.00534759	0.0120419	0.444083	Cluster-7410.56132	Cluster-7410.56132	0.898145	0.954723
ko04120	Ubiquitin mediated proteolysis	3	187	333	11460	0.0160428	0.0290576	0.552103	Cluster-7410.97775;Cluster-7410.66893;Cluster-7410.51843	Cluster-7410.97775;Cluster-7410.66893;Cluster-7410.51843	0.912451	0.954723
ko00051	Fructose and mannose metabolism	1	187	154	11460	0.00534759	0.013438	0.397944	Cluster-7410.95639	Cluster-7410.95639	0.921985	0.954723
ko00561	Glycerolipid metabolism	1	187	157	11460	0.00534759	0.0136998	0.39034	Cluster-15096.0	Cluster-15096.0	0.925792	0.954723
ko03015	mRNA surveillance pathway	2	187	337	11460	0.0106952	0.0294066	0.3637	Cluster-7410.66823;Cluster-7410.53280	Cluster-7410.66823;Cluster-7410.53280	0.975686	0.995803
ko00230	Purine metabolism	6	187	816	11460	0.0320856	0.0712042	0.450613	Cluster-7410.32388;Cluster-7410.74844;Cluster-7410.71053;Cluster-7410.57321;Cluster-7410.77309;Cluster-7410.64377	Cluster-7410.32388;Cluster-7410.74844;Cluster-7410.71053;Cluster-7410.57321;Cluster-7410.77309;Cluster-7410.64377	0.99323	0.998489
ko03040	Spliceosome	1	187	388	11460	0.00534759	0.0338569	0.157947	Cluster-7410.92851	Cluster-7410.92851	0.998489	0.998489

## Sheet: PPI
Gene 1	Gene 2	Combined_score
POPTR_0005s11950.1(Cluster-7410.64934)	POPTR_0016s06540.1(Cluster-7410.120805)	774
POPTR_0005s11950.1(Cluster-7410.64934)	POPTR_0006s02530.1(Cluster-7410.59841)	852
POPTR_0009s16130.1(Cluster-7410.11699)	POPTR_0016s08580.1(Cluster-7410.62484)	704
POPTR_0001s03440.1(Cluster-7410.17967)	POPTR_0019s07600.1(Cluster-7410.310)	854
POPTR_0001s03440.1(Cluster-7410.17967)	POPTR_0003s17980.1(Cluster-7410.62941,Cluster-7410.62943)	790
POPTR_0001s03440.1(Cluster-7410.17967)	POPTR_0008s13600.1(Cluster-7410.97820)	802
POPTR_0001s03440.1(Cluster-7410.17967)	POPTR_0013s15380.1(Cluster-7410.61481,Cluster-7410.67567)	860
POPTR_0001s03440.1(Cluster-7410.17967)	POPTR_0010s11500.1(Cluster-7410.97818)	796
POPTR_0001s13510.1(Cluster-7410.29831,Cluster-7410.29830,Cluster-7410.88587)	POPTR_0006s11800.1(Cluster-7410.70781,Cluster-7410.60548)	750
POPTR_0001s13510.1(Cluster-7410.29831,Cluster-7410.29830,Cluster-7410.88587)	POPTR_0015s14380.1(Cluster-7410.101103,Cluster-7410.70783,Cluster-7410.57378)	750
POPTR_0001s13510.1(Cluster-7410.29831,Cluster-7410.29830,Cluster-7410.88587)	POPTR_0005s25980.1(Cluster-7410.95639)	807
POPTR_0001s13510.1(Cluster-7410.29831,Cluster-7410.29830,Cluster-7410.88587)	POPTR_0001s40250.1(Cluster-7410.55555,Cluster-7410.70444,Cluster-7410.71568,Cluster-7410.79712,Cluster-7410.52079,Cluster-7410.65857,Cluster-7410.83144,Cluster-7410.62565)	714
POPTR_0001s13510.1(Cluster-7410.29831,Cluster-7410.29830,Cluster-7410.88587)	POPTR_0010s11970.1(Cluster-7410.74844,Cluster-7410.74842)	874
POPTR_0001s13900.1(Cluster-34988.0)	POPTR_0003s17980.1(Cluster-7410.62941,Cluster-7410.62943)	853
POPTR_0001s13900.1(Cluster-34988.0)	POPTR_0006s17880.1(Cluster-7410.62581)	714
POPTR_0001s13900.1(Cluster-34988.0)	POPTR_0008s03810.1(Cluster-7410.6817,Cluster-7410.24699)	884
POPTR_0001s13900.1(Cluster-34988.0)	POPTR_0013s15380.1(Cluster-7410.61481,Cluster-7410.67567)	839
POPTR_0001s13900.1(Cluster-34988.0)	POPTR_0013s07050.1(Cluster-7410.112722)	805
POPTR_0001s13900.1(Cluster-34988.0)	POPTR_0010s11500.1(Cluster-7410.97818)	807
POPTR_0001s13900.1(Cluster-34988.0)	POPTR_0006s12870.1(Cluster-7410.23790)	909
POPTR_0001s13900.1(Cluster-34988.0)	POPTR_0012s00670.1(Cluster-7410.13119)	858
POPTR_0001s13900.1(Cluster-34988.0)	POPTR_0008s13600.1(Cluster-7410.97820)	807
POPTR_0001s17340.1(Cluster-7410.54602)	POPTR_0014s02710.1(Cluster-7410.35810)	881
POPTR_0001s17340.1(Cluster-7410.54602)	POPTR_0007s13210.1(Cluster-7410.86628)	906
POPTR_0001s17680.1(Cluster-7410.4774)	POPTR_0015s14030.1(Cluster-7410.10532)	738
POPTR_0001s23620.1(Cluster-7410.96196)	POPTR_0009s16140.1(Cluster-7410.114176)	908
POPTR_0001s31160.1(Cluster-7410.66823)	POPTR_0011s03020.1(Cluster-7410.117133)	731
POPTR_0001s31470.1(Cluster-7410.110193)	POPTR_0018s06060.1(Cluster-7410.70907,Cluster-7410.96732,Cluster-7410.50270)	701
POPTR_0001s31470.1(Cluster-7410.110193)	POPTR_0018s06630.1(Cluster-7410.6647,Cluster-7410.117123)	831
POPTR_0001s35680.1(Cluster-7410.49851,Cluster-7410.49852,Cluster-7410.57900)	POPTR_0004s05960.1(Cluster-7410.12212)	860
POPTR_0001s42820.1(Cluster-7410.45807,Cluster-7410.66851)	POPTR_0010s21840.1(Cluster-7410.67279,Cluster-7410.65450)	701
POPTR_0002s08720.1(Cluster-7410.27015)	POPTR_0005s11610.1(Cluster-7410.12465)	779
POPTR_0002s08720.1(Cluster-7410.27015)	POPTR_0005s25110.1(Cluster-7410.54315,Cluster-7410.102113)	909
POPTR_0002s08720.1(Cluster-7410.27015)	POPTR_0013s07050.1(Cluster-7410.112722)	958
POPTR_0002s08720.1(Cluster-7410.27015)	POPTR_0006s12870.1(Cluster-7410.23790)	745
POPTR_0002s10970.1(Cluster-7410.107544)	POPTR_0010s23850.1(Cluster-7410.76032)	841
POPTR_0002s10990.1(Cluster-7410.22327)	POPTR_0007s06190.1(Cluster-7410.71229)	732
POPTR_0002s10990.1(Cluster-7410.22327)	POPTR_0004s16470.2(Cluster-7410.104188,Cluster-7410.104187,Cluster-7410.11880)	944
POPTR_0002s10990.1(Cluster-7410.22327)	POPTR_0010s15200.1(Cluster-7410.11862,Cluster-7410.40924)	782
POPTR_0002s14720.1(Cluster-7410.30707)	POPTR_0014s06320.1(Cluster-7410.30706)	801
POPTR_0002s14720.1(Cluster-7410.30707)	POPTR_0011s02390.1(Cluster-7410.44997)	976
POPTR_0003s01450.1(Cluster-7410.96420)	POPTR_0019s11940.1(Cluster-7410.8656)	886
POPTR_0003s01450.1(Cluster-7410.96420)	POPTR_0004s20960.1(Cluster-7410.4938)	893
POPTR_0003s01450.1(Cluster-7410.96420)	POPTR_0019s09140.1(Cluster-7410.10868)	984
POPTR_0003s02730.1(Cluster-5356.0)	POPTR_0010s00850.1(Cluster-7410.94268)	762
POPTR_0003s02730.1(Cluster-5356.0)	POPTR_0012s10110.1(Cluster-7410.39904,Cluster-7410.1944)	778
POPTR_0003s02730.1(Cluster-5356.0)	POPTR_0015s10980.1(Cluster-7410.54177)	778
POPTR_0003s09330.1(Cluster-7410.101077,Cluster-7410.71843,Cluster-7410.71842,Cluster-7410.71844,Cluster-7410.22435)	POPTR_0018s06080.1(Cluster-7410.116220)	792
POPTR_0003s17980.1(Cluster-7410.62941,Cluster-7410.62943)	POPTR_0018s06060.1(Cluster-7410.70907,Cluster-7410.96732,Cluster-7410.50270)	918
POPTR_0003s17980.1(Cluster-7410.62941,Cluster-7410.62943)	POPTR_0003s18210.1(Cluster-7410.17968)	760
POPTR_0003s17980.1(Cluster-7410.62941,Cluster-7410.62943)	POPTR_0013s15380.1(Cluster-7410.61481,Cluster-7410.67567)	851
POPTR_0003s17980.1(Cluster-7410.62941,Cluster-7410.62943)	POPTR_0009s06780.1(Cluster-7410.46344)	713
POPTR_0003s17980.1(Cluster-7410.62941,Cluster-7410.62943)	POPTR_0010s11500.1(Cluster-7410.97818)	789
POPTR_0003s17980.1(Cluster-7410.62941,Cluster-7410.62943)	POPTR_0017s13880.1(Cluster-7410.20799)	869
POPTR_0003s17980.1(Cluster-7410.62941,Cluster-7410.62943)	POPTR_0005s11950.1(Cluster-42634.0,Cluster-7410.64934)	868
POPTR_0003s17980.1(Cluster-7410.62941,Cluster-7410.62943)	POPTR_0019s07600.1(Cluster-7410.310)	877
POPTR_0003s17980.1(Cluster-7410.62941,Cluster-7410.62943)	POPTR_0011s15120.1(Cluster-7410.74044,Cluster-7410.60301)	774
POPTR_0003s17980.1(Cluster-7410.62941,Cluster-7410.62943)	POPTR_0008s03810.1(Cluster-7410.6817,Cluster-7410.24699)	726
POPTR_0003s17980.1(Cluster-7410.62941,Cluster-7410.62943)	POPTR_0006s12870.1(Cluster-7410.23790)	726
POPTR_0003s17980.1(Cluster-7410.62941,Cluster-7410.62943)	POPTR_0012s00670.1(Cluster-7410.13119)	918
POPTR_0003s17980.1(Cluster-7410.62941,Cluster-7410.62943)	POPTR_0016s06540.1(Cluster-7410.111108,Cluster-7410.89757,Cluster-7410.80524)	713
POPTR_0003s17980.1(Cluster-7410.62941,Cluster-7410.62943)	POPTR_0006s02530.1(Cluster-7410.59841)	774
POPTR_0003s17980.1(Cluster-7410.62941,Cluster-7410.62943)	POPTR_0008s13600.1(Cluster-7410.97820)	789
POPTR_0003s17980.1(Cluster-7410.62941,Cluster-7410.62943)	POPTR_0009s09870.1(Cluster-7410.63118)	894
POPTR_0003s17980.1(Cluster-7410.62941,Cluster-7410.62943)	POPTR_0009s06740.1(Cluster-7410.4372,Cluster-7410.87995)	713
POPTR_0003s18210.1(Cluster-7410.17968)	POPTR_0019s07600.1(Cluster-7410.310)	854
POPTR_0003s18210.1(Cluster-7410.17968)	POPTR_0013s15380.1(Cluster-7410.61481,Cluster-7410.67567)	860
POPTR_0003s18210.1(Cluster-7410.17968)	POPTR_0010s11500.1(Cluster-7410.97818)	796
POPTR_0003s18210.1(Cluster-7410.17968)	POPTR_0008s13600.1(Cluster-7410.97820)	804
POPTR_0003s22110.1(Cluster-7410.1532,Cluster-7410.13767)	POPTR_0014s14440.1(Cluster-42080.0)	890
POPTR_0004s07190.1(Cluster-7410.77970)	POPTR_0018s06080.1(Cluster-7410.116220)	886
POPTR_0004s07190.1(Cluster-7410.77970)	POPTR_0009s10940.1(Cluster-7410.105573)	933
POPTR_0004s13500.1(Cluster-7410.88444)	POPTR_0017s11280.1(Cluster-7410.51990,Cluster-7410.37389)	807
POPTR_0004s16470.2(Cluster-7410.104188,Cluster-7410.104187,Cluster-7410.11880)	POPTR_0012s08830.1(Cluster-7410.51015)	881
POPTR_0004s16470.2(Cluster-7410.104188,Cluster-7410.104187,Cluster-7410.11880)	POPTR_0006s27350.1(Cluster-7410.116528)	863
POPTR_0004s16470.2(Cluster-7410.104188,Cluster-7410.104187,Cluster-7410.11880)	POPTR_0008s17880.1(Cluster-7410.40192,Cluster-7410.87323,Cluster-7410.87322)	742
POPTR_0004s16470.2(Cluster-7410.104188,Cluster-7410.104187,Cluster-7410.11880)	POPTR_0008s07350.1(Cluster-7410.79732)	730
POPTR_0004s16470.2(Cluster-7410.104188,Cluster-7410.104187,Cluster-7410.11880)	POPTR_0005s25980.1(Cluster-7410.95639)	741
POPTR_0004s16470.2(Cluster-7410.104188,Cluster-7410.104187,Cluster-7410.11880)	POPTR_0017s08600.1(Cluster-7410.45145)	944
POPTR_0004s20100.1(Cluster-7410.65451,Cluster-7410.68132)	POPTR_0009s03580.1(Cluster-7410.110941)	890
POPTR_0004s20100.1(Cluster-7410.65451,Cluster-7410.68132)	POPTR_0009s11800.1(Cluster-921.0)	929
POPTR_0004s20960.1(Cluster-7410.4938)	POPTR_0019s09140.1(Cluster-7410.10868)	928
POPTR_0005s07090.1(Cluster-15096.0)	POPTR_0007s06190.1(Cluster-7410.71229)	748
POPTR_0005s11610.1(Cluster-7410.12465)	POPTR_0019s07600.1(Cluster-7410.310)	901
POPTR_0005s11610.1(Cluster-7410.12465)	POPTR_0005s25110.1(Cluster-7410.54315,Cluster-7410.102113)	969
POPTR_0005s11610.1(Cluster-7410.12465)	POPTR_0013s07050.1(Cluster-7410.112722)	978
POPTR_0005s11950.1(Cluster-42634.0,Cluster-7410.64934)	POPTR_0019s07600.1(Cluster-7410.310)	904
POPTR_0005s11950.1(Cluster-42634.0,Cluster-7410.64934)	POPTR_0018s06060.1(Cluster-7410.70907,Cluster-7410.96732,Cluster-7410.50270)	924
POPTR_0005s11950.1(Cluster-42634.0,Cluster-7410.64934)	POPTR_0011s15120.1(Cluster-7410.74044,Cluster-7410.60301)	852
POPTR_0005s11950.1(Cluster-42634.0,Cluster-7410.64934)	POPTR_0009s06780.1(Cluster-7410.46344)	774
POPTR_0005s11950.1(Cluster-42634.0,Cluster-7410.64934)	POPTR_0012s00670.1(Cluster-7410.13119)	951
POPTR_0005s11950.1(Cluster-42634.0,Cluster-7410.64934)	POPTR_0016s06540.1(Cluster-7410.111108,Cluster-7410.89757,Cluster-7410.80524)	774
POPTR_0005s11950.1(Cluster-42634.0,Cluster-7410.64934)	POPTR_0006s02530.1(Cluster-7410.59841)	852
POPTR_0005s11950.1(Cluster-42634.0,Cluster-7410.64934)	POPTR_0009s09870.1(Cluster-7410.63118)	795
POPTR_0005s11950.1(Cluster-42634.0,Cluster-7410.64934)	POPTR_0009s06740.1(Cluster-7410.4372,Cluster-7410.87995)	774
POPTR_0005s16140.1(Cluster-7410.33808)	POPTR_0008s06840.1(Cluster-7410.28414)	774
POPTR_0005s25110.1(Cluster-7410.54315,Cluster-7410.102113)	POPTR_0013s15380.1(Cluster-7410.61481,Cluster-7410.67567)	807
POPTR_0005s25110.1(Cluster-7410.54315,Cluster-7410.102113)	POPTR_0019s07600.1(Cluster-7410.310)	810
POPTR_0005s25110.1(Cluster-7410.54315,Cluster-7410.102113)	POPTR_0008s03810.1(Cluster-7410.6817,Cluster-7410.24699)	726
POPTR_0005s25110.1(Cluster-7410.54315,Cluster-7410.102113)	POPTR_0013s07050.1(Cluster-7410.112722)	987
POPTR_0005s25110.1(Cluster-7410.54315,Cluster-7410.102113)	POPTR_0006s12870.1(Cluster-7410.23790)	776
POPTR_0005s25110.1(Cluster-7410.54315,Cluster-7410.102113)	POPTR_0015s03360.1(Cluster-7410.48906)	982
POPTR_0005s25980.1(Cluster-7410.95639)	POPTR_0010s11970.1(Cluster-7410.74844,Cluster-7410.74842)	853
POPTR_0005s25980.1(Cluster-7410.95639)	POPTR_0016s07820.1(Cluster-21049.0)	742
POPTR_0006s02530.1(Cluster-7410.59841)	POPTR_0018s06060.1(Cluster-7410.70907,Cluster-7410.96732,Cluster-7410.50270)	701
POPTR_0006s11800.1(Cluster-7410.70781,Cluster-7410.60548)	POPTR_0010s15200.1(Cluster-7410.11862,Cluster-7410.40924)	744
POPTR_0006s11800.1(Cluster-7410.70781,Cluster-7410.60548)	POPTR_0010s11970.1(Cluster-7410.74844,Cluster-7410.74842)	936
POPTR_0006s12870.1(Cluster-7410.23790)	POPTR_0019s07600.1(Cluster-7410.310)	892
POPTR_0006s12870.1(Cluster-7410.23790)	POPTR_0013s15380.1(Cluster-7410.61481,Cluster-7410.67567)	962
POPTR_0006s12870.1(Cluster-7410.23790)	POPTR_0013s07050.1(Cluster-7410.112722)	804
POPTR_0006s12870.1(Cluster-7410.23790)	POPTR_0008s20010.1(Cluster-7410.66059,Cluster-7410.32069)	776
POPTR_0006s12870.1(Cluster-7410.23790)	POPTR_0017s13880.1(Cluster-7410.20799)	892
POPTR_0006s12870.1(Cluster-7410.23790)	POPTR_0009s09870.1(Cluster-7410.63118)	825
POPTR_0006s12870.1(Cluster-7410.23790)	POPTR_0014s14010.1(Cluster-7410.42278,Cluster-7410.42280)	711
POPTR_0006s17880.1(Cluster-7410.62581)	POPTR_0019s07600.1(Cluster-7410.310)	740
POPTR_0006s17880.1(Cluster-7410.62581)	POPTR_0008s13600.1(Cluster-7410.97820)	863
POPTR_0006s17880.1(Cluster-7410.62581)	POPTR_0010s11500.1(Cluster-7410.97818)	863
POPTR_0007s06190.1(Cluster-7410.71229)	POPTR_0014s17130.1(Cluster-7410.53915)	703
POPTR_0007s13210.1(Cluster-7410.86628)	POPTR_0014s02710.1(Cluster-7410.35810)	887
POPTR_0008s03810.1(Cluster-7410.6817,Cluster-7410.24699)	POPTR_0013s15380.1(Cluster-7410.61481,Cluster-7410.67567)	963
POPTR_0008s03810.1(Cluster-7410.6817,Cluster-7410.24699)	POPTR_0017s13880.1(Cluster-7410.20799)	806
POPTR_0008s03810.1(Cluster-7410.6817,Cluster-7410.24699)	POPTR_0014s14010.1(Cluster-7410.42278,Cluster-7410.42280)	711
POPTR_0008s03810.1(Cluster-7410.6817,Cluster-7410.24699)	POPTR_0019s07600.1(Cluster-7410.310)	884
POPTR_0008s03810.1(Cluster-7410.6817,Cluster-7410.24699)	POPTR_0008s20010.1(Cluster-7410.66059,Cluster-7410.32069)	776
POPTR_0008s03810.1(Cluster-7410.6817,Cluster-7410.24699)	POPTR_0009s09870.1(Cluster-7410.63118)	828
POPTR_0008s09930.1(Cluster-7410.117320)	POPTR_0010s23510.1(Cluster-7410.66445,Cluster-7410.66444)	868
POPTR_0008s13600.1(Cluster-7410.97820)	POPTR_0019s07600.1(Cluster-7410.310)	868
POPTR_0008s17880.1(Cluster-7410.40192,Cluster-7410.87323,Cluster-7410.87322)	POPTR_0009s08150.1(Cluster-7410.30744)	882
POPTR_0008s19230.1(Cluster-7410.66658,Cluster-7410.64879)	POPTR_0010s23850.1(Cluster-7410.76032)	924
POPTR_0008s20010.1(Cluster-7410.66059,Cluster-7410.32069)	POPTR_0014s14010.1(Cluster-7410.42278,Cluster-7410.42280)	761
POPTR_0009s06740.1(Cluster-7410.4372,Cluster-7410.87995)	POPTR_0018s06060.1(Cluster-7410.70907,Cluster-7410.96732,Cluster-7410.50270)	701
POPTR_0009s06780.1(Cluster-7410.46344)	POPTR_0018s06060.1(Cluster-7410.70907,Cluster-7410.96732,Cluster-7410.50270)	701
POPTR_0009s07710.1(Cluster-7410.56988)	POPTR_0014s14010.1(Cluster-7410.42278,Cluster-7410.42280)	851
POPTR_0009s09870.1(Cluster-7410.63118)	POPTR_0018s06060.1(Cluster-7410.70907,Cluster-7410.96732,Cluster-7410.50270)	725
POPTR_0009s09870.1(Cluster-7410.63118)	POPTR_0018s06630.1(Cluster-7410.6647,Cluster-7410.117123)	743
POPTR_0009s09870.1(Cluster-7410.63118)	POPTR_0012s00670.1(Cluster-7410.13119)	914
POPTR_0009s10940.1(Cluster-7410.105573)	POPTR_0018s06080.1(Cluster-7410.116220)	871
POPTR_0009s16130.1(Cluster-7410.11699)	POPTR_0016s08580.1(Cluster-7410.62484,Cluster-7410.73866)	704
POPTR_0009s16130.1(Cluster-7410.11699)	POPTR_0010s21840.1(Cluster-7410.67279,Cluster-7410.65450)	862
POPTR_0010s00850.1(Cluster-7410.94268)	POPTR_0012s10110.1(Cluster-7410.39904,Cluster-7410.1944)	937
POPTR_0010s00850.1(Cluster-7410.94268)	POPTR_0015s10980.1(Cluster-7410.54177)	937
POPTR_0010s11500.1(Cluster-7410.97818)	POPTR_0019s07600.1(Cluster-7410.310)	868
POPTR_0010s11970.1(Cluster-7410.74844,Cluster-7410.74842)	POPTR_0015s14380.1(Cluster-7410.101103,Cluster-7410.70783,Cluster-7410.57378)	929
POPTR_0010s11970.1(Cluster-7410.74844,Cluster-7410.74842)	POPTR_0010s22980.1(Cluster-7410.55821)	842
POPTR_0010s15200.1(Cluster-7410.11862,Cluster-7410.40924)	POPTR_0015s14380.1(Cluster-7410.101103,Cluster-7410.70783,Cluster-7410.57378)	744
POPTR_0010s15200.1(Cluster-7410.11862,Cluster-7410.40924)	POPTR_0017s08600.1(Cluster-7410.45145)	782
POPTR_0010s18600.1(Cluster-7410.84764)	POPTR_0016s07820.1(Cluster-21049.0)	804
POPTR_0010s21840.1(Cluster-7410.67279,Cluster-7410.65450)	POPTR_0016s08580.1(Cluster-7410.62484,Cluster-7410.73866)	856
POPTR_0011s02390.1(Cluster-7410.44997)	POPTR_0014s06320.1(Cluster-7410.30706)	976
POPTR_0011s15120.1(Cluster-7410.74044,Cluster-7410.60301)	POPTR_0018s06060.1(Cluster-7410.70907,Cluster-7410.96732,Cluster-7410.50270)	701
POPTR_0012s00670.1(Cluster-7410.13119)	POPTR_0019s07600.1(Cluster-7410.310)	810
POPTR_0012s00670.1(Cluster-7410.13119)	POPTR_0018s06060.1(Cluster-7410.70907,Cluster-7410.96732,Cluster-7410.50270)	900
POPTR_0012s00670.1(Cluster-7410.13119)	POPTR_0017s13880.1(Cluster-7410.20799)	872
POPTR_0013s07050.1(Cluster-7410.112722)	POPTR_0019s07600.1(Cluster-7410.310)	841
POPTR_0013s07050.1(Cluster-7410.112722)	POPTR_0017s13880.1(Cluster-7410.20799)	803
POPTR_0013s07050.1(Cluster-7410.112722)	POPTR_0015s03360.1(Cluster-7410.48906)	809
POPTR_0013s15380.1(Cluster-7410.61481,Cluster-7410.67567)	POPTR_0017s13880.1(Cluster-7410.20799)	834
POPTR_0013s15380.1(Cluster-7410.61481,Cluster-7410.67567)	POPTR_0019s07600.1(Cluster-7410.310)	949
POPTR_0014s16670.1(Cluster-7410.67668)	POPTR_0019s12240.1(Cluster-7410.56254)	880
POPTR_0014s17720.1(Cluster-16310.0)	POPTR_0015s14030.1(Cluster-7410.10532)	954
POPTR_0016s06540.1(Cluster-7410.111108,Cluster-7410.89757,Cluster-7410.80524)	POPTR_0018s06060.1(Cluster-7410.70907,Cluster-7410.96732,Cluster-7410.50270)	708
POPTR_0018s06060.1(Cluster-7410.70907,Cluster-7410.96732,Cluster-7410.50270)	POPTR_0019s07600.1(Cluster-7410.310)	769
POPTR_0001s00310.1(Cluster-7410.28656)	POPTR_0005s16540.1(Cluster-7410.85962,Cluster-7410.95532)	890
POPTR_0001s00310.1(Cluster-7410.28656)	POPTR_0008s17880.1(Cluster-7410.40192,Cluster-7410.87322)	915
POPTR_0001s00310.1(Cluster-7410.28656)	POPTR_0009s08150.1(Cluster-7410.30744)	997
POPTR_0001s06170.1(Cluster-7410.93100)	POPTR_0004s09860.1(Cluster-7410.113264)	799
POPTR_0001s07400.1(Cluster-7410.38330,Cluster-7410.65530)	POPTR_0003s17980.1(Cluster-7410.62941,Cluster-7410.62943)	788
POPTR_0001s07400.1(Cluster-7410.38330,Cluster-7410.65530)	POPTR_0013s15380.1(Cluster-7410.52453)	861
POPTR_0001s07400.1(Cluster-7410.38330,Cluster-7410.65530)	POPTR_0005s11950.1(Cluster-42634.0,Cluster-7410.64934)	823
POPTR_0001s07400.1(Cluster-7410.38330,Cluster-7410.65530)	POPTR_0006s03180.1(Cluster-7410.8581)	714
POPTR_0001s07400.1(Cluster-7410.38330,Cluster-7410.65530)	POPTR_0008s03810.1(Cluster-7410.24699)	868
POPTR_0001s07400.1(Cluster-7410.38330,Cluster-7410.65530)	POPTR_0012s00670.1(Cluster-7410.13119)	873
POPTR_0001s07400.1(Cluster-7410.38330,Cluster-7410.65530)	POPTR_0008s13600.1(Cluster-7410.26971)	747
POPTR_0001s13510.1(Cluster-7410.29831,Cluster-7410.29830,Cluster-7410.88587)	POPTR_0015s14380.1(Cluster-7410.70783,Cluster-7410.57378)	750
POPTR_0001s13510.1(Cluster-7410.29831,Cluster-7410.29830,Cluster-7410.88587)	POPTR_0001s40250.1(Cluster-7410.55555,Cluster-7410.70444,Cluster-7410.79712,Cluster-7410.71568,Cluster-7410.27904,Cluster-7410.65857,Cluster-7410.62565)	714
POPTR_0001s13510.1(Cluster-7410.29831,Cluster-7410.29830,Cluster-7410.88587)	POPTR_0006s11860.1(Cluster-7410.77309)	712
POPTR_0001s13900.1(Cluster-34988.0)	POPTR_0008s03810.1(Cluster-7410.24699)	884
POPTR_0001s13900.1(Cluster-34988.0)	POPTR_0013s15380.1(Cluster-7410.52453)	839
POPTR_0001s13900.1(Cluster-34988.0)	POPTR_0008s13600.1(Cluster-7410.26971)	807
POPTR_0001s13900.1(Cluster-34988.0)	POPTR_0006s03180.1(Cluster-7410.8581)	835
POPTR_0001s30470.1(Cluster-34334.0,Cluster-7410.47806)	POPTR_0004s05960.1(Cluster-7410.12212)	819
POPTR_0001s31470.1(Cluster-7410.110193)	POPTR_0018s06060.1(Cluster-7410.70907,Cluster-7410.50272,Cluster-7410.96732,Cluster-7410.50270,Cluster-7410.50271)	701
POPTR_0001s35680.1(Cluster-7410.49853,Cluster-7410.57900)	POPTR_0004s05960.1(Cluster-7410.12212)	860
POPTR_0001s40250.1(Cluster-7410.55555,Cluster-7410.70444,Cluster-7410.79712,Cluster-7410.71568,Cluster-7410.27904,Cluster-7410.65857,Cluster-7410.62565)	POPTR_0006s11860.1(Cluster-7410.77309)	741
POPTR_0001s45360.1(Cluster-7410.81729)	POPTR_0005s16540.1(Cluster-7410.85962,Cluster-7410.95532)	741
POPTR_0001s45360.1(Cluster-7410.81729)	POPTR_0017s01390.1(Cluster-7410.20462)	951
POPTR_0001s45360.1(Cluster-7410.81729)	POPTR_0006s11620.1(Cluster-7410.104050,Cluster-7410.104048)	874
POPTR_0002s06590.1(Cluster-7410.59603)	POPTR_0012s00670.1(Cluster-7410.13119)	710
POPTR_0002s10990.1(Cluster-7410.22327)	POPTR_0004s16470.2(Cluster-7410.104188,Cluster-7410.11880)	944
POPTR_0002s21680.1(Cluster-7410.88354)	POPTR_0009s13540.1(Cluster-7410.34107)	710
POPTR_0002s21680.1(Cluster-7410.88354)	POPTR_0003s07890.1(Cluster-7410.75235)	727
POPTR_0003s01450.1(Cluster-7410.96420)	POPTR_0019s08240.1(Cluster-7410.55676)	871
POPTR_0003s01450.1(Cluster-7410.96420)	POPTR_0005s26080.1(Cluster-10240.0)	953
POPTR_0003s01450.1(Cluster-7410.96420)	POPTR_0013s02740.1(Cluster-7410.115562)	885
POPTR_0003s02730.1(Cluster-5356.0)	POPTR_0012s10110.1(Cluster-7410.39904)	778
POPTR_0003s06700.1(Cluster-7410.87883)	POPTR_0010s23350.1(Cluster-7410.56017,Cluster-7410.56016,Cluster-7410.83154)	856
POPTR_0003s06720.1(Cluster-7410.87886,Cluster-7410.87887)	POPTR_0010s23350.1(Cluster-7410.56017,Cluster-7410.56016,Cluster-7410.83154)	856
POPTR_0003s06720.1(Cluster-7410.87886,Cluster-7410.87887)	POPTR_0010s18770.1(Cluster-7410.29913)	777
POPTR_0003s09330.1(Cluster-7410.101077,Cluster-7410.71843,Cluster-7410.71842,Cluster-7410.71844,Cluster-7410.22435)	POPTR_0017s01390.1(Cluster-7410.20462)	775
POPTR_0003s17980.1(Cluster-7410.62941,Cluster-7410.62943)	POPTR_0018s06060.1(Cluster-7410.70907,Cluster-7410.50272,Cluster-7410.96732,Cluster-7410.50270,Cluster-7410.50271)	918
POPTR_0003s17980.1(Cluster-7410.62941,Cluster-7410.62943)	POPTR_0013s15380.1(Cluster-7410.52453)	851
POPTR_0003s17980.1(Cluster-7410.62941,Cluster-7410.62943)	POPTR_0011s15120.1(Cluster-7410.60301)	774
POPTR_0003s17980.1(Cluster-7410.62941,Cluster-7410.62943)	POPTR_0009s12640.1(Cluster-7410.31390)	743
POPTR_0003s17980.1(Cluster-7410.62941,Cluster-7410.62943)	POPTR_0008s03810.1(Cluster-7410.24699)	726
POPTR_0003s17980.1(Cluster-7410.62941,Cluster-7410.62943)	POPTR_0016s06540.1(Cluster-7410.89757,Cluster-7410.111108)	713
POPTR_0003s17980.1(Cluster-7410.62941,Cluster-7410.62943)	POPTR_0008s13600.1(Cluster-7410.26971)	789
POPTR_0003s17980.1(Cluster-7410.62941,Cluster-7410.62943)	POPTR_0011s15130.1(Cluster-7410.74047)	774
POPTR_0004s01510.1(Cluster-7410.67715,Cluster-7410.67713)	POPTR_0012s00670.1(Cluster-7410.13119)	708
POPTR_0004s01510.1(Cluster-7410.67715,Cluster-7410.67713)	POPTR_0005s11950.1(Cluster-42634.0,Cluster-7410.64934)	774
POPTR_0004s03030.1(Cluster-7410.96817)	POPTR_0013s15380.1(Cluster-7410.52453)	753
POPTR_0004s03030.1(Cluster-7410.96817)	POPTR_0005s11610.1(Cluster-7410.12465)	705
POPTR_0004s03030.1(Cluster-7410.96817)	POPTR_0015s03360.1(Cluster-7410.48906,Cluster-7410.48907)	852
POPTR_0004s13500.1(Cluster-7410.87162,Cluster-7410.88444)	POPTR_0017s11280.1(Cluster-7410.51990,Cluster-7410.37389)	807
POPTR_0004s13500.1(Cluster-7410.87162,Cluster-7410.88444)	POPTR_0015s12100.1(Cluster-14597.2)	729
POPTR_0004s16470.2(Cluster-7410.104188,Cluster-7410.11880)	POPTR_0012s08830.1(Cluster-7410.51015)	881
POPTR_0004s16470.2(Cluster-7410.104188,Cluster-7410.11880)	POPTR_0006s27350.1(Cluster-7410.116528)	863
POPTR_0004s16470.2(Cluster-7410.104188,Cluster-7410.11880)	POPTR_0011s09500.1(Cluster-7410.40679)	879
POPTR_0004s16470.2(Cluster-7410.104188,Cluster-7410.11880)	POPTR_0008s17880.1(Cluster-7410.40192,Cluster-7410.87322)	742
POPTR_0004s16470.2(Cluster-7410.104188,Cluster-7410.11880)	POPTR_0008s07350.1(Cluster-7410.79732)	730
POPTR_0004s16470.2(Cluster-7410.104188,Cluster-7410.11880)	POPTR_0005s25980.1(Cluster-7410.95639)	741
POPTR_0004s16470.2(Cluster-7410.104188,Cluster-7410.11880)	POPTR_0006s08310.1(Cluster-7410.42042)	717
POPTR_0004s16470.2(Cluster-7410.104188,Cluster-7410.11880)	POPTR_0017s08600.1(Cluster-7410.45145)	944
POPTR_0004s20100.1(Cluster-7410.68132)	POPTR_0009s03580.1(Cluster-7410.110941)	890
POPTR_0004s20960.1(Cluster-7410.4938)	POPTR_0005s26080.1(Cluster-10240.0)	947
POPTR_0004s20960.1(Cluster-7410.4938)	POPTR_0013s02740.1(Cluster-7410.115562)	936
POPTR_0005s11950.1(Cluster-42634.0,Cluster-7410.64934)	POPTR_0018s06060.1(Cluster-7410.70907,Cluster-7410.50272,Cluster-7410.96732,Cluster-7410.50270,Cluster-7410.50271)	924
POPTR_0005s11950.1(Cluster-42634.0,Cluster-7410.64934)	POPTR_0011s15120.1(Cluster-7410.60301)	852
POPTR_0005s11950.1(Cluster-42634.0,Cluster-7410.64934)	POPTR_0016s06540.1(Cluster-7410.89757,Cluster-7410.111108)	774
POPTR_0005s11950.1(Cluster-42634.0,Cluster-7410.64934)	POPTR_0011s15130.1(Cluster-7410.74047)	852
POPTR_0005s16540.1(Cluster-7410.85962,Cluster-7410.95532)	POPTR_0014s16670.1(Cluster-7410.67668)	838
POPTR_0005s16540.1(Cluster-7410.85962,Cluster-7410.95532)	POPTR_0009s08150.1(Cluster-7410.30744)	979
POPTR_0005s25110.1(Cluster-7410.54315,Cluster-7410.102113)	POPTR_0013s15380.1(Cluster-7410.52453)	807
POPTR_0005s25110.1(Cluster-7410.54315,Cluster-7410.102113)	POPTR_0008s03810.1(Cluster-7410.24699)	726
POPTR_0005s25110.1(Cluster-7410.54315,Cluster-7410.102113)	POPTR_0015s03360.1(Cluster-7410.48906,Cluster-7410.48907)	982
POPTR_0005s26080.1(Cluster-10240.0)	POPTR_0013s02740.1(Cluster-7410.115562)	867
POPTR_0005s26080.1(Cluster-10240.0)	POPTR_0019s09140.1(Cluster-7410.10868)	979
POPTR_0006s03180.1(Cluster-7410.8581)	POPTR_0019s07600.1(Cluster-7410.310)	847
POPTR_0006s03180.1(Cluster-7410.8581)	POPTR_0012s00670.1(Cluster-7410.13119)	750
POPTR_0006s05420.1(Cluster-7410.71053)	POPTR_0009s04150.1(Cluster-7410.92062)	703
POPTR_0006s05420.1(Cluster-7410.71053)	POPTR_0014s02710.1(Cluster-7410.35810)	829
POPTR_0006s11620.1(Cluster-7410.104050,Cluster-7410.104048)	POPTR_0010s11970.1(Cluster-7410.74844,Cluster-7410.74842)	824
POPTR_0006s11800.1(Cluster-7410.70781,Cluster-7410.60548)	POPTR_0006s11860.1(Cluster-7410.77309)	916
POPTR_0006s11860.1(Cluster-7410.77309)	POPTR_0015s14380.1(Cluster-7410.70783,Cluster-7410.57378)	916
POPTR_0007s04100.1(Cluster-33416.0)	POPTR_0013s02740.1(Cluster-7410.115562)	885
POPTR_0007s13550.1(Cluster-7410.15707,Cluster-7410.1359)	POPTR_0016s08580.1(Cluster-7410.62484,Cluster-7410.73866)	742
POPTR_0008s03810.1(Cluster-7410.24699)	POPTR_0013s15380.1(Cluster-7410.52453)	963
POPTR_0008s03810.1(Cluster-7410.24699)	POPTR_0014s14010.1(Cluster-7410.42278,Cluster-7410.42280)	711
POPTR_0008s03810.1(Cluster-7410.24699)	POPTR_0019s07600.1(Cluster-7410.310)	884
POPTR_0008s03810.1(Cluster-7410.24699)	POPTR_0008s20010.1(Cluster-7410.66059)	776
POPTR_0008s03810.1(Cluster-7410.24699)	POPTR_0009s09870.1(Cluster-7410.63118)	828
POPTR_0008s06840.1(Cluster-7410.28414)	POPTR_0015s12100.1(Cluster-14597.2)	862
POPTR_0008s13600.1(Cluster-7410.26971)	POPTR_0019s07600.1(Cluster-7410.310)	868
POPTR_0008s17880.1(Cluster-7410.40192,Cluster-7410.87322)	POPTR_0009s08150.1(Cluster-7410.30744)	882
POPTR_0008s20010.1(Cluster-7410.66059)	POPTR_0014s14010.1(Cluster-7410.42278,Cluster-7410.42280)	761
POPTR_0009s06740.1(Cluster-7410.4372,Cluster-7410.87995)	POPTR_0018s06060.1(Cluster-7410.70907,Cluster-7410.50272,Cluster-7410.96732,Cluster-7410.50270,Cluster-7410.50271)	701
POPTR_0009s09870.1(Cluster-7410.63118)	POPTR_0018s06060.1(Cluster-7410.70907,Cluster-7410.50272,Cluster-7410.96732,Cluster-7410.50270,Cluster-7410.50271)	725
POPTR_0009s12640.1(Cluster-7410.31390)	POPTR_0018s06060.1(Cluster-7410.70907,Cluster-7410.50272,Cluster-7410.96732,Cluster-7410.50270,Cluster-7410.50271)	902
POPTR_0009s12640.1(Cluster-7410.31390)	POPTR_0012s00670.1(Cluster-7410.13119)	908
POPTR_0010s00850.1(Cluster-7410.94268)	POPTR_0012s10110.1(Cluster-7410.39904)	937
POPTR_0010s11970.1(Cluster-7410.74844,Cluster-7410.74842)	POPTR_0015s14380.1(Cluster-7410.70783,Cluster-7410.57378)	929
POPTR_0010s11970.1(Cluster-7410.74844,Cluster-7410.74842)	POPTR_0017s01390.1(Cluster-7410.20462)	963
POPTR_0010s11970.1(Cluster-7410.74844,Cluster-7410.74842)	POPTR_0010s22980.1(Cluster-7410.55821,Cluster-7410.79750)	842
POPTR_0010s15200.1(Cluster-7410.11862,Cluster-7410.40924)	POPTR_0015s14380.1(Cluster-7410.70783,Cluster-7410.57378)	744
POPTR_0010s18770.1(Cluster-7410.29913)	POPTR_0014s17130.1(Cluster-7410.53915)	905
POPTR_0010s18770.1(Cluster-7410.29913)	POPTR_0013s02740.1(Cluster-7410.115562)	871
POPTR_0010s23350.1(Cluster-7410.56017,Cluster-7410.56016,Cluster-7410.83154)	POPTR_0015s06930.1(Cluster-7410.7561)	707
POPTR_0011s15120.1(Cluster-7410.60301)	POPTR_0018s06060.1(Cluster-7410.70907,Cluster-7410.50272,Cluster-7410.96732,Cluster-7410.50270,Cluster-7410.50271)	701
POPTR_0011s15130.1(Cluster-7410.74047)	POPTR_0018s06060.1(Cluster-7410.70907,Cluster-7410.50272,Cluster-7410.96732,Cluster-7410.50270,Cluster-7410.50271)	701
POPTR_0012s00670.1(Cluster-7410.13119)	POPTR_0018s06060.1(Cluster-7410.70907,Cluster-7410.50272,Cluster-7410.96732,Cluster-7410.50270,Cluster-7410.50271)	900
POPTR_0013s02740.1(Cluster-7410.115562)	POPTR_0019s08240.1(Cluster-7410.55676)	883
POPTR_0013s02740.1(Cluster-7410.115562)	POPTR_0019s09140.1(Cluster-7410.10868)	885
POPTR_0013s02740.1(Cluster-7410.115562)	POPTR_0019s11940.1(Cluster-7410.8656)	877
POPTR_0013s15380.1(Cluster-7410.52453)	POPTR_0019s07600.1(Cluster-7410.310)	949
POPTR_0015s12100.1(Cluster-14597.2)	POPTR_0017s11280.1(Cluster-7410.51990,Cluster-7410.37389)	729
POPTR_0016s06540.1(Cluster-7410.89757,Cluster-7410.111108)	POPTR_0018s06060.1(Cluster-7410.70907,Cluster-7410.50272,Cluster-7410.96732,Cluster-7410.50270,Cluster-7410.50271)	708
POPTR_0018s06060.1(Cluster-7410.70907,Cluster-7410.50272,Cluster-7410.96732,Cluster-7410.50270,Cluster-7410.50271)	POPTR_0019s07600.1(Cluster-7410.310)	769
POPTR_0001s03440.1(Cluster-7410.17967)	POPTR_0003s17980.1(Cluster-7410.62941)	790
POPTR_0001s13510.1(Cluster-7410.29831,Cluster-7410.29830,Cluster-7410.88587)	POPTR_0001s40250.1(Cluster-7410.55555,Cluster-7410.79712,Cluster-7410.116037,Cluster-7410.65857,Cluster-7410.83144,Cluster-7410.62565)	714
POPTR_0001s31470.1(Cluster-7410.110193)	POPTR_0018s06630.1(Cluster-7410.117123)	831
POPTR_0001s42820.1(Cluster-7410.45807,Cluster-7410.66851)	POPTR_0010s21840.1(Cluster-7410.67279)	701
POPTR_0001s45360.1(Cluster-7410.81729)	POPTR_0006s11620.1(Cluster-7410.104050,Cluster-7410.104049,Cluster-7410.104048)	874
POPTR_0003s17980.1(Cluster-7410.62941)	POPTR_0018s06060.1(Cluster-7410.70907,Cluster-7410.96732,Cluster-7410.50270)	918
POPTR_0003s17980.1(Cluster-7410.62941)	POPTR_0003s18210.1(Cluster-7410.17968)	760
POPTR_0003s17980.1(Cluster-7410.62941)	POPTR_0013s15380.1(Cluster-7410.61481,Cluster-7410.67567)	851
POPTR_0003s17980.1(Cluster-7410.62941)	POPTR_0009s06780.1(Cluster-7410.46344)	713
POPTR_0003s17980.1(Cluster-7410.62941)	POPTR_0010s11500.1(Cluster-7410.97818)	789
POPTR_0003s17980.1(Cluster-7410.62941)	POPTR_0017s13880.1(Cluster-7410.20799)	869
POPTR_0003s17980.1(Cluster-7410.62941)	POPTR_0005s11950.1(Cluster-7410.64934)	868
POPTR_0003s17980.1(Cluster-7410.62941)	POPTR_0008s03810.1(Cluster-7410.6817,Cluster-7410.24699)	726
POPTR_0003s17980.1(Cluster-7410.62941)	POPTR_0006s12870.1(Cluster-7410.23790)	726
POPTR_0003s17980.1(Cluster-7410.62941)	POPTR_0012s00670.1(Cluster-7410.13119)	918
POPTR_0003s17980.1(Cluster-7410.62941)	POPTR_0010s23100.1(Cluster-7410.7828,Cluster-7410.7827)	726
POPTR_0003s17980.1(Cluster-7410.62941)	POPTR_0016s06540.1(Cluster-7410.120805,Cluster-7410.89757,Cluster-7410.111108)	713
POPTR_0003s17980.1(Cluster-7410.62941)	POPTR_0008s13600.1(Cluster-7410.97820)	789
POPTR_0003s17980.1(Cluster-7410.62941)	POPTR_0009s09870.1(Cluster-7410.63118)	894
POPTR_0003s17980.1(Cluster-7410.62941)	POPTR_0009s06740.1(Cluster-7410.4372)	713
POPTR_0005s11950.1(Cluster-7410.64934)	POPTR_0018s06060.1(Cluster-7410.70907,Cluster-7410.96732,Cluster-7410.50270)	924
POPTR_0005s11950.1(Cluster-7410.64934)	POPTR_0009s06780.1(Cluster-7410.46344)	774
POPTR_0005s11950.1(Cluster-7410.64934)	POPTR_0012s00670.1(Cluster-7410.13119)	951
POPTR_0005s11950.1(Cluster-7410.64934)	POPTR_0016s06540.1(Cluster-7410.120805,Cluster-7410.89757,Cluster-7410.111108)	774
POPTR_0005s11950.1(Cluster-7410.64934)	POPTR_0009s09870.1(Cluster-7410.63118)	795
POPTR_0005s11950.1(Cluster-7410.64934)	POPTR_0009s06740.1(Cluster-7410.4372)	774
POPTR_0005s25110.1(Cluster-7410.54315,Cluster-7410.102113)	POPTR_0010s23100.1(Cluster-7410.7828,Cluster-7410.7827)	726
POPTR_0006s11620.1(Cluster-7410.104050,Cluster-7410.104049,Cluster-7410.104048)	POPTR_0010s11970.1(Cluster-7410.74844,Cluster-7410.74842)	824
POPTR_0006s12870.1(Cluster-7410.23790)	POPTR_0008s20010.1(Cluster-7410.66059)	776
POPTR_0008s03810.1(Cluster-7410.6817,Cluster-7410.24699)	POPTR_0008s20010.1(Cluster-7410.66059)	776
POPTR_0008s20010.1(Cluster-7410.66059)	POPTR_0010s23100.1(Cluster-7410.7828,Cluster-7410.7827)	776
POPTR_0009s06740.1(Cluster-7410.4372)	POPTR_0018s06060.1(Cluster-7410.70907,Cluster-7410.96732,Cluster-7410.50270)	701
POPTR_0009s09870.1(Cluster-7410.63118)	POPTR_0018s06630.1(Cluster-7410.117123)	743
POPTR_0009s09870.1(Cluster-7410.63118)	POPTR_0010s23100.1(Cluster-7410.7828,Cluster-7410.7827)	829
POPTR_0010s23100.1(Cluster-7410.7828,Cluster-7410.7827)	POPTR_0013s15380.1(Cluster-7410.61481,Cluster-7410.67567)	978
POPTR_0010s23100.1(Cluster-7410.7828,Cluster-7410.7827)	POPTR_0017s13880.1(Cluster-7410.20799)	847
POPTR_0010s23100.1(Cluster-7410.7828,Cluster-7410.7827)	POPTR_0014s14010.1(Cluster-7410.42278,Cluster-7410.42280)	711
POPTR_0016s06540.1(Cluster-7410.120805,Cluster-7410.89757,Cluster-7410.111108)	POPTR_0018s06060.1(Cluster-7410.70907,Cluster-7410.96732,Cluster-7410.50270)	708
POPTR_0001s13510.1(Cluster-7410.29831,Cluster-7410.29830,Cluster-7410.88587)	POPTR_0001s40250.1(Cluster-7410.65857)	714
POPTR_0001s31470.1(Cluster-7410.110193)	POPTR_0018s06060.1(Cluster-7410.50271,Cluster-7410.50270)	701
POPTR_0001s35680.1(Cluster-7410.57900)	POPTR_0004s05960.1(Cluster-7410.12212)	860
POPTR_0001s45360.1(Cluster-7410.81729)	POPTR_0017s01390.1(Cluster-7410.20462,Cluster-7410.67767)	951
POPTR_0003s09330.1(Cluster-7410.71842,Cluster-7410.22435)	POPTR_0017s01390.1(Cluster-7410.20462,Cluster-7410.67767)	775
POPTR_0003s09330.1(Cluster-7410.71842,Cluster-7410.22435)	POPTR_0018s06080.1(Cluster-7410.116220)	792
POPTR_0003s17980.1(Cluster-7410.62941)	POPTR_0018s06060.1(Cluster-7410.50271,Cluster-7410.50270)	918
POPTR_0003s17980.1(Cluster-7410.62941)	POPTR_0016s06540.1(Cluster-7410.120805,Cluster-7410.89757)	713
POPTR_0004s01510.1(Cluster-7410.67713)	POPTR_0012s00670.1(Cluster-7410.13119)	708
POPTR_0004s01510.1(Cluster-7410.67713)	POPTR_0005s11950.1(Cluster-7410.64934)	774
POPTR_0005s11950.1(Cluster-7410.64934)	POPTR_0018s06060.1(Cluster-7410.50271,Cluster-7410.50270)	924
POPTR_0005s11950.1(Cluster-7410.64934)	POPTR_0016s06540.1(Cluster-7410.120805,Cluster-7410.89757)	774
POPTR_0009s01700.1(Cluster-7410.77324,Cluster-7410.77325)	POPTR_0013s07050.1(Cluster-7410.112722)	736
POPTR_0012s00670.1(Cluster-7410.13119)	POPTR_0018s06060.1(Cluster-7410.50271,Cluster-7410.50270)	900
POPTR_0016s06540.1(Cluster-7410.120805,Cluster-7410.89757)	POPTR_0018s06060.1(Cluster-7410.50271,Cluster-7410.50270)	708

## Sheet: blast_result
Unigene_ID	Protein_external_id	Preferred_name
Cluster-17463.0	POPTR_0001s00220.1	NAC038
Cluster-7410.66518	POPTR_0001s00260.1	POPTR_0001s00260.1
Cluster-7410.66518,Cluster-7410.68581,Cluster-7410.64578	POPTR_0001s00260.1	POPTR_0001s00260.1
Cluster-7410.68581,Cluster-7410.64578	POPTR_0001s00260.1	POPTR_0001s00260.1
Cluster-7410.47933	POPTR_0001s00270.1	POPTR_0001s00270.1
Cluster-7410.28654	POPTR_0001s00310.1	POPTR_0001s00310.1
Cluster-7410.28656	POPTR_0001s00310.1	POPTR_0001s00310.1
Cluster-7410.39065	POPTR_0001s00360.1	POPTR_0001s00360.1
Cluster-31894.0	POPTR_0001s00440.2	POPTR_0001s00440.2
Cluster-7410.50890,Cluster-7410.50889	POPTR_0001s01230.1	POPTR_0001s01230.1
Cluster-7410.67415	POPTR_0001s01380.1	POPTR_0001s01380.1
Cluster-7410.67705,Cluster-7410.67415,Cluster-7410.72380	POPTR_0001s01380.1	POPTR_0001s01380.1
Cluster-7410.72380	POPTR_0001s01380.1	POPTR_0001s01380.1
Cluster-28332.0	POPTR_0001s01420.1	POPTR_0001s01420.1
Cluster-7410.93033	POPTR_0001s01830.1	POPTR_0001s01830.1
Cluster-7410.74111	POPTR_0001s01930.1	POPTR_0001s01930.1
Cluster-7410.36722	POPTR_0001s01960.1	POPTR_0001s01960.1
Cluster-7410.18470	POPTR_0001s02050.1	POPTR_0001s02050.1
Cluster-7410.56977,Cluster-7410.56975	POPTR_0001s02180.1	POPTR_0001s02180.1
Cluster-7410.103086	POPTR_0001s02370.1	POPTR_0001s02370.1
Cluster-7410.54138,Cluster-7410.58338	POPTR_0001s02490.1	POPTR_0001s02490.1
Cluster-7410.73173	POPTR_0001s02650.1	POPTR_0001s02650.1
Cluster-37733.0	POPTR_0001s02770.1	gdcH4
Cluster-7410.100920	POPTR_0001s02860.1	POPTR_0001s02860.1
Cluster-7410.118412	POPTR_0001s02980.1	POPTR_0001s02980.1
Cluster-7410.24010	POPTR_0001s03020.1	POPTR_0001s03020.1
Cluster-7410.114444	POPTR_0001s03300.1	POPTR_0001s03300.1
Cluster-7410.28630	POPTR_0001s03410.1	POPTR_0001s03410.1
Cluster-7410.17967	POPTR_0001s03440.1	HCQ3
Cluster-7410.68200	POPTR_0001s03470.1	POPTR_0001s03470.1
Cluster-7410.58285	POPTR_0001s04270.1	POPTR_0001s04270.1
Cluster-7410.113239	POPTR_0001s04440.1	PtrLAT1
Cluster-7410.66345	POPTR_0001s04450.1	PtrLAT2
Cluster-7410.114973	POPTR_0001s04700.1	DMT903
Cluster-7410.114973,Cluster-7410.81079	POPTR_0001s04700.1	DMT903
Cluster-7410.81079	POPTR_0001s04700.1	DMT903
Cluster-7410.43188	POPTR_0001s04720.1	POPTR_0001s04720.1
Cluster-7410.66841	POPTR_0001s04800.1	FTHFS1
Cluster-7410.83721,Cluster-7410.71206,Cluster-7410.15866,Cluster-7410.71203	POPTR_0001s04970.1	POPTR_0001s04970.1
Cluster-7410.70730	POPTR_0001s04990.1	POPTR_0001s04990.1
Cluster-7410.86942	POPTR_0001s05650.1	POPTR_0001s05650.1
Cluster-7410.93100	POPTR_0001s06170.1	POPTR_0001s06170.1
Cluster-7410.47682	POPTR_0001s06880.1	POPTR_0001s06880.1
Cluster-7410.47682,Cluster-7410.83713	POPTR_0001s06880.1	POPTR_0001s06880.1
Cluster-37187.0	POPTR_0001s07070.1	POPTR_0001s07070.1
Cluster-7410.25816,Cluster-7410.72072	POPTR_0001s07140.1	POPTR_0001s07140.1
Cluster-7410.38330,Cluster-7410.65530	POPTR_0001s07400.1	Ptr4CL3
Cluster-7410.16607	POPTR_0001s07800.1	POPTR_0001s07800.1
Cluster-7410.60500,Cluster-7410.60499	POPTR_0001s07870.1	POPTR_0001s07870.1
Cluster-39596.0	POPTR_0001s08030.1	POPTR_0001s08030.1
Cluster-7410.58850	POPTR_0001s08050.1	POPTR_0001s08050.1
Cluster-7410.22158	POPTR_0001s08260.1	POPTR_0001s08260.1
Cluster-7410.62580	POPTR_0001s08530.1	POPTR_0001s08530.1
Cluster-7410.54562	POPTR_0001s08600.1	POPTR_0001s08600.1
Cluster-7410.50012	POPTR_0001s08620.1	POPTR_0001s08620.1
Cluster-7410.68588	POPTR_0001s08770.1	POPTR_0001s08770.1
Cluster-7410.74874	POPTR_0001s08790.1	POPTR_0001s08790.1
Cluster-7410.38066	POPTR_0001s08990.1	POPTR_0001s08990.1
Cluster-7410.89325	POPTR_0001s09210.1	POPTR_0001s09210.1
Cluster-7410.62464	POPTR_0001s09230.1	POPTR_0001s09230.1
Cluster-7410.64702	POPTR_0001s09270.1	PtrcGpx3_1
Cluster-7410.58736	POPTR_0001s09340.1	POPTR_0001s09340.1
Cluster-7410.58743,Cluster-7410.58736	POPTR_0001s09340.1	POPTR_0001s09340.1
Cluster-7410.69483	POPTR_0001s09350.1	POPTR_0001s09350.1
Cluster-7410.54928	POPTR_0001s09480.1	POPTR_0001s09480.1
Cluster-7410.31629	POPTR_0001s10030.1	POPTR_0001s10030.1
Cluster-7410.49245	POPTR_0001s10270.1	POPTR_0001s10270.1
Cluster-7410.58470	POPTR_0001s10330.1	POPTR_0001s10330.1
Cluster-7410.80765	POPTR_0001s10410.1	HMGB912
Cluster-7410.77489	POPTR_0001s10590.1	POPTR_0001s10590.1
Cluster-7410.26526	POPTR_0001s10740.1	POPTR_0001s10740.1
Cluster-7410.26526,Cluster-7410.121205	POPTR_0001s10740.1	POPTR_0001s10740.1
Cluster-7410.105691	POPTR_0001s10850.1	POPTR_0001s10850.1
Cluster-7410.117427	POPTR_0001s10890.1	POPTR_0001s10890.1
Cluster-7410.117427,Cluster-7410.68767	POPTR_0001s10890.1	POPTR_0001s10890.1
Cluster-7410.68767	POPTR_0001s10890.1	POPTR_0001s10890.1
Cluster-7410.47310,Cluster-7410.47311	POPTR_0001s10930.1	POPTR_0001s10930.1
Cluster-7410.79569	POPTR_0001s10970.1	POPTR_0001s10970.1
Cluster-7410.89131,Cluster-7410.56025	POPTR_0001s11030.1	POPTR_0001s11030.1
Cluster-7410.70332	POPTR_0001s11350.1	POPTR_0001s11350.1
Cluster-7410.116910	POPTR_0001s11600.1	POPTR_0001s11600.1
Cluster-7410.63907	POPTR_0001s11760.1	POPTR_0001s11760.1
Cluster-7410.68959	POPTR_0001s11760.1	POPTR_0001s11760.1
Cluster-7410.68959,Cluster-7410.63907,Cluster-7410.65967	POPTR_0001s11760.1	POPTR_0001s11760.1
Cluster-7410.68959,Cluster-7410.65967	POPTR_0001s11760.1	POPTR_0001s11760.1
Cluster-7410.74194	POPTR_0001s12500.1	POPTR_0001s12500.1
Cluster-7410.83835	POPTR_0001s12500.1	POPTR_0001s12500.1
Cluster-7410.72736	POPTR_0001s12640.1	POPTR_0001s12640.1
Cluster-7410.49339	POPTR_0001s12700.1	POPTR_0001s12700.1
Cluster-7410.38474	POPTR_0001s12790.1	POPTR_0001s12790.1
Cluster-7410.68619	POPTR_0001s12910.1	CYP51G1
Cluster-7410.74077	POPTR_0001s13070.1	POPTR_0001s13070.1
Cluster-7410.21220	POPTR_0001s13080.1	POPTR_0001s13080.1
Cluster-8496.0	POPTR_0001s13430.1	POPTR_0001s13430.1
Cluster-7410.29831,Cluster-7410.29830,Cluster-7410.88587	POPTR_0001s13510.1	POPTR_0001s13510.1
Cluster-7410.67137	POPTR_0001s13550.1	POPTR_0001s13550.1
Cluster-33692.0	POPTR_0001s13800.1	Lhca2-1
Cluster-7410.33188	POPTR_0001s13800.1	Lhca2-1
Cluster-7410.33188,Cluster-33692.0	POPTR_0001s13800.1	Lhca2-1
Cluster-34988.0	POPTR_0001s13900.1	ACLL14
Cluster-7410.79632	POPTR_0001s13950.1	POPTR_0001s13950.1
Cluster-7410.65541	POPTR_0001s14020.1	POPTR_0001s14020.1
Cluster-7410.65975	POPTR_0001s14040.1	POPTR_0001s14040.1
Cluster-7410.65975,Cluster-7410.65976,Cluster-7410.78484,Cluster-7410.73413	POPTR_0001s14040.1	POPTR_0001s14040.1
Cluster-7410.65976,Cluster-7410.78484,Cluster-7410.73413	POPTR_0001s14040.1	POPTR_0001s14040.1
Cluster-7410.86443	POPTR_0001s14040.1	POPTR_0001s14040.1
Cluster-7410.103908	POPTR_0001s14280.1	POPTR_0001s14280.1
Cluster-7410.103908,Cluster-7410.61543,Cluster-7410.64178	POPTR_0001s14280.1	POPTR_0001s14280.1
Cluster-7410.61543,Cluster-7410.64178	POPTR_0001s14280.1	POPTR_0001s14280.1
Cluster-7410.61543,Cluster-7410.76459,Cluster-7410.64178	POPTR_0001s14280.1	POPTR_0001s14280.1
Cluster-7410.33171	POPTR_0001s14450.1	POPTR_0001s14450.1
Cluster-7410.40950	POPTR_0001s15230.1	POPTR_0001s15230.1
Cluster-7410.63908	POPTR_0001s15290.1	POPTR_0001s15290.1
Cluster-7410.14514	POPTR_0001s15300.1	POPTR_0001s15300.1
Cluster-7410.57261	POPTR_0001s15580.1	POPTR_0001s15580.1
Cluster-7410.90503	POPTR_0001s15600.1	POPTR_0001s15600.1
Cluster-7410.115388	POPTR_0001s15610.1	POPTR_0001s15610.1
Cluster-7410.115387	POPTR_0001s15620.1	POPTR_0001s15620.1
Cluster-7410.59222	POPTR_0001s16010.1	POPTR_0001s16010.1
Cluster-7410.34201,Cluster-7410.89351	POPTR_0001s16150.1	POPTR_0001s16150.1
Cluster-7410.20800	POPTR_0001s16350.1	POPTR_0001s16350.1
Cluster-42252.1	POPTR_0001s16750.1	POPTR_0001s16750.1
Cluster-21059.0	POPTR_0001s16780.1	POPTR_0001s16780.1
Cluster-7410.65750	POPTR_0001s16780.1	POPTR_0001s16780.1
Cluster-7410.114085	POPTR_0001s16800.1	CYP92A17v1
Cluster-7410.54602	POPTR_0001s17340.1	POPTR_0001s17340.1
Cluster-7410.118592	POPTR_0001s17360.1	POPTR_0001s17360.1
Cluster-7410.28324,Cluster-7410.28952	POPTR_0001s17440.1	POPTR_0001s17440.1
Cluster-7410.4774	POPTR_0001s17680.1	GA3ox1
Cluster-7410.98772	POPTR_0001s17940.1	POPTR_0001s17940.1
Cluster-7410.39812	POPTR_0001s18150.1	POPTR_0001s18150.1
Cluster-7410.24533	POPTR_0001s18260.1	POPTR_0001s18260.1
Cluster-7410.10570	POPTR_0001s18730.1	POPTR_0001s18730.1
Cluster-7410.1725	POPTR_0001s19080.1	POPTR_0001s19080.1
Cluster-7410.120677,Cluster-7410.63827	POPTR_0001s19160.1	POPTR_0001s19160.1
Cluster-7410.67725	POPTR_0001s19170.1	POPTR_0001s19170.1
Cluster-7410.87691	POPTR_0001s19490.1	POPTR_0001s19490.1
Cluster-7410.5090	POPTR_0001s19530.1	POPTR_0001s19530.1
Cluster-7410.66889	POPTR_0001s19530.1	POPTR_0001s19530.1
Cluster-7410.74970	POPTR_0001s20520.1	POPTR_0001s20520.1
Cluster-7410.70978	POPTR_0001s20720.1	CYP90D5
Cluster-7410.55887	POPTR_0001s20800.1	POPTR_0001s20800.1
Cluster-7410.107958	POPTR_0001s21140.1	POPTR_0001s21140.1
Cluster-7410.88161	POPTR_0001s21430.1	POPTR_0001s21430.1
Cluster-7410.88161,Cluster-7410.119202	POPTR_0001s21430.1	POPTR_0001s21430.1
Cluster-7410.36600	POPTR_0001s21450.1	POPTR_0001s21450.1
Cluster-7410.46094	POPTR_0001s21550.1	POPTR_0001s21550.1
Cluster-7410.89330	POPTR_0001s22120.1	AGO905
Cluster-7410.111614,Cluster-7410.111615	POPTR_0001s22160.1	POPTR_0001s22160.1
Cluster-7410.16682	POPTR_0001s23040.1	POPTR_0001s23040.1
Cluster-7410.15330,Cluster-7410.58935	POPTR_0001s23290.1	POPTR_0001s23290.1
Cluster-7410.58935	POPTR_0001s23290.1	POPTR_0001s23290.1
Cluster-7410.64046	POPTR_0001s23300.1	POPTR_0001s23300.1
Cluster-7410.96196	POPTR_0001s23620.1	POPTR_0001s23620.1
Cluster-7410.57999,Cluster-7410.64217	POPTR_0001s23820.1	POPTR_0001s23820.1
Cluster-7410.13553	POPTR_0001s23840.1	POPTR_0001s23840.1
Cluster-25978.0	POPTR_0001s24020.1	POPTR_0001s24020.1
Cluster-7410.100996	POPTR_0001s24160.1	POPTR_0001s24160.1
Cluster-7410.65991	POPTR_0001s24420.1	POPTR_0001s24420.1
Cluster-7410.38640	POPTR_0001s24720.1	POPTR_0001s24720.1
Cluster-7410.78374,Cluster-7410.38640,Cluster-7410.80067,Cluster-7410.99699,Cluster-7410.80065	POPTR_0001s24720.1	POPTR_0001s24720.1
Cluster-7410.99699,Cluster-7410.80067,Cluster-7410.80066,Cluster-7410.80065,Cluster-7410.40915,Cluster-7410.84822	POPTR_0001s24720.1	POPTR_0001s24720.1
Cluster-7410.83805	POPTR_0001s24900.1	POPTR_0001s24900.1
Cluster-7410.7201	POPTR_0001s25460.1	POPTR_0001s25460.1
Cluster-7410.43826	POPTR_0001s25810.1	POPTR_0001s25810.1
Cluster-7410.70205,Cluster-7410.47536,Cluster-7410.74291,Cluster-7410.56839	POPTR_0001s25910.1	POPTR_0001s25910.1
Cluster-7410.74291,Cluster-7410.56839	POPTR_0001s25910.1	POPTR_0001s25910.1
Cluster-7410.27584	POPTR_0001s25930.1	POPTR_0001s25930.1
Cluster-7410.3293	POPTR_0001s25980.1	POPTR_0001s25980.1
Cluster-7410.90139	POPTR_0001s26190.1	POPTR_0001s26190.1
Cluster-7410.60890,Cluster-7410.80085	POPTR_0001s26360.1	CCRL5
Cluster-7410.80085	POPTR_0001s26360.1	CCRL5
Cluster-7410.14948	POPTR_0001s26400.1	POPTR_0001s26400.1
Cluster-7410.84714	POPTR_0001s26580.1	POPTR_0001s26580.1
Cluster-7410.52156	POPTR_0001s26610.1	POPTR_0001s26610.1
Cluster-7410.67937	POPTR_0001s27320.1	POPTR_0001s27320.1
Cluster-7410.65229	POPTR_0001s27480.1	POPTR_0001s27480.1
Cluster-33202.0	POPTR_0001s27500.1	POPTR_0001s27500.1
Cluster-7410.88067	POPTR_0001s27550.1	CADL9
Cluster-7410.28731	POPTR_0001s27830.1	POPTR_0001s27830.1
Cluster-7410.63845	POPTR_0001s27850.1	POPTR_0001s27850.1
Cluster-7410.83247	POPTR_0001s27890.1	POPTR_0001s27890.1
Cluster-7410.116701	POPTR_0001s27950.1	POPTR_0001s27950.1
Cluster-7410.67511	POPTR_0001s28000.1	POPTR_0001s28000.1
Cluster-7410.32004	POPTR_0001s28230.1	POPTR_0001s28230.1
Cluster-7410.72696	POPTR_0001s28590.1	POPTR_0001s28590.1
Cluster-7410.72696,Cluster-7410.87065	POPTR_0001s28590.1	POPTR_0001s28590.1
Cluster-7410.41744	POPTR_0001s28710.1	POPTR_0001s28710.1
Cluster-7410.41744,Cluster-7410.64507,Cluster-7410.102342,Cluster-7410.102343	POPTR_0001s28710.1	POPTR_0001s28710.1
Cluster-7410.64507,Cluster-7410.102342,Cluster-7410.102343	POPTR_0001s28710.1	POPTR_0001s28710.1
Cluster-7410.106652	POPTR_0001s28740.1	POPTR_0001s28740.1
Cluster-7410.36462,Cluster-7410.36463	POPTR_0001s29280.1	POPTR_0001s29280.1
Cluster-7410.69337	POPTR_0001s29310.1	POPTR_0001s29310.1
Cluster-7410.87133	POPTR_0001s29320.1	PtrMsrB4
Cluster-7410.92560	POPTR_0001s29370.1	POPTR_0001s29370.1
Cluster-7410.11379	POPTR_0001s29650.1	POPTR_0001s29650.1
Cluster-7410.104542	POPTR_0001s29670.1	TUA3
Cluster-7410.73390	POPTR_0001s30030.1	POPTR_0001s30030.1
Cluster-34334.0,Cluster-7410.47806	POPTR_0001s30470.1	POPTR_0001s30470.1
Cluster-7410.47806	POPTR_0001s30470.1	POPTR_0001s30470.1
Cluster-7410.39544	POPTR_0001s30520.1	POPTR_0001s30520.1
Cluster-7410.64502	POPTR_0001s30570.1	POPTR_0001s30570.1
Cluster-7410.110482	POPTR_0001s30620.1	POPTR_0001s30620.1
Cluster-7410.69982,Cluster-7410.69235	POPTR_0001s30710.1	POPTR_0001s30710.1
Cluster-7410.80806,Cluster-7410.69689	POPTR_0001s30930.1	POPTR_0001s30930.1
Cluster-7410.66823	POPTR_0001s31160.1	POPTR_0001s31160.1
Cluster-7410.110193	POPTR_0001s31470.1	CADL10
Cluster-28413.2	POPTR_0001s31680.1	POPTR_0001s31680.1
Cluster-7410.62329	POPTR_0001s31700.1	ACT1
Cluster-7410.61054	POPTR_0001s31850.1	POPTR_0001s31850.1
Cluster-7410.66968	POPTR_0001s32470.1	POPTR_0001s32470.1
Cluster-41403.0	POPTR_0001s32620.1	POPTR_0001s32620.1
Cluster-7410.74039,Cluster-7410.9670,Cluster-7410.74041	POPTR_0001s32730.1	POPTR_0001s32730.1
Cluster-7410.9670	POPTR_0001s32730.1	POPTR_0001s32730.1
Cluster-7410.118698	POPTR_0001s32770.1	POPTR_0001s32770.1
Cluster-7410.84017	POPTR_0001s32780.1	POPTR_0001s32780.1
Cluster-7410.35355	POPTR_0001s32900.3	POPTR_0001s32900.3
Cluster-7410.32322,Cluster-7410.112489,Cluster-7410.32323,Cluster-7410.101773	POPTR_0001s33270.1	POPTR_0001s33270.1
Cluster-7410.32323	POPTR_0001s33270.1	POPTR_0001s33270.1
Cluster-7410.879	POPTR_0001s33390.1	HCQL6
Cluster-7410.41461,Cluster-7410.41463	POPTR_0001s33420.1	POPTR_0001s33420.1
Cluster-7410.59775,Cluster-7410.70862	POPTR_0001s33710.1	POPTR_0001s33710.1
Cluster-7410.56744	POPTR_0001s33750.1	POPTR_0001s33750.1
Cluster-7410.76480,Cluster-7410.76483,Cluster-7410.48961	POPTR_0001s33850.1	POPTR_0001s33850.1
Cluster-36211.0	POPTR_0001s33870.1	POPTR_0001s33870.1
Cluster-7410.89216	POPTR_0001s33920.1	POPTR_0001s33920.1
Cluster-7410.89212	POPTR_0001s33940.1	POPTR_0001s33940.1
Cluster-7410.44359	POPTR_0001s34080.1	POPTR_0001s34080.1
Cluster-7410.62720,Cluster-7410.68806,Cluster-7410.66838	POPTR_0001s34620.1	POPTR_0001s34620.1
Cluster-7410.68806	POPTR_0001s34620.1	POPTR_0001s34620.1
Cluster-7410.3936	POPTR_0001s34760.1	POPTR_0001s34760.1
Cluster-7410.48841,Cluster-7410.55859	POPTR_0001s34860.1	POPTR_0001s34860.1
Cluster-7410.77572	POPTR_0001s34950.1	POPTR_0001s34950.1
Cluster-7410.26358,Cluster-7410.97514	POPTR_0001s34980.1	POPTR_0001s34980.1
Cluster-7410.97514	POPTR_0001s34980.1	POPTR_0001s34980.1
Cluster-7410.72349	POPTR_0001s35070.1	POPTR_0001s35070.1
Cluster-7410.72349,Cluster-7410.46971	POPTR_0001s35070.1	POPTR_0001s35070.1
Cluster-7410.72349,Cluster-7410.46971,Cluster-7410.79624	POPTR_0001s35070.1	POPTR_0001s35070.1
Cluster-7410.79624	POPTR_0001s35070.1	POPTR_0001s35070.1
Cluster-7410.80901	POPTR_0001s35080.1	POPTR_0001s35080.1
Cluster-7410.65305	POPTR_0001s35230.1	POPTR_0001s35230.1
Cluster-7410.76923	POPTR_0001s35330.1	POPTR_0001s35330.1
Cluster-7410.43705	POPTR_0001s35340.1	POPTR_0001s35340.1
Cluster-7410.7175	POPTR_0001s35370.1	POPTR_0001s35370.1
Cluster-7410.6654	POPTR_0001s35450.1	POPTR_0001s35450.1
Cluster-7410.36434	POPTR_0001s35620.1	POPTR_0001s35620.1
Cluster-7410.49851,Cluster-7410.49852	POPTR_0001s35680.1	POPTR_0001s35680.1
Cluster-7410.49851,Cluster-7410.49852,Cluster-7410.57900	POPTR_0001s35680.1	POPTR_0001s35680.1
Cluster-7410.49852	POPTR_0001s35680.1	POPTR_0001s35680.1
Cluster-7410.49853,Cluster-7410.57900	POPTR_0001s35680.1	POPTR_0001s35680.1
Cluster-7410.57900	POPTR_0001s35680.1	POPTR_0001s35680.1
Cluster-7410.36878	POPTR_0001s36160.1	POPTR_0001s36160.1
Cluster-7410.19069	POPTR_0001s36210.1	POPTR_0001s36210.1
Cluster-7410.86123	POPTR_0001s36290.1	POPTR_0001s36290.1
Cluster-7410.86123,Cluster-7410.77398	POPTR_0001s36290.1	POPTR_0001s36290.1
Cluster-7410.67271	POPTR_0001s36310.1	POPTR_0001s36310.1
Cluster-7410.66698	POPTR_0001s36370.1	POPTR_0001s36370.1
Cluster-7410.68527,Cluster-7410.71346	POPTR_0001s36560.1	POPTR_0001s36560.1
Cluster-7410.40678,Cluster-7410.63526	POPTR_0001s36650.1	POPTR_0001s36650.1
Cluster-7410.54339,Cluster-7410.63525,Cluster-7410.40678,Cluster-7410.63526	POPTR_0001s36650.1	POPTR_0001s36650.1
Cluster-7410.63526	POPTR_0001s36650.1	POPTR_0001s36650.1
Cluster-7410.48590	POPTR_0001s36710.1	POPTR_0001s36710.1
Cluster-7410.102693,Cluster-7410.31804,Cluster-7410.92422,Cluster-7410.66325	POPTR_0001s36870.1	POPTR_0001s36870.1
Cluster-7410.66325	POPTR_0001s36870.1	POPTR_0001s36870.1
Cluster-7410.66325,Cluster-7410.31804,Cluster-7410.92422	POPTR_0001s36870.1	POPTR_0001s36870.1
Cluster-7410.74789	POPTR_0001s37110.1	POPTR_0001s37110.1
Cluster-7410.100512	POPTR_0001s37170.1	POPTR_0001s37170.1
Cluster-7410.100512,Cluster-7410.69653,Cluster-7410.69494,Cluster-7410.75206,Cluster-7410.64600	POPTR_0001s37170.1	POPTR_0001s37170.1
Cluster-7410.69653,Cluster-7410.69494,Cluster-7410.64601,Cluster-7410.75206,Cluster-7410.64600	POPTR_0001s37170.1	POPTR_0001s37170.1
Cluster-7410.75206	POPTR_0001s37170.1	POPTR_0001s37170.1
Cluster-7410.100450	POPTR_0001s37230.1	POPTR_0001s37230.1
Cluster-7410.70462	POPTR_0001s37490.1	POPTR_0001s37490.1
Cluster-7410.50963,Cluster-7410.73552	POPTR_0001s37770.1	POPTR_0001s37770.1
Cluster-7410.73552	POPTR_0001s37770.1	POPTR_0001s37770.1
Cluster-7410.76169	POPTR_0001s37830.1	POPTR_0001s37830.1
Cluster-7410.68173	POPTR_0001s37920.1	POPTR_0001s37920.1
Cluster-7410.113350	POPTR_0001s38080.1	POPTR_0001s38080.1
Cluster-7410.113350,Cluster-7410.103471	POPTR_0001s38080.1	POPTR_0001s38080.1
Cluster-7410.63527	POPTR_0001s38210.1	POPTR_0001s38210.1
Cluster-7410.12452	POPTR_0001s38310.1	POPTR_0001s38310.1
Cluster-7410.81218	POPTR_0001s38700.1	POPTR_0001s38700.1
Cluster-7410.117045	POPTR_0001s38710.1	POPTR_0001s38710.1
Cluster-2286.0	POPTR_0001s38760.1	GA2ox1
Cluster-7410.81097	POPTR_0001s38910.1	POPTR_0001s38910.1
Cluster-7410.21475	POPTR_0001s38950.1	POPTR_0001s38950.1
Cluster-7410.50357	POPTR_0001s39020.1	POPTR_0001s39020.1
Cluster-7410.63091,Cluster-7410.99155	POPTR_0001s39210.1	POPTR_0001s39210.1
Cluster-7410.99155	POPTR_0001s39210.1	POPTR_0001s39210.1
Cluster-7410.100468	POPTR_0001s39280.1	POPTR_0001s39280.1
Cluster-7410.31867	POPTR_0001s39310.1	POPTR_0001s39310.1
Cluster-7410.55629,Cluster-7410.55630	POPTR_0001s39590.1	POPTR_0001s39590.1
Cluster-7410.55632	POPTR_0001s39590.1	POPTR_0001s39590.1
Cluster-7410.50170	POPTR_0001s40060.1	POPTR_0001s40060.1
Cluster-7410.55555	POPTR_0001s40250.1	POPTR_0001s40250.1
Cluster-7410.55555,Cluster-7410.70444,Cluster-7410.71568,Cluster-7410.79712,Cluster-7410.52079,Cluster-7410.65857,Cluster-7410.83144,Cluster-7410.62565	POPTR_0001s40250.1	POPTR_0001s40250.1
Cluster-7410.55555,Cluster-7410.70444,Cluster-7410.79712,Cluster-7410.71568,Cluster-7410.27904,Cluster-7410.65857,Cluster-7410.62565	POPTR_0001s40250.1	POPTR_0001s40250.1
Cluster-7410.55555,Cluster-7410.79712,Cluster-7410.116037,Cluster-7410.65857,Cluster-7410.83144,Cluster-7410.62565	POPTR_0001s40250.1	POPTR_0001s40250.1
Cluster-7410.65857	POPTR_0001s40250.1	POPTR_0001s40250.1
Cluster-7410.91959	POPTR_0001s40310.1	POPTR_0001s40310.1
Cluster-7410.91959,Cluster-7410.72207	POPTR_0001s40310.1	POPTR_0001s40310.1
Cluster-7410.67503	POPTR_0001s40480.1	POPTR_0001s40480.1
Cluster-7410.84571	POPTR_0001s40920.1	POPTR_0001s40920.1
Cluster-7410.40443	POPTR_0001s40950.1	POPTR_0001s40950.1
Cluster-7410.89346	POPTR_0001s40980.1	POPTR_0001s40980.1
Cluster-7410.89355	POPTR_0001s40980.1	POPTR_0001s40980.1
Cluster-7410.70196	POPTR_0001s41340.1	POPTR_0001s41340.1
Cluster-7410.59668	POPTR_0001s41350.1	POPTR_0001s41350.1
Cluster-7410.6077,Cluster-7410.12095	POPTR_0001s41830.1	POPTR_0001s41830.1
Cluster-7410.103726	POPTR_0001s41900.1	POPTR_0001s41900.1
Cluster-7410.27137,Cluster-7410.103726	POPTR_0001s41900.1	POPTR_0001s41900.1
Cluster-7410.116734	POPTR_0001s42270.1	POPTR_0001s42270.1
Cluster-7410.56961,Cluster-7410.73150,Cluster-7410.73148,Cluster-7410.73149	POPTR_0001s42700.1	POPTR_0001s42700.1
Cluster-7410.84618,Cluster-7410.50198	POPTR_0001s42760.1	POPTR_0001s42760.1
Cluster-7410.77865	POPTR_0001s42770.1	POPTR_0001s42770.1
Cluster-7410.84616	POPTR_0001s42780.1	POPTR_0001s42780.1
Cluster-7410.84616,Cluster-7410.84617	POPTR_0001s42780.1	POPTR_0001s42780.1
Cluster-7410.45807,Cluster-7410.66851	POPTR_0001s42820.1	POPTR_0001s42820.1
Cluster-7410.66851	POPTR_0001s42820.1	POPTR_0001s42820.1
Cluster-7410.65772	POPTR_0001s42990.1	POPTR_0001s42990.1
Cluster-7410.92374	POPTR_0001s43340.1	POPTR_0001s43340.1
Cluster-7410.84843	POPTR_0001s43350.1	POPTR_0001s43350.1
Cluster-7410.51193	POPTR_0001s43380.1	MOR1
Cluster-7410.65759,Cluster-7410.66559	POPTR_0001s44090.1	GRAS56
Cluster-7410.78653,Cluster-7410.65759,Cluster-7410.66559	POPTR_0001s44090.1	GRAS56
Cluster-7410.52423	POPTR_0001s44110.1	POPTR_0001s44110.1
Cluster-7410.81024	POPTR_0001s44160.1	POPTR_0001s44160.1
Cluster-7410.69007	POPTR_0001s44180.1	POPTR_0001s44180.1
Cluster-7410.17676	POPTR_0001s44470.1	POPTR_0001s44470.1
Cluster-7410.44615	POPTR_0001s44990.1	PtrcPrxIIB
Cluster-7410.9544	POPTR_0001s45320.1	POPTR_0001s45320.1
Cluster-7410.75798	POPTR_0001s45330.1	POPTR_0001s45330.1
Cluster-7410.81729	POPTR_0001s45360.1	POPTR_0001s45360.1
Cluster-7410.38018	POPTR_0001s45510.1	POPTR_0001s45510.1
Cluster-7410.77358	POPTR_0001s45950.1	POPTR_0001s45950.1
Cluster-4172.0,Cluster-7410.104811	POPTR_0001s45960.1	2OGox14
Cluster-7410.61310	POPTR_0001s46120.1	POPTR_0001s46120.1
Cluster-7410.61310,Cluster-7410.81483	POPTR_0001s46120.1	POPTR_0001s46120.1
Cluster-7410.69063	POPTR_0001s46120.1	POPTR_0001s46120.1
Cluster-7410.69063,Cluster-7410.61310	POPTR_0001s46120.1	POPTR_0001s46120.1
Cluster-7410.69063,Cluster-7410.61310,Cluster-7410.81483	POPTR_0001s46120.1	POPTR_0001s46120.1
Cluster-7410.77772	POPTR_0001s46750.1	POPTR_0001s46750.1
Cluster-7410.51834	POPTR_0001s47020.1	POPTR_0001s47020.1
Cluster-7410.45045	POPTR_0001s47210.1	POPTR_0001s47210.1
Cluster-7410.68245	POPTR_0001s47610.1	POPTR_0001s47610.1
Cluster-7410.54256,Cluster-7410.91126	POPTR_0001s47660.1	POPTR_0001s47660.1
Cluster-7410.35352	POPTR_0002s00380.1	POPTR_0002s00380.1
Cluster-7410.65868	POPTR_0002s00460.1	POPTR_0002s00460.1
Cluster-7410.61309	POPTR_0002s00570.1	POPTR_0002s00570.1
Cluster-7410.61309,Cluster-7410.88600	POPTR_0002s00570.1	POPTR_0002s00570.1
Cluster-7410.88600	POPTR_0002s00570.1	POPTR_0002s00570.1
Cluster-7410.32912	POPTR_0002s00900.1	POPTR_0002s00900.1
Cluster-7410.61430	POPTR_0002s01030.1	POPTR_0002s01030.1
Cluster-7410.66439,Cluster-7410.66429,Cluster-7410.66436	POPTR_0002s01080.1	CAT1
Cluster-42646.0	POPTR_0002s01480.1	POPTR_0002s01480.1
Cluster-7410.87682	POPTR_0002s01640.1	POPTR_0002s01640.1
Cluster-7410.115244	POPTR_0002s01850.1	POPTR_0002s01850.1
Cluster-7410.72020	POPTR_0002s02020.1	POPTR_0002s02020.1
Cluster-7410.62389	POPTR_0002s02310.1	POPTR_0002s02310.1
Cluster-7410.64864	POPTR_0002s02530.1	POPTR_0002s02530.1
Cluster-7410.48604	POPTR_0002s02960.1	POPTR_0002s02960.1
Cluster-7410.60331	POPTR_0002s02970.1	POPTR_0002s02970.1
Cluster-7410.60331,Cluster-7410.60280	POPTR_0002s02970.1	POPTR_0002s02970.1
Cluster-7410.103367	POPTR_0002s03010.1	POPTR_0002s03010.1
Cluster-7410.26021	POPTR_0002s03190.1	POPTR_0002s03190.1
Cluster-7410.67194	POPTR_0002s03320.2	POPTR_0002s03320.2
Cluster-7410.67553	POPTR_0002s03340.1	POPTR_0002s03340.1
Cluster-7410.29658	POPTR_0002s03600.1	POPTR_0002s03600.1
Cluster-7410.29659,Cluster-7410.29658	POPTR_0002s03600.1	POPTR_0002s03600.1
Cluster-7410.100183	POPTR_0002s03930.1	POPTR_0002s03930.1
Cluster-7410.53986,Cluster-7410.53987	POPTR_0002s04220.1	POPTR_0002s04220.1
Cluster-7410.57901	POPTR_0002s04220.1	POPTR_0002s04220.1
Cluster-40487.0	POPTR_0002s04520.1	POPTR_0002s04520.1
Cluster-7410.104887	POPTR_0002s04860.1	POPTR_0002s04860.1
Cluster-7410.70847	POPTR_0002s05070.1	HMT1
Cluster-7410.9362	POPTR_0002s05300.1	CPS1
Cluster-7410.117751	POPTR_0002s05600.1	POPTR_0002s05600.1
Cluster-7410.36889	POPTR_0002s05610.1	POPTR_0002s05610.1
Cluster-7410.115220	POPTR_0002s05640.1	POPTR_0002s05640.1
Cluster-7410.71979,Cluster-7410.61416	POPTR_0002s05650.1	POPTR_0002s05650.1
Cluster-7410.61318	POPTR_0002s05870.1	POPTR_0002s05870.1
Cluster-7410.59688	POPTR_0002s06080.1	POPTR_0002s06080.1
Cluster-7410.15047	POPTR_0002s06190.1	SKp
Cluster-7410.64292	POPTR_0002s06230.1	POPTR_0002s06230.1
Cluster-7410.23402	POPTR_0002s06330.1	POPTR_0002s06330.1
Cluster-7410.115983,Cluster-7410.23190	POPTR_0002s06420.1	POPTR_0002s06420.1
Cluster-42094.0	POPTR_0002s06450.1	POPTR_0002s06450.1
Cluster-7410.6572	POPTR_0002s06450.1	POPTR_0002s06450.1
Cluster-7410.6572,Cluster-42094.0	POPTR_0002s06450.1	POPTR_0002s06450.1
Cluster-7410.57725,Cluster-7410.57736	POPTR_0002s06490.1	POPTR_0002s06490.1
Cluster-7410.59603	POPTR_0002s06590.1	PRX17
Cluster-7410.80007	POPTR_0002s06660.1	POPTR_0002s06660.1
Cluster-7410.75018	POPTR_0002s06950.1	POPTR_0002s06950.1
Cluster-7410.75026	POPTR_0002s06950.1	POPTR_0002s06950.1
Cluster-7410.105890,Cluster-7410.90931,Cluster-7410.61370,Cluster-7410.70546	POPTR_0002s07050.1	POPTR_0002s07050.1
Cluster-7410.67752	POPTR_0002s07290.1	POPTR_0002s07290.1
Cluster-23259.0	POPTR_0002s07390.1	PtrTrxm6
Cluster-7410.41473	POPTR_0002s07410.1	POPTR_0002s07410.1
Cluster-7410.65176	POPTR_0002s07410.1	POPTR_0002s07410.1
Cluster-7410.65176,Cluster-7410.41473	POPTR_0002s07410.1	POPTR_0002s07410.1
Cluster-7410.54450	POPTR_0002s07420.1	POPTR_0002s07420.1
Cluster-7410.64778	POPTR_0002s07610.1	POPTR_0002s07610.1
Cluster-7410.86020	POPTR_0002s07810.1	POPTR_0002s07810.1
Cluster-7410.59874	POPTR_0002s08210.1	POPTR_0002s08210.1
Cluster-3639.0	POPTR_0002s08220.1	POPTR_0002s08220.1
Cluster-7410.293	POPTR_0002s08260.1	POPTR_0002s08260.1
Cluster-7410.98856	POPTR_0002s08450.1	POPTR_0002s08450.1
Cluster-7410.35245	POPTR_0002s08650.1	POPTR_0002s08650.1
Cluster-7410.55617,Cluster-7410.64849	POPTR_0002s08690.1	POPTR_0002s08690.1
Cluster-7410.64849	POPTR_0002s08690.1	POPTR_0002s08690.1
Cluster-7410.27015	POPTR_0002s08720.1	FLS2
Cluster-7410.109790	POPTR_0002s08820.1	POPTR_0002s08820.1
Cluster-7410.35056	POPTR_0002s08830.1	POPTR_0002s08830.1
Cluster-7410.23107	POPTR_0002s08920.1	POPTR_0002s08920.1
Cluster-7410.66072	POPTR_0002s09110.1	POPTR_0002s09110.1
Cluster-7410.95534	POPTR_0002s09330.1	POPTR_0002s09330.1
Cluster-7410.102120	POPTR_0002s09390.1	POPTR_0002s09390.1
Cluster-7410.64160	POPTR_0002s09630.1	POPTR_0002s09630.1
Cluster-7410.99132	POPTR_0002s09680.1	POPTR_0002s09680.1
Cluster-7410.66587	POPTR_0002s09730.1	POPTR_0002s09730.1
Cluster-7410.91545	POPTR_0002s09770.1	POPTR_0002s09770.1
Cluster-7410.57408	POPTR_0002s09800.1	POPTR_0002s09800.1
Cluster-7410.66346,Cluster-7410.66350,Cluster-7410.66602,Cluster-7410.66348,Cluster-7410.75941	POPTR_0002s09880.1	POPTR_0002s09880.1
Cluster-7410.66349	POPTR_0002s09900.1	POPTR_0002s09900.1
Cluster-7410.101879	POPTR_0002s09950.1	DHS3
Cluster-7410.31672	POPTR_0002s09990.1	POPTR_0002s09990.1
Cluster-7410.115341	POPTR_0002s10000.1	POPTR_0002s10000.1
Cluster-7410.115341,Cluster-7410.73273	POPTR_0002s10000.1	POPTR_0002s10000.1
Cluster-7410.55862,Cluster-7410.115341	POPTR_0002s10000.1	POPTR_0002s10000.1
Cluster-7410.24044	POPTR_0002s10290.1	POPTR_0002s10290.1
Cluster-7410.65512	POPTR_0002s10300.1	POPTR_0002s10300.1
Cluster-7410.32931	POPTR_0002s10420.1	POPTR_0002s10420.1
Cluster-7410.93511	POPTR_0002s10420.1	POPTR_0002s10420.1
Cluster-7410.18758	POPTR_0002s10530.1	POPTR_0002s10530.1
Cluster-7410.1553	POPTR_0002s10580.1	MADS9
Cluster-7410.60661	POPTR_0002s10610.1	POPTR_0002s10610.1
Cluster-7410.73050	POPTR_0002s10610.1	POPTR_0002s10610.1
Cluster-7410.51596	POPTR_0002s10640.1	POPTR_0002s10640.1
Cluster-7410.39401	POPTR_0002s10700.1	POPTR_0002s10700.1
Cluster-7410.66519	POPTR_0002s10700.1	POPTR_0002s10700.1
Cluster-7410.66519,Cluster-7410.73436,Cluster-7410.73437,Cluster-7410.49527	POPTR_0002s10700.1	POPTR_0002s10700.1
Cluster-7410.66519,Cluster-7410.73437,Cluster-7410.49527	POPTR_0002s10700.1	POPTR_0002s10700.1
Cluster-7410.73436,Cluster-7410.73437,Cluster-7410.49527	POPTR_0002s10700.1	POPTR_0002s10700.1
Cluster-7410.73437,Cluster-7410.49527	POPTR_0002s10700.1	POPTR_0002s10700.1
Cluster-7410.66783	POPTR_0002s10850.1	POPTR_0002s10850.1
Cluster-7410.69509	POPTR_0002s10860.5	POPTR_0002s10860.5
Cluster-7410.69348	POPTR_0002s10870.1	POPTR_0002s10870.1
Cluster-7410.115019	POPTR_0002s10880.1	POPTR_0002s10880.1
Cluster-7410.115019,Cluster-7410.74771,Cluster-7410.67517	POPTR_0002s10880.1	POPTR_0002s10880.1
Cluster-7410.74771,Cluster-7410.67517	POPTR_0002s10880.1	POPTR_0002s10880.1
Cluster-7410.107544	POPTR_0002s10970.1	POPTR_0002s10970.1
Cluster-7410.22327	POPTR_0002s10990.1	SHMT3
Cluster-7410.87173	POPTR_0002s11130.1	POPTR_0002s11130.1
Cluster-7410.45378,Cluster-7410.65690,Cluster-7410.45379	POPTR_0002s11250.1	TUA1
Cluster-7410.45379	POPTR_0002s11250.1	TUA1
Cluster-7410.45381,Cluster-7410.45379,Cluster-7410.45382	POPTR_0002s11250.1	TUA1
Cluster-7410.45381,Cluster-7410.45382	POPTR_0002s11250.1	TUA1
Cluster-7410.65690,Cluster-7410.45379	POPTR_0002s11250.1	TUA1
Cluster-7410.35284	POPTR_0002s11310.1	POPTR_0002s11310.1
Cluster-7410.90469	POPTR_0002s11320.1	POPTR_0002s11320.1
Cluster-30419.0	POPTR_0002s11400.1	POPTR_0002s11400.1
Cluster-7410.81774,Cluster-7410.65654,Cluster-7410.66722,Cluster-7410.27401	POPTR_0002s11490.1	POPTR_0002s11490.1
Cluster-7410.60949	POPTR_0002s11520.1	POPTR_0002s11520.1
Cluster-7410.60949,Cluster-7410.69503	POPTR_0002s11520.1	POPTR_0002s11520.1
Cluster-7410.69503	POPTR_0002s11520.1	POPTR_0002s11520.1
Cluster-7410.107561	POPTR_0002s12310.1	POPTR_0002s12310.1
Cluster-7410.44358	POPTR_0002s12380.1	POPTR_0002s12380.1
Cluster-7410.106239	POPTR_0002s12450.1	POPTR_0002s12450.1
Cluster-7410.97186	POPTR_0002s12500.1	POPTR_0002s12500.1
Cluster-7410.64353	POPTR_0002s12570.1	POPTR_0002s12570.1
Cluster-7410.64353,Cluster-7410.74243	POPTR_0002s12570.1	POPTR_0002s12570.1
Cluster-7410.32307	POPTR_0002s12710.1	POPTR_0002s12710.1
Cluster-7410.52308	POPTR_0002s12790.1	POPTR_0002s12790.1
Cluster-7410.88385	POPTR_0002s12900.1	POPTR_0002s12900.1
Cluster-7410.67398	POPTR_0002s13110.1	POPTR_0002s13110.1
Cluster-7410.61042	POPTR_0002s13220.1	CYP74A1
Cluster-7410.59833	POPTR_0002s13570.1	POPTR_0002s13570.1
Cluster-7410.97593	POPTR_0002s13650.1	POPTR_0002s13650.1
Cluster-7410.63688	POPTR_0002s14270.1	POPTR_0002s14270.1
Cluster-7410.30707	POPTR_0002s14720.1	POPTR_0002s14720.1
Cluster-7410.112380	POPTR_0002s14730.1	POPTR_0002s14730.1
Cluster-7410.96046,Cluster-7410.96047,Cluster-7410.112380,Cluster-7410.71344	POPTR_0002s14730.1	POPTR_0002s14730.1
Cluster-7410.96046,Cluster-7410.96047,Cluster-7410.71344	POPTR_0002s14730.1	POPTR_0002s14730.1
Cluster-25585.0	POPTR_0002s14740.1	EPSPS
Cluster-7410.35512	POPTR_0002s15240.1	POPTR_0002s15240.1
Cluster-7410.100951	POPTR_0002s15320.1	POPTR_0002s15320.1
Cluster-7410.44717	POPTR_0002s15320.1	POPTR_0002s15320.1
Cluster-7410.61718,Cluster-7410.100951,Cluster-7410.44717,Cluster-7410.61717	POPTR_0002s15320.1	POPTR_0002s15320.1
Cluster-7410.61718,Cluster-7410.44717,Cluster-7410.61717	POPTR_0002s15320.1	POPTR_0002s15320.1
Cluster-7410.41477	POPTR_0002s15370.1	POPTR_0002s15370.1
Cluster-7410.79254,Cluster-7410.79253	POPTR_0002s15390.1	POPTR_0002s15390.1
Cluster-7410.72551	POPTR_0002s15450.1	POPTR_0002s15450.1
Cluster-7410.76971	POPTR_0002s15510.1	POPTR_0002s15510.1
Cluster-7410.62660	POPTR_0002s15600.1	POPTR_0002s15600.1
Cluster-7410.91802,Cluster-7410.61681	POPTR_0002s15740.1	POPTR_0002s15740.1
Cluster-7410.19983	POPTR_0002s15790.1	POPTR_0002s15790.1
Cluster-7410.104988	POPTR_0002s15980.1	POPTR_0002s15980.1
Cluster-7410.48139	POPTR_0002s16220.1	POPTR_0002s16220.1
Cluster-7410.69428	POPTR_0002s16410.1	POPTR_0002s16410.1
Cluster-7410.82236	POPTR_0002s16440.1	POPTR_0002s16440.1
Cluster-7410.83287	POPTR_0002s16530.1	ACS2
Cluster-7410.123	POPTR_0002s16660.1	POPTR_0002s16660.1
Cluster-7410.49223	POPTR_0002s16850.1	POPTR_0002s16850.1
Cluster-7410.87553,Cluster-7410.108897	POPTR_0002s16880.1	POPTR_0002s16880.1
Cluster-7410.64278	POPTR_0002s16960.1	GH3-12
Cluster-7410.70983	POPTR_0002s17130.1	POPTR_0002s17130.1
Cluster-7410.35130	POPTR_0002s17200.2	POPTR_0002s17200.2
Cluster-7410.76534	POPTR_0002s17560.1	POPTR_0002s17560.1
Cluster-7410.94888	POPTR_0002s17840.1	POPTR_0002s17840.1
Cluster-40192.1	POPTR_0002s18000.1	POPTR_0002s18000.1
Cluster-7410.85989	POPTR_0002s18020.1	POPTR_0002s18020.1
Cluster-7410.85990,Cluster-7410.42262,Cluster-7410.95869,Cluster-7410.85989	POPTR_0002s18020.1	POPTR_0002s18020.1
Cluster-7410.85990,Cluster-7410.85989	POPTR_0002s18020.1	POPTR_0002s18020.1
Cluster-7410.106737	POPTR_0002s18470.1	POPTR_0002s18470.1
Cluster-24181.0	POPTR_0002s18730.1	POPTR_0002s18730.1
Cluster-7410.59686	POPTR_0002s18810.1	POPTR_0002s18810.1
Cluster-7410.64918	POPTR_0002s19060.1	POPTR_0002s19060.1
Cluster-7410.22703	POPTR_0002s19080.1	POPTR_0002s19080.1
Cluster-7410.80456	POPTR_0002s19170.1	POPTR_0002s19170.1
Cluster-7410.45592	POPTR_0002s19350.1	POPTR_0002s19350.1
Cluster-7410.55329	POPTR_0002s19470.1	POPTR_0002s19470.1
Cluster-7410.73034	POPTR_0002s19470.1	POPTR_0002s19470.1
Cluster-1686.0	POPTR_0002s19780.1	POPTR_0002s19780.1
Cluster-7410.74112	POPTR_0002s19900.1	POPTR_0002s19900.1
Cluster-7410.112592	POPTR_0002s19910.1	POPTR_0002s19910.1
Cluster-7410.34218	POPTR_0002s20340.1	SuS3
Cluster-7410.66821	POPTR_0002s20340.1	SuS3
Cluster-7410.66821,Cluster-7410.34218	POPTR_0002s20340.1	SuS3
Cluster-13139.0	POPTR_0002s20370.1	POPTR_0002s20370.1
Cluster-7410.41591	POPTR_0002s20450.1	POPTR_0002s20450.1
Cluster-7410.41642	POPTR_0002s20480.1	POPTR_0002s20480.1
Cluster-7410.66775	POPTR_0002s20550.1	POPTR_0002s20550.1
Cluster-7410.15840	POPTR_0002s20570.1	POPTR_0002s20570.1
Cluster-7410.75265	POPTR_0002s20720.1	POPTR_0002s20720.1
Cluster-39906.0,Cluster-7410.68839	POPTR_0002s20880.1	POPTR_0002s20880.1
Cluster-7410.26869	POPTR_0002s21290.1	POPTR_0002s21290.1
Cluster-7410.75519	POPTR_0002s21400.1	POPTR_0002s21400.1
Cluster-7410.63254,Cluster-7410.62427,Cluster-7410.68067	POPTR_0002s21490.1	POPTR_0002s21490.1
Cluster-7410.88354	POPTR_0002s21680.1	POPTR_0002s21680.1
Cluster-24789.0	POPTR_0002s22030.1	POPTR_0002s22030.1
Cluster-30209.0,Cluster-24789.0	POPTR_0002s22030.1	POPTR_0002s22030.1
Cluster-7410.52656,Cluster-7410.81354	POPTR_0002s22120.1	POPTR_0002s22120.1
Cluster-7410.12618,Cluster-7410.46071	POPTR_0002s22720.1	POPTR_0002s22720.1
Cluster-7410.52874	POPTR_0002s23490.1	POPTR_0002s23490.1
Cluster-7410.59811	POPTR_0002s23550.1	POPTR_0002s23550.1
Cluster-7410.29048	POPTR_0002s23800.1	POPTR_0002s23800.1
Cluster-7410.29048,Cluster-7410.85933	POPTR_0002s23800.1	POPTR_0002s23800.1
Cluster-7410.85933	POPTR_0002s23800.1	POPTR_0002s23800.1
Cluster-7410.100502,Cluster-42470.0	POPTR_0002s24020.1	POPTR_0002s24020.1
Cluster-7410.62885,Cluster-7410.62884	POPTR_0002s24100.1	POPTR_0002s24100.1
Cluster-7410.24909	POPTR_0002s24120.1	POPTR_0002s24120.1
Cluster-7410.26077,Cluster-7410.24909	POPTR_0002s24120.1	POPTR_0002s24120.1
Cluster-7410.100585,Cluster-7410.50713	POPTR_0002s24190.1	POPTR_0002s24190.1
Cluster-7410.50713	POPTR_0002s24190.1	POPTR_0002s24190.1
Cluster-7410.28472	POPTR_0002s24300.1	POPTR_0002s24300.1
Cluster-7410.76494	POPTR_0002s24310.1	POPTR_0002s24310.1
Cluster-7410.91201	POPTR_0002s24680.1	POPTR_0002s24680.1
Cluster-7410.62822	POPTR_0002s24910.1	POPTR_0002s24910.1
Cluster-7410.17516	POPTR_0002s25040.1	POPTR_0002s25040.1
Cluster-7410.69237	POPTR_0002s25080.1	POPTR_0002s25080.1
Cluster-7627.1	POPTR_0002s25120.1	POPTR_0002s25120.1
Cluster-7410.84877	POPTR_0002s25150.1	POPTR_0002s25150.1
Cluster-7410.84877,Cluster-7410.84878,Cluster-7410.84879	POPTR_0002s25150.1	POPTR_0002s25150.1
Cluster-7410.84879	POPTR_0002s25150.1	POPTR_0002s25150.1
Cluster-7410.46983	POPTR_0002s25200.1	POPTR_0002s25200.1
Cluster-7410.65403	POPTR_0002s25260.1	POPTR_0002s25260.1
Cluster-7410.74778	POPTR_0002s25290.1	POPTR_0002s25290.1
Cluster-7410.80431	POPTR_0002s25390.1	POPTR_0002s25390.1
Cluster-7410.34018	POPTR_0002s25410.1	POPTR_0002s25410.1
Cluster-7410.93856,Cluster-7410.34018	POPTR_0002s25410.1	POPTR_0002s25410.1
Cluster-7410.78478	POPTR_0002s25420.1	POPTR_0002s25420.1
Cluster-7410.39738	POPTR_0002s25580.1	POPTR_0002s25580.1
Cluster-7410.85342	POPTR_0002s25590.1	POPTR_0002s25590.1
Cluster-7410.17711	POPTR_0002s25610.1	POPTR_0002s25610.1
Cluster-7410.66057	POPTR_0002s25620.1	GSH-FDH1
Cluster-7410.68274	POPTR_0002s25720.1	POPTR_0002s25720.1
Cluster-7410.67422	POPTR_0002s25790.1	POPTR_0002s25790.1
Cluster-7410.40194	POPTR_0002s25800.1	POPTR_0002s25800.1
Cluster-14719.0	POPTR_0002s25810.1	POPTR_0002s25810.1
Cluster-7410.44680	POPTR_0002s25880.1	POPTR_0002s25880.1
Cluster-7410.74930	POPTR_0002s26240.1	POPTR_0002s26240.1
Cluster-7410.28099	POPTR_0002s26250.1	POPTR_0002s26250.1
Cluster-7410.71209	POPTR_0003s00810.1	POPTR_0003s00810.1
Cluster-31802.0	POPTR_0003s01070.1	POPTR_0003s01070.1
Cluster-7410.55197	POPTR_0003s01300.1	POPTR_0003s01300.1
Cluster-7410.96420	POPTR_0003s01450.1	Lhcb6-2
Cluster-7410.96419	POPTR_0003s01470.1	POPTR_0003s01470.1
Cluster-7410.55918	POPTR_0003s01740.1	POPTR_0003s01740.1
Cluster-7410.68165,Cluster-7410.68171,Cluster-7410.66442,Cluster-7410.68166,Cluster-7410.70714	POPTR_0003s02520.1	POPTR_0003s02520.1
Cluster-7410.68165,Cluster-7410.68171,Cluster-7410.66442,Cluster-7410.70714	POPTR_0003s02520.1	POPTR_0003s02520.1
Cluster-5356.0	POPTR_0003s02730.1	POPTR_0003s02730.1
Cluster-5391.0	POPTR_0003s02980.1	POPTR_0003s02980.1
Cluster-5391.0,Cluster-7410.42740	POPTR_0003s02980.1	POPTR_0003s02980.1
Cluster-7410.42740	POPTR_0003s02980.1	POPTR_0003s02980.1
Cluster-7410.122444	POPTR_0003s03130.1	POPTR_0003s03130.1
Cluster-7410.36225	POPTR_0003s03330.1	POPTR_0003s03330.1
Cluster-7410.118155	POPTR_0003s04010.1	ILL11
Cluster-7410.28742	POPTR_0003s04050.1	POPTR_0003s04050.1
Cluster-7410.17009	POPTR_0003s04650.1	POPTR_0003s04650.1
Cluster-7410.86995,Cluster-7410.112138	POPTR_0003s04980.1	POPTR_0003s04980.1
Cluster-7410.65671	POPTR_0003s05160.1	POPTR_0003s05160.1
Cluster-7410.24534	POPTR_0003s05270.1	POPTR_0003s05270.1
Cluster-7410.77076,Cluster-7410.40202	POPTR_0003s05500.1	POPTR_0003s05500.1
Cluster-7410.68942	POPTR_0003s05650.1	POPTR_0003s05650.1
Cluster-9019.0	POPTR_0003s05710.1	POPTR_0003s05710.1
Cluster-7410.53276,Cluster-7410.64142	POPTR_0003s05840.1	POPTR_0003s05840.1
Cluster-7410.79175	POPTR_0003s05900.1	POPTR_0003s05900.1
Cluster-7410.28908	POPTR_0003s06020.1	PSD2
Cluster-7410.28908,Cluster-7410.35485,Cluster-7410.35477	POPTR_0003s06020.1	PSD2
Cluster-7410.19048	POPTR_0003s06080.1	POPTR_0003s06080.1
Cluster-19826.0	POPTR_0003s06630.1	POPTR_0003s06630.1
Cluster-7410.87883	POPTR_0003s06700.1	POPTR_0003s06700.1
Cluster-7410.87886,Cluster-7410.87887	POPTR_0003s06720.1	POPTR_0003s06720.1
Cluster-7410.87887	POPTR_0003s06720.1	POPTR_0003s06720.1
Cluster-7410.33937	POPTR_0003s06990.1	POPTR_0003s06990.1
Cluster-7410.68110	POPTR_0003s06990.1	POPTR_0003s06990.1
Cluster-7410.16983	POPTR_0003s07040.1	POPTR_0003s07040.1
Cluster-7410.66732	POPTR_0003s07190.1	POPTR_0003s07190.1
Cluster-7410.102213	POPTR_0003s07690.1	POPTR_0003s07690.1
Cluster-7410.75235	POPTR_0003s07890.1	POPTR_0003s07890.1
Cluster-7410.74549	POPTR_0003s07930.1	VEF904
Cluster-7410.56997	POPTR_0003s08140.1	PtrEXLB1
Cluster-7410.8234,Cluster-7410.95826	POPTR_0003s08190.1	POPTR_0003s08190.1
Cluster-7410.24968,Cluster-7410.28417	POPTR_0003s08420.1	POPTR_0003s08420.1
Cluster-7410.103173	POPTR_0003s08520.1	POPTR_0003s08520.1
Cluster-7410.78435	POPTR_0003s08550.1	POPTR_0003s08550.1
Cluster-7410.1192	POPTR_0003s08600.1	PtpRR10
Cluster-7410.39093,Cluster-7410.39094	POPTR_0003s08670.1	POPTR_0003s08670.1
Cluster-7410.39094	POPTR_0003s08670.1	POPTR_0003s08670.1
Cluster-7410.105753	POPTR_0003s08700.1	POPTR_0003s08700.1
Cluster-7410.93690	POPTR_0003s08800.1	POPTR_0003s08800.1
Cluster-7410.98961	POPTR_0003s09120.1	POPTR_0003s09120.1
Cluster-7410.20638	POPTR_0003s09290.1	POPTR_0003s09290.1
Cluster-7410.101077,Cluster-7410.71843,Cluster-7410.71842,Cluster-7410.71844,Cluster-7410.22435	POPTR_0003s09330.1	POPTR_0003s09330.1
Cluster-7410.71842	POPTR_0003s09330.1	POPTR_0003s09330.1
Cluster-7410.71842,Cluster-7410.22435	POPTR_0003s09330.1	POPTR_0003s09330.1
Cluster-7410.88717	POPTR_0003s09350.1	POPTR_0003s09350.1
Cluster-7410.79456,Cluster-7410.79457	POPTR_0003s09400.1	POPTR_0003s09400.1
Cluster-7410.88201	POPTR_0003s09460.1	POPTR_0003s09460.1
Cluster-7410.92514	POPTR_0003s09490.1	POPTR_0003s09490.1
Cluster-7410.96302	POPTR_0003s09520.1	SKL
Cluster-7410.96303	POPTR_0003s09520.1	SKL
Cluster-7410.54015,Cluster-7410.61535,Cluster-7410.29558,Cluster-7410.72630	POPTR_0003s09830.1	POPTR_0003s09830.1
Cluster-7410.61535,Cluster-7410.29558,Cluster-7410.72630	POPTR_0003s09830.1	POPTR_0003s09830.1
Cluster-7410.72630	POPTR_0003s09830.1	POPTR_0003s09830.1
Cluster-7410.96876	POPTR_0003s09870.1	POPTR_0003s09870.1
Cluster-7410.114975	POPTR_0003s09920.1	POPTR_0003s09920.1
Cluster-7410.5465	POPTR_0003s10040.1	POPTR_0003s10040.1
Cluster-7410.59291,Cluster-7410.83291	POPTR_0003s10110.1	POPTR_0003s10110.1
Cluster-7410.58962,Cluster-7410.58961,Cluster-7410.62213,Cluster-7410.62214,Cluster-7410.62215	POPTR_0003s10300.1	POPTR_0003s10300.1
Cluster-7410.62213,Cluster-7410.62214,Cluster-7410.62215,Cluster-7410.54016,Cluster-7410.58962,Cluster-7410.58961	POPTR_0003s10300.1	POPTR_0003s10300.1
Cluster-7410.91681,Cluster-7410.62213,Cluster-7410.76026,Cluster-7410.62215,Cluster-7410.54016,Cluster-7410.58962,Cluster-7410.58961,Cluster-7410.62214	POPTR_0003s10300.1	POPTR_0003s10300.1
Cluster-7410.40285	POPTR_0003s10400.1	POPTR_0003s10400.1
Cluster-7410.58939	POPTR_0003s10540.1	POPTR_0003s10540.1
Cluster-6450.2,Cluster-6450.0,Cluster-6450.1	POPTR_0003s10790.1	CPE902
Cluster-7410.64747	POPTR_0003s11030.1	POPTR_0003s11030.1
Cluster-7410.67707	POPTR_0003s11030.1	POPTR_0003s11030.1
Cluster-7410.67707,Cluster-7410.64747	POPTR_0003s11030.1	POPTR_0003s11030.1
Cluster-7410.105624	POPTR_0003s11080.1	POPTR_0003s11080.1
Cluster-7410.97790	POPTR_0003s11210.1	POPTR_0003s11210.1
Cluster-7410.54303,Cluster-7410.72932,Cluster-7410.72933,Cluster-7410.69431,Cluster-7410.73181,Cluster-7410.68611,Cluster-7410.68614	POPTR_0003s11300.1	POPTR_0003s11300.1
Cluster-7410.69431,Cluster-7410.54303,Cluster-7410.68611,Cluster-7410.68614	POPTR_0003s11300.1	POPTR_0003s11300.1
Cluster-7410.85678	POPTR_0003s11660.1	POPTR_0003s11660.1
Cluster-7410.94523	POPTR_0003s11820.1	POPTR_0003s11820.1
Cluster-7410.43846	POPTR_0003s11950.1	POPTR_0003s11950.1
Cluster-7410.45781	POPTR_0003s12040.1	POPTR_0003s12040.1
Cluster-7410.59970	POPTR_0003s12380.1	POPTR_0003s12380.1
Cluster-7410.35501	POPTR_0003s12540.1	TUB4
Cluster-7410.101495	POPTR_0003s12570.1	POPTR_0003s12570.1
Cluster-7410.2302,Cluster-7410.101495	POPTR_0003s12570.1	POPTR_0003s12570.1
Cluster-7410.60585	POPTR_0003s12590.1	POPTR_0003s12590.1
Cluster-7410.64703	POPTR_0003s12620.1	PtrcGpx3_2
Cluster-7410.58742	POPTR_0003s12700.1	POPTR_0003s12700.1
Cluster-7410.68260	POPTR_0003s12920.1	CYP86A21
Cluster-7410.83286,Cluster-7410.83285	POPTR_0003s13220.1	ACS7
Cluster-7410.59383	POPTR_0003s13230.1	POPTR_0003s13230.1
Cluster-7410.105246	POPTR_0003s13250.1	POPTR_0003s13250.1
Cluster-7410.119993	POPTR_0003s13310.1	POPTR_0003s13310.1
Cluster-7410.87211,Cluster-7410.119993,Cluster-7410.87209,Cluster-7410.77482,Cluster-7410.77480	POPTR_0003s13310.1	POPTR_0003s13310.1
Cluster-7410.87211,Cluster-7410.87210,Cluster-7410.87209	POPTR_0003s13310.1	POPTR_0003s13310.1
Cluster-7410.28767	POPTR_0003s13470.1	POPTR_0003s13470.1
Cluster-7410.65430	POPTR_0003s13540.1	POPTR_0003s13540.1
Cluster-7410.40645	POPTR_0003s13830.1	POPTR_0003s13830.1
Cluster-7410.77492	POPTR_0003s13950.1	POPTR_0003s13950.1
Cluster-7410.77492,Cluster-7410.55255	POPTR_0003s13950.1	POPTR_0003s13950.1
Cluster-7410.8630	POPTR_0003s14190.1	POPTR_0003s14190.1
Cluster-7410.56132	POPTR_0003s14270.1	POPTR_0003s14270.1
Cluster-7410.36250	POPTR_0003s14360.1	POPTR_0003s14360.1
Cluster-7410.85245	POPTR_0003s14400.1	POPTR_0003s14400.1
Cluster-7410.4220	POPTR_0003s14540.1	POPTR_0003s14540.1
Cluster-7410.34583,Cluster-7410.121106	POPTR_0003s14550.1	POPTR_0003s14550.1
Cluster-7410.49580	POPTR_0003s14550.1	POPTR_0003s14550.1
Cluster-7410.67363	POPTR_0003s15370.1	POPTR_0003s15370.1
Cluster-7410.10108	POPTR_0003s15650.1	POPTR_0003s15650.1
Cluster-7410.35776	POPTR_0003s15740.1	POPTR_0003s15740.1
Cluster-7410.55485	POPTR_0003s15950.1	POPTR_0003s15950.1
Cluster-7410.87648	POPTR_0003s16080.1	POPTR_0003s16080.1
Cluster-7410.87648,Cluster-7410.87649	POPTR_0003s16080.1	POPTR_0003s16080.1
Cluster-7410.23126	POPTR_0003s16290.1	POPTR_0003s16290.1
Cluster-7410.44164,Cluster-7410.63027	POPTR_0003s16530.1	POPTR_0003s16530.1
Cluster-7410.64715,Cluster-7410.66367	POPTR_0003s16950.2	PHK4
Cluster-7410.66367	POPTR_0003s16950.2	PHK4
Cluster-7410.107639	POPTR_0003s17030.1	POPTR_0003s17030.1
Cluster-7410.41122	POPTR_0003s17170.1	POPTR_0003s17170.1
Cluster-7410.58303	POPTR_0003s17180.1	POPTR_0003s17180.1
Cluster-7410.78479	POPTR_0003s17250.1	POPTR_0003s17250.1
Cluster-7410.114905,Cluster-2452.0	POPTR_0003s17460.1	POPTR_0003s17460.1
Cluster-7410.72574	POPTR_0003s17650.1	POPTR_0003s17650.1
Cluster-7410.43416	POPTR_0003s17840.1	POPTR_0003s17840.1
Cluster-7410.66133	POPTR_0003s17850.1	POPTR_0003s17850.1
Cluster-7410.62941	POPTR_0003s17980.1	CCR7
Cluster-7410.62941,Cluster-7410.62943	POPTR_0003s17980.1	CCR7
Cluster-7410.59227	POPTR_0003s18190.1	POPTR_0003s18190.1
Cluster-7410.17968	POPTR_0003s18210.1	POPTR_0003s18210.1
Cluster-7410.114443	POPTR_0003s18350.1	POPTR_0003s18350.1
Cluster-7410.65011	POPTR_0003s18380.1	POPTR_0003s18380.1
Cluster-7410.118880	POPTR_0003s18830.1	POPTR_0003s18830.1
Cluster-7410.2218	POPTR_0003s19430.1	POPTR_0003s19430.1
Cluster-7410.108024	POPTR_0003s19540.1	POPTR_0003s19540.1
Cluster-7410.93835	POPTR_0003s19570.1	POPTR_0003s19570.1
Cluster-7410.29703	POPTR_0003s19630.1	NRPD903
Cluster-7410.29703,Cluster-7410.70756,Cluster-7410.28539	POPTR_0003s19630.1	NRPD903
Cluster-7410.97840	POPTR_0003s20680.1	POPTR_0003s20680.1
Cluster-7410.69787,Cluster-7410.69225	POPTR_0003s20870.1	POPTR_0003s20870.1
Cluster-7410.45660	POPTR_0003s20890.1	POPTR_0003s20890.1
Cluster-7410.52825	POPTR_0003s21330.1	POPTR_0003s21330.1
Cluster-7410.64485	POPTR_0003s21340.1	POPTR_0003s21340.1
Cluster-7410.64486,Cluster-7410.64485	POPTR_0003s21340.1	POPTR_0003s21340.1
Cluster-7410.71386,Cluster-7410.61456,Cluster-7410.71207,Cluster-7410.58549	POPTR_0003s21690.1	POPTR_0003s21690.1
Cluster-7410.13767	POPTR_0003s22110.1	POPTR_0003s22110.1
Cluster-7410.1532,Cluster-7410.13767	POPTR_0003s22110.1	POPTR_0003s22110.1
Cluster-7410.76991	POPTR_0004s00240.1	POPTR_0004s00240.1
Cluster-7410.72164	POPTR_0004s00280.1	POPTR_0004s00280.1
Cluster-7410.100780	POPTR_0004s00290.1	POPTR_0004s00290.1
Cluster-233.0	POPTR_0004s00340.1	POPTR_0004s00340.1
Cluster-7410.7979	POPTR_0004s00460.1	ACO6
Cluster-7410.7979,Cluster-7410.60090	POPTR_0004s00460.1	ACO6
Cluster-7410.61053,Cluster-7410.84000	POPTR_0004s01320.1	POPTR_0004s01320.1
Cluster-7410.84000	POPTR_0004s01320.1	POPTR_0004s01320.1
Cluster-7410.79468	POPTR_0004s01410.1	POPTR_0004s01410.1
Cluster-35595.0	POPTR_0004s01470.1	POPTR_0004s01470.1
Cluster-7410.73019,Cluster-35595.0,Cluster-7410.82215	POPTR_0004s01470.1	POPTR_0004s01470.1
Cluster-7410.73019,Cluster-7410.82215	POPTR_0004s01470.1	POPTR_0004s01470.1
Cluster-7410.82663	POPTR_0004s01470.1	POPTR_0004s01470.1
Cluster-7410.82663,Cluster-7410.73019,Cluster-7410.73008,Cluster-7410.82215	POPTR_0004s01470.1	POPTR_0004s01470.1
Cluster-7410.67713	POPTR_0004s01510.1	PO1
Cluster-7410.67715,Cluster-7410.67713	POPTR_0004s01510.1	PO1
Cluster-7410.106261	POPTR_0004s01970.1	POPTR_0004s01970.1
Cluster-7410.66616	POPTR_0004s02080.1	POPTR_0004s02080.1
Cluster-7410.96817	POPTR_0004s03030.1	ANR/BAN1
Cluster-7410.71454	POPTR_0004s03160.1	POPTR_0004s03160.1
Cluster-7410.82741	POPTR_0004s03180.1	PtrcCXXS1
Cluster-7410.82741,Cluster-7410.96449	POPTR_0004s03180.1	PtrcCXXS1
Cluster-7410.96449	POPTR_0004s03180.1	PtrcCXXS1
Cluster-7410.116166	POPTR_0004s03220.1	POPTR_0004s03220.1
Cluster-7410.107243	POPTR_0004s03320.1	POPTR_0004s03320.1
Cluster-7410.63877	POPTR_0004s03330.1	POPTR_0004s03330.1
Cluster-7410.68568,Cluster-7410.68569,Cluster-7410.85749,Cluster-7410.68572	POPTR_0004s03400.1	FBL5
Cluster-7410.65433	POPTR_0004s03550.1	POPTR_0004s03550.1
Cluster-7410.22129	POPTR_0004s03950.1	POPTR_0004s03950.1
Cluster-7410.70496	POPTR_0004s04100.1	POPTR_0004s04100.1
Cluster-7410.117139,Cluster-7410.117138	POPTR_0004s04200.1	POPTR_0004s04200.1
Cluster-7410.98559,Cluster-7410.34389	POPTR_0004s04320.1	POPTR_0004s04320.1
Cluster-7410.68804	POPTR_0004s04550.1	POPTR_0004s04550.1
Cluster-7410.79910	POPTR_0004s04670.1	POPTR_0004s04670.1
Cluster-7410.79912,Cluster-7410.79910,Cluster-7410.66278	POPTR_0004s04670.1	POPTR_0004s04670.1
Cluster-7410.76974	POPTR_0004s04730.1	POPTR_0004s04730.1
Cluster-7410.14027	POPTR_0004s05120.1	POPTR_0004s05120.1
Cluster-7410.7819	POPTR_0004s05420.1	POPTR_0004s05420.1
Cluster-7410.51191	POPTR_0004s05600.1	POPTR_0004s05600.1
Cluster-7410.12212	POPTR_0004s05960.1	POPTR_0004s05960.1
Cluster-7410.26048	POPTR_0004s06280.1	POPTR_0004s06280.1
Cluster-7410.46924	POPTR_0004s06380.1	GA2ox3
Cluster-7410.55911,Cluster-7410.59972	POPTR_0004s06400.1	POPTR_0004s06400.1
Cluster-7410.59972	POPTR_0004s06400.1	POPTR_0004s06400.1
Cluster-7410.63092	POPTR_0004s06400.1	POPTR_0004s06400.1
Cluster-7410.67619	POPTR_0004s07040.1	POPTR_0004s07040.1
Cluster-7410.77970	POPTR_0004s07190.1	POPTR_0004s07190.1
Cluster-7410.61542	POPTR_0004s07320.1	POPTR_0004s07320.1
Cluster-7410.45811	POPTR_0004s07630.1	POPTR_0004s07630.1
Cluster-7410.70940,Cluster-7410.70947	POPTR_0004s07790.1	POPTR_0004s07790.1
Cluster-7410.38976	POPTR_0004s07890.1	POPTR_0004s07890.1
Cluster-7410.70077	POPTR_0004s08380.1	POPTR_0004s08380.1
Cluster-7410.46309	POPTR_0004s08390.1	CPG901
Cluster-7410.86513	POPTR_0004s08540.1	POPTR_0004s08540.1
Cluster-7410.65642	POPTR_0004s08820.1	POPTR_0004s08820.1
Cluster-7410.12049	POPTR_0004s08970.1	POPTR_0004s08970.1
Cluster-7410.100543	POPTR_0004s09450.1	POPTR_0004s09450.1
Cluster-7410.49187	POPTR_0004s09700.1	POPTR_0004s09700.1
Cluster-7410.84495	POPTR_0004s09820.1	POPTR_0004s09820.1
Cluster-7410.86466	POPTR_0004s09830.1	POPTR_0004s09830.1
Cluster-7410.113264	POPTR_0004s09860.1	POPTR_0004s09860.1
Cluster-7410.102505	POPTR_0004s10240.1	POPTR_0004s10240.1
Cluster-7410.102505,Cluster-7410.17336	POPTR_0004s10240.1	POPTR_0004s10240.1
Cluster-7410.62285	POPTR_0004s10240.1	POPTR_0004s10240.1
Cluster-7410.62285,Cluster-7410.102505	POPTR_0004s10240.1	POPTR_0004s10240.1
Cluster-7410.62285,Cluster-7410.102505,Cluster-7410.17336	POPTR_0004s10240.1	POPTR_0004s10240.1
Cluster-7410.25248	POPTR_0004s10280.1	POPTR_0004s10280.1
Cluster-7410.72143	POPTR_0004s10390.1	HAC903
Cluster-7410.66675	POPTR_0004s10500.1	POPTR_0004s10500.1
Cluster-7410.10394	POPTR_0004s10540.1	POPTR_0004s10540.1
Cluster-7410.10394,Cluster-4137.0	POPTR_0004s10540.1	POPTR_0004s10540.1
Cluster-36716.0	POPTR_0004s10610.1	POPTR_0004s10610.1
Cluster-7410.67017	POPTR_0004s10660.1	POPTR_0004s10660.1
Cluster-7410.77685,Cluster-7410.77684	POPTR_0004s11110.1	POPTR_0004s11110.1
Cluster-7410.90091	POPTR_0004s11180.1	POPTR_0004s11180.1
Cluster-7410.72976,Cluster-7410.72977	POPTR_0004s11680.1	POPTR_0004s11680.1
Cluster-7410.72979	POPTR_0004s11680.1	POPTR_0004s11680.1
Cluster-7410.85307,Cluster-7410.85308	POPTR_0004s11780.1	POPTR_0004s11780.1
Cluster-7410.75762	POPTR_0004s11800.1	POPTR_0004s11800.1
Cluster-7410.73967	POPTR_0004s12090.1	POPTR_0004s12090.1
Cluster-7410.76756	POPTR_0004s12240.1	POPTR_0004s12240.1
Cluster-7410.76755	POPTR_0004s12250.1	POPTR_0004s12250.1
Cluster-7410.81018	POPTR_0004s12260.1	POPTR_0004s12260.1
Cluster-7410.67863	POPTR_0004s13480.1	POPTR_0004s13480.1
Cluster-7410.51986	POPTR_0004s13490.1	POPTR_0004s13490.1
Cluster-7410.87162,Cluster-7410.88444	POPTR_0004s13500.1	POPTR_0004s13500.1
Cluster-7410.88444	POPTR_0004s13500.1	POPTR_0004s13500.1
Cluster-7410.61019	POPTR_0004s13640.1	POPTR_0004s13640.1
Cluster-34234.0	POPTR_0004s13660.1	POPTR_0004s13660.1
Cluster-7410.66833	POPTR_0004s14020.1	POPTR_0004s14020.1
Cluster-7410.81117	POPTR_0004s14080.1	PtrCDKA-1
Cluster-7410.102451	POPTR_0004s14610.1	POPTR_0004s14610.1
Cluster-7410.57140	POPTR_0004s14860.2	POPTR_0004s14860.2
Cluster-7410.41165	POPTR_0004s15540.1	POPTR_0004s15540.1
Cluster-7410.22615	POPTR_0004s15880.1	POPTR_0004s15880.1
Cluster-7410.62256	POPTR_0004s16010.1	POPTR_0004s16010.1
Cluster-7410.58106	POPTR_0004s16090.1	POPTR_0004s16090.1
Cluster-7410.107196	POPTR_0004s16130.1	POPTR_0004s16130.1
Cluster-7410.71392	POPTR_0004s16260.1	POPTR_0004s16260.1
Cluster-7410.68407	POPTR_0004s16290.1	POPTR_0004s16290.1
Cluster-7410.50724	POPTR_0004s16450.1	POPTR_0004s16450.1
Cluster-7410.104188,Cluster-7410.104187	POPTR_0004s16470.2	DHFR-TS-1
Cluster-7410.104188,Cluster-7410.104187,Cluster-7410.11880	POPTR_0004s16470.2	DHFR-TS-1
Cluster-7410.104188,Cluster-7410.11880	POPTR_0004s16470.2	DHFR-TS-1
Cluster-7410.96277	POPTR_0004s16700.1	EBP905
Cluster-7410.15511	POPTR_0004s16820.1	POPTR_0004s16820.1
Cluster-7410.102760	POPTR_0004s16880.1	POPTR_0004s16880.1
Cluster-40334.0	POPTR_0004s16970.1	POPTR_0004s16970.1
Cluster-7410.117587	POPTR_0004s17010.1	POPTR_0004s17010.1
Cluster-7410.66400	POPTR_0004s17020.1	POPTR_0004s17020.1
Cluster-7410.56282	POPTR_0004s17530.1	POPTR_0004s17530.1
Cluster-7410.86646	POPTR_0004s17950.1	POPTR_0004s17950.1
Cluster-7410.86647,Cluster-7410.86646	POPTR_0004s17950.1	POPTR_0004s17950.1
Cluster-7410.65181	POPTR_0004s18090.1	POPTR_0004s18090.1
Cluster-7410.65181,Cluster-7410.98544	POPTR_0004s18090.1	POPTR_0004s18090.1
Cluster-7410.65181,Cluster-7410.98544,Cluster-7410.95215	POPTR_0004s18090.1	POPTR_0004s18090.1
Cluster-7410.98544	POPTR_0004s18090.1	POPTR_0004s18090.1
Cluster-7410.98544,Cluster-7410.95215	POPTR_0004s18090.1	POPTR_0004s18090.1
Cluster-7410.82917	POPTR_0004s18250.1	POPTR_0004s18250.1
Cluster-7410.55901	POPTR_0004s18420.1	POPTR_0004s18420.1
Cluster-7410.95427	POPTR_0004s18610.1	POPTR_0004s18610.1
Cluster-7410.98937	POPTR_0004s18730.1	POPTR_0004s18730.1
Cluster-7410.91772	POPTR_0004s18790.1	PtrLHT8
Cluster-7410.75448	POPTR_0004s19340.1	POPTR_0004s19340.1
Cluster-7410.121245	POPTR_0004s19550.1	POPTR_0004s19550.1
Cluster-7410.119246	POPTR_0004s19680.1	POPTR_0004s19680.1
Cluster-7410.87273,Cluster-7410.87272	POPTR_0004s19740.1	POPTR_0004s19740.1
Cluster-7410.43218	POPTR_0004s20020.1	HDT902
Cluster-7410.77355,Cluster-7410.61818	POPTR_0004s20090.1	POPTR_0004s20090.1
Cluster-7410.65451,Cluster-7410.68132	POPTR_0004s20100.1	POPTR_0004s20100.1
Cluster-7410.68132	POPTR_0004s20100.1	POPTR_0004s20100.1
Cluster-7410.39361,Cluster-7410.77442	POPTR_0004s20120.1	POPTR_0004s20120.1
Cluster-7410.104511	POPTR_0004s20140.1	POPTR_0004s20140.1
Cluster-27265.2	POPTR_0004s20640.1	POPTR_0004s20640.1
Cluster-7410.114177	POPTR_0004s20800.1	POPTR_0004s20800.1
Cluster-7410.50512	POPTR_0004s20810.1	POPTR_0004s20810.1
Cluster-7410.4938	POPTR_0004s20960.1	POPTR_0004s20960.1
Cluster-7410.64566	POPTR_0004s21830.1	POPTR_0004s21830.1
Cluster-7410.98219,Cluster-7410.98217	POPTR_0004s21960.1	POPTR_0004s21960.1
Cluster-7410.80273	POPTR_0004s22240.1	POPTR_0004s22240.1
Cluster-7410.59966	POPTR_0004s22400.1	POPTR_0004s22400.1
Cluster-7410.31554	POPTR_0004s22620.1	POPTR_0004s22620.1
Cluster-27503.0	POPTR_0004s22660.1	POPTR_0004s22660.1
Cluster-40041.0	POPTR_0004s22670.1	POPTR_0004s22670.1
Cluster-7410.119198	POPTR_0004s22770.1	POPTR_0004s22770.1
Cluster-7410.77217	POPTR_0004s23080.1	POPTR_0004s23080.1
Cluster-7410.67790	POPTR_0004s23460.1	POPTR_0004s23460.1
Cluster-7410.73973	POPTR_0004s23520.1	POPTR_0004s23520.1
Cluster-7410.85885	POPTR_0004s23580.1	POPTR_0004s23580.1
Cluster-7410.5667	POPTR_0004s23890.1	MMT
Cluster-18584.0	POPTR_0004s24140.1	POPTR_0004s24140.1
Cluster-7410.38801	POPTR_0004s24310.1	POPTR_0004s24310.1
Cluster-7410.74494	POPTR_0004s24330.1	POPTR_0004s24330.1
Cluster-7410.117242,Cluster-7410.27420	POPTR_0004s24490.1	N21L3
Cluster-7410.117242,Cluster-7410.27420,Cluster-7410.57354	POPTR_0004s24490.1	N21L3
Cluster-7410.43063,Cluster-7410.62542,Cluster-7410.62543	POPTR_0005s00200.1	POPTR_0005s00200.1
Cluster-7410.62542,Cluster-7410.62543	POPTR_0005s00200.1	POPTR_0005s00200.1
Cluster-7410.62543	POPTR_0005s00200.1	POPTR_0005s00200.1
Cluster-7410.62547	POPTR_0005s00240.1	POPTR_0005s00240.1
Cluster-7410.90772	POPTR_0005s00300.1	POPTR_0005s00300.1
Cluster-7410.66109,Cluster-7410.65988,Cluster-7410.62458	POPTR_0005s00850.1	GolS3
Cluster-7410.66318	POPTR_0005s00850.1	GolS3
Cluster-7410.66318,Cluster-7410.66109	POPTR_0005s00850.1	GolS3
Cluster-7410.59839	POPTR_0005s01430.1	POPTR_0005s01430.1
Cluster-7410.98027	POPTR_0005s01470.1	POPTR_0005s01470.1
Cluster-7410.100479	POPTR_0005s02010.1	POPTR_0005s02010.1
Cluster-4956.0	POPTR_0005s02240.1	POPTR_0005s02240.1
Cluster-7410.67568	POPTR_0005s02470.1	POPTR_0005s02470.1
Cluster-7410.95715	POPTR_0005s04120.1	POPTR_0005s04120.1
Cluster-14174.0	POPTR_0005s04190.1	POPTR_0005s04190.1
Cluster-7410.60353	POPTR_0005s04210.1	POPTR_0005s04210.1
Cluster-7410.60354	POPTR_0005s04210.1	POPTR_0005s04210.1
Cluster-7410.60354,Cluster-7410.60353	POPTR_0005s04210.1	POPTR_0005s04210.1
Cluster-7410.63660	POPTR_0005s04590.1	POPTR_0005s04590.1
Cluster-7410.63660,Cluster-7410.70044	POPTR_0005s04590.1	POPTR_0005s04590.1
Cluster-7410.72059	POPTR_0005s04630.1	POPTR_0005s04630.1
Cluster-7410.72059,Cluster-7410.72065	POPTR_0005s04630.1	POPTR_0005s04630.1
Cluster-26037.0	POPTR_0005s04660.1	POPTR_0005s04660.1
Cluster-7410.52966	POPTR_0005s04660.1	POPTR_0005s04660.1
Cluster-7410.38757	POPTR_0005s05020.1	POPTR_0005s05020.1
Cluster-7410.62690	POPTR_0005s05040.1	POPTR_0005s05040.1
Cluster-7410.65528	POPTR_0005s05070.1	POPTR_0005s05070.1
Cluster-7410.32405	POPTR_0005s05080.1	POPTR_0005s05080.1
Cluster-7410.73635	POPTR_0005s05220.1	POPTR_0005s05220.1
Cluster-7410.41288	POPTR_0005s06130.1	POPTR_0005s06130.1
Cluster-7410.66523	POPTR_0005s06140.1	POPTR_0005s06140.1
Cluster-7410.66738	POPTR_0005s06160.1	POPTR_0005s06160.1
Cluster-7410.113297	POPTR_0005s06500.1	POPTR_0005s06500.1
Cluster-15096.0	POPTR_0005s07090.1	POPTR_0005s07090.1
Cluster-7410.62839,Cluster-7410.57630	POPTR_0005s07660.1	POPTR_0005s07660.1
Cluster-7410.54441	POPTR_0005s07780.1	POPTR_0005s07780.1
Cluster-7410.50258	POPTR_0005s07810.1	POPTR_0005s07810.1
Cluster-7410.83756	POPTR_0005s08050.1	POPTR_0005s08050.1
Cluster-7410.50284	POPTR_0005s08410.1	POPTR_0005s08410.1
Cluster-7410.52904	POPTR_0005s08610.1	Lil5_1
Cluster-7410.33807	POPTR_0005s09370.1	POPTR_0005s09370.1
Cluster-7410.48078	POPTR_0005s09810.1	POPTR_0005s09810.1
Cluster-7410.51346	POPTR_0005s09820.1	POPTR_0005s09820.1
Cluster-7410.66913	POPTR_0005s10090.1	POPTR_0005s10090.1
Cluster-7410.64169,Cluster-7410.66434	POPTR_0005s10340.1	CAT2
Cluster-7410.66434	POPTR_0005s10340.1	CAT2
Cluster-7410.93091	POPTR_0005s10460.1	POPTR_0005s10460.1
Cluster-7410.47881	POPTR_0005s10860.1	POPTR_0005s10860.1
Cluster-7410.66739	POPTR_0005s10990.1	POPTR_0005s10990.1
Cluster-7410.66613	POPTR_0005s11190.1	POPTR_0005s11190.1
Cluster-7410.66613,Cluster-7410.38283	POPTR_0005s11190.1	POPTR_0005s11190.1
Cluster-7410.96503	POPTR_0005s11260.1	POPTR_0005s11260.1
Cluster-7410.35156,Cluster-7410.35155,Cluster-7410.87799	POPTR_0005s11280.1	POPTR_0005s11280.1
Cluster-7410.87801	POPTR_0005s11280.1	POPTR_0005s11280.1
Cluster-7410.85241	POPTR_0005s11310.1	POPTR_0005s11310.1
Cluster-7410.85241,Cluster-7410.85242	POPTR_0005s11310.1	POPTR_0005s11310.1
Cluster-7410.13970	POPTR_0005s11420.1	POPTR_0005s11420.1
Cluster-7410.91549	POPTR_0005s11520.1	POPTR_0005s11520.1
Cluster-7410.72594	POPTR_0005s11560.1	CPK18
Cluster-7410.72594,Cluster-7410.56953	POPTR_0005s11560.1	CPK18
Cluster-7410.12465	POPTR_0005s11610.1	F3H3
Cluster-7410.61777	POPTR_0005s11920.1	POPTR_0005s11920.1
Cluster-42634.0,Cluster-7410.64934	POPTR_0005s11950.1	POPTR_0005s11950.1
Cluster-7410.64934	POPTR_0005s11950.1	POPTR_0005s11950.1
Cluster-7410.45265	POPTR_0005s12000.1	MADS3
Cluster-7410.71693	POPTR_0005s12140.1	POPTR_0005s12140.1
Cluster-7410.64516	POPTR_0005s12250.1	POPTR_0005s12250.1
Cluster-7410.34567	POPTR_0005s12860.1	POPTR_0005s12860.1
Cluster-7410.34567,Cluster-7410.49606	POPTR_0005s12860.1	POPTR_0005s12860.1
Cluster-9698.0	POPTR_0005s12930.1	POPTR_0005s12930.1
Cluster-7410.53207	POPTR_0005s13860.1	POPTR_0005s13860.1
Cluster-27787.0	POPTR_0005s14280.5	POPTR_0005s14280.5
Cluster-7410.82607,Cluster-7410.76137	POPTR_0005s14430.1	POPTR_0005s14430.1
Cluster-7410.77635	POPTR_0005s14540.1	GRAS87
Cluster-7410.81592,Cluster-7410.81594	POPTR_0005s15200.1	POPTR_0005s15200.1
Cluster-7410.81594,Cluster-7410.98511	POPTR_0005s15200.1	POPTR_0005s15200.1
Cluster-7410.29866	POPTR_0005s15560.1	POPTR_0005s15560.1
Cluster-35000.0	POPTR_0005s15660.1	POPTR_0005s15660.1
Cluster-35000.0,Cluster-7410.68174	POPTR_0005s15660.1	POPTR_0005s15660.1
Cluster-34854.0	POPTR_0005s15730.1	POPTR_0005s15730.1
Cluster-7410.84411	POPTR_0005s15970.1	POPTR_0005s15970.1
Cluster-7410.33808	POPTR_0005s16140.1	POPTR_0005s16140.1
Cluster-7410.105366	POPTR_0005s16160.1	POPTR_0005s16160.1
Cluster-7410.103536	POPTR_0005s16180.1	POPTR_0005s16180.1
Cluster-7410.35199,Cluster-7410.103536	POPTR_0005s16180.1	POPTR_0005s16180.1
Cluster-7410.80154	POPTR_0005s16210.1	POPTR_0005s16210.1
Cluster-7410.89947	POPTR_0005s16360.1	POPTR_0005s16360.1
Cluster-7410.85962,Cluster-7410.95532	POPTR_0005s16540.1	POPTR_0005s16540.1
Cluster-7410.95532	POPTR_0005s16540.1	POPTR_0005s16540.1
Cluster-7410.95533	POPTR_0005s16540.1	POPTR_0005s16540.1
Cluster-7410.95533,Cluster-7410.95532	POPTR_0005s16540.1	POPTR_0005s16540.1
Cluster-7410.106712,Cluster-7410.12265,Cluster-7410.100562	POPTR_0005s16590.1	POPTR_0005s16590.1
Cluster-7410.27744,Cluster-7410.106713,Cluster-7410.106712,Cluster-7410.100562,Cluster-7410.18051,Cluster-7410.12265	POPTR_0005s16590.1	POPTR_0005s16590.1
Cluster-7410.102116,Cluster-7410.102119	POPTR_0005s16610.1	POPTR_0005s16610.1
Cluster-7410.102116,Cluster-7410.102119,Cluster-7410.102118	POPTR_0005s16610.1	POPTR_0005s16610.1
Cluster-7410.102119,Cluster-7410.102118	POPTR_0005s16610.1	POPTR_0005s16610.1
Cluster-7410.66586	POPTR_0005s17100.1	POPTR_0005s17100.1
Cluster-7410.65335,Cluster-7410.31862	POPTR_0005s17200.1	POPTR_0005s17200.1
Cluster-7410.101878	POPTR_0005s17270.1	DHS4
Cluster-7410.55863	POPTR_0005s17300.1	POPTR_0005s17300.1
Cluster-7410.69476	POPTR_0005s17330.1	POPTR_0005s17330.1
Cluster-7410.77372,Cluster-7410.49655	POPTR_0005s17350.1	POPTR_0005s17350.1
Cluster-7410.47389	POPTR_0005s17450.1	POPTR_0005s17450.1
Cluster-7410.102072,Cluster-7410.102071	POPTR_0005s17550.1	POPTR_0005s17550.1
Cluster-7410.69577	POPTR_0005s17670.1	POPTR_0005s17670.1
Cluster-20174.0	POPTR_0005s18570.1	POPTR_0005s18570.1
Cluster-7410.84092,Cluster-37901.0	POPTR_0005s18880.1	POPTR_0005s18880.1
Cluster-7410.84092,Cluster-7410.17571,Cluster-37901.0	POPTR_0005s18880.1	POPTR_0005s18880.1
Cluster-7410.75536	POPTR_0005s19370.1	POPTR_0005s19370.1
Cluster-7410.93230	POPTR_0005s20050.1	POPTR_0005s20050.1
Cluster-7410.96621	POPTR_0005s20060.1	POPTR_0005s20060.1
Cluster-7410.110820	POPTR_0005s20150.1	POPTR_0005s20150.1
Cluster-7410.66402	POPTR_0005s20710.1	POPTR_0005s20710.1
Cluster-7410.113296	POPTR_0005s20770.1	POPTR_0005s20770.1
Cluster-7410.60874	POPTR_0005s20820.1	POPTR_0005s20820.1
Cluster-7410.76150	POPTR_0005s20900.1	POPTR_0005s20900.1
Cluster-7410.68054	POPTR_0005s21230.1	POPTR_0005s21230.1
Cluster-7410.62258,Cluster-7410.83768	POPTR_0005s21280.1	POPTR_0005s21280.1
Cluster-7410.19182	POPTR_0005s21370.1	POPTR_0005s21370.1
Cluster-7410.64663,Cluster-7410.75431	POPTR_0005s21540.1	POPTR_0005s21540.1
Cluster-7410.91303	POPTR_0005s21680.1	POPTR_0005s21680.1
Cluster-7410.55932	POPTR_0005s21720.1	SDG927
Cluster-7410.30177	POPTR_0005s21790.1	Lil6_2
Cluster-7410.56233	POPTR_0005s21820.1	POPTR_0005s21820.1
Cluster-7410.50158,Cluster-7410.57737	POPTR_0005s21870.1	POPTR_0005s21870.1
Cluster-7410.50158,Cluster-7410.57737,Cluster-7410.57726	POPTR_0005s21870.1	POPTR_0005s21870.1
Cluster-7410.57737	POPTR_0005s21870.1	POPTR_0005s21870.1
Cluster-7410.112213	POPTR_0005s21940.1	POPTR_0005s21940.1
Cluster-7410.112213,Cluster-7410.23191	POPTR_0005s21940.1	POPTR_0005s21940.1
Cluster-7410.23191	POPTR_0005s21940.1	POPTR_0005s21940.1
Cluster-7410.55641	POPTR_0005s21980.1	POPTR_0005s21980.1
Cluster-7410.84364	POPTR_0005s22020.1	POPTR_0005s22020.1
Cluster-7410.101706	POPTR_0005s22030.1	POPTR_0005s22030.1
Cluster-7410.115840	POPTR_0005s22040.1	POPTR_0005s22040.1
Cluster-7410.19957	POPTR_0005s22040.1	POPTR_0005s22040.1
Cluster-7410.88904	POPTR_0005s22130.1	POPTR_0005s22130.1
Cluster-7410.11614	POPTR_0005s22190.1	POPTR_0005s22190.1
Cluster-7410.9231	POPTR_0005s22210.1	POPTR_0005s22210.1
Cluster-7410.29788	POPTR_0005s22390.1	POPTR_0005s22390.1
Cluster-7410.81096	POPTR_0005s22640.1	POPTR_0005s22640.1
Cluster-7410.95738	POPTR_0005s22650.1	POPTR_0005s22650.1
Cluster-7410.65970	POPTR_0005s22830.1	POPTR_0005s22830.1
Cluster-7410.53384	POPTR_0005s22880.1	POPTR_0005s22880.1
Cluster-7410.116040	POPTR_0005s22900.1	POPTR_0005s22900.1
Cluster-35755.0	POPTR_0005s23110.1	POPTR_0005s23110.1
Cluster-7410.34154,Cluster-7410.86235,Cluster-7410.86237	POPTR_0005s23500.1	POPTR_0005s23500.1
Cluster-7410.86235,Cluster-7410.86237	POPTR_0005s23500.1	POPTR_0005s23500.1
Cluster-7410.38270,Cluster-7410.38272,Cluster-7410.38265	POPTR_0005s23680.1	POPTR_0005s23680.1
Cluster-7410.38271,Cluster-7410.38270,Cluster-7410.38272,Cluster-7410.38275,Cluster-7410.38274,Cluster-7410.38265,Cluster-7410.38268,Cluster-7410.104888,Cluster-7410.38267	POPTR_0005s23680.1	POPTR_0005s23680.1
Cluster-7410.38275,Cluster-7410.38274	POPTR_0005s23680.1	POPTR_0005s23680.1
Cluster-18378.0	POPTR_0005s23840.1	POPTR_0005s23840.1
Cluster-7410.80445	POPTR_0005s23910.1	POPTR_0005s23910.1
Cluster-7410.101406	POPTR_0005s24410.1	POPTR_0005s24410.1
Cluster-7410.25177	POPTR_0005s24520.1	POPTR_0005s24520.1
Cluster-7410.54315,Cluster-7410.102113	POPTR_0005s25110.1	DFR2
Cluster-7410.67581	POPTR_0005s25120.1	POPTR_0005s25120.1
Cluster-7410.46173	POPTR_0005s25180.1	POPTR_0005s25180.1
Cluster-7410.83645	POPTR_0005s25520.1	POPTR_0005s25520.1
Cluster-7410.22076	POPTR_0005s25550.1	POPTR_0005s25550.1
Cluster-7410.22077	POPTR_0005s25550.1	POPTR_0005s25550.1
Cluster-7410.95639	POPTR_0005s25980.1	POPTR_0005s25980.1
Cluster-10240.0	POPTR_0005s26080.1	Lhcb1-2
Cluster-7410.72604	POPTR_0005s26260.1	POPTR_0005s26260.1
Cluster-7410.112458	POPTR_0005s26430.1	POPTR_0005s26430.1
Cluster-7410.23047	POPTR_0005s26660.1	POPTR_0005s26660.1
Cluster-7410.36305	POPTR_0005s26760.1	POPTR_0005s26760.1
Cluster-7410.101517	POPTR_0005s26900.1	POPTR_0005s26900.1
Cluster-7410.66441	POPTR_0005s27300.1	CAT3
Cluster-7410.66441,Cluster-7410.66427	POPTR_0005s27300.1	CAT3
Cluster-7410.102731	POPTR_0005s27490.1	POPTR_0005s27490.1
Cluster-7410.73293	POPTR_0005s27690.1	POPTR_0005s27690.1
Cluster-7410.121687	POPTR_0005s27890.1	POPTR_0005s27890.1
Cluster-7410.67997	POPTR_0006s00480.1	CBL3
Cluster-21701.0	POPTR_0006s00550.1	POPTR_0006s00550.1
Cluster-33737.0	POPTR_0006s00550.1	POPTR_0006s00550.1
Cluster-33737.0,Cluster-21701.0	POPTR_0006s00550.1	POPTR_0006s00550.1
Cluster-7410.69838	POPTR_0006s00620.1	POPTR_0006s00620.1
Cluster-7410.69838,Cluster-7410.52141,Cluster-7410.17646	POPTR_0006s00620.1	POPTR_0006s00620.1
Cluster-7410.67518,Cluster-7410.67667,Cluster-7410.10453,Cluster-7410.65166	POPTR_0006s00630.1	POPTR_0006s00630.1
Cluster-7410.67667	POPTR_0006s00630.1	POPTR_0006s00630.1
Cluster-7410.67667,Cluster-7410.10453,Cluster-7410.65166	POPTR_0006s00630.1	POPTR_0006s00630.1
Cluster-7410.114501,Cluster-7410.33305	POPTR_0006s00780.1	POPTR_0006s00780.1
Cluster-7410.63643	POPTR_0006s01170.1	POPTR_0006s01170.1
Cluster-21514.0	POPTR_0006s01210.1	POPTR_0006s01210.1
Cluster-7410.22078	POPTR_0006s01850.1	POPTR_0006s01850.1
Cluster-7410.40279	POPTR_0006s02290.1	POPTR_0006s02290.1
Cluster-7410.59841	POPTR_0006s02530.1	POPTR_0006s02530.1
Cluster-7410.21706	POPTR_0006s02780.1	POPTR_0006s02780.1
Cluster-7410.85029	POPTR_0006s03020.1	POPTR_0006s03020.1
Cluster-7410.85029,Cluster-7410.42718	POPTR_0006s03020.1	POPTR_0006s03020.1
Cluster-7410.8581	POPTR_0006s03180.1	CYP98A27
Cluster-7410.72379	POPTR_0006s03660.1	POPTR_0006s03660.1
Cluster-7410.72379,Cluster-7410.90977	POPTR_0006s03660.1	POPTR_0006s03660.1
Cluster-7410.32677,Cluster-7410.45967	POPTR_0006s03700.1	POPTR_0006s03700.1
Cluster-7410.32677,Cluster-7410.45967,Cluster-7410.45968	POPTR_0006s03700.1	POPTR_0006s03700.1
Cluster-7410.45968	POPTR_0006s03700.1	POPTR_0006s03700.1
Cluster-7410.77569	POPTR_0006s03770.1	POPTR_0006s03770.1
Cluster-23853.0	POPTR_0006s03980.1	TFCFB
Cluster-7410.104322	POPTR_0006s03990.1	CPD901
Cluster-7410.106696,Cluster-7410.65355,Cluster-7410.69478	POPTR_0006s04060.1	POPTR_0006s04060.1
Cluster-7410.70961,Cluster-7410.71336,Cluster-7410.70963,Cluster-7410.70965,Cluster-7410.70966	POPTR_0006s04240.1	POPTR_0006s04240.1
Cluster-7410.70963,Cluster-7410.70966	POPTR_0006s04240.1	POPTR_0006s04240.1
Cluster-7410.71336,Cluster-7410.73431,Cluster-7410.70961,Cluster-7410.70963,Cluster-7410.70965,Cluster-7410.70966	POPTR_0006s04240.1	POPTR_0006s04240.1
Cluster-3810.0	POPTR_0006s04300.1	POPTR_0006s04300.1
Cluster-7410.110186	POPTR_0006s04470.1	POPTR_0006s04470.1
Cluster-7410.80252	POPTR_0006s04560.1	POPTR_0006s04560.1
Cluster-7410.73376	POPTR_0006s04680.1	POPTR_0006s04680.1
Cluster-7410.73376,Cluster-7410.57469	POPTR_0006s04680.1	POPTR_0006s04680.1
Cluster-7410.38190	POPTR_0006s04780.1	POPTR_0006s04780.1
Cluster-7410.70987	POPTR_0006s04790.1	POPTR_0006s04790.1
Cluster-7410.120946	POPTR_0006s05090.1	POPTR_0006s05090.1
Cluster-7410.61201	POPTR_0006s05110.1	POPTR_0006s05110.1
Cluster-7410.60117,Cluster-7410.60116,Cluster-7410.68442	POPTR_0006s05130.1	POPTR_0006s05130.1
Cluster-7410.68442	POPTR_0006s05130.1	POPTR_0006s05130.1
Cluster-7410.68945	POPTR_0006s05140.1	CPK8
Cluster-7410.71053	POPTR_0006s05420.1	POPTR_0006s05420.1
Cluster-7410.53300	POPTR_0006s05550.1	POPTR_0006s05550.1
Cluster-7410.59077	POPTR_0006s05770.1	POPTR_0006s05770.1
Cluster-7410.37947	POPTR_0006s05850.1	POPTR_0006s05850.1
Cluster-7410.32977	POPTR_0006s06160.1	POPTR_0006s06160.1
Cluster-7410.32977,Cluster-7410.71499	POPTR_0006s06160.1	POPTR_0006s06160.1
Cluster-7410.62229,Cluster-7410.62228	POPTR_0006s06180.1	POPTR_0006s06180.1
Cluster-7410.62240,Cluster-7410.62229,Cluster-7410.62228	POPTR_0006s06180.1	POPTR_0006s06180.1
Cluster-7410.68984	POPTR_0006s06210.1	POPTR_0006s06210.1
Cluster-7410.9681,Cluster-7410.78228	POPTR_0006s06700.1	POPTR_0006s06700.1
Cluster-7410.54493	POPTR_0006s07290.2	POPTR_0006s07290.2
Cluster-7410.63009	POPTR_0006s07600.1	POPTR_0006s07600.1
Cluster-7410.13255	POPTR_0006s07650.1	POPTR_0006s07650.1
Cluster-7410.71923	POPTR_0006s07780.1	POPTR_0006s07780.1
Cluster-7410.57712	POPTR_0006s07990.1	POPTR_0006s07990.1
Cluster-7410.37987	POPTR_0006s08230.1	HTA915
Cluster-7410.99171	POPTR_0006s08240.1	POPTR_0006s08240.1
Cluster-7410.117916	POPTR_0006s08250.1	POPTR_0006s08250.1
Cluster-7410.42042	POPTR_0006s08310.1	POPTR_0006s08310.1
Cluster-7410.66807	POPTR_0006s08540.1	POPTR_0006s08540.1
Cluster-7410.53475,Cluster-7410.57326	POPTR_0006s08550.1	POPTR_0006s08550.1
Cluster-7410.39180	POPTR_0006s08580.1	POPTR_0006s08580.1
Cluster-7410.54001,Cluster-7410.54005,Cluster-7410.54010	POPTR_0006s08660.1	POPTR_0006s08660.1
Cluster-7410.54010	POPTR_0006s08660.1	POPTR_0006s08660.1
Cluster-7410.84159	POPTR_0006s08660.1	POPTR_0006s08660.1
Cluster-7410.54008,Cluster-7410.29608	POPTR_0006s08670.1	POPTR_0006s08670.1
Cluster-7410.31234	POPTR_0006s08830.1	POPTR_0006s08830.1
Cluster-7410.10338	POPTR_0006s08850.1	Lil2
Cluster-7410.79075	POPTR_0006s09300.1	POPTR_0006s09300.1
Cluster-7410.56154	POPTR_0006s09590.1	POPTR_0006s09590.1
Cluster-7410.52599	POPTR_0006s09610.1	POPTR_0006s09610.1
Cluster-7410.83961	POPTR_0006s09700.2	POPTR_0006s09700.2
Cluster-7410.74566	POPTR_0006s09880.1	POPTR_0006s09880.1
Cluster-7410.90822,Cluster-7410.90819	POPTR_0006s09880.1	POPTR_0006s09880.1
Cluster-7410.90822,Cluster-7410.90819,Cluster-7410.74566	POPTR_0006s09880.1	POPTR_0006s09880.1
Cluster-28257.0	POPTR_0006s09900.1	POPTR_0006s09900.1
Cluster-7410.100979,Cluster-7410.41057	POPTR_0006s10040.1	Lhcb4
Cluster-7410.46552	POPTR_0006s10130.1	POPTR_0006s10130.1
Cluster-7410.18220	POPTR_0006s10270.1	POPTR_0006s10270.1
Cluster-7410.18220,Cluster-7410.26008	POPTR_0006s10270.1	POPTR_0006s10270.1
Cluster-7410.57494	POPTR_0006s10290.1	POPTR_0006s10290.1
Cluster-7410.100204	POPTR_0006s10420.1	POPTR_0006s10420.1
Cluster-7410.112632	POPTR_0006s10420.1	POPTR_0006s10420.1
Cluster-7410.89597	POPTR_0006s10500.1	POPTR_0006s10500.1
Cluster-7410.49706	POPTR_0006s10710.1	POPTR_0006s10710.1
Cluster-7410.4340,Cluster-7410.53965	POPTR_0006s10740.1	POPTR_0006s10740.1
Cluster-7410.53965	POPTR_0006s10740.1	POPTR_0006s10740.1
Cluster-7410.6674,Cluster-7410.4340,Cluster-7410.53965	POPTR_0006s10740.1	POPTR_0006s10740.1
Cluster-7410.6674,Cluster-7410.53965	POPTR_0006s10740.1	POPTR_0006s10740.1
Cluster-7410.26774,Cluster-7410.75666	POPTR_0006s10930.1	POPTR_0006s10930.1
Cluster-7410.75666	POPTR_0006s10930.1	POPTR_0006s10930.1
Cluster-7410.68715	POPTR_0006s11250.1	POPTR_0006s11250.1
Cluster-7410.41234	POPTR_0006s11320.1	POPTR_0006s11320.1
Cluster-7410.65748	POPTR_0006s11400.1	POPTR_0006s11400.1
Cluster-7410.52370,Cluster-7410.55524,Cluster-7410.71012	POPTR_0006s11590.1	POPTR_0006s11590.1
Cluster-7410.52370,Cluster-7410.55524,Cluster-7410.71012,Cluster-7410.67408,Cluster-7410.55525	POPTR_0006s11590.1	POPTR_0006s11590.1
Cluster-7410.94011,Cluster-7410.86301,Cluster-7410.52370,Cluster-7410.71012,Cluster-7410.55524,Cluster-7410.55525,Cluster-7410.67408	POPTR_0006s11590.1	POPTR_0006s11590.1
Cluster-7410.94013,Cluster-7410.94012,Cluster-7410.86301,Cluster-7410.94015,Cluster-7410.94014	POPTR_0006s11590.1	POPTR_0006s11590.1
Cluster-7410.104048	POPTR_0006s11620.1	POPTR_0006s11620.1
Cluster-7410.104050,Cluster-7410.104048	POPTR_0006s11620.1	POPTR_0006s11620.1
Cluster-7410.104050,Cluster-7410.104049,Cluster-7410.104048	POPTR_0006s11620.1	POPTR_0006s11620.1
Cluster-26236.0	POPTR_0006s11650.1	POPTR_0006s11650.1
Cluster-7410.70781,Cluster-7410.60548	POPTR_0006s11800.1	POPTR_0006s11800.1
Cluster-7410.49895,Cluster-7410.77308	POPTR_0006s11860.1	POPTR_0006s11860.1
Cluster-7410.49895,Cluster-7410.77308,Cluster-7410.77310	POPTR_0006s11860.1	POPTR_0006s11860.1
Cluster-7410.77309	POPTR_0006s11860.1	POPTR_0006s11860.1
Cluster-7410.24831	POPTR_0006s12230.1	POPTR_0006s12230.1
Cluster-7410.32460,Cluster-7410.32461,Cluster-7410.24831	POPTR_0006s12230.1	POPTR_0006s12230.1
Cluster-7410.32461,Cluster-7410.24831	POPTR_0006s12230.1	POPTR_0006s12230.1
Cluster-7410.66389,Cluster-7410.64968,Cluster-7410.66390,Cluster-7410.69100,Cluster-7410.53910,Cluster-7410.67042	POPTR_0006s12280.1	POPTR_0006s12280.1
Cluster-7410.5704,Cluster-7747.0	POPTR_0006s12390.1	POPTR_0006s12390.1
Cluster-7747.0	POPTR_0006s12390.1	POPTR_0006s12390.1
Cluster-7410.105064	POPTR_0006s12510.1	AdoMet6
Cluster-7410.67167	POPTR_0006s12570.1	POPTR_0006s12570.1
Cluster-31716.0	POPTR_0006s12590.1	POPTR_0006s12590.1
Cluster-7410.33093	POPTR_0006s12760.1	POPTR_0006s12760.1
Cluster-7410.23790	POPTR_0006s12870.1	PAL3
Cluster-7410.68085	POPTR_0006s13050.1	POPTR_0006s13050.1
Cluster-7410.43546	POPTR_0006s13130.1	POPTR_0006s13130.1
Cluster-7410.58558	POPTR_0006s13130.1	POPTR_0006s13130.1
Cluster-7410.13418	POPTR_0006s13330.1	POPTR_0006s13330.1
Cluster-7410.88964	POPTR_0006s13440.1	POPTR_0006s13440.1
Cluster-7410.91929	POPTR_0006s13760.1	POPTR_0006s13760.1
Cluster-7410.79083	POPTR_0006s13890.1	POPTR_0006s13890.1
Cluster-7410.83074	POPTR_0006s13900.1	PtrSuSY2
Cluster-7410.35088	POPTR_0006s14010.1	POPTR_0006s14010.1
Cluster-7410.30843	POPTR_0006s14120.1	POPTR_0006s14120.1
Cluster-7410.528	POPTR_0006s14180.1	Lhca6
Cluster-7410.103276	POPTR_0006s14330.1	POPTR_0006s14330.1
Cluster-40544.0	POPTR_0006s14380.1	POPTR_0006s14380.1
Cluster-7410.79866	POPTR_0006s14400.1	POPTR_0006s14400.1
Cluster-7410.56806	POPTR_0006s14520.1	POPTR_0006s14520.1
Cluster-7410.44256	POPTR_0006s14630.1	POPTR_0006s14630.1
Cluster-7410.35633	POPTR_0006s14970.1	POPTR_0006s14970.1
Cluster-7410.63298,Cluster-7410.77240	POPTR_0006s15040.1	POPTR_0006s15040.1
Cluster-7410.75217	POPTR_0006s15340.1	POPTR_0006s15340.1
Cluster-7410.1425	POPTR_0006s15440.1	POPTR_0006s15440.1
Cluster-7410.108740	POPTR_0006s15580.1	POPTR_0006s15580.1
Cluster-7410.120948	POPTR_0006s15730.1	POPTR_0006s15730.1
Cluster-7410.69052,Cluster-7410.120948	POPTR_0006s15730.1	POPTR_0006s15730.1
Cluster-7410.100611,Cluster-7410.98227	POPTR_0006s15780.1	POPTR_0006s15780.1
Cluster-7410.98227	POPTR_0006s15780.1	POPTR_0006s15780.1
Cluster-7410.51997	POPTR_0006s15950.1	POPTR_0006s15950.1
Cluster-7410.86994	POPTR_0006s16640.1	POPTR_0006s16640.1
Cluster-7410.66673	POPTR_0006s16660.1	POPTR_0006s16660.1
Cluster-7410.82268	POPTR_0006s17810.1	POPTR_0006s17810.1
Cluster-7410.62581	POPTR_0006s17880.1	HCQL1
Cluster-7410.57929,Cluster-7410.57927	POPTR_0006s18340.1	POPTR_0006s18340.1
Cluster-7410.57930,Cluster-7410.57929,Cluster-7410.57927	POPTR_0006s18340.1	POPTR_0006s18340.1
Cluster-7410.30891,Cluster-7410.30892	POPTR_0006s18710.1	POPTR_0006s18710.1
Cluster-7410.84112,Cluster-7410.120845	POPTR_0006s18750.1	POPTR_0006s18750.1
Cluster-29484.0,Cluster-7410.1895	POPTR_0006s18790.1	POPTR_0006s18790.1
Cluster-7410.67190	POPTR_0006s19000.1	POPTR_0006s19000.1
Cluster-7410.14731	POPTR_0006s19810.1	POPTR_0006s19810.1
Cluster-7410.1996	POPTR_0006s19870.1	POPTR_0006s19870.1
Cluster-7410.66916	POPTR_0006s19870.1	POPTR_0006s19870.1
Cluster-7410.75243	POPTR_0006s19920.1	POPTR_0006s19920.1
Cluster-7410.68951,Cluster-7410.79011	POPTR_0006s20030.1	POPTR_0006s20030.1
Cluster-7410.73819	POPTR_0006s20090.1	POPTR_0006s20090.1
Cluster-7410.88598	POPTR_0006s20300.1	POPTR_0006s20300.1
Cluster-7410.98368,Cluster-7410.98371	POPTR_0006s20310.1	POPTR_0006s20310.1
Cluster-7410.73816	POPTR_0006s20420.1	POPTR_0006s20420.1
Cluster-7410.74580	POPTR_0006s21160.1	POPTR_0006s21160.1
Cluster-7410.63656	POPTR_0006s21210.1	POPTR_0006s21210.1
Cluster-7410.68988	POPTR_0006s21260.1	POPTR_0006s21260.1
Cluster-7410.46171	POPTR_0006s21360.1	CADL8
Cluster-7410.105158	POPTR_0006s21490.1	CPK26
Cluster-7410.14489	POPTR_0006s21990.1	POPTR_0006s21990.1
Cluster-7410.25521	POPTR_0006s22210.1	POPTR_0006s22210.1
Cluster-7410.13548	POPTR_0006s22390.1	ILL1
Cluster-7410.52537	POPTR_0006s22650.1	POPTR_0006s22650.1
Cluster-7410.20532	POPTR_0006s23080.1	POPTR_0006s23080.1
Cluster-7410.67989	POPTR_0006s23090.1	POPTR_0006s23090.1
Cluster-7410.105282	POPTR_0006s23130.1	POPTR_0006s23130.1
Cluster-7410.74981	POPTR_0006s23180.1	POPTR_0006s23180.1
Cluster-3441.0	POPTR_0006s23440.1	POPTR_0006s23440.1
Cluster-7410.66298	POPTR_0006s23460.1	POPTR_0006s23460.1
Cluster-7410.39793	POPTR_0006s23500.1	POPTR_0006s23500.1
Cluster-7410.73810	POPTR_0006s23760.1	POPTR_0006s23760.1
Cluster-7410.82264	POPTR_0006s23770.1	POPTR_0006s23770.1
Cluster-7410.41930	POPTR_0006s23870.1	POPTR_0006s23870.1
Cluster-5491.0	POPTR_0006s23880.1	POPTR_0006s23880.1
Cluster-7410.93594	POPTR_0006s23950.1	POPTR_0006s23950.1
Cluster-7410.3311,Cluster-7410.65910	POPTR_0006s24090.1	POPTR_0006s24090.1
Cluster-7410.77644	POPTR_0006s24150.1	POPTR_0006s24150.1
Cluster-7410.98837	POPTR_0006s24570.1	gdcP1
Cluster-7410.71751,Cluster-7410.71750	POPTR_0006s24820.1	POPTR_0006s24820.1
Cluster-7410.56519	POPTR_0006s24840.1	SHMT8
Cluster-7410.99461	POPTR_0006s24890.1	POPTR_0006s24890.1
Cluster-7410.98809	POPTR_0006s24980.1	POPTR_0006s24980.1
Cluster-7410.60584	POPTR_0006s25620.1	POPTR_0006s25620.1
Cluster-7410.72650	POPTR_0006s25760.1	POPTR_0006s25760.1
Cluster-7410.118704	POPTR_0006s26000.1	FML4
Cluster-7410.2237	POPTR_0006s26430.1	FML2
Cluster-7410.26629,Cluster-7410.106351	POPTR_0006s26530.1	POPTR_0006s26530.1
Cluster-7410.26629,Cluster-7410.106352,Cluster-7410.106351	POPTR_0006s26530.1	POPTR_0006s26530.1
Cluster-7410.45449	POPTR_0006s26580.1	POPTR_0006s26580.1
Cluster-7410.96486	POPTR_0006s26640.1	POPTR_0006s26640.1
Cluster-7410.72009	POPTR_0006s26660.1	POPTR_0006s26660.1
Cluster-7410.58224	POPTR_0006s26790.1	POPTR_0006s26790.1
Cluster-7410.60445,Cluster-7410.60444,Cluster-7410.65464,Cluster-7410.57231	POPTR_0006s26940.1	POPTR_0006s26940.1
Cluster-7410.74487,Cluster-7410.60445,Cluster-7410.60444,Cluster-7410.65464,Cluster-7410.57231	POPTR_0006s26940.1	POPTR_0006s26940.1
Cluster-37789.0	POPTR_0006s26980.1	RDR906
Cluster-7410.89683	POPTR_0006s27000.1	POPTR_0006s27000.1
Cluster-7410.52230,Cluster-7410.52229	POPTR_0006s27100.1	POPTR_0006s27100.1
Cluster-7410.116528	POPTR_0006s27350.1	POPTR_0006s27350.1
Cluster-7410.27304	POPTR_0006s27580.1	POPTR_0006s27580.1
Cluster-7410.37186	POPTR_0006s27940.1	POPTR_0006s27940.1
Cluster-7410.37186,Cluster-7410.51490	POPTR_0006s27940.1	POPTR_0006s27940.1
Cluster-7410.51490	POPTR_0006s27940.1	POPTR_0006s27940.1
Cluster-7410.26320	POPTR_0006s28200.1	POPTR_0006s28200.1
Cluster-7410.67259,Cluster-7410.61447	POPTR_0006s28560.1	POPTR_0006s28560.1
Cluster-3521.0	POPTR_0006s28750.1	POPTR_0006s28750.1
Cluster-7410.112209	POPTR_0006s28990.1	POPTR_0006s28990.1
Cluster-7410.49112	POPTR_0006s28990.1	POPTR_0006s28990.1
Cluster-7410.49112,Cluster-7410.112209	POPTR_0006s28990.1	POPTR_0006s28990.1
Cluster-7410.2009	POPTR_0006s29060.1	POPTR_0006s29060.1
Cluster-7410.47377	POPTR_0006s29130.1	POPTR_0006s29130.1
Cluster-7410.124	POPTR_0006s29230.1	POPTR_0006s29230.1
Cluster-7410.72642	POPTR_0006s29450.1	POPTR_0006s29450.1
Cluster-7410.67837	POPTR_0006s29460.1	POPTR_0006s29460.1
Cluster-7410.114263	POPTR_0007s00700.1	POPTR_0007s00700.1
Cluster-7410.85114	POPTR_0007s00900.1	POPTR_0007s00900.1
Cluster-7410.76665	POPTR_0007s01170.1	POPTR_0007s01170.1
Cluster-7410.94466	POPTR_0007s01420.1	POPTR_0007s01420.1
Cluster-7410.97097	POPTR_0007s01700.1	POPTR_0007s01700.1
Cluster-7410.45200	POPTR_0007s02390.1	POPTR_0007s02390.1
Cluster-7410.71744	POPTR_0007s02450.1	POPTR_0007s02450.1
Cluster-7410.71744,Cluster-7410.71745	POPTR_0007s02450.1	POPTR_0007s02450.1
Cluster-7410.71745	POPTR_0007s02450.1	POPTR_0007s02450.1
Cluster-7410.109616,Cluster-7410.67059	POPTR_0007s02500.1	POPTR_0007s02500.1
Cluster-7410.67059	POPTR_0007s02500.1	POPTR_0007s02500.1
Cluster-7410.68560	POPTR_0007s02530.1	POPTR_0007s02530.1
Cluster-7410.55564	POPTR_0007s02630.2	POPTR_0007s02630.2
Cluster-7410.71390	POPTR_0007s03020.1	POPTR_0007s03020.1
Cluster-7410.6813	POPTR_0007s03160.1	POPTR_0007s03160.1
Cluster-7410.81666	POPTR_0007s03170.1	POPTR_0007s03170.1
Cluster-7410.43045	POPTR_0007s03330.1	POPTR_0007s03330.1
Cluster-7410.80160	POPTR_0007s03510.1	POPTR_0007s03510.1
Cluster-7410.112773	POPTR_0007s03710.1	POPTR_0007s03710.1
Cluster-7410.59825	POPTR_0007s03880.1	POPTR_0007s03880.1
Cluster-7410.67711	POPTR_0007s03890.1	POPTR_0007s03890.1
Cluster-7410.59824	POPTR_0007s03910.1	POPTR_0007s03910.1
Cluster-33416.0	POPTR_0007s04100.1	POPTR_0007s04100.1
Cluster-7410.83612	POPTR_0007s04200.1	POPTR_0007s04200.1
Cluster-7410.112397	POPTR_0007s04450.1	CHR932
Cluster-7410.65107	POPTR_0007s04540.1	POPTR_0007s04540.1
Cluster-7410.7680	POPTR_0007s04740.1	POPTR_0007s04740.1
Cluster-7410.36459	POPTR_0007s04920.1	POPTR_0007s04920.1
Cluster-7410.61901,Cluster-7410.61900	POPTR_0007s04920.1	POPTR_0007s04920.1
Cluster-7410.61901,Cluster-7410.61900,Cluster-7410.106151,Cluster-7410.36459	POPTR_0007s04920.1	POPTR_0007s04920.1
Cluster-7410.61901,Cluster-7410.61900,Cluster-7410.36459	POPTR_0007s04920.1	POPTR_0007s04920.1
Cluster-7410.62599	POPTR_0007s04980.1	POPTR_0007s04980.1
Cluster-7410.62775	POPTR_0007s05040.1	POPTR_0007s05040.1
Cluster-7410.112993	POPTR_0007s05080.1	POPTR_0007s05080.1
Cluster-7410.64158	POPTR_0007s05090.1	POPTR_0007s05090.1
Cluster-7410.5422	POPTR_0007s05200.1	POPTR_0007s05200.1
Cluster-7410.94614	POPTR_0007s05300.1	POPTR_0007s05300.1
Cluster-7410.108669	POPTR_0007s05540.1	POPTR_0007s05540.1
Cluster-7410.97109	POPTR_0007s05670.1	POPTR_0007s05670.1
Cluster-7410.66802	POPTR_0007s05710.1	POPTR_0007s05710.1
Cluster-7410.59072	POPTR_0007s05880.1	POPTR_0007s05880.1
Cluster-7410.71229	POPTR_0007s06190.1	POPTR_0007s06190.1
Cluster-7410.45622	POPTR_0007s06220.1	POPTR_0007s06220.1
Cluster-7410.35572	POPTR_0007s06790.1	POPTR_0007s06790.1
Cluster-7410.69699	POPTR_0007s06940.1	POPTR_0007s06940.1
Cluster-7410.92851	POPTR_0007s07660.1	POPTR_0007s07660.1
Cluster-7410.20940	POPTR_0007s07670.1	POPTR_0007s07670.1
Cluster-7410.96502	POPTR_0007s08600.1	POPTR_0007s08600.1
Cluster-7410.60266	POPTR_0007s08610.1	POPTR_0007s08610.1
Cluster-7410.69260	POPTR_0007s09440.1	POPTR_0007s09440.1
Cluster-7410.72589	POPTR_0007s09580.1	CPK16
Cluster-7410.72592,Cluster-7410.72589,Cluster-7410.56951,Cluster-7410.72598	POPTR_0007s09580.1	CPK16
Cluster-24933.0	POPTR_0007s09630.1	POPTR_0007s09630.1
Cluster-30303.0,Cluster-7410.122177	POPTR_0007s09650.1	POPTR_0007s09650.1
Cluster-7410.122182,Cluster-30303.0,Cluster-7410.122177	POPTR_0007s09650.1	POPTR_0007s09650.1
Cluster-7410.92630	POPTR_0007s09740.1	POPTR_0007s09740.1
Cluster-7410.60599,Cluster-7410.68953,Cluster-7410.68084,Cluster-7410.66271	POPTR_0007s10040.1	PRX51
Cluster-7410.120790	POPTR_0007s10120.1	POPTR_0007s10120.1
Cluster-7410.73330	POPTR_0007s10140.1	POPTR_0007s10140.1
Cluster-7410.20155,Cluster-7410.98922	POPTR_0007s10200.1	POPTR_0007s10200.1
Cluster-7410.90995	POPTR_0007s10240.1	POPTR_0007s10240.1
Cluster-7410.108752	POPTR_0007s10570.1	POPTR_0007s10570.1
Cluster-7410.54404	POPTR_0007s10820.1	POPTR_0007s10820.1
Cluster-7410.120091	POPTR_0007s10880.1	POPTR_0007s10880.1
Cluster-7410.69429	POPTR_0007s11030.1	POPTR_0007s11030.1
Cluster-7410.102672	POPTR_0007s11210.1	POPTR_0007s11210.1
Cluster-7410.64881	POPTR_0007s11390.1	POPTR_0007s11390.1
Cluster-7410.84607	POPTR_0007s11400.1	POPTR_0007s11400.1
Cluster-7410.75179,Cluster-7410.75184,Cluster-7410.75198	POPTR_0007s11600.1	POPTR_0007s11600.1
Cluster-7410.75198	POPTR_0007s11600.1	POPTR_0007s11600.1
Cluster-7410.74386	POPTR_0007s11880.1	POPTR_0007s11880.1
Cluster-7410.93993,Cluster-7410.93992	POPTR_0007s12050.1	POPTR_0007s12050.1
Cluster-26414.0	POPTR_0007s12250.1	POPTR_0007s12250.1
Cluster-7410.63062	POPTR_0007s12290.1	POPTR_0007s12290.1
Cluster-7410.63062,Cluster-7410.96377	POPTR_0007s12290.1	POPTR_0007s12290.1
Cluster-7410.73028	POPTR_0007s12350.1	POPTR_0007s12350.1
Cluster-7410.64363	POPTR_0007s12610.1	POPTR_0007s12610.1
Cluster-7410.46801	POPTR_0007s12710.1	CHR904
Cluster-7410.57070	POPTR_0007s12850.1	POPTR_0007s12850.1
Cluster-7410.103269	POPTR_0007s12950.1	POPTR_0007s12950.1
Cluster-7410.31320	POPTR_0007s13030.1	POPTR_0007s13030.1
Cluster-7410.28409	POPTR_0007s13090.1	POPTR_0007s13090.1
Cluster-7410.25691	POPTR_0007s13110.1	POPTR_0007s13110.1
Cluster-7410.86628	POPTR_0007s13210.1	POPTR_0007s13210.1
Cluster-7410.102369	POPTR_0007s13280.1	POPTR_0007s13280.1
Cluster-7410.61903	POPTR_0007s13340.1	POPTR_0007s13340.1
Cluster-7410.116316	POPTR_0007s13450.1	POPTR_0007s13450.1
Cluster-7410.8081	POPTR_0007s13520.1	POPTR_0007s13520.1
Cluster-7410.1359	POPTR_0007s13550.1	PtrTrxh4
Cluster-7410.15707,Cluster-7410.1359	POPTR_0007s13550.1	PtrTrxh4
Cluster-7410.91512	POPTR_0007s13650.1	POPTR_0007s13650.1
Cluster-7410.18634	POPTR_0007s13760.1	POPTR_0007s13760.1
Cluster-7410.59621	POPTR_0007s13760.1	POPTR_0007s13760.1
Cluster-7410.50080	POPTR_0007s13770.1	POPTR_0007s13770.1
Cluster-7410.33738	POPTR_0007s13960.1	POPTR_0007s13960.1
Cluster-7410.101100	POPTR_0007s14050.1	PtrcMsrA5
Cluster-7410.115432,Cluster-7410.70846	POPTR_0007s14200.1	POPTR_0007s14200.1
Cluster-7410.70846	POPTR_0007s14200.1	POPTR_0007s14200.1
Cluster-7410.60573	POPTR_0007s14250.1	POPTR_0007s14250.1
Cluster-7410.75657	POPTR_0007s14310.1	POPTR_0007s14310.1
Cluster-7410.114462,Cluster-7410.60558,Cluster-7410.76011,Cluster-7410.76015,Cluster-7410.76014,Cluster-7410.19855,Cluster-7410.69502	POPTR_0007s14670.1	POPTR_0007s14670.1
Cluster-7410.60558,Cluster-7410.76011,Cluster-7410.76015,Cluster-7410.76014,Cluster-7410.19855,Cluster-7410.69502	POPTR_0007s14670.1	POPTR_0007s14670.1
Cluster-7410.100081,Cluster-7410.100082	POPTR_0007s14930.1	POPTR_0007s14930.1
Cluster-37218.0	POPTR_0007s15310.1	POPTR_0007s15310.1
Cluster-7410.73322	POPTR_0007s15410.1	PRMT905
Cluster-7410.68489	POPTR_0008s00320.1	POPTR_0008s00320.1
Cluster-7410.107484	POPTR_0008s01000.1	POPTR_0008s01000.1
Cluster-7410.18473	POPTR_0008s01130.1	POPTR_0008s01130.1
Cluster-7410.72754	POPTR_0008s01330.1	POPTR_0008s01330.1
Cluster-7410.105157	POPTR_0008s01530.1	POPTR_0008s01530.1
Cluster-7410.87870,Cluster-7410.105157	POPTR_0008s01530.1	POPTR_0008s01530.1
Cluster-7410.67595	POPTR_0008s01820.1	POPTR_0008s01820.1
Cluster-7410.75642	POPTR_0008s01880.1	POPTR_0008s01880.1
Cluster-7410.119676	POPTR_0008s02100.1	POPTR_0008s02100.1
Cluster-7410.44649	POPTR_0008s02110.1	POPTR_0008s02110.1
Cluster-7410.66249	POPTR_0008s02570.1	POPTR_0008s02570.1
Cluster-7410.65833,Cluster-7410.78017	POPTR_0008s02900.1	POPTR_0008s02900.1
Cluster-7410.55359	POPTR_0008s03160.1	POPTR_0008s03160.1
Cluster-7410.41497	POPTR_0008s03190.1	POPTR_0008s03190.1
Cluster-7410.30547	POPTR_0008s03540.1	POPTR_0008s03540.1
Cluster-7410.86997	POPTR_0008s03710.1	POPTR_0008s03710.1
Cluster-7410.24699	POPTR_0008s03810.1	PAL2
Cluster-7410.6817,Cluster-7410.24699	POPTR_0008s03810.1	PAL2
Cluster-7410.58217,Cluster-7410.100850	POPTR_0008s03880.1	POPTR_0008s03880.1
Cluster-7410.93044	POPTR_0008s03940.1	POPTR_0008s03940.1
Cluster-7410.285	POPTR_0008s04430.1	POPTR_0008s04430.1
Cluster-7410.59427,Cluster-7410.54137	POPTR_0008s04660.1	POPTR_0008s04660.1
Cluster-7410.90538,Cluster-7410.59427,Cluster-7410.54137	POPTR_0008s04660.1	POPTR_0008s04660.1
Cluster-7410.31463	POPTR_0008s04880.1	POPTR_0008s04880.1
Cluster-7410.95959	POPTR_0008s04880.1	POPTR_0008s04880.1
Cluster-7410.67234	POPTR_0008s05190.1	POPTR_0008s05190.1
Cluster-7410.69839	POPTR_0008s05280.1	POPTR_0008s05280.1
Cluster-7410.84792	POPTR_0008s05410.1	POPTR_0008s05410.1
Cluster-7410.84792,Cluster-7410.65133,Cluster-7410.68975,Cluster-7410.107677,Cluster-7410.107676,Cluster-7410.13275	POPTR_0008s05410.1	POPTR_0008s05410.1
Cluster-7410.84792,Cluster-7410.67577,Cluster-7410.65133,Cluster-7410.68975,Cluster-7410.107677,Cluster-7410.107676,Cluster-7410.55527,Cluster-7410.13275	POPTR_0008s05410.1	POPTR_0008s05410.1
Cluster-7410.65131,Cluster-7410.100087	POPTR_0008s05470.1	POPTR_0008s05470.1
Cluster-7410.9429	POPTR_0008s05470.1	POPTR_0008s05470.1
Cluster-7410.111041	POPTR_0008s05480.1	POPTR_0008s05480.1
Cluster-7410.30550,Cluster-7410.83173	POPTR_0008s05550.1	POPTR_0008s05550.1
Cluster-7410.105900	POPTR_0008s05770.1	POPTR_0008s05770.1
Cluster-7410.24178	POPTR_0008s05870.1	POPTR_0008s05870.1
Cluster-7410.76041	POPTR_0008s06460.1	FBL9
Cluster-7410.16258	POPTR_0008s06630.1	PtrAUX4
Cluster-7410.79141	POPTR_0008s06640.1	POPTR_0008s06640.1
Cluster-7410.66834	POPTR_0008s06740.1	CYP90A6v1
Cluster-7410.47533	POPTR_0008s06830.1	POPTR_0008s06830.1
Cluster-7410.47535,Cluster-7410.47532,Cluster-7410.47533	POPTR_0008s06830.1	POPTR_0008s06830.1
Cluster-7410.28414	POPTR_0008s06840.1	POPTR_0008s06840.1
Cluster-7410.75355	POPTR_0008s07040.1	POPTR_0008s07040.1
Cluster-7410.40386	POPTR_0008s07120.1	DREB1
Cluster-7410.79732	POPTR_0008s07350.1	CHR945-2
Cluster-34789.0,Cluster-7410.113617	POPTR_0008s07430.1	POPTR_0008s07430.1
Cluster-7410.113617	POPTR_0008s07430.1	POPTR_0008s07430.1
Cluster-7410.54805	POPTR_0008s07570.1	POPTR_0008s07570.1
Cluster-7410.96573	POPTR_0008s07580.1	DCL903
Cluster-7410.97901	POPTR_0008s07600.1	POPTR_0008s07600.1
Cluster-7410.25056	POPTR_0008s07670.1	POPTR_0008s07670.1
Cluster-7410.67391,Cluster-7410.14965	POPTR_0008s07940.1	POPTR_0008s07940.1
Cluster-7410.9213	POPTR_0008s08130.1	POPTR_0008s08130.1
Cluster-7410.66632	POPTR_0008s08230.1	POPTR_0008s08230.1
Cluster-7410.61494	POPTR_0008s08340.1	POPTR_0008s08340.1
Cluster-7410.115326	POPTR_0008s08400.1	POPTR_0008s08400.1
Cluster-7410.64571,Cluster-7410.115326,Cluster-7410.67369	POPTR_0008s08400.1	POPTR_0008s08400.1
Cluster-7410.47837	POPTR_0008s08440.2	POPTR_0008s08440.2
Cluster-7410.26428	POPTR_0008s08830.1	POPTR_0008s08830.1
Cluster-7410.77070	POPTR_0008s08830.1	POPTR_0008s08830.1
Cluster-7410.22790	POPTR_0008s09470.1	POPTR_0008s09470.1
Cluster-7410.65963	POPTR_0008s09640.1	POPTR_0008s09640.1
Cluster-7410.91157	POPTR_0008s09660.1	POPTR_0008s09660.1
Cluster-7410.97651	POPTR_0008s09690.1	POPTR_0008s09690.1
Cluster-7410.84662	POPTR_0008s09700.1	POPTR_0008s09700.1
Cluster-7410.117320	POPTR_0008s09930.1	POPTR_0008s09930.1
Cluster-7410.50186	POPTR_0008s10210.1	POPTR_0008s10210.1
Cluster-7410.111815	POPTR_0008s10350.1	POPTR_0008s10350.1
Cluster-7410.76946	POPTR_0008s10410.1	POPTR_0008s10410.1
Cluster-7410.77909	POPTR_0008s10460.1	POPTR_0008s10460.1
Cluster-26582.0,Cluster-7410.1100	POPTR_0008s10470.1	POPTR_0008s10470.1
Cluster-7410.1100	POPTR_0008s10470.1	POPTR_0008s10470.1
Cluster-7410.53877	POPTR_0008s10710.1	POPTR_0008s10710.1
Cluster-7410.79945	POPTR_0008s10960.1	POPTR_0008s10960.1
Cluster-7410.80297	POPTR_0008s10990.1	POPTR_0008s10990.1
Cluster-7410.73457	POPTR_0008s11140.1	POPTR_0008s11140.1
Cluster-7410.116071	POPTR_0008s11330.1	POPTR_0008s11330.1
Cluster-7410.103663	POPTR_0008s11390.1	POPTR_0008s11390.1
Cluster-7410.35939	POPTR_0008s11540.1	LAR1
Cluster-7410.86737	POPTR_0008s11600.1	RAV2
Cluster-7410.89419	POPTR_0008s11710.1	POPTR_0008s11710.1
Cluster-7410.19312	POPTR_0008s11770.1	POPTR_0008s11770.1
Cluster-7410.19312,Cluster-7410.83965,Cluster-7410.83973	POPTR_0008s11770.1	POPTR_0008s11770.1
Cluster-7410.19312,Cluster-7410.83973	POPTR_0008s11770.1	POPTR_0008s11770.1
Cluster-7410.55374	POPTR_0008s11840.1	POPTR_0008s11840.1
Cluster-7410.115831	POPTR_0008s11910.1	POPTR_0008s11910.1
Cluster-7410.67487	POPTR_0008s12480.1	POPTR_0008s12480.1
Cluster-7410.60600,Cluster-7410.60602	POPTR_0008s12550.1	POPTR_0008s12550.1
Cluster-7410.8709	POPTR_0008s13090.1	GRAS86
Cluster-7410.74841	POPTR_0008s13180.1	POPTR_0008s13180.1
Cluster-7410.84104	POPTR_0008s13390.1	POPTR_0008s13390.1
Cluster-7410.77940	POPTR_0008s13510.1	POPTR_0008s13510.1
Cluster-7410.46443	POPTR_0008s13550.1	RDR902
Cluster-7410.26971	POPTR_0008s13600.1	CAML2
Cluster-7410.97820	POPTR_0008s13600.1	CAML2
Cluster-7410.54535,Cluster-7410.54536	POPTR_0008s13820.1	ASB2
Cluster-7410.39873,Cluster-7410.39876	POPTR_0008s13830.1	POPTR_0008s13830.1
Cluster-7410.39876	POPTR_0008s13830.1	POPTR_0008s13830.1
Cluster-7410.12951	POPTR_0008s13850.1	POPTR_0008s13850.1
Cluster-7410.22252	POPTR_0008s13950.1	POPTR_0008s13950.1
Cluster-7410.107751	POPTR_0008s14070.1	POPTR_0008s14070.1
Cluster-7410.83390,Cluster-7410.83391,Cluster-7410.45906	POPTR_0008s14360.1	POPTR_0008s14360.1
Cluster-7410.83391	POPTR_0008s14360.1	POPTR_0008s14360.1
Cluster-7410.104872	POPTR_0008s14650.1	POPTR_0008s14650.1
Cluster-7410.85717	POPTR_0008s14810.1	POPTR_0008s14810.1
Cluster-7410.38754	POPTR_0008s15040.1	POPTR_0008s15040.1
Cluster-7410.110243	POPTR_0008s15140.1	POPTR_0008s15140.1
Cluster-7410.46862	POPTR_0008s15440.1	POPTR_0008s15440.1
Cluster-7410.87817,Cluster-7410.87820	POPTR_0008s15440.1	POPTR_0008s15440.1
Cluster-7410.87817,Cluster-7410.87820,Cluster-7410.46862	POPTR_0008s15440.1	POPTR_0008s15440.1
Cluster-7410.75750	POPTR_0008s15520.1	RHEL901
Cluster-41839.0	POPTR_0008s15860.1	AGO906
Cluster-7410.67736	POPTR_0008s15880.1	POPTR_0008s15880.1
Cluster-7410.30848	POPTR_0008s15930.1	POPTR_0008s15930.1
Cluster-7410.47619	POPTR_0008s15950.1	POPTR_0008s15950.1
Cluster-7410.47619,Cluster-7410.47614	POPTR_0008s15950.1	POPTR_0008s15950.1
Cluster-7410.40942	POPTR_0008s16010.1	CIPK5
Cluster-7410.41711	POPTR_0008s16030.1	POPTR_0008s16030.1
Cluster-7410.59210	POPTR_0008s16070.1	POPTR_0008s16070.1
Cluster-7410.116094	POPTR_0008s16110.1	POPTR_0008s16110.1
Cluster-7410.71002	POPTR_0008s16670.1	POPTR_0008s16670.1
Cluster-7410.86624	POPTR_0008s16670.1	POPTR_0008s16670.1
Cluster-7410.105070	POPTR_0008s16720.1	POPTR_0008s16720.1
Cluster-7410.118469	POPTR_0008s16880.1	POPTR_0008s16880.1
Cluster-7410.83484	POPTR_0008s16880.1	POPTR_0008s16880.1
Cluster-7410.1603	POPTR_0008s17090.1	POPTR_0008s17090.1
Cluster-7410.57862	POPTR_0008s17140.1	POPTR_0008s17140.1
Cluster-7410.65904	POPTR_0008s17270.1	POPTR_0008s17270.1
Cluster-7410.4309	POPTR_0008s17450.1	POPTR_0008s17450.1
Cluster-7410.40192,Cluster-7410.87322	POPTR_0008s17880.1	POPTR_0008s17880.1
Cluster-7410.40192,Cluster-7410.87323,Cluster-7410.87322	POPTR_0008s17880.1	POPTR_0008s17880.1
Cluster-7410.87322	POPTR_0008s17880.1	POPTR_0008s17880.1
Cluster-7410.8509	POPTR_0008s18060.1	POPTR_0008s18060.1
Cluster-21134.0	POPTR_0008s18190.1	POPTR_0008s18190.1
Cluster-7410.62812	POPTR_0008s18330.1	POPTR_0008s18330.1
Cluster-7410.62812,Cluster-7410.62810	POPTR_0008s18330.1	POPTR_0008s18330.1
Cluster-7410.117323	POPTR_0008s19000.1	POPTR_0008s19000.1
Cluster-7410.94232	POPTR_0008s19140.1	POPTR_0008s19140.1
Cluster-7410.66658,Cluster-7410.64879	POPTR_0008s19230.1	POPTR_0008s19230.1
Cluster-7410.82042,Cluster-7410.21001	POPTR_0008s19350.1	POPTR_0008s19350.1
Cluster-1557.0	POPTR_0008s19370.1	GOLS1
Cluster-7410.60505	POPTR_0008s19610.1	POPTR_0008s19610.1
Cluster-7410.64523,Cluster-7410.60505	POPTR_0008s19610.1	POPTR_0008s19610.1
Cluster-33222.0	POPTR_0008s19730.1	POPTR_0008s19730.1
Cluster-7410.17568	POPTR_0008s19860.1	POPTR_0008s19860.1
Cluster-7410.66059	POPTR_0008s20010.1	PDTp
Cluster-7410.66059,Cluster-7410.32069	POPTR_0008s20010.1	PDTp
Cluster-7410.104485	POPTR_0008s20530.1	POPTR_0008s20530.1
Cluster-7410.55679,Cluster-7410.75137	POPTR_0008s20640.1	POPTR_0008s20640.1
Cluster-7410.55679,Cluster-7410.75137,Cluster-7410.80102	POPTR_0008s20640.1	POPTR_0008s20640.1
Cluster-7410.89649,Cluster-7410.69616	POPTR_0008s20690.1	POPTR_0008s20690.1
Cluster-7410.66558	POPTR_0008s20770.1	POPTR_0008s20770.1
Cluster-7410.92820,Cluster-7410.92821,Cluster-7410.92823,Cluster-7410.92826	POPTR_0008s20800.1	POPTR_0008s20800.1
Cluster-7410.92820,Cluster-7410.92826	POPTR_0008s20800.1	POPTR_0008s20800.1
Cluster-7410.92821,Cluster-7410.92823	POPTR_0008s20800.1	POPTR_0008s20800.1
Cluster-7410.92823,Cluster-7410.92826	POPTR_0008s20800.1	POPTR_0008s20800.1
Cluster-7410.92826	POPTR_0008s20800.1	POPTR_0008s20800.1
Cluster-7410.78094	POPTR_0008s20870.1	POPTR_0008s20870.1
Cluster-28652.0	POPTR_0008s20940.1	POPTR_0008s20940.1
Cluster-7410.44396	POPTR_0008s20990.1	POPTR_0008s20990.1
Cluster-7410.81704	POPTR_0008s22130.1	POPTR_0008s22130.1
Cluster-7410.68128	POPTR_0008s22410.1	POPTR_0008s22410.1
Cluster-7410.68128,Cluster-7410.68127	POPTR_0008s22410.1	POPTR_0008s22410.1
Cluster-7410.40719	POPTR_0008s22480.1	POPTR_0008s22480.1
Cluster-7410.70911	POPTR_0008s22590.1	POPTR_0008s22590.1
Cluster-7410.94266	POPTR_0008s23240.1	POPTR_0008s23240.1
Cluster-7410.77751	POPTR_0009s01470.1	POPTR_0009s01470.1
Cluster-7410.75956	POPTR_0009s01690.1	POPTR_0009s01690.1
Cluster-7410.103567,Cluster-7410.77326,Cluster-7410.77324	POPTR_0009s01700.1	POPTR_0009s01700.1
Cluster-7410.77324,Cluster-7410.77325	POPTR_0009s01700.1	POPTR_0009s01700.1
Cluster-7410.77326,Cluster-7410.77324,Cluster-7410.77325,Cluster-7410.70379,Cluster-7410.61026,Cluster-7410.103568	POPTR_0009s01700.1	POPTR_0009s01700.1
Cluster-7410.93187	POPTR_0009s01720.1	POPTR_0009s01720.1
Cluster-7410.43213	POPTR_0009s01780.1	POPTR_0009s01780.1
Cluster-7410.72659,Cluster-7410.75599,Cluster-7410.72660	POPTR_0009s01810.1	POPTR_0009s01810.1
Cluster-7410.72660	POPTR_0009s01810.1	POPTR_0009s01810.1
Cluster-7410.75599	POPTR_0009s01810.1	POPTR_0009s01810.1
Cluster-7410.28225	POPTR_0009s01900.7	POPTR_0009s01900.7
Cluster-7410.67695	POPTR_0009s02100.1	POPTR_0009s02100.1
Cluster-7410.69381	POPTR_0009s02350.1	POPTR_0009s02350.1
Cluster-7410.78828	POPTR_0009s02670.1	POPTR_0009s02670.1
Cluster-7410.78828,Cluster-7410.78835	POPTR_0009s02670.1	POPTR_0009s02670.1
Cluster-7410.52940	POPTR_0009s02750.1	POPTR_0009s02750.1
Cluster-7410.99396	POPTR_0009s02760.1	POPTR_0009s02760.1
Cluster-7410.53729	POPTR_0009s02900.1	POPTR_0009s02900.1
Cluster-7410.66880	POPTR_0009s03110.1	POPTR_0009s03110.1
Cluster-7410.48870	POPTR_0009s03130.1	POPTR_0009s03130.1
Cluster-7410.51699	POPTR_0009s03330.1	ADF5
Cluster-7410.110941	POPTR_0009s03580.1	POPTR_0009s03580.1
Cluster-30518.0	POPTR_0009s03770.1	POPTR_0009s03770.1
Cluster-32480.0	POPTR_0009s03900.1	CYP707A10
Cluster-7410.118292	POPTR_0009s03990.1	POPTR_0009s03990.1
Cluster-7410.92062	POPTR_0009s04150.1	POPTR_0009s04150.1
Cluster-7410.68242,Cluster-7410.72362	POPTR_0009s04210.1	POPTR_0009s04210.1
Cluster-26604.0	POPTR_0009s04270.1	POPTR_0009s04270.1
Cluster-7410.7418	POPTR_0009s04360.1	POPTR_0009s04360.1
Cluster-7410.121745	POPTR_0009s04500.1	TUB2
Cluster-7410.106628	POPTR_0009s04520.1	POPTR_0009s04520.1
Cluster-7410.106984	POPTR_0009s04580.1	POPTR_0009s04580.1
Cluster-7410.93284	POPTR_0009s04610.1	POPTR_0009s04610.1
Cluster-7410.93285,Cluster-7410.93284	POPTR_0009s04610.1	POPTR_0009s04610.1
Cluster-7410.101112	POPTR_0009s04660.1	POPTR_0009s04660.1
Cluster-7410.79295	POPTR_0009s04900.1	POPTR_0009s04900.1
Cluster-7410.60941	POPTR_0009s04960.2	POPTR_0009s04960.2
Cluster-7410.68356	POPTR_0009s05080.1	POPTR_0009s05080.1
Cluster-7410.32774	POPTR_0009s05380.1	POPTR_0009s05380.1
Cluster-7410.97942	POPTR_0009s05400.1	POPTR_0009s05400.1
Cluster-7410.120690	POPTR_0009s05420.1	POPTR_0009s05420.1
Cluster-7410.103752	POPTR_0009s05460.1	POPTR_0009s05460.1
Cluster-7410.63080	POPTR_0009s05550.1	POPTR_0009s05550.1
Cluster-7410.80089,Cluster-7410.80084,Cluster-7410.96736,Cluster-7410.80086	POPTR_0009s05670.1	CCRL4
Cluster-7410.68172	POPTR_0009s05730.3	POPTR_0009s05730.3
Cluster-7410.68209	POPTR_0009s06150.1	SGB901
Cluster-7410.96735	POPTR_0009s06270.1	CCRL2
Cluster-7410.48842	POPTR_0009s06320.1	POPTR_0009s06320.1
Cluster-7410.42890	POPTR_0009s06330.1	POPTR_0009s06330.1
Cluster-7410.4372	POPTR_0009s06740.1	CADL7
Cluster-7410.4372,Cluster-7410.87995	POPTR_0009s06740.1	CADL7
Cluster-7410.87995	POPTR_0009s06740.1	CADL7
Cluster-7410.46344	POPTR_0009s06780.1	CADL1
Cluster-7410.77479	POPTR_0009s06840.1	POPTR_0009s06840.1
Cluster-7410.83527	POPTR_0009s06890.1	POPTR_0009s06890.1
Cluster-7410.97669	POPTR_0009s07030.1	POPTR_0009s07030.1
Cluster-7410.32266,Cluster-7410.63841,Cluster-7410.59915,Cluster-7410.63847,Cluster-7410.63832	POPTR_0009s07050.1	POPTR_0009s07050.1
Cluster-7410.63841,Cluster-7410.59915,Cluster-7410.63832	POPTR_0009s07050.1	POPTR_0009s07050.1
Cluster-7410.63841,Cluster-7410.59915,Cluster-7410.63847,Cluster-7410.63832	POPTR_0009s07050.1	POPTR_0009s07050.1
Cluster-7410.39490	POPTR_0009s07100.1	CYCB1-4
Cluster-7410.70304	POPTR_0009s07180.1	POPTR_0009s07180.1
Cluster-7410.67342	POPTR_0009s07200.1	POPTR_0009s07200.1
Cluster-7410.5108	POPTR_0009s07330.1	CPK25
Cluster-35956.0	POPTR_0009s07420.1	POPTR_0009s07420.1
Cluster-7410.67185	POPTR_0009s07650.1	POPTR_0009s07650.1
Cluster-7410.56988	POPTR_0009s07710.1	POPTR_0009s07710.1
Cluster-7410.72690	POPTR_0009s07790.1	POPTR_0009s07790.1
Cluster-7410.25114	POPTR_0009s07900.1	POPTR_0009s07900.1
Cluster-7410.102344	POPTR_0009s07920.1	POPTR_0009s07920.1
Cluster-7410.74620	POPTR_0009s07960.1	POPTR_0009s07960.1
Cluster-7410.111447	POPTR_0009s07990.1	POPTR_0009s07990.1
Cluster-7410.30744	POPTR_0009s08150.1	POPTR_0009s08150.1
Cluster-7410.111401	POPTR_0009s08190.1	POPTR_0009s08190.1
Cluster-35022.0	POPTR_0009s08700.1	POPTR_0009s08700.1
Cluster-7410.64929	POPTR_0009s08850.1	TUA5
Cluster-7410.51070	POPTR_0009s09520.1	POPTR_0009s09520.1
Cluster-7410.110481	POPTR_0009s09650.1	POPTR_0009s09650.1
Cluster-7410.63118	POPTR_0009s09870.1	CAD
Cluster-7410.93875	POPTR_0009s09950.1	POPTR_0009s09950.1
Cluster-7410.93875,Cluster-7410.93876	POPTR_0009s09950.1	POPTR_0009s09950.1
Cluster-7410.115616	POPTR_0009s10050.1	POPTR_0009s10050.1
Cluster-7410.65691	POPTR_0009s10380.1	POPTR_0009s10380.1
Cluster-7410.41376	POPTR_0009s10390.1	POPTR_0009s10390.1
Cluster-7410.51112	POPTR_0009s10480.1	POPTR_0009s10480.1
Cluster-7410.105155	POPTR_0009s10520.1	POPTR_0009s10520.1
Cluster-7410.105154	POPTR_0009s10530.1	POPTR_0009s10530.1
Cluster-7410.105573	POPTR_0009s10940.1	POPTR_0009s10940.1
Cluster-7410.100105	POPTR_0009s11190.1	POPTR_0009s11190.1
Cluster-7410.41162	POPTR_0009s11260.1	POPTR_0009s11260.1
Cluster-7410.121908	POPTR_0009s11270.1	POPTR_0009s11270.1
Cluster-7410.108287	POPTR_0009s11390.1	POPTR_0009s11390.1
Cluster-7410.118788	POPTR_0009s11450.1	POPTR_0009s11450.1
Cluster-921.0	POPTR_0009s11800.1	POPTR_0009s11800.1
Cluster-7410.107198	POPTR_0009s11840.1	POPTR_0009s11840.1
Cluster-7410.33813	POPTR_0009s12140.1	POPTR_0009s12140.1
Cluster-7410.44832	POPTR_0009s12140.1	POPTR_0009s12140.1
Cluster-7410.44832,Cluster-7410.33813	POPTR_0009s12140.1	POPTR_0009s12140.1
Cluster-7410.114151,Cluster-7410.114074	POPTR_0009s12510.1	POPTR_0009s12510.1
Cluster-7410.42000	POPTR_0009s12520.1	POPTR_0009s12520.1
Cluster-7410.98729,Cluster-7410.42000	POPTR_0009s12520.1	POPTR_0009s12520.1
Cluster-7410.66482	POPTR_0009s12540.1	POPTR_0009s12540.1
Cluster-7410.25186	POPTR_0009s12620.1	POPTR_0009s12620.1
Cluster-7410.31390	POPTR_0009s12640.1	CYP84A12
Cluster-7410.67184	POPTR_0009s13060.1	POPTR_0009s13060.1
Cluster-7410.54102	POPTR_0009s13130.1	POPTR_0009s13130.1
Cluster-7410.34107	POPTR_0009s13540.1	POPTR_0009s13540.1
Cluster-7410.76969	POPTR_0009s13630.1	POPTR_0009s13630.1
Cluster-7410.46390	POPTR_0009s13650.1	POPTR_0009s13650.1
Cluster-7410.55993	POPTR_0009s13780.1	POPTR_0009s13780.1
Cluster-7410.62300	POPTR_0009s14000.1	POPTR_0009s14000.1
Cluster-26492.1	POPTR_0009s14030.1	POPTR_0009s14030.1
Cluster-7410.76373	POPTR_0009s14260.1	POPTR_0009s14260.1
Cluster-7410.66828	POPTR_0009s14520.1	POPTR_0009s14520.1
Cluster-7410.71185	POPTR_0009s14650.1	POPTR_0009s14650.1
Cluster-7410.71187	POPTR_0009s14670.1	POPTR_0009s14670.1
Cluster-7410.22514	POPTR_0009s14780.1	CYP94C5
Cluster-7410.106964	POPTR_0009s14810.1	POPTR_0009s14810.1
Cluster-7410.35129,Cluster-7410.106964	POPTR_0009s14810.1	POPTR_0009s14810.1
Cluster-7410.92037	POPTR_0009s14920.1	POPTR_0009s14920.1
Cluster-7410.64199	POPTR_0009s14930.1	POPTR_0009s14930.1
Cluster-7410.84968	POPTR_0009s15100.1	PDT4
Cluster-7410.68841	POPTR_0009s15160.1	HDT901
Cluster-7410.67340	POPTR_0009s15460.1	POPTR_0009s15460.1
Cluster-7410.73541	POPTR_0009s15810.1	POPTR_0009s15810.1
Cluster-7410.73542	POPTR_0009s15810.1	POPTR_0009s15810.1
Cluster-7410.80810	POPTR_0009s15880.1	POPTR_0009s15880.1
Cluster-7410.11699	POPTR_0009s16130.1	POPTR_0009s16130.1
Cluster-7410.114176	POPTR_0009s16140.1	POPTR_0009s16140.1
Cluster-7410.57098	POPTR_0009s16290.1	NAC084
Cluster-7410.66223	POPTR_0009s16290.1	NAC084
Cluster-7410.108459	POPTR_0009s16510.1	POPTR_0009s16510.1
Cluster-7410.79210,Cluster-7410.64594,Cluster-7410.50404,Cluster-7410.79211	POPTR_0009s16590.1	POPTR_0009s16590.1
Cluster-7410.59282	POPTR_0009s17090.1	POPTR_0009s17090.1
Cluster-7410.33067	POPTR_0010s00360.1	POPTR_0010s00360.1
Cluster-7410.35692,Cluster-7410.35693	POPTR_0010s00440.1	POPTR_0010s00440.1
Cluster-7410.35693	POPTR_0010s00440.1	POPTR_0010s00440.1
Cluster-7410.65825,Cluster-7410.65826,Cluster-7410.35692,Cluster-7410.35693	POPTR_0010s00440.1	POPTR_0010s00440.1
Cluster-7410.65826	POPTR_0010s00440.1	POPTR_0010s00440.1
Cluster-7410.65826,Cluster-7410.35692,Cluster-7410.35693	POPTR_0010s00440.1	POPTR_0010s00440.1
Cluster-7410.65826,Cluster-7410.65825	POPTR_0010s00440.1	POPTR_0010s00440.1
Cluster-7410.91098	POPTR_0010s00450.1	POPTR_0010s00450.1
Cluster-7410.74472,Cluster-7410.74474	POPTR_0010s00550.1	POPTR_0010s00550.1
Cluster-7410.94268	POPTR_0010s00850.1	POPTR_0010s00850.1
Cluster-42572.1	POPTR_0010s01500.1	POPTR_0010s01500.1
Cluster-7410.33703	POPTR_0010s01570.1	POPTR_0010s01570.1
Cluster-7410.68562,Cluster-7410.33703,Cluster-7410.68564,Cluster-7410.68947,Cluster-7410.67993	POPTR_0010s01570.1	POPTR_0010s01570.1
Cluster-7410.68562,Cluster-7410.68564,Cluster-7410.68947,Cluster-7410.67993	POPTR_0010s01570.1	POPTR_0010s01570.1
Cluster-7410.68947,Cluster-7410.33703	POPTR_0010s01570.1	POPTR_0010s01570.1
Cluster-7410.64100	POPTR_0010s01650.1	POPTR_0010s01650.1
Cluster-7410.32142,Cluster-7410.27100,Cluster-7410.21836	POPTR_0010s01690.1	POPTR_0010s01690.1
Cluster-7410.60771,Cluster-7410.60770	POPTR_0010s01700.1	POPTR_0010s01700.1
Cluster-10637.0	POPTR_0010s01850.1	POPTR_0010s01850.1
Cluster-10637.0,Cluster-7410.15716	POPTR_0010s01850.1	POPTR_0010s01850.1
Cluster-7410.15716	POPTR_0010s01850.1	POPTR_0010s01850.1
Cluster-7410.106411	POPTR_0010s01910.1	POPTR_0010s01910.1
Cluster-7410.79046	POPTR_0010s02080.1	POPTR_0010s02080.1
Cluster-7410.107135	POPTR_0010s02380.1	POPTR_0010s02380.1
Cluster-7410.107135,Cluster-7410.7604	POPTR_0010s02380.1	POPTR_0010s02380.1
Cluster-7410.7604	POPTR_0010s02380.1	POPTR_0010s02380.1
Cluster-7410.76110	POPTR_0010s02450.1	POPTR_0010s02450.1
Cluster-7410.44469	POPTR_0010s02520.1	POPTR_0010s02520.1
Cluster-7410.11348	POPTR_0010s02780.1	POPTR_0010s02780.1
Cluster-7410.11348,Cluster-7410.11347	POPTR_0010s02780.1	POPTR_0010s02780.1
Cluster-7410.53878,Cluster-7410.66044,Cluster-7410.66052	POPTR_0010s02860.1	POPTR_0010s02860.1
Cluster-7410.53878,Cluster-7410.66044,Cluster-7410.66054,Cluster-7410.66052,Cluster-7410.66043	POPTR_0010s02860.1	POPTR_0010s02860.1
Cluster-7410.74791	POPTR_0010s02950.1	POPTR_0010s02950.1
Cluster-7410.5719	POPTR_0010s03010.1	POPTR_0010s03010.1
Cluster-7410.104487,Cluster-7410.109683	POPTR_0010s03070.1	POPTR_0010s03070.1
Cluster-7410.117813	POPTR_0010s03150.1	POPTR_0010s03150.1
Cluster-7410.88585,Cluster-7410.52967	POPTR_0010s03270.1	POPTR_0010s03270.1
Cluster-7410.23616	POPTR_0010s03960.1	POPTR_0010s03960.1
Cluster-7410.47775	POPTR_0010s03980.1	POPTR_0010s03980.1
Cluster-7410.102695	POPTR_0010s04430.1	POPTR_0010s04430.1
Cluster-12335.0	POPTR_0010s04490.1	POPTR_0010s04490.1
Cluster-7410.106600	POPTR_0010s04490.1	POPTR_0010s04490.1
Cluster-7410.106600,Cluster-7410.93356,Cluster-12335.0,Cluster-7410.17639	POPTR_0010s04490.1	POPTR_0010s04490.1
Cluster-7410.8237	POPTR_0010s04530.1	ILL10
Cluster-7410.8237,Cluster-7410.35362,Cluster-7410.35363	POPTR_0010s04530.1	ILL10
Cluster-7410.108964	POPTR_0010s04750.1	POPTR_0010s04750.1
Cluster-7410.6014	POPTR_0010s05080.3	POPTR_0010s05080.3
Cluster-7410.115375	POPTR_0010s05170.1	GOLS2
Cluster-7410.23017	POPTR_0010s05360.1	POPTR_0010s05360.1
Cluster-11903.0	POPTR_0010s05450.1	POPTR_0010s05450.1
Cluster-7410.51554	POPTR_0010s05490.1	POPTR_0010s05490.1
Cluster-7410.30009	POPTR_0010s05530.1	POPTR_0010s05530.1
Cluster-7410.12367,Cluster-7410.12366	POPTR_0010s05570.1	POPTR_0010s05570.1
Cluster-7410.35099	POPTR_0010s05630.1	PtrPHT2-1
Cluster-7410.117322	POPTR_0010s05700.1	POPTR_0010s05700.1
Cluster-7410.69570	POPTR_0010s05840.1	POPTR_0010s05840.1
Cluster-7410.7443	POPTR_0010s06070.1	POPTR_0010s06070.1
Cluster-7410.91066	POPTR_0010s06220.1	POPTR_0010s06220.1
Cluster-7410.67058	POPTR_0010s06320.1	POPTR_0010s06320.1
Cluster-7410.53113	POPTR_0010s06340.1	POPTR_0010s06340.1
Cluster-7410.66511	POPTR_0010s06560.1	POPTR_0010s06560.1
Cluster-7410.47301	POPTR_0010s06600.1	POPTR_0010s06600.1
Cluster-7410.87320	POPTR_0010s06620.1	POPTR_0010s06620.1
Cluster-7410.32945	POPTR_0010s06720.1	POPTR_0010s06720.1
Cluster-7410.58689,Cluster-7410.60277	POPTR_0010s07340.1	POPTR_0010s07340.1
Cluster-7410.58689,Cluster-7410.60277,Cluster-7410.60278	POPTR_0010s07340.1	POPTR_0010s07340.1
Cluster-7410.70243,Cluster-7410.60277	POPTR_0010s07340.1	POPTR_0010s07340.1
Cluster-7410.68528	POPTR_0010s07470.1	POPTR_0010s07470.1
Cluster-7410.68533,Cluster-7410.62462,Cluster-7410.67597	POPTR_0010s07470.1	POPTR_0010s07470.1
Cluster-7410.68533,Cluster-7410.68528,Cluster-7410.62462,Cluster-7410.67597	POPTR_0010s07470.1	POPTR_0010s07470.1
Cluster-7410.11416	POPTR_0010s07570.1	POPTR_0010s07570.1
Cluster-7410.57115	POPTR_0010s07600.1	POPTR_0010s07600.1
Cluster-7410.1604	POPTR_0010s07730.1	POPTR_0010s07730.1
Cluster-7410.67550	POPTR_0010s07790.1	POPTR_0010s07790.1
Cluster-7410.50699	POPTR_0010s07920.1	POPTR_0010s07920.1
Cluster-7410.2771	POPTR_0010s07990.1	POPTR_0010s07990.1
Cluster-25522.0	POPTR_0010s08170.1	POPTR_0010s08170.1
Cluster-7410.78361,Cluster-7410.109365	POPTR_0010s08510.1	ETR2
Cluster-7410.47618	POPTR_0010s09090.1	POPTR_0010s09090.1
Cluster-7410.67603	POPTR_0010s09140.1	POPTR_0010s09140.1
Cluster-12755.0	POPTR_0010s09170.1	POPTR_0010s09170.1
Cluster-7410.54771	POPTR_0010s09180.1	POPTR_0010s09180.1
Cluster-7410.20527	POPTR_0010s09190.1	POPTR_0010s09190.1
Cluster-7410.58187	POPTR_0010s09370.1	HMT2
Cluster-7410.87818	POPTR_0010s09580.1	POPTR_0010s09580.1
Cluster-7410.87819	POPTR_0010s09580.1	POPTR_0010s09580.1
Cluster-7410.22667,Cluster-7410.106664	POPTR_0010s09970.1	POPTR_0010s09970.1
Cluster-7410.58592,Cluster-7410.83000	POPTR_0010s10010.1	POPTR_0010s10010.1
Cluster-7410.54465,Cluster-7410.64420	POPTR_0010s10050.1	POPTR_0010s10050.1
Cluster-7410.64420	POPTR_0010s10050.1	POPTR_0010s10050.1
Cluster-7410.34460	POPTR_0010s10230.1	POPTR_0010s10230.1
Cluster-7410.31967	POPTR_0010s10500.1	POPTR_0010s10500.1
Cluster-23682.0	POPTR_0010s10900.1	POPTR_0010s10900.1
Cluster-7410.48632,Cluster-7410.48633	POPTR_0010s11350.1	CRE1B
Cluster-7410.48633,Cluster-7410.90243,Cluster-7410.90312	POPTR_0010s11350.1	CRE1B
Cluster-7410.90243	POPTR_0010s11350.1	CRE1B
Cluster-7410.90243,Cluster-7410.90312	POPTR_0010s11350.1	CRE1B
Cluster-7410.30553	POPTR_0010s11480.1	POPTR_0010s11480.1
Cluster-7410.97818	POPTR_0010s11500.1	CAML3
Cluster-7410.81107	POPTR_0010s11570.1	POPTR_0010s11570.1
Cluster-7410.70764	POPTR_0010s11760.1	POPTR_0010s11760.1
Cluster-7410.70764,Cluster-7410.78365	POPTR_0010s11760.1	POPTR_0010s11760.1
Cluster-7410.78365	POPTR_0010s11760.1	POPTR_0010s11760.1
Cluster-7410.113314	POPTR_0010s11960.1	POPTR_0010s11960.1
Cluster-7410.74844,Cluster-7410.74842	POPTR_0010s11970.1	POPTR_0010s11970.1
Cluster-7410.16290	POPTR_0010s12010.1	POPTR_0010s12010.1
Cluster-7410.80579	POPTR_0010s12210.1	POPTR_0010s12210.1
Cluster-7410.51132	POPTR_0010s12240.1	POPTR_0010s12240.1
Cluster-31885.0	POPTR_0010s12330.1	POPTR_0010s12330.1
Cluster-7410.56869	POPTR_0010s12410.1	POPTR_0010s12410.1
Cluster-7410.34851	POPTR_0010s12440.1	POPTR_0010s12440.1
Cluster-7410.34851,Cluster-7410.87	POPTR_0010s12440.1	POPTR_0010s12440.1
Cluster-7410.74320	POPTR_0010s12680.1	PtrAtpB_1
Cluster-7410.57717	POPTR_0010s12930.1	POPTR_0010s12930.1
Cluster-7410.84065	POPTR_0010s13120.1	POPTR_0010s13120.1
Cluster-7410.71476,Cluster-7410.71477	POPTR_0010s13420.1	POPTR_0010s13420.1
Cluster-7410.71477	POPTR_0010s13420.1	POPTR_0010s13420.1
Cluster-26250.0	POPTR_0010s13500.1	HMT4
Cluster-7410.108542	POPTR_0010s13500.1	HMT4
Cluster-28411.0,Cluster-7410.110521	POPTR_0010s13510.1	POPTR_0010s13510.1
Cluster-7410.31156	POPTR_0010s13710.1	POPTR_0010s13710.1
Cluster-7410.31157,Cluster-7410.31156,Cluster-7410.31155	POPTR_0010s13710.1	POPTR_0010s13710.1
Cluster-29287.0	POPTR_0010s13740.1	POPTR_0010s13740.1
Cluster-36983.0	POPTR_0010s14280.1	POPTR_0010s14280.1
Cluster-7410.26196	POPTR_0010s14380.1	POPTR_0010s14380.1
Cluster-7410.26196,Cluster-7410.56470	POPTR_0010s14380.1	POPTR_0010s14380.1
Cluster-7410.80292	POPTR_0010s14440.1	POPTR_0010s14440.1
Cluster-7410.80296	POPTR_0010s14450.1	POPTR_0010s14450.1
Cluster-42510.0	POPTR_0010s14460.1	PRX59
Cluster-7410.46474	POPTR_0010s14520.1	POPTR_0010s14520.1
Cluster-7410.10265,Cluster-7410.94670	POPTR_0010s14680.1	POPTR_0010s14680.1
Cluster-8509.0	POPTR_0010s14900.1	POPTR_0010s14900.1
Cluster-7410.11862	POPTR_0010s15200.1	LPD4
Cluster-7410.11862,Cluster-7410.40924	POPTR_0010s15200.1	LPD4
Cluster-7410.46908	POPTR_0010s15290.1	POPTR_0010s15290.1
Cluster-7410.106506	POPTR_0010s15410.1	POPTR_0010s15410.1
Cluster-7410.115215	POPTR_0010s15600.1	phyb2
Cluster-7410.115215,Cluster-7410.114350	POPTR_0010s15600.1	phyb2
Cluster-7410.55940	POPTR_0010s15610.1	POPTR_0010s15610.1
Cluster-31915.0	POPTR_0010s15950.1	GA2ox5
Cluster-36115.0	POPTR_0010s16380.1	PtrAP1-2
Cluster-7410.52947	POPTR_0010s16870.1	POPTR_0010s16870.1
Cluster-7410.5275	POPTR_0010s16880.1	POPTR_0010s16880.1
Cluster-7410.65363	POPTR_0010s17020.1	POPTR_0010s17020.1
Cluster-7410.120429	POPTR_0010s17150.1	POPTR_0010s17150.1
Cluster-7410.115327	POPTR_0010s17870.1	POPTR_0010s17870.1
Cluster-7410.115327,Cluster-7410.65757	POPTR_0010s17870.1	POPTR_0010s17870.1
Cluster-7410.67452	POPTR_0010s18080.1	POPTR_0010s18080.1
Cluster-7410.82467	POPTR_0010s18120.1	POPTR_0010s18120.1
Cluster-7410.43820	POPTR_0010s18310.1	POPTR_0010s18310.1
Cluster-7410.72029	POPTR_0010s18340.1	POPTR_0010s18340.1
Cluster-7410.74383	POPTR_0010s18400.1	POPTR_0010s18400.1
Cluster-7410.66069	POPTR_0010s18530.1	POPTR_0010s18530.1
Cluster-7410.84764	POPTR_0010s18600.1	POPTR_0010s18600.1
Cluster-7410.29913	POPTR_0010s18770.1	POPTR_0010s18770.1
Cluster-7410.57618	POPTR_0010s19090.1	LAC90c
Cluster-7410.67071	POPTR_0010s19190.1	POPTR_0010s19190.1
Cluster-7410.81313,Cluster-7410.81316,Cluster-7410.52228,Cluster-7410.67071	POPTR_0010s19190.1	POPTR_0010s19190.1
Cluster-7410.81313,Cluster-7410.81316,Cluster-7410.67071	POPTR_0010s19190.1	POPTR_0010s19190.1
Cluster-7410.68871	POPTR_0010s19270.1	POPTR_0010s19270.1
Cluster-7410.38809	POPTR_0010s19440.1	POPTR_0010s19440.1
Cluster-7410.21123	POPTR_0010s19620.1	POPTR_0010s19620.1
Cluster-7410.47534,Cluster-7410.21123	POPTR_0010s19620.1	POPTR_0010s19620.1
Cluster-7410.75955	POPTR_0010s19680.1	POPTR_0010s19680.1
Cluster-20806.5	POPTR_0010s19790.1	ASA1
Cluster-7410.40954	POPTR_0010s19790.1	ASA1
Cluster-7410.32493	POPTR_0010s19860.1	POPTR_0010s19860.1
Cluster-7410.100136	POPTR_0010s20500.1	POPTR_0010s20500.1
Cluster-7410.52816	POPTR_0010s20620.1	POPTR_0010s20620.1
Cluster-7410.36672	POPTR_0010s20710.1	POPTR_0010s20710.1
Cluster-7410.67684	POPTR_0010s21270.1	POPTR_0010s21270.1
Cluster-7410.84793	POPTR_0010s21270.1	POPTR_0010s21270.1
Cluster-7410.68981	POPTR_0010s21280.1	POPTR_0010s21280.1
Cluster-7410.100086,Cluster-7410.70690	POPTR_0010s21350.1	POPTR_0010s21350.1
Cluster-7410.113808	POPTR_0010s21350.1	POPTR_0010s21350.1
Cluster-7410.113808,Cluster-7410.100086,Cluster-7410.70690	POPTR_0010s21350.1	POPTR_0010s21350.1
Cluster-7410.113808,Cluster-7410.70690	POPTR_0010s21350.1	POPTR_0010s21350.1
Cluster-7410.70690	POPTR_0010s21350.1	POPTR_0010s21350.1
Cluster-7410.49462,Cluster-7410.49463	POPTR_0010s21410.1	POPTR_0010s21410.1
Cluster-7410.67235	POPTR_0010s21580.1	POPTR_0010s21580.1
Cluster-7410.67235,Cluster-7410.67236	POPTR_0010s21580.1	POPTR_0010s21580.1
Cluster-7410.63959	POPTR_0010s21680.1	POPTR_0010s21680.1
Cluster-7410.105079	POPTR_0010s21730.1	POPTR_0010s21730.1
Cluster-7410.67279	POPTR_0010s21840.1	POPTR_0010s21840.1
Cluster-7410.67279,Cluster-7410.65450	POPTR_0010s21840.1	POPTR_0010s21840.1
Cluster-7410.100949	POPTR_0010s22250.1	POPTR_0010s22250.1
Cluster-37561.0	POPTR_0010s22510.1	POPTR_0010s22510.1
Cluster-7410.23731	POPTR_0010s22790.1	Lhca1-1
Cluster-7410.45328	POPTR_0010s22830.1	PABAS
Cluster-7410.49496	POPTR_0010s22880.1	POPTR_0010s22880.1
Cluster-7410.55821	POPTR_0010s22980.1	POPTR_0010s22980.1
Cluster-7410.55821,Cluster-7410.79750	POPTR_0010s22980.1	POPTR_0010s22980.1
Cluster-7410.7827	POPTR_0010s23100.1	PAL5
Cluster-7410.7828,Cluster-7410.7827	POPTR_0010s23100.1	PAL5
Cluster-7410.18851,Cluster-7410.73033	POPTR_0010s23200.1	POPTR_0010s23200.1
Cluster-7410.73033	POPTR_0010s23200.1	POPTR_0010s23200.1
Cluster-7410.94566	POPTR_0010s23280.1	POPTR_0010s23280.1
Cluster-7410.56017,Cluster-7410.56016,Cluster-7410.83154	POPTR_0010s23350.1	POPTR_0010s23350.1
Cluster-7410.66445,Cluster-7410.66444	POPTR_0010s23510.1	POPTR_0010s23510.1
Cluster-7410.9907	POPTR_0010s23570.1	POPTR_0010s23570.1
Cluster-7410.41492,Cluster-7410.41496	POPTR_0010s23620.1	POPTR_0010s23620.1
Cluster-7410.41496	POPTR_0010s23620.1	POPTR_0010s23620.1
Cluster-7410.81841	POPTR_0010s23730.1	POPTR_0010s23730.1
Cluster-7410.9785	POPTR_0010s23740.1	POPTR_0010s23740.1
Cluster-7410.76032	POPTR_0010s23850.1	POPTR_0010s23850.1
Cluster-7410.76687	POPTR_0010s23880.1	POPTR_0010s23880.1
Cluster-37243.0	POPTR_0010s24040.1	POPTR_0010s24040.1
Cluster-7410.8298	POPTR_0010s24370.1	POPTR_0010s24370.1
Cluster-7410.118641	POPTR_0010s24440.1	POPTR_0010s24440.1
Cluster-7410.79140	POPTR_0010s24550.1	POPTR_0010s24550.1
Cluster-7410.46738,Cluster-7410.73562	POPTR_0010s24560.1	POPTR_0010s24560.1
Cluster-7410.96654	POPTR_0010s24890.1	POPTR_0010s24890.1
Cluster-7410.87873	POPTR_0010s25090.1	CPK1
Cluster-7410.74674	POPTR_0010s25170.1	POPTR_0010s25170.1
Cluster-7410.53626	POPTR_0010s25270.1	POPTR_0010s25270.1
Cluster-7410.41897	POPTR_0010s25320.1	POPTR_0010s25320.1
Cluster-7410.1368	POPTR_0010s25850.1	POPTR_0010s25850.1
Cluster-7410.108383	POPTR_0010s25970.1	POPTR_0010s25970.1
Cluster-7410.83814	POPTR_0010s26170.1	POPTR_0010s26170.1
Cluster-7410.65846	POPTR_0011s00360.1	POPTR_0011s00360.1
Cluster-7410.77455,Cluster-7410.70157,Cluster-7410.63610	POPTR_0011s00480.1	POPTR_0011s00480.1
Cluster-7410.1935	POPTR_0011s00530.1	POPTR_0011s00530.1
Cluster-7410.109983,Cluster-7410.52676	POPTR_0011s00650.1	POPTR_0011s00650.1
Cluster-7410.97417	POPTR_0011s00740.1	POPTR_0011s00740.1
Cluster-7410.42210	POPTR_0011s00760.1	POPTR_0011s00760.1
Cluster-7410.63230	POPTR_0011s00780.1	POPTR_0011s00780.1
Cluster-7410.71088	POPTR_0011s00970.1	ACO7
Cluster-7410.44997	POPTR_0011s02390.1	POPTR_0011s02390.1
Cluster-33203.0	POPTR_0011s02560.1	POPTR_0011s02560.1
Cluster-7410.107231	POPTR_0011s02740.1	POPTR_0011s02740.1
Cluster-7410.117133	POPTR_0011s03020.1	POPTR_0011s03020.1
Cluster-26776.0	POPTR_0011s03070.1	POPTR_0011s03070.1
Cluster-26776.0,Cluster-7410.15821,Cluster-7410.15822	POPTR_0011s03070.1	POPTR_0011s03070.1
Cluster-7410.15821,Cluster-7410.15822	POPTR_0011s03070.1	POPTR_0011s03070.1
Cluster-7410.15822	POPTR_0011s03070.1	POPTR_0011s03070.1
Cluster-7410.25228	POPTR_0011s03190.1	POPTR_0011s03190.1
Cluster-7410.25231,Cluster-7410.25228	POPTR_0011s03190.1	POPTR_0011s03190.1
Cluster-7410.59531	POPTR_0011s03580.1	POPTR_0011s03580.1
Cluster-7410.67839	POPTR_0011s04480.1	POPTR_0011s04480.1
Cluster-7410.43404	POPTR_0011s04530.1	POPTR_0011s04530.1
Cluster-7410.77146	POPTR_0011s04530.1	POPTR_0011s04530.1
Cluster-7410.73271	POPTR_0011s05040.1	POPTR_0011s05040.1
Cluster-40214.0	POPTR_0011s05190.1	POPTR_0011s05190.1
Cluster-7410.92965	POPTR_0011s05670.1	POPTR_0011s05670.1
Cluster-7410.57215	POPTR_0011s07100.1	POPTR_0011s07100.1
Cluster-7410.47648	POPTR_0011s07230.1	CIPK17
Cluster-7410.56036	POPTR_0011s07530.1	POPTR_0011s07530.1
Cluster-7410.99988	POPTR_0011s07540.1	POPTR_0011s07540.1
Cluster-7410.66107	POPTR_0011s07630.1	POPTR_0011s07630.1
Cluster-7410.65545	POPTR_0011s07720.1	POPTR_0011s07720.1
Cluster-7410.118010	POPTR_0011s08700.1	POPTR_0011s08700.1
Cluster-7410.68529	POPTR_0011s08940.1	POPTR_0011s08940.1
Cluster-7410.79909	POPTR_0011s08980.1	POPTR_0011s08980.1
Cluster-7410.48592	POPTR_0011s09160.1	POPTR_0011s09160.1
Cluster-7410.57911,Cluster-7410.73219	POPTR_0011s09450.1	POPTR_0011s09450.1
Cluster-7410.40679	POPTR_0011s09500.1	POPTR_0011s09500.1
Cluster-7410.66487,Cluster-7410.67012	POPTR_0011s09530.2	POPTR_0011s09530.2
Cluster-7410.73566	POPTR_0011s09860.1	POPTR_0011s09860.1
Cluster-7410.66001	POPTR_0011s09890.1	POPTR_0011s09890.1
Cluster-7410.63528	POPTR_0011s09990.1	POPTR_0011s09990.1
Cluster-7410.70813	POPTR_0011s10030.1	POPTR_0011s10030.1
Cluster-7410.65409,Cluster-7410.45820,Cluster-7410.84743	POPTR_0011s10490.1	POPTR_0011s10490.1
Cluster-7410.65409,Cluster-7410.45820,Cluster-7410.84743,Cluster-7410.28544	POPTR_0011s10490.1	POPTR_0011s10490.1
Cluster-7410.65409,Cluster-7410.84743	POPTR_0011s10490.1	POPTR_0011s10490.1
Cluster-7410.55631	POPTR_0011s10920.1	POPTR_0011s10920.1
Cluster-7410.62723	POPTR_0011s11080.1	POPTR_0011s11080.1
Cluster-7410.34881	POPTR_0011s11270.1	POPTR_0011s11270.1
Cluster-7410.118818	POPTR_0011s11370.1	POPTR_0011s11370.1
Cluster-7410.64597,Cluster-7410.67504	POPTR_0011s11390.1	POPTR_0011s11390.1
Cluster-7410.66212	POPTR_0011s11560.1	POPTR_0011s11560.1
Cluster-7410.48341	POPTR_0011s11570.1	AMT7
Cluster-7410.42211	POPTR_0011s11710.2	POPTR_0011s11710.2
Cluster-7410.60622,Cluster-7410.64787	POPTR_0011s12080.1	POPTR_0011s12080.1
Cluster-7410.66570	POPTR_0011s12270.1	POPTR_0011s12270.1
Cluster-7410.99337	POPTR_0011s12300.1	POPTR_0011s12300.1
Cluster-7410.107956,Cluster-7410.110640	POPTR_0011s12340.1	POPTR_0011s12340.1
Cluster-7410.46941	POPTR_0011s12660.1	POPTR_0011s12660.1
Cluster-7410.77198,Cluster-7410.77200	POPTR_0011s13280.1	POPTR_0011s13280.1
Cluster-7410.77201,Cluster-7410.77198,Cluster-7410.77194,Cluster-7410.77200	POPTR_0011s13280.1	POPTR_0011s13280.1
Cluster-7410.50650	POPTR_0011s13460.1	GRAS55
Cluster-7410.65468	POPTR_0011s13510.1	POPTR_0011s13510.1
Cluster-7410.74234	POPTR_0011s13610.1	POPTR_0011s13610.1
Cluster-7410.40781	POPTR_0011s13810.1	POPTR_0011s13810.1
Cluster-7410.62323	POPTR_0011s13810.1	POPTR_0011s13810.1
Cluster-7410.62323,Cluster-7410.40781	POPTR_0011s13810.1	POPTR_0011s13810.1
Cluster-7410.64837,Cluster-7410.69090	POPTR_0011s13910.1	POPTR_0011s13910.1
Cluster-7410.80227	POPTR_0011s14170.1	POPTR_0011s14170.1
Cluster-7410.73147	POPTR_0011s14330.1	POPTR_0011s14330.1
Cluster-7410.42187	POPTR_0011s14410.1	POPTR_0011s14410.1
Cluster-7410.86601,Cluster-7410.86598,Cluster-7410.86603,Cluster-7410.86596	POPTR_0011s14410.1	POPTR_0011s14410.1
Cluster-7410.73507	POPTR_0011s14640.1	POPTR_0011s14640.1
Cluster-7410.47074	POPTR_0011s14790.1	POPTR_0011s14790.1
Cluster-7410.67782	POPTR_0011s14820.1	POPTR_0011s14820.1
Cluster-27210.1	POPTR_0011s14970.1	POPTR_0011s14970.1
Cluster-7410.77359,Cluster-7410.77357,Cluster-27210.1	POPTR_0011s14970.1	POPTR_0011s14970.1
Cluster-7410.60301	POPTR_0011s15120.1	POPTR_0011s15120.1
Cluster-7410.74044	POPTR_0011s15120.1	POPTR_0011s15120.1
Cluster-7410.74044,Cluster-7410.60301	POPTR_0011s15120.1	POPTR_0011s15120.1
Cluster-7410.74047	POPTR_0011s15130.1	POPTR_0011s15130.1
Cluster-7410.89880	POPTR_0011s15180.1	POPTR_0011s15180.1
Cluster-7410.89883	POPTR_0011s15180.1	POPTR_0011s15180.1
Cluster-7410.89883,Cluster-7410.89880,Cluster-7410.89879	POPTR_0011s15180.1	POPTR_0011s15180.1
Cluster-7410.111192	POPTR_0011s15750.1	POPTR_0011s15750.1
Cluster-7410.72944,Cluster-7410.16426	POPTR_0011s15900.1	POPTR_0011s15900.1
Cluster-7410.60134	POPTR_0011s16470.1	POPTR_0011s16470.1
Cluster-7410.101880	POPTR_0011s16940.1	POPTR_0011s16940.1
[truncated: 845 more rows]

[truncated: 3 more sheets: PPI_kmeans_clusters_annotation, PPI_description, Key unigenes]
