# Supplementary material for: Integrative iTRAQ-based proteomic and transcriptomic analysis reveals the accumulation patterns of key metabolites associated with oil quality during seed ripening of Camellia oleifera
Source: Hortic Res. 2021 Jul 1;8:157. doi: 10.1038/s41438-021-00591-2 (PMC8245520; doi:10.1038/s41438-021-00591-2)
Supplement: Supplementary file 11 — Table S10 [file 41438_2021_591_MOESM11_ESM.xlsx]

## Sheet: PeptideGroups 1
Annotated Sequence	Modifications	Qvality PEP	Qvality q-value	# Protein Groups	# Proteins	# PSMs	Master Protein Accessions	Positions in Master Proteins	# Missed Cleavages	Theo. MH+ [Da]	Abundance Ratio: (F1, 114) / (F1, 113)	Abundance Ratio: (F1, 115) / (F1, 113)	Abundance Ratio: (F1, 116) / (F1, 113)	Abundances (Grouped): F1, 113	Abundances (Grouped): F1, 114	Abundances (Grouped): F1, 115	Abundances (Grouped): F1, 116	Quan Info	Found in Sample: [S1] F1: 113, Control	Found in Sample: [S2] F1: 114, Sample	Found in Sample: [S3] F1: 115, Sample	Found in Sample: [S4] F1: 116, Sample	Confidence (by Search Engine): Sequest HT	Percolator q-Value (by Search Engine): Sequest HT	Percolator PEP (by Search Engine): Sequest HT	XCorr (by Search Engine): Sequest HT
[K].AAAAAAADVAR.[A]	1xiTRAQ8plex [N-Term]	0.000229204	7.49649e-05	1	1	1	TRINITY_DN20398_c0_g1_i1	TRINITY_DN20398_c0_g1_i1 [223-233]	0	1261.72								No Quan Values	High	High	High	High	High	4.798e-05	0.0001045	2.47
[R].LPGLGSK.[R]	1xiTRAQ8plex [K7]; 1xiTRAQ8plex [N-Term]	0.00012966	7.49649e-05	1	1	1	TRINITY_DN20142_c0_g1_i3	TRINITY_DN20142_c0_g1_i3 [146-152]	0	1279.82	0.999	1.065	0.608	108.9	108.8	116	66.2		High	High	High	High	High	4.798e-05	5.85e-05	2.59
[K].IPGTSDLQISLCK.[E]	1xCarbamidomethyl [C12]; 1xiTRAQ8plex [K13]; 1xiTRAQ8plex [N-Term]	1.76753e-05	7.49649e-05	1	1	2	TRINITY_DN21210_c0_g1_i3	TRINITY_DN21210_c0_g1_i3 [99-111]	0	2040.16	0.91	0.973	0.877	106.4	96.8	103.5	93.3		High	High	High	High	High	4.798e-05	7.628e-06	3.59
[K].IPHFADDENVYPASVMTVNIGADHR.[V]	1xiTRAQ8plex [Y11]; 1xiTRAQ8plex [N-Term]	0.000190806	7.49649e-05	1	1	1	TRINITY_DN20368_c0_g1_i2	TRINITY_DN20368_c0_g1_i2 [424-448]	0	3376.72	0.966	1.008	0.657	110.2	106.4	111	72.4		High	High	High	High	High	4.798e-05	8.64e-05	2.79
[K].LPHGECPHNK.[S]	1xCarbamidomethyl [C6]; 1xiTRAQ8plex [K10]; 1xiTRAQ8plex [N-Term]	1.65175e-05	7.49649e-05	1	1	2	TRINITY_DN15793_c0_g1_i2	TRINITY_DN15793_c0_g1_i2 [42-51]	0	1796.97	0.755	0.807	0.739	121.2	91.5	97.8	89.5		High	High	High	High	High	4.798e-05	7.127e-06	2.51
[K].LPHIPRPK.[M]	1xiTRAQ8plex [K8]; 1xiTRAQ8plex [N-Term]	5.51018e-05	7.49649e-05	1	1	7	TRINITY_DN20361_c0_g1_i2	TRINITY_DN20361_c0_g1_i2 [54-61]	0	1566.01	1.044	1.059	1.001	97.5	101.8	103.2	97.5		High	High	High	High	High	4.798e-05	2.443e-05	3.08
[K].LPHMLPSEEAFAAAVSALGIENK.[D]	1xiTRAQ8plex [K23]; 1xiTRAQ8plex [N-Term]	4.08195e-09	7.49649e-05	1	1	2	TRINITY_DN17436_c0_g1_i2	TRINITY_DN17436_c0_g1_i2 [140-162]	0	3003.64	1.161	1.231	0.978	91.5	106.3	112.7	89.5		High	High	High	High	High	4.798e-05	1.484e-09	3.9
[K].LPHMLPSEEAFAAAVSALGIENK.[D]	1xOxidation [M4]; 1xiTRAQ8plex [K23]; 1xiTRAQ8plex [N-Term]	2.52247e-07	7.49649e-05	1	1	3	TRINITY_DN17436_c0_g1_i2	TRINITY_DN17436_c0_g1_i2 [140-162]	0	3019.64								No Quan Values	High	High	High	High	High	4.798e-05	9.993e-08	2.36
[K].IPKDEAIIVSCCGCFHGR.[T]	3xCarbamidomethyl [C11; C12; C14]; 1xiTRAQ8plex [K3]; 1xiTRAQ8plex [N-Term]	0.000257328	7.49649e-05	1	1	1	TRINITY_DN17669_c0_g1_i1	TRINITY_DN17669_c0_g1_i1 [159-176]	1	2727.4	0.917	0.889	0.799	111	101.7	98.6	88.6		High	High	High	High	High	4.798e-05	0.0001173	2.21
[R].LPKENEEPLGLAIHVDK.[T]	2xiTRAQ8plex [K3; K17]; 1xiTRAQ8plex [N-Term]	0.000202183	7.49649e-05	1	1	1	TRINITY_DN20988_c1_g1_i8	TRINITY_DN20988_c1_g1_i8 [172-188]	1	2814.65	1.164	1.005	0.678	104	121	104.5	70.5		High	High	High	High	High	4.798e-05	9.201e-05	2.96
[R].LPKPPQDTHLDQIVR.[L]	1xiTRAQ8plex [K3]; 1xiTRAQ8plex [N-Term]	2.66686e-05	7.49649e-05	1	1	3	TRINITY_DN19047_c0_g1_i1	TRINITY_DN19047_c0_g1_i1 [264-278]	0	2365.38	0.874	0.881	0.897	109.6	95.7	96.5	98.3		High	High	High	High	High	4.798e-05	1.16e-05	2.78
[K].IPLDVIWNDDDHMDSHK.[D]	1xiTRAQ8plex [K17]; 1xiTRAQ8plex [N-Term]	0.000276623	7.49649e-05	1	1	2	TRINITY_DN20316_c0_g1_i1	TRINITY_DN20316_c0_g1_i1 [337-353]	0	2658.34	1.021	0.901	0.947	103.4	105.5	93.1	98		High	High	High	High	High	4.798e-05	0.0001265	2.98
[K].IPLELQQILFK.[T]	1xiTRAQ8plex [K11]; 1xiTRAQ8plex [N-Term]	2.78254e-06	7.49649e-05	1	1	8	TRINITY_DN20988_c1_g2_i3	TRINITY_DN20988_c1_g2_i3 [41-51]	0	1950.22	0.71	0.729	0.443	138.8	98.5	101.2	61.5		High	High	High	High	High	4.798e-05	1.155e-06	3.41
[K].LPLGPIPLADAITR.[L]	1xiTRAQ8plex [N-Term]	4.97795e-05	7.49649e-05	1	1	5	TRINITY_DN16327_c1_g2_i9	TRINITY_DN16327_c1_g2_i9 [153-166]	0	1751.07	0.852	1.008	0.398	122.8	104.6	123.7	48.8		High	High	High	High	High	4.798e-05	2.192e-05	2.37
[R].LPLGPPSLMMSPQPVNLGK.[V]	1xiTRAQ8plex [K19]; 1xiTRAQ8plex [N-Term]	3.86195e-07	7.49649e-05	1	1	6	TRINITY_DN18342_c0_g1_i2	TRINITY_DN18342_c0_g1_i2 [70-88]	0	2584.48	0.822	0.79	0.634	123.3	101.3	97.3	78.1		High	High	High	High	High	4.798e-05	1.546e-07	4.19
[R].LPLGPPSLMMSPQPVNLGK.[V]	1xOxidation [M10]; 1xiTRAQ8plex [K19]; 1xiTRAQ8plex [N-Term]	0.000385634	7.49649e-05	1	1	3	TRINITY_DN18342_c0_g1_i2	TRINITY_DN18342_c0_g1_i2 [70-88]	0	2600.48	0.929	0.939	0.693	112.3	104.3	105.5	77.9		High	High	High	High	High	4.798e-05	0.0001774	2.2
[R].LPLNTTVGGIQVDGQFR.[T]	1xiTRAQ8plex [N-Term]	2.49219e-05	7.49649e-05	1	1	1	TRINITY_DN17707_c0_g1_i2	TRINITY_DN17707_c0_g1_i2 [312-328]	0	2119.18	1.032	0.942	0.95	101.9	105.2	96	96.8		High	High	High	High	High	4.798e-05	1.084e-05	3.45
[R].LPLQDVYK.[I]	2xiTRAQ8plex [Y7; K8]; 1xiTRAQ8plex [N-Term]	2.57805e-05	7.49649e-05	4	5	4	TRINITY_DN18630_c0_g1_i1; TRINITY_DN19561_c0_g2_i1; TRINITY_DN19561_c0_g1_i1; TRINITY_DN19561_c0_g3_i2	TRINITY_DN18630_c0_g1_i1 [197-204]; TRINITY_DN19561_c0_g2_i1 [242-249]; TRINITY_DN19561_c0_g1_i1 [237-244]; TRINITY_DN19561_c0_g3_i2 [237-244]	0	1888.17	1.39	1.122	1.064	87.4	121.5	98	93	Shared	High	High	High	High	High	4.798e-05	1.124e-05	2.61
[R].LPLRDVVDDVGLGER.[A]	1xiTRAQ8plex [N-Term]	1.48493e-05	7.49649e-05	1	1	3	TRINITY_DN13191_c0_g1_i1	TRINITY_DN13191_c0_g1_i1 [94-108]	1	1957.1	0.785	0.73	0.95	115.5	90.6	84.3	109.7		High	High	High	High	High	4.798e-05	6.398e-06	3.24
[R].IPLSQAAPFFANSDPDMPAAPVSATLVHDWLLQK.[I]	1xiTRAQ8plex [K34]; 1xiTRAQ8plex [N-Term]	2.01627e-08	7.49649e-05	1	1	1	TRINITY_DN13522_c0_g1_i2	TRINITY_DN13522_c0_g1_i2 [232-265]	0	4256.27								No Quan Values	High	High	High	High	High	4.798e-05	7.595e-09	5.23
[K].IPLTDEHGHPVQLTDER.[G]	1xiTRAQ8plex [N-Term]	5.00883e-08	7.49649e-05	1	1	5	TRINITY_DN21307_c0_g2_i1	TRINITY_DN21307_c0_g2_i1 [12-28]	0	2261.18	0.954	1.072	1.106	96.8	92.4	103.8	107		High	High	High	High	High	4.798e-05	1.919e-08	2.8
[K].LPLVGLISK.[C]	1xiTRAQ8plex [K9]; 1xiTRAQ8plex [N-Term]	0.000372865	7.49649e-05	1	1	1	TRINITY_DN20372_c0_g1_i4	TRINITY_DN20372_c0_g1_i4 [210-218]	0	1548.03								No Quan Values	High	High	High	High	High	4.798e-05	0.0001714	2.18
[R].LPLWPSEK.[E]	1xiTRAQ8plex [K8]; 1xiTRAQ8plex [N-Term]	0.000398838	7.49649e-05	1	1	3	TRINITY_DN16365_c0_g1_i2	TRINITY_DN16365_c0_g1_i2 [179-186]	0	1577.95	0.949	0.975	0.662	111.5	105.8	108.8	73.9		High	High	High	High	High	4.798e-05	0.0001841	2.19
[R].LPLWSSAESAR.[E]	1xiTRAQ8plex [N-Term]	0.000319637	7.49649e-05	1	1	1	TRINITY_DN16633_c0_g1_i3	TRINITY_DN16633_c0_g1_i3 [239-249]	0	1520.84	0.966	1.014	0.842	104.7	101.1	106.1	88.1		High	High	High	High	High	4.798e-05	0.000147	2.16
[R].LPGFHVCVGSGGER.[L]	1xCarbamidomethyl [C7]; 1xiTRAQ8plex [N-Term]	4.16733e-08	7.49649e-05	1	1	6	TRINITY_DN20085_c0_g1_i2	TRINITY_DN20085_c0_g1_i2 [17-30]	0	1775.92	1.033	1.007	1.083	97	100.2	97.7	105.1		High	High	High	High	High	4.798e-05	1.591e-08	4.27
[R].LPGFHTCVGSGGER.[Q]	1xCarbamidomethyl [C7]; 1xiTRAQ8plex [N-Term]	0.000161921	7.49649e-05	1	1	1	TRINITY_DN17707_c0_g1_i2	TRINITY_DN17707_c0_g1_i2 [108-121]	0	1777.9								No Quan Values	High	High	High	High	High	4.798e-05	7.31e-05	2.56
[K].LPGAPQFLLCLLPER.[K]	1xCarbamidomethyl [C10]; 1xiTRAQ8plex [N-Term]	6.55818e-05	7.49649e-05	2	2	2	TRINITY_DN20781_c0_g2_i1; TRINITY_DN20781_c0_g1_i1	TRINITY_DN20781_c0_g2_i1 [559-573]; TRINITY_DN20781_c0_g1_i1 [559-573]	0	2028.16								Shared	High	High	High	High	High	4.798e-05	2.905e-05	3.32
[K].LPFAAAQIGQAFR.[N]	1xiTRAQ8plex [N-Term]	1.6636e-07	7.49649e-05	1	1	3	TRINITY_DN20801_c0_g1_i2	TRINITY_DN20801_c0_g1_i2 [215-227]	0	1693.97	0.74	0.877	0.599	124.4	92	109	74.5		High	High	High	High	High	4.798e-05	6.529e-08	4
[K].LNVTAIDTYDDHR.[M]	1xiTRAQ8plex [Y9]; 1xiTRAQ8plex [N-Term]	5.37418e-06	7.49649e-05	1	1	2	TRINITY_DN21207_c0_g1_i1	TRINITY_DN21207_c0_g1_i1 [465-477]	0	2141.14	0.993	0.9	0.898	105.5	104.8	94.9	94.7		High	High	High	High	High	4.798e-05	2.267e-06	3.61
[R].INVYFNEAAAGR.[Y]	1xiTRAQ8plex [Y4]; 1xiTRAQ8plex [N-Term]	6.9704e-07	7.49649e-05	1	1	2	TRINITY_DN15262_c0_g1_i2	TRINITY_DN15262_c0_g1_i2 [52-63]	0	1933.08	1.154	0.914	0.873	101.5	117.2	92.8	88.6		High	High	High	High	High	4.798e-05	2.818e-07	2.19
[R].LNWATLGAGER.[R]	1xiTRAQ8plex [N-Term]	0.000799	7.49649e-05	1	1	3	TRINITY_DN13411_c0_g1_i1	TRINITY_DN13411_c0_g1_i1 [78-88]	0	1491.82	0.87	0.957	0.826	109.5	95.2	104.8	90.5		High	High	High	High	High	4.798e-05	0.0003737	1.93
[R].INWICNPVHK.[H]	1xCarbamidomethyl [C5]; 1xiTRAQ8plex [K10]; 1xiTRAQ8plex [N-Term]	1.08368e-09	7.49649e-05	1	3	5	TRINITY_DN15761_c0_g1_i1	TRINITY_DN15761_c0_g1_i1 [153-162]	0	1889.07	0.678	0.664	0.561	137.8	93.4	91.5	77.3		High	High	High	High	High	4.798e-05	3.838e-10	4.54
[R].LNWLLHFGEPPK.[W]	1xiTRAQ8plex [K12]; 1xiTRAQ8plex [N-Term]	7.11582e-06	7.49649e-05	1	1	5	TRINITY_DN14750_c2_g1_i1	TRINITY_DN14750_c2_g1_i1 [298-309]	0	2059.19								No Quan Values	High	High	High	High	High	4.798e-05	3.02e-06	2.42
[R].INYDEFVAMMR.[K]	1xiTRAQ8plex [Y3]; 1xiTRAQ8plex [N-Term]	1.35448e-05	7.49649e-05	1	1	1	TRINITY_DN18536_c0_g1_i2	TRINITY_DN18536_c0_g1_i2 [483-493]	0	1997.04	1.183	0.895	1.217	93.1	110.2	83.3	113.4		High	High	High	High	High	4.798e-05	5.827e-06	2.04
[R].LPAEFEITDFCHPCGCDK.[K]	3xCarbamidomethyl [C11; C14; C16]; 1xiTRAQ8plex [K18]; 1xiTRAQ8plex [N-Term]	5.95353e-05	7.49649e-05	1	1	2	TRINITY_DN21312_c0_g1_i2	TRINITY_DN21312_c0_g1_i2 [204-221]	0	2804.33	1.652	1.453	1.562	70.6	116.6	102.6	110.2		High	High	High	High	High	4.798e-05	2.633e-05	2.15
[R].LPAETGEHDDTGYDECIVPTDMNLIADDDFR.[E]	1xCarbamidomethyl [C16]; 1xiTRAQ8plex [Y13]; 1xiTRAQ8plex [N-Term]	1.31694e-08	7.49649e-05	1	1	2	TRINITY_DN16894_c0_g1_i1	TRINITY_DN16894_c0_g1_i1 [88-118]	0	4132.92	1.077	0.997	0.962	99.1	106.8	98.8	95.3		High	High	High	High	High	4.798e-05	4.905e-09	4.42
[K].IPAEVTAALEPIKDNEEAVR.[A]	1xiTRAQ8plex [K13]; 1xiTRAQ8plex [N-Term]	6.12151e-10	7.49649e-05	1	1	5	TRINITY_DN21540_c0_g2_i1	TRINITY_DN21540_c0_g2_i1 [156-175]	1	2773.56	0.908	1.095	0.806	105	95.4	114.9	84.7		High	High	High	High	High	4.798e-05	2.148e-10	4.56
[K].LPAIPGMDFAPLALGDK.[G]	1xiTRAQ8plex [K17]; 1xiTRAQ8plex [N-Term]	0.000550203	7.49649e-05	1	1	1	TRINITY_DN21352_c0_g2_i7	TRINITY_DN21352_c0_g2_i7 [47-63]	0	2334.34								No Quan Values	High	High	High	High	High	4.798e-05	0.0002552	1.98
[R].LPAPGAVGLGGLGLPEFER.[M]	1xiTRAQ8plex [N-Term]	0.000348573	7.49649e-05	1	1	1	TRINITY_DN19332_c0_g3_i1	TRINITY_DN19332_c0_g3_i1 [324-342]	0	2154.22	0.829	0.992	0.732	112.6	93.3	111.7	82.4		High	High	High	High	High	4.798e-05	0.00016	2.04
[K].LPMFGCNDSSQVLNEIHDCR.[K]	2xCarbamidomethyl [C6; C19]; 1xiTRAQ8plex [N-Term]	1.69296e-12	7.49649e-05	1	1	5	TRINITY_DN19666_c0_g1_i4	TRINITY_DN19666_c0_g1_i4 [147-166]	0	2696.25	1.432	1.628	2.035	65.6	94	106.9	133.5		High	High	High	High	High	4.798e-05	5.258e-13	5.34
[K].IPAPKPGFISAEILTDTVEAAR.[K]	1xiTRAQ8plex [K5]; 1xiTRAQ8plex [N-Term]	5.14511e-06	7.49649e-05	1	1	2	TRINITY_DN20791_c0_g2_i1	TRINITY_DN20791_c0_g2_i1 [81-102]	0	2904.67	1.291	1.298	1.678	75.9	98	98.6	127.4		High	High	High	High	High	4.798e-05	2.164e-06	3.41
[R].IPAVQELIK.[K]	1xiTRAQ8plex [K9]; 1xiTRAQ8plex [N-Term]	2.2843e-05	7.49649e-05	1	1	4	TRINITY_DN20851_c0_g1_i1	TRINITY_DN20851_c0_g1_i1 [347-355]	0	1619.04	1.141	1.142	0.809	97.7	111.5	111.6	79.1		High	High	High	High	High	4.798e-05	9.918e-06	3.27
[R].IPCGEVWGGNPAK.[F]	1xCarbamidomethyl [C3]; 1xiTRAQ8plex [K13]; 1xiTRAQ8plex [N-Term]	0.000456288	7.49649e-05	2	2	3	TRINITY_DN14107_c0_g1_i1; TRINITY_DN14107_c0_g2_i1	TRINITY_DN14107_c0_g1_i1 [175-187]; TRINITY_DN14107_c0_g2_i1 [175-187]	0	1993.08	1.002	1.073	0.869	101.4	101.6	108.8	88.1	Shared	High	High	High	High	High	4.798e-05	0.0002112	2.4
[R].IPDAHLLMQAEQSAK.[R]	1xiTRAQ8plex [K15]; 1xiTRAQ8plex [N-Term]	1.81082e-05	7.49649e-05	1	1	1	TRINITY_DN21271_c0_g1_i4	TRINITY_DN21271_c0_g1_i4 [690-704]	0	2260.26	0.996	0.95	1.011	101.1	100.7	96.1	102.2		High	High	High	High	High	4.798e-05	7.843e-06	4.06
[K].LPDARPLINVCDR.[F]	1xCarbamidomethyl [C11]; 1xiTRAQ8plex [N-Term]	0.00029028	7.49649e-05	1	2	1	TRINITY_DN20462_c0_g4_i1	TRINITY_DN20462_c0_g4_i1 [427-439]	0	1843.02	1.008	0.949	0.807	106.3	107.1	100.8	85.8		High	High	High	High	High	4.798e-05	0.0001332	2.32
[K].LPDGLWEEILDGLK.[I]	1xiTRAQ8plex [K14]; 1xiTRAQ8plex [N-Term]	0.00086232	7.49649e-05	1	1	1	TRINITY_DN21309_c0_g2_i1	TRINITY_DN21309_c0_g2_i1 [60-73]	0	2206.26								No Quan Values	High	High	High	High	High	4.798e-05	0.0004041	2.31
[K].LPDNVSLEEGAMCEPLSVGVHACR.[R]	2xCarbamidomethyl [C13; C23]; 1xiTRAQ8plex [N-Term]	1.47776e-05	7.49649e-05	1	1	1	TRINITY_DN19588_c0_g1_i2	TRINITY_DN19588_c0_g1_i2 [155-178]	0	2944.43	1.325	1.388	0.854	87.6	116.1	121.5	74.8		High	High	High	High	High	4.798e-05	6.364e-06	2.84
[K].IPDVLFNPTLVQTIPGMESSAETAASVR.[G]	1xiTRAQ8plex [N-Term]	7.67491e-11	7.49649e-05	1	1	1	TRINITY_DN15987_c0_g1_i1	TRINITY_DN15987_c0_g1_i1 [312-339]	0	3247.72	0.8	0.737	0.578	128.4	102.8	94.6	74.2		High	High	High	High	High	4.798e-05	2.571e-11	4
[R].IPEAVAVAVAEAAGK.[N]	1xiTRAQ8plex [K15]; 1xiTRAQ8plex [N-Term]	1.0176e-09	7.49649e-05	1	1	2	TRINITY_DN19201_c0_g3_i1	TRINITY_DN19201_c0_g3_i1 [10-24]	0	2004.19	0.881	0.87	0.885	110	96.9	95.7	97.4		High	High	High	High	High	4.798e-05	3.595e-10	5.31
[K].LPEDASLYGLGENTQPHGIK.[L]	2xiTRAQ8plex [Y8; K20]; 1xiTRAQ8plex [N-Term]	3.59623e-06	7.49649e-05	1	1	2	TRINITY_DN20316_c0_g1_i1	TRINITY_DN20316_c0_g1_i1 [188-207]	0	3051.69	0.941	0.912	0.864	107.6	101.3	98.2	92.9		High	High	High	High	High	4.798e-05	1.503e-06	1.91
[R].LPELNVYGHDYPTPDGTAIR.[D]	2xiTRAQ8plex [Y7; Y11]; 1xiTRAQ8plex [N-Term]	0.000286114	7.49649e-05	1	1	2	TRINITY_DN16549_c1_g2_i1	TRINITY_DN16549_c1_g2_i1 [220-239]	0	3140.71	1.184	1.164	1.177	88.4	104.6	102.9	104		High	High	High	High	High	4.798e-05	0.0001313	1.91
[R].IPEVHLPEEPFLQVASALR.[I]	1xiTRAQ8plex [N-Term]	1.99952e-07	7.49649e-05	1	1	1	TRINITY_DN12999_c0_g1_i1	TRINITY_DN12999_c0_g1_i1 [137-155]	0	2449.38	1.006	1.234	1.025	93.8	94.4	115.7	96.1		High	High	High	High	High	4.798e-05	7.885e-08	3.98
[K].IPATAECIPSIK.[E]	1xCarbamidomethyl [C7]; 1xiTRAQ8plex [K12]; 1xiTRAQ8plex [N-Term]	0.0002464	7.49649e-05	2	2	1	TRINITY_DN13280_c0_g1_i3; TRINITY_DN13280_c0_g2_i2	TRINITY_DN13280_c0_g1_i3 [199-210]; TRINITY_DN13280_c0_g2_i2 [209-220]	0	1908.11	1.247	1.165	0.925	92.2	115	107.4	85.3	Shared	High	High	High	High	High	4.798e-05	0.0001122	3.02
[R].LNVPVSDVK.[N]	1xiTRAQ8plex [K9]; 1xiTRAQ8plex [N-Term]	3.64883e-06	7.49649e-05	1	1	6	TRINITY_DN19718_c0_g1_i1	TRINITY_DN19718_c0_g1_i1 [172-180]	0	1578.97	0.91	0.948	0.882	107	97.3	101.4	94.3		High	High	High	High	High	4.798e-05	1.53e-06	2.95
[R].LPNLLSGLQGK.[S]	1xiTRAQ8plex [K11]; 1xiTRAQ8plex [N-Term]	0.00080282	7.49649e-05	1	1	1	TRINITY_DN20715_c0_g1_i3	TRINITY_DN20715_c0_g1_i3 [303-313]	0	1748.09	0.935	0.957	1.07	101	94.4	96.6	108		High	High	High	High	High	4.798e-05	0.0003756	2.21
[R].LPPGHGTVVGCK.[S]	1xCarbamidomethyl [C11]; 1xiTRAQ8plex [K12]; 1xiTRAQ8plex [N-Term]	6.04055e-05	7.49649e-05	1	1	1	TRINITY_DN18715_c1_g2_i2	TRINITY_DN18715_c1_g2_i2 [175-186]	0	1830.05	0.992	0.465	0.729	125.5	124.5	58.4	91.5		High	High	High	High	High	4.798e-05	2.67e-05	3.08
[R].LQANDFSTLPEAHACTAGLK.[S]	1xCarbamidomethyl [C15]; 1xiTRAQ8plex [K20]; 1xiTRAQ8plex [N-Term]	5.96226e-08	7.49649e-05	1	1	1	TRINITY_DN18659_c0_g1_i2	TRINITY_DN18659_c0_g1_i2 [362-381]	0	2752.45	1.653	1.303	1.301	76.1	125.8	99.1	99		High	High	High	High	High	4.798e-05	2.296e-08	4.66
[R].LQAQSALADSGSAAVAVK.[Y]	1xiTRAQ8plex [K18]; 1xiTRAQ8plex [N-Term]	1.18807e-09	7.49649e-05	1	2	1	TRINITY_DN20651_c0_g4_i1	TRINITY_DN20651_c0_g4_i1 [132-149]	0	2295.31	0.969	0.87	0.893	107.2	103.9	93.2	95.7		High	High	High	High	High	4.798e-05	4.219e-10	4.62
[R].IQASMLEVTVK.[D]	1xiTRAQ8plex [K11]; 1xiTRAQ8plex [N-Term]	0.000244035	7.49649e-05	1	1	1	TRINITY_DN17957_c0_g1_i2	TRINITY_DN17957_c0_g1_i2 [98-108]	0	1827.09	0.907	0.836	0.772	113.8	103.2	95.1	87.9		High	High	High	High	High	4.798e-05	0.0001115	2.09
[K].IQATGADIVK.[I]	1xiTRAQ8plex [K10]; 1xiTRAQ8plex [N-Term]	7.95771e-05	7.49649e-05	1	1	3	TRINITY_DN16180_c0_g1_i2	TRINITY_DN16180_c0_g1_i2 [103-112]	0	1623.99	1.159	1.125	1.069	91.9	106.5	103.4	98.2		High	High	High	High	High	4.798e-05	3.545e-05	3.28
[K].IQAVIDANVCPR.[L]	1xCarbamidomethyl [C10]; 1xiTRAQ8plex [N-Term]	3.02439e-05	7.49649e-05	1	1	2	TRINITY_DN20130_c0_g1_i1	TRINITY_DN20130_c0_g1_i1 [279-290]	0	1659.92	0.831	0.847	0.792	115.3	95.8	97.6	91.3		High	High	High	High	High	4.798e-05	1.32e-05	2.71
[K].IQAVIEAGVCPR.[L]	1xCarbamidomethyl [C10]; 1xiTRAQ8plex [N-Term]	0.00028337	7.49649e-05	2	2	2	TRINITY_DN20130_c0_g2_i1; TRINITY_DN21061_c0_g1_i4	TRINITY_DN20130_c0_g2_i1 [279-290]; TRINITY_DN21061_c0_g1_i4 [280-291]	0	1616.91	1.073	0.995	1.171	94.4	101.3	93.9	110.5	Shared	High	High	High	High	High	4.798e-05	0.00013	1.89
[K].IQAVIEAGVCQR.[L]	1xCarbamidomethyl [C10]; 1xiTRAQ8plex [N-Term]	0.00103309	7.49649e-05	1	2	2	TRINITY_DN21264_c0_g3_i1	TRINITY_DN21264_c0_g3_i1 [277-288]	0	1647.92	0.991	0.936	0.915	104.1	103.2	97.5	95.2		High	High	High	High	High	4.798e-05	0.0004856	2.13
[K].LQDALHAMQIQVEEANAK.[V]	1xiTRAQ8plex [K18]; 1xiTRAQ8plex [N-Term]	4.13814e-06	7.49649e-05	1	1	2	TRINITY_DN19833_c0_g1_i1	TRINITY_DN19833_c0_g1_i1 [307-324]	0	2617.42	0.99	0.959	0.813	106.3	105.2	102	86.5		High	High	High	High	High	4.798e-05	1.735e-06	3.01
[K].IQDKEGIPPDQQR.[L]	1xiTRAQ8plex [K4]; 1xiTRAQ8plex [N-Term]	2.91276e-08	7.49649e-05	1	14	56	TRINITY_DN14736_c0_g1_i6	TRINITY_DN14736_c0_g1_i6 [30-42]	1	2132.19	0.995	0.935	0.997	101.8	101.4	95.2	101.6		High	High	High	High	High	4.798e-05	1.106e-08	3.87
[K].LQDILPGIINQLGPDNLDNLR.[K]	1xiTRAQ8plex [N-Term]	3.98969e-08	7.49649e-05	2	2	1	TRINITY_DN21599_c1_g1_i4; TRINITY_DN21599_c1_g3_i1	TRINITY_DN21599_c1_g1_i4 [106-126]; TRINITY_DN21599_c1_g3_i1 [93-113]	0	2635.47								Shared	High	High	High	High	High	4.798e-05	1.519e-08	3.32
[K].IQDNIPICAAIISQR.[L]	1xCarbamidomethyl [C8]; 1xiTRAQ8plex [N-Term]	2.27068e-06	7.49649e-05	1	1	2	TRINITY_DN16720_c0_g1_i1	TRINITY_DN16720_c0_g1_i1 [261-275]	0	2016.12	0.722	0.737	0.739	125.1	90.3	92.2	92.4		High	High	High	High	High	4.798e-05	9.389e-07	3.71
[K].IQDNPGEQTISLTR.[E]	1xiTRAQ8plex [N-Term]	3.4933e-06	7.49649e-05	1	1	3	TRINITY_DN11093_c0_g1_i1	TRINITY_DN11093_c0_g1_i1 [102-115]	0	1876.01	0.93	0.952	0.719	111.1	103.3	105.7	79.9		High	High	High	High	High	4.798e-05	1.461e-06	4.65
[R].LQDVQAVLLCAQR.[L]	1xCarbamidomethyl [C10]; 1xiTRAQ8plex [N-Term]	1.61032e-06	7.49649e-05	1	1	2	TRINITY_DN16006_c0_g1_i2	TRINITY_DN16006_c0_g1_i2 [179-191]	0	1818.02								No Quan Values	High	High	High	High	High	4.798e-05	6.636e-07	2.9
[R].LQEAILTIPR.[G]	1xiTRAQ8plex [N-Term]	6.98372e-05	7.49649e-05	1	1	1	TRINITY_DN20930_c0_g1_i3	TRINITY_DN20930_c0_g1_i3 [84-93]	0	1457.9	0.956	1.028	0.796	105.8	101.2	108.8	84.2		High	High	High	High	High	4.798e-05	3.109e-05	2.09
[K].LQEAMAIFTNR.[D]	1xiTRAQ8plex [N-Term]	2.05123e-06	7.49649e-05	1	1	2	TRINITY_DN14321_c0_g1_i1	TRINITY_DN14321_c0_g1_i1 [34-44]	0	1597.87	0.743	0.604	0.572	137.1	101.8	82.7	78.4		High	High	High	High	High	4.798e-05	8.472e-07	3
[R].IQEGQMVVVPQNFVVVK.[Q]	1xiTRAQ8plex [K17]; 1xiTRAQ8plex [N-Term]	7.83545e-10	7.49649e-05	1	1	56	TRINITY_DN20336_c2_g1_i2	TRINITY_DN20336_c2_g1_i2 [370-386]	0	2522.46	1.28	1.231	2.296	68.9	88.2	84.8	158.1		High	High	High	High	High	4.798e-05	2.76e-10	4.61
[R].IQEGQMVVVPQNFVVVK.[Q]	1xOxidation [M6]; 1xiTRAQ8plex [K17]; 1xiTRAQ8plex [N-Term]	2.50357e-09	7.49649e-05	1	1	35	TRINITY_DN20336_c2_g1_i2	TRINITY_DN20336_c2_g1_i2 [370-386]	0	2538.46	0.992	0.967	1.414	91.5	90.7	88.4	129.4		High	High	High	High	High	4.798e-05	9.007e-10	5.04
[R].LQEHLEPLFVK.[N]	1xiTRAQ8plex [K11]; 1xiTRAQ8plex [N-Term]	1.94716e-05	7.49649e-05	1	1	4	TRINITY_DN19858_c0_g1_i1	TRINITY_DN19858_c0_g1_i1 [463-473]	0	1961.17	0.918	0.995	0.933	104	95.5	103.5	97.1		High	High	High	High	High	4.798e-05	8.445e-06	3.19
[K].LQELNNAVAISTLTSK.[L]	1xiTRAQ8plex [K16]; 1xiTRAQ8plex [N-Term]	2.07358e-05	7.49649e-05	1	1	1	TRINITY_DN20811_c0_g2_i1	TRINITY_DN20811_c0_g2_i1 [42-57]	0	2310.35								No Quan Values	High	High	High	High	High	4.798e-05	8.972e-06	1.84
[K].LQEIVFGK.[K]	1xiTRAQ8plex [K8]; 1xiTRAQ8plex [N-Term]	4.12206e-05	7.49649e-05	1	1	5	TRINITY_DN12879_c0_g1_i1	TRINITY_DN12879_c0_g1_i1 [379-386]	0	1541.95	2.161	2.116	1.282	61	131.8	129.1	78.2		High	High	High	High	High	4.798e-05	1.81e-05	2.45
[R].LQEQPPFDK.[K]	1xiTRAQ8plex [K9]; 1xiTRAQ8plex [N-Term]	5.35256e-05	7.49649e-05	2	2	10	TRINITY_DN10152_c0_g1_i1; TRINITY_DN16871_c0_g1_i1	TRINITY_DN10152_c0_g1_i1 [76-84]; TRINITY_DN16871_c0_g1_i1 [76-84]	0	1709.97	0.954	1.009	0.977	101.5	96.9	102.4	99.2	Shared	High	High	High	High	High	4.798e-05	2.365e-05	3.17
[R].LQEQPPFDKK.[LQ]	2xiTRAQ8plex [K9; K10]; 1xiTRAQ8plex [N-Term]	0.000202183	7.49649e-05	2	2	4	TRINITY_DN10152_c0_g1_i1; TRINITY_DN16871_c0_g1_i1	TRINITY_DN10152_c0_g1_i1 [76-85]; TRINITY_DN16871_c0_g1_i1 [76-85]	1	2142.27	1.002	0.952	1.159	97.3	97.4	92.6	112.7	Shared	High	High	High	High	High	4.798e-05	9.187e-05	3.02
[K].LQEVAVSTGEENEDVLLDLK.[A]	1xiTRAQ8plex [K20]; 1xiTRAQ8plex [N-Term]	2.54909e-10	7.49649e-05	1	1	2	TRINITY_DN15881_c0_g1_i1	TRINITY_DN15881_c0_g1_i1 [10-29]	0	2809.53	1.136	1.288	1.33	84.1	95.6	108.4	111.9		High	High	High	High	High	4.798e-05	8.772e-11	4.8
[R].LQAMEQQAHLR.[D]	1xiTRAQ8plex [N-Term]	0.000550203	7.49649e-05	1	2	2	TRINITY_DN10824_c0_g1_i1	TRINITY_DN10824_c0_g1_i1 [255-265]	0	1628.88	0.843	0.835	0.926	111	93.6	92.7	102.8		High	High	High	High	High	4.798e-05	0.0002558	2.33
[K].LQALWNHPAGPK.[T]	1xiTRAQ8plex [K12]; 1xiTRAQ8plex [N-Term]	0.000329007	7.49649e-05	1	1	2	TRINITY_DN17391_c0_g1_i1	TRINITY_DN17391_c0_g1_i1 [6-17]	0	1940.13	0.861	1.002	0.905	106.2	91.4	106.4	96		High	High	High	High	High	4.798e-05	0.0001509	1.94
[R].LQAIIGLK.[H]	1xiTRAQ8plex [K8]; 1xiTRAQ8plex [N-Term]	0.000729725	7.49649e-05	1	1	3	TRINITY_DN18263_c0_g1_i1	TRINITY_DN18263_c0_g1_i1 [185-192]	0	1463.98	1.008	1.036	0.923	100.8	101.6	104.5	93.1		High	High	High	High	High	4.798e-05	0.0003401	2.46
[K].LQADQFKPVEQVTLEPFER.[D]	1xiTRAQ8plex [K7]; 1xiTRAQ8plex [N-Term]	4.89562e-07	7.49649e-05	1	1	2	TRINITY_DN15491_c0_g1_i1	TRINITY_DN15491_c0_g1_i1 [204-222]	0	2882.59	1.058	1.277	0.987	92.5	97.9	118.2	91.3		High	High	High	High	High	4.798e-05	1.966e-07	2.55
[K].LPPLGPFDVR.[V]	1xiTRAQ8plex [N-Term]	3.24867e-06	7.49649e-05	1	1	6	TRINITY_DN19588_c0_g1_i2	TRINITY_DN19588_c0_g1_i2 [39-48]	0	1414.84	0.922	0.922	0.996	104.2	96.1	96	103.7		High	High	High	High	High	4.798e-05	1.359e-06	3.44
[K].LPPPQPVTAPASYWQER.[H]	1xiTRAQ8plex [Y13]; 1xiTRAQ8plex [N-Term]	0.000692357	7.49649e-05	1	1	1	TRINITY_DN15967_c0_g1_i1	TRINITY_DN15967_c0_g1_i1 [285-301]	0	2545.4	0.706	0.69	0.622	132.6	93.5	91.5	82.4		High	High	High	High	High	4.798e-05	0.0003233	2.08
[K].LPPTASVTPISTENK.[S]	1xiTRAQ8plex [K15]; 1xiTRAQ8plex [N-Term]	4.82504e-07	7.49649e-05	1	1	11	TRINITY_DN17138_c1_g1_i2	TRINITY_DN17138_c1_g1_i2 [22-36]	0	2163.25	0.68	0.723	0.755	126.6	86.1	91.6	95.7		High	High	High	High	High	4.798e-05	1.937e-07	3.22
[R].IPQMVAQTLGFGQK.[H]	1xiTRAQ8plex [K14]; 1xiTRAQ8plex [N-Term]	8.18805e-06	7.49649e-05	1	2	1	TRINITY_DN20499_c0_g2_i4	TRINITY_DN20499_c0_g2_i4 [46-59]	0	2126.23	0.887	1.048	0.986	102	90.5	106.9	100.6		High	High	High	High	High	4.798e-05	3.484e-06	2.98
[R].LPSACVGDMVMATVK.[K]	1xCarbamidomethyl [C5]; 1xiTRAQ8plex [K15]; 1xiTRAQ8plex [N-Term]	1.54168e-06	7.49649e-05	1	2	3	TRINITY_DN20521_c0_g1_i3	TRINITY_DN20521_c0_g1_i3 [56-70]	0	2187.18	0.922	0.914	0.866	108	99.6	98.8	93.6		High	High	High	High	High	4.798e-05	6.324e-07	2.91
[K].LPSAQVGLPEGIENFGQCTSPQLMAK.[L]	1xCarbamidomethyl [C18]; 1xiTRAQ8plex [K26]; 1xiTRAQ8plex [N-Term]	2.43517e-08	7.49649e-05	1	1	12	TRINITY_DN21165_c0_g1_i1	TRINITY_DN21165_c0_g1_i1 [71-96]	0	3380.78	0.799	0.869	0.374	131.5	105	114.3	49.2		High	High	High	High	High	4.798e-05	9.206e-09	4.05
[K].LPSILVDEASVQK.[I]	1xiTRAQ8plex [K13]; 1xiTRAQ8plex [N-Term]	0.000195467	7.49649e-05	1	1	2	TRINITY_DN13986_c0_g1_i1	TRINITY_DN13986_c0_g1_i1 [52-64]	0	2007.19	0.846	0.82	0.951	110.6	93.5	90.7	105.2		High	High	High	High	High	4.798e-05	8.855e-05	2.32
[K].LPSQTPPPDEIPASTTLIK.[V]	1xiTRAQ8plex [K19]; 1xiTRAQ8plex [N-Term]	0.000838018	7.49649e-05	1	1	1	TRINITY_DN21467_c0_g1_i1	TRINITY_DN21467_c0_g1_i1 [41-59]	0	2613.5	0.89	0.887	0.701	115	102.3	102.1	80.6		High	High	High	High	High	4.798e-05	0.0003934	2.07
[R].IPSSLCGVVGLK.[T]	1xCarbamidomethyl [C6]; 1xiTRAQ8plex [K12]; 1xiTRAQ8plex [N-Term]	0.000842021	7.49649e-05	1	2	1	TRINITY_DN19406_c0_g2_i1	TRINITY_DN19406_c0_g2_i1 [308-319]	0	1838.1								No Quan Values	High	High	High	High	High	4.798e-05	0.0003946	2.01
[K].IPTAHYEFGANFIDPK.[L]	2xiTRAQ8plex [Y6; K16]; 1xiTRAQ8plex [N-Term]	1.71695e-05	7.49649e-05	1	2	1	TRINITY_DN17375_c0_g2_i1	TRINITY_DN17375_c0_g2_i1 [90-105]	0	2732.52	1.041	1.009	1.176	94.6	98.6	95.5	111.3		High	High	High	High	High	4.798e-05	7.406e-06	3.22
[R].LPTDDALLTQIK.[D]	1xiTRAQ8plex [K12]; 1xiTRAQ8plex [N-Term]	6.43253e-05	7.49649e-05	1	1	4	TRINITY_DN19052_c0_g3_i3	TRINITY_DN19052_c0_g3_i3 [117-128]	0	1936.16	1.124	1.3	1.372	83.4	93.7	108.5	114.4		High	High	High	High	High	4.798e-05	2.856e-05	2.35
[K].LPPAASATPIAAENK.[N]	1xiTRAQ8plex [K15]; 1xiTRAQ8plex [N-Term]	0.000117148	7.49649e-05	1	1	1	TRINITY_DN16031_c0_g1_i1	TRINITY_DN16031_c0_g1_i1 [81-95]	0	2059.2	0.868	0.853	0.893	110.7	96.1	94.5	98.8		High	High	High	High	High	4.798e-05	5.269e-05	2.93
[R].LPTDDALLTQIKDGFGEGK.[D]	2xiTRAQ8plex [K12; K19]; 1xiTRAQ8plex [N-Term]	0.00080282	7.49649e-05	1	1	1	TRINITY_DN19052_c0_g3_i3	TRINITY_DN19052_c0_g3_i3 [117-135]	1	2930.66								No Quan Values	High	High	High	High	High	4.798e-05	0.0003762	1.64
[R].IPTLAIHLDR.[G]	1xiTRAQ8plex [N-Term]	0.000178337	7.49649e-05	1	1	1	TRINITY_DN17976_c0_g1_i1	TRINITY_DN17976_c0_g1_i1 [161-170]	0	1452.88	1.257	0.926	0.822	99.8	125.5	92.5	82.1		High	High	High	High	High	4.798e-05	8.071e-05	2.69
[K].LPTSDFGLPDGCETLLAASAGIIAK.[L]	1xCarbamidomethyl [C12]; 1xiTRAQ8plex [K25]; 1xiTRAQ8plex [N-Term]	3.21313e-07	7.49649e-05	1	1	20	TRINITY_DN21026_c1_g3_i2	TRINITY_DN21026_c1_g3_i2 [67-91]	0	3125.7	1.182	1.242	0.829	94	111.1	116.9	78		High	High	High	High	High	4.798e-05	1.279e-07	2.92
[R].LPTVTPLTK.[C]	1xiTRAQ8plex [K9]; 1xiTRAQ8plex [N-Term]	0.000430725	7.49649e-05	1	1	2	TRINITY_DN17372_c0_g2_i3	TRINITY_DN17372_c0_g2_i3 [54-62]	0	1578.01	0.942	0.894	0.817	109.5	103.1	98	89.4		High	High	High	High	High	4.798e-05	0.0001994	2.8
[R].LPVAHMVCNQMPPVGDKPSLMTFR.[E]	1xCarbamidomethyl [C8]; 1xiTRAQ8plex [K17]; 1xiTRAQ8plex [N-Term]	2.93785e-05	7.49649e-05	1	1	2	TRINITY_DN21225_c0_g4_i1	TRINITY_DN21225_c0_g4_i1 [131-154]	0	3333.76	0.867	0.873	0.858	111.2	96.4	97.1	95.4		High	High	High	High	High	4.798e-05	1.283e-05	3.07
[K].LPVETLNDFLSAHSYPK.[N]	2xiTRAQ8plex [Y15; K17]; 1xiTRAQ8plex [N-Term]	6.3684e-13	7.49649e-05	1	1	7	TRINITY_DN13664_c0_g1_i7	TRINITY_DN13664_c0_g1_i7 [26-42]	0	2843.61	1.594	1.35	1.105	79.2	126.3	106.9	87.6		High	High	High	High	High	4.798e-05	1.943e-13	6.35
[K].IPVHGGQPCDPEER.[R]	1xCarbamidomethyl [C9]; 1xiTRAQ8plex [N-Term]	4.09828e-06	7.49649e-05	1	1	2	TRINITY_DN13887_c1_g1_i1	TRINITY_DN13887_c1_g1_i1 [276-289]	0	1894.94	0.771	0.876	0.82	115.4	88.9	101.1	94.6		High	High	High	High	High	4.798e-05	1.722e-06	3.77
[R].IPVISNVDAQPHADPDTIK.[K]	1xiTRAQ8plex [K19]; 1xiTRAQ8plex [N-Term]	4.69721e-05	7.49649e-05	1	1	1	TRINITY_DN18693_c0_g1_i1	TRINITY_DN18693_c0_g1_i1 [303-321]	0	2638.47								No Quan Values	High	High	High	High	High	4.798e-05	2.069e-05	2.08
[R].IPVISNVDAQPHADPDTIKK.[I]	2xiTRAQ8plex [K19; K20]; 1xiTRAQ8plex [N-Term]	3.9354e-11	7.49649e-05	1	1	2	TRINITY_DN18693_c0_g1_i1	TRINITY_DN18693_c0_g1_i1 [303-322]	1	3070.77	1.461	1.422	1.13	79.8	116.6	113.4	90.2		High	High	High	High	High	4.798e-05	1.301e-11	4.45
[K].IPVPIPPHHPTK.[S]	1xiTRAQ8plex [K12]; 1xiTRAQ8plex [N-Term]	8.23166e-05	7.49649e-05	1	1	3	TRINITY_DN17654_c1_g1_i5	TRINITY_DN17654_c1_g1_i5 [353-364]	0	1941.19	0.82	0.813	0.719	119.3	97.9	97	85.8		High	High	High	High	High	4.798e-05	3.664e-05	3.14
[R].IPVSSFPEVPGGK.[V]	1xiTRAQ8plex [K13]; 1xiTRAQ8plex [N-Term]	9.37634e-06	7.49649e-05	1	1	1	TRINITY_DN16913_c0_g1_i1	TRINITY_DN16913_c0_g1_i1 [20-32]	0	1922.12	1.188	1.191	1.367	84.3	100.1	100.4	115.2		High	High	High	High	High	4.798e-05	3.997e-06	3.19
[R].IPVSTEVIVLDSAGR.[E]	1xiTRAQ8plex [N-Term]	3.33999e-07	7.49649e-05	1	1	2	TRINITY_DN19932_c1_g1_i4	TRINITY_DN19932_c1_g1_i4 [494-508]	0	1860.07	1.148	1.234	1.591	80.4	92.4	99.2	128		High	High	High	High	High	4.798e-05	1.33e-07	3.42
[K].LPTDESLLSQIK.[D]	1xiTRAQ8plex [K12]; 1xiTRAQ8plex [N-Term]	0.00100408	7.49649e-05	2	2	2	TRINITY_DN15043_c0_g1_i1; TRINITY_DN19956_c1_g3_i3	TRINITY_DN15043_c0_g1_i1 [117-128]; TRINITY_DN19956_c1_g3_i3 [117-128]	0	1952.15	0.976	1.096	0.92	100.2	97.8	109.8	92.2	Shared	High	High	High	High	High	4.798e-05	0.0004716	3.27
[R].IQEVPHEGPMCDLLWSDPDDR.[C]	1xCarbamidomethyl [C11]; 1xiTRAQ8plex [N-Term]	1.04532e-07	7.49649e-05	1	2	2	TRINITY_DN18707_c1_g1_i3	TRINITY_DN18707_c1_g1_i3 [183-203]	0	2813.32	0.878	1.039	0.901	104.8	92	108.8	94.4		High	High	High	High	High	4.798e-05	4.057e-08	4.01
[R].LNVPGAWQMPQGGIEEGEEPK.[S]	1xiTRAQ8plex [K21]; 1xiTRAQ8plex [N-Term]	9.1849e-07	7.49649e-05	1	1	1	TRINITY_DN10891_c0_g1_i1	TRINITY_DN10891_c0_g1_i1 [29-49]	0	2874.49	0.888	0.889	0.738	113.8	101	101.2	84		High	High	High	High	High	4.798e-05	3.741e-07	2.87
[R].INVEQHCLAR.[ED]	1xCarbamidomethyl [C7]; 1xiTRAQ8plex [N-Term]	4.76588e-05	7.49649e-05	1	4	2	TRINITY_DN19355_c0_g1_i1	TRINITY_DN19355_c0_g1_i1 [456-465]	0	1543.83	1.032	0.963	0.818	104.9	108.3	101	85.8		High	High	High	High	High	4.798e-05	2.101e-05	3
[K].IMVNQADDVAGILSSAK.[V]	1xiTRAQ8plex [K17]; 1xiTRAQ8plex [N-Term]	1.3373e-11	7.49649e-05	1	1	4	TRINITY_DN21210_c0_g1_i3	TRINITY_DN21210_c0_g1_i3 [258-274]	0	2340.31	1.139	1.143	0.935	94.9	108	108.4	88.7		High	High	High	High	High	4.798e-05	4.337e-12	6.37
[K].IMVNQADDVAGILSSAK.[V]	1xOxidation [M2]; 1xiTRAQ8plex [K17]; 1xiTRAQ8plex [N-Term]	1.05408e-08	7.49649e-05	1	1	2	TRINITY_DN21210_c0_g1_i3	TRINITY_DN21210_c0_g1_i3 [258-274]	0	2356.3	1.014	0.945	0.743	108.1	109.6	102.1	80.3		High	High	High	High	High	4.798e-05	3.913e-09	3.44
[R].LMVVFADAFGNR.[Y]	1xiTRAQ8plex [N-Term]	4.58496e-05	7.49649e-05	1	1	2	TRINITY_DN13434_c0_g1_i1	TRINITY_DN13434_c0_g1_i1 [109-120]	0	1643.89	0.761	0.628	0.703	129.4	98.4	81.2	91		High	High	High	High	High	4.798e-05	2.021e-05	2.5
[K].LMWPQGNPQFCEVINSITAK.[V]	1xCarbamidomethyl [C11]; 1xiTRAQ8plex [K20]; 1xiTRAQ8plex [N-Term]	1.35101e-07	7.49649e-05	1	1	6	TRINITY_DN20988_c1_g2_i3	TRINITY_DN20988_c1_g2_i3 [104-123]	0	2941.55	0.77	0.81	0.481	130.7	100.6	105.8	62.9		High	High	High	High	High	4.798e-05	5.288e-08	4.46
[K].LMWPQGNPQFCEVINSITAK.[V]	1xCarbamidomethyl [C11]; 1xOxidation [M2]; 1xiTRAQ8plex [K20]; 1xiTRAQ8plex [N-Term]	0.000253633	7.49649e-05	1	1	2	TRINITY_DN20988_c1_g2_i3	TRINITY_DN20988_c1_g2_i3 [104-123]	0	2957.55	0.674	0.608	0.544	141.5	95.4	86.1	77		High	High	High	High	High	4.798e-05	0.000116	2.28
[K].LMWPQGNPQFCEVINSTNAK.[M]	1xCarbamidomethyl [C11]; 1xiTRAQ8plex [K20]; 1xiTRAQ8plex [N-Term]	1.06433e-08	7.49649e-05	1	1	7	TRINITY_DN20988_c1_g1_i8	TRINITY_DN20988_c1_g1_i8 [111-130]	0	2942.51	0.882	0.963	0.621	115.4	101.8	111.1	71.7		High	High	High	High	High	4.798e-05	3.956e-09	5.15
[K].INAADVDGFLNELQK.[L]	1xiTRAQ8plex [K15]; 1xiTRAQ8plex [N-Term]	5.7916e-08	7.49649e-05	1	1	2	TRINITY_DN15562_c0_g2_i1	TRINITY_DN15562_c0_g2_i1 [314-328]	0	2255.25	0.947	0.977	1.321	94.2	89.2	92.1	124.5		High	High	High	High	High	4.798e-05	2.227e-08	3.25
[K].LNACFESIPVSSFPSAPSSK.[D]	1xCarbamidomethyl [C4]; 1xiTRAQ8plex [K20]; 1xiTRAQ8plex [N-Term]	0.000814388	7.49649e-05	1	1	1	TRINITY_DN20322_c0_g3_i1	TRINITY_DN20322_c0_g3_i1 [27-46]	0	2733.44	0.857	0.876	0.885	110.6	94.7	96.9	97.9		High	High	High	High	High	4.798e-05	0.0003808	2.28
[K].INADTDRDFFMSAK.[E]	1xiTRAQ8plex [K14]; 1xiTRAQ8plex [N-Term]	3.53084e-05	7.49649e-05	1	1	2	TRINITY_DN12143_c0_g1_i2	TRINITY_DN12143_c0_g1_i2 [261-274]	1	2239.16	1.103	1.074	0.905	98	108.1	105.2	88.7		High	High	High	High	High	4.798e-05	1.547e-05	2.41
[R].LNADVISCAK.[R]	1xCarbamidomethyl [C8]; 1xiTRAQ8plex [K10]; 1xiTRAQ8plex [N-Term]	0.000213204	7.49649e-05	1	1	1	TRINITY_DN21384_c0_g1_i7	TRINITY_DN21384_c0_g1_i7 [95-104]	0	1698.97	0.738	0.754	0.759	123	90.8	92.8	93.4		High	High	High	High	High	4.798e-05	9.698e-05	2.15
[R].INAEDAFK.[N]	1xiTRAQ8plex [K8]; 1xiTRAQ8plex [N-Term]	5.56374e-05	7.49649e-05	1	1	11	TRINITY_DN20295_c0_g1_i1	TRINITY_DN20295_c0_g1_i1 [404-411]	0	1515.86	0.968	0.997	0.796	106.3	102.9	106.1	84.7		High	High	High	High	High	4.798e-05	2.46e-05	2.9
[K].LNAFESLELSR.[L]	1xiTRAQ8plex [N-Term]	3.3156e-05	7.49649e-05	2	2	2	TRINITY_DN20462_c0_g4_i1; TRINITY_DN20462_c0_g3_i1	TRINITY_DN20462_c0_g4_i1 [85-95]; TRINITY_DN20462_c0_g3_i1 [280-290]	0	1582.87	1.123	1.207	0.788	97.1	109.1	117.2	76.6	Shared	High	High	High	High	High	4.798e-05	1.451e-05	2.77
[R].LNAFIHGGY.[-]	1xiTRAQ8plex [Y9]; 1xiTRAQ8plex [N-Term]	8.59408e-06	7.49649e-05	1	1	3	TRINITY_DN17952_c0_g1_i2	TRINITY_DN17952_c0_g1_i2 [178-186]	0	1599.91	1.151	1.021	1.202	91.5	105.2	93.4	109.9		High	High	High	High	High	4.798e-05	3.653e-06	2.8
[K].LNALEPNR.[R]	1xiTRAQ8plex [N-Term]	0.000107388	7.49649e-05	1	1	12	TRINITY_DN18750_c0_g1_i4	TRINITY_DN18750_c0_g1_i4 [57-64]	0	1230.71	1.509	1.606	2.795	57.9	87.4	93	161.8		High	High	High	High	High	4.798e-05	4.827e-05	2.98
[K].LNALEPNRR.[L]	1xiTRAQ8plex [N-Term]	1.62008e-05	7.49649e-05	1	1	11	TRINITY_DN18750_c0_g1_i4	TRINITY_DN18750_c0_g1_i4 [57-65]	1	1386.81	1.493	1.592	2.579	60	89.6	95.5	154.8		High	High	High	High	High	4.798e-05	6.991e-06	3.13
[K].INAINAATEAACLILSVDETVK.[N]	1xCarbamidomethyl [C12]; 1xiTRAQ8plex [K22]; 1xiTRAQ8plex [N-Term]	4.05136e-11	7.49649e-05	1	1	1	TRINITY_DN20420_c0_g1_i1	TRINITY_DN20420_c0_g1_i1 [506-527]	0	2924.62	0.985	1.268	0.842	97.7	96.2	123.8	82.2		High	High	High	High	High	4.798e-05	1.345e-11	5.03
[R].INCGPEGGNTTLFGEPK.[A]	1xCarbamidomethyl [C3]; 1xiTRAQ8plex [K17]; 1xiTRAQ8plex [N-Term]	1.10001e-05	7.49649e-05	1	1	1	TRINITY_DN11893_c0_g1_i1	TRINITY_DN11893_c0_g1_i1 [228-244]	0	2399.25	1.067	1.086	1.432	87.3	93.1	94.8	124.9		High	High	High	High	High	4.798e-05	4.711e-06	2.91
[K].LNDELYEVHQIMTR.[N]	1xiTRAQ8plex [Y6]; 1xiTRAQ8plex [N-Term]	0.000374663	7.49649e-05	1	1	1	TRINITY_DN16797_c0_g1_i1	TRINITY_DN16797_c0_g1_i1 [139-152]	0	2369.27	0.996	0.893	0.783	108.9	108.5	97.3	85.3		High	High	High	High	High	4.798e-05	0.0001728	2.28
[K].LNDELYEVHQIMTR.[N]	1xOxidation [M12]; 1xiTRAQ8plex [Y6]; 1xiTRAQ8plex [N-Term]	0.000822191	7.49649e-05	1	1	1	TRINITY_DN16797_c0_g1_i1	TRINITY_DN16797_c0_g1_i1 [139-152]	0	2385.27	1.103	0.863	0.867	104.4	115.1	90.1	90.5		High	High	High	High	High	4.798e-05	0.0003849	2.14
[K].LNDGVTATDLVLTVTQMLR.[K]	1xiTRAQ8plex [N-Term]	3.14045e-06	7.49649e-05	1	1	1	TRINITY_DN21410_c0_g1_i4	TRINITY_DN21410_c0_g1_i4 [358-376]	0	2364.31								No Quan Values	High	High	High	High	High	4.798e-05	1.309e-06	1.74
[K].LNDHFPLVVWQTGSGTQSNMNANEVIANR.[A]	1xiTRAQ8plex [N-Term]	0.000447604	7.49649e-05	1	1	1	TRINITY_DN12070_c0_g1_i2	TRINITY_DN12070_c0_g1_i2 [114-142]	0	3516.76								No Quan Values	High	High	High	High	High	4.798e-05	0.0002069	2.45
[K].INDWVSLQESFDK.[I]	1xiTRAQ8plex [K13]; 1xiTRAQ8plex [N-Term]	0.000205131	7.49649e-05	1	1	1	TRINITY_DN20458_c0_g1_i1	TRINITY_DN20458_c0_g1_i1 [83-95]	0	2189.17	1.282	1.237	1.005	88.4	113.3	109.4	88.9		High	High	High	High	High	4.798e-05	9.317e-05	2.41
[R].LNEAIMHFGESIK.[E]	1xiTRAQ8plex [K13]; 1xiTRAQ8plex [N-Term]	3.97901e-10	7.49649e-05	1	1	3	TRINITY_DN15904_c0_g1_i2	TRINITY_DN15904_c0_g1_i2 [93-105]	0	2097.16	1.195	0.998	0.956	96.4	115.2	96.2	92.2		High	High	High	High	High	4.798e-05	1.382e-10	4.06
[R].IMVGVNESTIK.[G]	1xiTRAQ8plex [K11]; 1xiTRAQ8plex [N-Term]	3.26782e-05	7.49649e-05	1	1	3	TRINITY_DN16357_c0_g3_i1	TRINITY_DN16357_c0_g3_i1 [12-22]	0	1799.06	0.884	0.897	1	105.8	93.5	94.9	105.8		High	High	High	High	High	4.798e-05	1.431e-05	2.71
[K].IMVFEQQIK.[Q]	1xiTRAQ8plex [K9]; 1xiTRAQ8plex [N-Term]	5.94913e-06	7.49649e-05	1	1	2	TRINITY_DN21505_c1_g1_i1	TRINITY_DN21505_c1_g1_i1 [543-551]	0	1744.03	0.888	1.056	0.655	111.1	98.7	117.3	72.8		High	High	High	High	High	4.798e-05	2.51e-06	2.6
[K].LMVDSLWK.[L]	1xiTRAQ8plex [K8]; 1xiTRAQ8plex [N-Term]	0.000971238	7.49649e-05	1	1	2	TRINITY_DN16443_c0_g1_i1	TRINITY_DN16443_c0_g1_i1 [263-270]	0	1599.94	1.165	1.114	0.945	94.7	110.3	105.5	89.5		High	High	High	High	High	4.798e-05	0.0004562	1.98
[K].LMTVPSEASSGGSSGNWLFK.[N]	1xiTRAQ8plex [K20]; 1xiTRAQ8plex [N-Term]	0.000138064	7.49649e-05	1	1	4	TRINITY_DN19084_c0_g1_i1	TRINITY_DN19084_c0_g1_i1 [387-406]	0	2663.4	0.833	0.855	0.823	113.9	94.9	97.4	93.8		High	High	High	High	High	4.798e-05	6.22e-05	2.33
[R].LMIVSDLDHTMVDHHDPQNLSLLR.[F]	1xiTRAQ8plex [N-Term]	1.31234e-07	7.49649e-05	1	1	3	TRINITY_DN14341_c0_g1_i1	TRINITY_DN14341_c0_g1_i1 [10-33]	0	3103.6								No Quan Values	High	High	High	High	High	4.798e-05	5.119e-08	3.44
[R].LMMCGSSALPYPVMQQWETITK.[H]	1xCarbamidomethyl [C4]; 2xiTRAQ8plex [Y11; K22]; 1xiTRAQ8plex [N-Term]	0.00106291	7.49649e-05	1	1	1	TRINITY_DN20897_c1_g1_i2	TRINITY_DN20897_c1_g1_i2 [351-372]	0	3483.83								No Quan Values	High	High	High	High	High	4.798e-05	0.0005007	1.89
[R].IMMHLASSEDAEVR.[E]	1xiTRAQ8plex [N-Term]	5.22466e-05	7.49649e-05	1	1	1	TRINITY_DN20148_c0_g2_i1	TRINITY_DN20148_c0_g2_i1 [230-243]	0	1892.95	0.851	0.798	0.885	113.2	96.3	90.3	100.2		High	High	High	High	High	4.798e-05	2.308e-05	3.17
[K].LMMMGTADEIVK.[A]	1xiTRAQ8plex [K12]; 1xiTRAQ8plex [N-Term]	1.04804e-05	7.49649e-05	1	1	1	TRINITY_DN18672_c0_g1_i2	TRINITY_DN18672_c0_g1_i2 [68-79]	0	1947.06	1.017	0.997	1.207	94.8	96.3	94.5	114.4		High	High	High	High	High	4.798e-05	4.477e-06	3.45
[K].LMMQTWGAK.[V]	1xiTRAQ8plex [K9]; 1xiTRAQ8plex [N-Term]	6.52654e-05	7.49649e-05	1	1	1	TRINITY_DN16347_c0_g1_i1	TRINITY_DN16347_c0_g1_i1 [199-207]	0	1673.93	1.172	1.245	1.722	77.8	91.2	96.9	134.1		High	High	High	High	High	4.798e-05	2.9e-05	3.23
[K].LMNDGGEGQPQR.[S]	1xiTRAQ8plex [N-Term]	0.000151335	7.49649e-05	1	1	2	TRINITY_DN16841_c0_g1_i1	TRINITY_DN16841_c0_g1_i1 [532-543]	0	1605.8	0.769	0.85	0.737	119.2	91.7	101.3	87.8		High	High	High	High	High	4.798e-05	6.847e-05	1.72
[K].LMNDVEIADK.[I]	1xiTRAQ8plex [K10]; 1xiTRAQ8plex [N-Term]	0.000776453	7.49649e-05	1	1	3	TRINITY_DN20133_c0_g1_i3	TRINITY_DN20133_c0_g1_i3 [294-303]	0	1755.98	0.79	0.813	0.656	122.7	97	99.8	80.5		High	High	High	High	High	4.798e-05	0.0003634	3.16
[K].IMNNAENLGEVLR.[G]	1xiTRAQ8plex [N-Term]	2.50427e-05	7.49649e-05	1	1	2	TRINITY_DN21098_c0_g1_i1	TRINITY_DN21098_c0_g1_i1 [72-84]	0	1776.96	1.123	0.922	0.803	103.9	116.7	95.9	83.5		High	High	High	High	High	4.798e-05	1.091e-05	1.62
[R].IMNVIGEPIDEK.[G]	1xiTRAQ8plex [K12]; 1xiTRAQ8plex [N-Term]	1.05823e-05	7.49649e-05	2	2	3	TRINITY_DN17402_c0_g1_i1; TRINITY_DN20558_c0_g2_i1	TRINITY_DN17402_c0_g1_i1 [168-179]; TRINITY_DN20558_c0_g2_i1 [147-158]	0	1966.11	1.101	1.271	0.937	92.8	102.2	117.9	87	Shared	High	High	High	High	High	4.798e-05	4.519e-06	3.32
[R].IMNVIGEPIDEK.[G]	1xOxidation [M2]; 1xiTRAQ8plex [K12]; 1xiTRAQ8plex [N-Term]	1.41478e-05	7.49649e-05	2	2	1	TRINITY_DN17402_c0_g1_i1; TRINITY_DN20558_c0_g2_i1	TRINITY_DN17402_c0_g1_i1 [168-179]; TRINITY_DN20558_c0_g2_i1 [147-158]	0	1982.11	0.789	0.747	0.719	122.9	97	91.8	88.4	Shared	High	High	High	High	High	4.798e-05	6.1e-06	2.98
[R].IMNVIGEPIDEKGDLK.[T]	2xiTRAQ8plex [K12; K16]; 1xiTRAQ8plex [N-Term]	1.28426e-05	7.49649e-05	2	2	2	TRINITY_DN17402_c0_g1_i1; TRINITY_DN20558_c0_g2_i1	TRINITY_DN17402_c0_g1_i1 [168-183]; TRINITY_DN20558_c0_g2_i1 [147-162]	1	2683.55	1.273	1.111	1.125	88.7	112.9	98.6	99.8	Shared	High	High	High	High	High	4.798e-05	5.503e-06	3.65
[K].LNELQGQIK.[M]	1xiTRAQ8plex [K9]; 1xiTRAQ8plex [N-Term]	0.000238221	7.49649e-05	1	1	1	TRINITY_DN14321_c0_g1_i1	TRINITY_DN14321_c0_g1_i1 [209-217]	0	1651	0.446	0.461	0.466	168.6	75.2	77.7	78.6		High	High	High	High	High	4.798e-05	0.0001084	2.67
[K].LMPEPWTPESGLVTAALK.[L]	1xiTRAQ8plex [K18]; 1xiTRAQ8plex [N-Term]	0.000245215	7.49649e-05	1	1	3	TRINITY_DN20402_c0_g1_i1	TRINITY_DN20402_c0_g1_i1 [695-712]	0	2548.43	0.9	1.013	0.938	103.9	93.5	105.2	97.4		High	High	High	High	High	4.798e-05	0.0001118	1.97
[R].IMQALQTNLDGK.[S]	1xiTRAQ8plex [K12]; 1xiTRAQ8plex [N-Term]	7.01757e-05	7.49649e-05	1	1	1	TRINITY_DN20358_c0_g1_i3	TRINITY_DN20358_c0_g1_i3 [460-471]	0	1940.11	1.071	1.022	1.028	97.1	103.9	99.2	99.8		High	High	High	High	High	4.798e-05	3.119e-05	3.13
[K].LMQDQETLR.[S]	1xiTRAQ8plex [N-Term]	9.37946e-05	7.49649e-05	1	1	1	TRINITY_DN15678_c0_g1_i1	TRINITY_DN15678_c0_g1_i1 [267-275]	0	1437.77	1.073	1.018	1.022	97.2	104.3	99	99.4		High	High	High	High	High	4.798e-05	4.189e-05	2.47
[K].LMQEEAFGPIMPIMK.[F]	1xiTRAQ8plex [K15]; 1xiTRAQ8plex [N-Term]	1.98521e-05	7.49649e-05	1	1	3	TRINITY_DN14661_c0_g1_i1	TRINITY_DN14661_c0_g1_i1 [425-439]	0	2343.27								No Quan Values	High	High	High	High	High	4.798e-05	8.613e-06	2.49
[R].IMQSQTLSDANK.[Q]	1xiTRAQ8plex [K12]; 1xiTRAQ8plex [N-Term]	1.47718e-09	7.49649e-05	1	1	3	TRINITY_DN19903_c1_g1_i2	TRINITY_DN19903_c1_g1_i2 [691-702]	0	1944.07	0.99	1.094	0.95	99.1	98.1	108.5	94.2		High	High	High	High	High	4.798e-05	5.27e-10	4.13
[R].IMSAEPPHVVK.[A]	1xiTRAQ8plex [K11]; 1xiTRAQ8plex [N-Term]	2.58768e-06	7.49649e-05	1	1	2	TRINITY_DN20594_c0_g1_i2	TRINITY_DN20594_c0_g1_i2 [242-252]	0	1816.06	0.769	0.731	0.658	126.6	97.4	92.6	83.4		High	High	High	High	High	4.798e-05	1.074e-06	2.93
[R].IMSFVGGIDLCDGR.[Y]	1xCarbamidomethyl [C11]; 1xiTRAQ8plex [N-Term]	1.6418e-06	7.49649e-05	1	1	4	TRINITY_DN20117_c0_g1_i2	TRINITY_DN20117_c0_g1_i2 [352-365]	0	1843.93	1.021	0.945	1.154	97.1	99.1	91.7	112		High	High	High	High	High	4.798e-05	6.742e-07	2.97
[R].IMTAAAQTVKPVTLELGGK.[S]	2xiTRAQ8plex [K10; K19]; 1xiTRAQ8plex [N-Term]	2.33518e-14	7.49649e-05	1	1	4	TRINITY_DN19852_c0_g1_i1	TRINITY_DN19852_c0_g1_i1 [240-258]	0	2840.7	1.719	1.6	1.524	68.4	117.7	109.5	104.3		High	High	High	High	High	4.798e-05	6.639e-15	4.97
[K].LMTEFNQK.[E]	1xiTRAQ8plex [K8]; 1xiTRAQ8plex [N-Term]	7.73016e-05	7.49649e-05	1	1	2	TRINITY_DN17896_c0_g1_i1	TRINITY_DN17896_c0_g1_i1 [209-216]	0	1618.91	1.321	1.173	0.701	95.4	126	111.8	66.9		High	High	High	High	High	4.798e-05	3.437e-05	2.82
[K].IMTPNSAEDMDFPDAPPPPSER.[K]	1xiTRAQ8plex [N-Term]	8.89815e-09	7.49649e-05	1	1	3	TRINITY_DN17731_c0_g2_i1	TRINITY_DN17731_c0_g2_i1 [200-221]	0	2718.27	1.297	0.937	1.83	79	102.5	74	144.5		High	High	High	High	High	4.798e-05	3.29e-09	3.68
[K].LMTSELSGNVIDICPVGALTSKPFAFK.[A]	1xCarbamidomethyl [C14]; 2xiTRAQ8plex [K22; K27]; 1xiTRAQ8plex [N-Term]	9.95931e-08	7.49649e-05	1	1	3	TRINITY_DN20425_c0_g1_i1	TRINITY_DN20425_c0_g1_i1 [248-274]	0	3808.12	1.656	1.571	1.382	71.3	118.1	112.1	98.6		High	High	High	High	High	4.798e-05	3.862e-08	3.46
[R].LMTTSFTSEFPHVER.[Y]	1xiTRAQ8plex [N-Term]	2.24051e-05	7.49649e-05	1	1	1	TRINITY_DN20491_c0_g1_i2	TRINITY_DN20491_c0_g1_i2 [171-185]	0	2086.06	0.956	0.876	0.756	111.5	106.6	97.7	84.3		High	High	High	High	High	4.798e-05	9.722e-06	2.58
[K].LMPESALSAPK.[E]	1xiTRAQ8plex [K11]; 1xiTRAQ8plex [N-Term]	0.000244035	7.49649e-05	1	1	2	TRINITY_DN14669_c0_g1_i2	TRINITY_DN14669_c0_g1_i2 [175-185]	0	1752.02	1.063	1.075	1.23	91.6	97.4	98.4	112.6		High	High	High	High	High	4.798e-05	0.0001111	1.93
[R].LNVLGNVVR.[K]	1xiTRAQ8plex [N-Term]	0.000122356	7.49649e-05	1	1	3	TRINITY_DN19514_c0_g1_i2	TRINITY_DN19514_c0_g1_i2 [300-308]	0	1287.81	1.101	1.175	1.342	86.6	95.3	101.8	116.3		High	High	High	High	High	4.798e-05	5.489e-05	3.02
[K].LNESTFLASLMPK.[K]	1xiTRAQ8plex [K13]; 1xiTRAQ8plex [N-Term]	1.0904e-08	7.49649e-05	1	1	2	TRINITY_DN21489_c0_g2_i1	TRINITY_DN21489_c0_g2_i1 [74-86]	0	2059.17	1.685	1.75	1.633	65.9	111.1	115.3	107.7		High	High	High	High	High	4.798e-05	4.055e-09	3.67
[R].LNEWMNCSSFEK.[C]	1xCarbamidomethyl [C7]; 1xiTRAQ8plex [K12]; 1xiTRAQ8plex [N-Term]	0.000519432	7.49649e-05	1	1	2	TRINITY_DN20308_c0_g1_i1	TRINITY_DN20308_c0_g1_i1 [339-350]	0	2153.06	1.083	1.037	0.909	99.3	107.6	103	90.2		High	High	High	High	High	4.798e-05	0.0002407	2.95
[K].INNIGTVNNDGGWK.[T]	1xiTRAQ8plex [K14]; 1xiTRAQ8plex [N-Term]	6.24855e-05	7.49649e-05	1	1	1	TRINITY_DN20038_c1_g2_i1	TRINITY_DN20038_c1_g2_i1 [29-42]	0	2110.15	0.741	0.749	0.735	124	91.9	92.9	91.2		High	High	High	High	High	4.798e-05	2.772e-05	2.69
[K].LNPALESGK.[V]	1xiTRAQ8plex [K9]; 1xiTRAQ8plex [N-Term]	6.09926e-05	7.49649e-05	1	1	2	TRINITY_DN17109_c0_g1_i2	TRINITY_DN17109_c0_g1_i2 [341-349]	0	1536.92	1.065	1.101	1.127	93.2	99.2	102.6	105		High	High	High	High	High	4.798e-05	2.706e-05	3.39
[R].LNPALIDSIK.[A]	1xiTRAQ8plex [K10]; 1xiTRAQ8plex [N-Term]	1.18283e-05	7.49649e-05	1	1	1	TRINITY_DN16922_c0_g1_i1	TRINITY_DN16922_c0_g1_i1 [23-32]	0	1692.05	0.978	0.914	0.852	106.8	104.5	97.7	91		High	High	High	High	High	4.798e-05	5.078e-06	3.09
[R].INPATSGPGVSVLEK.[K]	1xiTRAQ8plex [K15]; 1xiTRAQ8plex [N-Term]	0.00026488	7.49649e-05	1	1	2	TRINITY_DN8091_c0_g1_i1	TRINITY_DN8091_c0_g1_i1 [74-88]	0	2077.21	0.818	0.912	0.785	113.8	93.1	103.8	89.3		High	High	High	High	High	4.798e-05	0.0001211	2.55
[K].INPLAPLDK.[V]	1xiTRAQ8plex [K9]; 1xiTRAQ8plex [N-Term]	0.000234799	7.49649e-05	1	1	8	TRINITY_DN20895_c0_g1_i2	TRINITY_DN20895_c0_g1_i2 [164-172]	0	1588.99	1.365	1.46	1.067	81.8	111.6	119.3	87.2		High	High	High	High	High	4.798e-05	0.0001071	2.44
[K].INPLVPVDLVIDHSVQVDVTR.[S]	1xiTRAQ8plex [N-Term]	3.97901e-10	7.49649e-05	1	1	2	TRINITY_DN21410_c0_g1_i4	TRINITY_DN21410_c0_g1_i4 [221-241]	0	2632.5	1.176	1.064	1.231	89.4	105.2	95.2	110.1		High	High	High	High	High	4.798e-05	1.379e-10	4.1
[K].LNPLVSK.[L]	1xiTRAQ8plex [K7]; 1xiTRAQ8plex [N-Term]	0.000404633	7.49649e-05	1	1	13	TRINITY_DN17462_c0_g1_i1	TRINITY_DN17462_c0_g1_i1 [55-61]	0	1378.89	1.069	1.134	1.272	89.4	95.5	101.4	113.7		High	High	High	High	High	4.798e-05	0.0001864	2.37
[R].LNPSLIESLR.[S]	1xiTRAQ8plex [N-Term]	0.000241693	7.49649e-05	1	1	4	TRINITY_DN17971_c1_g1_i1	TRINITY_DN17971_c1_g1_i1 [23-32]	0	1445.86	1.017	1.032	1.394	90	91.5	92.9	125.5		High	High	High	High	High	4.798e-05	0.0001103	2.42
[K].LNPTSEFAPGLEDTLILTMK.[G]	1xiTRAQ8plex [K20]; 1xiTRAQ8plex [N-Term]	6.05756e-07	7.49649e-05	1	1	4	TRINITY_DN17451_c0_g1_i1	TRINITY_DN17451_c0_g1_i1 [938-957]	0	2798.55	1.081	1.063	1.08	94.7	102.4	100.7	102.3		High	High	High	High	High	4.798e-05	2.443e-07	4.04
[K].LNPTSEFAPGLEDTLILTMK.[G]	1xOxidation [M19]; 1xiTRAQ8plex [K20]; 1xiTRAQ8plex [N-Term]	0.000318102	7.49649e-05	1	1	5	TRINITY_DN17451_c0_g1_i1	TRINITY_DN17451_c0_g1_i1 [938-957]	0	2814.54	0.945	0.948	1.019	102.3	96.7	96.9	104.2		High	High	High	High	High	4.798e-05	0.0001458	2.42
[R].INPYMSSPCHIELILSEK.[E]	1xCarbamidomethyl [C9]; 2xiTRAQ8plex [Y4; K18]; 1xiTRAQ8plex [N-Term]	0.000722786	7.49649e-05	2	2	1	TRINITY_DN10378_c0_g1_i1; TRINITY_DN14632_c0_g1_i2	TRINITY_DN10378_c0_g1_i1 [136-153]; TRINITY_DN14632_c0_g1_i2 [136-153]	0	3043.67	0.825	0.715	0.787	120.2	99.2	86	94.6	Shared	High	High	High	High	High	4.798e-05	0.0003377	3.2
[R].LNQALINFGLDFLEK.[R]	1xiTRAQ8plex [K15]; 1xiTRAQ8plex [N-Term]	3.08282e-09	7.49649e-05	1	1	1	TRINITY_DN21599_c0_g1_i2	TRINITY_DN21599_c0_g1_i2 [176-190]	0	2343.35	1.01	1.039	0.978	99.3	100.3	103.2	97.2		High	High	High	High	High	4.798e-05	1.118e-09	5.47
[K].LNQIGTVTEAIEVVK.[L]	1xiTRAQ8plex [K15]; 1xiTRAQ8plex [N-Term]	9.56821e-09	7.49649e-05	1	1	3	TRINITY_DN15431_c0_g1_i1	TRINITY_DN15431_c0_g1_i1 [387-401]	0	2222.32	0.961	0.93	0.736	110.3	106	102.6	81.2		High	High	High	High	High	4.798e-05	3.552e-09	3.46
[K].INQPDQAGGGGQLAQK.[S]	1xiTRAQ8plex [K16]; 1xiTRAQ8plex [N-Term]	9.48874e-08	7.49649e-05	1	1	1	TRINITY_DN19253_c0_g1_i11	TRINITY_DN19253_c0_g1_i11 [195-210]	0	2190.21								No Quan Values	High	High	High	High	High	4.798e-05	3.676e-08	4.05
[K].LNQQTVVHNWLGGGVCPK.[A]	1xCarbamidomethyl [C16]; 1xiTRAQ8plex [K18]; 1xiTRAQ8plex [N-Term]	5.23185e-08	7.49649e-05	1	1	3	TRINITY_DN16539_c0_g1_i2	TRINITY_DN16539_c0_g1_i2 [405-422]	0	2615.43	0.947	1.077	1.81	82.8	78.3	89.1	149.8		High	High	High	High	High	4.798e-05	2.011e-08	4.1
[K].LNQWCNVVR.[W]	1xCarbamidomethyl [C5]; 1xiTRAQ8plex [N-Term]	0.000445459	7.49649e-05	2	2	3	TRINITY_DN14339_c0_g1_i1; TRINITY_DN9937_c0_g1_i1	TRINITY_DN14339_c0_g1_i1 [156-164]; TRINITY_DN9937_c0_g1_i1 [158-166]	0	1492.8	0.882	0.858	0.688	116.7	102.9	100.1	80.3	Shared	High	High	High	High	High	4.798e-05	0.0002062	1.28
[K].LNSDQVLLKPSPLALAK.[A]	2xiTRAQ8plex [K9; K17]; 1xiTRAQ8plex [N-Term]	2.28666e-08	7.49649e-05	1	1	2	TRINITY_DN13712_c1_g2_i1	TRINITY_DN13712_c1_g2_i1 [314-330]	0	2719.68	1.383	1.433	1.274	78.6	108.7	112.6	100.1		High	High	High	High	High	4.798e-05	8.604e-09	4.3
[K].LNSELLNNLGNFINR.[V]	1xiTRAQ8plex [N-Term]	7.9714e-08	7.49649e-05	1	2	2	TRINITY_DN16184_c0_g1_i1	TRINITY_DN16184_c0_g1_i1 [294-308]	0	2035.12	0.993	1.094	0.755	104.1	103.4	113.9	78.6		High	High	High	High	High	4.798e-05	3.092e-08	4.13
[K].INSFETAPR.[K]	1xiTRAQ8plex [N-Term]	4.71999e-05	7.49649e-05	1	1	1	TRINITY_DN18271_c0_g1_i1	TRINITY_DN18271_c0_g1_i1 [337-345]	0	1338.73	0.927	1.086	1.027	99	91.8	107.6	101.6		High	High	High	High	High	4.798e-05	2.081e-05	2.83
[R].LNSGVEEFGGPVVGK.[R]	1xiTRAQ8plex [K15]; 1xiTRAQ8plex [N-Term]	2.51571e-09	7.49649e-05	1	1	2	TRINITY_DN20449_c0_g1_i2	TRINITY_DN20449_c0_g1_i2 [164-178]	0	2097.18	0.894	0.84	0.764	114.3	102.2	96.1	87.4		High	High	High	High	High	4.798e-05	9.088e-10	1.96
[R].LNSVGEESHLAIETSGHGALK.[E]	1xiTRAQ8plex [K21]; 1xiTRAQ8plex [N-Term]	8.53028e-08	7.49649e-05	1	1	2	TRINITY_DN19528_c0_g1_i2	TRINITY_DN19528_c0_g1_i2 [441-461]	0	2757.5	1.061	0.691	0.894	109.7	116.4	75.8	98.1		High	High	High	High	High	4.798e-05	3.301e-08	3.12
[R].INTLIEEAGALK.[A]	1xiTRAQ8plex [K12]; 1xiTRAQ8plex [N-Term]	6.17598e-07	7.49649e-05	1	1	2	TRINITY_DN16152_c0_g1_i2	TRINITY_DN16152_c0_g1_i2 [302-313]	0	1880.13	0.969	0.85	0.94	106.4	103.1	90.5	100		High	High	High	High	High	4.798e-05	2.493e-07	3.64
[K].INTQTGALESWK.[V]	1xiTRAQ8plex [K12]; 1xiTRAQ8plex [N-Term]	8.64346e-09	7.49649e-05	1	1	1	TRINITY_DN21312_c0_g1_i2	TRINITY_DN21312_c0_g1_i2 [816-827]	0	1956.1	1.195	1.188	0.909	93.2	111.4	110.7	84.7		High	High	High	High	High	4.798e-05	3.202e-09	3.14
[K].LNNLDVNMVYPEPWCMPR.[L]	1xCarbamidomethyl [C15]; 1xiTRAQ8plex [Y10]; 1xiTRAQ8plex [N-Term]	0.0004328	7.49649e-05	1	1	1	TRINITY_DN20085_c0_g1_i2	TRINITY_DN20085_c0_g1_i2 [138-155]	0	2856.45	1.067	1.189	0.775	99.2	105.9	118	76.9		High	High	High	High	High	4.798e-05	0.0001994	2.7
[K].LNNFTEAVADANK.[A]	1xiTRAQ8plex [K13]; 1xiTRAQ8plex [N-Term]	7.66863e-08	7.49649e-05	1	1	3	TRINITY_DN17856_c0_g3_i3	TRINITY_DN17856_c0_g3_i3 [49-61]	0	2015.1	0.972	1.105	0.776	103.8	100.9	114.8	80.5		High	High	High	High	High	4.798e-05	2.958e-08	4.78
[K].LNNELPDKR.[N]	1xiTRAQ8plex [K8]; 1xiTRAQ8plex [N-Term]	3.06861e-05	7.49649e-05	1	1	1	TRINITY_DN18621_c0_g1_i1	TRINITY_DN18621_c0_g1_i1 [188-196]	1	1707	0.896	0.984	1.663	88	78.9	86.7	146.4		High	High	High	High	High	4.798e-05	1.341e-05	2.83
[K].INNAVAQALLAK.[R]	1xiTRAQ8plex [K12]; 1xiTRAQ8plex [N-Term]	1.64757e-07	7.49649e-05	1	1	3	TRINITY_DN20096_c0_g1_i8	TRINITY_DN20096_c0_g1_i8 [110-121]	0	1834.14	0.818	0.912	0.787	113.7	93	103.8	89.5		High	High	High	High	High	4.798e-05	6.477e-08	3.47
[R].LNEWMNCSSFEK.[C]	1xCarbamidomethyl [C7]; 1xOxidation [M5]; 1xiTRAQ8plex [K12]; 1xiTRAQ8plex [N-Term]	0.00052444	7.49649e-05	1	1	1	TRINITY_DN20308_c0_g1_i1	TRINITY_DN20308_c0_g1_i1 [339-350]	0	2169.06	1.171	0.954	0.838	100.9	118.2	96.3	84.5		High	High	High	High	High	4.798e-05	0.0002431	1.66
[K].INFAVFPALQGGPHNHQIGALAVALK.[Q]	1xiTRAQ8plex [K26]; 1xiTRAQ8plex [N-Term]	1.46353e-05	7.49649e-05	1	1	2	TRINITY_DN20695_c0_g2_i1	TRINITY_DN20695_c0_g2_i1 [279-304]	0	3291.89	0.935	0.954	0.787	108.8	101.8	103.8	85.7		High	High	High	High	High	4.798e-05	6.285e-06	3.42
[R].LNFCPLGACALAGTGLPIDR.[F]	2xCarbamidomethyl [C4; C9]; 1xiTRAQ8plex [N-Term]	3.11281e-09	7.49649e-05	1	1	2	TRINITY_DN15036_c0_g1_i1	TRINITY_DN15036_c0_g1_i1 [255-274]	0	2420.27								No Quan Values	High	High	High	High	High	4.798e-05	1.128e-09	4.17
[K].LNFDDNAAFR.[H]	1xiTRAQ8plex [N-Term]	2.8263e-05	7.49649e-05	1	1	2	TRINITY_DN18433_c0_g1_i1	TRINITY_DN18433_c0_g1_i1 [251-260]	0	1486.76	0.794	0.829	0.835	115.7	91.8	95.9	96.6		High	High	High	High	High	4.798e-05	1.236e-05	2.22
[R].LNFGLAAEQAK.[S]	1xiTRAQ8plex [K11]; 1xiTRAQ8plex [N-Term]	9.8026e-09	7.49649e-05	1	1	4	TRINITY_DN17654_c1_g1_i5	TRINITY_DN17654_c1_g1_i5 [119-129]	0	1770.04	0.84	0.914	0.844	111.2	93.4	101.6	93.8		High	High	High	High	High	4.798e-05	3.638e-09	2.55
[R].LNFPGAEDGPGGFWNK.[G]	1xiTRAQ8plex [K16]; 1xiTRAQ8plex [N-Term]	0.000272652	7.49649e-05	1	1	4	TRINITY_DN16261_c0_g2_i4	TRINITY_DN16261_c0_g2_i4 [153-168]	0	2314.21	1.009	1.11	0.874	100.2	101.1	111.2	87.6		High	High	High	High	High	4.798e-05	0.0001248	2.75
[K].INGCPIELVEPEILR.[Y]	1xCarbamidomethyl [C4]; 1xiTRAQ8plex [N-Term]	0.00033219	7.49649e-05	1	2	2	TRINITY_DN17026_c0_g1_i2	TRINITY_DN17026_c0_g1_i2 [35-49]	0	2056.14								No Quan Values	High	High	High	High	High	4.798e-05	0.0001525	1.9
[K].INKPVVAWVSGTCAR.[L]	1xCarbamidomethyl [C13]; 1xiTRAQ8plex [K3]; 1xiTRAQ8plex [N-Term]	8.89023e-06	7.49649e-05	1	1	4	TRINITY_DN20790_c0_g1_i2	TRINITY_DN20790_c0_g1_i2 [249-263]	0	2266.29	0.957	0.965	0.853	106	101.4	102.3	90.4		High	High	High	High	High	4.798e-05	3.795e-06	3.89
[R].LNLEAVGVELDEMGAVK.[V]	1xiTRAQ8plex [K17]; 1xiTRAQ8plex [N-Term]	4.38933e-09	7.49649e-05	1	1	1	TRINITY_DN19363_c0_g3_i2	TRINITY_DN19363_c0_g3_i2 [303-319]	0	2395.34								No Quan Values	High	High	High	High	High	4.798e-05	1.599e-09	3.77
[R].LNLEAVGVELDK.[T]	1xiTRAQ8plex [K12]; 1xiTRAQ8plex [N-Term]	5.4049e-09	7.49649e-05	1	1	2	TRINITY_DN19363_c0_g2_i1	TRINITY_DN19363_c0_g2_i1 [302-313]	0	1908.13	1.325	1.38	1.884	71.6	94.8	98.8	134.9		High	High	High	High	High	4.798e-05	1.982e-09	3.71
[K].LNLGVGAYR.[TD]	1xiTRAQ8plex [Y8]; 1xiTRAQ8plex [N-Term]	9.33108e-06	7.49649e-05	2	3	4	TRINITY_DN19148_c0_g1_i1; TRINITY_DN17139_c0_g2_i1	TRINITY_DN19148_c0_g1_i1 [71-79]; TRINITY_DN17139_c0_g2_i1 [84-92]	0	1570.95	0.828	0.779	0.835	116.2	96.3	90.5	97	Shared	High	High	High	High	High	4.798e-05	3.986e-06	3.29
[R].LNEVLMPNPFDRPR.[S]	1xiTRAQ8plex [N-Term]	0.000282007	7.49649e-05	1	1	1	TRINITY_DN19048_c0_g1_i1	TRINITY_DN19048_c0_g1_i1 [82-95]	0	2002.08	0.664	0.872	0.613	127	84.4	110.7	77.9		High	High	High	High	High	4.798e-05	0.0001292	2.26
[R].LNIHEYQGAELMSK.[H]	2xiTRAQ8plex [Y6; K14]; 1xiTRAQ8plex [N-Term]	5.04401e-10	7.49649e-05	1	1	3	TRINITY_DN18433_c0_g1_i1	TRINITY_DN18433_c0_g1_i1 [28-41]	0	2545.42	1.139	1.034	1.22	91.1	103.7	94.1	111.1		High	High	High	High	High	4.798e-05	1.757e-10	3.54
[R].LNILPFK.[V]	1xiTRAQ8plex [K7]; 1xiTRAQ8plex [N-Term]	0.000913018	7.49649e-05	1	2	1	TRINITY_DN20724_c0_g1_i1	TRINITY_DN20724_c0_g1_i1 [378-384]	0	1452.94	0.858	0.775	0.808	116.2	99.7	90.1	93.9		High	High	High	High	High	4.798e-05	0.0004279	2.74
[K].LNLPFFEVPTGWK.[F]	1xiTRAQ8plex [K13]; 1xiTRAQ8plex [N-Term]	3.54797e-05	7.49649e-05	1	1	3	TRINITY_DN21157_c1_g2_i6	TRINITY_DN21157_c1_g2_i6 [414-426]	0	2156.24	1.564	1.509	1.701	69.3	108.4	104.5	117.9		High	High	High	High	High	4.798e-05	1.558e-05	2.77
[K].LNLPILPTTTIGSFPQTIELR.[R]	1xiTRAQ8plex [N-Term]	1.99952e-07	7.49649e-05	1	1	1	TRINITY_DN21236_c0_g2_i4	TRINITY_DN21236_c0_g2_i4 [427-447]	0	2628.53	0.649	0.887	0.675	124.6	80.8	110.5	84.1		High	High	High	High	High	4.798e-05	7.88e-08	4.29
[K].LNLPILPTTTIGSFPQTMELR.[K]	1xiTRAQ8plex [N-Term]	7.48527e-08	7.49649e-05	1	1	2	TRINITY_DN21236_c0_g1_i1	TRINITY_DN21236_c0_g1_i1 [458-478]	0	2646.48								No Quan Values	High	High	High	High	High	4.798e-05	2.899e-08	4.13
[R].LNLQWGLIPFR.[L]	1xiTRAQ8plex [N-Term]	1.36597e-06	7.49649e-05	2	2	2	TRINITY_DN17210_c0_g2_i1; TRINITY_DN17210_c0_g1_i1	TRINITY_DN17210_c0_g2_i1 [523-533]; TRINITY_DN17210_c0_g1_i1 [519-529]	0	1660.98	0.806	1.214	0.588	110.9	89.3	134.6	65.2	Shared	High	High	High	High	High	4.798e-05	5.602e-07	2.16
[K].INLSPVQQSLNPLQEAVSSIAR.[A]	1xiTRAQ8plex [N-Term]	4.54082e-05	7.49649e-05	1	1	1	TRINITY_DN19209_c0_g1_i1	TRINITY_DN19209_c0_g1_i1 [254-275]	0	2668.49								No Quan Values	High	High	Not Found	Not Found	High	4.798e-05	2.002e-05	2.43
[K].INITAEDLGVITEDVVQLR.[K]	1xiTRAQ8plex [N-Term]	4.01233e-11	7.49649e-05	1	1	1	TRINITY_DN12735_c0_g1_i1	TRINITY_DN12735_c0_g1_i1 [266-284]	0	2402.34								No Quan Values	High	High	High	High	High	4.798e-05	1.328e-11	4.25
[R].LNLTPVALMEGTCFSK.[T]	1xCarbamidomethyl [C13]; 1xiTRAQ8plex [K16]; 1xiTRAQ8plex [N-Term]	2.41815e-06	7.49649e-05	1	1	4	TRINITY_DN19363_c0_g3_i2	TRINITY_DN19363_c0_g3_i2 [341-356]	0	2389.31	0.913	0.955	0.914	105.8	96.5	101.1	96.7		High	High	High	High	High	4.798e-05	1.005e-06	3.71
[K].LNLVDLAGSENISR.[S]	1xiTRAQ8plex [N-Term]	1.15716e-07	7.49649e-05	1	1	2	TRINITY_DN20697_c0_g1_i1	TRINITY_DN20697_c0_g1_i1 [295-308]	0	1805.01	0.9	0.893	0.81	111	100	99.1	89.9		High	High	High	High	High	4.798e-05	4.514e-08	4.25
[K].INMGTTIVNDK.[V]	1xiTRAQ8plex [K11]; 1xiTRAQ8plex [N-Term]	0.000439084	7.49649e-05	1	1	4	TRINITY_DN16031_c0_g1_i1	TRINITY_DN16031_c0_g1_i1 [159-169]	0	1814.03	0.858	0.949	0.762	112.1	96.2	106.4	85.4		High	High	High	High	High	4.798e-05	0.0002032	2.8
[R].INMTCVNHETGVVEPK.[K]	1xCarbamidomethyl [C5]; 1xiTRAQ8plex [K16]; 1xiTRAQ8plex [N-Term]	4.21351e-07	7.49649e-05	1	1	3	TRINITY_DN21079_c0_g1_i2	TRINITY_DN21079_c0_g1_i2 [89-104]	0	2436.28	1.3	1.036	1.137	89.4	116.3	92.6	101.7		High	High	High	High	High	4.798e-05	1.683e-07	4.29
[R].LNIIDDVSFRPTELER.[D]	1xiTRAQ8plex [N-Term]	4.8548e-06	7.49649e-05	1	1	1	TRINITY_DN15033_c0_g1_i1	TRINITY_DN15033_c0_g1_i1 [62-77]	0	2221.21	1.043	1.01	0.642	108.2	112.9	109.3	69.5		High	High	High	High	High	4.798e-05	2.047e-06	2.86
[R].IQFENSCDIGVFSK.[L]	1xCarbamidomethyl [C7]; 1xiTRAQ8plex [K14]; 1xiTRAQ8plex [N-Term]	0.000309041	7.49649e-05	1	1	1	TRINITY_DN20128_c0_g1_i1	TRINITY_DN20128_c0_g1_i1 [5-18]	0	2252.18	0.973	1.069	0.91	101.2	98.5	108.2	92.1		High	High	High	High	High	4.798e-05	0.0001418	2.47
[K].LQFLSLLDNNITK.[K]	1xiTRAQ8plex [K13]; 1xiTRAQ8plex [N-Term]	5.75534e-05	7.49649e-05	1	1	2	TRINITY_DN18236_c0_g1_i1	TRINITY_DN18236_c0_g1_i1 [115-127]	0	2127.26	0.795	0.626	0.598	132.5	105.4	82.9	79.2		High	High	High	High	High	4.798e-05	2.542e-05	2.24
[K].IQFMLQVPQDDIK.[S]	1xiTRAQ8plex [K13]; 1xiTRAQ8plex [N-Term]	6.62192e-05	7.49649e-05	1	1	1	TRINITY_DN18533_c0_g1_i1	TRINITY_DN18533_c0_g1_i1 [310-322]	0	2183.24								No Quan Values	High	High	High	High	High	4.798e-05	2.934e-05	2.19
[R].ISGTEYSHILR.[V]	1xiTRAQ8plex [Y6]; 1xiTRAQ8plex [N-Term]	8.98012e-05	7.49649e-05	1	1	3	TRINITY_DN19569_c0_g1_i2	TRINITY_DN19569_c0_g1_i2 [351-361]	0	1884.08	1.361	0.919	0.824	97.4	132.7	89.6	80.3		High	High	High	High	High	4.798e-05	4.012e-05	2.14
[R].LSGTGSEGATIR.[L]	1xiTRAQ8plex [N-Term]	3.45965e-06	7.49649e-05	1	1	4	TRINITY_DN21321_c0_g1_i4	TRINITY_DN21321_c0_g1_i4 [525-536]	0	1452.8	0.83	0.899	0.896	110.3	91.6	99.2	98.9		High	High	High	High	High	4.798e-05	1.447e-06	2.61
[K].ISGVSAQPTSQLTFAR.[D]	1xiTRAQ8plex [N-Term]	1.68202e-06	7.49649e-05	1	1	2	TRINITY_DN20967_c0_g1_i4	TRINITY_DN20967_c0_g1_i4 [128-143]	0	1967.09	0.752	0.933	1.285	100.7	75.8	94	129.5		High	High	High	High	High	4.798e-05	6.926e-07	2.21
[R].ISGVSGEGCGVTIEGSAPVIEEAIATPPVADTK.[A]	1xCarbamidomethyl [C9]; 1xiTRAQ8plex [K33]; 1xiTRAQ8plex [N-Term]	1.75509e-14	7.49649e-05	1	1	5	TRINITY_DN18152_c0_g3_i1	TRINITY_DN18152_c0_g3_i1 [67-99]	0	3820.01	1.201	1.186	1.263	86	103.3	102.1	108.6		High	High	High	High	High	4.798e-05	4.968e-15	5.54
[R].ISGVSGEGCGVTIEGSAPVTEAVATPPVADTK.[A]	1xCarbamidomethyl [C9]; 1xiTRAQ8plex [K32]; 1xiTRAQ8plex [N-Term]	4.26008e-06	7.49649e-05	1	1	4	TRINITY_DN18152_c0_g2_i1	TRINITY_DN18152_c0_g2_i1 [67-98]	0	3664.92	0.852	0.872	1.076	105.3	89.7	91.8	113.3		High	High	High	High	High	4.798e-05	1.786e-06	2.02
[K].LSGWGLFGSK.[F]	1xiTRAQ8plex [K10]; 1xiTRAQ8plex [N-Term]	0.000709103	7.49649e-05	1	1	1	TRINITY_DN14839_c0_g2_i1	TRINITY_DN14839_c0_g2_i1 [19-28]	0	1659.97	0.956	1.032	0.942	101.8	97.3	105	95.9		High	High	High	High	High	4.798e-05	0.0003314	2.41
[K].ISHFDGQFIK.[S]	1xiTRAQ8plex [K10]; 1xiTRAQ8plex [N-Term]	2.36864e-07	7.49649e-05	1	1	3	TRINITY_DN20512_c0_g2_i1	TRINITY_DN20512_c0_g2_i1 [281-290]	0	1800.03	1.06	1.052	1.248	91.7	97.3	96.5	114.5		High	High	High	High	High	4.798e-05	9.392e-08	4.21
[K].LSHLETCEVCTGTGAK.[I]	2xCarbamidomethyl [C7; C10]; 1xiTRAQ8plex [K16]; 1xiTRAQ8plex [N-Term]	9.93963e-05	7.49649e-05	1	1	1	TRINITY_DN19177_c2_g2_i1	TRINITY_DN19177_c2_g2_i1 [141-156]	0	2371.22	0.826	0.858	0.923	110.9	91.6	95.1	102.3		High	High	High	High	High	4.798e-05	4.454e-05	2.85
[K].LSHPDHMLVK.[R]	1xiTRAQ8plex [K10]; 1xiTRAQ8plex [N-Term]	3.81502e-05	7.49649e-05	1	1	1	TRINITY_DN19160_c1_g1_i2	TRINITY_DN19160_c1_g1_i2 [263-272]	0	1785.03	1.019	1.114	0.93	98.4	100.3	109.7	91.5		High	High	High	High	High	4.798e-05	1.676e-05	2.5
[R].LSKPEILPSTTDAR.[F]	1xiTRAQ8plex [K3]; 1xiTRAQ8plex [N-Term]	0.000161921	7.49649e-05	1	1	1	TRINITY_DN18233_c0_g1_i1	TRINITY_DN18233_c0_g1_i1 [340-353]	0	2136.25	0.835	0.842	1.16	104.2	87.1	87.8	120.9		High	High	High	High	High	4.798e-05	7.306e-05	2.12
[K].LSKPGSPVLGVGFTGSLATTHPK.[L]	2xiTRAQ8plex [K3; K23]; 1xiTRAQ8plex [N-Term]	3.85211e-05	7.49649e-05	1	1	1	TRINITY_DN18309_c0_g1_i2	TRINITY_DN18309_c0_g1_i2 [88-110]	0	3163.86								No Quan Values	High	High	High	High	High	4.798e-05	1.695e-05	2.87
[K].LSKPIAAIR.[D]	1xiTRAQ8plex [K3]; 1xiTRAQ8plex [N-Term]	0.000125348	7.49649e-05	1	1	3	TRINITY_DN19396_c0_g1_i1	TRINITY_DN19396_c0_g1_i1 [173-181]	0	1577.04	1.058	1.08	1.204	92.1	97.5	99.5	110.9		High	High	High	High	High	4.798e-05	5.635e-05	2.96
[R].LSLAEALDISEPSSK.[V]	1xiTRAQ8plex [K15]; 1xiTRAQ8plex [N-Term]	0.000850084	7.49649e-05	1	1	1	TRINITY_DN12831_c0_g1_i1	TRINITY_DN12831_c0_g1_i1 [329-343]	0	2168.23								No Quan Values	High	High	High	High	High	4.798e-05	0.0003988	1.8
[R].ISLAGLSSAK.[C]	1xiTRAQ8plex [K10]; 1xiTRAQ8plex [N-Term]	2.34024e-05	7.49649e-05	1	1	2	TRINITY_DN19148_c0_g1_i1	TRINITY_DN19148_c0_g1_i1 [419-428]	0	1554.97	1.167	1.133	0.988	93.3	108.9	105.7	92.1		High	High	High	High	High	4.798e-05	1.017e-05	3.68
[R].LSIAQVLTVISQK.[Q]	1xiTRAQ8plex [K13]; 1xiTRAQ8plex [N-Term]	5.00883e-08	7.49649e-05	2	3	1	TRINITY_DN12731_c0_g1_i1; TRINITY_DN17425_c0_g1_i2	TRINITY_DN12731_c0_g1_i1 [47-59]; TRINITY_DN17425_c0_g1_i2 [52-64]	0	2008.26	0.941	1.393	0.665	100	94.1	139.3	66.5	Shared	High	High	High	High	High	4.798e-05	1.921e-08	3.59
[K].LSLAVSYFGVK.[V]	2xiTRAQ8plex [Y7; K11]; 1xiTRAQ8plex [N-Term]	1.35757e-07	7.49649e-05	1	1	9	TRINITY_DN14673_c0_g1_i1	TRINITY_DN14673_c0_g1_i1 [76-86]	0	2096.29	1.485	1.245	1.788	72.5	107.7	90.2	129.6		High	High	High	High	High	4.798e-05	5.308e-08	2.51
[K].ISLCDALIVR.[S]	1xCarbamidomethyl [C4]; 1xiTRAQ8plex [N-Term]	0.000272652	7.49649e-05	1	1	2	TRINITY_DN19678_c0_g2_i1	TRINITY_DN19678_c0_g2_i1 [96-105]	0	1463.86	1.191	1.244	1.071	88.8	105.7	110.5	95		High	High	High	High	High	4.798e-05	0.0001247	2.17
[R].LSLDLLEACTSNCEK.[V]	2xCarbamidomethyl [C9; C13]; 1xiTRAQ8plex [K15]; 1xiTRAQ8plex [N-Term]	2.44167e-06	7.49649e-05	1	1	2	TRINITY_DN15890_c0_g1_i1	TRINITY_DN15890_c0_g1_i1 [95-109]	0	2361.22	0.847	0.895	0.907	109.6	92.9	98.1	99.4		High	High	High	High	High	4.798e-05	1.013e-06	3.18
[K].LSLDLVPIK.[Y]	1xiTRAQ8plex [K9]; 1xiTRAQ8plex [N-Term]	2.3177e-05	7.49649e-05	1	1	3	TRINITY_DN20190_c0_g1_i1	TRINITY_DN20190_c0_g1_i1 [445-453]	0	1606.04	0.959	0.978	1.554	89.1	85.4	87.1	138.4		High	High	High	High	High	4.798e-05	1.005e-05	3.34
[K].LSLEDLTFQCVSSSESR.[N]	1xCarbamidomethyl [C10]; 1xiTRAQ8plex [N-Term]	2.52863e-05	7.49649e-05	1	1	3	TRINITY_DN20685_c0_g1_i12	TRINITY_DN20685_c0_g1_i12 [71-87]	0	2262.12	1.239	0.689	0.64	112.1	138.9	77.3	71.8		High	High	High	High	High	4.798e-05	1.102e-05	2.6
[K].ISIEPVQGK.[K]	1xiTRAQ8plex [K9]; 1xiTRAQ8plex [N-Term]	7.05159e-05	7.49649e-05	1	1	2	TRINITY_DN18377_c0_g2_i4	TRINITY_DN18377_c0_g2_i4 [52-60]	0	1578.97	0.834	0.914	0.956	108	90.1	98.7	103.3		High	High	High	High	High	4.798e-05	3.133e-05	3.01
[K].LSLGTDIQILALHTPSHTK.[G]	1xiTRAQ8plex [K19]; 1xiTRAQ8plex [N-Term]	3.52263e-07	7.49649e-05	1	1	2	TRINITY_DN12952_c0_g1_i1	TRINITY_DN12952_c0_g1_i1 [96-114]	0	2653.55	1.291	1.27	1.518	78.8	101.7	100	119.5		High	High	High	High	High	4.798e-05	1.404e-07	2.37
[R].LSLHDPVLPLNIEAPSNDDAVK.[L]	1xiTRAQ8plex [K22]; 1xiTRAQ8plex [N-Term]	1.62598e-06	7.49649e-05	1	1	3	TRINITY_DN19528_c0_g1_i2	TRINITY_DN19528_c0_g1_i2 [571-592]	0	2965.65	0.998	0.764	0.661	116.8	116.6	89.3	77.3		High	High	High	High	High	4.798e-05	6.688e-07	3.22
[R].ISGTEHSHILR.[V]	1xiTRAQ8plex [N-Term]	9.85016e-09	7.49649e-05	1	1	3	TRINITY_DN18445_c0_g1_i1	TRINITY_DN18445_c0_g1_i1 [356-366]	0	1553.87	2.56	0.857	0.636	79.2	202.7	67.8	50.3		High	High	High	High	High	4.798e-05	3.649e-09	4.07
[K].LSGQIPANIGDLTR.[L]	1xiTRAQ8plex [N-Term]	0.000858222	7.49649e-05	1	1	1	TRINITY_DN14641_c0_g1_i1	TRINITY_DN14641_c0_g1_i1 [144-157]	0	1759	0.923	0.892	0.924	107	98.8	95.4	98.8		High	High	High	High	High	4.798e-05	0.0004026	2.9
[K].LSGLPLDTVFQPLLK.[D]	1xiTRAQ8plex [K15]; 1xiTRAQ8plex [N-Term]	0.00057999	7.49649e-05	1	1	1	TRINITY_DN16996_c0_g1_i1	TRINITY_DN16996_c0_g1_i1 [158-172]	0	2249.37								No Quan Values	High	High	High	High	High	4.798e-05	0.0002695	1.95
[R].ISGLIYEETR.[G]	1xiTRAQ8plex [Y6]; 1xiTRAQ8plex [N-Term]	6.39709e-06	7.49649e-05	1	6	3	TRINITY_DN15961_c1_g1_i1	TRINITY_DN15961_c1_g1_i1 [47-56]	0	1789.03	0.845	0.712	0.706	122.6	103.6	87.3	86.6		High	High	High	High	High	4.798e-05	2.7e-06	2.35
[K].LSEIVEEAQTVNDQK.[L]	1xiTRAQ8plex [K15]; 1xiTRAQ8plex [N-Term]	1.9284e-05	7.49649e-05	1	1	1	TRINITY_DN20697_c0_g1_i1	TRINITY_DN20697_c0_g1_i1 [737-751]	0	2311.26	1.064	1.022	0.827	102.2	108.8	104.5	84.5		High	High	High	High	High	4.798e-05	8.356e-06	3.17
[R].ISEQIIEELQFDETPESMSR.[G]	1xiTRAQ8plex [N-Term]	0.000104319	7.49649e-05	1	1	1	TRINITY_DN21651_c1_g1_i2	TRINITY_DN21651_c1_g1_i2 [314-333]	0	2685.32	0.486	0.586	0.483	156.6	76	91.8	75.7		High	High	High	High	High	4.798e-05	4.68e-05	2.59
[K].ISESGLAMSTEAIEER.[L]	1xiTRAQ8plex [N-Term]	2.63827e-06	7.49649e-05	1	1	2	TRINITY_DN15225_c0_g1_i1	TRINITY_DN15225_c0_g1_i1 [58-73]	0	2027.03	0.673	0.642	0.825	127.4	85.8	81.7	105.1		High	High	High	High	High	4.798e-05	1.095e-06	3.41
[R].LSEVNAGGIASAIQHHGK.[E]	1xiTRAQ8plex [K18]; 1xiTRAQ8plex [N-Term]	0.000156539	7.49649e-05	1	1	1	TRINITY_DN20551_c0_g1_i2	TRINITY_DN20551_c0_g1_i2 [250-267]	0	2397.35								No Quan Values	High	High	High	High	High	4.798e-05	7.061e-05	2.52
[K].LSEVNPMLGFR.[G]	1xiTRAQ8plex [N-Term]	2.60024e-06	7.49649e-05	1	1	6	TRINITY_DN21309_c0_g2_i1	TRINITY_DN21309_c0_g2_i1 [658-668]	0	1566.86	0.923	0.93	0.846	108.2	99.8	100.5	91.5		High	High	High	High	High	4.798e-05	1.082e-06	3.43
[K].ISEYVAQLR.[R]	1xiTRAQ8plex [Y4]; 1xiTRAQ8plex [N-Term]	0.000465139	7.49649e-05	1	1	2	TRINITY_DN18881_c0_g2_i1	TRINITY_DN18881_c0_g2_i1 [233-241]	0	1687	1	0.85	1.369	94.8	94.8	80.6	129.8		High	High	High	High	High	4.798e-05	0.0002151	1.73
[K].ISFAEMMTDDEQMSR.[E]	1xiTRAQ8plex [N-Term]	1.09332e-06	7.49649e-05	1	2	2	TRINITY_DN20508_c1_g1_i4	TRINITY_DN20508_c1_g1_i4 [213-227]	0	2094.94	0.75	0.866	0.582	125.1	93.8	108.3	72.8		High	High	High	High	High	4.798e-05	4.457e-07	3.21
[K].ISFDEAFSGVACDLDSR.[G]	1xCarbamidomethyl [C12]; 1xiTRAQ8plex [N-Term]	5.4384e-08	7.49649e-05	1	1	2	TRINITY_DN17683_c0_g1_i2	TRINITY_DN17683_c0_g1_i2 [339-355]	0	2193.04	1.254	1.054	0.857	96	120.4	101.2	82.3		High	High	High	High	High	4.798e-05	2.092e-08	3.64
[R].ISFDLASLDDDHHEAVPVPVDIK.[I]	1xiTRAQ8plex [K23]; 1xiTRAQ8plex [N-Term]	0.000385634	7.49649e-05	1	1	2	TRINITY_DN21007_c0_g1_i1	TRINITY_DN21007_c0_g1_i1 [450-472]	0	3140.67								No Quan Values	High	High	High	High	High	4.798e-05	0.0001777	2.78
[K].ISFGFEASK.[V]	1xiTRAQ8plex [K9]; 1xiTRAQ8plex [N-Term]	1.03293e-05	7.49649e-05	1	1	3	TRINITY_DN20563_c0_g1_i1	TRINITY_DN20563_c0_g1_i1 [282-290]	0	1593.91	1.078	1.138	1.337	87.8	94.7	99.9	117.5		High	High	High	High	High	4.798e-05	4.422e-06	2.72
[R].LSFGIDGPK.[E]	1xiTRAQ8plex [K9]; 1xiTRAQ8plex [N-Term]	2.27327e-05	7.49649e-05	2	3	3	TRINITY_DN21407_c0_g1_i6; TRINITY_DN20399_c0_g1_i4	TRINITY_DN21407_c0_g1_i6 [380-388]; TRINITY_DN20399_c0_g1_i4 [854-862]	0	1541.91	1.15	1.106	0.978	94.5	108.6	104.5	92.4	Shared	High	High	High	High	High	4.798e-05	9.87e-06	2.49
[K].ISLLDQLVAHVFSK.[Q]	1xiTRAQ8plex [K14]; 1xiTRAQ8plex [N-Term]	9.39243e-12	7.49649e-05	1	1	2	TRINITY_DN18952_c0_g1_i1	TRINITY_DN18952_c0_g1_i1 [28-41]	0	2178.31	1.21	0.819	0.437	115.4	139.6	94.5	50.5		High	High	High	High	High	4.798e-05	3.019e-12	2.59
[K].LSFLDQLNLR.[I]	1xiTRAQ8plex [N-Term]	2.61574e-05	7.49649e-05	1	1	2	TRINITY_DN21574_c0_g1_i12	TRINITY_DN21574_c0_g1_i12 [26-35]	0	1522.89	0.681	0.684	0.359	146.8	99.9	100.5	52.8		High	High	High	High	High	4.798e-05	1.138e-05	2.39
[K].LSFQNNDKGEISEPQLALTSK.[Y]	2xiTRAQ8plex [K8; K21]; 1xiTRAQ8plex [N-Term]	0.000181814	7.49649e-05	1	1	2	TRINITY_DN18533_c0_g1_i1	TRINITY_DN18533_c0_g1_i1 [80-100]	1	3231.8	1.477	1.408	1.067	80.8	119.3	113.7	86.2		High	High	High	High	High	4.798e-05	8.225e-05	1.83
[K].ISFTGSTEVGR.[L]	1xiTRAQ8plex [N-Term]	0.000365758	7.49649e-05	1	1	1	TRINITY_DN20769_c2_g4_i1	TRINITY_DN20769_c2_g4_i1 [31-41]	0	1457.79	0.843	0.933	1.285	98.5	83	91.9	126.6		High	High	High	High	High	4.798e-05	0.0001683	2.1
[K].ISGEQLKDLYK.[S]	3xiTRAQ8plex [K7; Y10; K11]; 1xiTRAQ8plex [N-Term]	0.000443324	7.49649e-05	1	1	2	TRINITY_DN17068_c0_g2_i1	TRINITY_DN17068_c0_g2_i1 [278-288]	1	2510.53	1.223	0.823	1.068	97.2	118.9	80	103.9		High	High	High	High	High	4.798e-05	0.000205	2.22
[K].LSGESDMLLTEVEVK.[R]	1xiTRAQ8plex [K15]; 1xiTRAQ8plex [N-Term]	0.000644424	7.49649e-05	1	1	1	TRINITY_DN21428_c0_g1_i1	TRINITY_DN21428_c0_g1_i1 [797-811]	0	2258.24	0.701	0.781	0.805	121.7	85.3	95	98		High	High	High	High	High	4.798e-05	0.0003003	1.81
[R].LSGFEVGDWVR.[S]	1xiTRAQ8plex [N-Term]	0.000206123	7.49649e-05	1	1	1	TRINITY_DN20212_c0_g1_i2	TRINITY_DN20212_c0_g1_i2 [217-227]	0	1568.84	1.263	1.083	0.987	92.3	116.6	100	91.1		High	High	High	High	High	4.798e-05	9.355e-05	1.92
[R].LSGGNLGFLDGDLATAK.[F]	1xiTRAQ8plex [K17]; 1xiTRAQ8plex [N-Term]	9.8917e-05	7.49649e-05	1	1	2	TRINITY_DN21468_c0_g1_i2	TRINITY_DN21468_c0_g1_i2 [83-99]	0	2257.26								No Quan Values	High	High	High	High	High	4.798e-05	4.428e-05	2.13
[K].LSGGVAVIK.[IV]	1xiTRAQ8plex [K9]; 1xiTRAQ8plex [N-Term]	2.37446e-05	7.49649e-05	3	4	10	TRINITY_DN15848_c2_g1_i1; TRINITY_DN18751_c0_g1_i1; TRINITY_DN19984_c0_g2_i3	TRINITY_DN15848_c2_g1_i1 [403-411]; TRINITY_DN18751_c0_g1_i1 [413-421]; TRINITY_DN19984_c0_g2_i3 [403-411]	0	1451.94	1.013	1.041	1.098	96.3	97.6	100.3	105.8	Shared	High	High	High	High	High	4.798e-05	1.034e-05	3.19
[K].LSGGVAVIQVGAQTETELK.[E]	1xiTRAQ8plex [K19]; 1xiTRAQ8plex [N-Term]	6.09195e-10	7.49649e-05	1	1	5	TRINITY_DN20972_c0_g1_i8	TRINITY_DN20972_c0_g1_i8 [434-452]	0	2508.45	0.846	0.849	0.841	113.1	95.7	96	95.2		High	High	High	High	High	4.798e-05	2.129e-10	3.97
[K].LSGGVAVIQVGAQTETELKEK.[K]	2xiTRAQ8plex [K19; K21]; 1xiTRAQ8plex [N-Term]	4.10726e-08	7.49649e-05	1	1	4	TRINITY_DN20972_c0_g1_i8	TRINITY_DN20972_c0_g1_i8 [434-454]	1	3069.79	1.009	0.877	0.829	107.7	108.7	94.5	89.2		High	High	High	High	High	4.798e-05	1.567e-08	3.47
[R].ISGLDVQR.[I]	1xiTRAQ8plex [N-Term]	0.000295928	7.49649e-05	1	1	1	TRINITY_DN19989_c0_g1_i3	TRINITY_DN19989_c0_g1_i3 [215-222]	0	1191.7	0.777	0.764	0.729	122.3	95.1	93.5	89.1		High	High	High	High	High	4.798e-05	0.0001353	2.56
[K].LSGLGWVPK.[I]	1xiTRAQ8plex [K9]; 1xiTRAQ8plex [N-Term]	7.12012e-05	7.49649e-05	1	1	2	TRINITY_DN16824_c0_g1_i1	TRINITY_DN16824_c0_g1_i1 [294-302]	0	1564.97	1.011	1.026	0.89	101.8	103	104.5	90.6		High	High	High	High	High	4.798e-05	3.164e-05	2.6
[R].LSFQAQQDISSLK.[N]	1xiTRAQ8plex [K13]; 1xiTRAQ8plex [N-Term]	2.47738e-06	7.49649e-05	2	2	1	TRINITY_DN18371_c0_g2_i2; TRINITY_DN18371_c0_g1_i1	TRINITY_DN18371_c0_g2_i2 [366-378]; TRINITY_DN18371_c0_g1_i1 [364-376]	0	2073.18	0.89	0.998	0.661	112.7	100.3	112.5	74.5	Shared	High	High	High	High	High	4.798e-05	1.028e-06	3.04
[R].LSELPVEKPK.[K]	2xiTRAQ8plex [K8; K10]; 1xiTRAQ8plex [N-Term]	0.00014988	7.49649e-05	1	1	1	TRINITY_DN11439_c0_g1_i2	TRINITY_DN11439_c0_g1_i2 [265-274]	0	2052.28								No Quan Values	High	High	High	High	High	4.798e-05	6.78e-05	2.58
[K].LSLLDQVAVHFPNK.[F]	1xiTRAQ8plex [K14]; 1xiTRAQ8plex [N-Term]	4.31094e-08	7.49649e-05	1	1	3	TRINITY_DN21490_c0_g2_i3	TRINITY_DN21490_c0_g2_i3 [26-39]	0	2189.29	1.158	1.064	0.72	101.5	117.5	107.9	73.1		High	High	High	High	High	4.798e-05	1.651e-08	2.82
[R].ISISDDAVPSR.[V]	1xiTRAQ8plex [N-Term]	0.00014008	7.49649e-05	1	1	1	TRINITY_DN20245_c0_g1_i6	TRINITY_DN20245_c0_g1_i6 [68-78]	0	1463.8	1.138	1.116	1.255	88.7	101	99	111.3		High	High	High	High	High	4.798e-05	6.308e-05	2.19
[K].LSPVFTAGPGVDEVPPIWVDR.[A]	1xiTRAQ8plex [N-Term]	0.000245215	7.49649e-05	1	1	2	TRINITY_DN20524_c0_g1_i1	TRINITY_DN20524_c0_g1_i1 [486-506]	0	2555.38	0.831	0.8	1.005	110	91.4	88	110.6		High	High	High	High	High	4.798e-05	0.0001117	3.51
[R].ISQAEMSIK.[T]	1xiTRAQ8plex [K9]; 1xiTRAQ8plex [N-Term]	0.000476442	7.49649e-05	1	1	3	TRINITY_DN19612_c1_g4_i3	TRINITY_DN19612_c1_g4_i3 [298-306]	0	1614.93	1.027	1.058	1.024	97.3	100	103	99.7		High	High	High	High	High	4.798e-05	0.0002203	3.21
[R].ISQEVSGDSLGDEFK.[G]	1xiTRAQ8plex [K15]; 1xiTRAQ8plex [N-Term]	0.000245215	7.49649e-05	1	1	3	TRINITY_DN20230_c0_g3_i1	TRINITY_DN20230_c0_g3_i1 [32-46]	0	2219.17	0.697	0.835	0.653	125.6	87.5	104.9	82		High	High	High	High	High	4.798e-05	0.0001118	2.02
[R].ISQEVSGDSLGEEFK.[G]	1xiTRAQ8plex [K15]; 1xiTRAQ8plex [N-Term]	0.000153544	7.49649e-05	1	1	1	TRINITY_DN13345_c1_g1_i1	TRINITY_DN13345_c1_g1_i1 [32-46]	0	2233.18	0.848	0.979	0.963	105.6	89.5	103.3	101.6		High	High	High	High	High	4.798e-05	6.931e-05	1.68
[K].LSQMILDK.[K]	1xiTRAQ8plex [K8]; 1xiTRAQ8plex [N-Term]	0.000160365	7.49649e-05	1	1	2	TRINITY_DN21210_c0_g1_i3	TRINITY_DN21210_c0_g1_i3 [365-372]	0	1555.93	1.134	1.273	0.983	91.1	103.4	116	89.5		High	High	High	High	High	4.798e-05	7.235e-05	1.58
[K].LSQNVVVMR.[H]	1xiTRAQ8plex [N-Term]	0.00096205	7.49649e-05	1	1	1	TRINITY_DN14936_c0_g1_i1	TRINITY_DN14936_c0_g1_i1 [4-12]	0	1349.79	1.214	1.246	1.329	83.5	101.4	104	111		High	High	High	High	High	4.798e-05	0.0004518	2
[R].LSQVAVISNCSILAAVGQK.[M]	1xCarbamidomethyl [C10]; 1xiTRAQ8plex [K19]; 1xiTRAQ8plex [N-Term]	3.03182e-07	7.49649e-05	1	1	3	TRINITY_DN15296_c0_g1_i1	TRINITY_DN15296_c0_g1_i1 [254-272]	0	2566.48	1.06	0.882	0.564	114.1	120.9	100.6	64.4		High	High	High	High	High	4.798e-05	1.206e-07	2.98
[K].LSSALSAASSACDHIR.[ND]	1xCarbamidomethyl [C12]; 1xiTRAQ8plex [N-Term]	1.08659e-07	7.49649e-05	2	2	4	TRINITY_DN19758_c0_g2_i2; TRINITY_DN19718_c0_g1_i1	TRINITY_DN19758_c0_g2_i2 [241-256]; TRINITY_DN19718_c0_g1_i1 [241-256]	0	1950	1.029	0.927	0.97	101.9	104.8	94.5	98.8	Shared	High	High	High	High	High	4.798e-05	4.227e-08	2.77
[K].ISSATSAIADK.[A]	1xiTRAQ8plex [K11]; 1xiTRAQ8plex [N-Term]	0.000722786	7.49649e-05	1	1	2	TRINITY_DN21538_c0_g1_i6	TRINITY_DN21538_c0_g1_i6 [69-79]	0	1671.97								No Quan Values	High	High	High	High	High	4.798e-05	0.000338	2.99
[K].ISSDAAPNLANHMK.[Q]	1xiTRAQ8plex [K14]; 1xiTRAQ8plex [N-Term]	7.98206e-07	7.49649e-05	1	1	1	TRINITY_DN20900_c0_g1_i1	TRINITY_DN20900_c0_g1_i1 [633-646]	0	2077.13	0.928	0.956	0.961	104.1	96.5	99.5	100		High	High	High	High	High	4.798e-05	3.237e-07	3.53
[R].LSSGSEQWGPGFSNDVDLLGR.[T]	1xiTRAQ8plex [N-Term]	2.81266e-05	7.49649e-05	1	1	1	TRINITY_DN17551_c0_g1_i1	TRINITY_DN17551_c0_g1_i1 [196-216]	0	2525.26	0.659	0.722	0.591	134.6	88.7	97.1	79.6		High	High	High	High	High	4.798e-05	1.228e-05	2.17
[K].ISSINAIVK.[L]	1xiTRAQ8plex [K9]; 1xiTRAQ8plex [N-Term]	0.000810514	7.49649e-05	1	1	1	TRINITY_DN19984_c0_g2_i3	TRINITY_DN19984_c0_g2_i3 [258-266]	0	1552.99	1.147	0.946	1.034	96.9	111.2	91.7	100.2		High	High	High	High	High	4.798e-05	0.0003801	2.59
[R].LSSINVENVESNR.[Q]	1xiTRAQ8plex [N-Term]	5.54472e-08	7.49649e-05	1	1	10	TRINITY_DN18497_c0_g1_i1	TRINITY_DN18497_c0_g1_i1 [40-52]	0	1764.94	0.93	0.968	0.877	106	98.5	102.6	92.9		High	High	High	High	High	4.798e-05	2.131e-08	3.66
[K].ISSPDVEENICK.[F]	1xCarbamidomethyl [C11]; 1xiTRAQ8plex [K12]; 1xiTRAQ8plex [N-Term]	1.0021e-06	7.49649e-05	1	2	3	TRINITY_DN15507_c0_g1_i1	TRINITY_DN15507_c0_g1_i1 [31-42]	0	1999.06	0.921	0.909	0.855	108.6	100	98.6	92.8		High	High	High	High	High	4.798e-05	4.079e-07	2.19
[K].ISSQDVEDNICK.[F]	1xCarbamidomethyl [C11]; 1xiTRAQ8plex [K12]; 1xiTRAQ8plex [N-Term]	1.78023e-07	7.49649e-05	1	1	2	TRINITY_DN17262_c0_g2_i2	TRINITY_DN17262_c0_g2_i2 [34-45]	0	2016.05	0.83	0.888	0.909	110.3	91.6	97.9	100.3		High	High	High	High	High	4.798e-05	7.009e-08	2.67
[K].ISSQDVEENICK.[F]	1xCarbamidomethyl [C11]; 1xiTRAQ8plex [K12]; 1xiTRAQ8plex [N-Term]	1.34449e-07	7.49649e-05	1	1	3	TRINITY_DN17262_c0_g1_i1	TRINITY_DN17262_c0_g1_i1 [35-46]	0	2030.07	0.796	0.898	0.748	116.2	92.6	104.3	86.9		High	High	High	High	High	4.798e-05	5.246e-08	2.95
[R].LSSSQPSQR.[I]	1xiTRAQ8plex [N-Term]	0.000258571	7.49649e-05	1	1	22	TRINITY_DN21308_c0_g3_i2	TRINITY_DN21308_c0_g3_i2 [41-49]	0	1293.71	0.974	0.947	1.743	85.8	83.5	81.2	149.5		High	High	High	High	High	4.798e-05	0.0001183	1.98
[R].ISSTVQAAMEEALVR.[I]	1xiTRAQ8plex [N-Term]	4.49303e-06	7.49649e-05	1	1	1	TRINITY_DN20864_c0_g1_i2	TRINITY_DN20864_c0_g1_i2 [379-393]	0	1909.04	0.581	0.519	0.608	147.7	85.8	76.6	89.8		High	High	High	High	High	4.798e-05	1.89e-06	2.07
[K].LSSVGFGASPLGNVFGPVSEDDAFASVR.[D]	1xiTRAQ8plex [N-Term]	7.4914e-11	7.49649e-05	1	1	2	TRINITY_DN16812_c0_g1_i1	TRINITY_DN16812_c0_g1_i1 [16-43]	0	3086.57	1.112	1.643	1.449	76.9	85.5	126.3	111.4		High	High	High	High	High	4.798e-05	2.514e-11	5.17
[R].ISSVGQTAAK.[I]	1xiTRAQ8plex [K10]; 1xiTRAQ8plex [N-Term]	1.9707e-07	7.49649e-05	1	1	2	TRINITY_DN18523_c0_g1_i2	TRINITY_DN18523_c0_g1_i2 [162-171]	0	1569.94	1.174	0.96	1.014	96.4	113.2	92.6	97.8		High	High	High	High	High	4.798e-05	7.757e-08	2.73
[K].LSTDPTTASELVAK.[E]	1xiTRAQ8plex [K14]; 1xiTRAQ8plex [N-Term]	2.90643e-06	7.49649e-05	1	1	2	TRINITY_DN16908_c0_g5_i1	TRINITY_DN16908_c0_g5_i1 [155-168]	0	2041.16	1.149	1.399	1.287	82.7	95	115.8	106.5		High	High	High	High	High	4.798e-05	1.208e-06	2.36
[R].LSTDSVGSDVSSVR.[A]	1xiTRAQ8plex [N-Term]	6.37061e-05	7.49649e-05	1	1	1	TRINITY_DN21265_c0_g1_i2	TRINITY_DN21265_c0_g1_i2 [333-346]	0	1712.9	0.865	0.978	0.613	115.7	100.1	113.2	71		High	High	High	High	High	4.798e-05	2.819e-05	2.37
[K].ISTFQNLLQLK.[D]	1xiTRAQ8plex [K11]; 1xiTRAQ8plex [N-Term]	1.52868e-05	7.49649e-05	1	1	1	TRINITY_DN16976_c0_g1_i2	TRINITY_DN16976_c0_g1_i2 [265-275]	0	1913.17								No Quan Values	High	High	High	High	High	4.798e-05	6.58e-06	2.7
[K].ISPSTDCSK.[V]	1xCarbamidomethyl [C7]; 1xiTRAQ8plex [K9]; 1xiTRAQ8plex [N-Term]	0.000142813	7.49649e-05	2	2	18	TRINITY_DN20648_c0_g1_i3; TRINITY_DN11973_c0_g1_i1	TRINITY_DN20648_c0_g1_i3 [100-108]; TRINITY_DN11973_c0_g1_i1 [109-117]	0	1602.86	1.087	1.211	1.687	80.2	87.2	97.2	135.4	Shared	High	High	High	High	High	4.798e-05	6.438e-05	2.65
[R].LSPQSATAYNFSDEELVK.[W]	2xiTRAQ8plex [Y9; K18]; 1xiTRAQ8plex [N-Term]	1.32511e-07	7.49649e-05	1	1	5	TRINITY_DN20155_c0_g1_i2	TRINITY_DN20155_c0_g1_i2 [251-268]	0	2911.58	0.973	0.982	0.795	106.7	103.8	104.7	84.8		High	High	High	High	High	4.798e-05	5.169e-08	3.1
[R].ISPQLSGVCLK.[V]	1xCarbamidomethyl [C9]; 1xiTRAQ8plex [K11]; 1xiTRAQ8plex [N-Term]	0.00057999	7.49649e-05	1	1	1	TRINITY_DN17390_c0_g1_i1	TRINITY_DN17390_c0_g1_i1 [88-98]	0	1810.07								No Quan Values	High	High	High	High	High	4.798e-05	0.0002692	2.92
[R].LSPPALCGDLETFMSWADK.[F]	1xCarbamidomethyl [C7]; 1xiTRAQ8plex [K19]; 1xiTRAQ8plex [N-Term]	0.000806658	7.49649e-05	1	1	1	TRINITY_DN21309_c0_g2_i1	TRINITY_DN21309_c0_g2_i1 [512-530]	0	2746.4								No Quan Values	High	High	High	High	High	4.798e-05	0.0003769	2.32
[R].LSLSQLALFRPK.[V]	1xiTRAQ8plex [K12]; 1xiTRAQ8plex [N-Term]	8.34811e-06	7.49649e-05	1	1	3	TRINITY_DN13146_c0_g1_i1	TRINITY_DN13146_c0_g1_i1 [73-84]	0	1981.24	1.176	1.064	0.932	95.9	112.8	102	89.4		High	High	High	High	High	4.798e-05	3.546e-06	2.26
[R].LSLTDITIDIK.[R]	1xiTRAQ8plex [K11]; 1xiTRAQ8plex [N-Term]	0.000952948	7.49649e-05	2	3	2	TRINITY_DN13531_c0_g1_i2; TRINITY_DN13519_c0_g1_i1	TRINITY_DN13531_c0_g1_i2 [52-62]; TRINITY_DN13519_c0_g1_i1 [52-62]	0	1840.13								Shared	High	High	High	High	High	4.798e-05	0.000448	1.6
[K].LSLVTTGIK.[I]	1xiTRAQ8plex [K9]; 1xiTRAQ8plex [N-Term]	3.46317e-05	7.49649e-05	1	1	4	TRINITY_DN21400_c0_g2_i9	TRINITY_DN21400_c0_g2_i9 [245-253]	0	1539.99	0.956	1.044	0.666	109.1	104.3	113.9	72.7		High	High	High	High	High	4.798e-05	1.513e-05	3.92
[K].LSLYDIAATPGVAADISHINTR.[S]	1xiTRAQ8plex [Y4]; 1xiTRAQ8plex [N-Term]	4.78248e-10	7.49649e-05	1	1	6	TRINITY_DN17462_c0_g1_i1	TRINITY_DN17462_c0_g1_i1 [62-83]	0	2906.62	0.934	0.959	0.918	105	98	100.7	96.4		High	High	High	High	High	4.798e-05	1.666e-10	3.02
[R].ISMAGLSTK.[T]	1xiTRAQ8plex [K9]; 1xiTRAQ8plex [N-Term]	4.87835e-06	7.49649e-05	1	2	7	TRINITY_DN17139_c0_g2_i1	TRINITY_DN17139_c0_g2_i1 [432-440]	0	1515.9	1.011	1.051	1.131	95.4	96.4	100.3	107.9		High	High	High	High	High	4.798e-05	2.057e-06	2.61
[R].ISMAGLSTK.[T]	1xOxidation [M3]; 1xiTRAQ8plex [K9]; 1xiTRAQ8plex [N-Term]	0.000385634	7.49649e-05	1	2	1	TRINITY_DN17139_c0_g2_i1	TRINITY_DN17139_c0_g2_i1 [432-440]	0	1531.9	0.802	0.862	1.005	109	87.5	94	109.6		High	High	High	High	High	4.798e-05	0.0001773	2.68
[K].LSMEHIVSAFK.[K]	1xiTRAQ8plex [K11]; 1xiTRAQ8plex [N-Term]	0.000217359	7.49649e-05	1	1	1	TRINITY_DN20789_c0_g2_i1	TRINITY_DN20789_c0_g2_i1 [584-594]	0	1870.07	0.852	0.962	0.833	109.7	93.4	105.6	91.3		High	High	High	High	High	4.798e-05	9.904e-05	2.02
[R].ISMLQVVK.[G]	1xiTRAQ8plex [K8]; 1xiTRAQ8plex [N-Term]	0.000754531	7.49649e-05	1	1	3	TRINITY_DN14557_c0_g1_i1	TRINITY_DN14557_c0_g1_i1 [97-104]	0	1525.96	1.148	1.126	1.052	92.5	106.2	104.1	97.3		High	High	High	High	High	4.798e-05	0.0003519	3.08
[K].ISMPAHLMYDGR.[D]	1xiTRAQ8plex [Y9]; 1xiTRAQ8plex [N-Term]	2.3572e-07	7.49649e-05	1	1	2	TRINITY_DN16804_c0_g1_i4	TRINITY_DN16804_c0_g1_i4 [86-97]	0	1999.07	1.243	0.943	0.832	99.6	123.8	93.8	82.8		High	High	High	High	High	4.798e-05	9.306e-08	4.32
[K].ISMPIMIAPAAMQK.[M]	1xiTRAQ8plex [K14]; 1xiTRAQ8plex [N-Term]	2.3177e-05	7.49649e-05	1	1	3	TRINITY_DN19941_c0_g2_i1	TRINITY_DN19941_c0_g2_i1 [23-36]	0	2110.2	1.101	1.374	0.76	94.4	104	129.8	71.8		High	High	High	High	High	4.798e-05	1.009e-05	2.96
[K].ISMPIMIAPTAMQK.[M]	1xiTRAQ8plex [K14]; 1xiTRAQ8plex [N-Term]	4.81859e-08	7.49649e-05	1	2	3	TRINITY_DN19843_c0_g1_i4	TRINITY_DN19843_c0_g1_i4 [69-82]	0	2140.22	1.19	1.303	1.298	83.5	99.4	108.8	108.3		High	High	High	High	High	4.798e-05	1.847e-08	4.49
[R].ISIPENWVGVVSEVGGVIKPTK.[A]	2xiTRAQ8plex [K19; K22]; 1xiTRAQ8plex [N-Term]	1.02558e-14	7.49649e-05	1	1	5	TRINITY_DN13887_c1_g1_i1	TRINITY_DN13887_c1_g1_i1 [133-154]	0	3220.91	0.953	0.899	1.093	101.4	96.6	91.1	110.8		High	High	High	High	High	4.798e-05	2.866e-15	6.73
[K].LSNEELHEVFSEWNK.[G]	1xiTRAQ8plex [K15]; 1xiTRAQ8plex [N-Term]	3.5915e-07	7.49649e-05	1	1	4	TRINITY_DN15875_c0_g1_i1	TRINITY_DN15875_c0_g1_i1 [214-228]	0	2469.29	1.365	1.203	1.002	87.5	119.4	105.3	87.7		High	High	High	High	High	4.798e-05	1.429e-07	4.25
[K].ISNLNAVVK.[V]	1xiTRAQ8plex [K9]; 1xiTRAQ8plex [N-Term]	7.61883e-05	7.49649e-05	1	1	4	TRINITY_DN15848_c2_g1_i1	TRINITY_DN15848_c2_g1_i1 [258-266]	0	1565.98	0.755	0.817	0.779	119.4	90.1	97.6	93		High	High	High	High	High	4.798e-05	3.4e-05	2.26
[R].LSNPLHLR.[T]	1xiTRAQ8plex [N-Term]	0.000294506	7.49649e-05	1	1	2	TRINITY_DN21502_c0_g1_i4	TRINITY_DN21502_c0_g1_i4 [193-200]	0	1253.76	1.359	0.904	1.194	89.8	121.9	81.2	107.1		High	High	High	High	High	4.798e-05	0.0001348	3.19
[K].LSNPPSLTGSAISLVSVVQAR.[N]	1xiTRAQ8plex [N-Term]	1.57372e-05	7.49649e-05	1	1	2	TRINITY_DN18635_c1_g1_i1	TRINITY_DN18635_c1_g1_i1 [216-236]	0	2400.38	0.771	0.738	0.641	127	97.9	93.7	81.4		High	High	High	High	High	4.798e-05	6.78e-06	2.24
[R].LSNQMGLEAAVEATAELLNK.[A]	1xiTRAQ8plex [K20]; 1xiTRAQ8plex [N-Term]	2.9521e-05	7.49649e-05	1	1	2	TRINITY_DN19061_c0_g1_i1	TRINITY_DN19061_c0_g1_i1 [215-234]	0	2710.49								No Quan Values	High	High	High	Not Found	High	4.798e-05	1.291e-05	1.85
[K].ISNVSLGATEQDVK.[E]	1xiTRAQ8plex [K14]; 1xiTRAQ8plex [N-Term]	2.63827e-06	7.49649e-05	1	1	2	TRINITY_DN16031_c0_g1_i1	TRINITY_DN16031_c0_g1_i1 [8-21]	0	2069.17	1.036	0.99	0.935	101	104.6	100	94.4		High	High	High	High	High	4.798e-05	1.095e-06	2.58
[K].LSPDETFAFK.[L]	1xiTRAQ8plex [K10]; 1xiTRAQ8plex [N-Term]	6.42813e-06	7.49649e-05	1	2	2	TRINITY_DN17800_c0_g1_i1	TRINITY_DN17800_c0_g1_i1 [153-162]	0	1762.98	0.951	1.172	1.14	93.8	89.3	110	106.9		High	High	High	High	High	4.798e-05	2.72e-06	3.04
[R].ISPDPIFLTAEASSVGGFYAVNR.[-R]	1xiTRAQ8plex [Y19]; 1xiTRAQ8plex [N-Term]	2.72919e-06	7.49649e-05	2	2	2	TRINITY_DN3956_c0_g1_i1; TRINITY_DN20462_c0_g3_i1	TRINITY_DN3956_c0_g1_i1 [96-118]; TRINITY_DN20462_c0_g3_i1 [151-173]	0	3019.63	0.954	0.835	0.773	112.3	107.2	93.8	86.8	Shared	High	High	High	High	High	4.798e-05	1.134e-06	1.44
[K].ISPEIAEQHQLAVIDCLEDPDDTLK.[R]	1xCarbamidomethyl [C16]; 1xiTRAQ8plex [K25]; 1xiTRAQ8plex [N-Term]	3.86195e-07	7.49649e-05	1	1	1	TRINITY_DN16767_c0_g1_i1	TRINITY_DN16767_c0_g1_i1 [343-367]	0	3457.8	0.847	0.842	0.992	108.7	92	91.5	107.8		High	High	High	High	High	4.798e-05	1.544e-07	3.62
[K].ISPFTNVPAEK.[S]	1xiTRAQ8plex [K11]; 1xiTRAQ8plex [N-Term]	0.000188063	7.49649e-05	1	1	2	TRINITY_DN19585_c0_g2_i3	TRINITY_DN19585_c0_g2_i3 [180-190]	0	1811.05	1.023	1.019	0.759	105.2	107.7	107.2	79.9		High	High	High	High	High	4.798e-05	8.52e-05	2.29
[K].ISPFTNVSVEK.[S]	1xiTRAQ8plex [K11]; 1xiTRAQ8plex [N-Term]	6.9165e-05	7.49649e-05	1	1	2	TRINITY_DN19585_c0_g1_i6	TRINITY_DN19585_c0_g1_i6 [174-184]	0	1829.06	1.18	1.306	1.054	88.1	104	115	92.9		High	High	High	High	High	4.798e-05	3.075e-05	3.35
[R].LSPNATLQAIGSR.[S]	1xiTRAQ8plex [N-Term]	1.85052e-07	7.49649e-05	1	1	3	TRINITY_DN14331_c0_g1_i1	TRINITY_DN14331_c0_g1_i1 [27-39]	0	1631.94	0.94	1.059	0.581	111.7	105.1	118.3	64.9		High	High	High	High	High	4.798e-05	7.301e-08	3.43
[R].LSNFQGSGKPDPTMDPTLVSK.[L]	2xiTRAQ8plex [K9; K21]; 1xiTRAQ8plex [N-Term]	4.90623e-05	7.49649e-05	2	3	2	TRINITY_DN20913_c0_g1_i1; TRINITY_DN20913_c0_g2_i7	TRINITY_DN20913_c0_g1_i1 [114-134]; TRINITY_DN20913_c0_g2_i7 [197-217]	0	3131.72	0.969	0.94	1.627	88.2	85.4	82.9	143.5	Shared	High	High	High	High	High	4.798e-05	2.159e-05	2.6
[R].LSELLGIQVVK.[A]	1xiTRAQ8plex [K11]; 1xiTRAQ8plex [N-Term]	0.000138064	7.49649e-05	1	1	2	TRINITY_DN19802_c0_g2_i1	TRINITY_DN19802_c0_g2_i1 [124-134]	0	1807.15	0.93	0.976	0.895	105.2	97.9	102.7	94.2		High	High	High	High	High	4.798e-05	6.233e-05	2.77
[R].LSELLGIEVK.[M]	1xiTRAQ8plex [K10]; 1xiTRAQ8plex [N-Term]	6.62329e-09	7.49649e-05	1	1	3	TRINITY_DN17881_c1_g1_i3	TRINITY_DN17881_c1_g1_i3 [84-93]	0	1709.07	0.961	1.009	0.751	107.5	103.3	108.5	80.7		High	High	High	High	High	4.798e-05	2.437e-09	3.49
[K].ISEIKPGQDVTVK.[T]	2xiTRAQ8plex [K5; K13]; 1xiTRAQ8plex [N-Term]	7.87708e-06	7.49649e-05	1	1	2	TRINITY_DN21410_c0_g1_i4	TRINITY_DN21410_c0_g1_i4 [951-963]	0	2326.41	1.488	1.452	1.794	69.8	103.8	101.3	125.2		High	High	High	High	High	4.798e-05	3.351e-06	3.46
[K].LQQAVADGELSK.[E]	1xiTRAQ8plex [K12]; 1xiTRAQ8plex [N-Term]	0.000913018	7.49649e-05	1	1	1	TRINITY_DN20340_c0_g1_i1	TRINITY_DN20340_c0_g1_i1 [519-530]	0	1867.07								No Quan Values	High	High	High	High	High	4.798e-05	0.0004278	1.42
[R].LQQDVQFTIGQSSK.[F]	1xiTRAQ8plex [K14]; 1xiTRAQ8plex [N-Term]	2.43517e-08	7.49649e-05	1	1	1	TRINITY_DN14478_c0_g1_i1	TRINITY_DN14478_c0_g1_i1 [264-277]	0	2187.22	1.049	1.229	1.137	90.6	95.1	111.3	103		High	High	High	High	High	4.798e-05	9.19e-09	3.8
[K].LQQELELLR.[R]	1xiTRAQ8plex [N-Term]	2.3177e-05	7.49649e-05	1	1	2	TRINITY_DN19305_c0_g3_i5	TRINITY_DN19305_c0_g3_i5 [203-211]	0	1445.86	0.738	0.733	0.651	128.1	94.5	93.9	83.4		High	High	High	High	High	4.798e-05	1.008e-05	3.03
[R].LQQEMSTMQDSSSSVK.[A]	1xiTRAQ8plex [K16]; 1xiTRAQ8plex [N-Term]	4.06267e-05	7.49649e-05	1	1	1	TRINITY_DN20697_c0_g1_i1	TRINITY_DN20697_c0_g1_i1 [807-822]	0	2394.21								No Quan Values	High	High	High	High	High	4.798e-05	1.785e-05	2.22
[K].LQQGSELAR.[V]	1xiTRAQ8plex [N-Term]	1.65976e-05	7.49649e-05	1	1	1	TRINITY_DN20767_c0_g1_i1	TRINITY_DN20767_c0_g1_i1 [397-405]	0	1305.74	0.801	0.923	1.185	102.3	82	94.5	121.2		High	High	High	High	High	4.798e-05	7.148e-06	2.69
[R].LQQLASTNK.[L]	1xiTRAQ8plex [K9]; 1xiTRAQ8plex [N-Term]	0.000306078	7.49649e-05	1	1	1	TRINITY_DN20368_c0_g1_i2	TRINITY_DN20368_c0_g1_i2 [372-380]	0	1610.97	1.452	1.35	1.141	80.9	117.5	109.2	92.3		High	High	High	High	High	4.798e-05	0.0001406	3.52
[K].LQQLLSDADK.[L]	1xiTRAQ8plex [K10]; 1xiTRAQ8plex [N-Term]	7.43684e-05	7.49649e-05	1	1	2	TRINITY_DN20812_c0_g1_i8	TRINITY_DN20812_c0_g1_i8 [227-236]	0	1739.02	1.054	0.929	0.876	103.6	109.3	96.3	90.8		High	High	High	High	High	4.798e-05	3.304e-05	2.42
[K].LQQPIEQFIR.[E]	1xiTRAQ8plex [N-Term]	0.000319637	7.49649e-05	1	1	3	TRINITY_DN21026_c1_g1_i2	TRINITY_DN21026_c1_g1_i2 [106-115]	0	1575.92	0.855	0.826	0.664	119.6	102.2	98.8	79.4		High	High	High	High	High	4.798e-05	0.0001466	2.58
[R].LQSALAK.[A]	1xiTRAQ8plex [K7]; 1xiTRAQ8plex [N-Term]	0.000599769	7.49649e-05	1	1	1	TRINITY_DN19569_c0_g1_i2	TRINITY_DN19569_c0_g1_i2 [201-207]	0	1338.86	1.457	1.459	1.232	77.7	113.2	113.4	95.7		High	High	High	High	High	4.798e-05	0.0002786	3.15
[K].LQSALTK.[I]	1xiTRAQ8plex [K7]; 1xiTRAQ8plex [N-Term]	0.000985181	7.49649e-05	1	1	2	TRINITY_DN17547_c0_g1_i1	TRINITY_DN17547_c0_g1_i1 [287-293]	0	1368.87	1.083	1.214	1.208	88.8	96.1	107.8	107.3		High	High	High	High	High	4.798e-05	0.0004633	2.54
[K].LQSAVAGLSQISDNEK.[S]	1xiTRAQ8plex [K16]; 1xiTRAQ8plex [N-Term]	2.11343e-09	7.49649e-05	1	1	4	TRINITY_DN17886_c0_g2_i1	TRINITY_DN17886_c0_g2_i1 [17-32]	0	2268.27	1.216	1.19	0.809	94.9	115.4	112.9	76.8		High	High	High	High	High	4.798e-05	7.577e-10	5.21
[R].IQSDKDNGIITITDSGIGMTR.[Q]	1xiTRAQ8plex [K5]; 1xiTRAQ8plex [N-Term]	8.93681e-05	7.49649e-05	1	1	1	TRINITY_DN18926_c0_g2_i2	TRINITY_DN18926_c0_g2_i2 [62-82]	1	2843.54	0.64	1.127	0.875	109.8	70.3	123.8	96.1		High	High	High	High	High	4.798e-05	3.997e-05	2.28
[K].LQSDLTEVNK.[I]	1xiTRAQ8plex [K10]; 1xiTRAQ8plex [N-Term]	7.8946e-08	7.49649e-05	1	1	22	TRINITY_DN21321_c0_g1_i4	TRINITY_DN21321_c0_g1_i4 [468-477]	0	1755.01	1.141	1.174	1.119	90.2	102.9	105.9	100.9		High	High	High	High	High	4.798e-05	3.055e-08	2.66
[K].LQSEAVELTK.[N]	1xiTRAQ8plex [K10]; 1xiTRAQ8plex [N-Term]	1.14048e-07	7.49649e-05	1	1	7	TRINITY_DN16639_c0_g1_i1	TRINITY_DN16639_c0_g1_i1 [249-258]	0	1726.02	0.915	0.974	1.137	99.3	90.9	96.8	112.9		High	High	High	High	High	4.798e-05	4.442e-08	2.91
[K].LQSFDLTSYFHNR.[C]	1xiTRAQ8plex [Y9]; 1xiTRAQ8plex [N-Term]	1.58711e-06	7.49649e-05	1	1	4	TRINITY_DN20797_c0_g2_i4	TRINITY_DN20797_c0_g2_i4 [305-317]	0	2236.2	2.279	1.467	1.12	68.2	155.4	100.1	76.4		High	High	High	High	High	4.798e-05	6.534e-07	2.15
[K].LQSILMPLSEFDHAEK.[G]	1xOxidation [M6]; 1xiTRAQ8plex [K16]; 1xiTRAQ8plex [N-Term]	7.01757e-05	7.49649e-05	2	2	1	TRINITY_DN18881_c0_g2_i1; TRINITY_DN18881_c0_g1_i6	TRINITY_DN18881_c0_g2_i1 [163-178]; TRINITY_DN18881_c0_g1_i6 [153-168]	0	2482.35	1.687	1.28	2.078	66.2	111.7	84.7	137.5	Shared	High	High	High	High	High	4.798e-05	3.12e-05	3.16
[K].IQSLVESK.[F]	1xiTRAQ8plex [K8]; 1xiTRAQ8plex [N-Term]	3.36408e-05	7.49649e-05	1	1	2	TRINITY_DN21603_c0_g4_i2	TRINITY_DN21603_c0_g4_i2 [197-204]	0	1511.93	1.05	1.055	0.948	98.7	103.6	104.1	93.6		High	High	High	High	High	4.798e-05	1.472e-05	2.42
[R].LQSQLESALK.[A]	1xiTRAQ8plex [K10]; 1xiTRAQ8plex [N-Term]	0.00082612	7.49649e-05	1	1	1	TRINITY_DN21323_c0_g5_i1	TRINITY_DN21323_c0_g5_i1 [783-792]	0	1725.04								No Quan Values	High	High	High	High	High	4.798e-05	0.0003876	1.96
[R].LQSSSLDVVVK.[D]	1xiTRAQ8plex [K11]; 1xiTRAQ8plex [N-Term]	4.14205e-05	7.49649e-05	1	1	2	TRINITY_DN19616_c0_g1_i2	TRINITY_DN19616_c0_g1_i2 [314-324]	0	1783.08	0.907	0.977	0.936	104.7	95	102.3	98		High	High	High	High	High	4.798e-05	1.825e-05	2.84
[R].LQTLVFK.[T]	1xiTRAQ8plex [K7]; 1xiTRAQ8plex [N-Term]	0.000653742	7.49649e-05	1	2	3	TRINITY_DN18179_c0_g2_i1	TRINITY_DN18179_c0_g2_i1 [111-117]	0	1456.93	1.239	1.139	0.933	92.8	115	105.7	86.5		High	High	High	High	High	4.798e-05	0.0003049	3.46
[K].IQTNLVETALALGATPR.[Q]	1xiTRAQ8plex [N-Term]	0.000106355	7.49649e-05	1	1	1	TRINITY_DN17820_c0_g1_i1	TRINITY_DN17820_c0_g1_i1 [158-174]	0	2072.2								No Quan Values	High	High	High	High	High	4.798e-05	4.759e-05	2.59
[R].IQTVIGDLATHGER.[A]	1xiTRAQ8plex [N-Term]	6.11649e-07	7.49649e-05	1	1	2	TRINITY_DN17798_c0_g2_i1	TRINITY_DN17798_c0_g2_i1 [714-727]	0	1814.01	0.844	0.857	1.044	106.8	90.1	91.5	111.6		High	High	High	High	High	4.798e-05	2.471e-07	3.61
[R].IQTVVGDLATQGER.[ACL]	1xiTRAQ8plex [N-Term]	4.51483e-06	7.49649e-05	2	3	4	TRINITY_DN19616_c0_g1_i2; TRINITY_DN17957_c0_g1_i2	TRINITY_DN19616_c0_g1_i2 [909-922]; TRINITY_DN17957_c0_g1_i2 [691-704]	0	1790.99	0.94	0.919	0.838	108.2	101.7	99.4	90.7	Shared	High	High	High	High	High	4.798e-05	1.893e-06	3.8
[K].LQPFGQVPAFQDESISLFESR.[A]	1xiTRAQ8plex [N-Term]	3.24004e-08	7.49649e-05	1	1	1	TRINITY_DN22444_c0_g1_i1	TRINITY_DN22444_c0_g1_i1 [50-70]	0	2699.4	0.951	0.825	0.778	112.5	107	92.9	87.6		High	High	High	High	High	4.798e-05	1.23e-08	4.87
[R].IQNQGLDVIPK.[I]	1xiTRAQ8plex [K11]; 1xiTRAQ8plex [N-Term]	1.50482e-06	7.49649e-05	1	1	9	TRINITY_DN18445_c0_g1_i1	TRINITY_DN18445_c0_g1_i1 [323-333]	0	1833.11	1.109	1.097	0.44	109.7	121.7	120.4	48.2		High	High	High	High	High	4.798e-05	6.167e-07	3.08
[R].IQNAGTEVVEAK.[A]	1xiTRAQ8plex [K12]; 1xiTRAQ8plex [N-Term]	2.81196e-09	7.49649e-05	1	1	3	TRINITY_DN16918_c1_g1_i8	TRINITY_DN16918_c1_g1_i8 [299-310]	0	1867.07	1.099	1.217	1.064	91.3	100.4	111.2	97.2		High	High	High	High	High	4.798e-05	1.017e-09	4.2
[K].LQMTSEEIASSLEDQSSAALLR.[V]	1xiTRAQ8plex [N-Term]	4.1506e-11	7.49649e-05	1	1	2	TRINITY_DN12650_c0_g1_i1	TRINITY_DN12650_c0_g1_i1 [43-64]	0	2683.38	0.461	0.588	0.593	151.4	69.8	89	89.8		High	High	High	High	High	4.798e-05	1.377e-11	5.01
[K].IQFNTFGGNPVCSAGGLAVLR.[V]	1xCarbamidomethyl [C12]; 1xiTRAQ8plex [N-Term]	1.06949e-08	7.49649e-05	1	1	2	TRINITY_DN14408_c0_g1_i1	TRINITY_DN14408_c0_g1_i1 [336-356]	0	2482.32	0.662	0.676	0.791	127.8	84.6	86.4	101.1		High	High	High	High	High	4.798e-05	3.974e-09	4.46
[K].LQGACGSCPSSTTTMK.[M]	2xCarbamidomethyl [C5; C8]; 1xiTRAQ8plex [K16]; 1xiTRAQ8plex [N-Term]	0.000699008	7.49649e-05	1	1	1	TRINITY_DN15529_c0_g1_i1	TRINITY_DN15529_c0_g1_i1 [104-119]	0	2294.14	0.918	1.358	1.118	91	83.5	123.7	101.8		High	High	High	High	High	4.798e-05	0.0003258	1.53
[K].LQGGHHHPVGTAAPMAGATAPTYPLGGNPPGHHK.[Y]	2xiTRAQ8plex [Y23; K34]; 1xiTRAQ8plex [N-Term]	5.92727e-16	7.49649e-05	1	1	7	TRINITY_DN16481_c0_g1_i4	TRINITY_DN16481_c0_g1_i4 [18-51]	0	4246.26	1.108	1.085	1.166	91.8	101.7	99.6	107		High	High	High	High	High	4.798e-05	1.566e-16	5.27
[K].IQGIGAGFIPR.[N]	1xiTRAQ8plex [N-Term]	0.000385634	7.49649e-05	1	1	2	TRINITY_DN21136_c0_g3_i1	TRINITY_DN21136_c0_g3_i1 [285-295]	0	1432.86	0.871	0.924	0.83	110.3	96.1	102	91.6		High	High	High	High	High	4.798e-05	0.0001773	2.3
[K].IQGIIGPCTSLEK.[K]	1xCarbamidomethyl [C8]; 1xiTRAQ8plex [K13]; 1xiTRAQ8plex [N-Term]	5.97799e-06	7.49649e-05	1	1	1	TRINITY_DN18970_c1_g1_i2	TRINITY_DN18970_c1_g1_i2 [292-304]	0	2024.17	0.95	0.937	0.86	106.7	101.4	100.1	91.8		High	High	High	High	High	4.798e-05	2.528e-06	3
[R].LQGQDDRR.[G]	1xiTRAQ8plex [N-Term]	0.000337023	7.49649e-05	1	1	6	TRINITY_DN20336_c2_g1_i2	TRINITY_DN20336_c2_g1_i2 [233-240]	1	1291.7	1.1	1.05	1.32	89.5	98.4	94	118.1		High	High	High	High	High	4.798e-05	0.0001548	2.62
[K].IQGSQNIVAK.[L]	1xiTRAQ8plex [K10]; 1xiTRAQ8plex [N-Term]	8.87892e-07	7.49649e-05	1	1	3	TRINITY_DN20025_c0_g4_i3	TRINITY_DN20025_c0_g4_i3 [42-51]	0	1666.01	0.987	1.04	0.876	102.5	101.2	106.6	89.7		High	High	High	High	High	4.798e-05	3.613e-07	2.93
[R].LQHANCAVVLSAVK.[M]	1xCarbamidomethyl [C6]; 1xiTRAQ8plex [K14]; 1xiTRAQ8plex [N-Term]	1.16842e-07	7.49649e-05	1	1	2	TRINITY_DN19562_c0_g1_i3	TRINITY_DN19562_c0_g1_i3 [249-262]	0	2118.23	1.024	0.963	0.968	101.2	103.6	97.4	97.9		High	High	High	High	High	4.798e-05	4.547e-08	3.64
[K].IQHIICTGNLCIK.[E]	2xCarbamidomethyl [C6; C11]; 1xiTRAQ8plex [K13]; 1xiTRAQ8plex [N-Term]	4.71999e-05	7.49649e-05	1	1	2	TRINITY_DN20652_c0_g1_i1	TRINITY_DN20652_c0_g1_i1 [32-44]	0	2178.23	1.033	0.919	1.014	100.8	104.2	92.7	102.3		High	High	High	High	High	4.798e-05	2.082e-05	2.88
[R].LQHIIILQNK.[V]	1xiTRAQ8plex [K10]; 1xiTRAQ8plex [N-Term]	2.60024e-06	7.49649e-05	1	1	3	TRINITY_DN20501_c0_g1_i6	TRINITY_DN20501_c0_g1_i6 [174-183]	0	1828.16	0.993	0.928	0.884	105.1	104.4	97.5	93		High	High	High	High	High	4.798e-05	1.082e-06	3.34
[R].LQLEHGLAVDR.[V]	1xiTRAQ8plex [N-Term]	1.53219e-07	7.49649e-05	1	1	2	TRINITY_DN17654_c1_g1_i5	TRINITY_DN17654_c1_g1_i5 [291-301]	0	1554.89	0.985	1.058	0.878	102	100.5	107.9	89.6		High	High	High	High	High	4.798e-05	6.021e-08	3.44
[R].LQVAVDSLEAAK.[G]	1xiTRAQ8plex [K12]; 1xiTRAQ8plex [N-Term]	1.15455e-05	7.49649e-05	1	1	1	TRINITY_DN18979_c0_g3_i2	TRINITY_DN18979_c0_g3_i2 [190-201]	0	1852.1	0.981	0.85	0.697	113.4	111.2	96.4	79.1		High	High	High	High	High	4.798e-05	4.953e-06	3.7
[R].LQLEVELHALEK.[E]	1xiTRAQ8plex [K12]; 1xiTRAQ8plex [N-Term]	2.13221e-06	7.49649e-05	1	1	2	TRINITY_DN21467_c0_g1_i1	TRINITY_DN21467_c0_g1_i1 [389-400]	0	2030.21	0.922	1.07	0.882	103.3	95.2	110.5	91		High	High	High	High	High	4.798e-05	8.835e-07	3.39
[K].LQLFIFPSPLK.[R]	1xiTRAQ8plex [K11]; 1xiTRAQ8plex [N-Term]	1.38765e-05	7.49649e-05	1	1	2	TRINITY_DN11429_c0_g1_i1	TRINITY_DN11429_c0_g1_i1 [19-29]	0	1911.19	0.886	0.79	0.872	112.8	99.9	89	98.3		High	High	High	High	High	4.798e-05	5.97e-06	2.94
[R].IQLGQGSATDVTK.[N]	1xiTRAQ8plex [K13]; 1xiTRAQ8plex [N-Term]	5.29671e-06	7.49649e-05	1	1	1	TRINITY_DN18435_c0_g2_i1	TRINITY_DN18435_c0_g2_i1 [42-54]	0	1926.11	1.059	1.123	0.778	101	107	113.4	78.6		High	High	High	High	High	4.798e-05	2.236e-06	4.09
[K].LQLIAEK.[E]	1xiTRAQ8plex [K7]; 1xiTRAQ8plex [N-Term]	0.000462911	7.49649e-05	1	1	2	TRINITY_DN21118_c1_g1_i1	TRINITY_DN21118_c1_g1_i1 [814-820]	0	1422.91	0.788	0.84	0.803	116.6	91.9	97.9	93.6		High	High	High	High	High	4.798e-05	0.0002137	2.1
[R].IQILFTALCHTDAYTWSGK.[D]	1xCarbamidomethyl [C9]; 2xiTRAQ8plex [Y14; K19]; 1xiTRAQ8plex [N-Term]	4.31672e-07	7.49649e-05	1	1	3	TRINITY_DN11305_c0_g1_i2	TRINITY_DN11305_c0_g1_i2 [39-57]	0	3137.72								No Quan Values	High	High	High	High	High	4.798e-05	1.731e-07	2.46
[K].LQLIVFGK.[K]	1xiTRAQ8plex [K8]; 1xiTRAQ8plex [N-Term]	9.37946e-05	7.49649e-05	1	1	4	TRINITY_DN16746_c0_g2_i1	TRINITY_DN16746_c0_g2_i1 [316-323]	0	1525.99	1.265	1.178	1.058	88.9	112.4	104.7	94		High	High	High	High	High	4.798e-05	4.195e-05	3.08
[K].LQLIVLGK.[K]	1xiTRAQ8plex [K8]; 1xiTRAQ8plex [N-Term]	4.12206e-05	7.49649e-05	1	1	7	TRINITY_DN20921_c0_g2_i1	TRINITY_DN20921_c0_g2_i1 [368-375]	0	1492.01	1.418	1.538	1.08	79.4	112.6	122.2	85.8		High	High	High	High	High	4.798e-05	1.815e-05	3.72
[R].LQIMPGALELCGFLDSR.[N]	1xCarbamidomethyl [C11]; 1xiTRAQ8plex [N-Term]	0.000676001	7.49649e-05	1	1	1	TRINITY_DN12415_c0_g1_i1	TRINITY_DN12415_c0_g1_i1 [95-111]	0	2224.18								No Quan Values	High	High	High	Not Found	High	4.798e-05	0.0003151	1.98
[K].IQIVGDDLLVTNPK.[R]	1xiTRAQ8plex [K14]; 1xiTRAQ8plex [N-Term]	9.87145e-11	7.49649e-05	1	1	10	TRINITY_DN17068_c0_g2_i1	TRINITY_DN17068_c0_g2_i1 [322-335]	0	2133.27	1.093	1.085	1.045	94.7	103.6	102.8	98.9		High	High	High	High	High	4.798e-05	3.326e-11	4.44
[RK].LQLWDTAGQER.[F]	1xiTRAQ8plex [N-Term]	2.80589e-07	7.49649e-05	8	8	8	TRINITY_DN15112_c0_g2_i5; TRINITY_DN16572_c0_g2_i1; TRINITY_DN16210_c0_g1_i1; TRINITY_DN11835_c0_g1_i1; TRINITY_DN14551_c0_g1_i3; TRINITY_DN16572_c0_g1_i3; TRINITY_DN19253_c0_g1_i11; TRINITY_DN12469_c0_g1_i1	TRINITY_DN15112_c0_g2_i5 [60-70]; TRINITY_DN16572_c0_g2_i1 [59-69]; TRINITY_DN16210_c0_g1_i1 [59-69]; TRINITY_DN11835_c0_g1_i1 [59-69]; TRINITY_DN14551_c0_g1_i3 [60-70]; TRINITY_DN16572_c0_g1_i3 [59-69]; TRINITY_DN19253_c0_g1_i11 [66-76]; TRINITY_DN12469_c0_g1_i1 [59-69]	0	1620.86	0.936	0.978	1.043	101.1	94.6	98.9	105.4	Shared	High	High	High	High	High	4.798e-05	1.113e-07	3.48
[K].LQIWDTAGQESFR.[S]	1xiTRAQ8plex [N-Term]	4.32606e-09	7.49649e-05	2	2	4	TRINITY_DN21122_c0_g1_i5; TRINITY_DN19746_c0_g2_i2	TRINITY_DN21122_c0_g1_i5 [57-69]; TRINITY_DN19746_c0_g2_i2 [57-69]	0	1854.97	1.09	1.134	1.43	86	93.7	97.5	122.9	Shared	High	High	High	High	High	4.798e-05	1.581e-09	4.41
[K].LQMIVLGK.[K]	1xiTRAQ8plex [K8]; 1xiTRAQ8plex [N-Term]	4.47539e-05	7.49649e-05	1	1	7	TRINITY_DN16746_c0_g1_i1	TRINITY_DN16746_c0_g1_i1 [374-381]	0	1509.96	1.147	1.142	1.035	92.5	106.1	105.6	95.7		High	High	High	High	High	4.798e-05	1.97e-05	2.06
[R].LQIFGPNKLEEK.[K]	2xiTRAQ8plex [K8; K12]; 1xiTRAQ8plex [N-Term]	0.000208122	7.49649e-05	1	2	2	TRINITY_DN21167_c0_g1_i1	TRINITY_DN21167_c0_g1_i1 [45-56]	1	2328.41	1.121	1.111	0.736	100.8	113	112	74.2		High	High	High	High	High	4.798e-05	9.465e-05	2.49
[K].LQVDSHPDESQSCITGMGFR.[V]	1xCarbamidomethyl [C13]; 1xiTRAQ8plex [N-Term]	3.5915e-07	7.49649e-05	1	1	1	TRINITY_DN17390_c0_g1_i1	TRINITY_DN17390_c0_g1_i1 [174-193]	0	2568.21	1.133	0.864	0.812	105	118.9	90.7	85.3		High	High	High	High	High	4.798e-05	1.432e-07	2.27
[R].IQVEFK.[E]	1xiTRAQ8plex [K6]; 1xiTRAQ8plex [N-Term]	0.000957488	7.49649e-05	2	2	3	TRINITY_DN19209_c0_g1_i1; TRINITY_DN15643_c0_g1_i4	TRINITY_DN19209_c0_g1_i1 [223-228]; TRINITY_DN15643_c0_g1_i4 [269-274]	0	1371.85	0.975	1.037	0.945	101.1	98.6	104.8	95.5	Shared	High	High	High	High	High	4.798e-05	0.0004508	2.22
[R].IQVEHPVTEMISSVDLIEEQIR.[V]	1xiTRAQ8plex [N-Term]	2.9269e-08	7.49649e-05	1	1	1	TRINITY_DN20295_c0_g1_i1	TRINITY_DN20295_c0_g1_i1 [358-379]	0	2869.53								No Quan Values	High	High	High	High	High	4.798e-05	1.109e-08	5.54
[R].LSATEVLNHPWMR.[E]	1xiTRAQ8plex [N-Term]	7.8946e-08	7.49649e-05	1	1	3	TRINITY_DN18536_c0_g1_i2	TRINITY_DN18536_c0_g1_i2 [302-314]	0	1857.99	0.869	0.684	0.692	123.3	107.1	84.3	85.3		High	High	High	High	High	4.798e-05	3.059e-08	4.29
[K].ISATVQDIR.[E]	1xiTRAQ8plex [N-Term]	7.84311e-05	7.49649e-05	1	1	1	TRINITY_DN10082_c0_g1_i1	TRINITY_DN10082_c0_g1_i1 [33-41]	0	1306.76	0.801	0.987	0.614	117.6	94.2	116	72.2		High	High	High	High	High	4.798e-05	3.492e-05	2.46
[R].LSCGFFAIPK.[D]	1xCarbamidomethyl [C3]; 1xiTRAQ8plex [K10]; 1xiTRAQ8plex [N-Term]	5.77885e-06	7.49649e-05	1	1	7	TRINITY_DN18094_c1_g1_i2	TRINITY_DN18094_c1_g1_i2 [98-107]	0	1748	1.038	1.098	0.616	106.6	110.7	117	65.7		High	High	High	High	High	4.798e-05	2.443e-06	3.68
[R].LSCGFFSIPK.[D]	1xCarbamidomethyl [C3]; 1xiTRAQ8plex [K10]; 1xiTRAQ8plex [N-Term]	1.42854e-05	7.49649e-05	1	1	8	TRINITY_DN20988_c1_g1_i8	TRINITY_DN20988_c1_g1_i8 [253-262]	0	1764	0.825	0.86	0.605	121.6	100.3	104.5	73.5		High	High	High	High	High	4.798e-05	6.147e-06	3.07
[K].LSCKPESSDGEFEQATSFSMK.[D]	1xCarbamidomethyl [C3]; 2xiTRAQ8plex [K4; K21]; 1xiTRAQ8plex [N-Term]	6.30929e-05	7.49649e-05	1	1	1	TRINITY_DN18664_c0_g1_i1	TRINITY_DN18664_c0_g1_i1 [547-567]	0	3277.65	1.15	0.859	0.697	107.9	124.1	92.7	75.2		High	High	High	High	High	4.798e-05	2.793e-05	2.94
[K].LSCLTSDVGWVALEEAVR.[S]	1xCarbamidomethyl [C3]; 1xiTRAQ8plex [N-Term]	8.3924e-05	7.49649e-05	1	1	1	TRINITY_DN16272_c0_g2_i1	TRINITY_DN16272_c0_g2_i1 [293-310]	0	2309.21	0.418	0.478	0.361	177.2	74.1	84.7	64		High	High	High	High	High	4.798e-05	3.737e-05	2.55
[R].ISDEDLESPFVDFLNK.[L]	1xiTRAQ8plex [K16]; 1xiTRAQ8plex [N-Term]	0.000726247	7.49649e-05	1	1	1	TRINITY_DN20140_c0_g3_i5	TRINITY_DN20140_c0_g3_i5 [215-230]	0	2476.31	1.252	1.719	1.456	73.7	92.3	126.7	107.3		High	High	High	High	High	4.798e-05	0.0003392	2.12
[R].LSDELAEDMFR.[V]	1xiTRAQ8plex [N-Term]	6.33987e-05	7.49649e-05	1	1	2	TRINITY_DN20340_c0_g1_i1	TRINITY_DN20340_c0_g1_i1 [329-339]	0	1629.81	0.799	0.854	0.628	122	97.4	104.1	76.5		High	High	High	High	High	4.798e-05	2.808e-05	2.16
[KR].ISDFGLAK.[LVS]	1xiTRAQ8plex [K8]; 1xiTRAQ8plex [N-Term]	0.000469628	7.49649e-05	1	20	3	TRINITY_DN11090_c0_g1_i2	TRINITY_DN11090_c0_g1_i2 [155-162]	0	1458.88	1.099	1.204	0.831	96.8	106.3	116.5	80.4		High	High	High	High	High	4.798e-05	0.0002169	2.22
[R].ISDFHLLLLLAR.[F]	1xiTRAQ8plex [N-Term]	0.000106355	7.49649e-05	1	1	1	TRINITY_DN19885_c0_g1_i1	TRINITY_DN19885_c0_g1_i1 [364-375]	0	1715.05								No Quan Values	High	High	High	High	High	4.798e-05	4.765e-05	2.81
[K].LSDKDIVEMIFFPVVNEACR.[V]	1xCarbamidomethyl [C19]; 1xiTRAQ8plex [K4]; 1xiTRAQ8plex [N-Term]	3.94263e-06	7.49649e-05	1	1	2	TRINITY_DN20791_c0_g2_i1	TRINITY_DN20791_c0_g2_i1 [622-641]	1	2990.59	1.614	1.713	2.818	56	90.3	95.9	157.8		High	High	High	High	High	4.798e-05	1.655e-06	3.49
[K].ISALALLK.[M]	1xiTRAQ8plex [K8]; 1xiTRAQ8plex [N-Term]	0.000102817	7.49649e-05	1	1	2	TRINITY_DN15233_c0_g1_i1	TRINITY_DN15233_c0_g1_i1 [66-73]	0	1436.97	1.119	0.979	0.803	102.5	114.7	100.3	82.4		High	High	High	High	High	4.798e-05	4.614e-05	2.82
[K].LSDKDIVEMIFFPVVNEACR.[V]	1xCarbamidomethyl [C19]; 1xOxidation [M9]; 1xiTRAQ8plex [K4]; 1xiTRAQ8plex [N-Term]	5.17436e-05	7.49649e-05	1	1	3	TRINITY_DN20791_c0_g2_i1	TRINITY_DN20791_c0_g2_i1 [622-641]	1	3006.59	0.819	0.838	0.704	119	97.5	99.7	83.8		High	High	High	High	High	4.798e-05	2.289e-05	2.65
[K].LSDPSIGCEVYNLGTGK.[G]	1xCarbamidomethyl [C8]; 2xiTRAQ8plex [Y11; K17]; 1xiTRAQ8plex [N-Term]	2.75209e-07	7.49649e-05	2	2	4	TRINITY_DN10945_c0_g1_i2; TRINITY_DN14014_c0_g1_i1	TRINITY_DN10945_c0_g1_i2 [209-225]; TRINITY_DN14014_c0_g1_i1 [254-270]	0	2722.48	1.072	1.003	0.95	99.4	106.6	99.7	94.4	Shared	High	High	High	High	High	4.798e-05	1.092e-07	3.96
[R].ISDSALVAAAILSDR.[Y]	1xiTRAQ8plex [N-Term]	7.61883e-05	7.49649e-05	1	1	1	TRINITY_DN20605_c0_g1_i2	TRINITY_DN20605_c0_g1_i2 [366-380]	0	1806.03								No Quan Values	High	High	High	High	High	4.798e-05	3.393e-05	2.08
[R].ISDVFAVDMHPAAK.[I]	1xiTRAQ8plex [K14]; 1xiTRAQ8plex [N-Term]	1.34628e-06	7.49649e-05	1	1	2	TRINITY_DN16740_c0_g1_i1	TRINITY_DN16740_c0_g1_i1 [151-164]	0	2109.16	1.118	0.917	0.987	99.4	111.2	91.2	98.2		High	High	High	High	High	4.798e-05	5.509e-07	2.68
[K].ISEALIGMDPTLQSQIDQAMIDLDKTEK.[K]	2xiTRAQ8plex [K25; K28]; 1xiTRAQ8plex [N-Term]	3.41326e-05	7.49649e-05	1	1	1	TRINITY_DN15431_c0_g1_i1	TRINITY_DN15431_c0_g1_i1 [117-144]	1	4016.17	1.029	1	0.794	104.6	107.7	104.6	83.1		High	High	High	High	High	4.798e-05	1.496e-05	3.71
[R].LSEEEIGGLK.[E]	1xiTRAQ8plex [K10]; 1xiTRAQ8plex [N-Term]	3.14375e-05	7.49649e-05	1	1	4	TRINITY_DN19913_c0_g1_i3	TRINITY_DN19913_c0_g1_i3 [312-321]	0	1682.98	0.936	1.028	0.862	104.6	97.9	107.5	90.1		High	High	High	High	High	4.798e-05	1.372e-05	2.67
[K].ISEEEISFLTR.[G]	1xiTRAQ8plex [N-Term]	7.54551e-05	7.49649e-05	1	1	3	TRINITY_DN16633_c0_g1_i3	TRINITY_DN16633_c0_g1_i3 [264-274]	0	1627.88	0.89	0.933	0.86	108.6	96.6	101.4	93.4		High	High	High	High	High	4.798e-05	3.366e-05	2.44
[R].LSEEIGFPVMIK.[A]	1xiTRAQ8plex [K12]; 1xiTRAQ8plex [N-Term]	2.33759e-06	7.49649e-05	1	1	8	TRINITY_DN20295_c0_g1_i1	TRINITY_DN20295_c0_g1_i1 [212-223]	0	1971.14	1.483	1.51	1.226	76.6	113.7	115.7	94		High	High	High	High	High	4.798e-05	9.673e-07	3.58
[R].LSEEIGFPVMIK.[A]	1xOxidation [M10]; 1xiTRAQ8plex [K12]; 1xiTRAQ8plex [N-Term]	5.24999e-05	7.49649e-05	1	1	5	TRINITY_DN20295_c0_g1_i1	TRINITY_DN20295_c0_g1_i1 [212-223]	0	1987.14	0.861	0.826	0.718	117.5	101.1	97.1	84.3		High	High	High	High	High	4.798e-05	2.317e-05	3.07
[R].ISEEMEELLK.[T]	1xiTRAQ8plex [K10]; 1xiTRAQ8plex [N-Term]	0.00106796	7.49649e-05	1	1	1	TRINITY_DN18422_c0_g1_i2	TRINITY_DN18422_c0_g1_i2 [5-14]	0	1829.02	0.95	1.182	0.636	106.2	100.9	125.4	67.5		High	High	High	High	High	4.798e-05	0.0005023	2.1
[R].LSEFLDVASK.[Q]	1xiTRAQ8plex [K10]; 1xiTRAQ8plex [N-Term]	3.8943e-08	7.49649e-05	1	1	2	TRINITY_DN20840_c0_g1_i7	TRINITY_DN20840_c0_g1_i7 [393-402]	0	1717	1.048	1.117	1.081	94.2	98.8	105.2	101.8		High	High	High	High	High	4.798e-05	1.485e-08	3.41
[K].LSEGAAESLHVK.[D]	1xiTRAQ8plex [K12]; 1xiTRAQ8plex [N-Term]	5.86057e-10	7.49649e-05	1	1	5	TRINITY_DN18497_c0_g1_i1	TRINITY_DN18497_c0_g1_i1 [343-354]	0	1849.06	1.685	1.265	1.162	78.2	131.9	99	90.9		High	High	High	High	High	4.798e-05	2.049e-10	3.73
[R].ISDLEAQLR.[D]	1xiTRAQ8plex [N-Term]	0.000514472	7.49649e-05	1	1	1	TRINITY_DN18328_c0_g1_i2	TRINITY_DN18328_c0_g1_i2 [29-37]	0	1348.77	0.777	0.731	0.739	123.2	95.8	90	91.1		High	High	High	High	High	4.798e-05	0.0002387	2.2
[K].LMLQSTDDLPLNFGFTGK.[G]	1xiTRAQ8plex [K18]; 1xiTRAQ8plex [N-Term]	1.03525e-07	7.49649e-05	1	1	2	TRINITY_DN19472_c0_g1_i2	TRINITY_DN19472_c0_g1_i2 [445-462]	0	2605.42	1.285	1.174	1.663	78.1	100.3	91.7	129.9		High	High	High	High	High	4.798e-05	4.034e-08	4.09
[K].ISAHIAANVAAK.[A]	1xiTRAQ8plex [K12]; 1xiTRAQ8plex [N-Term]	0.000611369	7.49649e-05	1	1	1	TRINITY_DN20327_c0_g1_i6	TRINITY_DN20327_c0_g1_i6 [534-545]	0	1774.08								No Quan Values	High	High	High	High	High	4.798e-05	0.0002839	2.88
[K].ISADQVTQVVIK.[S]	1xiTRAQ8plex [K12]; 1xiTRAQ8plex [N-Term]	3.32386e-07	7.49649e-05	1	1	1	TRINITY_DN14977_c0_g1_i3	TRINITY_DN14977_c0_g1_i3 [244-255]	0	1909.16	0.859	0.81	0.935	111	95.3	89.9	103.8		High	High	High	High	High	4.798e-05	1.325e-07	2.96
[R].IQVEHPVTEMISSVDLIEEQIR.[V]	1xOxidation [M10]; 1xiTRAQ8plex [N-Term]	3.71831e-10	7.49649e-05	1	1	5	TRINITY_DN20295_c0_g1_i1	TRINITY_DN20295_c0_g1_i1 [358-379]	0	2885.52	0.806	1.005	1.045	103.8	83.6	104.2	108.4		High	High	High	High	High	4.798e-05	1.291e-10	4.25
[K].IQVGVFSATMPPEALEITR.[K]	1xiTRAQ8plex [N-Term]	8.94132e-09	7.49649e-05	1	1	7	TRINITY_DN20611_c1_g2_i2	TRINITY_DN20611_c1_g2_i2 [215-233]	0	2363.29	0.615	0.689	0.755	130.7	80.4	90.1	98.7		High	High	High	High	High	4.798e-05	3.315e-09	3.45
[K].IQVGVFSATMPPEALEITR.[K]	1xOxidation [M10]; 1xiTRAQ8plex [N-Term]	7.77038e-09	7.49649e-05	1	1	1	TRINITY_DN20611_c1_g2_i2	TRINITY_DN20611_c1_g2_i2 [215-233]	0	2379.29								No Quan Values	High	High	High	High	High	4.798e-05	2.871e-09	3.3
[R].IQVNNVICIEK.[F]	1xCarbamidomethyl [C8]; 1xiTRAQ8plex [K11]; 1xiTRAQ8plex [N-Term]	1.28267e-06	7.49649e-05	1	1	1	TRINITY_DN15615_c0_g1_i1	TRINITY_DN15615_c0_g1_i1 [471-481]	0	1938.13	0.659	0.872	0.807	119.8	79	104.5	96.7		High	High	High	High	High	4.798e-05	5.246e-07	3.06
[K].LQVQLENTK.[W]	1xiTRAQ8plex [K9]; 1xiTRAQ8plex [N-Term]	0.00100886	7.49649e-05	1	1	2	TRINITY_DN21205_c0_g1_i1	TRINITY_DN21205_c0_g1_i1 [393-401]	0	1681.01	1.229	1.309	1.367	81.5	100.2	106.8	111.5		High	High	High	High	High	4.798e-05	0.0004747	1.96
[R].LQVSPGEIVVLPQGFR.[F]	1xiTRAQ8plex [N-Term]	1.04899e-08	7.49649e-05	1	1	5	TRINITY_DN15543_c0_g1_i1	TRINITY_DN15543_c0_g1_i1 [176-191]	0	2043.19	1.865	1.737	1.479	65.8	122.7	114.3	97.3		High	High	High	High	High	4.798e-05	3.895e-09	3.96
[R].IRDEAVCSSFLQIFASK.[G]	1xCarbamidomethyl [C7]; 1xiTRAQ8plex [K17]; 1xiTRAQ8plex [N-Term]	4.90202e-06	7.49649e-05	1	1	2	TRINITY_DN15014_c0_g1_i1	TRINITY_DN15014_c0_g1_i1 [141-157]	1	2579.41	0.981	0.988	1.293	93.9	92.1	92.7	121.4		High	High	High	High	High	4.798e-05	2.061e-06	3.13
[R].IRDEILVIQR.[NK]	1xiTRAQ8plex [N-Term]	2.8507e-06	7.49649e-05	2	2	1	TRINITY_DN21484_c0_g1_i2; TRINITY_DN20782_c1_g1_i1	TRINITY_DN21484_c0_g1_i2 [56-65]; TRINITY_DN20782_c1_g1_i1 [590-599]	1	1558.96	1.033	0.921	1.021	100.6	103.9	92.7	102.7	Shared	High	High	High	High	High	4.798e-05	1.188e-06	4.41
[K].LREEFESIERPVLEMENPSEADTPR.[E]	1xiTRAQ8plex [N-Term]	0.000780167	7.49649e-05	1	1	1	TRINITY_DN17524_c0_g1_i1	TRINITY_DN17524_c0_g1_i1 [572-596]	1	3277.63	0.703	0.832	0.718	123	86.5	102.3	88.3		High	High	High	High	High	4.798e-05	0.0003642	3.18
[R].LREEQDAAFR.[A]	1xiTRAQ8plex [N-Term]	2.15543e-05	7.49649e-05	1	1	1	TRINITY_DN13986_c1_g2_i1	TRINITY_DN13986_c1_g2_i1 [62-71]	1	1538.82	0.726	0.738	0.864	120.2	87.3	88.7	103.8		High	High	High	High	High	4.798e-05	9.343e-06	2.48
[K].IRFESLTDK.[S]	1xiTRAQ8plex [K9]; 1xiTRAQ8plex [N-Term]	0.000142125	7.49649e-05	3	3	1	TRINITY_DN21135_c0_g1_i1; TRINITY_DN19660_c0_g1_i2; TRINITY_DN20493_c0_g1_i1	TRINITY_DN21135_c0_g1_i1 [51-59]; TRINITY_DN19660_c0_g1_i2 [46-54]; TRINITY_DN20493_c0_g1_i1 [38-46]	1	1717.01	0.78	0.702	0.593	130.1	101.5	91.3	77.2	Shared	High	High	High	High	High	4.798e-05	6.421e-05	2.13
[K].LSADVVVLGSHGYGLIK.[R]	2xiTRAQ8plex [Y13; K17]; 1xiTRAQ8plex [N-Term]	7.36526e-05	7.49649e-05	1	1	3	TRINITY_DN17503_c1_g1_i2	TRINITY_DN17503_c1_g1_i2 [122-138]	0	2640.59	1.139	1.17	1.061	91.5	104.3	107.1	97.1		High	High	High	High	High	4.798e-05	3.279e-05	2.82
[K].LRPALFDIFGEDASPK.[V]	1xiTRAQ8plex [K16]; 1xiTRAQ8plex [N-Term]	5.37418e-06	7.49649e-05	1	1	4	TRINITY_DN16894_c0_g1_i1	TRINITY_DN16894_c0_g1_i1 [244-259]	0	2384.34	1.097	1.131	1.043	93.6	102.8	105.9	97.7		High	High	High	High	High	4.798e-05	2.269e-06	2.69
[K].LRPSEEDKLLSEMISDALHK.[R]	2xiTRAQ8plex [K8; K20]; 1xiTRAQ8plex [N-Term]	1.08514e-08	7.49649e-05	1	1	1	TRINITY_DN21538_c0_g1_i6	TRINITY_DN21538_c0_g1_i6 [193-212]	1	3223.81	1.588	1.098	1.792	73	116	80.2	130.9		High	High	High	High	High	4.798e-05	4.038e-09	3.67
[R].LRPTVDISVPPDADFVRPELR.[Q]	1xiTRAQ8plex [N-Term]	1.80533e-11	7.49649e-05	1	1	20	TRINITY_DN16761_c0_g1_i5	TRINITY_DN16761_c0_g1_i5 [547-567]	0	2696.5	0.762	0.835	0.787	118.2	90.1	98.6	93		High	High	High	High	High	4.798e-05	5.87e-12	5.33
[R].IRPVLTVNK.[M]	1xiTRAQ8plex [K9]; 1xiTRAQ8plex [N-Term]	0.000123544	7.49649e-05	1	1	7	TRINITY_DN20850_c0_g1_i1	TRINITY_DN20850_c0_g1_i1 [151-159]	0	1648.07	1.107	1.17	1.182	89.7	99.3	104.9	106.1		High	High	High	High	High	4.798e-05	5.547e-05	3.24
[K].ISAAEIAAICQEAGMHAVR.[K]	1xCarbamidomethyl [C10]; 1xiTRAQ8plex [N-Term]	1.66496e-10	7.49649e-05	1	2	2	TRINITY_DN16394_c0_g1_i1	TRINITY_DN16394_c0_g1_i1 [371-389]	0	2302.19	1.105	0.943	0.714	106.3	117.5	100.3	75.9		High	High	High	High	High	4.798e-05	5.669e-11	4.89
[K].ISAAEVVPVSPEDVPK.[T]	1xiTRAQ8plex [K16]; 1xiTRAQ8plex [N-Term]	7.82901e-07	7.49649e-05	1	1	3	TRINITY_DN18803_c0_g1_i1	TRINITY_DN18803_c0_g1_i1 [60-75]	0	2245.29	0.658	0.798	0.498	135.4	89.1	108	67.4		High	High	High	High	High	4.798e-05	3.169e-07	3.07
[K].LSAAISAILEAK.[L]	1xiTRAQ8plex [K12]; 1xiTRAQ8plex [N-Term]	8.30403e-10	7.49649e-05	1	1	2	TRINITY_DN11548_c0_g1_i1	TRINITY_DN11548_c0_g1_i1 [77-88]	0	1795.11	1.128	1.339	1.539	79.9	90.1	107	123		High	High	High	High	High	4.798e-05	2.927e-10	4.61
[K].LSAAVEAK.[K]	1xiTRAQ8plex [K8]; 1xiTRAQ8plex [N-Term]	0.000208122	7.49649e-05	1	1	2	TRINITY_DN16453_c0_g2_i1	TRINITY_DN16453_c0_g2_i1 [24-31]	0	1396.86	1.046	1.096	1.007	96.4	100.9	105.7	97.1		High	High	High	High	High	4.798e-05	9.481e-05	1.99
[K].ISAAVNLGEELIK.[M]	1xiTRAQ8plex [K13]; 1xiTRAQ8plex [N-Term]	8.85519e-09	7.49649e-05	1	1	1	TRINITY_DN13870_c0_g1_i1	TRINITY_DN13870_c0_g1_i1 [187-199]	0	1965.18	0.919	0.866	0.74	113.4	104.3	98.3	84		High	High	High	High	High	4.798e-05	3.274e-09	3.63
[R].LSAAWQMYK.[A]	2xiTRAQ8plex [Y8; K9]; 1xiTRAQ8plex [N-Term]	1.93776e-05	7.49649e-05	1	1	3	TRINITY_DN17451_c0_g1_i1	TRINITY_DN17451_c0_g1_i1 [605-613]	0	2010.16	1.249	0.939	0.915	97.5	121.7	91.6	89.2		High	High	High	High	High	4.798e-05	8.368e-06	2.9
[R].LSACETMGSATTICSDK.[T]	2xCarbamidomethyl [C4; C14]; 1xiTRAQ8plex [K17]; 1xiTRAQ8plex [N-Term]	3.14045e-06	7.49649e-05	2	3	2	TRINITY_DN21513_c1_g1_i6; TRINITY_DN21513_c1_g2_i3	TRINITY_DN21513_c1_g1_i6 [50-66]; TRINITY_DN21513_c1_g2_i3 [114-130]	0	2440.2	0.927	1.151	0.996	98.2	91	113	97.8	Shared	High	High	High	High	High	4.798e-05	1.311e-06	3.59
[R].ISADFDNFR.[K]	1xiTRAQ8plex [N-Term]	3.88957e-05	7.49649e-05	1	1	1	TRINITY_DN17579_c0_g1_i1	TRINITY_DN17579_c0_g1_i1 [174-182]	0	1388.71	0.814	0.821	0.773	117.4	95.5	96.4	90.7		High	High	High	High	High	4.798e-05	1.706e-05	2.83
[R].LRPQNYLIPVDSAGK.[F]	2xiTRAQ8plex [Y6; K15]; 1xiTRAQ8plex [N-Term]	0.000203161	7.49649e-05	1	1	1	TRINITY_DN19586_c0_g1_i1	TRINITY_DN19586_c0_g1_i1 [358-372]	0	2583.54	0.937	0.84	0.876	109.5	102.6	92	96		High	High	High	High	High	4.798e-05	9.234e-05	2.98
[K].IMIISSGQSDAITR.[A]	1xiTRAQ8plex [N-Term]	0.000641348	7.49649e-05	1	1	1	TRINITY_DN17583_c0_g1_i13	TRINITY_DN17583_c0_g1_i13 [91-104]	0	1795.99	0.956	0.896	0.757	110.8	105.9	99.3	83.9		High	High	High	High	High	4.798e-05	0.0002984	2.56
[K].IMILDSHK.[L]	1xiTRAQ8plex [K8]; 1xiTRAQ8plex [N-Term]	2.05123e-06	7.49649e-05	1	1	4	TRINITY_DN17238_c1_g5_i1	TRINITY_DN17238_c1_g5_i1 [33-40]	0	1564.93	1.051	1.096	1.194	92.1	96.8	101	110		High	High	High	High	High	4.798e-05	8.498e-07	3.73
[R].IMIHQPLGGAQGGQTDIDIQANEMLHHK.[A]	1xiTRAQ8plex [K28]; 1xiTRAQ8plex [N-Term]	1.37429e-05	7.49649e-05	1	1	1	TRINITY_DN12143_c0_g1_i2	TRINITY_DN12143_c0_g1_i2 [216-243]	0	3660.92								No Quan Values	High	High	High	High	High	4.798e-05	5.895e-06	2.79
[K].IIEGDAEDLPFR.[T]	1xiTRAQ8plex [N-Term]	0.000160365	7.49649e-05	1	1	2	TRINITY_DN17509_c0_g1_i1	TRINITY_DN17509_c0_g1_i1 [167-178]	0	1678.9	0.722	0.815	0.726	122.6	88.6	99.9	89		High	High	High	High	High	4.798e-05	7.251e-05	2.97
[R].LLEGDPLKVDQSALTGESLPVTK.[N]	2xiTRAQ8plex [K8; K23]; 1xiTRAQ8plex [N-Term]	2.63478e-07	7.49649e-05	1	1	1	TRINITY_DN21167_c0_g1_i1	TRINITY_DN21167_c0_g1_i1 [171-193]	1	3322.92	1.31	1.071	0.856	94.4	123.7	101.1	80.8		High	High	High	High	High	4.798e-05	1.042e-07	3.6
[K].IIEGEGGSYWSWSSSK.[F]	2xiTRAQ8plex [Y9; K16]; 1xiTRAQ8plex [N-Term]	8.47395e-05	7.49649e-05	1	1	1	TRINITY_DN20355_c0_g1_i5	TRINITY_DN20355_c0_g1_i5 [14-29]	0	2685.43	1.723	1.284	1.424	73.6	126.9	94.6	104.9		High	High	High	High	High	4.798e-05	3.778e-05	1.65
[K].LLEGSFLDR.[F]	1xiTRAQ8plex [N-Term]	3.42982e-05	7.49649e-05	1	1	2	TRINITY_DN20980_c0_g2_i2	TRINITY_DN20980_c0_g2_i2 [114-122]	0	1353.77	0.863	0.937	1.053	103.8	89.6	97.3	109.3		High	High	High	High	High	4.798e-05	1.499e-05	2.82
[R].ILEIACVITDGNLTK.[S]	1xCarbamidomethyl [C6]; 1xiTRAQ8plex [K15]; 1xiTRAQ8plex [N-Term]	0.000110015	7.49649e-05	1	1	1	TRINITY_DN15684_c0_g1_i3	TRINITY_DN15684_c0_g1_i3 [91-105]	0	2268.31								No Quan Values	High	High	High	High	High	4.798e-05	4.928e-05	2.2
[K].LLELALK.[S]	1xiTRAQ8plex [K7]; 1xiTRAQ8plex [N-Term]	0.000244035	7.49649e-05	1	1	5	TRINITY_DN19984_c0_g2_i3	TRINITY_DN19984_c0_g2_i3 [267-273]	0	1407.94	0.92	0.932	1.09	101.5	93.4	94.6	110.6		High	High	High	High	High	4.798e-05	0.0001112	3.05
[K].LIELEAETPK.[E]	1xiTRAQ8plex [K10]; 1xiTRAQ8plex [N-Term]	7.28075e-07	7.49649e-05	1	1	2	TRINITY_DN21035_c0_g1_i2	TRINITY_DN21035_c0_g1_i2 [350-359]	0	1751.04	0.91	0.973	0.863	106.8	97.2	103.9	92.1		High	High	High	High	High	4.798e-05	2.941e-07	2.67
[R].LLEIEAQVQK.[W]	1xiTRAQ8plex [K10]; 1xiTRAQ8plex [N-Term]	0.000322731	7.49649e-05	1	1	1	TRINITY_DN20976_c0_g1_i1	TRINITY_DN20976_c0_g1_i1 [17-26]	0	1779.08	1.077	1.094	0.946	97.2	104.6	106.3	91.9		High	High	High	High	High	4.798e-05	0.000148	2
[R].ILEINPDHPIIK.[D]	1xiTRAQ8plex [K12]; 1xiTRAQ8plex [N-Term]	3.79661e-05	7.49649e-05	1	1	3	TRINITY_DN17252_c0_g1_i1	TRINITY_DN17252_c0_g1_i1 [687-698]	0	2010.22	0.941	1.007	0.928	103.2	97.1	104	95.7		High	High	High	High	High	4.798e-05	1.665e-05	3.02
[K].IIEINPYMLGTMAGGAADCQFWHR.[N]	1xCarbamidomethyl [C19]; 1xiTRAQ8plex [Y7]; 1xiTRAQ8plex [N-Term]	5.65017e-12	7.49649e-05	1	1	3	TRINITY_DN16253_c0_g1_i2	TRINITY_DN16253_c0_g1_i2 [88-111]	0	3359.69	0.637	0.582	0.631	140.4	89.4	81.7	88.5		High	High	High	High	High	4.798e-05	1.798e-12	4.22
[R].ILELSEAESLAVK.[L]	1xiTRAQ8plex [K13]; 1xiTRAQ8plex [N-Term]	7.65163e-06	7.49649e-05	1	1	1	TRINITY_DN15590_c0_g1_i3	TRINITY_DN15590_c0_g1_i3 [240-252]	0	2010.19	1.046	0.946	0.851	104.1	108.8	98.5	88.6		High	High	High	High	High	4.798e-05	3.256e-06	3.38
[K].LIENEDGVAAAVDAFHR.[H]	1xiTRAQ8plex [N-Term]	7.19133e-09	7.49649e-05	1	1	1	TRINITY_DN21526_c1_g2_i1	TRINITY_DN21526_c1_g2_i1 [81-97]	0	2131.11	0.699	0.567	0.588	140.2	98	79.5	82.4		High	High	High	High	High	4.798e-05	2.643e-09	4.52
[R].LIENEPNNPK.[W]	1xiTRAQ8plex [K10]; 1xiTRAQ8plex [N-Term]	3.29618e-06	7.49649e-05	1	1	3	TRINITY_DN20117_c0_g1_i2	TRINITY_DN20117_c0_g1_i2 [66-75]	0	1776.01	1.072	1.079	1.113	93.8	100.6	101.3	104.4		High	High	High	High	High	4.798e-05	1.376e-06	3.61
[R].ILENPSSSSEALR.[I]	1xiTRAQ8plex [N-Term]	0.000145599	7.49649e-05	1	1	7	TRINITY_DN21210_c0_g1_i3	TRINITY_DN21210_c0_g1_i3 [32-44]	0	1706.92	0.819	0.943	1.052	104.9	85.9	98.9	110.3		High	High	High	High	High	4.798e-05	6.582e-05	2.35
[R].ILENVDVPTSISDLFVK.[Q]	1xiTRAQ8plex [K17]; 1xiTRAQ8plex [N-Term]	3.26013e-07	7.49649e-05	1	1	1	TRINITY_DN20687_c0_g1_i3	TRINITY_DN20687_c0_g1_i3 [493-509]	0	2497.44	1.293	1.533	1.207	79.5	102.8	121.8	95.9		High	High	High	High	High	4.798e-05	1.3e-07	3.93
[K].ILESIVK.[K]	1xiTRAQ8plex [K7]; 1xiTRAQ8plex [N-Term]	0.000140758	7.49649e-05	1	1	7	TRINITY_DN18320_c0_g1_i1	TRINITY_DN18320_c0_g1_i1 [88-94]	0	1409.92	1.546	1.598	1.406	72.1	111.4	115.2	101.3		High	High	High	High	High	4.798e-05	6.348e-05	1.81
[R].LIETHFGVDVATPPEELTK.[L]	1xiTRAQ8plex [K19]; 1xiTRAQ8plex [N-Term]	2.8987e-08	7.49649e-05	1	1	4	TRINITY_DN20533_c0_g4_i1	TRINITY_DN20533_c0_g4_i1 [54-72]	0	2704.5	0.965	0.945	0.75	109.3	105.5	103.3	82		High	High	High	High	High	4.798e-05	1.099e-08	2.79
[R].LIETLSTPSVLSK.[R]	1xiTRAQ8plex [K13]; 1xiTRAQ8plex [N-Term]	4.22262e-09	7.49649e-05	1	1	3	TRINITY_DN13018_c0_g1_i1	TRINITY_DN13018_c0_g1_i1 [19-31]	0	1996.21	0.774	0.736	0.537	131.2	101.6	96.6	70.5		High	High	High	High	High	4.798e-05	1.54e-09	3.97
[K].ILETPSLLAEGSSSSVK.[R]	1xiTRAQ8plex [K17]; 1xiTRAQ8plex [N-Term]	4.33186e-08	7.49649e-05	1	1	4	TRINITY_DN18912_c1_g1_i6	TRINITY_DN18912_c1_g1_i6 [175-191]	0	2326.33	1.255	1.116	1.401	83.8	105.2	93.5	117.4		High	High	High	High	High	4.798e-05	1.655e-08	4.72
[K].IIEVAGGPLLFGDGLELFSPTK.[L]	1xiTRAQ8plex [K22]; 1xiTRAQ8plex [N-Term]	1.63085e-11	7.49649e-05	1	1	2	TRINITY_DN13434_c0_g1_i1	TRINITY_DN13434_c0_g1_i1 [234-255]	0	2881.65	0.906	0.882	0.818	110.9	100.5	97.9	90.7		High	High	High	High	High	4.798e-05	5.316e-12	5.27
[K].ILEVLAFK.[T]	1xiTRAQ8plex [K8]; 1xiTRAQ8plex [N-Term]	9.28921e-05	7.49649e-05	1	2	1	TRINITY_DN14032_c0_g1_i1	TRINITY_DN14032_c0_g1_i1 [44-51]	0	1540.99	0.805	0.762	0.722	121.6	97.9	92.7	87.8		High	High	High	High	High	4.798e-05	4.155e-05	2.32
[K].LLEVLSEAMGLEK.[E]	1xiTRAQ8plex [K13]; 1xiTRAQ8plex [N-Term]	4.50289e-08	7.49649e-05	2	2	2	TRINITY_DN18689_c0_g1_i1; TRINITY_DN14485_c0_g1_i1	TRINITY_DN18689_c0_g1_i1 [20-32]; TRINITY_DN14485_c0_g1_i1 [170-182]	0	2040.19	0.966	1.224	0.239	116.7	112.6	142.8	27.9	Shared	High	High	High	High	High	4.798e-05	1.72e-08	3.77
[K].LLEVPVIDLGGGDSDEER.[V]	1xiTRAQ8plex [N-Term]	1.30143e-06	7.49649e-05	1	1	5	TRINITY_DN18738_c0_g2_i1	TRINITY_DN18738_c0_g2_i1 [41-58]	0	2217.16	0.585	0.517	0.437	157.5	92.2	81.5	68.8		High	High	High	High	High	4.798e-05	5.331e-07	2.93
[R].IIEFAEKPK.[G]	2xiTRAQ8plex [K7; K9]; 1xiTRAQ8plex [N-Term]	0.000178337	7.49649e-05	1	1	4	TRINITY_DN19650_c2_g1_i3	TRINITY_DN19650_c2_g1_i3 [260-268]	0	1987.24	0.942	1.005	1.076	99.4	93.7	99.9	107		High	High	High	High	High	4.798e-05	8.064e-05	2.05
[K].ILEEVAIIPSKR.[L]	1xiTRAQ8plex [K11]; 1xiTRAQ8plex [N-Term]	1.26081e-08	7.49649e-05	1	2	3	TRINITY_DN17848_c0_g3_i1	TRINITY_DN17848_c0_g3_i1 [34-45]	1	1976.24	0.858	0.786	0.766	117.3	100.7	92.2	89.8		High	High	High	High	High	4.798e-05	4.692e-09	3.83
[K].ILEEVAIIPSK.[R]	1xiTRAQ8plex [K11]; 1xiTRAQ8plex [N-Term]	4.61319e-08	7.49649e-05	1	2	9	TRINITY_DN17848_c0_g3_i1	TRINITY_DN17848_c0_g3_i1 [34-44]	0	1820.14	0.886	0.985	0.8	109	96.5	107.4	87.1		High	High	High	High	High	4.798e-05	1.765e-08	3.7
[K].LIEEIMIGEDK.[L]	1xiTRAQ8plex [K11]; 1xiTRAQ8plex [N-Term]	5.86337e-06	7.49649e-05	1	1	5	TRINITY_DN18863_c0_g1_i1	TRINITY_DN18863_c0_g1_i1 [343-353]	0	1898.08	1.237	1.208	1.043	89.1	110.2	107.7	92.9		High	High	High	High	High	4.798e-05	2.477e-06	2.7
[K].LLDLVEK.[S]	1xiTRAQ8plex [K7]; 1xiTRAQ8plex [N-Term]	0.000966634	7.49649e-05	1	2	2	TRINITY_DN16655_c0_g1_i1	TRINITY_DN16655_c0_g1_i1 [417-423]	0	1437.91	0.983	1.202	1.068	94.1	92.4	113.1	100.5		High	High	High	High	High	4.798e-05	0.0004536	2.25
[K].LLDIVHPAAK.[I]	1xiTRAQ8plex [K10]; 1xiTRAQ8plex [N-Term]	0.000205131	7.49649e-05	1	1	3	TRINITY_DN20420_c0_g1_i1	TRINITY_DN20420_c0_g1_i1 [71-80]	0	1685.06	0.681	0.666	0.588	136.3	92.8	90.7	80.1		High	High	High	High	High	4.798e-05	9.31e-05	2.72
[K].LLDQTCVTHLFPITK.[F]	1xCarbamidomethyl [C6]; 1xiTRAQ8plex [K15]; 1xiTRAQ8plex [N-Term]	4.57487e-07	7.49649e-05	1	1	7	TRINITY_DN13103_c0_g1_i1	TRINITY_DN13103_c0_g1_i1 [60-74]	0	2394.37	0.947	0.955	0.915	104.8	99.2	100.1	95.8		High	High	High	High	High	4.798e-05	1.836e-07	3.91
[K].LLDSHLIPSASASESK.[V]	1xiTRAQ8plex [K16]; 1xiTRAQ8plex [N-Term]	2.62843e-05	7.49649e-05	1	1	1	TRINITY_DN14579_c0_g1_i1	TRINITY_DN14579_c0_g1_i1 [115-130]	0	2263.28								No Quan Values	High	High	High	High	High	4.798e-05	1.145e-05	2.25
[K].LLDSMLIPSATSGDSK.[V]	1xiTRAQ8plex [K16]; 1xiTRAQ8plex [N-Term]	1.31409e-06	7.49649e-05	1	1	7	TRINITY_DN16817_c0_g2_i1	TRINITY_DN16817_c0_g2_i1 [109-124]	0	2243.24	0.896	0.941	0.716	112.6	100.9	105.9	80.6		High	High	High	High	High	4.798e-05	5.391e-07	4.43
[K].LLDSMLIPSATSGDSK.[V]	1xOxidation [M5]; 1xiTRAQ8plex [K16]; 1xiTRAQ8plex [N-Term]	0.000669566	7.49649e-05	1	1	2	TRINITY_DN16817_c0_g2_i1	TRINITY_DN16817_c0_g2_i1 [109-124]	0	2259.24	0.775	1.171	0.742	108.5	84.1	127	80.5		High	High	High	High	High	4.798e-05	0.0003122	2.1
[K].LLDSNLVPSATTGESK.[V]	1xiTRAQ8plex [K16]; 1xiTRAQ8plex [N-Term]	3.39679e-05	7.49649e-05	1	1	1	TRINITY_DN16817_c0_g5_i1	TRINITY_DN16817_c0_g5_i1 [112-127]	0	2240.26	0.728	0.851	0.741	120.5	87.7	102.5	89.3		High	High	High	High	High	4.798e-05	1.486e-05	2.94
[R].ILDSPGIHQGPACFDALSAK.[L]	1xCarbamidomethyl [C13]; 1xiTRAQ8plex [K20]; 1xiTRAQ8plex [N-Term]	1.49032e-06	7.49649e-05	1	1	4	TRINITY_DN19567_c0_g1_i1	TRINITY_DN19567_c0_g1_i1 [83-102]	0	2705.45	1.31	1.024	1.133	89.5	117.3	91.7	101.5		High	High	High	High	High	4.798e-05	6.13e-07	4.99
[R].LLDTFYQIR.[A]	1xiTRAQ8plex [Y6]; 1xiTRAQ8plex [N-Term]	0.000514472	7.49649e-05	1	1	1	TRINITY_DN19269_c0_g2_i2	TRINITY_DN19269_c0_g2_i2 [437-445]	0	1777.05	1.154	0.897	0.914	100.9	116.4	90.5	92.3		High	High	High	High	High	4.798e-05	0.0002384	1.42
[K].IIDVATLLGR.[S]	1xiTRAQ8plex [N-Term]	0.000850084	7.49649e-05	1	1	2	TRINITY_DN21101_c0_g2_i3	TRINITY_DN21101_c0_g2_i3 [96-105]	0	1374.86	0.777	0.732	0.886	117.8	91.6	86.3	104.3		High	High	High	High	High	4.798e-05	0.0003987	3.1
[R].IIDVDSDPGHAPSGAGR.[I]	1xiTRAQ8plex [N-Term]	1.01313e-05	7.49649e-05	1	1	1	TRINITY_DN15585_c0_g1_i1	TRINITY_DN15585_c0_g1_i1 [118-134]	0	1968.01	1.109	0.895	1.1	97.5	108.1	87.2	107.2		High	High	High	High	High	4.798e-05	4.328e-06	2.74
[R].LIFAGKQLEDGR.[T]	1xiTRAQ8plex [K6]; 1xiTRAQ8plex [N-Term]	1.90061e-05	7.49649e-05	1	14	4	TRINITY_DN14736_c0_g1_i6	TRINITY_DN14736_c0_g1_i6 [43-54]	1	1955.15	1.572	1.269	1.127	80.5	126.6	102.2	90.7		High	High	High	High	High	4.798e-05	8.221e-06	2.27
[K].ILDVIDCTGSGDIDTSNVVK.[A]	1xCarbamidomethyl [C7]; 1xiTRAQ8plex [K20]; 1xiTRAQ8plex [N-Term]	2.33137e-08	7.49649e-05	1	1	2	TRINITY_DN21489_c0_g2_i1	TRINITY_DN21489_c0_g2_i1 [132-151]	0	2729.45	1.805	1.631	1.841	63.7	115	103.9	117.3		High	High	High	High	High	4.798e-05	8.804e-09	3.52
[R].ILDWADIVNAHIISGPGIVDGLK.[L]	1xiTRAQ8plex [K23]; 1xiTRAQ8plex [N-Term]	5.66997e-13	7.49649e-05	1	1	2	TRINITY_DN18747_c0_g1_i1	TRINITY_DN18747_c0_g1_i1 [170-192]	0	3024.73	1.086	1.044	1.132	93.8	101.9	98	106.2		High	High	High	High	High	4.798e-05	1.724e-13	4.42
[K].LLEAAAEAISK.[F]	1xiTRAQ8plex [K11]; 1xiTRAQ8plex [N-Term]	2.39755e-05	7.49649e-05	1	1	1	TRINITY_DN16767_c0_g1_i1	TRINITY_DN16767_c0_g1_i1 [310-320]	0	1724.04								No Quan Values	High	High	High	High	High	4.798e-05	1.043e-05	2.26
[K].IIEAEVQPSDLCTR.[R]	1xCarbamidomethyl [C12]; 1xiTRAQ8plex [N-Term]	6.61753e-06	7.49649e-05	1	1	4	TRINITY_DN18318_c0_g3_i1	TRINITY_DN18318_c0_g3_i1 [433-446]	0	1935.02	0.987	1.059	1.061	97.4	96.2	103.1	103.3		High	High	High	High	High	4.798e-05	2.798e-06	2.69
[K].LLEATIVPEIGTSR.[A]	1xiTRAQ8plex [N-Term]	5.51795e-08	7.49649e-05	1	1	1	TRINITY_DN21258_c0_g2_i1	TRINITY_DN21258_c0_g2_i1 [308-321]	0	1803.05	0.988	1.006	0.922	102.2	100.9	102.8	94.1		High	High	High	High	High	4.798e-05	2.119e-08	3.84
[K].ILECHLNLLNVIR.[V]	1xCarbamidomethyl [C4]; 1xiTRAQ8plex [N-Term]	9.86337e-08	7.49649e-05	1	1	2	TRINITY_DN21241_c0_g2_i1	TRINITY_DN21241_c0_g2_i1 [297-309]	0	1911.12								No Quan Values	High	High	High	High	High	4.798e-05	3.83e-08	4.49
[R].LLEDEFNSPVLPELQK.[Y]	1xiTRAQ8plex [K16]; 1xiTRAQ8plex [N-Term]	5.45278e-06	7.49649e-05	1	1	2	TRINITY_DN20633_c0_g1_i5	TRINITY_DN20633_c0_g1_i5 [385-400]	0	2479.39	0.823	0.91	0.78	113.8	93.7	103.6	88.8		High	High	High	High	High	4.798e-05	2.297e-06	2
[K].LIEDGSLAELVR.[K]	1xiTRAQ8plex [N-Term]	7.58458e-09	7.49649e-05	1	1	3	TRINITY_DN19173_c0_g1_i1	TRINITY_DN19173_c0_g1_i1 [415-426]	0	1618.93	0.93	0.97	0.707	110.9	103.1	107.6	78.4		High	High	High	High	High	4.798e-05	2.797e-09	3.54
[K].LIEDVFK.[T]	1xiTRAQ8plex [K7]; 1xiTRAQ8plex [N-Term]	0.000111083	7.49649e-05	1	1	3	TRINITY_DN19890_c0_g2_i1	TRINITY_DN19890_c0_g2_i1 [388-394]	0	1471.9	0.736	0.665	0.6	133.3	98.1	88.7	79.9		High	High	High	High	High	4.798e-05	4.992e-05	2.34
[K].IIEEAPAPNVLNDFR.[S]	1xiTRAQ8plex [N-Term]	4.0197e-06	7.49649e-05	1	1	1	TRINITY_DN19967_c0_g1_i3	TRINITY_DN19967_c0_g1_i3 [270-284]	0	2002.09	0.668	0.64	0.696	133.2	88.9	85.2	92.7		High	High	High	High	High	4.798e-05	1.681e-06	3.24
[K].LLEEAPSPALTPELR.[K]	1xiTRAQ8plex [N-Term]	1.16122e-08	7.49649e-05	1	1	4	TRINITY_DN20295_c0_g1_i1	TRINITY_DN20295_c0_g1_i1 [303-317]	0	1940.1	0.99	1.035	0.772	105.4	104.3	109.1	81.3		High	High	High	High	High	4.798e-05	4.312e-09	4.37
[K].LLEELEGMGFPK.[A]	1xiTRAQ8plex [K12]; 1xiTRAQ8plex [N-Term]	8.71584e-10	7.49649e-05	1	2	2	TRINITY_DN17157_c0_g1_i1	TRINITY_DN17157_c0_g1_i1 [118-129]	0	1971.11	0.353	0.604	0.441	166.8	58.9	100.7	73.6		High	High	High	High	High	4.798e-05	3.071e-10	4.56
[K].LLDVLNTPSEAVQR.[A]	1xiTRAQ8plex [N-Term]	3.61368e-06	7.49649e-05	1	1	1	TRINITY_DN8289_c0_g1_i1	TRINITY_DN8289_c0_g1_i1 [210-223]	0	1859.05								No Quan Values	High	High	High	High	High	4.798e-05	1.513e-06	2.74
[K].ILDISGQLDTVK.[R]	1xiTRAQ8plex [K12]; 1xiTRAQ8plex [N-Term]	0.000112706	7.49649e-05	1	1	1	TRINITY_DN19485_c0_g1_i2	TRINITY_DN19485_c0_g1_i2 [191-202]	0	1910.14	1.355	1.329	1.054	84.4	114.4	112.2	89		High	High	High	High	High	4.798e-05	5.047e-05	1.8
[R].LLFDIPNSR.[L]	1xiTRAQ8plex [N-Term]	0.000588386	7.49649e-05	1	1	5	TRINITY_DN19416_c0_g1_i2	TRINITY_DN19416_c0_g1_i2 [413-421]	0	1378.8	0.993	1.019	0.674	108.5	107.8	110.6	73.1		High	High	High	High	High	4.798e-05	0.000273	2.37
[K].IIFKPVPFPEGGLPICLHPHK.[-]	1xCarbamidomethyl [C16]; 2xiTRAQ8plex [K4; K21]; 1xiTRAQ8plex [N-Term]	1.02033e-07	7.49649e-05	1	1	2	TRINITY_DN20133_c0_g1_i3	TRINITY_DN20133_c0_g1_i3 [688-708]	0	3308.95	1.226	1.536	0.946	85	104.2	130.5	80.4		High	High	High	High	High	4.798e-05	3.964e-08	3.4
[R].ILGLGDLGCQGMGIPVGK.[L]	1xCarbamidomethyl [C9]; 1xiTRAQ8plex [K18]; 1xiTRAQ8plex [N-Term]	2.73147e-09	7.49649e-05	3	3	4	TRINITY_DN20327_c0_g1_i6; TRINITY_DN19301_c0_g1_i2; TRINITY_DN14140_c0_g1_i1	TRINITY_DN20327_c0_g1_i6 [180-197]; TRINITY_DN19301_c0_g1_i2 [243-260]; TRINITY_DN14140_c0_g1_i1 [190-207]	0	2393.35	1.551	1.61	1.121	75.7	117.4	121.9	84.9	Shared	High	High	High	High	High	4.798e-05	9.855e-10	2.73
[R].ILGLGDLGCQGMGIPVGK.[L]	1xCarbamidomethyl [C9]; 1xOxidation [M12]; 1xiTRAQ8plex [K18]; 1xiTRAQ8plex [N-Term]	7.55809e-08	7.49649e-05	3	3	3	TRINITY_DN20327_c0_g1_i6; TRINITY_DN19301_c0_g1_i2; TRINITY_DN14140_c0_g1_i1	TRINITY_DN20327_c0_g1_i6 [180-197]; TRINITY_DN19301_c0_g1_i2 [243-260]; TRINITY_DN14140_c0_g1_i1 [190-207]	0	2409.35	1.3	1.318	0.93	87.9	114.4	115.9	81.8	Shared	High	High	High	High	High	4.798e-05	2.923e-08	3.44
[R].ILGLGDLGVQGIGIPIGK.[L]	1xiTRAQ8plex [K18]; 1xiTRAQ8plex [N-Term]	1.78169e-10	7.49649e-05	1	1	2	TRINITY_DN21461_c0_g1_i14	TRINITY_DN21461_c0_g1_i14 [183-200]	0	2328.45	0.994	1.01	0.865	103.4	102.7	104.4	89.5		High	High	High	High	High	4.798e-05	6.084e-11	4.87
[R].IIGIGGSDPAVIAK.[N]	1xiTRAQ8plex [K14]; 1xiTRAQ8plex [N-Term]	1.73534e-08	7.49649e-05	1	1	2	TRINITY_DN18257_c0_g3_i1	TRINITY_DN18257_c0_g3_i1 [98-111]	0	1919.18	0.925	0.916	0.717	112.4	104	103	80.6		High	High	High	High	High	4.798e-05	6.504e-09	3.87
[K].LLGLSCDDINSHK.[E]	1xCarbamidomethyl [C6]; 1xiTRAQ8plex [K13]; 1xiTRAQ8plex [N-Term]	6.4736e-08	7.49649e-05	1	1	3	TRINITY_DN11806_c0_g1_i1	TRINITY_DN11806_c0_g1_i1 [67-79]	0	2080.13	1.223	1.313	0.983	88.5	108.2	116.2	87		High	High	High	High	High	4.798e-05	2.489e-08	3.31
[K].LLGLSCDDINSHKEWIK.[D]	1xCarbamidomethyl [C6]; 2xiTRAQ8plex [K13; K17]; 1xiTRAQ8plex [N-Term]	0.000175773	7.49649e-05	1	1	2	TRINITY_DN11806_c0_g1_i1	TRINITY_DN11806_c0_g1_i1 [67-83]	1	2940.64	1.865	1.423	0.956	76.3	142.3	108.5	72.9		High	High	High	High	High	4.798e-05	7.962e-05	2.18
[R].LLGMGDWSGFMDK.[I]	1xiTRAQ8plex [K13]; 1xiTRAQ8plex [N-Term]	0.000369295	7.49649e-05	1	1	1	TRINITY_DN16175_c0_g1_i2	TRINITY_DN16175_c0_g1_i2 [294-306]	0	2065.07								No Quan Values	High	High	High	High	High	4.798e-05	0.00017	2.28
[R].LLGNFDLSGIPPAPR.[G]	1xiTRAQ8plex [N-Term]	3.08023e-06	7.49649e-05	1	1	3	TRINITY_DN21498_c1_g1_i1	TRINITY_DN21498_c1_g1_i1 [487-501]	0	1871.07	1.143	0.944	0.752	104.2	119.1	98.3	78.3		High	High	High	High	High	4.798e-05	1.285e-06	3.28
[R].LLGPGLNK.[A]	1xiTRAQ8plex [K8]; 1xiTRAQ8plex [N-Term]	0.000200241	7.49649e-05	1	2	7	TRINITY_DN20361_c0_g1_i2	TRINITY_DN20361_c0_g1_i2 [122-129]	0	1419.91	0.893	0.993	0.821	107.9	96.4	107.1	88.6		High	High	High	High	High	4.798e-05	9.097e-05	2.9
[R].LIGPNCPGIIKPGECK.[I]	2xCarbamidomethyl [C6; C15]; 2xiTRAQ8plex [K11; K16]; 1xiTRAQ8plex [N-Term]	0.000169932	7.49649e-05	1	1	2	TRINITY_DN16331_c0_g1_i4	TRINITY_DN16331_c0_g1_i4 [161-176]	0	2665.53	0.806	0.899	0.681	118.1	95.2	106.2	80.5		High	High	High	High	High	4.798e-05	7.677e-05	3.01
[K].LLGSASSPIQIWK.[E]	1xiTRAQ8plex [K13]; 1xiTRAQ8plex [N-Term]	0.000119435	7.49649e-05	1	1	1	TRINITY_DN22141_c0_g1_i1	TRINITY_DN22141_c0_g1_i1 [29-41]	0	2008.21								No Quan Values	High	High	High	High	High	4.798e-05	5.359e-05	1.83
[R].LLGSEGDIGSWGHEYVR.[N]	1xiTRAQ8plex [Y15]; 1xiTRAQ8plex [N-Term]	6.46371e-05	7.49649e-05	1	1	1	TRINITY_DN19084_c0_g1_i1	TRINITY_DN19084_c0_g1_i1 [139-155]	0	2483.31	1.335	0.911	0.873	97.1	129.7	88.4	84.8		High	High	High	High	High	4.798e-05	2.865e-05	2.32
[RK].LLGSPSDDVR.[E]	1xiTRAQ8plex [N-Term]	0.000602649	7.49649e-05	2	2	3	TRINITY_DN16749_c0_g1_i2; TRINITY_DN20130_c0_g2_i1	TRINITY_DN16749_c0_g1_i2 [92-101]; TRINITY_DN20130_c0_g2_i1 [168-177]	0	1362.75	0.751	0.762	0.747	122.7	92.2	93.5	91.6	Shared	High	High	High	High	High	4.798e-05	0.0002809	2.16
[K].LLGTCEGDALGK.[V]	1xCarbamidomethyl [C5]; 1xiTRAQ8plex [K12]; 1xiTRAQ8plex [N-Term]	0.000128413	7.49649e-05	1	1	1	TRINITY_DN20827_c0_g1_i5	TRINITY_DN20827_c0_g1_i5 [232-243]	0	1842.03								No Quan Values	High	High	High	High	High	4.798e-05	5.791e-05	2.23
[R].IIGVDIDSK.[K]	1xiTRAQ8plex [K9]; 1xiTRAQ8plex [N-Term]	2.39485e-06	7.49649e-05	1	1	5	TRINITY_DN11305_c0_g1_i2	TRINITY_DN11305_c0_g1_i2 [222-230]	0	1567.95	1.167	1.084	1.08	92.4	107.8	100.1	99.8		High	High	High	High	High	4.798e-05	9.944e-07	3.63
[R].IIGVDVNPDKFETGK.[T]	2xiTRAQ8plex [K10; K15]; 1xiTRAQ8plex [N-Term]	0.000291682	7.49649e-05	1	1	3	TRINITY_DN18026_c1_g1_i1	TRINITY_DN18026_c1_g1_i1 [223-237]	1	2544.48	1.006	0.99	1.306	93	93.5	92.1	121.4		High	High	High	High	High	4.798e-05	0.0001339	2.79
[R].LIGVEAAGFGLDSGK.[H]	1xiTRAQ8plex [K15]; 1xiTRAQ8plex [N-Term]	1.29169e-08	7.49649e-05	1	1	2	TRINITY_DN20096_c0_g1_i8	TRINITY_DN20096_c0_g1_i8 [274-288]; [300-314]	0	2042.17	1.278	1.148	1.167	87.1	111.3	100	101.7		High	High	High	High	High	4.798e-05	4.812e-09	5.4
[R].LIGVEYIVSEK.[I]	2xiTRAQ8plex [Y6; K11]; 1xiTRAQ8plex [N-Term]	3.56517e-05	7.49649e-05	1	1	2	TRINITY_DN18342_c0_g2_i1	TRINITY_DN18342_c0_g2_i1 [93-103]	0	2162.32	1.484	1.288	1.478	76.2	113.1	98.2	112.6		High	High	High	High	High	4.798e-05	1.56e-05	1.92
[K].LLGVSAK.[V]	1xiTRAQ8plex [K7]; 1xiTRAQ8plex [N-Term]	0.000577217	7.49649e-05	1	1	5	TRINITY_DN13578_c0_g1_i1	TRINITY_DN13578_c0_g1_i1 [121-127]	0	1295.85	0.976	1.057	0.816	103.9	101.4	109.9	84.8		High	High	High	High	High	4.798e-05	0.0002685	2.02
[R].LLGVTMLDVVR.[A]	1xiTRAQ8plex [N-Term]	1.84158e-07	7.49649e-05	2	2	2	TRINITY_DN17214_c1_g1_i2; TRINITY_DN17214_c0_g1_i3	TRINITY_DN17214_c1_g1_i2 [163-173]; TRINITY_DN17214_c0_g1_i3 [183-193]	0	1519.92	1.057	1.008	0.891	101.1	106.8	101.9	90.1	Shared	High	High	High	High	High	4.798e-05	7.232e-08	3.68
[K].LLGVVTISDWEALK.[D]	1xiTRAQ8plex [K14]; 1xiTRAQ8plex [N-Term]	6.62192e-05	7.49649e-05	1	1	1	TRINITY_DN16570_c0_g1_i1	TRINITY_DN16570_c0_g1_i1 [146-159]	0	2152.28								No Quan Values	High	High	High	High	High	4.798e-05	2.938e-05	2.39
[K].LLHAQLDAFCR.[L]	1xCarbamidomethyl [C10]; 1xiTRAQ8plex [N-Term]	0.00103309	7.49649e-05	1	1	2	TRINITY_DN838_c0_g1_i1	TRINITY_DN838_c0_g1_i1 [205-215]	0	1647.89								No Quan Values	High	High	High	High	High	4.798e-05	0.0004866	2.41
[R].LLHAVYR.[V]	1xiTRAQ8plex [Y6]; 1xiTRAQ8plex [N-Term]	0.000492725	7.49649e-05	1	1	4	TRINITY_DN16417_c0_g1_i4	TRINITY_DN16417_c0_g1_i4 [24-30]	0	1479.93	1.034	0.914	1.078	99.4	102.7	90.8	107.1		High	High	High	High	High	4.798e-05	0.0002281	2.74
[K].LLGLAPIAKPLAGK.[K]	2xiTRAQ8plex [K9; K14]; 1xiTRAQ8plex [N-Term]	0.000416475	7.49649e-05	1	1	1	TRINITY_DN15766_c0_g1_i1	TRINITY_DN15766_c0_g1_i1 [19-32]	0	2274.5	1.013	0.959	0.632	111	112.4	106.4	70.2		High	High	High	High	High	4.798e-05	0.0001922	1.98
[K].LIGLAGETNVQGEEQK.[K]	1xiTRAQ8plex [K16]; 1xiTRAQ8plex [N-Term]	1.19543e-08	7.49649e-05	1	1	4	TRINITY_DN12009_c0_g1_i1	TRINITY_DN12009_c0_g1_i1 [59-74]	0	2294.28	0.952	0.894	0.86	107.9	102.7	96.5	92.8		High	High	High	High	High	4.798e-05	4.455e-09	3.51
[K].IIGKPAIPTGLLLPEKPNK.[T]	3xiTRAQ8plex [K4; K16; K19]; 1xiTRAQ8plex [N-Term]	0.000456288	7.49649e-05	1	1	2	TRINITY_DN14437_c0_g1_i1	TRINITY_DN14437_c0_g1_i1 [239-257]	0	3216.05	0.891	1.055	0.902	103.9	92.6	109.7	93.8		High	High	High	High	High	4.798e-05	0.0002113	3.16
[R].ILGHGDADASDCMNDILAQVATK.[T]	1xCarbamidomethyl [C12]; 1xiTRAQ8plex [K23]; 1xiTRAQ8plex [N-Term]	1.52479e-07	7.49649e-05	1	1	1	TRINITY_DN19243_c0_g1_i2	TRINITY_DN19243_c0_g1_i2 [259-281]	0	3023.54	0.939	0.853	0.581	118.6	111.4	101.1	68.9		High	High	High	High	High	4.798e-05	5.991e-08	1.68
[K].LIFLDDLAPWINIPK.[D]	1xiTRAQ8plex [K15]; 1xiTRAQ8plex [N-Term]	4.11276e-07	7.49649e-05	1	1	1	TRINITY_DN18893_c1_g1_i1	TRINITY_DN18893_c1_g1_i1 [254-268]	0	2376.42	1.199	1.212	1.669	78.7	94.4	95.4	131.4		High	High	High	High	High	4.798e-05	1.646e-07	3.61
[K].ILFLGLDNAGK.[T]	1xiTRAQ8plex [K11]; 1xiTRAQ8plex [N-Term]	3.78283e-08	7.49649e-05	2	3	5	TRINITY_DN19009_c0_g1_i5; TRINITY_DN17993_c1_g1_i1	TRINITY_DN19009_c0_g1_i5 [23-33]; TRINITY_DN17993_c1_g1_i1 [23-33]	0	1769.08	1.068	1.035	0.955	98.6	105.3	102	94.2	Shared	High	High	High	High	High	4.798e-05	1.442e-08	3.59
[K].LLFLQESFEK.[T]	1xiTRAQ8plex [K10]; 1xiTRAQ8plex [N-Term]	3.08349e-05	7.49649e-05	2	2	2	TRINITY_DN15714_c0_g2_i1; TRINITY_DN21395_c0_g2_i1	TRINITY_DN15714_c0_g2_i1 [185-194]; TRINITY_DN21395_c0_g2_i1 [27-36]	0	1862.09	0.886	0.843	1.288	99.6	88.2	84	128.3	Shared	High	High	High	High	High	4.798e-05	1.349e-05	4.07
[R].LLFLTETGAGSLDLR.[T]	1xiTRAQ8plex [N-Term]	0.000161141	7.49649e-05	1	1	1	TRINITY_DN18990_c0_g1_i2	TRINITY_DN18990_c0_g1_i2 [312-326]	0	1910.09	0.721	0.739	0.678	127.5	91.9	94.3	86.4		High	High	High	High	High	4.798e-05	7.285e-05	2.28
[KR].LLFMDEATASVDSQTDAVIQK.[I]	1xiTRAQ8plex [K21]; 1xiTRAQ8plex [N-Term]	2.45627e-05	7.49649e-05	2	2	2	TRINITY_DN21508_c0_g1_i1; TRINITY_DN20573_c0_g1_i2	TRINITY_DN21508_c0_g1_i1 [406-426]; TRINITY_DN20573_c0_g1_i2 [1229-1249]	0	2890.53	0.847	0.615	0.698	126.6	107.2	77.8	88.4	Shared	High	High	High	High	High	4.798e-05	1.07e-05	2.3
[R].LIFPGVGAFAAAMDVLTQK.[G]	1xiTRAQ8plex [K19]; 1xiTRAQ8plex [N-Term]	1.33978e-06	7.49649e-05	1	1	1	TRINITY_DN20800_c0_g1_i1	TRINITY_DN20800_c0_g1_i1 [69-87]	0	2557.47	0.416	0.426	0.313	185.7	77.1	79.1	58.1		High	High	High	High	High	4.798e-05	5.496e-07	3.34
[R].LLFQPAEEGGAGASHMIK.[E]	1xiTRAQ8plex [K18]; 1xiTRAQ8plex [N-Term]	1.30883e-09	7.49649e-05	1	1	2	TRINITY_DN14185_c0_g1_i1	TRINITY_DN14185_c0_g1_i1 [14-31]	0	2464.35	1.07	1.164	1.025	93.9	100.5	109.3	96.3		High	High	High	High	High	4.798e-05	4.648e-10	4.02
[K].LIFSDGTQTLGPLR.[D]	1xiTRAQ8plex [N-Term]	3.29618e-06	7.49649e-05	1	1	2	TRINITY_DN13522_c0_g1_i2	TRINITY_DN13522_c0_g1_i2 [38-51]	0	1822.04	0.517	0.442	0.376	171.3	88.5	75.7	64.5		High	High	High	High	High	4.798e-05	1.376e-06	3.75
[R].LLGAEGSPIR.[C]	1xiTRAQ8plex [N-Term]	0.000279302	7.49649e-05	1	1	4	TRINITY_DN18839_c0_g1_i2	TRINITY_DN18839_c0_g1_i2 [256-265]	0	1316.78	0.791	0.782	0.656	123.9	98	96.9	81.2		High	High	High	High	High	4.798e-05	0.0001279	2.05
[R].LIGAPPGYVGHEEGGQLTEAVR.[R]	1xiTRAQ8plex [Y8]; 1xiTRAQ8plex [N-Term]	6.0675e-13	7.49649e-05	1	1	6	TRINITY_DN21467_c0_g1_i1	TRINITY_DN21467_c0_g1_i1 [614-635]	0	2858.56	0.843	0.836	0.678	119.1	100.4	99.6	80.8		High	High	High	High	High	4.798e-05	1.848e-13	5.95
[K].LIGATDPQK.[S]	1xiTRAQ8plex [K9]; 1xiTRAQ8plex [N-Term]	0.000758142	7.49649e-05	2	2	3	TRINITY_DN17070_c0_g2_i1; TRINITY_DN17070_c0_g1_i1	TRINITY_DN17070_c0_g2_i1 [173-181]; TRINITY_DN17070_c0_g1_i1 [173-181]	0	1550.94	1.05	0.941	1.122	97.3	102.1	91.5	109.1	Shared	High	High	High	High	High	4.798e-05	0.000354	3.09
[K].LIFGADSPAIQENR.[V]	1xiTRAQ8plex [N-Term]	2.35404e-08	7.49649e-05	1	1	4	TRINITY_DN17139_c0_g2_i1	TRINITY_DN17139_c0_g2_i1 [137-150]	0	1835	0.77	0.8	0.738	120.9	93.1	96.7	89.3		High	High	High	High	High	4.798e-05	8.906e-09	4.85
[K].IIGATNPSDSAPGTIR.[G]	1xiTRAQ8plex [N-Term]	1.90505e-07	7.49649e-05	1	2	5	TRINITY_DN13370_c0_g1_i1	TRINITY_DN13370_c0_g1_i1 [87-102]	0	1874.03	1.204	1.129	1.351	85.4	102.8	96.4	115.4		High	High	High	High	High	4.798e-05	7.502e-08	2.97
[K].LLGCHGPLANR.[Q]	1xCarbamidomethyl [C4]; 1xiTRAQ8plex [N-Term]	1.48312e-06	7.49649e-05	1	1	5	TRINITY_DN14073_c0_g2_i1	TRINITY_DN14073_c0_g2_i1 [199-209]	0	1511.84	1.008	1.137	1.125	93.7	94.4	106.5	105.4		High	High	High	High	High	4.798e-05	6.092e-07	3.57
[K].LLGCHGPLAQR.[Q]	1xCarbamidomethyl [C4]; 1xiTRAQ8plex [N-Term]	7.54551e-05	7.49649e-05	1	1	3	TRINITY_DN14073_c0_g1_i1	TRINITY_DN14073_c0_g1_i1 [204-214]	0	1525.86	0.822	1.059	0.752	110.1	90.5	116.6	82.8		High	High	High	High	High	4.798e-05	3.351e-05	2.41
[K].LLGCYVVGSAGTK.[E]	1xCarbamidomethyl [C4]; 2xiTRAQ8plex [Y5; K13]; 1xiTRAQ8plex [N-Term]	0.000102817	7.49649e-05	1	1	1	TRINITY_DN21548_c0_g1_i10	TRINITY_DN21548_c0_g1_i10 [180-192]	0	2237.31	1.12	1.059	1.224	90.8	101.8	96.2	111.2		High	High	High	High	High	4.798e-05	4.613e-05	1.83
[R].LIGDAAK.[N]	1xiTRAQ8plex [K7]; 1xiTRAQ8plex [N-Term]	0.000104824	7.49649e-05	4	4	7	TRINITY_DN17047_c1_g1_i1; TRINITY_DN17047_c0_g2_i1; TRINITY_DN19429_c0_g1_i6; TRINITY_DN19105_c2_g1_i2	TRINITY_DN17047_c1_g1_i1 [50-56]; TRINITY_DN17047_c0_g2_i1 [48-54]; TRINITY_DN19429_c0_g1_i6 [42-48]; TRINITY_DN19105_c2_g1_i2 [53-59]	0	1295.81	0.971	0.98	0.808	106.4	103.3	104.3	86	Shared	High	High	High	High	High	4.798e-05	4.707e-05	3.35
[R].LLGDASASFEK.[N]	1xiTRAQ8plex [K11]; 1xiTRAQ8plex [N-Term]	3.9848e-05	7.49649e-05	1	1	1	TRINITY_DN12070_c0_g1_i2	TRINITY_DN12070_c0_g1_i2 [403-413]	0	1745.99	1	1.064	0.95	99.7	99.6	106	94.7		High	High	High	High	High	4.798e-05	1.751e-05	2.89
[R].ILGDLVGVVK.[A]	1xiTRAQ8plex [K10]; 1xiTRAQ8plex [N-Term]	4.00029e-06	7.49649e-05	1	1	4	TRINITY_DN18768_c1_g1_i2	TRINITY_DN18768_c1_g1_i2 [249-258]	0	1621.05	0.916	0.978	0.753	109.7	100.4	107.2	82.6		High	High	High	High	High	4.798e-05	1.679e-06	2.64
[R].LIGENVAGNEQISHSLAAEAVR.[D]	1xiTRAQ8plex [N-Term]	0.000150606	7.49649e-05	1	1	1	TRINITY_DN19887_c0_g1_i3	TRINITY_DN19887_c0_g1_i3 [220-241]	0	2582.38	0.54	0.773	0.869	125.7	67.9	97.2	109.2		High	High	High	High	High	4.798e-05	6.787e-05	2.22
[K].ILGGCTALR.[L]	1xCarbamidomethyl [C5]; 1xiTRAQ8plex [N-Term]	0.000689055	7.49649e-05	1	1	3	TRINITY_DN19160_c0_g1_i1	TRINITY_DN19160_c0_g1_i1 [234-242]	0	1264.73	0.773	0.845	0.699	120.6	93.2	101.9	84.3		High	High	High	High	High	4.798e-05	0.0003216	2.12
[K].LLGGESGITHIDR.[F]	1xiTRAQ8plex [N-Term]	5.68815e-07	7.49649e-05	1	1	1	TRINITY_DN20093_c0_g1_i1	TRINITY_DN20093_c0_g1_i1 [23-35]	0	1671.93	0.778	0.64	0.799	124.3	96.7	79.6	99.3		High	High	High	High	High	4.798e-05	2.292e-07	3.08
[K].LIGGSSEGGSAVFK.[L]	1xiTRAQ8plex [K14]; 1xiTRAQ8plex [N-Term]	9.76325e-12	7.49649e-05	1	1	5	TRINITY_DN20909_c1_g1_i2	TRINITY_DN20909_c1_g1_i2 [208-221]	0	1917.09	1.054	1.011	1.014	98.1	103.4	99.1	99.4		High	High	High	High	High	4.798e-05	3.137e-12	5.14
[R].ILGHEAGGIVESVGEGVTDLAPGDHVLPVFTGECK.[E]	1xCarbamidomethyl [C34]; 1xiTRAQ8plex [K35]; 1xiTRAQ8plex [N-Term]	3.47288e-14	7.49649e-05	1	1	4	TRINITY_DN20895_c0_g1_i2	TRINITY_DN20895_c0_g1_i2 [67-101]	0	4168.18	1.757	1.845	1.417	66.5	116.7	122.6	94.2		High	High	High	High	High	4.798e-05	9.98e-15	5.06
[K].IIGATNPSESAPGTIR.[G]	1xiTRAQ8plex [N-Term]	1.36894e-08	7.49649e-05	1	1	4	TRINITY_DN14323_c0_g1_i1	TRINITY_DN14323_c0_g1_i1 [87-102]	0	1888.04	0.608	0.623	0.468	148.2	90.1	92.4	69.3		High	High	High	High	High	4.798e-05	5.102e-09	4.57
[K].IIDLQSPINTLIGK.[Q]	1xiTRAQ8plex [K14]; 1xiTRAQ8plex [N-Term]	1.01313e-05	7.49649e-05	1	1	1	TRINITY_DN19055_c0_g1_i1	TRINITY_DN19055_c0_g1_i1 [329-342]	0	2133.31	0.705	0.7	0.566	134.6	95	94.2	76.3		High	High	High	High	High	4.798e-05	4.325e-06	2.7
[R].LIDILNPHNKPGR.[I]	1xiTRAQ8plex [K10]; 1xiTRAQ8plex [N-Term]	1.41611e-08	7.49649e-05	1	1	2	TRINITY_DN12137_c0_g1_i1	TRINITY_DN12137_c0_g1_i1 [363-375]	0	2095.26	0.791	0.88	0.543	124.5	98.4	109.6	67.6		High	High	High	High	High	4.798e-05	5.279e-09	4.28
[K].LIDGVPQTLQMLR.[S]	1xiTRAQ8plex [N-Term]	0.000481039	7.49649e-05	1	1	1	TRINITY_DN9661_c0_g1_i1	TRINITY_DN9661_c0_g1_i1 [20-32]	0	1788.04	1.165	1.206	1.173	88	102.6	106.2	103.2		High	High	High	High	High	4.798e-05	0.000223	1.68
[R].IKEEIEAVVQEILPK.[K]	2xiTRAQ8plex [K2; K15]; 1xiTRAQ8plex [N-Term]	9.37946e-05	7.49649e-05	1	1	1	TRINITY_DN15768_c0_g1_i1	TRINITY_DN15768_c0_g1_i1 [68-82]	1	2650.62								No Quan Values	High	High	High	High	High	4.798e-05	4.192e-05	2.15
[K].IKELAVSIEGK.[S]	2xiTRAQ8plex [K2; K11]; 1xiTRAQ8plex [N-Term]	0.000939451	7.49649e-05	1	1	2	TRINITY_DN20420_c0_g1_i1	TRINITY_DN20420_c0_g1_i1 [139-149]	1	2099.32	1.085	0.923	1.016	99.4	107.9	91.7	101		High	High	High	High	High	4.798e-05	0.0004422	2.72
[R].LKEIEEEAGALR.[E]	1xiTRAQ8plex [K2]; 1xiTRAQ8plex [N-Term]	0.000325854	7.49649e-05	1	1	2	TRINITY_DN18947_c0_g1_i3	TRINITY_DN18947_c0_g1_i3 [38-49]	1	1966.14	0.878	1.042	0.889	105	92.2	109.5	93.3		High	High	High	High	High	4.798e-05	0.0001492	2.16
[K].IKELVPGIK.[V]	2xiTRAQ8plex [K2; K9]; 1xiTRAQ8plex [N-Term]	6.68628e-05	7.49649e-05	1	1	3	TRINITY_DN12952_c0_g1_i1	TRINITY_DN12952_c0_g1_i1 [66-74]	1	1909.26	1.12	1.067	1.434	86.5	97	92.4	124.1		High	High	High	High	High	4.798e-05	2.963e-05	2.64
[R].LKEMEEEAAALR.[E]	1xiTRAQ8plex [K2]; 1xiTRAQ8plex [N-Term]	2.9808e-05	7.49649e-05	1	1	1	TRINITY_DN12511_c0_g1_i3	TRINITY_DN12511_c0_g1_i3 [46-57]	1	1998.11	0.768	0.776	0.672	124.4	95.6	96.5	83.5		High	High	High	High	High	4.798e-05	1.303e-05	2.61
[R].LKENIQVLDFELTK.[E]	2xiTRAQ8plex [K2; K14]; 1xiTRAQ8plex [N-Term]	7.57792e-06	7.49649e-05	1	1	2	TRINITY_DN16713_c0_g1_i1	TRINITY_DN16713_c0_g1_i1 [268-281]	1	2602.56	1.004	1.346	1.023	91.5	91.9	123.1	93.6		High	High	High	High	High	4.798e-05	3.22e-06	2.24
[R].LKENIQVLDFELTKEDMDLIK.[S]	3xiTRAQ8plex [K2; K14; K21]; 1xiTRAQ8plex [N-Term]	1.78169e-10	7.49649e-05	1	1	2	TRINITY_DN16713_c0_g1_i1	TRINITY_DN16713_c0_g1_i1 [268-288]	2	3751.16	1.215	1.224	1.05	89.1	108.3	109.1	93.5		High	High	High	High	High	4.798e-05	6.073e-11	3.67
[K].LKEVEAVCNPIITAVYQR.[S]	1xCarbamidomethyl [C8]; 2xiTRAQ8plex [K2; Y16]; 1xiTRAQ8plex [N-Term]	6.37061e-05	7.49649e-05	1	1	3	TRINITY_DN21498_c1_g1_i1	TRINITY_DN21498_c1_g1_i1 [629-646]	1	3015.74	0.984	0.864	1.068	102.1	100.5	88.3	109.1		High	High	High	High	High	4.798e-05	2.823e-05	3.06
[K].IKEVSHEWELINK.[Q]	2xiTRAQ8plex [K2; K13]; 1xiTRAQ8plex [N-Term]	1.871e-06	7.49649e-05	1	1	5	TRINITY_DN21135_c0_g1_i1	TRINITY_DN21135_c0_g1_i1 [257-269]	1	2537.49	1.128	0.996	1.207	92.4	104.2	92	111.5		High	High	High	High	High	4.798e-05	7.711e-07	2.91
[K].IKEVSHEWSLVNK.[Q]	2xiTRAQ8plex [K2; K13]; 1xiTRAQ8plex [N-Term]	6.45931e-06	7.49649e-05	1	1	5	TRINITY_DN19660_c0_g1_i2	TRINITY_DN19660_c0_g1_i2 [251-263]	1	2481.46	1.106	0.939	0.828	103.3	114.3	97	85.5		High	High	High	High	High	4.798e-05	2.734e-06	2.49
[K].IKFPLVFK.[K]	2xiTRAQ8plex [K2; K8]; 1xiTRAQ8plex [N-Term]	0.000184467	7.49649e-05	1	1	6	TRINITY_DN17625_c0_g1_i2	TRINITY_DN17625_c0_g1_i2 [161-168]	1	1904.25	1.236	1.167	1.109	88.6	109.6	103.5	98.3		High	High	High	High	High	4.798e-05	8.382e-05	4.33
[K].LKGTLMLASPDEIAEIQK.[I]	2xiTRAQ8plex [K2; K18]; 1xiTRAQ8plex [N-Term]	0.000780167	7.49649e-05	1	1	1	TRINITY_DN20516_c0_g2_i1	TRINITY_DN20516_c0_g2_i1 [451-468]	1	2869.68	1.142	1.045	0.972	96.2	109.8	100.5	93.5		High	High	High	High	High	4.798e-05	0.0003642	2.4
[K].LKHELHVEHELTR.[I]	1xiTRAQ8plex [K2]; 1xiTRAQ8plex [N-Term]	6.96108e-08	7.49649e-05	1	1	1	TRINITY_DN20880_c0_g1_i1	TRINITY_DN20880_c0_g1_i1 [495-507]	1	2249.3	1.083	1.042	0.901	99.4	107.6	103.5	89.5		High	High	High	High	High	4.798e-05	2.682e-08	3.35
[R].LKIDEDPSLDPPK.[I]	2xiTRAQ8plex [K2; K13]; 1xiTRAQ8plex [N-Term]	0.000611369	7.49649e-05	1	1	2	TRINITY_DN18749_c0_g1_i1	TRINITY_DN18749_c0_g1_i1 [92-104]	1	2379.39	0.859	0.882	0.977	107.6	92.4	94.9	105.1		High	High	High	High	High	4.798e-05	0.0002851	2.26
[R].IKLEDAGFDWK.[I]	2xiTRAQ8plex [K2; K11]; 1xiTRAQ8plex [N-Term]	4.44392e-07	7.49649e-05	1	1	2	TRINITY_DN18266_c2_g1_i1	TRINITY_DN18266_c2_g1_i1 [322-332]	1	2234.29	1.398	1.308	1.389	78.5	109.7	102.7	109.1		High	High	High	High	High	4.798e-05	1.777e-07	3.59
[R].LKIEDLASSLK.[F]	2xiTRAQ8plex [K2; K11]; 1xiTRAQ8plex [N-Term]	2.84001e-05	7.49649e-05	1	1	2	TRINITY_DN20045_c1_g1_i7	TRINITY_DN20045_c1_g1_i7 [162-172]	1	2129.33	1.203	1.115	1.141	89.7	107.9	100	102.4		High	High	High	High	High	4.798e-05	1.242e-05	2.32
[R].LKMDAELENAIGAK.[F]	2xiTRAQ8plex [K2; K14]; 1xiTRAQ8plex [N-Term]	1.1201e-06	7.49649e-05	1	1	3	TRINITY_DN16458_c0_g1_i1	TRINITY_DN16458_c0_g1_i1 [228-241]	1	2415.4	1.099	0.992	1.29	91.3	100.3	90.6	117.8		High	High	High	High	High	4.798e-05	4.563e-07	3.67
[K].IKNEIDPTLTFR.[R]	1xiTRAQ8plex [K2]; 1xiTRAQ8plex [N-Term]	0.000926142	7.49649e-05	1	1	2	TRINITY_DN14180_c0_g1_i1	TRINITY_DN14180_c0_g1_i1 [85-96]	1	2055.21	1.039	1.094	1.153	93.3	97	102.1	107.6		High	High	High	High	High	4.798e-05	0.0004343	2.48
[R].IKPAGEEHGHVVTK.[S]	2xiTRAQ8plex [K2; K14]; 1xiTRAQ8plex [N-Term]	2.0119e-06	7.49649e-05	1	1	4	TRINITY_DN17773_c0_g1_i1	TRINITY_DN17773_c0_g1_i1 [307-320]	0	2414.43	1.223	1.176	1.272	85.6	104.7	100.7	108.9		High	High	High	High	High	4.798e-05	8.326e-07	3.7
[R].LKPFNCNLLYHDR.[L]	1xCarbamidomethyl [C6]; 2xiTRAQ8plex [K2; Y10]; 1xiTRAQ8plex [N-Term]	1.59827e-08	7.49649e-05	1	1	7	TRINITY_DN16458_c0_g1_i1	TRINITY_DN16458_c0_g1_i1 [215-227]	0	2602.47	1.317	1.305	1.644	76	100.1	99.1	124.9		High	High	High	High	High	4.798e-05	5.982e-09	3.37
[K].LKPGDLVGVNK.[D]	2xiTRAQ8plex [K2; K11]; 1xiTRAQ8plex [N-Term]	0.000101337	7.49649e-05	1	1	2	TRINITY_DN16482_c0_g1_i1	TRINITY_DN16482_c0_g1_i1 [145-155]	0	2052.29	0.804	1.099	0.839	106.9	86	117.5	89.6		High	High	High	High	High	4.798e-05	4.53e-05	2.35
[K].LKPHAMTVFVMTCESAVQLR.[K]	1xCarbamidomethyl [C13]; 1xiTRAQ8plex [K2]; 1xiTRAQ8plex [N-Term]	2.87843e-06	7.49649e-05	1	1	4	TRINITY_DN16404_c0_g1_i1	TRINITY_DN16404_c0_g1_i1 [55-74]	0	2926.59	0.77	0.777	0.707	122.9	94.7	95.5	86.9		High	High	High	High	High	4.798e-05	1.201e-06	2.31
[K].LKPIEATPETFK.[E]	2xiTRAQ8plex [K2; K12]; 1xiTRAQ8plex [N-Term]	0.000676001	7.49649e-05	1	1	2	TRINITY_DN13588_c0_g1_i2	TRINITY_DN13588_c0_g1_i2 [16-27]	0	2286.38								No Quan Values	High	High	High	High	High	4.798e-05	0.0003147	2.19
[R].IKEDPALKPILEEIETGGPAAMMR.[Y]	2xiTRAQ8plex [K2; K8]; 1xiTRAQ8plex [N-Term]	6.07882e-08	7.49649e-05	1	1	1	TRINITY_DN19746_c0_g3_i1	TRINITY_DN19746_c0_g3_i1 [163-186]	1	3521.98	1.178	1.133	0.87	95.7	112.7	108.4	83.2		High	High	High	High	High	4.798e-05	2.34e-08	2.12
[R].IKDVVEDPRR.[L]	1xiTRAQ8plex [K2]; 1xiTRAQ8plex [N-Term]	0.000842021	7.49649e-05	3	3	2	TRINITY_DN15205_c0_g1_i2; TRINITY_DN21041_c0_g2_i1; TRINITY_DN21041_c0_g1_i1	TRINITY_DN15205_c0_g1_i2 [456-465]; TRINITY_DN21041_c0_g2_i1 [462-471]; TRINITY_DN21041_c0_g1_i1 [305-314]	2	1835.1	0.85	0.793	0.88	113.5	96.5	90	99.9	Shared	High	High	High	High	High	4.798e-05	0.0003945	2.1
[R].LKDSQNTFAMLTTFNEVDMTNLMK.[L]	2xiTRAQ8plex [K2; K24]; 1xiTRAQ8plex [N-Term]	1.131e-06	7.49649e-05	1	1	2	TRINITY_DN21041_c0_g2_i1	TRINITY_DN21041_c0_g2_i1 [263-286]	1	3704.95								No Quan Values	High	High	High	High	High	4.798e-05	4.612e-07	3.11
[R].LKDSQNTFALLTTFNEVDMTNLMK.[L]	2xiTRAQ8plex [K2; K24]; 1xiTRAQ8plex [N-Term]	0.000408542	7.49649e-05	2	2	1	TRINITY_DN15205_c0_g1_i2; TRINITY_DN21041_c0_g1_i1	TRINITY_DN15205_c0_g1_i2 [257-280]; TRINITY_DN21041_c0_g1_i1 [106-129]	1	3686.99								Shared	High	High	High	High	High	4.798e-05	0.0001886	2.67
[K].LHSILATLSEFEHAEK.[G]	1xiTRAQ8plex [K16]; 1xiTRAQ8plex [N-Term]	0.000102817	7.49649e-05	1	1	2	TRINITY_DN16408_c0_g1_i1	TRINITY_DN16408_c0_g1_i1 [162-177]	0	2433.36	1.926	1.202	1.646	69.3	133.4	83.3	114		High	High	High	High	High	4.798e-05	4.613e-05	1.9
[K].LHSILLPLSEFDHVEK.[G]	1xiTRAQ8plex [K16]; 1xiTRAQ8plex [N-Term]	3.04653e-07	7.49649e-05	1	1	2	TRINITY_DN18219_c0_g1_i2	TRINITY_DN18219_c0_g1_i2 [121-136]	0	2485.43	2.091	1.668	2.602	54.3	113.6	90.6	141.4		High	High	High	High	High	4.798e-05	1.212e-07	3.44
[K].IHSQGMK.[Y]	1xiTRAQ8plex [K7]; 1xiTRAQ8plex [N-Term]	0.000921747	7.49649e-05	1	1	1	TRINITY_DN20316_c0_g1_i1	TRINITY_DN20316_c0_g1_i1 [374-380]	0	1408.82	1.018	0.956	0.892	103.5	105.3	98.9	92.3		High	High	High	High	High	4.798e-05	0.0004333	2.66
[K].LHSWAGGLTEFADGR.[N]	1xiTRAQ8plex [N-Term]	2.21345e-07	7.49649e-05	1	1	1	TRINITY_DN15608_c0_g1_i1	TRINITY_DN15608_c0_g1_i1 [467-481]	0	1920.99								No Quan Values	High	High	High	High	High	4.798e-05	8.729e-08	3.77
[K].IHTFEEVAK.[H]	1xiTRAQ8plex [K9]; 1xiTRAQ8plex [N-Term]	8.79338e-07	7.49649e-05	1	1	4	TRINITY_DN12185_c0_g2_i1	TRINITY_DN12185_c0_g2_i1 [7-15]	0	1681.97	0.837	0.807	0.812	115.8	96.9	93.4	94		High	High	High	High	High	4.798e-05	3.571e-07	4.16
[R].IHTISGLQFALAR.[A]	1xiTRAQ8plex [N-Term]	9.53478e-08	7.49649e-05	1	1	7	TRINITY_DN18445_c0_g1_i1	TRINITY_DN18445_c0_g1_i1 [200-212]	0	1731.02	1.394	0.948	0.862	95.1	132.7	90.2	82		High	High	High	High	High	4.798e-05	3.71e-08	4.34
[R].LHVDHLAK.[Q]	1xiTRAQ8plex [K8]; 1xiTRAQ8plex [N-Term]	0.000660027	7.49649e-05	1	1	1	TRINITY_DN7486_c0_g1_i3	TRINITY_DN7486_c0_g1_i3 [7-14]	0	1540.94	1.169	1.176	1.039	91.2	106.7	107.3	94.8		High	High	High	High	High	4.798e-05	0.0003075	2.26
[R].IHVHVGDVK.[N]	1xiTRAQ8plex [K9]; 1xiTRAQ8plex [N-Term]	1.14343e-05	7.49649e-05	1	1	6	TRINITY_DN19758_c0_g2_i2	TRINITY_DN19758_c0_g2_i2 [172-180]	0	1611.98	1.129	1.073	1.217	90.5	102.2	97.1	110.2		High	High	High	High	High	4.798e-05	4.902e-06	2.68
[R].LHVIAAQDLIPIEK.[G]	1xiTRAQ8plex [K14]; 1xiTRAQ8plex [N-Term]	0.000608449	7.49649e-05	1	1	2	TRINITY_DN17798_c0_g2_i1	TRINITY_DN17798_c0_g2_i1 [232-245]	0	2168.33	1.136	0.885	0.9	102	115.9	90.3	91.8		High	High	High	High	High	4.798e-05	0.000283	1.87
[K].LHVIELGAQPGKPSFTK.[K]	2xiTRAQ8plex [K12; K17]; 1xiTRAQ8plex [N-Term]	0.000282007	7.49649e-05	1	1	1	TRINITY_DN3956_c0_g1_i1	TRINITY_DN3956_c0_g1_i1 [27-43]	0	2734.64	0.952	1.046	0.89	102.9	97.9	107.6	91.6		High	High	High	High	High	4.798e-05	0.0001291	1.58
[K].LHVIELGAQPGRPSFTK.[K]	1xiTRAQ8plex [K17]; 1xiTRAQ8plex [N-Term]	1.35281e-06	7.49649e-05	1	1	6	TRINITY_DN20462_c0_g3_i1	TRINITY_DN20462_c0_g3_i1 [82-98]	0	2458.44	1.08	0.978	0.967	99.4	107.3	97.2	96.1		High	High	High	High	High	4.798e-05	5.534e-07	3.87
[K].LKPPIVLQEFVNHGGVIFK.[TV]	2xiTRAQ8plex [K2; K19]; 1xiTRAQ8plex [N-Term]	3.57416e-07	7.49649e-05	1	2	1	TRINITY_DN18287_c0_g1_i1	TRINITY_DN18287_c0_g1_i1 [172-190]	0	3047.85	1.031	1.149	0.857	99.1	102.2	113.8	84.9		High	High	High	High	High	4.798e-05	1.425e-07	2.3
[K].LHVPDFTSQFISR.[D]	1xiTRAQ8plex [N-Term]	0.00021014	7.49649e-05	1	1	1	TRINITY_DN18317_c0_g1_i1	TRINITY_DN18317_c0_g1_i1 [289-301]	0	1851.01	0.842	0.862	0.728	116.6	98.2	100.4	84.8		High	High	High	High	High	4.798e-05	9.574e-05	2.45
[K].IHWAPGLPK.[T]	1xiTRAQ8plex [K9]; 1xiTRAQ8plex [N-Term]	0.000254858	7.49649e-05	1	1	3	TRINITY_DN19502_c0_g1_i5	TRINITY_DN19502_c0_g1_i5 [637-645]	0	1626.99	1.306	1.113	1.137	87.8	114.6	97.7	99.8		High	High	High	High	High	4.798e-05	0.0001163	3
[K].LHYADLSDASSLR.[R]	1xiTRAQ8plex [Y3]; 1xiTRAQ8plex [N-Term]	0.000330595	7.49649e-05	1	1	2	TRINITY_DN18960_c0_g1_i1	TRINITY_DN18960_c0_g1_i1 [79-91]	0	2056.13	0.946	0.967	0.901	104.9	99.2	101.4	94.4		High	High	High	High	High	4.798e-05	0.0001515	2.08
[K].IHYETTGPEIWK.[G]	2xiTRAQ8plex [Y3; K12]; 1xiTRAQ8plex [N-Term]	1.54502e-08	7.49649e-05	2	2	5	TRINITY_DN11579_c0_g1_i1; TRINITY_DN19820_c0_g1_i5	TRINITY_DN11579_c0_g1_i1 [158-169]; TRINITY_DN19820_c0_g1_i5 [156-167]	0	2386.35	1.134	1.209	1.196	88.1	100	106.5	105.4	Shared	High	High	High	High	High	4.798e-05	5.779e-09	3.9
[R].IHYTSAPK.[E]	2xiTRAQ8plex [Y3; K8]; 1xiTRAQ8plex [N-Term]	0.000620215	7.49649e-05	1	1	4	TRINITY_DN21324_c1_g2_i1	TRINITY_DN21324_c1_g2_i1 [171-178]	0	1829.1	1.151	1.238	1.048	90.1	103.8	111.6	94.5		High	High	High	High	High	4.798e-05	0.0002893	1.94
[R].LKAEEIAQAAQMR.[S]	1xiTRAQ8plex [K2]; 1xiTRAQ8plex [N-Term]	2.40647e-06	7.49649e-05	1	1	1	TRINITY_DN12399_c0_g1_i1	TRINITY_DN12399_c0_g1_i1 [294-306]	1	2067.18	1.051	1.025	0.839	102.2	107.4	104.7	85.7		High	High	High	High	High	4.798e-05	9.977e-07	3.15
[K].LKAPLGGLK.[K]	2xiTRAQ8plex [K2; K9]; 1xiTRAQ8plex [N-Term]	6.03614e-06	7.49649e-05	1	1	3	TRINITY_DN18242_c0_g1_i2	TRINITY_DN18242_c0_g1_i2 [211-219]	1	1809.21	1.164	1.172	1.069	90.8	105.7	106.4	97.1		High	High	High	High	High	4.798e-05	2.546e-06	3.56
[K].LKDCIAVHELLGTVLDDHEAALR.[W]	1xCarbamidomethyl [C4]; 1xiTRAQ8plex [K2]; 1xiTRAQ8plex [N-Term]	0.000611369	7.49649e-05	1	1	1	TRINITY_DN20156_c0_g4_i1	TRINITY_DN20156_c0_g4_i1 [813-835]	1	3196.76								No Quan Values	High	High	High	High	High	4.798e-05	0.0002851	1.36
[K].LKDDCNVSADEIIK.[Y]	1xCarbamidomethyl [C5]; 2xiTRAQ8plex [K2; K14]; 1xiTRAQ8plex [N-Term]	0.00101366	7.49649e-05	1	1	1	TRINITY_DN17589_c0_g1_i1	TRINITY_DN17589_c0_g1_i1 [485-498]	1	2532.41	1.197	1.139	1.318	85.9	102.9	97.9	113.3		High	High	High	High	High	4.798e-05	0.0004769	2.56
[R].LKDGEEENVDTLGLTTQK.[L]	2xiTRAQ8plex [K2; K18]; 1xiTRAQ8plex [N-Term]	1.85452e-09	7.49649e-05	1	1	2	TRINITY_DN18858_c0_g1_i1	TRINITY_DN18858_c0_g1_i1 [487-504]	1	2902.61	0.883	0.854	0.761	114.3	101	97.7	87		High	High	High	High	High	4.798e-05	6.648e-10	2.86
[R].IKDHLTVDCNDAGAEYVEAR.[A]	1xCarbamidomethyl [C9]; 2xiTRAQ8plex [K2; Y16]; 1xiTRAQ8plex [N-Term]	1.42298e-08	7.49649e-05	1	1	1	TRINITY_DN21490_c0_g2_i3	TRINITY_DN21490_c0_g2_i3 [96-115]	1	3188.68								No Quan Values	High	High	High	High	High	4.798e-05	5.311e-09	3.11
[K].LKDLEGIIEEMQNK.[S]	2xiTRAQ8plex [K2; K14]; 1xiTRAQ8plex [N-Term]	0.000190806	7.49649e-05	1	1	2	TRINITY_DN20595_c0_g1_i1	TRINITY_DN20595_c0_g1_i1 [244-257]	1	2572.48	0.95	0.889	0.836	108.9	103.4	96.7	91		High	High	High	High	High	4.798e-05	8.678e-05	2.36
[R].LHVQPAPVVASFSAR.[G]	1xiTRAQ8plex [N-Term]	0.000152068	7.49649e-05	1	1	1	TRINITY_DN19962_c0_g1_i1	TRINITY_DN19962_c0_g1_i1 [460-474]	0	1883.08								No Quan Values	High	High	High	High	High	4.798e-05	6.853e-05	2.1
[K].IKPVHIVDVPGHSR.[L]	1xiTRAQ8plex [K2]; 1xiTRAQ8plex [N-Term]	0.000186256	7.49649e-05	1	1	1	TRINITY_DN17115_c0_g1_i1	TRINITY_DN17115_c0_g1_i1 [109-122]	0	2162.3	0.779	0.793	0.801	118.6	92.4	94.1	94.9		High	High	High	High	High	4.798e-05	8.453e-05	2.95
[R].LKVPPPLNQFTK.[T]	2xiTRAQ8plex [K2; K12]; 1xiTRAQ8plex [N-Term]	0.000378286	7.49649e-05	2	2	9	TRINITY_DN15436_c0_g2_i1; TRINITY_DN15436_c0_g1_i1	TRINITY_DN15436_c0_g2_i1 [73-84]; TRINITY_DN15436_c0_g1_i1 [67-78]	1	2294.44	0.85	0.804	0.71	118.9	101.1	95.6	84.4	Shared	High	High	High	High	High	4.798e-05	0.000174	1.73
[K].IIAAGDSHNAPFK.[K]	1xiTRAQ8plex [K13]; 1xiTRAQ8plex [N-Term]	9.46754e-06	7.49649e-05	1	1	1	TRINITY_DN15492_c0_g4_i2	TRINITY_DN15492_c0_g4_i2 [800-812]	0	1949.11	0.967	1.054	1.02	99	95.7	104.4	101		High	High	High	High	High	4.798e-05	4.042e-06	3.09
[K].LLCAHCEGR.[L]	2xCarbamidomethyl [C3; C6]; 1xiTRAQ8plex [N-Term]	3.08349e-05	7.49649e-05	1	2	2	TRINITY_DN20225_c0_g3_i3	TRINITY_DN20225_c0_g3_i3 [321-329]	0	1419.71	0.723	0.895	0.839	115.7	83.7	103.5	97.1		High	High	High	High	High	4.798e-05	1.346e-05	2.54
[R].LLCASLSPQVFQEVK.[R]	1xCarbamidomethyl [C3]; 1xiTRAQ8plex [K15]; 1xiTRAQ8plex [N-Term]	1.10001e-05	7.49649e-05	1	1	2	TRINITY_DN19447_c0_g2_i1	TRINITY_DN19447_c0_g2_i1 [11-25]	0	2327.33	1.165	1.015	1.287	89.5	104.3	90.9	115.3		High	High	High	High	High	4.798e-05	4.708e-06	3.22
[R].LICESPALLDPASSR.[H]	1xCarbamidomethyl [C3]; 1xiTRAQ8plex [N-Term]	2.20822e-05	7.49649e-05	1	1	2	TRINITY_DN16695_c0_g1_i1	TRINITY_DN16695_c0_g1_i1 [543-557]	0	1933.04	0.913	0.848	0.785	112.8	103	95.6	88.5		High	High	High	High	High	4.798e-05	9.575e-06	3.99
[R].LICLENTHANTGGR.[C]	1xCarbamidomethyl [C3]; 1xiTRAQ8plex [N-Term]	8.85519e-09	7.49649e-05	1	1	1	TRINITY_DN21475_c0_g1_i11	TRINITY_DN21475_c0_g1_i11 [83-96]	0	1859.97	0.771	0.785	0.848	117.5	90.6	92.3	99.6		High	High	High	High	High	4.798e-05	3.277e-09	3
[K].IICLSGPPGVGK.[T]	1xCarbamidomethyl [C3]; 1xiTRAQ8plex [K12]; 1xiTRAQ8plex [N-Term]	3.08349e-05	7.49649e-05	1	1	2	TRINITY_DN9378_c0_g1_i1	TRINITY_DN9378_c0_g1_i1 [82-93]	0	1806.08	1.026	1.085	1.081	95.4	97.9	103.5	103.1		High	High	High	High	High	4.798e-05	1.346e-05	2.4
[R].IICMDDEIPSNDLLIER.[S]	1xCarbamidomethyl [C3]; 1xiTRAQ8plex [N-Term]	0.000632205	7.49649e-05	1	1	1	TRINITY_DN19485_c0_g1_i2	TRINITY_DN19485_c0_g1_i2 [204-220]	0	2350.19	0.786	1.178	0.417	118.3	93	139.4	49.3		High	High	High	High	High	4.798e-05	0.0002938	1.53
[R].ILCPDGFIGSVIGK.[S]	1xCarbamidomethyl [C3]; 1xiTRAQ8plex [K14]; 1xiTRAQ8plex [N-Term]	0.000277959	7.49649e-05	1	1	2	TRINITY_DN18089_c0_g1_i1	TRINITY_DN18089_c0_g1_i1 [41-54]	0	2084.2	1.081	1.286	0.806	95.9	103.6	123.3	77.3		High	High	High	High	High	4.798e-05	0.0001269	3.06
[K].LICTIGPATCGFEQLEALAVGGMNVAR.[I]	2xCarbamidomethyl [C3; C10]; 1xiTRAQ8plex [N-Term]	1.14141e-10	7.49649e-05	1	1	1	TRINITY_DN17210_c0_g2_i1	TRINITY_DN17210_c0_g2_i1 [104-130]	0	3152.62								No Quan Values	High	High	High	Not Found	High	4.798e-05	3.857e-11	4.54
[R].IICTNLWSAELSK.[L]	1xCarbamidomethyl [C3]; 1xiTRAQ8plex [K13]; 1xiTRAQ8plex [N-Term]	0.000138064	7.49649e-05	1	1	2	TRINITY_DN18060_c0_g2_i4	TRINITY_DN18060_c0_g2_i4 [204-216]	0	2143.2	0.827	0.842	0.916	111.6	92.2	94	102.2		High	High	High	High	High	4.798e-05	6.228e-05	2.13
[K].LLDACINPK.[E]	1xCarbamidomethyl [C5]; 1xiTRAQ8plex [K9]; 1xiTRAQ8plex [N-Term]	2.70586e-05	7.49649e-05	1	1	2	TRINITY_DN20728_c0_g1_i5	TRINITY_DN20728_c0_g1_i5 [334-342]	0	1651.97	1.12	1.129	1.001	94.1	105.4	106.2	94.2		High	High	High	High	High	4.798e-05	1.18e-05	2.5
[K].LLDAIEGHVR.[G]	1xiTRAQ8plex [N-Term]	3.14375e-05	7.49649e-05	1	1	3	TRINITY_DN19662_c0_g1_i1	TRINITY_DN19662_c0_g1_i1 [150-159]	0	1426.83	1.231	1.074	0.919	94.7	116.6	101.7	87		High	High	High	High	High	4.798e-05	1.376e-05	2.84
[K].LIAVVFPSFGER.[Y]	1xiTRAQ8plex [N-Term]	7.58208e-05	7.49649e-05	1	1	1	TRINITY_DN21136_c0_g1_i2	TRINITY_DN21136_c0_g1_i2 [13-24]	0	1638.95								No Quan Values	Not Found	Not Found	Not Found	Not Found	High	4.798e-05	3.375e-05	1.75
[K].LIDAQHEGVILPSASAAPPDMEMR.[V]	1xiTRAQ8plex [N-Term]	2.85925e-11	7.49649e-05	1	1	3	TRINITY_DN19610_c0_g2_i1	TRINITY_DN19610_c0_g2_i1 [398-421]	0	2852.46	1.21	1.204	1.29	85	102.9	102.3	109.7		High	High	High	High	High	4.798e-05	9.412e-12	4
[R].IIDAVATR.[L]	1xiTRAQ8plex [N-Term]	0.00020712	7.49649e-05	2	2	3	TRINITY_DN18675_c0_g1_i2; TRINITY_DN18675_c0_g2_i1	TRINITY_DN18675_c0_g1_i2 [337-344]; TRINITY_DN18675_c0_g2_i1 [332-339]	0	1162.71	0.812	0.882	0.642	119.9	97.3	105.7	77	Shared	High	High	High	High	High	4.798e-05	9.416e-05	2.52
[K].LIDDPQTVVNNR.[N]	1xiTRAQ8plex [N-Term]	0.000122948	7.49649e-05	1	1	2	TRINITY_DN18898_c0_g1_i2	TRINITY_DN18898_c0_g1_i2 [134-145]	0	1687.93	0.84	0.892	0.884	110.6	92.9	98.7	97.8		High	High	High	High	High	4.798e-05	5.523e-05	2.8
[K].ILDEAMAGDNVGLLLR.[G]	1xiTRAQ8plex [N-Term]	5.43112e-09	7.49649e-05	1	1	2	TRINITY_DN20530_c1_g1_i3	TRINITY_DN20530_c1_g1_i3 [316-331]	0	2004.11	0.798	0.935	0.965	108.2	86.3	101.1	104.4		High	High	High	High	High	4.798e-05	1.987e-09	3.14
[R].LIDEFLAK.[S]	1xiTRAQ8plex [K8]; 1xiTRAQ8plex [N-Term]	0.000367522	7.49649e-05	1	1	3	TRINITY_DN11844_c0_g1_i3	TRINITY_DN11844_c0_g1_i3 [60-67]	0	1556.95	0.995	0.873	0.712	111.7	111.1	97.6	79.6		High	High	High	High	High	4.798e-05	0.0001687	2.28
[K].LLDELGIPAEDVPVDK.[F]	1xiTRAQ8plex [K16]; 1xiTRAQ8plex [N-Term]	6.80373e-07	7.49649e-05	1	1	3	TRINITY_DN19642_c0_g2_i1	TRINITY_DN19642_c0_g2_i1 [114-129]	0	2331.33	0.716	0.821	0.556	129.3	92.6	106.2	71.9		High	High	High	High	High	4.798e-05	2.745e-07	2.82
[K].LLDELGIPAEDVPVDQFTPLGR.[M]	1xiTRAQ8plex [N-Term]	5.02209e-06	7.49649e-05	1	1	3	TRINITY_DN19642_c0_g1_i1	TRINITY_DN19642_c0_g1_i1 [110-131]	0	2698.46								No Quan Values	High	High	High	High	High	4.798e-05	2.114e-06	1.92
[K].LLDELVK.[I]	1xiTRAQ8plex [K7]; 1xiTRAQ8plex [N-Term]	0.000529495	7.49649e-05	1	1	6	TRINITY_DN19968_c0_g1_i1	TRINITY_DN19968_c0_g1_i1 [88-94]	0	1437.91	1.022	0.963	0.739	107.4	109.8	103.4	79.4		High	High	High	High	High	4.798e-05	0.0002459	2.64
[K].IIDGFSPGATK.[L]	1xiTRAQ8plex [K11]; 1xiTRAQ8plex [N-Term]	0.000476442	7.49649e-05	1	1	2	TRINITY_DN17963_c0_g1_i1	TRINITY_DN17963_c0_g1_i1 [315-325]	0	1714	0.644	0.789	0.736	126.2	81.3	99.5	92.9		High	High	High	High	High	4.798e-05	0.00022	1.99
[K].IIDGFTQATFIK.[E]	1xiTRAQ8plex [K12]; 1xiTRAQ8plex [N-Term]	0.000175773	7.49649e-05	1	1	2	TRINITY_DN18788_c0_g1_i2	TRINITY_DN18788_c0_g1_i2 [164-175]	0	1962.15	1.061	0.869	0.732	109.2	115.9	94.9	80		High	High	High	High	High	4.798e-05	7.95e-05	2.3
[K].LLDGGAHIYFCGLK.[G]	1xCarbamidomethyl [C11]; 2xiTRAQ8plex [Y9; K14]; 1xiTRAQ8plex [N-Term]	6.41123e-08	7.49649e-05	1	1	1	TRINITY_DN17946_c1_g1_i1	TRINITY_DN17946_c1_g1_i1 [280-293]	0	2476.41	1.285	1.184	1.071	88.1	113.2	104.3	94.4		High	High	High	High	High	4.798e-05	2.473e-08	2.72
[K].LIDGVPETLDMLR.[T]	1xiTRAQ8plex [N-Term]	0.000313539	7.49649e-05	1	1	1	TRINITY_DN10947_c0_g1_i3	TRINITY_DN10947_c0_g1_i3 [103-115]	0	1775.99								No Quan Values	High	High	High	High	High	4.798e-05	0.0001439	2.13
[K].LIDAQHEGVILPSASAAPPDMEMR.[V]	1xOxidation [M]; 1xiTRAQ8plex [N-Term]	8.08377e-12	7.49649e-05	1	1	5	TRINITY_DN19610_c0_g2_i1	TRINITY_DN19610_c0_g2_i1 [398-421]	0	2868.45	0.665	0.693	0.58	136.2	90.5	94.3	78.9		High	High	High	High	High	4.798e-05	2.597e-12	6.42
[K].LIHDDKGNTTISNDGATIMK.[L]	2xiTRAQ8plex [K6; K20]; 1xiTRAQ8plex [N-Term]	1.20383e-10	7.49649e-05	1	1	2	TRINITY_DN20420_c0_g1_i1	TRINITY_DN20420_c0_g1_i1 [51-70]	1	3056.68	1.212	1.282	1.089	87.3	105.8	111.9	95		High	High	High	High	High	4.798e-05	4.077e-11	5.28
[K].LLAVDIPMATGPDQR.[I]	1xiTRAQ8plex [N-Term]	3.03583e-06	7.49649e-05	1	1	4	TRINITY_DN16364_c0_g1_i1	TRINITY_DN16364_c0_g1_i1 [284-298]	0	1901.05	1.439	1.01	1.417	82.2	118.3	83.1	116.5		High	High	High	High	High	4.798e-05	1.267e-06	3.11
[R].ILATHVPHSALPTSIK.[D]	1xiTRAQ8plex [K16]; 1xiTRAQ8plex [N-Term]	2.63827e-06	7.49649e-05	1	1	2	TRINITY_DN18422_c0_g1_i2	TRINITY_DN18422_c0_g1_i2 [123-138]	0	2293.39	1.106	0.99	0.768	103.5	114.5	102.5	79.5		High	High	High	High	High	4.798e-05	1.096e-06	4.2
[R].LIAAQDSLVEAAK.[E]	1xiTRAQ8plex [K13]; 1xiTRAQ8plex [N-Term]	3.76961e-07	7.49649e-05	1	1	2	TRINITY_DN16020_c0_g1_i2	TRINITY_DN16020_c0_g1_i2 [134-146]	0	1937.15	0.898	0.936	1.071	102.4	92	95.8	109.7		High	High	High	High	High	4.798e-05	1.503e-07	4.13
[R].LLADDLFFAK.[V]	1xiTRAQ8plex [K10]; 1xiTRAQ8plex [N-Term]	2.34268e-08	7.49649e-05	1	1	3	TRINITY_DN10749_c0_g1_i1	TRINITY_DN10749_c0_g1_i1 [59-68]	0	1761.04	1.071	1.212	1.375	85.9	92	104.1	118.1		High	High	High	High	High	4.798e-05	8.834e-09	3.46
[R].LIADGEASHNK.[W]	1xiTRAQ8plex [K11]; 1xiTRAQ8plex [N-Term]	3.44294e-06	7.49649e-05	1	1	2	TRINITY_DN16650_c0_g2_i1	TRINITY_DN16650_c0_g2_i1 [64-74]	0	1762.99	0.855	0.948	1.03	104.4	89.2	99	107.5		High	High	High	High	High	4.798e-05	1.436e-06	3.31
[R].LLADLADAIDQEDVAK.[F]	1xiTRAQ8plex [K16]; 1xiTRAQ8plex [N-Term]	3.38884e-07	7.49649e-05	1	1	1	TRINITY_DN12572_c0_g2_i1	TRINITY_DN12572_c0_g2_i1 [236-251]	0	2308.29	1.004	0.998	0.742	106.9	107.3	106.6	79.3		High	High	High	High	High	4.798e-05	1.349e-07	3.07
[K].LLADQSFVSSILASLPGVDPNDPSVK.[D]	1xiTRAQ8plex [K26]; 1xiTRAQ8plex [N-Term]	1.60734e-11	7.49649e-05	1	1	1	TRINITY_DN19315_c0_g1_i2	TRINITY_DN19315_c0_g1_i2 [353-378]	0	3277.81	1.117	1.236	0.925	93.5	104.4	115.6	86.5		High	High	High	High	High	4.798e-05	5.228e-12	6.31
[K].ILAEEGSGDDTTGVGELCIK.[S]	1xCarbamidomethyl [C18]; 1xiTRAQ8plex [K20]; 1xiTRAQ8plex [N-Term]	8.30781e-06	7.49649e-05	1	1	2	TRINITY_DN20897_c1_g1_i2	TRINITY_DN20897_c1_g1_i2 [412-431]	0	2672.39	0.819	0.733	0.786	119.8	98.2	87.9	94.1		High	High	High	High	High	4.798e-05	3.534e-06	2.75
[R].IIAETGAGQHGVATATVCAR.[F]	1xCarbamidomethyl [C18]; 1xiTRAQ8plex [N-Term]	4.33541e-11	7.49649e-05	1	1	2	TRINITY_DN20096_c0_g1_i8	TRINITY_DN20096_c0_g1_i8 [128-147]	0	2287.21	0.77	0.792	0.784	119.5	92	94.7	93.7		High	High	High	High	High	4.798e-05	1.435e-11	4.61
[K].LLAFLEK.[I]	1xiTRAQ8plex [K7]; 1xiTRAQ8plex [N-Term]	0.000994585	7.49649e-05	1	1	4	TRINITY_DN20316_c0_g1_i1	TRINITY_DN20316_c0_g1_i1 [367-373]	0	1441.92	1.185	1.17	1.064	90.5	107.3	105.9	96.3		High	High	High	High	High	4.798e-05	0.000467	3.13
[K].LLAFLVEAEMNK.[R]	1xiTRAQ8plex [K12]; 1xiTRAQ8plex [N-Term]	7.99628e-05	7.49649e-05	1	1	2	TRINITY_DN20973_c0_g1_i4	TRINITY_DN20973_c0_g1_i4 [398-409]	0	1986.16	1.424	1.442	1.508	74.4	106	107.3	112.2		High	High	High	High	High	4.798e-05	3.562e-05	2.63
[K].LLAFLVEAEMNKR.[L]	1xiTRAQ8plex [K12]; 1xiTRAQ8plex [N-Term]	2.87313e-11	7.49649e-05	1	1	1	TRINITY_DN20973_c0_g1_i4	TRINITY_DN20973_c0_g1_i4 [398-410]	1	2142.26	1.602	1.209	1.047	82.4	131.9	99.5	86.2		High	High	High	High	High	4.798e-05	9.443e-12	4.53
[K].IIAGADSFGCTLK.[D]	1xCarbamidomethyl [C10]; 1xiTRAQ8plex [K13]; 1xiTRAQ8plex [N-Term]	7.63161e-08	7.49649e-05	1	1	3	TRINITY_DN19337_c0_g1_i1	TRINITY_DN19337_c0_g1_i1 [12-24]	0	1961.1	1.658	1.529	1.993	64.7	107.3	98.9	129		High	High	High	High	High	4.798e-05	2.945e-08	4.77
[K].IIAVCADDPEYR.[H]	1xCarbamidomethyl [C5]; 1xiTRAQ8plex [Y11]; 1xiTRAQ8plex [N-Term]	9.15217e-06	7.49649e-05	1	2	3	TRINITY_DN19768_c3_g1_i6	TRINITY_DN19768_c3_g1_i6 [123-134]	0	2030.08	0.901	1.03	0.912	104.1	93.8	107.2	94.9		High	High	High	High	High	4.798e-05	3.896e-06	2.85
[R].LIAGCIPFK.[Y]	1xCarbamidomethyl [C5]; 1xiTRAQ8plex [K9]; 1xiTRAQ8plex [N-Term]	0.000161921	7.49649e-05	1	1	2	TRINITY_DN14822_c0_g1_i1	TRINITY_DN14822_c0_g1_i1 [21-29]	0	1626.99	1.09	0.956	0.999	98.9	107.8	94.5	98.8		High	High	High	High	High	4.798e-05	7.32e-05	2.6
[K].IIAHGINCFVNR.[Q]	1xCarbamidomethyl [C8]; 1xiTRAQ8plex [N-Term]	3.52728e-06	7.49649e-05	1	1	3	TRINITY_DN18863_c0_g1_i1	TRINITY_DN18863_c0_g1_i1 [277-288]	0	1717.95	0.924	0.905	0.896	107.4	99.2	97.2	96.2		High	High	High	High	High	4.798e-05	1.477e-06	3.59
[K].ILAHSFDQSLGGR.[D]	1xiTRAQ8plex [N-Term]	5.55938e-06	7.49649e-05	1	1	4	TRINITY_DN21141_c0_g1_i2	TRINITY_DN21141_c0_g1_i2 [220-232]	0	1704.93	1.033	1.066	0.906	99.9	103.2	106.5	90.5		High	High	High	High	High	4.798e-05	2.343e-06	3.81
[R].LIALDMGALIAGAK.[Y]	1xiTRAQ8plex [K14]; 1xiTRAQ8plex [N-Term]	1.5471e-07	7.49649e-05	1	1	3	TRINITY_DN21467_c0_g1_i1	TRINITY_DN21467_c0_g1_i1 [206-219]	0	1965.2	1.146	1.159	0.664	100.8	115.5	116.8	66.9		High	High	High	High	High	4.798e-05	6.055e-08	3.42
[R].LIALDMGALIAGAK.[Y]	1xOxidation [M6]; 1xiTRAQ8plex [K14]; 1xiTRAQ8plex [N-Term]	1.82627e-06	7.49649e-05	1	1	2	TRINITY_DN21467_c0_g1_i1	TRINITY_DN21467_c0_g1_i1 [206-219]	0	1981.2	0.915	1.001	0.944	103.7	94.8	103.7	97.8		High	High	High	High	High	4.798e-05	7.525e-07	3.18
[K].LLALDPLNK.[N]	1xiTRAQ8plex [K9]; 1xiTRAQ8plex [N-Term]	0.000114352	7.49649e-05	1	1	2	TRINITY_DN16023_c0_g1_i2	TRINITY_DN16023_c0_g1_i2 [397-405]	0	1605.02	1.073	1.096	0.946	97.2	104.3	106.5	92		High	High	High	High	High	4.798e-05	5.133e-05	2.6
[K].LIAIENEADVAAAR.[L]	1xiTRAQ8plex [N-Term]	6.2184e-05	7.49649e-05	1	1	2	TRINITY_DN19754_c0_g1_i10	TRINITY_DN19754_c0_g1_i10 [334-347]	0	1759.99	0.796	0.797	0.67	122.6	97.5	97.7	82.2		High	High	High	High	High	4.798e-05	2.759e-05	2.94
[R].IIALVGGPCTEGPGTIVSK.[D]	1xCarbamidomethyl [C9]; 1xiTRAQ8plex [K19]; 1xiTRAQ8plex [N-Term]	1.10001e-05	7.49649e-05	1	1	1	TRINITY_DN18970_c1_g1_i2	TRINITY_DN18970_c1_g1_i2 [163-181]	0	2477.43	0.809	0.875	0.833	113.7	92	99.5	94.7		High	High	High	High	High	4.798e-05	4.696e-06	3.52
[K].LLAMEQLLMQHPEWQGK.[V]	1xiTRAQ8plex [K17]; 1xiTRAQ8plex [N-Term]	3.66171e-07	7.49649e-05	1	1	2	TRINITY_DN20789_c0_g2_i1	TRINITY_DN20789_c0_g2_i1 [360-376]	0	2660.45	1.314	1.144	0.809	93.7	123.2	107.2	75.9		High	High	High	High	High	4.798e-05	1.459e-07	2.9
[K].ILAMVVLDGWGEANPNK.[Y]	1xiTRAQ8plex [K17]; 1xiTRAQ8plex [N-Term]	0.000247591	7.49649e-05	1	1	2	TRINITY_DN12106_c0_g1_i2	TRINITY_DN12106_c0_g1_i2 [21-37]	0	2435.36								No Quan Values	High	High	High	High	High	4.798e-05	0.0001129	1.58
[K].LLANEAFK.[A]	1xiTRAQ8plex [K8]; 1xiTRAQ8plex [N-Term]	0.00047416	7.49649e-05	1	1	1	TRINITY_DN19003_c0_g2_i7	TRINITY_DN19003_c0_g2_i7 [19-26]	0	1513.92	1.034	1.031	0.905	100.7	104.2	103.8	91.2		High	High	High	High	High	4.798e-05	0.000219	2.02
[R].LLANHPYFGITLMTADR.[K]	1xiTRAQ8plex [Y7]; 1xiTRAQ8plex [N-Term]	0.000552847	7.49649e-05	1	1	1	TRINITY_DN19210_c0_g1_i5	TRINITY_DN19210_c0_g1_i5 [75-91]	0	2541.41	0.91	0.937	1.078	101.9	92.7	95.5	109.9		High	High	High	High	High	4.798e-05	0.0002564	2.09
[K].IIAGVLEK.[N]	1xiTRAQ8plex [K8]; 1xiTRAQ8plex [N-Term]	0.000733219	7.49649e-05	1	1	3	TRINITY_DN14344_c0_g1_i2	TRINITY_DN14344_c0_g1_i2 [203-210]	0	1450.95	1.027	1.132	0.853	99.7	102.4	112.8	85.1		High	High	High	High	High	4.798e-05	0.0003432	2.7
[R].LSTFWLPELR.[R]	1xiTRAQ8plex [N-Term]	0.0001792	7.49649e-05	1	2	1	TRINITY_DN19866_c0_g1_i1	TRINITY_DN19866_c0_g1_i1 [90-99]	0	1565.9	0.978	1.095	1.086	96.2	94.1	105.3	104.4		High	High	High	High	High	4.798e-05	8.115e-05	2.34
[R].LLHECGLPVEDVDFINADGK.[T]	1xCarbamidomethyl [C5]; 1xiTRAQ8plex [K20]; 1xiTRAQ8plex [N-Term]	2.77886e-07	7.49649e-05	1	1	1	TRINITY_DN18266_c2_g1_i1	TRINITY_DN18266_c2_g1_i1 [269-288]	0	2849.5	0.944	1.255	1.141	92.2	87	115.7	105.2		High	High	High	High	High	4.798e-05	1.104e-07	3.87
[R].LLHEVGLELER.[N]	1xiTRAQ8plex [N-Term]	0.000215272	7.49649e-05	1	1	1	TRINITY_DN16166_c0_g1_i1	TRINITY_DN16166_c0_g1_i1 [127-137]	0	1611.94	0.779	0.906	0.683	118.8	92.5	107.6	81.1		High	High	High	High	High	4.798e-05	9.802e-05	2.7
[R].LITLLEQINTQTTK.[Q]	1xiTRAQ8plex [K14]; 1xiTRAQ8plex [N-Term]	7.87708e-06	7.49649e-05	1	1	3	TRINITY_DN14095_c0_g1_i1	TRINITY_DN14095_c0_g1_i1 [98-111]	0	2224.34								No Quan Values	High	High	High	High	High	4.798e-05	3.341e-06	2.26
[R].IITLPETNTIADGLR.[A]	1xiTRAQ8plex [N-Term]	0.000705722	7.49649e-05	1	1	1	TRINITY_DN17950_c0_g1_i1	TRINITY_DN17950_c0_g1_i1 [230-244]	0	1931.11	0.794	0.771	0.549	128.5	102	99	70.5		High	High	High	High	High	4.798e-05	0.0003293	1.91
[R].LITISAMEIPESR.[Y]	1xiTRAQ8plex [N-Term]	0.000300237	7.49649e-05	1	1	1	TRINITY_DN19719_c0_g1_i1	TRINITY_DN19719_c0_g1_i1 [349-361]	0	1763.99	1.078	0.688	1.156	102	110	70.1	117.9		High	High	High	High	High	4.798e-05	0.0001378	1.99
[R].IITVCLEGLENILK.[V]	1xCarbamidomethyl [C5]; 1xiTRAQ8plex [K14]; 1xiTRAQ8plex [N-Term]	5.80689e-06	7.49649e-05	1	3	1	TRINITY_DN21264_c0_g3_i1	TRINITY_DN21264_c0_g3_i1 [428-441]	0	2223.32								No Quan Values	High	High	High	High	High	4.798e-05	2.455e-06	2.5
[K].IITVENTPDDPR.[Q]	1xiTRAQ8plex [N-Term]	0.000152068	7.49649e-05	1	1	3	TRINITY_DN18558_c0_g2_i2	TRINITY_DN18558_c0_g2_i2 [287-298]	0	1673.9	0.919	0.973	0.873	106.3	97.6	103.4	92.7		High	High	High	High	High	4.798e-05	6.881e-05	2.95
[K].LITVKPDTK.[V]	2xiTRAQ8plex [K5; K9]; 1xiTRAQ8plex [N-Term]	0.000293091	7.49649e-05	1	1	1	TRINITY_DN17952_c0_g2_i1	TRINITY_DN17952_c0_g2_i1 [139-147]	0	1927.24	1.471	1.208	1.117	83.4	122.7	100.7	93.2		High	High	High	High	High	4.798e-05	0.0001345	2.17
[R].LLVAATQAGSLIGK.[Q]	1xiTRAQ8plex [K14]; 1xiTRAQ8plex [N-Term]	7.32549e-06	7.49649e-05	1	1	3	TRINITY_DN15585_c0_g1_i1	TRINITY_DN15585_c0_g1_i1 [140-153]	0	1950.22	1.194	1.12	1.121	90.2	107.7	101	101.1		High	High	High	High	High	4.798e-05	3.106e-06	3.1
[R].LLVAEFVDPQEVK.[V]	1xiTRAQ8plex [K13]; 1xiTRAQ8plex [N-Term]	9.73417e-07	7.49649e-05	1	1	1	TRINITY_DN18410_c0_g1_i2	TRINITY_DN18410_c0_g1_i2 [659-671]	0	2095.23	0.941	0.814	0.681	116.4	109.5	94.8	79.3		High	High	High	High	High	4.798e-05	3.955e-07	3.19
[K].LIVAGASAYAR.[L]	1xiTRAQ8plex [Y9]; 1xiTRAQ8plex [N-Term]	0.000948428	7.49649e-05	1	1	1	TRINITY_DN18840_c0_g1_i1	TRINITY_DN18840_c0_g1_i1 [222-232]	0	1700.03								No Quan Values	High	High	High	High	High	4.798e-05	0.0004468	1.39
[K].ILVANTAMDTDK.[V]	1xiTRAQ8plex [K12]; 1xiTRAQ8plex [N-Term]	0.000140758	7.49649e-05	1	1	3	TRINITY_DN18863_c0_g1_i1	TRINITY_DN18863_c0_g1_i1 [232-243]	0	1900.07	1.109	1.238	1.31	85.9	95.3	106.4	112.5		High	High	High	High	High	4.798e-05	6.356e-05	3.5
[K].ILVANTAMDTDKVK.[I]	2xiTRAQ8plex [K12; K14]; 1xiTRAQ8plex [N-Term]	6.65402e-05	7.49649e-05	1	1	2	TRINITY_DN18863_c0_g1_i1	TRINITY_DN18863_c0_g1_i1 [232-245]	1	2431.44	0.915	0.791	0.7	117.4	107.5	92.9	82.1		High	High	High	High	High	4.798e-05	2.948e-05	2.15
[R].LLVANVGDSR.[VA]	1xiTRAQ8plex [N-Term]	0.000161921	7.49649e-05	2	3	2	TRINITY_DN18281_c0_g1_i8; TRINITY_DN18761_c0_g1_i4	TRINITY_DN18281_c0_g1_i8 [134-143]; TRINITY_DN18761_c0_g1_i4 [138-147]	0	1347.79	0.833	0.858	0.835	113.5	94.5	97.4	94.7	Shared	High	High	High	High	High	4.798e-05	7.337e-05	2.3
[R].ILVATDLVGR.[G]	1xiTRAQ8plex [N-Term]	0.0001138	7.49649e-05	1	3	1	TRINITY_DN20649_c0_g2_i3	TRINITY_DN20649_c0_g2_i3 [342-351]	0	1360.85	0.831	0.904	0.902	110	91.4	99.4	99.2		High	High	High	High	High	4.798e-05	5.096e-05	2.77
[K].LIVATGSSEIPK.[L]	1xiTRAQ8plex [K12]; 1xiTRAQ8plex [N-Term]	4.51483e-06	7.49649e-05	1	1	2	TRINITY_DN12060_c0_g1_i2	TRINITY_DN12060_c0_g1_i2 [93-104]	0	1823.11	1.362	1.225	1.131	84.8	115.5	103.8	95.9		High	High	High	High	High	4.798e-05	1.897e-06	3.45
[R].IIVCSDIASLEQHK.[L]	1xCarbamidomethyl [C4]; 1xiTRAQ8plex [K14]; 1xiTRAQ8plex [N-Term]	3.20519e-05	7.49649e-05	1	1	4	TRINITY_DN20479_c0_g1_i1	TRINITY_DN20479_c0_g1_i1 [474-487]	0	2221.25	1.171	1.039	1.083	93.2	109.1	96.8	100.9		High	High	High	High	High	4.798e-05	1.403e-05	2.82
[R].LIVDCIVQMIK.[S]	1xCarbamidomethyl [C5]; 1xiTRAQ8plex [K11]; 1xiTRAQ8plex [N-Term]	7.50911e-05	7.49649e-05	1	1	1	TRINITY_DN20010_c0_g2_i5	TRINITY_DN20010_c0_g2_i5 [1021-1031]	0	1940.15	1.244	1.165	0.872	93.4	116.3	108.9	81.4		High	High	High	High	High	4.798e-05	3.346e-05	3.28
[R].LIVDEAVNDDNSVVAMHPATMEK.[L]	1xiTRAQ8plex [K23]; 1xiTRAQ8plex [N-Term]	9.86337e-08	7.49649e-05	1	2	2	TRINITY_DN20922_c0_g1_i1	TRINITY_DN20922_c0_g1_i1 [31-53]	0	3106.6	0.891	0.882	0.806	111.8	99.6	98.6	90		High	High	High	High	High	4.798e-05	3.828e-08	3.99
[K].ILVDIAK.[S]	1xiTRAQ8plex [K7]; 1xiTRAQ8plex [N-Term]	0.00102819	7.49649e-05	1	1	6	TRINITY_DN20420_c0_g1_i1	TRINITY_DN20420_c0_g1_i1 [81-87]	0	1379.91	1.107	1.096	1.025	94.6	104.8	103.6	97		High	High	High	High	High	4.798e-05	0.0004838	2.43
[K].LIVEFENAK.[V]	1xiTRAQ8plex [K9]; 1xiTRAQ8plex [N-Term]	1.74842e-06	7.49649e-05	1	1	8	TRINITY_DN18751_c0_g1_i1	TRINITY_DN18751_c0_g1_i1 [252-260]	0	1670.99	0.983	0.969	0.728	108.7	106.8	105.4	79.1		High	High	High	High	High	4.798e-05	7.192e-07	2.85
[K].ILVFDEADHMLAESGFK.[D]	1xiTRAQ8plex [K17]; 1xiTRAQ8plex [N-Term]	1.03794e-05	7.49649e-05	2	2	2	TRINITY_DN18968_c0_g4_i1; TRINITY_DN18968_c0_g3_i2	TRINITY_DN18968_c0_g4_i1 [225-241]; TRINITY_DN18968_c0_g3_i2 [227-243]	0	2530.35	1.175	1.134	1.041	92	108	104.2	95.8	Shared	High	High	High	High	High	4.798e-05	4.43e-06	3.43
[K].ILVFDEADHMLAESGFKDDSVR.[I]	1xiTRAQ8plex [K17]; 1xiTRAQ8plex [N-Term]	1.04985e-11	7.49649e-05	2	2	3	TRINITY_DN18968_c0_g4_i1; TRINITY_DN18968_c0_g3_i2	TRINITY_DN18968_c0_g4_i1 [225-246]; TRINITY_DN18968_c0_g3_i2 [227-248]	1	3102.6	1.515	1.433	1.152	78.4	118.8	112.4	90.4	Shared	High	High	High	High	High	4.798e-05	3.389e-12	4.52
[R].ILVHSGFFTEEK.[L]	1xiTRAQ8plex [K12]; 1xiTRAQ8plex [N-Term]	0.000568978	7.49649e-05	1	1	1	TRINITY_DN21192_c1_g4_i1	TRINITY_DN21192_c1_g4_i1 [71-82]	0	2015.14	0.874	0.909	0.825	110.9	96.9	100.8	91.5		High	High	High	High	High	4.798e-05	0.0002648	2.13
[R].IIVLAGSPVK.[Y]	1xiTRAQ8plex [K10]; 1xiTRAQ8plex [N-Term]	3.49684e-05	7.49649e-05	1	1	1	TRINITY_DN19315_c0_g1_i2	TRINITY_DN19315_c0_g1_i2 [110-119]	0	1605.06	0.946	1.222	1.147	92.7	87.7	113.3	106.4		High	High	High	High	High	4.798e-05	1.535e-05	2.77
[K].LITLAMDR.[K]	1xiTRAQ8plex [N-Term]	0.000799	7.49649e-05	1	1	1	TRINITY_DN21029_c0_g1_i3	TRINITY_DN21029_c0_g1_i3 [467-474]	0	1236.73	0.885	0.866	0.854	110.9	98.2	96.1	94.7		High	High	High	High	High	4.798e-05	0.0003745	2.11
[K].IITGSFIGSMK.[E]	1xiTRAQ8plex [K11]; 1xiTRAQ8plex [N-Term]	0.000190806	7.49649e-05	1	1	2	TRINITY_DN15242_c0_g1_i1	TRINITY_DN15242_c0_g1_i1 [95-105]	0	1762.04	1.051	1.271	0.612	101.7	106.9	129.3	62.2		High	High	High	High	High	4.798e-05	8.648e-05	1.93
[R].IITETVADQVVGQYTQPGTGQGR.[S]	1xiTRAQ8plex [Y14]; 1xiTRAQ8plex [N-Term]	4.82504e-07	7.49649e-05	1	1	1	TRINITY_DN20361_c1_g1_i3	TRINITY_DN20361_c1_g1_i3 [99-121]	0	3026.64	0.942	0.701	0.63	122.2	115.1	85.6	77		High	High	High	High	High	4.798e-05	1.937e-07	3.33
[RK].ILTEFFGK.[DE]	1xiTRAQ8plex [K8]; 1xiTRAQ8plex [N-Term]	1.06336e-05	7.49649e-05	2	2	4	TRINITY_DN21141_c0_g2_i1; TRINITY_DN21141_c0_g1_i2	TRINITY_DN21141_c0_g2_i1 [350-357]; TRINITY_DN21141_c0_g1_i2 [350-357]	0	1562.94	1.168	1.313	1.083	87.6	102.4	115	94.9	Shared	High	High	High	High	High	4.798e-05	4.537e-06	3.15
[K].ILSESNILSAPVR.[K]	1xiTRAQ8plex [N-Term]	0.000165079	7.49649e-05	1	1	2	TRINITY_DN16913_c0_g1_i1	TRINITY_DN16913_c0_g1_i1 [48-60]	0	1703	0.973	0.852	1.092	102.1	99.3	87	111.5		High	High	High	High	High	4.798e-05	7.453e-05	2.71
[R].LISGASGIIFPIIK.[A]	1xiTRAQ8plex [K14]; 1xiTRAQ8plex [N-Term]	0.000257328	7.49649e-05	1	2	1	TRINITY_DN20678_c0_g1_i3	TRINITY_DN20678_c0_g1_i3 [498-511]	0	2037.29								No Quan Values	High	High	High	High	High	4.798e-05	0.0001175	1.82
[R].LISGAVAGAVSR.[T]	1xiTRAQ8plex [N-Term]	0.00013412	7.49649e-05	1	1	2	TRINITY_DN16854_c1_g1_i1	TRINITY_DN16854_c1_g1_i1 [120-131]	0	1404.85	0.769	0.894	0.688	119.4	91.8	106.7	82.1		High	High	High	High	High	4.798e-05	6.051e-05	2.55
[R].LLSGPESDDEILTVPSFPWIK.[L]	1xiTRAQ8plex [K21]; 1xiTRAQ8plex [N-Term]	0.000195467	7.49649e-05	1	1	3	TRINITY_DN14798_c0_g1_i1	TRINITY_DN14798_c0_g1_i1 [151-171]	0	2951.62								No Quan Values	High	High	High	High	High	4.798e-05	8.885e-05	2.15
[K].ILSHAFDCNLGGR.[D]	1xCarbamidomethyl [C8]; 1xiTRAQ8plex [N-Term]	0.0008831	7.49649e-05	1	1	1	TRINITY_DN18995_c0_g1_i6	TRINITY_DN18995_c0_g1_i6 [71-83]	0	1763.92	0.872	0.918	0.672	115.5	100.7	106.1	77.7		High	High	High	High	High	4.798e-05	0.0004153	2.64
[K].LLSHLGFSLPIDAK.[D]	1xiTRAQ8plex [K14]; 1xiTRAQ8plex [N-Term]	2.00922e-07	7.49649e-05	1	1	2	TRINITY_DN21402_c0_g2_i1	TRINITY_DN21402_c0_g2_i1 [339-352]	0	2119.27	1.106	1.002	0.996	97.5	107.8	97.7	97		High	High	High	High	High	4.798e-05	7.911e-08	2.81
[K].LLSLADLDPISFINK.[N]	1xiTRAQ8plex [K15]; 1xiTRAQ8plex [N-Term]	1.49213e-05	7.49649e-05	1	1	1	TRINITY_DN20507_c0_g4_i1	TRINITY_DN20507_c0_g4_i1 [160-174]	0	2267.35	1.534	1.436	1.619	71.6	109.8	102.7	115.9		High	High	High	High	High	4.798e-05	6.438e-06	3.64
[R].LISLDMGALIAGAK.[Y]	1xiTRAQ8plex [K14]; 1xiTRAQ8plex [N-Term]	7.50911e-05	7.49649e-05	1	1	1	TRINITY_DN20605_c0_g1_i2	TRINITY_DN20605_c0_g1_i2 [238-251]	0	1981.2	0.457	0.488	0.324	176.4	80.6	86	57.1		High	High	High	High	High	4.798e-05	3.34e-05	2.94
[K].LISLDMGSLLAGAK.[F]	1xiTRAQ8plex [K14]; 1xiTRAQ8plex [N-Term]	3.06536e-06	7.49649e-05	1	1	1	TRINITY_DN19063_c0_g1_i1	TRINITY_DN19063_c0_g1_i1 [318-331]	0	1997.19								No Quan Values	High	High	High	High	High	4.798e-05	1.275e-06	3.03
[K].LLSLHAVADR.[N]	1xiTRAQ8plex [N-Term]	0.000165878	7.49649e-05	1	1	2	TRINITY_DN18219_c0_g1_i2	TRINITY_DN18219_c0_g1_i2 [157-166]	0	1398.84								No Quan Values	High	High	High	High	High	4.798e-05	7.505e-05	2.68
[K].LISIVSDINEGSGDGK.[L]	1xiTRAQ8plex [K16]; 1xiTRAQ8plex [N-Term]	0.000362255	7.49649e-05	1	1	1	TRINITY_DN20811_c0_g5_i2	TRINITY_DN20811_c0_g5_i2 [253-268]	0	2212.23								No Quan Values	High	High	High	High	High	4.798e-05	0.000167	1.64
[R].LLVLEAADQLDR.[L]	1xiTRAQ8plex [N-Term]	0.000303143	7.49649e-05	1	1	3	TRINITY_DN21299_c1_g1_i2	TRINITY_DN21299_c1_g1_i2 [740-751]	0	1659.96	0.954	1.017	0.871	104.1	99.3	105.8	90.7		High	High	High	High	High	4.798e-05	0.0001387	2.03
[R].IISMEHLPSGTQWLHSR.[V]	1xiTRAQ8plex [N-Term]	1.02298e-05	7.49649e-05	1	1	1	TRINITY_DN21582_c0_g3_i1	TRINITY_DN21582_c0_g3_i1 [100-116]	0	2296.22								No Quan Values	High	High	High	High	High	4.798e-05	4.375e-06	3.31
[R].LLSNAGVK.[L]	1xiTRAQ8plex [K8]; 1xiTRAQ8plex [N-Term]	0.000374663	7.49649e-05	2	2	1	TRINITY_DN19363_c0_g2_i1; TRINITY_DN19363_c0_g3_i2	TRINITY_DN19363_c0_g2_i1 [130-137]; TRINITY_DN19363_c0_g3_i2 [131-138]	0	1409.89								Shared	High	High	High	High	High	4.798e-05	0.0001721	2.81
[K].ILSPVLQEIDKK.[N]	2xiTRAQ8plex [K11; K12]; 1xiTRAQ8plex [N-Term]	0.000454102	7.49649e-05	1	1	1	TRINITY_DN15854_c0_g1_i1	TRINITY_DN15854_c0_g1_i1 [435-446]	1	2295.44	1.039	1.076	1.328	90	93.6	96.9	119.5		High	High	High	High	High	4.798e-05	0.0002101	2.11
[K].ILSQDKEHFAK.[L]	2xiTRAQ8plex [K6; K11]; 1xiTRAQ8plex [N-Term]	0.000112706	7.49649e-05	1	1	2	TRINITY_DN18863_c0_g1_i1	TRINITY_DN18863_c0_g1_i1 [166-176]	1	2228.32	1.071	0.864	1.027	100.9	108.1	87.3	103.7		High	High	High	High	High	4.798e-05	5.07e-05	2.7
[R].ILSQTSLSGLQGPTISPVFCK.[R]	1xCarbamidomethyl [C20]; 1xiTRAQ8plex [K21]; 1xiTRAQ8plex [N-Term]	0.000913018	7.49649e-05	1	1	3	TRINITY_DN20061_c0_g1_i2	TRINITY_DN20061_c0_g1_i2 [315-335]	0	2841.6	1.584	1.422	1.253	76.1	120.5	108.2	95.3		High	High	High	High	High	4.798e-05	0.0004281	2.21
[R].IISSIEQK.[E]	1xiTRAQ8plex [K8]; 1xiTRAQ8plex [N-Term]	1.47063e-05	7.49649e-05	9	10	17	TRINITY_DN15001_c0_g1_i1; TRINITY_DN17608_c0_g2_i1; TRINITY_DN16817_c0_g2_i1; TRINITY_DN17814_c1_g1_i6; TRINITY_DN16817_c0_g1_i1; TRINITY_DN15198_c0_g1_i1; TRINITY_DN17608_c0_g1_i1; TRINITY_DN15677_c0_g2_i1; TRINITY_DN13155_c0_g1_i1	TRINITY_DN15001_c0_g1_i1 [65-72]; TRINITY_DN17608_c0_g2_i1 [63-70]; TRINITY_DN16817_c0_g2_i1 [68-75]; TRINITY_DN17814_c1_g1_i6 [68-75]; TRINITY_DN16817_c0_g1_i1 [68-75]; TRINITY_DN15198_c0_g1_i1 [65-72]; TRINITY_DN17608_c0_g1_i1 [55-62]; TRINITY_DN15677_c0_g2_i1 [68-75]; TRINITY_DN13155_c0_g1_i1 [65-72]	0	1525.94	0.897	0.98	0.768	109.8	98.4	107.5	84.2	Shared	High	High	High	High	High	4.798e-05	6.316e-06	2.58
[K].LLSSIPEFSSFGK.[L]	1xiTRAQ8plex [K13]; 1xiTRAQ8plex [N-Term]	1.61226e-05	7.49649e-05	1	1	3	TRINITY_DN21407_c0_g1_i6	TRINITY_DN21407_c0_g1_i6 [153-165]	0	2020.16	0.897	0.893	0.791	111.7	100.2	99.7	88.4		High	High	High	High	High	4.798e-05	6.941e-06	2.63
[K].LLSSISEFSSFGK.[L]	1xiTRAQ8plex [K13]; 1xiTRAQ8plex [N-Term]	3.59984e-05	7.49649e-05	1	1	1	TRINITY_DN20399_c0_g1_i4	TRINITY_DN20399_c0_g1_i4 [628-640]	0	2010.14	1.012	0.896	0.86	106.2	107.4	95.1	91.3		High	High	High	High	High	4.798e-05	1.575e-05	2.64
[K].LLSSTEPALR.[D]	1xiTRAQ8plex [N-Term]	0.000116022	7.49649e-05	1	1	4	TRINITY_DN17773_c0_g1_i1	TRINITY_DN17773_c0_g1_i1 [92-101]	0	1390.82	0.838	0.91	0.803	112.6	94.4	102.5	90.4		High	High	High	High	High	4.798e-05	5.202e-05	3.11
[R].LLSSTNQPSFLGPK.[E]	1xiTRAQ8plex [K14]; 1xiTRAQ8plex [N-Term]	5.27114e-06	7.49649e-05	1	1	1	TRINITY_DN21079_c1_g3_i1	TRINITY_DN21079_c1_g3_i1 [443-456]	0	2097.22	1.086	0.996	0.949	99.2	107.8	98.8	94.2		High	High	High	High	High	4.798e-05	2.224e-06	4.52
[R].LLSSTNQPSFLNPEDIIEAK.[K]	1xiTRAQ8plex [K20]; 1xiTRAQ8plex [N-Term]	9.02025e-06	7.49649e-05	1	1	2	TRINITY_DN19996_c0_g1_i1	TRINITY_DN19996_c0_g1_i1 [442-461]	0	2824.56								No Quan Values	High	High	High	High	High	4.798e-05	3.85e-06	2.46
[K].ILSSTPSVGQEK.[I]	1xiTRAQ8plex [K12]; 1xiTRAQ8plex [N-Term]	2.98812e-07	7.49649e-05	1	1	2	TRINITY_DN19759_c0_g1_i1	TRINITY_DN19759_c0_g1_i1 [242-253]	0	1854.08	0.955	0.966	1.042	101	96.4	97.5	105.2		High	High	High	High	High	4.798e-05	1.185e-07	2.54
[K].LISMVSDINESSGDGKVEDINPK.[L]	2xiTRAQ8plex [K16; K23]; 1xiTRAQ8plex [N-Term]	0.000921747	7.49649e-05	1	1	1	TRINITY_DN20811_c0_g2_i1	TRINITY_DN20811_c0_g2_i1 [269-291]	1	3359.81	0.862	0.783	0.885	113.3	97.7	88.7	100.3		High	High	High	High	High	4.798e-05	0.0004337	1.98
[K].LLSEPWTPESGLVTAALK.[I]	1xiTRAQ8plex [K18]; 1xiTRAQ8plex [N-Term]	0.00021841	7.49649e-05	1	1	3	TRINITY_DN19485_c0_g1_i2	TRINITY_DN19485_c0_g1_i2 [659-676]	0	2520.45	1.137	1.061	0.942	96.6	109.9	102.5	91		High	High	High	High	High	4.798e-05	9.949e-05	2.24
[K].IIVIHGFDSSK.[D]	1xiTRAQ8plex [K11]; 1xiTRAQ8plex [N-Term]	0.000239373	7.49649e-05	1	1	2	TRINITY_DN19759_c0_g1_i1	TRINITY_DN19759_c0_g1_i1 [73-83]	0	1824.08								No Quan Values	High	High	High	High	High	4.798e-05	0.0001093	2.76
[R].IIVISGPAHPDDR.[I]	1xiTRAQ8plex [N-Term]	0.000160365	7.49649e-05	1	1	3	TRINITY_DN15597_c0_g1_i1	TRINITY_DN15597_c0_g1_i1 [371-383]	0	1693.95	0.807	0.893	0.656	119.2	96.2	106.5	78.2		High	High	High	High	High	4.798e-05	7.249e-05	2.3
[K].IMANPDVAMAFQNPR.[V]	1xiTRAQ8plex [N-Term]	0.000164284	7.49649e-05	1	1	2	TRINITY_DN16324_c0_g2_i1	TRINITY_DN16324_c0_g2_i1 [398-412]	0	1979.01	0.968	0.912	1.022	102.5	99.2	93.5	104.8		High	High	High	High	High	4.798e-05	7.442e-05	3.26
[R].LMCSGESCTASER.[D]	2xCarbamidomethyl [C3; C8]; 1xiTRAQ8plex [N-Term]	0.000182694	7.49649e-05	1	1	2	TRINITY_DN14106_c0_g1_i2	TRINITY_DN14106_c0_g1_i2 [67-79]	0	1791.8	1.006	1.026	1.421	89.8	90.3	92.2	127.7		High	High	High	High	High	4.798e-05	8.267e-05	3.02
[K].IMDEESVAIPWQK.[G]	1xiTRAQ8plex [K13]; 1xiTRAQ8plex [N-Term]	0.000367522	7.49649e-05	1	1	1	TRINITY_DN20578_c1_g2_i1	TRINITY_DN20578_c1_g2_i1 [18-30]	0	2154.17	1.335	1.167	1.05	87.9	117.3	102.6	92.2		High	High	High	High	High	4.798e-05	0.0001691	2.26
[K].LMDHENAEVTK.[N]	1xiTRAQ8plex [K11]; 1xiTRAQ8plex [N-Term]	5.53689e-05	7.49649e-05	1	1	2	TRINITY_DN19850_c0_g1_i1	TRINITY_DN19850_c0_g1_i1 [420-430]	0	1895.02	0.843	1.067	1.035	101.4	85.5	108.2	104.9		High	High	High	High	High	4.798e-05	2.449e-05	2.61
[K].LMDIDSEHLGIPEAEYHAIVR.[M]	1xiTRAQ8plex [Y16]; 1xiTRAQ8plex [N-Term]	9.21714e-08	7.49649e-05	1	1	4	TRINITY_DN10417_c0_g1_i1	TRINITY_DN10417_c0_g1_i1 [118-138]	0	3016.6	0.689	0.676	0.512	139	95.8	94	71.2		High	High	High	High	High	4.798e-05	3.581e-08	3.77
[K].IMDLIEK.[A]	1xiTRAQ8plex [K7]; 1xiTRAQ8plex [N-Term]	0.000248788	7.49649e-05	1	1	1	TRINITY_DN18941_c0_g1_i1	TRINITY_DN18941_c0_g1_i1 [456-462]	0	1469.89	0.67	0.936	0.531	127.5	85.4	119.4	67.7		High	High	High	High	High	4.798e-05	0.0001134	2.01
[K].IMDLPQFQGDHK.[E]	1xiTRAQ8plex [K12]; 1xiTRAQ8plex [N-Term]	0.000282007	7.49649e-05	1	1	1	TRINITY_DN21259_c0_g2_i1	TRINITY_DN21259_c0_g2_i1 [78-89]	0	2037.1	0.899	0.925	1.101	101.9	91.6	94.2	112.2		High	High	High	High	High	4.798e-05	0.0001292	2.75
[K].LMDQIEWLPDSIGK.[L]	1xiTRAQ8plex [K14]; 1xiTRAQ8plex [N-Term]	5.04646e-06	7.49649e-05	1	1	1	TRINITY_DN18789_c0_g1_i1	TRINITY_DN18789_c0_g1_i1 [254-267]	0	2253.24								No Quan Values	High	High	High	High	High	4.798e-05	2.129e-06	2.94
[K].IMDTFSSSSSQK.[L]	1xiTRAQ8plex [K12]; 1xiTRAQ8plex [N-Term]	0.000602649	7.49649e-05	1	1	2	TRINITY_DN15360_c0_g1_i1	TRINITY_DN15360_c0_g1_i1 [156-167]	0	1926.01	0.842	0.921	0.895	109.3	92	100.7	97.9		High	High	High	High	High	4.798e-05	0.0002796	2.31
[K].IMEGDNIIGLK.[Q]	1xiTRAQ8plex [K11]; 1xiTRAQ8plex [N-Term]	4.44975e-06	7.49649e-05	1	1	3	TRINITY_DN19094_c0_g2_i1	TRINITY_DN19094_c0_g2_i1 [152-162]	0	1811.06	0.93	1.013	0.841	105.7	98.3	107.1	88.9		High	High	High	High	High	4.798e-05	1.868e-06	2.7
[R].LMEGNDTGPINIGNPGEFTMLELAENVK.[E]	1xiTRAQ8plex [K28]; 1xiTRAQ8plex [N-Term]	5.61076e-10	7.49649e-05	1	1	3	TRINITY_DN18558_c0_g2_i2	TRINITY_DN18558_c0_g2_i2 [251-278]	0	3611.85	1.839	2.043	1.256	65.2	119.8	133.1	81.9		High	High	High	High	High	4.798e-05	1.958e-10	4.04
[K].IMEIASLEK.[F]	1xiTRAQ8plex [K9]; 1xiTRAQ8plex [N-Term]	4.76171e-06	7.49649e-05	1	1	4	TRINITY_DN11755_c0_g1_i1	TRINITY_DN11755_c0_g1_i1 [30-38]	0	1641.97	0.946	0.981	0.835	106.3	100.6	104.3	88.8		High	High	High	High	High	4.798e-05	2.004e-06	3.08
[K].IMEIDEHIGCAMSGLTADAR.[T]	1xCarbamidomethyl [C10]; 1xiTRAQ8plex [N-Term]	2.04576e-08	7.49649e-05	1	1	1	TRINITY_DN15282_c0_g1_i1	TRINITY_DN15282_c0_g1_i1 [71-90]	0	2494.2	0.841	0.938	0.931	107.8	90.7	101.2	100.4		High	High	High	High	High	4.798e-05	7.684e-09	4.49
[K].IMEIDEHIGCAMSGLTADAR.[T]	1xCarbamidomethyl [C10]; 2xOxidation [M2; M12]; 1xiTRAQ8plex [N-Term]	0.000957488	7.49649e-05	1	1	1	TRINITY_DN15282_c0_g1_i1	TRINITY_DN15282_c0_g1_i1 [71-90]	0	2526.19	1.101	1.134	0.975	95	104.6	107.8	92.6		High	High	High	High	High	4.798e-05	0.0004496	2.36
[K].LMENIEETVGFGK.[G]	1xiTRAQ8plex [K13]; 1xiTRAQ8plex [N-Term]	3.27156e-08	7.49649e-05	1	1	6	TRINITY_DN20117_c0_g1_i2	TRINITY_DN20117_c0_g1_i2 [33-45]	0	2075.13	1.164	1.053	1.278	89	103.6	93.7	113.7		High	High	High	High	High	4.798e-05	1.245e-08	2.89
[K].LMENIEETVGFGK.[G]	1xOxidation [M2]; 1xiTRAQ8plex [K13]; 1xiTRAQ8plex [N-Term]	1.34143e-05	7.49649e-05	1	1	2	TRINITY_DN20117_c0_g1_i2	TRINITY_DN20117_c0_g1_i2 [33-45]	0	2091.13	1.052	1.027	1.119	95.3	100.3	97.9	106.6		High	High	High	High	High	4.798e-05	5.762e-06	2.99
[K].LMEVHGDYSTEDVGVK.[M]	2xiTRAQ8plex [Y8; K16]; 1xiTRAQ8plex [N-Term]	4.15617e-10	7.49649e-05	1	1	3	TRINITY_DN13669_c0_g1_i2	TRINITY_DN13669_c0_g1_i2 [224-239]	0	2691.44	1.167	1.168	1.023	91.8	107.1	107.2	93.9		High	High	High	High	High	4.798e-05	1.446e-10	4.13
[K].IMFAMTSIK.[G]	1xiTRAQ8plex [K9]; 1xiTRAQ8plex [N-Term]	0.00029028	7.49649e-05	2	2	3	TRINITY_DN11483_c0_g1_i1; TRINITY_DN11483_c0_g2_i1	TRINITY_DN11483_c0_g1_i1 [31-39]; TRINITY_DN11483_c0_g2_i1 [31-39]	0	1649.96	1.081	1.078	1.085	94.2	101.9	101.6	102.2	Shared	High	High	High	High	High	4.798e-05	0.0001331	2.86
[K].LMGASGEPGDR.[A]	1xiTRAQ8plex [N-Term]	0.000454102	7.49649e-05	1	1	3	TRINITY_DN17238_c1_g5_i1	TRINITY_DN17238_c1_g5_i1 [41-51]	0	1393.7	0.994	0.991	0.995	100.5	99.9	99.6	100		High	High	High	High	High	4.798e-05	0.0002103	2.8
[R].LMGEAAGIPIEPESQTR.[L]	1xiTRAQ8plex [N-Term]	1.76308e-07	7.49649e-05	1	1	2	TRINITY_DN20685_c0_g1_i12	TRINITY_DN20685_c0_g1_i12 [410-426]	0	2103.11	0.76	0.737	0.549	131.3	99.8	96.7	72.1		High	High	High	High	High	4.798e-05	6.941e-08	3.16
[K].LMGTDELSPELTILR.[D]	1xiTRAQ8plex [N-Term]	1.01896e-08	7.49649e-05	1	1	3	TRINITY_DN21402_c0_g2_i1	TRINITY_DN21402_c0_g2_i1 [641-655]	0	1992.1	0.923	1.078	1.117	97.2	89.7	104.7	108.5		High	High	High	High	High	4.798e-05	3.789e-09	3.49
[K].LMIESVPASPISPLPK.[S]	1xiTRAQ8plex [K16]; 1xiTRAQ8plex [N-Term]	9.24119e-06	7.49649e-05	1	1	6	TRINITY_DN19585_c0_g2_i3	TRINITY_DN19585_c0_g2_i3 [159-174]	0	2287.36	0.665	0.703	0.445	142.2	94.6	100	63.3		High	High	High	High	High	4.798e-05	3.94e-06	3.06
[K].LMLHDAGYLAQK.[R]	2xiTRAQ8plex [Y8; K12]; 1xiTRAQ8plex [N-Term]	5.14939e-05	7.49649e-05	1	1	2	TRINITY_DN19472_c0_g1_i2	TRINITY_DN19472_c0_g1_i2 [7-18]	0	2272.33	1.199	1.112	1.485	83.4	100	92.7	123.9		High	High	High	High	High	4.798e-05	2.272e-05	3.16
[K].LMAGAAGTVK.[K]	1xiTRAQ8plex [K10]; 1xiTRAQ8plex [N-Term]	2.89239e-06	7.49649e-05	1	1	1	TRINITY_DN17680_c0_g2_i3	TRINITY_DN17680_c0_g2_i3 [283-292]	0	1526.92	1.336	1.42	1.539	75.5	100.9	107.3	116.3		High	High	High	High	High	4.798e-05	1.205e-06	3.47
[R].IMAFTGGPTTEGQGTIVSK.[N]	1xiTRAQ8plex [K19]; 1xiTRAQ8plex [N-Term]	1.08941e-05	7.49649e-05	1	1	2	TRINITY_DN12976_c0_g1_i1	TRINITY_DN12976_c0_g1_i1 [285-303]	0	2503.37	0.884	0.828	0.776	114.7	101.4	95	89		High	High	High	High	High	4.798e-05	4.651e-06	2.78
[K].LMAEAAK.[A]	1xiTRAQ8plex [K7]; 1xiTRAQ8plex [N-Term]	0.00052444	7.49649e-05	1	1	2	TRINITY_DN14789_c0_g1_i1	TRINITY_DN14789_c0_g1_i1 [8-14]	0	1341.8	1.063	1.072	1.074	95	101	101.9	102		High	High	High	High	High	4.798e-05	0.0002427	2.82
[K].IMAALGFDDEK.[A]	1xiTRAQ8plex [K11]; 1xiTRAQ8plex [N-Term]	2.2623e-05	7.49649e-05	1	1	3	TRINITY_DN18964_c0_g1_i3	TRINITY_DN18964_c0_g1_i3 [205-215]	0	1817.99	0.622	0.798	0.487	137.6	85.6	109.8	67		High	High	High	High	High	4.798e-05	9.839e-06	2.42
[R].ILVNAWAIGR.[D]	1xiTRAQ8plex [N-Term]	2.48016e-05	7.49649e-05	2	2	3	TRINITY_DN20190_c0_g1_i1; TRINITY_DN17565_c0_g2_i1	TRINITY_DN20190_c0_g1_i1 [348-357]; TRINITY_DN17565_c0_g2_i1 [387-396]	0	1416.86	0.727	0.756	0.89	118.6	86.2	89.7	105.6	Shared	High	High	High	High	High	4.798e-05	1.078e-05	2.54
[K].ILVNSFDALEPEALR.[A]	1xiTRAQ8plex [N-Term]	3.59984e-05	7.49649e-05	1	1	2	TRINITY_DN19890_c0_g2_i1	TRINITY_DN19890_c0_g2_i1 [211-225]	0	1991.11	0.597	0.615	0.5	147.5	88	90.7	73.7		High	High	High	High	High	4.798e-05	1.576e-05	2.27
[K].LIVNVPSVDTSIQR.[V]	1xiTRAQ8plex [N-Term]	0.000169932	7.49649e-05	1	1	1	TRINITY_DN19573_c0_g1_i1	TRINITY_DN19573_c0_g1_i1 [125-138]	0	1845.07	0.666	0.836	0.649	126.9	84.6	106.1	82.4		High	High	High	High	High	4.798e-05	7.685e-05	2.53
[K].LLVPLVSTYR.[Y]	1xiTRAQ8plex [Y9]; 1xiTRAQ8plex [N-Term]	1.16998e-06	7.49649e-05	1	1	10	TRINITY_DN19632_c0_g1_i1	TRINITY_DN19632_c0_g1_i1 [28-37]	0	1769.11	1.039	0.946	0.829	104.9	109	99.3	86.9		High	High	High	High	High	4.798e-05	4.79e-07	3.78
[K].LLVPLVTSFR.[Y]	1xiTRAQ8plex [N-Term]	0.000660027	7.49649e-05	1	1	5	TRINITY_DN11460_c0_g1_i1	TRINITY_DN11460_c0_g1_i1 [148-157]	0	1448.91	0.585	0.564	0.342	160.6	93.9	90.6	55		High	High	High	High	High	4.798e-05	0.0003071	2.28
[R].IIVQCLNQMPSGMIK.[A]	1xCarbamidomethyl [C5]; 1xiTRAQ8plex [K15]; 1xiTRAQ8plex [N-Term]	2.50427e-05	7.49649e-05	1	1	2	TRINITY_DN17596_c0_g2_i1	TRINITY_DN17596_c0_g2_i1 [20-34]	0	2340.31	0.983	0.878	0.736	111.2	109.3	97.6	81.8		High	High	High	High	High	4.798e-05	1.088e-05	2.18
[K].LLVSEDLWPFGEHLR.[T]	1xiTRAQ8plex [N-Term]	0.000312032	7.49649e-05	1	1	1	TRINITY_DN21355_c0_g2_i1	TRINITY_DN21355_c0_g2_i1 [841-855]	0	2115.15								No Quan Values	High	High	High	High	High	4.798e-05	0.0001429	2.45
[K].LLVSEDLWSFGK.[C]	1xiTRAQ8plex [K12]; 1xiTRAQ8plex [N-Term]	0.000127178	7.49649e-05	1	1	3	TRINITY_DN21355_c0_g1_i1	TRINITY_DN21355_c0_g1_i1 [841-852]	0	2002.15	1.128	1.233	0.834	95.3	107.6	117.5	79.6		High	High	High	High	High	4.798e-05	5.71e-05	1.85
[K].LLVSEELWPFGER.[L]	1xiTRAQ8plex [N-Term]	6.42813e-06	7.49649e-05	1	1	3	TRINITY_DN17451_c0_g1_i1	TRINITY_DN17451_c0_g1_i1 [841-853]	0	1879.03								No Quan Values	High	High	High	High	High	4.798e-05	2.721e-06	3
[K].LLVSFGLTQPAAEAS.[-]	1xiTRAQ8plex [N-Term]	0.000223742	7.49649e-05	1	1	2	TRINITY_DN20201_c1_g1_i4	TRINITY_DN20201_c1_g1_i4 [235-249]	0	1808.01	0.622	0.833	0.603	130.8	81.4	109	78.9		High	High	High	High	High	4.798e-05	0.000102	2.6
[K].LIVSSSNEDDKVIVFER.[G]	1xiTRAQ8plex [K11]; 1xiTRAQ8plex [N-Term]	0.000279302	7.49649e-05	1	1	2	TRINITY_DN21501_c0_g2_i1	TRINITY_DN21501_c0_g2_i1 [498-514]	1	2558.43								No Quan Values	High	High	High	High	High	4.798e-05	0.000128	2.26
[R].ILVLLDDFALK.[S]	1xiTRAQ8plex [K11]; 1xiTRAQ8plex [N-Term]	1.38225e-08	7.49649e-05	1	1	2	TRINITY_DN18635_c1_g1_i1	TRINITY_DN18635_c1_g1_i1 [32-42]	0	1868.17	0.931	1.101	0.681	107.7	100.3	118.6	73.3		High	High	High	High	High	4.798e-05	5.16e-09	4.07
[R].ILVTGGAGFIGSHLVDK.[L]	1xiTRAQ8plex [K17]; 1xiTRAQ8plex [N-Term]	6.4736e-08	7.49649e-05	1	1	1	TRINITY_DN18558_c0_g3_i1	TRINITY_DN18558_c0_g3_i1 [14-30]	0	2292.35	1.358	1.319	1.02	85.2	115.6	112.3	86.9		High	High	High	High	High	4.798e-05	2.499e-08	4.02
[R].ILVTLLGVLK.[Q]	1xiTRAQ8plex [K10]; 1xiTRAQ8plex [N-Term]	2.29538e-05	7.49649e-05	1	1	3	TRINITY_DN21423_c0_g1_i6	TRINITY_DN21423_c0_g1_i6 [373-382]	0	1677.15	0.841	0.892	0.445	125.9	105.8	112.3	56		High	High	High	High	High	4.798e-05	9.974e-06	5.06
[R].IIVTSADVLHSWAVPSLGVK.[C]	1xiTRAQ8plex [K20]; 1xiTRAQ8plex [N-Term]	7.76763e-05	7.49649e-05	1	1	3	TRINITY_DN22366_c0_g1_i1	TRINITY_DN22366_c0_g1_i1 [102-121]	0	2700.59								No Quan Values	High	High	High	High	High	4.798e-05	3.463e-05	2.35
[K].IIVVGVFPEFSGEK.[F]	1xiTRAQ8plex [K14]; 1xiTRAQ8plex [N-Term]	3.03583e-06	7.49649e-05	1	1	4	TRINITY_DN20842_c0_g2_i1	TRINITY_DN20842_c0_g2_i1 [172-185]	0	2129.25								No Quan Values	High	High	High	High	High	4.798e-05	1.264e-06	2.44
[K].LIVVVFPSFGER.[Y]	1xiTRAQ8plex [N-Term]	5.29671e-06	7.49649e-05	1	2	3	TRINITY_DN19820_c0_g1_i5	TRINITY_DN19820_c0_g1_i5 [290-301]	0	1666.98	1.208	1.222	1.168	87	105.1	106.3	101.6		High	High	High	High	High	4.798e-05	2.238e-06	3.76
[R].LLWASTSVK.[N]	1xiTRAQ8plex [K9]; 1xiTRAQ8plex [N-Term]	0.000398838	7.49649e-05	2	2	2	TRINITY_DN13280_c0_g1_i3; TRINITY_DN13280_c0_g2_i2	TRINITY_DN13280_c0_g1_i3 [320-328]; TRINITY_DN13280_c0_g2_i2 [330-338]	0	1612.99	1.009	1.228	0.736	100.7	101.6	123.6	74.1	Shared	High	High	High	High	High	4.798e-05	0.000184	2.19
[K].IIWSSSPDSLK.[Y]	1xiTRAQ8plex [K11]; 1xiTRAQ8plex [N-Term]	9.70228e-05	7.49649e-05	1	1	4	TRINITY_DN17190_c0_g1_i2	TRINITY_DN17190_c0_g1_i2 [425-435]	0	1841.06	1.247	1.279	1.174	85.1	106.2	108.8	99.9		High	High	High	High	High	4.798e-05	4.336e-05	2.03
[R].LIWSTQFENFLATK.[W]	1xiTRAQ8plex [K14]; 1xiTRAQ8plex [N-Term]	1.36597e-06	7.49649e-05	1	1	3	TRINITY_DN19514_c0_g1_i2	TRINITY_DN19514_c0_g1_i2 [243-256]	0	2306.3	1.583	1.598	1.829	66.5	105.4	106.4	121.7		High	High	High	High	High	4.798e-05	5.608e-07	2.92
[K].LIYDLADQGGELCSLR.[Y]	1xCarbamidomethyl [C13]; 1xiTRAQ8plex [Y3]; 1xiTRAQ8plex [N-Term]	0.000143504	7.49649e-05	1	1	1	TRINITY_DN17965_c0_g1_i1	TRINITY_DN17965_c0_g1_i1 [388-403]	0	2431.31	0.786	0.817	0.785	118	92.8	96.4	92.7		High	High	High	High	High	4.798e-05	6.463e-05	1.9
[K].LLYELFTDTLTSR.[L]	1xiTRAQ8plex [Y3]; 1xiTRAQ8plex [N-Term]	0.000810514	7.49649e-05	1	1	1	TRINITY_DN21489_c0_g2_i1	TRINITY_DN21489_c0_g2_i1 [185-197]	0	2180.24								No Quan Values	High	High	High	High	High	4.798e-05	0.0003788	1.43
[R].IIYGGSVSGANCK.[E]	1xCarbamidomethyl [C12]; 2xiTRAQ8plex [Y3; K13]; 1xiTRAQ8plex [N-Term]	6.86991e-07	7.49649e-05	1	1	2	TRINITY_DN16807_c0_g1_i1	TRINITY_DN16807_c0_g1_i1 [83-95]	0	2238.27	1.236	1.248	1.63	78.2	96.7	97.6	127.5		High	High	High	High	High	4.798e-05	2.773e-07	2.84
[K].ILYTSLCHTDVYFWEAK.[G]	1xCarbamidomethyl [C7]; 3xiTRAQ8plex [Y3; Y12; K17]; 1xiTRAQ8plex [N-Term]	9.59385e-07	7.49649e-05	1	1	7	TRINITY_DN20895_c0_g1_i2	TRINITY_DN20895_c0_g1_i2 [42-58]	0	3362.85	2.447	2.698	1.926	49.6	121.2	133.7	95.5		High	High	High	High	High	4.798e-05	3.909e-07	3.5
[R].ILVTGGAGFIGSHLVDR.[L]	1xiTRAQ8plex [N-Term]	3.08787e-15	7.49649e-05	1	1	4	TRINITY_DN18558_c0_g2_i2	TRINITY_DN18558_c0_g2_i2 [29-45]	0	2016.15	1.14	1.042	0.811	100.2	114.2	104.4	81.2		High	High	High	High	High	4.798e-05	8.434e-16	6.28
[R].LLSEPAPGISASPSEDNMR.[Y]	1xiTRAQ8plex [N-Term]	0.000171581	7.49649e-05	1	2	2	TRINITY_DN20720_c0_g3_i1	TRINITY_DN20720_c0_g3_i1 [41-59]	0	2275.15	0.958	1.014	0.891	103.5	99.2	105	92.3		High	High	High	High	High	4.798e-05	7.753e-05	1.98
[K].LLSENFPQLDTSR.[A]	1xiTRAQ8plex [N-Term]	4.16733e-08	7.49649e-05	1	1	5	TRINITY_DN17166_c0_g2_i1	TRINITY_DN17166_c0_g2_i1 [133-145]	0	1823.98	0.884	0.829	0.644	119.2	105.3	98.8	76.8		High	High	High	High	High	4.798e-05	1.59e-08	3.81
[R].LISEMSNVESSCAVDGMR.[L]	1xCarbamidomethyl [C12]; 1xiTRAQ8plex [N-Term]	1.01185e-06	7.49649e-05	1	1	1	TRINITY_DN15604_c0_g1_i2	TRINITY_DN15604_c0_g1_i2 [109-126]	0	2289.08								No Quan Values	High	High	High	High	High	4.798e-05	4.118e-07	2.96
[K].ILIIATGAR.[A]	1xiTRAQ8plex [N-Term]	0.00099932	7.49649e-05	1	1	1	TRINITY_DN17934_c0_g1_i1	TRINITY_DN17934_c0_g1_i1 [105-113]	0	1231.8	0.859	0.974	0.72	112.6	96.7	109.7	81		High	High	High	High	High	4.798e-05	0.0004703	2.04
[R].LLILFSVTNAGLPK.[K]	1xiTRAQ8plex [K14]; 1xiTRAQ8plex [N-Term]	1.8823e-05	7.49649e-05	1	1	1	TRINITY_DN16232_c0_g1_i4	TRINITY_DN16232_c0_g1_i4 [251-264]	0	2094.31	1.474	1.37	0.834	85.5	126.1	117.1	71.3		High	High	High	High	High	4.798e-05	8.128e-06	2.94
[K].LLLIGDSGVGK.[S]	1xiTRAQ8plex [K11]; 1xiTRAQ8plex [N-Term]	5.22484e-09	7.49649e-05	6	6	7	TRINITY_DN16210_c0_g1_i1; TRINITY_DN11835_c0_g1_i1; TRINITY_DN18912_c1_g1_i6; TRINITY_DN10065_c0_g2_i1; TRINITY_DN19253_c0_g1_i11; TRINITY_DN12469_c0_g1_i1	TRINITY_DN16210_c0_g1_i1 [11-21]; TRINITY_DN11835_c0_g1_i1 [11-21]; TRINITY_DN18912_c1_g1_i6 [16-26]; TRINITY_DN10065_c0_g2_i1 [14-24]; TRINITY_DN19253_c0_g1_i11 [18-28]; TRINITY_DN12469_c0_g1_i1 [11-21]	0	1680.05	1.117	1.035	1.33	89.2	99.7	92.3	118.7	Shared	High	High	High	High	High	4.798e-05	1.91e-09	3.57
[R].LILIGPPGSGK.[G]	1xiTRAQ8plex [K11]; 1xiTRAQ8plex [N-Term]	0.000149158	7.49649e-05	1	1	2	TRINITY_DN13290_c0_g2_i1	TRINITY_DN13290_c0_g2_i1 [30-40]	0	1660.06	1.377	1.245	1.109	84.5	116.4	105.3	93.8		High	High	High	High	High	4.798e-05	6.751e-05	2.38
[K].LIIISNNCPPLR.[K]	1xCarbamidomethyl [C8]; 1xiTRAQ8plex [N-Term]	8.93681e-05	7.49649e-05	1	1	2	TRINITY_DN12013_c0_g1_i1	TRINITY_DN12013_c0_g1_i1 [45-56]	0	1714	0.822	0.892	0.808	113.6	93.4	101.3	91.7		High	High	High	High	High	4.798e-05	3.997e-05	2.55
[K].LILLTDVAGILENK.[D]	1xiTRAQ8plex [K14]; 1xiTRAQ8plex [N-Term]	1.66719e-09	7.49649e-05	1	1	1	TRINITY_DN16770_c0_g1_i1	TRINITY_DN16770_c0_g1_i1 [198-211]	0	2120.32								No Quan Values	High	High	High	High	High	4.798e-05	5.953e-10	3.66
[R].LILMATGEVLDDSK.[T]	1xiTRAQ8plex [K14]; 1xiTRAQ8plex [N-Term]	4.56284e-05	7.49649e-05	1	1	2	TRINITY_DN13121_c0_g1_i1	TRINITY_DN13121_c0_g1_i1 [44-57]	0	2113.2	0.653	0.665	0.717	131.8	86	87.6	94.5		High	High	High	High	High	4.798e-05	2.013e-05	2.16
[R].LILNESSEFIGDK.[V]	1xiTRAQ8plex [K13]; 1xiTRAQ8plex [N-Term]	9.97262e-07	7.49649e-05	1	1	4	TRINITY_DN13638_c0_g1_i1	TRINITY_DN13638_c0_g1_i1 [101-113]	0	2073.17	0.881	0.995	0.814	108.4	95.5	107.8	88.3		High	High	High	High	High	4.798e-05	4.062e-07	4.45
[R].ILLPNPPIEPGLPAISIK.[D]	1xiTRAQ8plex [K18]; 1xiTRAQ8plex [N-Term]	7.18504e-06	7.49649e-05	1	1	1	TRINITY_DN19677_c2_g1_i1	TRINITY_DN19677_c2_g1_i1 [437-454]	0	2490.55								No Quan Values	High	High	High	High	High	4.798e-05	3.05e-06	2.87
[K].LLIQNQDEMIK.[TS]	1xiTRAQ8plex [K11]; 1xiTRAQ8plex [N-Term]	8.71978e-06	7.49649e-05	4	4	7	TRINITY_DN16746_c0_g2_i1; TRINITY_DN16746_c0_g1_i1; TRINITY_DN12879_c0_g1_i1; TRINITY_DN20921_c0_g2_i1	TRINITY_DN16746_c0_g2_i1 [56-66]; TRINITY_DN16746_c0_g1_i1 [114-124]; TRINITY_DN12879_c0_g1_i1 [119-129]; TRINITY_DN20921_c0_g2_i1 [108-118]	0	1953.13	1.035	1.082	0.987	97.5	100.9	105.5	96.2	Shared	High	High	High	High	High	4.798e-05	3.712e-06	2.5
[R].ILIQTVSASK.[C]	1xiTRAQ8plex [K10]; 1xiTRAQ8plex [N-Term]	4.49303e-06	7.49649e-05	1	1	2	TRINITY_DN14506_c0_g1_i1	TRINITY_DN14506_c0_g1_i1 [172-181]	0	1668.05	1.102	1.176	1.239	88.6	97.6	104.2	109.7		High	High	High	High	High	4.798e-05	1.887e-06	2.94
[K].LLLRPGHLVGPNFEPGPELR.[D]	1xiTRAQ8plex [N-Term]	5.16065e-11	7.49649e-05	1	1	4	TRINITY_DN17336_c0_g1_i1	TRINITY_DN17336_c0_g1_i1 [9-28]	0	2515.45	0.85	0.8	0.678	120.2	102.1	96.2	81.5		High	High	High	High	High	4.798e-05	1.716e-11	4.1
[K].ILLSAFECPHCGER.[N]	2xCarbamidomethyl [C8; C11]; 1xiTRAQ8plex [N-Term]	0.000414477	7.49649e-05	1	1	1	TRINITY_DN21062_c0_g3_i2	TRINITY_DN21062_c0_g3_i2 [56-69]	0	1992.99	0.901	0.849	0.741	114.6	103.3	97.3	84.8		High	High	High	High	High	4.798e-05	0.0001913	1.59
[R].LLISHEAPVTGGFGAEISASIVER.[C]	1xiTRAQ8plex [N-Term]	2.73513e-08	7.49649e-05	1	1	2	TRINITY_DN19699_c0_g1_i4	TRINITY_DN19699_c0_g1_i4 [257-280]	0	2757.51	0.868	0.815	0.744	116.8	101.3	95.1	86.8		High	High	High	High	High	4.798e-05	1.033e-08	4.02
[K].LILSTVIASNDVSQAK.[K]	1xiTRAQ8plex [K16]; 1xiTRAQ8plex [N-Term]	3.1473e-08	7.49649e-05	1	1	3	TRINITY_DN14723_c0_g1_i3	TRINITY_DN14723_c0_g1_i3 [23-38]	0	2267.34	0.875	0.918	0.749	112.9	98.8	103.7	84.6		High	High	High	High	High	4.798e-05	1.194e-08	3.03
[K].LILTMPASMSLER.[R]	1xiTRAQ8plex [N-Term]	0.000780167	7.49649e-05	1	1	3	TRINITY_DN21136_c0_g3_i1	TRINITY_DN21136_c0_g3_i1 [155-167]	0	1765.99	0.947	1.067	0.937	101.2	95.9	108	94.9		High	High	High	High	High	4.798e-05	0.0003652	2.51
[K].LIITMPASMSMER.[R]	1xiTRAQ8plex [N-Term]	0.000348573	7.49649e-05	1	1	3	TRINITY_DN19820_c0_g1_i5	TRINITY_DN19820_c0_g1_i5 [93-105]	0	1783.94	1.03	1.14	1.36	88.3	91	100.6	120.1		High	High	High	High	High	4.798e-05	0.0001602	3.03
[K].LIITMPASMSMER.[R]	1xOxidation [M11]; 1xiTRAQ8plex [N-Term]	0.000975864	7.49649e-05	1	1	2	TRINITY_DN19820_c0_g1_i5	TRINITY_DN19820_c0_g1_i5 [93-105]	0	1799.94	0.838	0.873	0.797	114	95.6	99.5	90.9		High	High	High	High	High	4.798e-05	0.000458	1.81
[K].LIITVSQLWEK.[V]	1xiTRAQ8plex [K11]; 1xiTRAQ8plex [N-Term]	1.30143e-06	7.49649e-05	1	1	4	TRINITY_DN16615_c0_g1_i1	TRINITY_DN16615_c0_g1_i1 [129-139]	0	1938.19	1.337	1.22	1.029	87.2	116.6	106.4	89.7		High	High	High	High	High	4.798e-05	5.332e-07	4.03
[R].LILVGPPGSGK.[G]	1xiTRAQ8plex [K11]; 1xiTRAQ8plex [N-Term]	2.85378e-05	7.49649e-05	2	2	4	TRINITY_DN18026_c3_g1_i1; TRINITY_DN13290_c0_g1_i1	TRINITY_DN18026_c3_g1_i1 [31-41]; TRINITY_DN13290_c0_g1_i1 [35-45]	0	1646.05	1.069	1.137	1.131	92.3	98.6	104.9	104.3	Shared	High	High	High	High	High	4.798e-05	1.248e-05	3
[R].IILVTESGTSK.[S]	1xiTRAQ8plex [K11]; 1xiTRAQ8plex [N-Term]	5.91272e-07	7.49649e-05	1	1	3	TRINITY_DN16570_c0_g1_i1	TRINITY_DN16570_c0_g1_i1 [133-143]	0	1756.07	1.1	1.111	1.221	90.2	99.3	100.3	110.2		High	High	High	High	High	4.798e-05	2.379e-07	3.74
[K].LLLVTLGEQGCK.[Y]	1xCarbamidomethyl [C11]; 1xiTRAQ8plex [K12]; 1xiTRAQ8plex [N-Term]	0.000157297	7.49649e-05	1	1	1	TRINITY_DN16365_c0_g1_i2	TRINITY_DN16365_c0_g1_i2 [231-242]	0	1939.15								No Quan Values	High	High	High	High	High	4.798e-05	7.112e-05	2.56
[R].ILMSHAPLGDGITICK.[R]	1xCarbamidomethyl [C15]; 1xiTRAQ8plex [K16]; 1xiTRAQ8plex [N-Term]	2.14255e-06	7.49649e-05	1	1	1	TRINITY_DN14486_c0_g1_i2	TRINITY_DN14486_c0_g1_i2 [220-235]	0	2334.31	0.791	1.052	0.944	105.6	83.6	111.1	99.7		High	High	High	High	High	4.798e-05	8.865e-07	3.05
[K].LLLLAGTDR.[L]	1xiTRAQ8plex [N-Term]	0.000276623	7.49649e-05	1	1	2	TRINITY_DN17042_c0_g1_i1	TRINITY_DN17042_c0_g1_i1 [252-260]	0	1275.79	0.896	1.018	0.834	106.7	95.6	108.6	89		High	High	High	High	High	4.798e-05	0.0001265	2.7
[R].LLLIAGAAK.[A]	1xiTRAQ8plex [K9]; 1xiTRAQ8plex [N-Term]	0.000173245	7.49649e-05	1	1	1	TRINITY_DN21458_c0_g1_i5	TRINITY_DN21458_c0_g1_i5 [497-505]	0	1477.99	1.154	1.208	0.897	93.9	108.4	113.5	84.2		High	High	High	High	High	4.798e-05	7.828e-05	2.22
[K].LILHALK.[H]	1xiTRAQ8plex [K7]; 1xiTRAQ8plex [N-Term]	0.000514472	7.49649e-05	1	1	1	TRINITY_DN18943_c0_g1_i1	TRINITY_DN18943_c0_g1_i1 [17-23]	0	1415.96	0.945	1.082	1.049	98.1	92.8	106.2	102.9		High	High	High	High	High	4.798e-05	0.0002391	2.93
[K].LLIGEQIVPEK.[V]	1xiTRAQ8plex [K11]; 1xiTRAQ8plex [N-Term]	4.4323e-05	7.49649e-05	1	2	2	TRINITY_DN17800_c0_g1_i1	TRINITY_DN17800_c0_g1_i1 [127-137]	0	1847.15	1.18	1.21	1.167	87.8	103.6	106.2	102.4		High	High	High	High	High	4.798e-05	1.95e-05	3.37
[R].LLHPFVENTLGLPER.[T]	1xiTRAQ8plex [N-Term]	2.73513e-08	7.49649e-05	1	1	3	TRINITY_DN17003_c0_g1_i2	TRINITY_DN17003_c0_g1_i2 [135-149]	0	2039.16	0.807	0.785	0.775	118.8	95.8	93.3	92.1		High	High	High	High	High	4.798e-05	1.037e-08	4.43
[K].LIHPLPPAISSPETSPER.[H]	1xiTRAQ8plex [N-Term]	0.000750937	7.49649e-05	1	1	1	TRINITY_DN20636_c0_g2_i1	TRINITY_DN20636_c0_g2_i1 [588-605]	0	2245.25	0.663	0.708	0.931	121.2	80.3	85.7	112.8		High	High	High	High	High	4.798e-05	0.0003505	1.81
[R].LIHVYHFTK.[E]	2xiTRAQ8plex [Y5; K9]; 1xiTRAQ8plex [N-Term]	0.000364002	7.49649e-05	1	1	1	TRINITY_DN21581_c0_g3_i1	TRINITY_DN21581_c0_g3_i1 [973-981]	0	2070.26	1.678	1.181	1.053	81.4	136.6	96.2	85.8		High	High	High	High	High	4.798e-05	0.0001676	2.17
[K].LIHYVNQDGR.[V]	1xiTRAQ8plex [Y4]; 1xiTRAQ8plex [N-Term]	0.000123544	7.49649e-05	2	2	2	TRINITY_DN21620_c1_g3_i2; TRINITY_DN13566_c0_g1_i2	TRINITY_DN21620_c1_g3_i2 [308-317]; TRINITY_DN13566_c0_g1_i2 [304-313]	0	1823.04	1.106	1.1	1.136	92.1	101.9	101.4	104.6	Shared	High	High	High	High	High	4.798e-05	5.562e-05	2.18
[R].LLLAAAQAGSIIGK.[Q]	1xiTRAQ8plex [K14]; 1xiTRAQ8plex [N-Term]	2.51571e-09	7.49649e-05	1	1	4	TRINITY_DN14054_c0_g1_i1	TRINITY_DN14054_c0_g1_i1 [144-157]	0	1934.23	1.227	0.927	1.013	96	117.8	89	97.3		High	High	High	High	High	4.798e-05	9.062e-10	4.37
[R].LLLAAGASPTK.[T]	1xiTRAQ8plex [K11]; 1xiTRAQ8plex [N-Term]	3.94643e-05	7.49649e-05	1	1	2	TRINITY_DN15931_c0_g1_i1	TRINITY_DN15931_c0_g1_i1 [162-172]	0	1650.04								No Quan Values	High	High	High	High	High	4.798e-05	1.733e-05	3.32
[K].ILLAFQALK.[Q]	1xiTRAQ8plex [K9]; 1xiTRAQ8plex [N-Term]	1.12695e-05	7.49649e-05	1	1	1	TRINITY_DN20156_c0_g4_i1	TRINITY_DN20156_c0_g4_i1 [687-695]	0	1625.06	1.182	1.217	1.323	84.7	100.1	103.1	112		High	High	High	High	High	4.798e-05	4.826e-06	3.04
[K].LIIAGASAYPR.[D]	1xiTRAQ8plex [Y9]; 1xiTRAQ8plex [N-Term]	1.35448e-05	7.49649e-05	1	1	3	TRINITY_DN20460_c1_g1_i1	TRINITY_DN20460_c1_g1_i1 [245-255]	0	1740.06	0.8	0.758	0.776	120	96	90.9	93.1		High	High	High	High	High	4.798e-05	5.812e-06	2.49
[R].LLLANHHDAR.[R]	1xiTRAQ8plex [N-Term]	8.07003e-06	7.49649e-05	1	1	6	TRINITY_DN18800_c0_g1_i1	TRINITY_DN18800_c0_g1_i1 [305-314]	0	1463.84	0.934	1.029	1.101	98.4	92	101.3	108.4		High	High	High	High	High	4.798e-05	3.435e-06	4.57
[K].LIICGGSAYPR.[D]	1xCarbamidomethyl [C4]; 1xiTRAQ8plex [Y9]; 1xiTRAQ8plex [N-Term]	9.98779e-05	7.49649e-05	2	2	3	TRINITY_DN20695_c0_g1_i1; TRINITY_DN20695_c0_g2_i1	TRINITY_DN20695_c0_g1_i1 [184-194]; TRINITY_DN20695_c0_g2_i1 [184-194]	0	1815.04	0.987	0.95	0.797	107.1	105.7	101.8	85.4	Shared	High	High	High	High	High	4.798e-05	4.478e-05	2.07
[R].LLLDAIEGER.[R]	1xiTRAQ8plex [N-Term]	6.71432e-06	7.49649e-05	2	2	4	TRINITY_DN21109_c0_g1_i1; TRINITY_DN19816_c0_g2_i2	TRINITY_DN21109_c0_g1_i1 [250-259]; TRINITY_DN19816_c0_g2_i2 [528-537]	0	1432.83	0.853	0.836	0.589	122.1	104.1	102	71.8	Shared	High	High	High	High	High	4.798e-05	2.85e-06	3.04
[R].ILMVGLDAAGK.[T]	1xiTRAQ8plex [K11]; 1xiTRAQ8plex [N-Term]	2.28666e-08	7.49649e-05	1	4	8	TRINITY_DN16882_c0_g2_i2	TRINITY_DN16882_c0_g2_i2 [43-53]	0	1696.03	1.14	1.273	1.1	88.6	101.1	112.8	97.5		High	High	High	High	High	4.798e-05	8.61e-09	2.76
[R].LIIDEGGGFENNPVAAIVLPSR.[K]	1xiTRAQ8plex [N-Term]	0.000212178	7.49649e-05	1	1	1	TRINITY_DN11826_c0_g1_i1	TRINITY_DN11826_c0_g1_i1 [132-153]	0	2585.42	0.756	0.61	0.661	132.2	99.9	80.6	87.3		High	High	High	High	High	4.798e-05	9.672e-05	2.39
[R].IILDGSPESPLK.[S]	1xiTRAQ8plex [K12]; 1xiTRAQ8plex [N-Term]	1.01185e-06	7.49649e-05	1	1	10	TRINITY_DN19678_c0_g2_i1	TRINITY_DN19678_c0_g2_i1 [465-476]	0	1877.12	1.214	1.276	1.209	85.1	103.3	108.6	102.9		High	High	High	High	High	4.798e-05	4.118e-07	4.05
[K].IIIDGVDICK.[L]	1xCarbamidomethyl [C9]; 1xiTRAQ8plex [K10]; 1xiTRAQ8plex [N-Term]	0.000114352	7.49649e-05	1	1	3	TRINITY_DN21508_c0_g1_i1	TRINITY_DN21508_c0_g1_i1 [307-316]	0	1754.03	0.881	0.862	0.724	115.4	101.7	99.4	83.5		High	High	High	High	High	4.798e-05	5.143e-05	2.06
[K].IILDKHEDTMSK.[M]	2xiTRAQ8plex [K5; K12]; 1xiTRAQ8plex [N-Term]	1.38595e-06	7.49649e-05	1	1	2	TRINITY_DN21256_c0_g1_i3	TRINITY_DN21256_c0_g1_i3 [398-409]	1	2342.35	1.21	1.092	1.15	89.9	108.7	98.1	103.3		High	High	High	High	High	4.798e-05	5.679e-07	2.3
[R].ILLDSADNPILTLQQK.[I]	1xiTRAQ8plex [K16]; 1xiTRAQ8plex [N-Term]	0.000306078	7.49649e-05	1	1	3	TRINITY_DN11891_c0_g1_i3	TRINITY_DN11891_c0_g1_i3 [61-76]	0	2390.41								No Quan Values	High	High	High	High	High	4.798e-05	0.0001401	2.17
[K].LILDVEDFK.[N]	1xiTRAQ8plex [K9]; 1xiTRAQ8plex [N-Term]	1.69018e-06	7.49649e-05	1	1	6	TRINITY_DN20295_c0_g1_i1	TRINITY_DN20295_c0_g1_i1 [489-497]	0	1700.01	1.195	1.195	0.97	91.8	109.6	109.7	89		High	High	High	High	High	4.798e-05	6.948e-07	3.55
[K].LLLEANPR.[M]	1xiTRAQ8plex [N-Term]	0.000783898	7.49649e-05	1	1	2	TRINITY_DN18266_c2_g1_i1	TRINITY_DN18266_c2_g1_i1 [293-300]	0	1229.75	0.834	0.888	0.747	115.3	96.2	102.4	86.1		High	High	High	High	High	4.798e-05	0.0003674	2.2
[R].IIIEKPFGFDPLSSHQLTQSLISK.[F]	2xiTRAQ8plex [K5; K24]; 1xiTRAQ8plex [N-Term]	1.6636e-07	7.49649e-05	1	1	1	TRINITY_DN15854_c0_g1_i1	TRINITY_DN15854_c0_g1_i1 [143-166]	0	3611.1	1.873	1.174	1.292	74.9	140.4	87.9	96.8		High	High	High	High	High	4.798e-05	6.528e-08	5.01
[R].ILLESAIR.[N]	1xiTRAQ8plex [N-Term]	0.000672776	7.49649e-05	2	2	2	TRINITY_DN16004_c0_g2_i1; TRINITY_DN21410_c0_g1_i4	TRINITY_DN16004_c0_g2_i1 [121-128]; TRINITY_DN21410_c0_g1_i4 [148-155]	0	1218.77	1.172	1.146	1.293	86.7	101.7	99.4	112.1	Shared	High	High	High	High	High	4.798e-05	0.0003142	2.26
[R].LILFGGATAIEGGASSSSAPGIR.[L]	1xiTRAQ8plex [N-Term]	0.000191729	7.49649e-05	1	1	1	TRINITY_DN4291_c0_g1_i1	TRINITY_DN4291_c0_g1_i1 [48-70]	0	2436.34	0.852	0.861	0.83	112.9	96.2	97.2	93.7		High	High	High	High	High	4.798e-05	8.703e-05	2.31
[R].IILGDLQTPFVK.[Y]	1xiTRAQ8plex [K12]; 1xiTRAQ8plex [N-Term]	3.77457e-06	7.49649e-05	1	1	3	TRINITY_DN21535_c0_g1_i1	TRINITY_DN21535_c0_g1_i1 [483-494]	0	1952.2	1.045	0.983	0.908	101.6	106.2	99.9	92.3		High	High	High	High	High	4.798e-05	1.579e-06	3.77
[R].LLLGEIPER.[T]	1xiTRAQ8plex [N-Term]	0.000623191	7.49649e-05	1	1	3	TRINITY_DN18909_c0_g2_i1	TRINITY_DN18909_c0_g2_i1 [115-123]	0	1343.82	0.984	1.01	0.807	105.2	103.5	106.3	84.9		High	High	High	High	High	4.798e-05	0.0002895	2.68
[R].LIIDFIAEELK.[L]	1xiTRAQ8plex [K11]; 1xiTRAQ8plex [N-Term]	1.871e-06	7.49649e-05	1	1	2	TRINITY_DN15417_c0_g1_i1	TRINITY_DN15417_c0_g1_i1 [61-71]	0	1912.16	1.292	1.29	1.653	76.4	98.7	98.6	126.3		High	High	High	High	High	4.798e-05	7.718e-07	3.15
[K].ILNDGTLLTLSLDK.[V]	1xiTRAQ8plex [K14]; 1xiTRAQ8plex [N-Term]	4.08237e-05	7.49649e-05	1	1	2	TRINITY_DN19423_c0_g1_i1	TRINITY_DN19423_c0_g1_i1 [46-59]	0	2124.27	1.372	1.269	1.644	75.7	103.8	96	124.4		High	High	High	High	High	4.798e-05	1.797e-05	2.69
[K].LLNDLLTEK.[N]	1xiTRAQ8plex [K9]; 1xiTRAQ8plex [N-Term]	0.000669566	7.49649e-05	1	1	2	TRINITY_DN19978_c0_g1_i2	TRINITY_DN19978_c0_g1_i2 [61-69]	0	1667.02	0.796	0.741	0.588	128	101.9	94.8	75.3		High	High	High	High	High	4.798e-05	0.0003116	1.6
[K].ILNDPELMAAFK.[D]	1xiTRAQ8plex [K12]; 1xiTRAQ8plex [N-Term]	1.89143e-05	7.49649e-05	2	2	2	TRINITY_DN15793_c0_g1_i2; TRINITY_DN15793_c0_g2_i1	TRINITY_DN15793_c0_g1_i2 [374-385]; TRINITY_DN15793_c0_g2_i1 [331-342]	0	1970.12	0.749	1.284	1.454	89.1	66.8	114.4	129.6	Shared	High	High	High	High	High	4.798e-05	8.179e-06	2.7
[R].IIPSFMLQGGDFTLGDGR.[G]	1xiTRAQ8plex [N-Term]	1.13242e-05	7.49649e-05	1	2	3	TRINITY_DN17726_c3_g4_i1	TRINITY_DN17726_c3_g4_i1 [97-114]	0	2228.17	0.798	0.764	0.619	125.7	100.3	96.1	77.9		High	High	High	High	High	4.798e-05	4.837e-06	3.53
[R].IIPVFVLSLADVDPR.[L]	1xiTRAQ8plex [N-Term]	1.5361e-05	7.49649e-05	1	1	1	TRINITY_DN18884_c0_g1_i1	TRINITY_DN18884_c0_g1_i1 [523-537]	0	1958.16								No Quan Values	High	High	Not Found	High	High	4.798e-05	6.617e-06	3.06
[K].IIPVVSAK.[K]	1xiTRAQ8plex [K8]; 1xiTRAQ8plex [N-Term]	0.0001138	7.49649e-05	1	1	1	TRINITY_DN20491_c0_g2_i1	TRINITY_DN20491_c0_g2_i1 [212-219]	0	1434.95								No Quan Values	High	High	High	High	High	4.798e-05	5.118e-05	2.57
[R].ILQDVQFTDQK.[R]	1xiTRAQ8plex [K11]; 1xiTRAQ8plex [N-Term]	0.000488017	7.49649e-05	1	1	1	TRINITY_DN18662_c0_g4_i1	TRINITY_DN18662_c0_g4_i1 [115-125]	0	1943.11								No Quan Values	High	High	High	High	High	4.798e-05	0.0002256	2.64
[K].LLQEFSSISIIDK.[A]	1xiTRAQ8plex [K13]; 1xiTRAQ8plex [N-Term]	3.88957e-05	7.49649e-05	1	1	2	TRINITY_DN16225_c0_g1_i1	TRINITY_DN16225_c0_g1_i1 [52-64]	0	2101.24	0.767	0.887	0.881	113.2	86.8	100.3	99.7		High	High	High	High	High	4.798e-05	1.704e-05	1.79
[R].LIQEHQADFLR.[L]	1xiTRAQ8plex [N-Term]	6.08695e-07	7.49649e-05	2	2	3	TRINITY_DN19281_c0_g1_i1; TRINITY_DN17797_c0_g1_i4	TRINITY_DN19281_c0_g1_i1 [304-314]; TRINITY_DN17797_c0_g1_i4 [301-311]	0	1673.93	0.726	0.807	0.656	125.5	91.1	101.2	82.2	Shared	High	High	High	High	High	4.798e-05	2.456e-07	4.18
[K].ILQELFPAFQLPEK.[C]	1xiTRAQ8plex [K14]; 1xiTRAQ8plex [N-Term]	6.20595e-07	7.49649e-05	1	1	2	TRINITY_DN18784_c4_g1_i5	TRINITY_DN18784_c4_g1_i5 [262-275]	0	2281.34	1.36	1.295	1.014	85.7	116.5	110.9	86.9		High	High	High	High	High	4.798e-05	2.5e-07	2.93
[K].IIQFATEAAITILR.[I]	1xiTRAQ8plex [N-Term]	0.00106796	7.49649e-05	1	1	2	TRINITY_DN19199_c0_g2_i3	TRINITY_DN19199_c0_g2_i3 [516-529]	0	1864.12	0.744	0.704	0.622	130.3	97	91.8	81		High	High	High	High	High	4.798e-05	0.0005037	2.21
[R].LLQFVTGTSK.[V]	1xiTRAQ8plex [K10]; 1xiTRAQ8plex [N-Term]	3.28367e-05	7.49649e-05	2	2	2	TRINITY_DN20704_c0_g1_i1; TRINITY_DN21222_c0_g1_i4	TRINITY_DN20704_c0_g1_i1 [1076-1085]; TRINITY_DN21222_c0_g1_i4 [1239-1248]	0	1702.04	1.165	1.166	1.192	88.5	103	103.1	105.4	Shared	High	High	High	High	High	4.798e-05	1.435e-05	2.59
[K].LIQIAASQLSDQLPESR.[E]	1xiTRAQ8plex [N-Term]	1.0361e-10	7.49649e-05	1	2	1	TRINITY_DN12814_c0_g1_i1	TRINITY_DN12814_c0_g1_i1 [246-262]	0	2173.21								No Quan Values	High	High	High	Not Found	High	4.798e-05	3.492e-11	3.84
[R].ILQLEDSIAQGK.[S]	1xiTRAQ8plex [K12]; 1xiTRAQ8plex [N-Term]	4.9497e-06	7.49649e-05	1	1	2	TRINITY_DN18312_c0_g1_i1	TRINITY_DN18312_c0_g1_i1 [31-42]	0	1923.14	0.664	0.774	0.555	133.7	88.7	103.4	74.2		High	High	High	High	High	4.798e-05	2.086e-06	2.12
[K].LIPSATAGDSK.[V]	1xiTRAQ8plex [K11]; 1xiTRAQ8plex [N-Term]	0.000391239	7.49649e-05	1	1	2	TRINITY_DN16817_c0_g1_i1	TRINITY_DN16817_c0_g1_i1 [114-124]	0	1667.98	0.889	0.923	0.949	106.4	94.5	98.1	101		High	High	High	High	High	4.798e-05	0.0001806	2.39
[K].ILQLKPEEVLIESTGVIGQR.[I]	1xiTRAQ8plex [K5]; 1xiTRAQ8plex [N-Term]	0.000273969	7.49649e-05	1	1	1	TRINITY_DN8179_c0_g1_i1	TRINITY_DN8179_c0_g1_i1 [18-37]	0	2830.69								No Quan Values	High	High	High	High	High	4.798e-05	0.000125	2.42
[R].ILQQLAALQSER.[L]	1xiTRAQ8plex [N-Term]	9.59385e-07	7.49649e-05	1	1	3	TRINITY_DN13617_c0_g1_i2	TRINITY_DN13617_c0_g1_i2 [242-253]	0	1673.99	0.89	0.542	0.705	127.5	113.5	69.2	89.9		High	High	High	High	High	4.798e-05	3.898e-07	4.24
[K].ILQQLSGFIDIDK.[I]	1xiTRAQ8plex [K13]; 1xiTRAQ8plex [N-Term]	2.89239e-06	7.49649e-05	1	1	1	TRINITY_DN18318_c0_g3_i1	TRINITY_DN18318_c0_g3_i1 [555-567]	0	2098.24	1.33	1.146	1.966	73.5	97.8	84.2	144.5		High	High	High	High	High	4.798e-05	1.204e-06	3.46
[K].LIQSGVDSGAR.[L]	1xiTRAQ8plex [N-Term]	7.94352e-07	7.49649e-05	1	1	2	TRINITY_DN21270_c0_g2_i1	TRINITY_DN21270_c0_g2_i1 [375-385]	0	1406.79	0.85	0.844	0.987	108.7	92.3	91.7	107.3		High	High	High	High	High	4.798e-05	3.223e-07	2.56
[K].LLQTSTSTEK.[M]	1xiTRAQ8plex [K10]; 1xiTRAQ8plex [N-Term]	1.88008e-06	7.49649e-05	1	1	2	TRINITY_DN20201_c1_g1_i4	TRINITY_DN20201_c1_g1_i4 [55-64]	0	1716	1.098	1.105	1.268	89.5	98.3	98.8	113.4		High	High	High	High	High	4.798e-05	7.773e-07	3.16
[K].LLQVEDPLLEATK.[Y]	1xiTRAQ8plex [K13]; 1xiTRAQ8plex [N-Term]	0.000830067	7.49649e-05	1	1	1	TRINITY_DN20156_c0_g4_i1	TRINITY_DN20156_c0_g4_i1 [646-658]	0	2077.24								No Quan Values	High	High	High	High	High	4.798e-05	0.0003897	2.22
[K].LISAGIVQIK.[-]	1xiTRAQ8plex [K10]; 1xiTRAQ8plex [N-Term]	1.89837e-06	7.49649e-05	1	1	2	TRINITY_DN17731_c0_g1_i2	TRINITY_DN17731_c0_g1_i2 [565-574]	0	1650.08	0.847	0.929	0.884	109.3	92.6	101.5	96.6		High	High	High	High	High	4.798e-05	7.839e-07	2.76
[K].LISDALEGCGVVLDR.[L]	1xCarbamidomethyl [C9]; 1xiTRAQ8plex [N-Term]	9.69944e-06	7.49649e-05	1	1	2	TRINITY_DN17658_c0_g1_i2	TRINITY_DN17658_c0_g1_i2 [131-145]	0	1921.04								No Quan Values	High	High	High	High	High	4.798e-05	4.148e-06	2.79
[KR].LLSDIDLSR.[S]	1xiTRAQ8plex [N-Term]	0.000235934	7.49649e-05	2	2	1	TRINITY_DN21265_c0_g1_i2; TRINITY_DN17518_c2_g1_i3	TRINITY_DN21265_c0_g1_i2 [192-200]; TRINITY_DN17518_c2_g1_i3 [134-142]	0	1335.78	0.86	0.88	0.577	120.6	103.7	106.1	69.6	Shared	High	High	High	High	High	4.798e-05	0.0001074	2.86
[K].ILSEEFGWDK.[D]	1xiTRAQ8plex [K10]; 1xiTRAQ8plex [N-Term]	1.40435e-07	7.49649e-05	1	1	7	TRINITY_DN20850_c0_g1_i1	TRINITY_DN20850_c0_g1_i1 [619-628]	0	1832.01	1.097	1.204	0.925	94.7	103.8	114	87.6		High	High	High	High	High	4.798e-05	5.501e-08	3.18
[K].ILSEEFGWDKDLAK.[K]	2xiTRAQ8plex [K10; K14]; 1xiTRAQ8plex [N-Term]	9.22469e-11	7.49649e-05	1	1	4	TRINITY_DN20850_c0_g1_i1	TRINITY_DN20850_c0_g1_i1 [619-632]	1	2563.45	1.465	1.248	1.264	80.4	117.7	100.3	101.6		High	High	High	High	High	4.798e-05	3.109e-11	4.83
[K].LLSEMISDALHK.[R]	1xiTRAQ8plex [K12]; 1xiTRAQ8plex [N-Term]	2.42988e-06	7.49649e-05	1	1	2	TRINITY_DN21538_c0_g1_i6	TRINITY_DN21538_c0_g1_i6 [201-212]	0	1965.13	1.393	1.383	1.866	70.9	98.7	98.1	132.3		High	High	High	High	High	4.798e-05	1.01e-06	3.37
[R].LLQLPSACK.[L]	1xCarbamidomethyl [C8]; 1xiTRAQ8plex [K9]; 1xiTRAQ8plex [N-Term]	0.000509559	7.49649e-05	1	1	2	TRINITY_DN21121_c1_g1_i9	TRINITY_DN21121_c1_g1_i9 [98-106]	0	1637.99	1.081	1.172	1.005	93.9	101.6	110.1	94.4		High	High	High	High	High	4.798e-05	0.000236	2.81
[K].ILHENISK.[K]	1xiTRAQ8plex [K8]; 1xiTRAQ8plex [N-Term]	0.000189887	7.49649e-05	1	1	6	TRINITY_DN19632_c0_g1_i1	TRINITY_DN19632_c0_g1_i1 [54-61]	0	1561.95	1.126	1.01	0.943	98.1	110.4	99.1	92.5		High	High	High	High	High	4.798e-05	8.622e-05	3.02
[R].ILPLLMQPTLEDQER.[H]	1xiTRAQ8plex [N-Term]	5.61782e-05	7.49649e-05	1	1	2	TRINITY_DN15687_c0_g1_i1	TRINITY_DN15687_c0_g1_i1 [174-188]	0	2100.17	0.668	0.676	0.658	133.2	89	90	87.7		High	High	High	High	High	4.798e-05	2.481e-05	2.56
[K].LLPHGESSVTGPVVR.[L]	1xiTRAQ8plex [N-Term]	1.68202e-06	7.49649e-05	1	1	1	TRINITY_DN20842_c0_g1_i1	TRINITY_DN20842_c0_g1_i1 [202-216]	0	1852.06								No Quan Values	High	High	High	High	High	4.798e-05	6.927e-07	3.58
[K].ILNDQTFAK.[M]	1xiTRAQ8plex [K9]; 1xiTRAQ8plex [N-Term]	3.4933e-06	7.49649e-05	1	1	7	TRINITY_DN19678_c0_g2_i1	TRINITY_DN19678_c0_g2_i1 [268-276]	0	1657.97	1.217	1.251	1.208	85.5	104.1	107	103.4		High	High	High	High	High	4.798e-05	1.459e-06	3.46
[K].LINEETIPAVLPQVVELLGHSK.[E]	1xiTRAQ8plex [K22]; 1xiTRAQ8plex [N-Term]	2.03383e-05	7.49649e-05	1	1	2	TRINITY_DN16767_c0_g1_i1	TRINITY_DN16767_c0_g1_i1 [137-158]	0	3007.77								No Quan Values	High	High	High	High	High	4.798e-05	8.811e-06	2.88
[R].IINEPTAAAIAYGLDK.[K]	2xiTRAQ8plex [Y12; K16]; 1xiTRAQ8plex [N-Term]	1.04113e-10	7.49649e-05	6	6	8	TRINITY_DN21303_c0_g1_i1; TRINITY_DN17047_c1_g1_i1; TRINITY_DN17047_c0_g2_i1; TRINITY_DN21498_c1_g1_i1; TRINITY_DN19429_c0_g1_i6; TRINITY_DN19105_c2_g1_i2	TRINITY_DN21303_c0_g1_i1 [204-219]; TRINITY_DN17047_c1_g1_i1 [173-188]; TRINITY_DN17047_c0_g2_i1 [171-186]; TRINITY_DN21498_c1_g1_i1 [205-220]; TRINITY_DN19429_c0_g1_i6 [165-180]; TRINITY_DN19105_c2_g1_i2 [176-191]	0	2572.51	1.187	0.989	0.901	98.1	116.4	97	88.4	Shared	High	High	High	High	High	4.798e-05	3.514e-11	4.47
[R].IINEPTAAAIAYGLDKK.[GA]	3xiTRAQ8plex [Y12; K16; K17]; 1xiTRAQ8plex [N-Term]	8.5113e-06	7.49649e-05	6	6	2	TRINITY_DN21303_c0_g1_i1; TRINITY_DN17047_c1_g1_i1; TRINITY_DN17047_c0_g2_i1; TRINITY_DN21498_c1_g1_i1; TRINITY_DN19429_c0_g1_i6; TRINITY_DN19105_c2_g1_i2	TRINITY_DN21303_c0_g1_i1 [204-220]; TRINITY_DN17047_c1_g1_i1 [173-189]; TRINITY_DN17047_c0_g2_i1 [171-187]; TRINITY_DN21498_c1_g1_i1 [205-221]; TRINITY_DN19429_c0_g1_i6 [165-181]; TRINITY_DN19105_c2_g1_i2 [176-192]	1	3004.81	1.242	0.977	0.991	95	118	92.8	94.2	Shared	High	High	High	High	High	4.798e-05	3.616e-06	2.97
[R].IINEPTAAALSYGLNNK.[E]	2xiTRAQ8plex [Y12; K17]; 1xiTRAQ8plex [N-Term]	0.000791414	7.49649e-05	1	1	2	TRINITY_DN19989_c0_g1_i3	TRINITY_DN19989_c0_g1_i3 [223-239]	0	2701.57	0.997	0.964	0.848	105	104.7	101.2	89		High	High	High	High	High	4.798e-05	0.0003709	1.99
[R].IINEPTAASLAYGFEK.[K]	2xiTRAQ8plex [Y12; K16]; 1xiTRAQ8plex [N-Term]	2.51029e-07	7.49649e-05	2	2	3	TRINITY_DN21365_c0_g1_i3; TRINITY_DN20851_c0_g1_i1	TRINITY_DN21365_c0_g1_i3 [238-253]; TRINITY_DN20851_c0_g1_i1 [174-189]	0	2636.51	1.261	0.982	1.28	88.4	111.5	86.8	113.2	Shared	High	High	High	High	High	4.798e-05	9.954e-08	4.36
[R].LINEPVEGGEENILGQLAGAMPQAVTVTPEER.[E]	1xiTRAQ8plex [N-Term]	0.000293091	7.49649e-05	1	1	1	TRINITY_DN17797_c0_g1_i4	TRINITY_DN17797_c0_g1_i4 [312-343]	0	3665.9								No Quan Values	Not Found	Not Found	Not Found	Not Found	High	4.798e-05	0.000134	1.81
[K].IINEQLVNMNSK.[G]	1xiTRAQ8plex [K12]; 1xiTRAQ8plex [N-Term]	4.84845e-07	7.49649e-05	1	1	2	TRINITY_DN21540_c0_g2_i1	TRINITY_DN21540_c0_g2_i1 [338-349]	0	2011.15	0.826	1.123	0.747	108.2	89.4	121.5	80.9		High	High	High	High	High	4.798e-05	1.942e-07	3.03
[R].IINHGVPPELMAEMK.[A]	1xiTRAQ8plex [K15]; 1xiTRAQ8plex [N-Term]	1.871e-06	7.49649e-05	1	1	3	TRINITY_DN16302_c0_g1_i4	TRINITY_DN16302_c0_g1_i4 [38-52]	0	2287.28	1.016	1.006	0.825	104	105.7	104.6	85.8		High	High	High	High	High	4.798e-05	7.721e-07	4.53
[K].LLNLFDSTAHR.[V]	1xiTRAQ8plex [N-Term]	0.000591212	7.49649e-05	1	2	1	TRINITY_DN21345_c0_g3_i2	TRINITY_DN21345_c0_g3_i2 [1050-1060]	0	1590.89	1.896	0.802	0.763	89.7	170	71.9	68.4		High	High	High	High	High	4.798e-05	0.0002748	2.69
[K].ILNLLFNHCESEEEGVR.[N]	1xCarbamidomethyl [C9]; 1xiTRAQ8plex [N-Term]	1.09716e-07	7.49649e-05	1	1	1	TRINITY_DN17546_c0_g2_i1	TRINITY_DN17546_c0_g2_i1 [571-587]	0	2363.2	1.338	0.988	1.058	91.2	122.1	90.2	96.5		High	High	High	High	High	4.798e-05	4.267e-08	3.91
[R].LLPLGLGLLYLGK.[Q]	2xiTRAQ8plex [Y10; K13]; 1xiTRAQ8plex [N-Term]	0.000268738	7.49649e-05	1	1	1	TRINITY_DN19084_c0_g1_i1	TRINITY_DN19084_c0_g1_i1 [562-574]	0	2282.5								No Quan Values	High	High	High	High	High	4.798e-05	0.0001227	2.64
[K].LLNMQDSPPGK.[A]	1xiTRAQ8plex [K11]; 1xiTRAQ8plex [N-Term]	3.54797e-05	7.49649e-05	1	1	1	TRINITY_DN21422_c0_g1_i1	TRINITY_DN21422_c0_g1_i1 [818-828]	0	1808.02	0.722	0.714	0.693	127.8	92.3	91.3	88.6		High	High	High	High	High	4.798e-05	1.553e-05	3.22
[K].IINPAFHMEK.[L]	1xiTRAQ8plex [K10]; 1xiTRAQ8plex [N-Term]	5.24999e-05	7.49649e-05	2	2	2	TRINITY_DN21585_c1_g1_i4; TRINITY_DN20245_c0_g1_i6	TRINITY_DN21585_c1_g1_i4 [147-156]; TRINITY_DN20245_c0_g1_i6 [152-161]	0	1808.03	1.227	1.041	1.483	84.2	103.3	87.7	124.9	Shared	High	High	High	High	High	4.798e-05	2.315e-05	2.83
[R].LINPQTMMLGQEPR.[Q]	1xiTRAQ8plex [N-Term]	1.93776e-05	7.49649e-05	1	1	3	TRINITY_DN20804_c0_g1_i4	TRINITY_DN20804_c0_g1_i4 [142-155]	0	1932.03	0.904	0.805	0.734	116.2	105	93.5	85.3		High	High	High	High	High	4.798e-05	8.372e-06	2.75
[R].IINSDEVQSVVRPIK.[K]	1xiTRAQ8plex [K15]; 1xiTRAQ8plex [N-Term]	3.32386e-07	7.49649e-05	1	1	3	TRINITY_DN19646_c0_g1_i2	TRINITY_DN19646_c0_g1_i2 [296-310]	0	2305.37	0.799	0.892	0.736	116.8	93.2	104.1	85.9		High	High	High	High	High	4.798e-05	1.323e-07	2.8
[R].LLNSGVVNAIK.[-]	1xiTRAQ8plex [K11]; 1xiTRAQ8plex [N-Term]	0.000298794	7.49649e-05	1	1	2	TRINITY_DN17074_c0_g2_i1	TRINITY_DN17074_c0_g2_i1 [267-277]	0	1736.09	0.973	0.945	0.946	103.5	100.7	97.9	97.9		High	High	High	High	High	4.798e-05	0.0001368	2.89
[K].LINSIEAHPSK.[A]	1xiTRAQ8plex [K11]; 1xiTRAQ8plex [N-Term]	5.89622e-05	7.49649e-05	1	1	2	TRINITY_DN19149_c2_g1_i1	TRINITY_DN19149_c2_g1_i1 [314-324]	0	1817.07	1.676	0.961	0.893	88.3	148	84.8	78.9		High	High	High	High	High	4.798e-05	2.61e-05	2.82
[R].LINSSFADLQKPQVELDGK.[A]	2xiTRAQ8plex [K11; K19]; 1xiTRAQ8plex [N-Term]	2.49219e-05	7.49649e-05	1	1	3	TRINITY_DN19754_c0_g1_i10	TRINITY_DN19754_c0_g1_i10 [75-93]	0	3014.73	0.87	0.945	0.703	113.7	98.9	107.5	79.9		High	High	High	High	High	4.798e-05	1.085e-05	2.47
[SK].LINSSPVMLFMK.[G]	1xiTRAQ8plex [K12]; 1xiTRAQ8plex [N-Term]	7.80528e-05	7.49649e-05	1	1	1	TRINITY_DN20385_c1_g2_i2	TRINITY_DN20385_c1_g2_i2 [294-305]; [401-412]	0	1988.15	1.483	1.475	1.193	77.7	115.2	114.5	92.6		High	High	High	High	High	4.798e-05	3.469e-05	2.52
[K].LINVAVPGTIDER.[A]	1xiTRAQ8plex [N-Term]	1.42854e-05	7.49649e-05	1	1	2	TRINITY_DN20508_c1_g1_i4	TRINITY_DN20508_c1_g1_i4 [2-14]	0	1700.98	1.035	0.973	0.944	101.2	104.7	98.5	95.6		High	High	High	High	High	4.798e-05	6.146e-06	3.63
[R].LIPAASSGDSK.[V]	1xiTRAQ8plex [K11]; 1xiTRAQ8plex [N-Term]	4.23951e-06	7.49649e-05	1	1	2	TRINITY_DN17814_c1_g1_i6	TRINITY_DN17814_c1_g1_i6 [114-124]	0	1653.96	0.843	0.876	0.778	114.4	96.5	100.2	89		High	High	High	High	High	4.798e-05	1.777e-06	3.95
[R].LLPEWYAEK.[G]	2xiTRAQ8plex [Y6; K9]; 1xiTRAQ8plex [N-Term]	0.000608449	7.49649e-05	1	1	3	TRINITY_DN20085_c0_g1_i2	TRINITY_DN20085_c0_g1_i2 [31-39]	0	2061.21	1.27	1.053	1.201	88.4	112.3	93.1	106.2		High	High	High	High	High	4.798e-05	0.0002831	1.59
[K].LLPGPHSESK.[R]	1xiTRAQ8plex [K10]; 1xiTRAQ8plex [N-Term]	0.000365758	7.49649e-05	1	1	1	TRINITY_DN16232_c0_g1_i4	TRINITY_DN16232_c0_g1_i4 [358-367]	0	1672.98	0.932	0.886	0.739	112.5	104.8	99.6	83.1		High	High	High	High	High	4.798e-05	0.0001681	2.35
[K].LLNNMAVDK.[V]	1xiTRAQ8plex [K9]; 1xiTRAQ8plex [N-Term]	0.000632205	7.49649e-05	1	1	1	TRINITY_DN18491_c0_g1_i1	TRINITY_DN18491_c0_g1_i1 [398-406]	0	1625.95								No Quan Values	High	High	High	High	High	4.798e-05	0.0002937	2.33
[K].LHSELVANASK.[V]	1xiTRAQ8plex [K11]; 1xiTRAQ8plex [N-Term]	7.17579e-07	7.49649e-05	1	1	1	TRINITY_DN11970_c0_g1_i2	TRINITY_DN11970_c0_g1_i2 [101-111]	0	1777.04	1.017	0.969	1.043	99.3	101	96.2	103.5		High	High	High	High	High	4.798e-05	2.899e-07	3.26
[K].LSTGDSLDMSPQDEASIIANDATIK.[D]	1xiTRAQ8plex [K25]; 1xiTRAQ8plex [N-Term]	0.000571712	7.49649e-05	1	1	1	TRINITY_DN16293_c0_g1_i1	TRINITY_DN16293_c0_g1_i1 [173-197]	0	3200.65								No Quan Values	High	High	High	High	High	4.798e-05	0.0002662	2
[R].LSTNVPGVPIDDR.[N]	1xiTRAQ8plex [N-Term]	0.000208122	7.49649e-05	1	1	2	TRINITY_DN21314_c1_g4_i1	TRINITY_DN21314_c1_g4_i1 [153-165]	0	1686.93	0.628	0.783	0.789	125	78.5	97.8	98.6		High	High	High	High	High	4.798e-05	9.456e-05	1.66
[K].MPWLAIPFSDSK.[T]	1xiTRAQ8plex [K12]; 1xiTRAQ8plex [N-Term]	0.000834033	7.49649e-05	1	1	2	TRINITY_DN21368_c0_g1_i4	TRINITY_DN21368_c0_g1_i4 [99-110]	0	2000.11	0.883	1.076	0.344	121.1	107	130.3	41.6		High	High	High	High	High	4.798e-05	0.0003904	2.24
[R].MQADATLPLAQR.[R]	1xiTRAQ8plex [N-Term]	5.4308e-05	7.49649e-05	1	1	1	TRINITY_DN18435_c0_g2_i1	TRINITY_DN18435_c0_g2_i1 [133-144]	0	1618.89	0.954	0.952	0.875	105.8	101	100.7	92.6		High	High	High	High	High	4.798e-05	2.4e-05	2.76
[R].MQDVAIQMGQK.[T]	1xiTRAQ8plex [K11]; 1xiTRAQ8plex [N-Term]	1.87507e-08	7.49649e-05	1	1	2	TRINITY_DN17329_c0_g1_i3	TRINITY_DN17329_c0_g1_i3 [130-140]	0	1857.02	1.089	0.991	2.681	69.4	75.6	68.8	186.2		High	High	High	High	High	4.798e-05	7.057e-09	2.91
[R].MQDVAVQMGEK.[T]	1xiTRAQ8plex [K11]; 1xiTRAQ8plex [N-Term]	5.09991e-09	7.49649e-05	1	1	19	TRINITY_DN15565_c0_g1_i1	TRINITY_DN15565_c0_g1_i1 [127-137]	0	1843.99	1.615	1.572	2.841	56.9	91.9	89.5	161.7		High	High	High	High	High	4.798e-05	1.866e-09	3.9
[R].MQDVAVQMGEK.[T]	1xOxidation [M]; 1xiTRAQ8plex [K11]; 1xiTRAQ8plex [N-Term]	0.00024999	7.49649e-05	1	1	11	TRINITY_DN15565_c0_g1_i1	TRINITY_DN15565_c0_g1_i1 [127-137]	0	1859.98	1.114	1.162	1.492	83.9	93.5	97.5	125.1		High	High	High	High	High	4.798e-05	0.0001141	2.4
[R].MQDVAVQMGEK.[T]	2xOxidation [M1; M8]; 1xiTRAQ8plex [K11]; 1xiTRAQ8plex [N-Term]	0.00106291	7.49649e-05	1	1	4	TRINITY_DN15565_c0_g1_i1	TRINITY_DN15565_c0_g1_i1 [127-137]	0	1875.98	1.073	1.125	1.483	85.4	91.7	96.2	126.7		High	High	High	High	High	4.798e-05	0.0004997	2.71
[R].MQEGSLSLMQMAK.[I]	1xiTRAQ8plex [K13]; 1xiTRAQ8plex [N-Term]	4.23395e-07	7.49649e-05	1	1	2	TRINITY_DN6124_c0_g2_i1	TRINITY_DN6124_c0_g2_i1 [137-149]	0	2062.1	1.014	0.971	0.837	104.7	106.1	101.7	87.6		High	High	High	High	High	4.798e-05	1.694e-07	3.31
[R].MQEGSLSLMQMAK.[I]	1xOxidation [M1]; 1xiTRAQ8plex [K13]; 1xiTRAQ8plex [N-Term]	6.12883e-05	7.49649e-05	1	1	2	TRINITY_DN6124_c0_g2_i1	TRINITY_DN6124_c0_g2_i1 [137-149]	0	2078.09	0.866	0.973	0.842	108.7	94.1	105.7	91.5		High	High	High	High	High	4.798e-05	2.722e-05	2.69
[R].MQELMAQHGMGNQQNSEQQNSQEEAK.[R]	1xiTRAQ8plex [K26]; 1xiTRAQ8plex [N-Term]	5.06433e-07	7.49649e-05	1	1	1	TRINITY_DN14095_c0_g1_i1	TRINITY_DN14095_c0_g1_i1 [14-39]	0	3583.68	1.254	1.137	1.271	85.8	107.6	97.6	109		High	High	High	High	High	4.798e-05	2.031e-07	2.04
[K].MQMGIQVLVTDPR.[E]	1xiTRAQ8plex [N-Term]	2.99526e-05	7.49649e-05	1	1	3	TRINITY_DN19199_c0_g2_i3	TRINITY_DN19199_c0_g2_i3 [249-261]	0	1791.98	0.766	0.683	0.626	130.1	99.6	88.9	81.4		High	High	High	High	High	4.798e-05	1.305e-05	2.55
[R].MQPGTVFFVQSNLEPER.[Q]	1xiTRAQ8plex [N-Term]	1.64892e-10	7.49649e-05	1	1	10	TRINITY_DN21439_c1_g3_i2	TRINITY_DN21439_c1_g3_i2 [120-136]	0	2283.17	1.688	1.698	2.861	55.2	93.2	93.7	157.9		High	High	High	High	High	4.798e-05	5.617e-11	4.26
[R].MQPGTVFFVQSNLEPER.[Q]	1xOxidation [M1]; 1xiTRAQ8plex [N-Term]	7.2199e-06	7.49649e-05	1	1	3	TRINITY_DN21439_c1_g3_i2	TRINITY_DN21439_c1_g3_i2 [120-136]	0	2299.17	1.226	1.195	1.465	81.9	100.4	97.8	119.9		High	High	High	High	High	4.798e-05	3.066e-06	3.25
[K].MQQFPDWQK.[A]	1xiTRAQ8plex [K9]; 1xiTRAQ8plex [N-Term]	0.000203161	7.49649e-05	1	1	3	TRINITY_DN17003_c0_g1_i2	TRINITY_DN17003_c0_g1_i2 [179-187]	0	1815.97	1.055	1.098	1.05	95.2	100.4	104.5	99.9		High	High	High	High	High	4.798e-05	9.235e-05	2.39
[K].MQVGDGFHEGVSQGPLINEAAVQK.[V]	1xiTRAQ8plex [K24]; 1xiTRAQ8plex [N-Term]	1.26523e-09	7.49649e-05	1	1	3	TRINITY_DN17680_c0_g2_i3	TRINITY_DN17680_c0_g2_i3 [358-381]	0	3119.64	1.603	1.193	1.18	80.4	128.8	95.9	94.8		High	High	High	High	High	4.798e-05	4.495e-10	4.15
[K].MSAAVGEITR.[R]	1xiTRAQ8plex [N-Term]	3.90843e-05	7.49649e-05	1	1	1	TRINITY_DN14960_c0_g1_i3	TRINITY_DN14960_c0_g1_i3 [195-204]	0	1338.74	0.884	0.96	0.976	104.7	92.6	100.5	102.2		High	High	High	High	High	4.798e-05	1.719e-05	2.35
[K].MSDAEESVGGFFQR.[H]	1xiTRAQ8plex [N-Term]	3.07205e-08	7.49649e-05	1	1	2	TRINITY_DN18321_c0_g1_i1	TRINITY_DN18321_c0_g1_i1 [136-149]	0	1863.88	0.888	0.954	0.898	107	95	102	96.1		High	High	High	High	High	4.798e-05	1.166e-08	3.33
[K].MSETMDQFEK.[Q]	1xiTRAQ8plex [K10]; 1xiTRAQ8plex [N-Term]	0.000641348	7.49649e-05	1	1	3	TRINITY_DN14495_c0_g1_i1	TRINITY_DN14495_c0_g1_i1 [95-104]	0	1853.92	0.797	0.897	0.92	110.7	88.3	99.2	101.8		High	High	High	High	High	4.798e-05	0.0002989	2.09
[K].MSEVAILEVVTK.[N]	1xiTRAQ8plex [K12]; 1xiTRAQ8plex [N-Term]	1.24148e-05	7.49649e-05	1	1	2	TRINITY_DN17859_c0_g1_i5	TRINITY_DN17859_c0_g1_i5 [32-43]	0	1927.14	0.564	0.934	0.626	128	72.2	119.6	80.2		High	High	High	High	High	4.798e-05	5.325e-06	2.49
[K].MSFQSLVPQAISEGWLDESFLK.[S]	1xiTRAQ8plex [K22]; 1xiTRAQ8plex [N-Term]	7.3063e-08	7.49649e-05	1	1	1	TRINITY_DN21029_c0_g1_i3	TRINITY_DN21029_c0_g1_i3 [387-408]	0	3120.65	1.441	1.517	1.669	71.1	102.4	107.8	118.6		High	High	High	High	High	4.798e-05	2.815e-08	3.85
[R].MSGFLSENRPVQTLR.[A]	1xiTRAQ8plex [N-Term]	4.10726e-08	7.49649e-05	1	1	3	TRINITY_DN19514_c0_g1_i2	TRINITY_DN19514_c0_g1_i2 [175-189]	0	2039.1	1.023	1.098	1.376	88.9	91	97.7	122.4		High	High	High	High	High	4.798e-05	1.564e-08	3.26
[R].MSGGDHIHAGTVVGK.[L]	1xiTRAQ8plex [K15]; 1xiTRAQ8plex [N-Term]	7.42308e-07	7.49649e-05	1	1	11	TRINITY_DN1272_c0_g1_i1	TRINITY_DN1272_c0_g1_i1 [327-341]	0	2074.13	1.526	1.033	1.122	85.5	130.4	88.3	95.9		High	High	High	High	High	4.798e-05	3.002e-07	3.67
[R].MSGGDHIHAGTVVGK.[L]	1xOxidation [M1]; 1xiTRAQ8plex [K15]; 1xiTRAQ8plex [N-Term]	1.32047e-06	7.49649e-05	1	1	5	TRINITY_DN1272_c0_g1_i1	TRINITY_DN1272_c0_g1_i1 [327-341]	0	2090.13	1.356	0.905	0.952	95	128.8	85.9	90.4		High	High	High	High	High	4.798e-05	5.407e-07	4.05
[K].MSHISTGGGASLELLEGK.[S]	1xiTRAQ8plex [K18]; 1xiTRAQ8plex [N-Term]	4.88652e-12	7.49649e-05	1	1	5	TRINITY_DN17881_c1_g1_i3	TRINITY_DN17881_c1_g1_i3 [374-391]	0	2395.31	1.069	1.08	1.001	96.4	103.1	104.1	96.5		High	High	High	High	High	4.798e-05	1.549e-12	4
[K].MPWLAIPFSDSETIK.[H]	1xOxidation [M1]; 1xiTRAQ8plex [K15]; 1xiTRAQ8plex [N-Term]	7.12012e-05	7.49649e-05	1	1	1	TRINITY_DN20880_c0_g1_i1	TRINITY_DN20880_c0_g1_i1 [96-110]	0	2359.28								No Quan Values	High	High	High	High	High	4.798e-05	3.169e-05	1.94
[R].MPVNALLMDK.[D]	1xiTRAQ8plex [K10]; 1xiTRAQ8plex [N-Term]	0.000666371	7.49649e-05	1	1	1	TRINITY_DN20140_c0_g3_i5	TRINITY_DN20140_c0_g3_i5 [317-326]	0	1740	0.987	0.822	0.79	111.1	109.7	91.3	87.8		High	High	High	High	High	4.798e-05	0.0003101	2.28
[K].MPNIHFLPINLSTK.[D]	1xOxidation [M1]; 1xiTRAQ8plex [K14]; 1xiTRAQ8plex [N-Term]	0.00106796	7.49649e-05	1	1	3	TRINITY_DN18428_c0_g1_i2	TRINITY_DN18428_c0_g1_i2 [261-274]	0	2249.29	1.046	1.045	1.072	96.1	100.5	100.4	103		High	High	High	High	High	4.798e-05	0.0005024	1.89
[K].MPNIHFLPINLSTK.[D]	1xiTRAQ8plex [K14]; 1xiTRAQ8plex [N-Term]	4.32238e-06	7.49649e-05	1	1	3	TRINITY_DN18428_c0_g1_i2	TRINITY_DN18428_c0_g1_i2 [261-274]	0	2233.3	1.116	1.262	1.081	89.7	100.1	113.3	96.9		High	High	High	High	High	4.798e-05	1.812e-06	3.21
[R].MLVSLGLVDGSAPMAR.[R]	1xiTRAQ8plex [N-Term]	0.00026488	7.49649e-05	1	1	3	TRINITY_DN19768_c2_g2_i2	TRINITY_DN19768_c2_g2_i2 [155-170]	0	1921.06								No Quan Values	High	High	High	High	High	4.798e-05	0.0001211	2.37
[K].MIVVLGELGGR.[D]	1xiTRAQ8plex [N-Term]	0.000729725	7.49649e-05	1	1	2	TRINITY_DN20790_c0_g1_i2	TRINITY_DN20790_c0_g1_i2 [225-235]	0	1447.86	0.768	0.978	0.799	112.9	86.6	110.4	90.2		High	High	High	High	High	4.798e-05	0.0003406	2.02
[R].MMAIHDPNSK.[E]	1xiTRAQ8plex [K10]; 1xiTRAQ8plex [N-Term]	0.000550203	7.49649e-05	1	1	2	TRINITY_DN20384_c0_g1_i1	TRINITY_DN20384_c0_g1_i1 [641-650]	0	1751.94	1.107	1.03	1.474	86.8	96	89.4	127.8		High	High	High	High	High	4.798e-05	0.000256	2.9
[K].MMLAHAASAQGISVVEQVCGK.[D]	1xCarbamidomethyl [C19]; 1xiTRAQ8plex [K21]; 1xiTRAQ8plex [N-Term]	1.966e-16	7.49649e-05	1	1	9	TRINITY_DN20827_c0_g2_i2	TRINITY_DN20827_c0_g2_i2 [391-411]	0	2795.48	1.199	1.002	1.016	94.9	113.7	95	96.4		High	High	High	High	High	4.798e-05	5.08e-17	6.63
[K].MMLAHAASAQGISVVEQVCGK.[D]	1xCarbamidomethyl [C19]; 1xOxidation [M2]; 1xiTRAQ8plex [K21]; 1xiTRAQ8plex [N-Term]	0.000199277	7.49649e-05	1	1	1	TRINITY_DN20827_c0_g2_i2	TRINITY_DN20827_c0_g2_i2 [391-411]	0	2811.48	1.01	0.746	0.941	108.2	109.3	80.7	101.8		High	High	High	High	High	4.798e-05	9.059e-05	3.06
[R].MMLDGSPESPLVFVQVQIANVESK.[F]	1xiTRAQ8plex [K24]; 1xiTRAQ8plex [N-Term]	0.000465139	7.49649e-05	1	1	2	TRINITY_DN19678_c0_g1_i1	TRINITY_DN19678_c0_g1_i1 [50-73]	0	3226.73								No Quan Values	High	High	High	High	High	4.798e-05	0.0002154	1.62
[K].MMIEETKR.[S]	1xiTRAQ8plex [K7]; 1xiTRAQ8plex [N-Term]	0.000187157	7.49649e-05	1	1	2	TRINITY_DN14988_c0_g1_i1	TRINITY_DN14988_c0_g1_i1 [389-396]	1	1645.92	1.036	1.103	1.382	88.5	91.7	97.6	122.3		High	High	High	High	High	4.798e-05	8.474e-05	2.36
[R].MMIPDCHK.[R]	1xCarbamidomethyl [C6]; 1xiTRAQ8plex [K8]; 1xiTRAQ8plex [N-Term]	0.000248788	7.49649e-05	1	1	1	TRINITY_DN12715_c0_g1_i1	TRINITY_DN12715_c0_g1_i1 [60-67]	0	1639.86	0.79	0.969	0.805	112.2	88.6	108.7	90.4		High	High	High	High	High	4.798e-05	0.0001137	3.08
[K].MMIQDAISK.[L]	1xiTRAQ8plex [K9]; 1xiTRAQ8plex [N-Term]	6.67327e-07	7.49649e-05	1	1	1	TRINITY_DN14747_c0_g1_i2	TRINITY_DN14747_c0_g1_i2 [55-63]	0	1644.93	0.973	1.161	1.401	88.2	85.8	102.4	123.6		High	High	High	High	High	4.798e-05	2.691e-07	2.66
[R].MMLTFSVFPSPK.[V]	1xiTRAQ8plex [K12]; 1xiTRAQ8plex [N-Term]	1.47916e-08	7.49649e-05	6	6	5	TRINITY_DN19606_c0_g3_i1; TRINITY_DN19606_c0_g1_i1; TRINITY_DN21381_c0_g5_i1; TRINITY_DN21381_c0_g3_i5; TRINITY_DN12531_c0_g1_i1; TRINITY_DN15262_c0_g1_i2	TRINITY_DN19606_c0_g3_i1 [188-199]; TRINITY_DN19606_c0_g1_i1 [163-174]; TRINITY_DN21381_c0_g5_i1 [174-185]; TRINITY_DN21381_c0_g3_i5 [163-174]; TRINITY_DN12531_c0_g1_i1 [181-192]; TRINITY_DN15262_c0_g1_i2 [168-179]	0	1993.11	1.066	1.027	0.579	108.9	116.1	111.8	63.1	Shared	High	High	High	High	High	4.798e-05	5.517e-09	4
[R].MMLTFSVFPSPK.[V]	1xOxidation [M]; 1xiTRAQ8plex [K12]; 1xiTRAQ8plex [N-Term]	1.6922e-05	7.49649e-05	6	6	4	TRINITY_DN19606_c0_g3_i1; TRINITY_DN19606_c0_g1_i1; TRINITY_DN21381_c0_g5_i1; TRINITY_DN21381_c0_g3_i5; TRINITY_DN12531_c0_g1_i1; TRINITY_DN15262_c0_g1_i2	TRINITY_DN19606_c0_g3_i1 [188-199]; TRINITY_DN19606_c0_g1_i1 [163-174]; TRINITY_DN21381_c0_g5_i1 [174-185]; TRINITY_DN21381_c0_g3_i5 [163-174]; TRINITY_DN12531_c0_g1_i1 [181-192]; TRINITY_DN15262_c0_g1_i2 [168-179]	0	2009.11	0.709	0.794	0.623	128	90.7	101.6	79.8	Shared	High	High	High	High	High	4.798e-05	7.302e-06	3.11
[R].MSLGLPVAATVNCADNTGAK.[N]	1xCarbamidomethyl [C13]; 1xiTRAQ8plex [K20]; 1xiTRAQ8plex [N-Term]	1.2188e-08	7.49649e-05	1	2	3	TRINITY_DN20521_c0_g1_i3	TRINITY_DN20521_c0_g1_i3 [20-39]	0	2598.38	1.026	0.916	0.834	106	108.7	97	88.4		High	High	High	High	High	4.798e-05	4.537e-09	3.52
[K].MMIVDDEYIIVGSANINQR.[S]	1xiTRAQ8plex [Y8]; 1xiTRAQ8plex [N-Term]	5.59116e-09	7.49649e-05	1	1	2	TRINITY_DN20117_c0_g1_i2	TRINITY_DN20117_c0_g1_i2 [663-681]	0	2789.48	1.085	0.832	0.946	103.6	112.4	86.2	97.9		High	High	High	High	High	4.798e-05	2.05e-09	3.34
[K].MNEGLDSGK.[V]	1xiTRAQ8plex [K9]; 1xiTRAQ8plex [N-Term]	0.000197363	7.49649e-05	1	1	1	TRINITY_DN18893_c1_g1_i1	TRINITY_DN18893_c1_g1_i1 [295-303]	0	1558.84	1.037	1.288	1.704	79.5	82.5	102.5	135.5		High	High	High	High	High	4.798e-05	8.948e-05	2.12
[R].MNEPQVCVSTTNR.[N]	1xCarbamidomethyl [C7]; 1xiTRAQ8plex [N-Term]	0.000599769	7.49649e-05	1	1	4	TRINITY_DN20905_c0_g1_i3	TRINITY_DN20905_c0_g1_i3 [458-470]	0	1839.9	0.796	0.769	0.765	120.1	95.6	92.4	91.9		High	High	High	High	High	4.798e-05	0.0002785	1.59
[K].MNFADIEK.[Q]	1xiTRAQ8plex [K8]; 1xiTRAQ8plex [N-Term]	0.000105332	7.49649e-05	1	1	2	TRINITY_DN21041_c0_g2_i1	TRINITY_DN21041_c0_g2_i1 [361-368]	0	1575.87	1.024	1.108	1.009	96.6	98.9	107	97.5		High	High	High	High	High	4.798e-05	4.721e-05	2.43
[K].MNLGAMQVMFK.[M]	1xiTRAQ8plex [K11]; 1xiTRAQ8plex [N-Term]	0.000206123	7.49649e-05	1	1	1	TRINITY_DN16541_c0_g1_i2	TRINITY_DN16541_c0_g1_i2 [297-307]	0	1878.03								No Quan Values	High	High	High	High	High	4.798e-05	9.358e-05	2.3
[R].MNIPATVSGNWSWR.[I]	1xiTRAQ8plex [N-Term]	0.000383784	7.49649e-05	1	1	1	TRINITY_DN12735_c0_g1_i1	TRINITY_DN12735_c0_g1_i1 [387-400]	0	1922.98								No Quan Values	High	High	High	High	High	4.798e-05	0.000177	2
[K].MNPQIAFMR.[G]	1xiTRAQ8plex [N-Term]	5.53689e-05	7.49649e-05	1	1	2	TRINITY_DN14684_c0_g1_i2	TRINITY_DN14684_c0_g1_i2 [90-98]	0	1411.75	1.15	1.052	1.135	92.2	106.1	97	104.7		High	High	High	High	High	4.798e-05	2.448e-05	2.6
[K].MNVGIVLDEGLASPDQNYR.[V]	1xiTRAQ8plex [Y18]; 1xiTRAQ8plex [N-Term]	0.000846043	7.49649e-05	1	1	1	TRINITY_DN18897_c0_g1_i3	TRINITY_DN18897_c0_g1_i3 [155-173]	0	2699.43								No Quan Values	High	High	High	High	High	4.798e-05	0.0003962	1.35
[K].MNVHPDVNFEELAR.[S]	1xiTRAQ8plex [N-Term]	2.27867e-07	7.49649e-05	1	1	3	TRINITY_DN16482_c0_g1_i1	TRINITY_DN16482_c0_g1_i1 [373-386]	0	1975	0.912	1.014	0.891	104.8	95.6	106.2	93.4		High	High	High	High	High	4.798e-05	9.016e-08	4.14
[K].MPDVVAPTASGGFVPITSSVVQRPGMMGPK.[Q]	1xiTRAQ8plex [K30]; 1xiTRAQ8plex [N-Term]	7.66463e-12	7.49649e-05	1	1	3	TRINITY_DN21402_c0_g2_i1	TRINITY_DN21402_c0_g2_i1 [834-863]	0	3621.94	0.882	0.946	0.791	110.5	97.4	104.6	87.4		High	High	High	High	High	4.798e-05	2.45e-12	4.77
[K].MPFPLVISAK.[N]	1xiTRAQ8plex [K10]; 1xiTRAQ8plex [N-Term]	0.000165878	7.49649e-05	1	1	2	TRINITY_DN20455_c0_g1_i3	TRINITY_DN20455_c0_g1_i3 [630-639]	0	1711.04	1.175	1.352	0.962	89.1	104.7	120.4	85.8		High	High	High	High	High	4.798e-05	7.491e-05	3.11
[R].MPISSDLSNPR.[N]	1xiTRAQ8plex [N-Term]	0.000866437	7.49649e-05	2	2	3	TRINITY_DN13463_c0_g1_i1; TRINITY_DN19031_c0_g2_i1	TRINITY_DN13463_c0_g1_i1 [164-174]; TRINITY_DN19031_c0_g2_i1 [542-552]	0	1520.8	0.672	0.802	0.514	133.9	89.9	107.4	68.8	Shared	High	High	High	High	High	4.798e-05	0.0004054	1.9
[R].MMMTSGEAVK.[Y]	1xiTRAQ8plex [K10]; 1xiTRAQ8plex [N-Term]	4.2026e-05	7.49649e-05	4	4	2	TRINITY_DN16746_c0_g2_i1; TRINITY_DN16746_c0_g1_i1; TRINITY_DN12879_c0_g1_i1; TRINITY_DN20921_c0_g2_i1	TRINITY_DN16746_c0_g2_i1 [263-272]; TRINITY_DN16746_c0_g1_i1 [321-330]; TRINITY_DN12879_c0_g1_i1 [326-335]; TRINITY_DN20921_c0_g2_i1 [315-324]	0	1692.89	1.225	1.236	1.207	85.7	105	105.9	103.4	Shared	High	High	High	High	High	4.798e-05	1.848e-05	3.62
[K].MLVNVTADHR.[I]	1xiTRAQ8plex [N-Term]	1.5213e-05	7.49649e-05	1	1	4	TRINITY_DN19326_c0_g1_i5	TRINITY_DN19326_c0_g1_i5 [422-431]	0	1459.8	0.976	0.991	1.063	99.2	96.8	98.4	105.5		High	High	High	High	High	4.798e-05	6.548e-06	3.03
[R].MSLGLPVAATVNCADNTGAK.[N]	1xCarbamidomethyl [C13]; 1xOxidation [M1]; 1xiTRAQ8plex [K20]; 1xiTRAQ8plex [N-Term]	7.00422e-07	7.49649e-05	1	2	1	TRINITY_DN20521_c0_g1_i3	TRINITY_DN20521_c0_g1_i3 [20-39]	0	2614.38	0.95	0.791	0.722	115.5	109.8	91.4	83.4		High	High	High	High	High	4.798e-05	2.829e-07	2.8
[R].MSLWYEHLGMLDDTFLHPESPNCVQK.[V]	1xCarbamidomethyl [C23]; 2xiTRAQ8plex [Y5; K26]; 1xiTRAQ8plex [N-Term]	3.05562e-12	7.49649e-05	1	1	2	TRINITY_DN20117_c0_g1_i2	TRINITY_DN20117_c0_g1_i2 [717-742]	0	4060.05	1.962	1.561	1.798	63.3	124.2	98.8	113.8		High	High	High	High	High	4.798e-05	9.626e-13	5.88
[K].MVEPQHLDQILHPQFEDSSTYKDR.[V]	2xiTRAQ8plex [Y21; K22]; 1xiTRAQ8plex [N-Term]	1.45275e-07	7.49649e-05	1	1	7	TRINITY_DN21309_c0_g2_i1	TRINITY_DN21309_c0_g2_i1 [367-390]	1	3826	1.103	1.067	1.179	92	101.5	98.1	108.4		High	High	High	High	High	4.798e-05	5.703e-08	3.87
[R].MVESSDDWETASVVSK.[F]	1xiTRAQ8plex [K16]; 1xiTRAQ8plex [N-Term]	6.3855e-11	7.49649e-05	1	1	5	TRINITY_DN13434_c0_g1_i1	TRINITY_DN13434_c0_g1_i1 [265-280]	0	2378.2	1.066	0.875	1.297	94.4	100.6	82.6	122.4		High	High	High	High	High	4.798e-05	2.138e-11	3.45
[R].MVFLTPTVIK.[G]	1xiTRAQ8plex [K10]; 1xiTRAQ8plex [N-Term]	0.000288884	7.49649e-05	1	1	1	TRINITY_DN14560_c0_g1_i1	TRINITY_DN14560_c0_g1_i1 [50-59]	0	1757.09	0.765	0.912	0.78	115.7	88.5	105.5	90.2		High	High	High	High	High	4.798e-05	0.000132	2.18
[R].MVFVANKPVGNFIAFDMPLLHIHDEK.[F]	2xiTRAQ8plex [K7; K26]; 1xiTRAQ8plex [N-Term]	8.1381e-07	7.49649e-05	1	1	1	TRINITY_DN17566_c1_g1_i3	TRINITY_DN17566_c1_g1_i3 [56-81]	0	3895.15	2.184	1.935	2.668	51.4	112.2	99.4	137.1		High	High	High	High	High	4.798e-05	3.295e-07	3.2
[R].MVGESTEAVGAGVGGGSSGNK.[M]	1xiTRAQ8plex [K21]; 1xiTRAQ8plex [N-Term]	3.68743e-09	7.49649e-05	1	1	3	TRINITY_DN21269_c0_g1_i2	TRINITY_DN21269_c0_g1_i2 [230-250]	0	2459.27	1.154	0.834	1.375	91.7	105.8	76.5	126.1		High	High	High	High	High	4.798e-05	1.339e-09	3.86
[R].MVIAASGAVK.[H]	1xiTRAQ8plex [K10]; 1xiTRAQ8plex [N-Term]	1.09863e-06	7.49649e-05	2	2	5	TRINITY_DN16908_c0_g5_i1; TRINITY_DN16275_c1_g2_i1	TRINITY_DN16908_c0_g5_i1 [131-140]; TRINITY_DN16275_c1_g2_i1 [275-284]	0	1554.95	1.003	1.029	1.031	98.5	98.7	101.3	101.5	Shared	High	High	High	High	High	4.798e-05	4.49e-07	3
[R].MVLAASGVEHEELMK.[I]	1xiTRAQ8plex [K15]; 1xiTRAQ8plex [N-Term]	1.66943e-08	7.49649e-05	1	1	3	TRINITY_DN16879_c0_g1_i1	TRINITY_DN16879_c0_g1_i1 [256-270]	0	2252.22	0.825	0.92	0.739	114.8	94.7	105.6	84.8		High	High	High	High	High	4.798e-05	6.264e-09	2.85
[K].MVLDKPLDNTDGTFAPGLPGGQLQHPAIGGDGSFR.[S]	1xiTRAQ8plex [K5]; 1xiTRAQ8plex [N-Term]	0.000310533	7.49649e-05	1	1	1	TRINITY_DN19211_c0_g1_i4	TRINITY_DN19211_c0_g1_i4 [677-711]	0	4187.18								No Quan Values	High	High	High	High	High	4.798e-05	0.0001423	2.1
[K].MVIDVSK.[K]	1xiTRAQ8plex [K7]; 1xiTRAQ8plex [N-Term]	0.00101848	7.49649e-05	1	1	1	TRINITY_DN20291_c0_g4_i1	TRINITY_DN20291_c0_g4_i1 [179-185]	0	1399.84	0.838	0.987	0.736	112.3	94.1	110.9	82.7		High	High	High	High	High	4.798e-05	0.0004791	2.02
[R].MVIPVGNIFQDLK.[V]	1xiTRAQ8plex [K13]; 1xiTRAQ8plex [N-Term]	1.62951e-08	7.49649e-05	1	1	5	TRINITY_DN15837_c0_g1_i2	TRINITY_DN15837_c0_g1_i2 [256-268]	0	2082.22	1.16	1.292	1.634	78.7	91.2	101.6	128.5		High	High	High	High	High	4.798e-05	6.114e-09	4.57
[R].MVNHFVQEFK.[R]	1xiTRAQ8plex [K10]; 1xiTRAQ8plex [N-Term]	2.83318e-07	7.49649e-05	3	3	9	TRINITY_DN17047_c1_g1_i1; TRINITY_DN19429_c0_g1_i6; TRINITY_DN19105_c2_g1_i2	TRINITY_DN17047_c1_g1_i1 [240-249]; TRINITY_DN19429_c0_g1_i6 [232-241]; TRINITY_DN19105_c2_g1_i2 [243-252]	0	1887.04	1.097	1.142	0.964	95.2	104.4	108.7	91.7	Shared	High	High	High	High	High	4.798e-05	1.122e-07	4.25
[R].MVNHFVQEFK.[R]	1xOxidation [M1]; 1xiTRAQ8plex [K10]; 1xiTRAQ8plex [N-Term]	0.000212178	7.49649e-05	3	3	6	TRINITY_DN17047_c1_g1_i1; TRINITY_DN19429_c0_g1_i6; TRINITY_DN19105_c2_g1_i2	TRINITY_DN17047_c1_g1_i1 [240-249]; TRINITY_DN19429_c0_g1_i6 [232-241]; TRINITY_DN19105_c2_g1_i2 [243-252]	0	1903.04	0.964	1.007	0.888	103.7	100	104.3	92.1	Shared	High	High	High	High	High	4.798e-05	9.646e-05	2.79
[R].MVPGAAATEIELAR.[R]	1xiTRAQ8plex [N-Term]	4.55874e-06	7.49649e-05	1	1	2	TRINITY_DN21496_c0_g1_i1	TRINITY_DN21496_c0_g1_i1 [410-423]	0	1732.96	0.946	1.055	0.728	107.3	101.5	113.2	78.1		High	High	High	High	High	4.798e-05	1.916e-06	2.55
[R].MVSNSNTPQEVEANK.[E]	1xiTRAQ8plex [K15]; 1xiTRAQ8plex [N-Term]	9.24119e-06	7.49649e-05	1	1	1	TRINITY_DN19093_c0_g1_i2	TRINITY_DN19093_c0_g1_i2 [227-241]	0	2256.17	0.759	0.93	0.691	118.3	89.9	110	81.8		High	High	High	High	High	4.798e-05	3.936e-06	2.46
[R].MVTGDNIQTAK.[A]	1xiTRAQ8plex [K11]; 1xiTRAQ8plex [N-Term]	3.05056e-06	7.49649e-05	1	2	2	TRINITY_DN21513_c1_g1_i6	TRINITY_DN21513_c1_g1_i6 [291-301]	0	1786	1.008	0.985	1.169	96.1	96.9	94.6	112.4		High	High	High	High	High	4.798e-05	1.269e-06	2.91
[R].MVTTEADKPGQVSISNATR.[R]	1xiTRAQ8plex [K8]; 1xiTRAQ8plex [N-Term]	5.7916e-08	7.49649e-05	1	1	3	TRINITY_DN19498_c0_g1_i1	TRINITY_DN19498_c0_g1_i1 [486-504]	0	2613.41	0.626	0.676	0.882	125.6	78.6	84.9	110.8		High	High	High	High	High	4.798e-05	2.228e-08	3.54
[K].MVVEALEAMGEK.[E]	1xiTRAQ8plex [K12]; 1xiTRAQ8plex [N-Term]	1.14849e-09	7.49649e-05	1	1	8	TRINITY_DN20801_c0_g1_i2	TRINITY_DN20801_c0_g1_i2 [410-421]	0	1915.05	1.058	1.166	0.889	97.2	102.9	113.4	86.5		High	High	High	High	High	4.798e-05	4.065e-10	3.79
[R].MVVEEIK.[V]	1xiTRAQ8plex [K7]; 1xiTRAQ8plex [N-Term]	0.00048568	7.49649e-05	1	1	2	TRINITY_DN14798_c0_g1_i1	TRINITY_DN14798_c0_g1_i1 [377-383]	0	1455.87	0.979	1.139	0.725	104.1	101.9	118.6	75.4		High	High	High	High	High	4.798e-05	0.0002248	2.63
[R].MVVSTYQAASGAGAAAMEELEQQTR.[E]	1xiTRAQ8plex [Y6]; 1xiTRAQ8plex [N-Term]	3.26985e-12	7.49649e-05	1	1	1	TRINITY_DN18201_c0_g1_i1	TRINITY_DN18201_c0_g1_i1 [203-227]	0	3207.62	1.454	1.215	1.024	85.2	123.9	103.5	87.3		High	High	High	High	High	4.798e-05	1.03e-12	3.47
[R].MYIDGQSHEHGFK.[L]	2xiTRAQ8plex [Y2; K13]; 1xiTRAQ8plex [N-Term]	0.00013283	7.49649e-05	1	1	1	TRINITY_DN18428_c0_g1_i2	TRINITY_DN18428_c0_g1_i2 [115-127]	0	2461.31	2.014	1.264	1.284	71.9	144.9	90.9	92.4		High	High	High	High	High	4.798e-05	5.988e-05	2.78
[K].MYQGAGGAAMDDDDAPPAGGSGAGPK.[I]	2xiTRAQ8plex [Y2; K26]; 1xiTRAQ8plex [N-Term]	1.9958e-12	7.49649e-05	1	1	1	TRINITY_DN19105_c2_g1_i2	TRINITY_DN19105_c2_g1_i2 [616-641]	0	3276.6	0.965	0.877	0.905	106.8	103	93.7	96.6		High	High	High	High	High	4.798e-05	6.227e-13	2.85
[K].MYQGAGPGGDMGGAMDEDGPSVGGGGSGGAGPK.[I]	2xiTRAQ8plex [Y2; K33]; 1xiTRAQ8plex [N-Term]	2.3139e-10	7.49649e-05	1	1	4	TRINITY_DN17047_c1_g1_i1	TRINITY_DN17047_c1_g1_i1 [613-645]	0	3793.8	1.089	1.039	0.923	98.7	107.5	102.6	91.2		High	High	High	High	High	4.798e-05	7.926e-11	6.02
[R].NAAETLTPVTLELGGK.[D]	1xiTRAQ8plex [K16]; 1xiTRAQ8plex [N-Term]	2.312e-07	7.49649e-05	1	1	2	TRINITY_DN14661_c0_g1_i1	TRINITY_DN14661_c0_g1_i1 [283-298]	0	2222.29	1.087	1.138	0.846	98.3	106.8	111.8	83.1		High	High	High	High	High	4.798e-05	9.137e-08	3.46
[K].MVEPQHLDQILHPQFEDSSTYK.[D]	2xiTRAQ8plex [Y21; K22]; 1xiTRAQ8plex [N-Term]	3.03906e-05	7.49649e-05	1	1	2	TRINITY_DN21309_c0_g2_i1	TRINITY_DN21309_c0_g2_i1 [367-388]	0	3554.87	1.183	1.304	1.052	88.1	104.3	114.9	92.7		High	High	High	High	High	4.798e-05	1.326e-05	2.5
[R].MVELVGTPDQIAK.[A]	1xiTRAQ8plex [K13]; 1xiTRAQ8plex [N-Term]	6.52214e-06	7.49649e-05	2	2	3	TRINITY_DN21019_c0_g3_i3; TRINITY_DN21019_c0_g2_i2	TRINITY_DN21019_c0_g3_i3 [184-196]; TRINITY_DN21019_c0_g2_i2 [170-182]	0	2009.16	1.002	1.111	1.077	95.4	95.7	106.1	102.8	Shared	High	High	High	High	High	4.798e-05	2.755e-06	3.17
[K].MVEEYSGLHVQPHK.[A]	2xiTRAQ8plex [Y5; K14]; 1xiTRAQ8plex [N-Term]	0.00033219	7.49649e-05	2	2	1	TRINITY_DN21605_c1_g2_i5; TRINITY_DN21605_c1_g1_i1	TRINITY_DN21605_c1_g2_i5 [340-353]; TRINITY_DN21605_c1_g1_i1 [47-60]	0	2566.42	0.982	0.795	0.715	114.6	112.5	91	81.9	Shared	High	High	High	High	High	4.798e-05	0.0001529	2.13
[R].MVEDSSSVAVLDTAAGVWCDTK.[S]	1xCarbamidomethyl [C19]; 1xiTRAQ8plex [K22]; 1xiTRAQ8plex [N-Term]	5.19945e-05	7.49649e-05	1	1	1	TRINITY_DN20636_c0_g1_i6	TRINITY_DN20636_c0_g1_i6 [196-217]	0	2949.48	0.815	0.975	1.005	105.4	85.9	102.8	105.9		High	High	High	High	High	4.798e-05	2.296e-05	2.6
[R].MSLYSAAK.[A]	2xiTRAQ8plex [Y4; K8]; 1xiTRAQ8plex [N-Term]	0.000426605	7.49649e-05	1	1	6	TRINITY_DN18800_c0_g1_i1	TRINITY_DN18800_c0_g1_i1 [194-201]	0	1783.06	1.485	1.303	2.015	68.9	102.4	89.8	138.9		High	High	High	High	High	4.798e-05	0.0001965	2.76
[R].MSNLAQSLGMPQGLGEGLK.[-]	1xiTRAQ8plex [K19]; 1xiTRAQ8plex [N-Term]	2.04132e-06	7.49649e-05	1	1	1	TRINITY_DN12334_c0_g1_i1	TRINITY_DN12334_c0_g1_i1 [178-196]	0	2539.38	0.823	0.968	1.063	103.8	85.5	100.5	110.3		High	High	High	High	High	4.798e-05	8.426e-07	3.04
[K].MSPLVSNLHLYDIANVK.[G]	2xiTRAQ8plex [Y11; K17]; 1xiTRAQ8plex [N-Term]	2.62283e-14	7.49649e-05	1	1	6	TRINITY_DN16918_c1_g1_i8	TRINITY_DN16918_c1_g1_i8 [115-131]	0	2826.63	1.633	1.183	1.141	80.7	131.8	95.4	92.1		High	High	High	High	High	4.798e-05	7.473e-15	5.83
[R].MSPVSAASQLQIGQELTR.[G]	1xiTRAQ8plex [N-Term]	0.000211157	7.49649e-05	1	1	1	TRINITY_DN17199_c0_g1_i1	TRINITY_DN17199_c0_g1_i1 [146-163]	0	2220.2	0.874	0.634	0.622	127.8	111.6	81	79.6		High	High	High	High	High	4.798e-05	9.604e-05	2.73
[R].MSSMIDQLQIR.[D]	1xiTRAQ8plex [N-Term]	7.58208e-05	7.49649e-05	1	1	2	TRINITY_DN12694_c0_g1_i1	TRINITY_DN12694_c0_g1_i1 [20-30]	0	1625.87	0.676	0.793	0.748	124.3	84	98.6	93		High	High	High	High	High	4.798e-05	3.368e-05	2.16
[R].MSTQIVAR.[I]	1xiTRAQ8plex [N-Term]	0.000866437	7.49649e-05	1	1	1	TRINITY_DN19776_c0_g1_i1	TRINITY_DN19776_c0_g1_i1 [69-76]	0	1209.69	0.958	1.001	1.249	95.1	91	95.1	118.8		High	High	High	High	High	4.798e-05	0.0004069	1.68
[R].MSWPVFLEPPEELEVGPHPK.[L]	1xiTRAQ8plex [K20]; 1xiTRAQ8plex [N-Term]	4.93663e-08	7.49649e-05	1	2	7	TRINITY_DN18738_c0_g2_i1	TRINITY_DN18738_c0_g2_i1 [291-310]	0	2926.56	0.648	0.719	0.368	146.3	94.7	105.1	53.9		High	High	High	High	High	4.798e-05	1.893e-08	3.94
[R].MTAIEEMAGMDVLCSDK.[T]	1xCarbamidomethyl [C14]; 1xiTRAQ8plex [K17]; 1xiTRAQ8plex [N-Term]	1.09129e-11	7.49649e-05	3	3	2	TRINITY_DN19238_c0_g2_i12; TRINITY_DN19844_c0_g1_i2; TRINITY_DN21167_c0_g1_i1	TRINITY_DN19238_c0_g2_i12 [110-126]; TRINITY_DN19844_c0_g1_i2 [109-125]; TRINITY_DN21167_c0_g1_i1 [317-333]	0	2509.23	0.978	0.983	0.634	111.3	108.8	109.3	70.5	Shared	High	High	High	High	High	4.798e-05	3.514e-12	5.09
[K].MTDVIFVK.[V]	1xiTRAQ8plex [K8]; 1xiTRAQ8plex [N-Term]	0.000481039	7.49649e-05	1	1	2	TRINITY_DN16845_c0_g1_i2	TRINITY_DN16845_c0_g1_i2 [27-34]	0	1560.93	1.217	1.452	1.587	76.1	92.6	110.5	120.7		High	High	High	High	High	4.798e-05	0.000223	2.53
[K].MTHVIPLLPEDR.[F]	1xiTRAQ8plex [N-Term]	0.000191729	7.49649e-05	1	1	1	TRINITY_DN20084_c0_g1_i6	TRINITY_DN20084_c0_g1_i6 [592-603]	0	1724.97	1.102	1.701	1.045	82.5	90.9	140.4	86.2		High	High	High	High	High	4.798e-05	8.684e-05	2.94
[R].MTLADDVNLEEFVMTK.[D]	1xiTRAQ8plex [K16]; 1xiTRAQ8plex [N-Term]	1.55856e-05	7.49649e-05	1	1	3	TRINITY_DN17372_c0_g2_i3	TRINITY_DN17372_c0_g2_i3 [377-392]	0	2464.29	0.971	1.029	0.822	104.6	101.6	107.7	86		High	High	High	High	High	4.798e-05	6.704e-06	2.74
[K].MSLVFNQDGLNK.[L]	1xiTRAQ8plex [K12]; 1xiTRAQ8plex [N-Term]	0.000692357	7.49649e-05	1	2	2	TRINITY_DN18287_c0_g1_i1	TRINITY_DN18287_c0_g1_i1 [160-171]	0	1974.09	0.841	0.846	0.755	116.2	97.7	98.3	87.7		High	High	High	High	High	4.798e-05	0.0003233	2.74
[R].MTLCNMVVEAGGK.[N]	1xCarbamidomethyl [C4]; 1xiTRAQ8plex [K13]; 1xiTRAQ8plex [N-Term]	3.00658e-06	7.49649e-05	1	1	1	TRINITY_DN20905_c0_g1_i3	TRINITY_DN20905_c0_g1_i3 [286-298]	0	2018.07	1.093	1.168	0.859	97.1	106.2	113.3	83.4		High	High	High	High	High	4.798e-05	1.251e-06	3.05
[R].MTLFTGSSR.[V]	1xiTRAQ8plex [N-Term]	0.000985181	7.49649e-05	1	1	2	TRINITY_DN18266_c2_g1_i1	TRINITY_DN18266_c2_g1_i1 [301-309]	0	1303.7	1.142	1.178	1.133	89.8	102.6	105.8	101.8		High	High	High	High	High	4.798e-05	0.0004639	2.57
[K].MTMDDLIAK.[Q]	1xiTRAQ8plex [K9]; 1xiTRAQ8plex [N-Term]	1.34143e-05	7.49649e-05	1	1	3	TRINITY_DN19885_c0_g1_i1	TRINITY_DN19885_c0_g1_i1 [107-115]	0	1645.91	1.021	1.101	1.147	93.7	95.6	103.2	107.5		High	High	High	High	High	4.798e-05	5.758e-06	3.05
[R].MTQEFKPPFR.[I]	1xiTRAQ8plex [K6]; 1xiTRAQ8plex [N-Term]	3.4933e-06	7.49649e-05	1	1	2	TRINITY_DN16152_c0_g1_i2	TRINITY_DN16152_c0_g1_i2 [292-301]	0	1889.06	0.843	0.778	0.686	120.9	102	94.1	83		High	High	High	High	High	4.798e-05	1.463e-06	2.31
[K].MTQIIVEALETTGQR.[G]	1xiTRAQ8plex [N-Term]	6.17598e-07	7.49649e-05	1	1	1	TRINITY_DN20523_c0_g2_i2	TRINITY_DN20523_c0_g2_i2 [446-460]	0	1994.09								No Quan Values	High	Not Found	High	Not Found	High	4.798e-05	2.486e-07	3.73
[R].MTSCQLASAGPVPAPPPTAPPVSEYTQR.[K]	1xCarbamidomethyl [C4]; 1xiTRAQ8plex [Y25]; 1xiTRAQ8plex [N-Term]	0.000676001	7.49649e-05	1	1	1	TRINITY_DN15236_c0_g1_i1	TRINITY_DN15236_c0_g1_i1 [110-137]	0	3518.82	0.888	0.743	0.8	116.6	103.5	86.6	93.3		High	High	High	High	High	4.798e-05	0.0003151	2.15
[K].MTSEIGEK.[I]	1xiTRAQ8plex [K8]; 1xiTRAQ8plex [N-Term]	0.000168298	7.49649e-05	1	1	4	TRINITY_DN17068_c0_g2_i1	TRINITY_DN17068_c0_g2_i1 [314-321]	0	1502.83	0.989	0.955	0.921	103.5	102.3	98.8	95.4		High	High	High	High	High	4.798e-05	7.606e-05	2.35
[K].MTSIVTGLQGQLPQGHTK.[G]	1xiTRAQ8plex [K18]; 1xiTRAQ8plex [N-Term]	9.24119e-06	7.49649e-05	1	1	1	TRINITY_DN17910_c0_g2_i2	TRINITY_DN17910_c0_g2_i2 [180-197]	0	2504.41	1.066	1.06	1.19	92.7	98.8	98.2	110.3		High	High	High	High	High	4.798e-05	3.934e-06	3.67
[K].MTTTEKDLFVVLPSGK.[A]	2xiTRAQ8plex [K6; K16]; 1xiTRAQ8plex [N-Term]	0.000286114	7.49649e-05	1	1	1	TRINITY_DN15950_c0_g2_i1	TRINITY_DN15950_c0_g2_i1 [168-183]	1	2678.56	1.329	0.927	1.14	91	120.9	84.3	103.8		High	High	High	High	High	4.798e-05	0.0001307	2.46
[R].MTVTQLAAAGIQPTVNPQSGVDVSAR.[K]	1xiTRAQ8plex [N-Term]	1.71172e-11	7.49649e-05	1	1	1	TRINITY_DN12676_c0_g1_i1	TRINITY_DN12676_c0_g1_i1 [141-166]	0	2915.56	0.94	0.835	0.941	107.6	101.2	89.9	101.3		High	High	High	High	High	4.798e-05	5.579e-12	5.26
[R].MVASEDIGR.[Q]	1xiTRAQ8plex [N-Term]	0.000174084	7.49649e-05	1	1	2	TRINITY_DN16879_c0_g1_i1	TRINITY_DN16879_c0_g1_i1 [435-443]	0	1281.68	1.019	0.954	0.891	103.5	105.5	98.8	92.2		High	High	High	High	High	4.798e-05	7.877e-05	2.81
[K].MVAVFAAK.[Y]	1xiTRAQ8plex [K8]; 1xiTRAQ8plex [N-Term]	0.000201209	7.49649e-05	1	1	5	TRINITY_DN19415_c0_g1_i2	TRINITY_DN19415_c0_g1_i2 [178-185]	0	1444.88	0.845	0.866	0.508	124.3	105	107.6	63.1		High	High	High	High	High	4.798e-05	9.125e-05	2.92
[K].MTLDFHTNK.[K]	1xiTRAQ8plex [K9]; 1xiTRAQ8plex [N-Term]	0.000588386	7.49649e-05	1	2	3	TRINITY_DN17848_c0_g3_i1	TRINITY_DN17848_c0_g3_i1 [24-32]	0	1714.94	0.913	0.932	0.828	108.9	99.4	101.5	90.1		High	High	High	High	High	4.798e-05	0.0002736	2.14
[R].NAAFCIGELCK.[N]	2xCarbamidomethyl [C5; C10]; 1xiTRAQ8plex [K11]; 1xiTRAQ8plex [N-Term]	0.000309041	7.49649e-05	1	1	1	TRINITY_DN18263_c0_g1_i1	TRINITY_DN18263_c0_g1_i1 [382-392]	0	1891	0.977	0.902	1.001	103.1	100.7	93	103.2		High	High	High	High	High	4.798e-05	0.0001415	3.14
[K].MLVIGSEPPFK.[V]	1xOxidation [M1]; 1xiTRAQ8plex [K11]; 1xiTRAQ8plex [N-Term]	0.000365758	7.49649e-05	1	1	1	TRINITY_DN20491_c0_g2_i1	TRINITY_DN20491_c0_g2_i1 [348-358]	0	1842.07	0.564	0.66	0.538	144.8	81.7	95.6	77.9		High	High	High	High	High	4.798e-05	0.0001687	2.35
[R].MLVGMVDVIFSDVAQPDQAR.[I]	1xiTRAQ8plex [N-Term]	0.000155785	7.49649e-05	1	1	1	TRINITY_DN15491_c0_g1_i1	TRINITY_DN15491_c0_g1_i1 [143-162]	0	2495.29								No Quan Values	High	Not Found	Not Found	Not Found	High	4.798e-05	7.046e-05	2.05
[K].MKDYHIGGLPVIEGPNK.[K]	3xiTRAQ8plex [K2; Y4; K17]; 1xiTRAQ8plex [N-Term]	5.86337e-06	7.49649e-05	1	1	2	TRINITY_DN20299_c0_g1_i1	TRINITY_DN20299_c0_g1_i1 [310-326]	1	3084.79	0.885	0.803	0.895	111.7	98.8	89.6	99.9		High	High	High	High	High	4.798e-05	2.479e-06	3.42
[K].MKEEPIFKPGK.[T]	3xiTRAQ8plex [K2; K8; K11]; 1xiTRAQ8plex [N-Term]	0.00043698	7.49649e-05	1	1	2	TRINITY_DN21505_c1_g1_i1	TRINITY_DN21505_c1_g1_i1 [274-284]	1	2520.53	1.105	1.136	0.818	98.6	108.9	111.9	80.6		High	High	High	High	High	4.798e-05	0.000202	1.9
[K].MKEFHDLDMPGPK.[K]	2xiTRAQ8plex [K2; K13]; 1xiTRAQ8plex [N-Term]	1.62008e-05	7.49649e-05	1	1	2	TRINITY_DN14948_c0_g1_i1	TRINITY_DN14948_c0_g1_i1 [129-141]	1	2457.34	1.02	1.031	1.028	98.1	100	101.1	100.8		High	High	High	High	High	4.798e-05	6.982e-06	3.59
[K].MKEIAEAFLGSIVK.[N]	2xiTRAQ8plex [K2; K14]; 1xiTRAQ8plex [N-Term]	1.44573e-07	7.49649e-05	1	1	3	TRINITY_DN19105_c2_g1_i2	TRINITY_DN19105_c2_g1_i2 [131-144]	1	2448.47	1.104	0.961	0.807	103.3	114	99.3	83.3		High	High	High	High	High	4.798e-05	5.659e-08	3.31
[K].MKEIAEAYLGTTIK.[N]	3xiTRAQ8plex [K2; Y8; K14]; 1xiTRAQ8plex [N-Term]	0.000117148	7.49649e-05	1	1	1	TRINITY_DN17047_c1_g1_i1	TRINITY_DN17047_c1_g1_i1 [128-141]	1	2784.66	1.258	0.948	0.956	96.1	120.9	91.1	91.9		High	High	High	High	High	4.798e-05	5.257e-05	2.56
[K].MKELEAVCNPVIK.[Q]	1xCarbamidomethyl [C8]; 2xiTRAQ8plex [K2; K13]; 1xiTRAQ8plex [N-Term]	1.00337e-05	7.49649e-05	1	1	3	TRINITY_DN21303_c0_g1_i1	TRINITY_DN21303_c0_g1_i1 [628-640]	1	2443.42	0.797	0.837	0.777	117.3	93.4	98.2	91.2		High	High	High	High	High	4.798e-05	4.29e-06	2.77
[K].MKELEGICNPIIAK.[M]	1xCarbamidomethyl [C8]; 2xiTRAQ8plex [K2; K14]; 1xiTRAQ8plex [N-Term]	1.48833e-07	7.49649e-05	1	1	1	TRINITY_DN19105_c2_g1_i2	TRINITY_DN19105_c2_g1_i2 [602-615]	1	2528.47	1.033	0.904	0.844	105.8	109.3	95.6	89.3		High	High	High	High	High	4.798e-05	5.826e-08	3.26
[K].MKELESICNPIIAK.[M]	1xCarbamidomethyl [C8]; 2xiTRAQ8plex [K2; K14]; 1xiTRAQ8plex [N-Term]	3.8413e-11	7.49649e-05	2	3	6	TRINITY_DN17047_c1_g1_i1; TRINITY_DN19429_c0_g1_i6	TRINITY_DN17047_c1_g1_i1 [599-612]; TRINITY_DN19429_c0_g1_i6 [591-604]	1	2558.48	1.376	1.172	1.204	84.2	115.8	98.6	101.4	Shared	High	High	High	High	High	4.798e-05	1.271e-11	6.04
[K].MKELESICNPIIAK.[M]	1xCarbamidomethyl [C8]; 1xOxidation [M1]; 2xiTRAQ8plex [K2; K14]; 1xiTRAQ8plex [N-Term]	0.000389362	7.49649e-05	2	3	4	TRINITY_DN17047_c1_g1_i1; TRINITY_DN19429_c0_g1_i6	TRINITY_DN17047_c1_g1_i1 [599-612]; TRINITY_DN19429_c0_g1_i6 [591-604]	1	2574.48	1.035	0.918	1.038	100.2	103.8	92	104.1	Shared	High	High	High	High	High	4.798e-05	0.000179	2.66
[K].MKETAEAFLGK.[K]	2xiTRAQ8plex [K2; K11]; 1xiTRAQ8plex [N-Term]	4.17839e-06	7.49649e-05	1	1	4	TRINITY_DN21498_c1_g1_i1	TRINITY_DN21498_c1_g1_i1 [160-170]	1	2137.25	1.201	1	1.102	93	111.7	92.9	102.4		High	High	High	High	High	4.798e-05	1.749e-06	3.09
[K].MKPGVDLTK.[G]	2xiTRAQ8plex [K2; K9]; 1xiTRAQ8plex [N-Term]	0.000930558	7.49649e-05	1	1	2	TRINITY_DN15138_c0_g1_i1	TRINITY_DN15138_c0_g1_i1 [87-95]	0	1901.17	0.997	1.086	0.922	99.9	99.5	108.5	92.1		High	High	High	High	High	4.798e-05	0.0004367	2.83
[K].MKPIGDAGPVIEAGGIFAYAR.[K]	2xiTRAQ8plex [K2; Y19]; 1xiTRAQ8plex [N-Term]	2.47738e-06	7.49649e-05	1	1	1	TRINITY_DN12126_c0_g1_i1	TRINITY_DN12126_c0_g1_i1 [226-246]	0	3045.73								No Quan Values	High	High	High	High	High	4.798e-05	1.027e-06	3.35
[K].MIALGFEGSANK.[I]	1xiTRAQ8plex [K12]; 1xiTRAQ8plex [N-Term]	1.72322e-06	7.49649e-05	1	1	1	TRINITY_DN20624_c0_g1_i7	TRINITY_DN20624_c0_g1_i7 [4-15]	0	1846.04	0.669	0.7	0.644	132.8	88.8	93	85.5		High	High	High	High	High	4.798e-05	7.095e-07	2.42
[R].MLATEVTASWR.[Y]	1xiTRAQ8plex [N-Term]	0.000351945	7.49649e-05	1	1	3	TRINITY_DN18428_c0_g1_i2	TRINITY_DN18428_c0_g1_i2 [182-192]	0	1568.84	1.068	1.137	0.808	99.7	106.4	113.4	80.6		High	High	High	High	High	4.798e-05	0.0001616	2.55
[R].MIAVGSGQLIK.[G]	1xiTRAQ8plex [K11]; 1xiTRAQ8plex [N-Term]	0.000121179	7.49649e-05	1	1	1	TRINITY_DN20914_c0_g3_i1	TRINITY_DN20914_c0_g3_i1 [248-258]	0	1725.06	1.172	1.139	1.215	88.4	103.5	100.7	107.4		High	High	High	High	High	4.798e-05	5.459e-05	2.73
[K].MLDATISTFDEVLEK.[F]	1xiTRAQ8plex [K15]; 1xiTRAQ8plex [N-Term]	0.000271341	7.49649e-05	1	1	1	TRINITY_DN16153_c0_g1_i1	TRINITY_DN16153_c0_g1_i1 [5-19]	0	2320.26								No Quan Values	High	High	High	High	High	4.798e-05	0.000124	2.2
[R].MLDEALQCVEELNSPAYHPEVVK.[E]	1xCarbamidomethyl [C8]; 2xiTRAQ8plex [Y17; K23]; 1xiTRAQ8plex [N-Term]	0.000335405	7.49649e-05	1	1	1	TRINITY_DN20947_c0_g1_i3	TRINITY_DN20947_c0_g1_i3 [642-664]	0	3583.89	1.718	1.276	1.457	73.4	126.1	93.6	106.9		High	High	High	High	High	4.798e-05	0.0001541	2.71
[R].MLDMGFEPQIR.[KE]	1xiTRAQ8plex [N-Term]	0.000381942	7.49649e-05	3	6	2	TRINITY_DN14840_c0_g1_i3; TRINITY_DN17795_c0_g1_i1; TRINITY_DN12625_c0_g1_i1	TRINITY_DN14840_c0_g1_i3 [223-233]; TRINITY_DN17795_c0_g1_i1 [321-331]; TRINITY_DN12625_c0_g1_i1 [214-224]	0	1640.84	0.697	0.822	0.809	120.2	83.8	98.8	97.2	Shared	High	High	High	High	High	4.798e-05	0.000176	2.4
[K].MIDPLLECLK.[E]	1xCarbamidomethyl [C8]; 1xiTRAQ8plex [K10]; 1xiTRAQ8plex [N-Term]	1.63584e-05	7.49649e-05	1	1	3	TRINITY_DN20645_c0_g1_i1	TRINITY_DN20645_c0_g1_i1 [687-696]	0	1840.05	0.866	1.004	0.372	123.4	106.8	123.9	45.9		High	High	High	High	High	4.798e-05	7.072e-06	3.48
[K].MLDVEHPAAK.[V]	1xiTRAQ8plex [K10]; 1xiTRAQ8plex [N-Term]	0.000385634	7.49649e-05	1	2	2	TRINITY_DN19199_c0_g2_i3	TRINITY_DN19199_c0_g2_i3 [67-76]	0	1718.97	0.962	0.86	0.978	105.2	101.3	90.5	102.9		High	High	High	High	High	4.798e-05	0.0001774	2.51
[R].MLDYNVPGGK.[L]	2xiTRAQ8plex [Y4; K10]; 1xiTRAQ8plex [N-Term]	1.81082e-05	7.49649e-05	2	2	2	TRINITY_DN19149_c2_g1_i1; TRINITY_DN19149_c2_g2_i1	TRINITY_DN19149_c2_g1_i1 [38-47]; TRINITY_DN19149_c2_g2_i1 [38-47]	0	2006.15	1.135	0.949	0.826	102.3	116.1	97.1	84.5	Shared	High	High	High	High	High	4.798e-05	7.829e-06	2.27
[R].MLEADQVSLAEK.[T]	1xiTRAQ8plex [K12]; 1xiTRAQ8plex [N-Term]	8.76564e-05	7.49649e-05	1	1	1	TRINITY_DN20156_c0_g1_i1	TRINITY_DN20156_c0_g1_i1 [230-241]	0	1942.08	0.976	1.002	1.001	100.5	98.1	100.7	100.6		High	High	High	High	High	4.798e-05	3.913e-05	3.42
[R].MIEALNPLLQLSDSPR.[I]	1xiTRAQ8plex [N-Term]	1.20545e-09	7.49649e-05	1	1	2	TRINITY_DN18273_c3_g1_i1	TRINITY_DN18273_c3_g1_i1 [147-162]	0	2101.16	0.775	0.77	0.689	123.7	95.8	95.3	85.2		High	High	High	High	High	4.798e-05	4.29e-10	3.53
[K].MKDTDSEEELKEAFR.[V]	2xiTRAQ8plex [K2; K11]; 1xiTRAQ8plex [N-Term]	1.46491e-08	7.49649e-05	2	3	4	TRINITY_DN15087_c0_g1_i1; TRINITY_DN21485_c1_g1_i12	TRINITY_DN15087_c0_g1_i1 [27-41]; TRINITY_DN21485_c1_g1_i12 [77-91]	2	2740.46	1.395	1.157	1.156	85	118.5	98.3	98.2	Shared	High	High	High	High	High	4.798e-05	5.48e-09	3
[R].MKDNQIGGLPVVDGPNKK.[I]	3xiTRAQ8plex [K2; K17; K18]; 1xiTRAQ8plex [N-Term]	0.000699008	7.49649e-05	1	1	2	TRINITY_DN16913_c0_g1_i1	TRINITY_DN16913_c0_g1_i1 [286-303]	2	3126.84	1.184	1.103	1.248	88.2	104.4	97.3	110.1		High	High	High	High	High	4.798e-05	0.000327	2.74
[K].MHYLHPLTVNQLESLR.[H]	1xiTRAQ8plex [Y3]; 1xiTRAQ8plex [N-Term]	9.79378e-06	7.49649e-05	1	1	1	TRINITY_DN17957_c0_g1_i2	TRINITY_DN17957_c0_g1_i2 [516-531]	0	2559.43	1.143	1.02	1.149	92.8	106.1	94.6	106.6		High	High	High	High	High	4.798e-05	4.188e-06	2.9
[R].MHFPNPEEMQK.[K]	1xiTRAQ8plex [K11]; 1xiTRAQ8plex [N-Term]	7.50911e-05	7.49649e-05	1	1	2	TRINITY_DN18749_c0_g1_i1	TRINITY_DN18749_c0_g1_i1 [408-418]	0	1996.02	0.843	0.837	0.923	111	93.6	93	102.4		High	High	High	High	High	4.798e-05	3.347e-05	3.33
[K].MGAILASGILDAGGR.[N]	1xOxidation [M1]; 1xiTRAQ8plex [N-Term]	0.000378286	7.49649e-05	1	1	1	TRINITY_DN21256_c0_g1_i3	TRINITY_DN21256_c0_g1_i3 [410-424]	0	1721.95								No Quan Values	High	High	High	High	High	4.798e-05	0.0001746	1.66
[K].MGELEQELQTSAGEVHK.[F]	1xiTRAQ8plex [K17]; 1xiTRAQ8plex [N-Term]	0.000153544	7.49649e-05	1	1	1	TRINITY_DN4754_c0_g1_i1	TRINITY_DN4754_c0_g1_i1 [73-89]	0	2494.31								No Quan Values	High	High	High	High	High	4.798e-05	6.937e-05	2.41
[R].MGFFVHLPPAEEAAIAALK.[R]	1xiTRAQ8plex [K19]; 1xiTRAQ8plex [N-Term]	0.000118859	7.49649e-05	1	1	2	TRINITY_DN20491_c0_g2_i1	TRINITY_DN20491_c0_g2_i1 [117-135]	0	2620.48								No Quan Values	High	High	High	High	High	4.798e-05	5.328e-05	2.71
[R].MGFFVHLPPAEEAAIAALK.[R]	1xOxidation [M1]; 1xiTRAQ8plex [K19]; 1xiTRAQ8plex [N-Term]	2.2843e-05	7.49649e-05	1	1	1	TRINITY_DN20491_c0_g2_i1	TRINITY_DN20491_c0_g2_i1 [117-135]	0	2636.47	1.463	1.448	1.005	81.4	119.1	117.8	81.8		High	High	High	High	High	4.798e-05	9.9e-06	2.93
[K].MGFTADEK.[L]	1xiTRAQ8plex [K8]; 1xiTRAQ8plex [N-Term]	0.000383784	7.49649e-05	1	1	4	TRINITY_DN20682_c0_g1_i4	TRINITY_DN20682_c0_g1_i4 [80-87]	0	1506.81	1.108	1.038	1.389	88.2	97.7	91.5	122.5		High	High	High	High	High	4.798e-05	0.000177	1.24
[R].MGGHFVQGHVDGTGEIVSTEPEGDSLWVK.[V]	1xiTRAQ8plex [K29]; 1xiTRAQ8plex [N-Term]	2.07118e-06	7.49649e-05	1	1	1	TRINITY_DN17074_c0_g2_i1	TRINITY_DN17074_c0_g2_i1 [166-194]	0	3676.85	0.795	0.873	0.899	112.1	89.1	97.9	100.8		High	High	High	High	High	4.798e-05	8.558e-07	2.93
[R].MGHAGAIVSGGK.[G]	1xiTRAQ8plex [K12]; 1xiTRAQ8plex [N-Term]	1.64757e-07	7.49649e-05	1	1	3	TRINITY_DN16331_c0_g1_i4	TRINITY_DN16331_c0_g1_i4 [288-299]	0	1692.97	1.261	1.021	1.266	87.9	110.9	89.8	111.4		High	High	High	High	High	4.798e-05	6.481e-08	4.13
[K].MGIDDFEQLIAIGK.[G]	1xiTRAQ8plex [K14]; 1xiTRAQ8plex [N-Term]	0.000389362	7.49649e-05	1	1	1	TRINITY_DN14575_c0_g1_i2	TRINITY_DN14575_c0_g1_i2 [104-117]	0	2158.2								No Quan Values	High	High	High	High	High	4.798e-05	0.0001794	2.66
[K].MGLSDEECEAAVVAGNVPQAPPVPPKPAPPAGTPVVPALPLNR.[R]	1xCarbamidomethyl [C8]; 1xiTRAQ8plex [K26]; 1xiTRAQ8plex [N-Term]	1.32797e-09	7.49649e-05	1	1	3	TRINITY_DN16450_c0_g1_i4	TRINITY_DN16450_c0_g1_i4 [65-107]	0	4918.64	0.78	0.736	0.717	123.8	96.5	91.1	88.7		High	High	High	High	High	4.798e-05	4.736e-10	4.99
[K].MGMSGAGGEGVSPVAAAGR.[K]	1xiTRAQ8plex [N-Term]	0.000404633	7.49649e-05	1	1	1	TRINITY_DN20167_c2_g1_i1	TRINITY_DN20167_c2_g1_i1 [22-40]	0	1965.98	0.91	1.005	1.108	99.4	90.5	99.9	110.2		High	High	High	High	High	4.798e-05	0.0001863	1.84
[R].MGNVFTIGK.[G]	1xiTRAQ8plex [K9]; 1xiTRAQ8plex [N-Term]	0.000476442	7.49649e-05	2	2	5	TRINITY_DN16765_c0_g1_i2; TRINITY_DN16765_c0_g2_i1	TRINITY_DN16765_c0_g1_i2 [225-233]; TRINITY_DN16765_c0_g2_i1 [222-230]	0	1574.92	0.967	0.947	0.926	104.2	100.7	98.7	96.4	Shared	High	High	High	High	High	4.798e-05	0.0002207	2.69
[R].MLEFSNVEVLR.[R]	1xiTRAQ8plex [N-Term]	3.34439e-06	7.49649e-05	1	1	2	TRINITY_DN21584_c0_g1_i7	TRINITY_DN21584_c0_g1_i7 [160-170]	0	1640.9	0.897	1.037	0.92	103.8	93.1	107.6	95.5		High	High	High	High	High	4.798e-05	1.394e-06	2.56
[R].MGPTFGAMMISGQK.[A]	1xiTRAQ8plex [K14]; 1xiTRAQ8plex [N-Term]	3.26443e-06	7.49649e-05	2	2	4	TRINITY_DN19735_c0_g2_i1; TRINITY_DN19735_c0_g1_i3	TRINITY_DN19735_c0_g2_i1 [305-318]; TRINITY_DN19735_c0_g1_i3 [303-316]	0	2064.09	0.883	0.811	0.883	111.8	98.8	90.7	98.7	Shared	High	High	High	High	High	4.798e-05	1.362e-06	2.78
[K].MGQLTVLTGTEGEIR.[A]	1xiTRAQ8plex [N-Term]	1.31518e-09	7.49649e-05	1	1	5	TRINITY_DN19440_c0_g2_i1	TRINITY_DN19440_c0_g2_i1 [310-324]	0	1909.04	0.931	0.999	1.23	96.2	89.6	96	118.2		High	High	High	High	High	4.798e-05	4.683e-10	4.4
[K].MGQLTVLTGTEGEIR.[A]	1xOxidation [M1]; 1xiTRAQ8plex [N-Term]	3.21737e-06	7.49649e-05	1	1	3	TRINITY_DN19440_c0_g2_i1	TRINITY_DN19440_c0_g2_i1 [310-324]	0	1925.03	0.798	0.681	0.795	122.2	97.5	83.2	97.2		High	High	High	High	High	4.798e-05	1.344e-06	4.69
[R].MGTLIDRFDEHDGPVR.[G]	1xiTRAQ8plex [N-Term]	0.000145599	7.49649e-05	1	1	2	TRINITY_DN21535_c0_g1_i1	TRINITY_DN21535_c0_g1_i1 [40-55]	1	2162.1	0.822	0.834	0.75	117.4	96.5	98	88.1		High	High	High	High	High	4.798e-05	6.578e-05	2.33
[K].MGVEVYHHLK.[A]	2xiTRAQ8plex [Y6; K10]; 1xiTRAQ8plex [N-Term]	7.59476e-08	7.49649e-05	3	3	20	TRINITY_DN17068_c0_g1_i1; TRINITY_DN17410_c0_g1_i2; TRINITY_DN17068_c0_g2_i1	TRINITY_DN17068_c0_g1_i1 [189-198]; TRINITY_DN17410_c0_g1_i2 [189-198]; TRINITY_DN17068_c0_g2_i1 [189-198]	0	2125.24	1.389	1.304	1.346	79.4	110.3	103.5	106.8	Shared	High	High	High	High	High	4.798e-05	2.933e-08	3.62
[K].MGVTQCTIAHALEK.[T]	1xCarbamidomethyl [C6]; 1xiTRAQ8plex [K14]; 1xiTRAQ8plex [N-Term]	0.000175773	7.49649e-05	1	1	3	TRINITY_DN19569_c0_g1_i2	TRINITY_DN19569_c0_g1_i2 [424-437]	0	2167.18	1.154	1.101	1.04	93.1	107.4	102.5	96.9		High	High	High	High	High	4.798e-05	7.969e-05	2.3
[R].MGWTEAAMIAGAR.[E]	1xiTRAQ8plex [N-Term]	4.00029e-06	7.49649e-05	1	1	2	TRINITY_DN19891_c0_g2_i1	TRINITY_DN19891_c0_g2_i1 [118-130]	0	1668.85	0.948	0.918	0.929	105.4	99.9	96.8	97.9		High	High	High	High	High	4.798e-05	1.675e-06	3.29
[K].MHALTIGEK.[F]	1xiTRAQ8plex [K9]; 1xiTRAQ8plex [N-Term]	0.00076177	7.49649e-05	1	1	1	TRINITY_DN17504_c0_g1_i12	TRINITY_DN17504_c0_g1_i12 [442-450]	0	1607.94	0.837	0.879	0.944	109.3	91.5	96	103.2		High	High	High	High	High	4.798e-05	0.0003556	2.4
[-].MHANHLLLEEPIR.[M]	1xiTRAQ8plex [N-Term]	3.23137e-10	7.49649e-05	2	2	6	TRINITY_DN20289_c0_g2_i1; TRINITY_DN20289_c0_g3_i1	TRINITY_DN20289_c0_g2_i1 [1-13]; TRINITY_DN20289_c0_g3_i1 [1-13]	0	1877.04	0.756	0.828	0.74	120.3	91	99.7	89	Shared	High	High	High	High	High	4.798e-05	1.119e-10	4.52
[R].MHAQNAIMLHALGL.[-]	1xiTRAQ8plex [N-Term]	0.000629186	7.49649e-05	1	1	2	TRINITY_DN17454_c0_g2_i1	TRINITY_DN17454_c0_g2_i1 [319-332]	0	1823.99	0.901	0.781	0.561	123.3	111.1	96.4	69.2		High	High	High	High	High	4.798e-05	0.000293	1.32
[R].MHAQNAVMLHVLGL.[-]	1xiTRAQ8plex [N-Term]	0.000611369	7.49649e-05	1	1	1	TRINITY_DN17454_c0_g1_i1	TRINITY_DN17454_c0_g1_i1 [371-384]	0	1838.01	0.834	0.902	0.928	109.1	91.1	98.4	101.3		High	High	High	High	High	4.798e-05	0.0002851	2.21
[R].MHFHDCFVK.[G]	1xCarbamidomethyl [C6]; 1xiTRAQ8plex [K9]; 1xiTRAQ8plex [N-Term]	2.44441e-05	7.49649e-05	1	1	3	TRINITY_DN20913_c0_g2_i7	TRINITY_DN20913_c0_g2_i7 [56-64]	0	1828.94	1.048	1.101	1.861	79.8	83.7	87.9	148.6		High	High	High	High	High	4.798e-05	1.061e-05	2.8
[K].MGQLSVLTGAK.[G]	1xiTRAQ8plex [K11]; 1xiTRAQ8plex [N-Term]	1.474e-07	7.49649e-05	1	1	2	TRINITY_DN19440_c0_g1_i3	TRINITY_DN19440_c0_g1_i3 [312-322]	0	1713.02	1.254	1.237	0.83	92.6	116.1	114.5	76.8		High	High	High	High	High	4.798e-05	5.763e-08	3.1
[K].MLVIGSEPPFK.[V]	1xiTRAQ8plex [K11]; 1xiTRAQ8plex [N-Term]	1.29515e-06	7.49649e-05	1	1	5	TRINITY_DN20491_c0_g2_i1	TRINITY_DN20491_c0_g2_i1 [348-358]	0	1826.07	1.102	1.103	1.137	92.1	101.5	101.6	104.7		High	High	High	High	High	4.798e-05	5.303e-07	3.85
[R].MIELGMTPVLPSFSGNVPGALK.[D]	1xiTRAQ8plex [K22]; 1xiTRAQ8plex [N-Term]	1.17712e-05	7.49649e-05	1	1	1	TRINITY_DN20302_c1_g4_i3	TRINITY_DN20302_c1_g4_i3 [32-53]	0	2866.6								No Quan Values	High	High	High	High	High	4.798e-05	5.038e-06	2.68
[K-].MIEVVLNDR.[L]	1xiTRAQ8plex [N-Term]	0.000456288	7.49649e-05	1	2	1	TRINITY_DN12402_c0_g1_i1	TRINITY_DN12402_c0_g1_i1 [10-18]	0	1392.78	0.89	0.994	1.046	101.8	90.6	101.2	106.4		High	High	High	High	High	4.798e-05	0.000211	2.28
[R].MLPDGSLMEITK.[V]	1xiTRAQ8plex [K12]; 1xiTRAQ8plex [N-Term]	9.54753e-07	7.49649e-05	1	1	6	TRINITY_DN20510_c0_g1_i2	TRINITY_DN20510_c0_g1_i2 [148-159]	0	1943.08	1.316	1.215	1.267	83.4	109.7	101.3	105.6		High	High	High	High	High	4.798e-05	3.889e-07	2.36
[R].MLPDGSLMEITK.[V]	1xOxidation [M]; 1xiTRAQ8plex [K12]; 1xiTRAQ8plex [N-Term]	0.000295928	7.49649e-05	1	1	6	TRINITY_DN20510_c0_g1_i2	TRINITY_DN20510_c0_g1_i2 [148-159]	0	1959.08	1.047	1.141	0.975	96.1	100.6	109.7	93.7		High	High	High	High	High	4.798e-05	0.0001358	3.54
[R].MIPDPDRWPSSK.[G]	1xiTRAQ8plex [K12]; 1xiTRAQ8plex [N-Term]	1.07756e-06	7.49649e-05	1	1	2	TRINITY_DN21472_c0_g1_i3	TRINITY_DN21472_c0_g1_i3 [102-113]	1	2037.1	1.484	1.409	1.474	74.5	110.6	105	109.9		High	High	High	High	High	4.798e-05	4.407e-07	3.42
[K].MLPFAVTEGPDGYPLIHAR.[Y]	1xiTRAQ8plex [Y13]; 1xiTRAQ8plex [N-Term]	5.53253e-06	7.49649e-05	1	1	2	TRINITY_DN21141_c0_g2_i1	TRINITY_DN21141_c0_g2_i1 [86-104]	0	2692.47	0.971	0.849	0.755	111.9	108.7	95	84.5		High	High	High	High	High	4.798e-05	2.333e-06	2.7
[K].MIPIENHGVK.[C]	1xiTRAQ8plex [K10]; 1xiTRAQ8plex [N-Term]	0.00040076	7.49649e-05	1	1	1	TRINITY_DN14416_c0_g1_i1	TRINITY_DN14416_c0_g1_i1 [95-104]	0	1746.02	0.616	0.698	0.702	132.6	81.7	92.6	93.1		High	High	High	High	High	4.798e-05	0.0001846	2.31
[K].MLPNFFKPEALQR.[Y]	1xiTRAQ8plex [K7]; 1xiTRAQ8plex [N-Term]	5.53689e-05	7.49649e-05	1	2	2	TRINITY_DN20502_c0_g3_i1	TRINITY_DN20502_c0_g3_i1 [101-113]	0	2199.26	0.909	0.881	0.446	123.6	112.4	108.9	55.1		High	High	High	High	High	4.798e-05	2.446e-05	2.04
[K].MIPSKPMVVETFSEYPPLGR.[F]	2xiTRAQ8plex [K5; Y15]; 1xiTRAQ8plex [N-Term]	0.000465139	7.49649e-05	1	1	2	TRINITY_DN19561_c0_g2_i1	TRINITY_DN19561_c0_g2_i1 [398-417]	0	3190.78	1.111	0.908	0.943	101	112.2	91.7	95.2		High	High	High	High	High	4.798e-05	0.0002154	2.01
[K].MIPTKPMVVETFSEYPPLGR.[F]	2xiTRAQ8plex [K5; Y15]; 1xiTRAQ8plex [N-Term]	1.9507e-11	7.49649e-05	2	4	14	TRINITY_DN19561_c0_g1_i1; TRINITY_DN19561_c0_g3_i2	TRINITY_DN19561_c0_g1_i1 [393-412]; TRINITY_DN19561_c0_g3_i2 [393-412]	0	3204.79	1.295	1.086	1.057	90.1	116.7	97.9	95.2	Shared	High	High	High	High	High	4.798e-05	6.38e-12	4.68
[K].MIPTKPMVVETFSEYPPLGR.[F]	1xOxidation [M]; 2xiTRAQ8plex [K5; Y15]; 1xiTRAQ8plex [N-Term]	1.09469e-05	7.49649e-05	2	4	5	TRINITY_DN19561_c0_g1_i1; TRINITY_DN19561_c0_g3_i2	TRINITY_DN19561_c0_g1_i1 [393-412]; TRINITY_DN19561_c0_g3_i2 [393-412]	0	3220.79	0.94	0.929	0.914	105.7	99.4	98.2	96.6	Shared	High	High	High	High	High	4.798e-05	4.694e-06	3.42
[R].MLQNVEACEWLTGALR.[G]	1xCarbamidomethyl [C8]; 1xiTRAQ8plex [N-Term]	8.63942e-05	7.49649e-05	1	1	2	TRINITY_DN18313_c0_g1_i2	TRINITY_DN18313_c0_g1_i2 [340-355]	0	2195.13	0.891	0.857	0.839	111.5	99.3	95.6	93.6		High	High	High	High	High	4.798e-05	3.856e-05	2.57
[K].MIQPQTHLNVADNSGAR.[E]	1xiTRAQ8plex [N-Term]	1.78472e-05	7.49649e-05	1	1	1	TRINITY_DN15779_c0_g1_i1	TRINITY_DN15779_c0_g1_i1 [175-191]	0	2156.12	0.751	0.802	1.186	107	80.4	85.8	126.9		High	High	High	High	High	4.798e-05	7.71e-06	2.85
[R].MIQSVDSDGDGFVNFEEFKK.[M]	2xiTRAQ8plex [K19; K20]; 1xiTRAQ8plex [N-Term]	4.30151e-06	7.49649e-05	1	1	3	TRINITY_DN16257_c0_g2_i1	TRINITY_DN16257_c0_g2_i1 [128-147]	1	3204.66	0.765	0.709	0.728	124.9	95.6	88.6	90.9		High	High	High	High	High	4.798e-05	1.809e-06	2.72
[K].MLQVLETNILWVNPDCGLK.[T]	1xCarbamidomethyl [C16]; 1xiTRAQ8plex [K19]; 1xiTRAQ8plex [N-Term]	1.18075e-10	7.49649e-05	1	1	2	TRINITY_DN21236_c0_g2_i4	TRINITY_DN21236_c0_g2_i4 [718-736]	0	2851.57	0.694	0.491	0.395	155	107.6	76.1	61.3		High	High	High	High	High	4.798e-05	4.007e-11	4.69
[K].MLSCAGADR.[L]	1xCarbamidomethyl [C4]; 1xiTRAQ8plex [N-Term]	4.95393e-05	7.49649e-05	2	2	3	TRINITY_DN14073_c0_g2_i1; TRINITY_DN14073_c0_g1_i1	TRINITY_DN14073_c0_g2_i1 [102-110]; TRINITY_DN14073_c0_g1_i1 [107-115]	0	1284.63	0.883	0.935	0.8	110.5	97.6	103.4	88.4	Shared	High	High	High	High	High	4.798e-05	2.186e-05	2.32
[K].MISTASGEVIITNDGATILNK.[M]	1xiTRAQ8plex [K21]; 1xiTRAQ8plex [N-Term]	2.12191e-06	7.49649e-05	2	2	2	TRINITY_DN19704_c0_g1_i1; TRINITY_DN19704_c0_g2_i3	TRINITY_DN19704_c0_g1_i1 [55-75]; TRINITY_DN19704_c0_g2_i3 [55-75]	0	2756.53	1.076	1.048	1.014	96.7	104.1	101.3	98	Shared	High	High	High	High	High	4.798e-05	8.792e-07	3.21
[K].MLTDVFIDNASLR.[K]	1xiTRAQ8plex [N-Term]	2.14503e-05	7.49649e-05	1	1	1	TRINITY_DN21265_c0_g1_i2	TRINITY_DN21265_c0_g1_i2 [683-695]	0	1798.97	0.769	0.774	0.565	128.7	99	99.6	72.7		High	High	High	High	High	4.798e-05	9.295e-06	2.48
[K].MITGDQLAIAK.[E]	1xiTRAQ8plex [K11]; 1xiTRAQ8plex [N-Term]	8.21727e-07	7.49649e-05	2	3	2	TRINITY_DN19238_c0_g2_i12; TRINITY_DN21167_c0_g1_i1	TRINITY_DN19238_c0_g2_i12 [305-315]; TRINITY_DN21167_c0_g1_i1 [512-522]	0	1769.05	0.861	0.895	0.884	109.9	94.6	98.4	97.1	Shared	High	High	High	High	High	4.798e-05	3.334e-07	3.35
[K].MITGDQLAIGK.[E]	1xiTRAQ8plex [K11]; 1xiTRAQ8plex [N-Term]	4.09828e-06	7.49649e-05	1	1	2	TRINITY_DN19844_c0_g1_i2	TRINITY_DN19844_c0_g1_i2 [304-314]	0	1755.03	0.867	0.872	0.784	113.5	98.5	99	89		High	High	High	High	High	4.798e-05	1.721e-06	2.76
[K].MLTPGLHMDETWFSDPLFCK.[E]	1xCarbamidomethyl [C19]; 1xiTRAQ8plex [K20]; 1xiTRAQ8plex [N-Term]	2.21893e-05	7.49649e-05	1	1	2	TRINITY_DN18784_c2_g1_i1	TRINITY_DN18784_c2_g1_i1 [140-159]	0	3033.51	1.219	1.111	1.566	81.7	99.6	90.8	127.9		High	High	High	High	High	4.798e-05	9.625e-06	2.63
[R].MLTQMDLLR.[F]	1xiTRAQ8plex [N-Term]	0.0001138	7.49649e-05	1	1	1	TRINITY_DN20958_c0_g2_i3	TRINITY_DN20958_c0_g2_i3 [38-46]	0	1424.79	1.635	1.533	1.585	69.5	113.7	106.6	110.2		High	High	High	High	High	4.798e-05	5.11e-05	2.75
[K].MIVELIMPVACEQGMR.[F]	1xCarbamidomethyl [C11]; 1xiTRAQ8plex [N-Term]	3.18638e-06	7.49649e-05	1	1	1	TRINITY_DN20530_c1_g1_i3	TRINITY_DN20530_c1_g1_i3 [415-430]	0	2181.12	0.353	0.411	0.457	180	63.6	74.1	82.3		High	High	High	High	High	4.798e-05	1.329e-06	2.06
[R].MLVFVPPHPLIK.[H]	1xiTRAQ8plex [K12]; 1xiTRAQ8plex [N-Term]	1.49213e-05	7.49649e-05	1	1	2	TRINITY_DN20538_c0_g3_i1	TRINITY_DN20538_c0_g3_i1 [38-49]	0	1999.24	1.171	1.175	1.275	86.6	101.4	101.7	110.3		High	High	High	High	High	4.798e-05	6.425e-06	3.15
[K].MLVGGAGDIK.[L]	1xiTRAQ8plex [K10]; 1xiTRAQ8plex [N-Term]	3.64883e-06	7.49649e-05	2	2	2	TRINITY_DN17064_c0_g1_i1; TRINITY_DN17064_c0_g2_i1	TRINITY_DN17064_c0_g1_i1 [45-54]; TRINITY_DN17064_c0_g2_i1 [45-54]	0	1568.93	1.017	1.112	0.957	97.9	99.6	108.8	93.7	Shared	High	High	High	High	High	4.798e-05	1.53e-06	3.43
[R].MLNVDGEENLR.[V]	1xiTRAQ8plex [N-Term]	5.92041e-06	7.49649e-05	1	1	2	TRINITY_DN20986_c1_g1_i4	TRINITY_DN20986_c1_g1_i4 [384-394]	0	1593.82	0.836	0.829	0.78	116.1	97.1	96.3	90.5		High	High	High	High	High	4.798e-05	2.501e-06	3.3
[R].MLNEDELRDAVLLVFANK.[Q]	1xiTRAQ8plex [K18]; 1xiTRAQ8plex [N-Term]	1.46688e-07	7.49649e-05	1	5	2	TRINITY_DN16882_c0_g2_i2	TRINITY_DN16882_c0_g2_i2 [133-150]	1	2698.51	1.032	0.702	0.868	111.1	114.6	77.9	96.4		High	High	High	High	High	4.798e-05	5.758e-08	2.68
[K].MIMAVTPEQR.[K]	1xOxidation [M]; 1xiTRAQ8plex [N-Term]	0.000115462	7.49649e-05	1	1	3	TRINITY_DN21309_c0_g2_i1	TRINITY_DN21309_c0_g2_i1 [579-588]	0	1495.79	1.018	1.005	0.928	101.2	103.1	101.7	94		High	High	High	High	High	4.798e-05	5.182e-05	1.95
[K].MIMAVTPEQR.[K]	1xiTRAQ8plex [N-Term]	0.000329007	7.49649e-05	1	1	4	TRINITY_DN21309_c0_g2_i1	TRINITY_DN21309_c0_g2_i1 [579-588]	0	1479.8	1.08	1.099	1.182	91.7	99.1	100.8	108.4		High	High	High	High	High	4.798e-05	0.0001507	3.5
[K].MLFGIVVEPADGLAPVWNK.[D]	1xiTRAQ8plex [K19]; 1xiTRAQ8plex [N-Term]	1.14695e-10	7.49649e-05	1	1	5	TRINITY_DN21225_c0_g3_i1	TRINITY_DN21225_c0_g3_i1 [374-392]	0	2664.5	0.87	1.198	1.4	89.5	77.9	107.2	125.3		High	High	High	High	High	4.798e-05	3.889e-11	6.07
[K].MLGATHTVNAQNEDAVEK.[I]	1xiTRAQ8plex [K18]; 1xiTRAQ8plex [N-Term]	1.65692e-10	7.49649e-05	1	1	4	TRINITY_DN20761_c0_g1_i1	TRINITY_DN20761_c0_g1_i1 [125-142]	0	2536.33	1.017	1.07	1.177	93.8	95.4	100.4	110.4		High	High	High	High	High	4.798e-05	5.653e-11	4.44
[K].MLGEIGTVDNIPEFIEGVK.[N]	1xiTRAQ8plex [K19]; 1xiTRAQ8plex [N-Term]	3.98969e-08	7.49649e-05	1	1	4	TRINITY_DN19498_c0_g1_i1	TRINITY_DN19498_c0_g1_i1 [335-353]	0	2669.47	1.933	1.903	1.852	59.8	115.6	113.8	110.8		High	High	High	High	High	4.798e-05	1.522e-08	2.8
[K].MLGEMAHK.[A]	1xiTRAQ8plex [K8]; 1xiTRAQ8plex [N-Term]	1.72093e-07	7.49649e-05	2	2	9	TRINITY_DN17856_c0_g1_i3; TRINITY_DN20004_c1_g3_i5	TRINITY_DN17856_c0_g1_i3 [44-51]; TRINITY_DN20004_c1_g3_i5 [453-460]	0	1524.85	0.953	0.87	0.557	118.3	112.8	103	65.9	Shared	High	High	High	High	High	4.798e-05	6.755e-08	3.52
[K].MLGEMAHK.[A]	1xOxidation [M1]; 1xiTRAQ8plex [K8]; 1xiTRAQ8plex [N-Term]	0.000568978	7.49649e-05	2	2	2	TRINITY_DN17856_c0_g1_i3; TRINITY_DN20004_c1_g3_i5	TRINITY_DN17856_c0_g1_i3 [44-51]; TRINITY_DN20004_c1_g3_i5 [453-460]	0	1540.84	0.899	0.718	0.694	120.8	108.6	86.8	83.8	Shared	High	High	High	High	High	4.798e-05	0.0002638	2.09
[K].MLGLAALVEVHNEQEMDR.[I]	1xiTRAQ8plex [N-Term]	2.41566e-14	7.49649e-05	1	1	3	TRINITY_DN17259_c0_g1_i3	TRINITY_DN17259_c0_g1_i3 [280-297]	0	2359.21	1.347	1.242	1.159	84.2	113.5	104.6	97.6		High	High	High	High	High	4.798e-05	6.862e-15	6.1
[K].MLGQILVTK.[Q]	1xiTRAQ8plex [K9]; 1xiTRAQ8plex [N-Term]	0.000333794	7.49649e-05	1	1	2	TRINITY_DN18433_c0_g1_i1	TRINITY_DN18433_c0_g1_i1 [111-119]	0	1611.01	0.902	1.03	0.997	101.8	91.8	104.9	101.5		High	High	High	High	High	4.798e-05	0.0001532	2.56
[R].MIGTDAFQETPIVEVTR.[S]	1xiTRAQ8plex [N-Term]	3.17792e-08	7.49649e-05	1	1	2	TRINITY_DN19047_c0_g1_i1	TRINITY_DN19047_c0_g1_i1 [184-200]	0	2211.16	0.818	0.665	0.677	126.6	103.5	84.2	85.7		High	High	High	High	High	4.798e-05	1.204e-08	4.26
[-].MLGVFSSSIVSPPEELVAAGSR.[T]	1xiTRAQ8plex [N-Term]	1.18857e-05	7.49649e-05	1	1	1	TRINITY_DN13456_c0_g1_i1	TRINITY_DN13456_c0_g1_i1 [1-22]	0	2537.36	0.868	0.692	0.593	126.9	110.2	87.8	75.2		High	High	High	High	High	4.798e-05	5.09e-06	2.84
[-].MLGVFSSSIVSPPEELVAAGSR.[T]	1xAcetyl [N-Term]; 1xiTRAQ8plex [N-Term]	0.000858222	7.49649e-05	1	1	1	TRINITY_DN13456_c0_g1_i1	TRINITY_DN13456_c0_g1_i1 [1-22]	0	2579.37								No Quan Labels	High	High	High	High	High	4.798e-05	0.0004025	1.85
[R].MIHPIIDELAK.[Q]	1xiTRAQ8plex [K11]; 1xiTRAQ8plex [N-Term]	2.83318e-07	7.49649e-05	1	1	3	TRINITY_DN14629_c0_g1_i2	TRINITY_DN14629_c0_g1_i2 [121-131]	0	1888.12	1.09	1.227	0.929	94.2	102.7	115.6	87.5		High	High	High	High	High	4.798e-05	1.123e-07	3.35
[K].MLELNLLIQK.[M]	1xiTRAQ8plex [K10]; 1xiTRAQ8plex [N-Term]	4.8548e-06	7.49649e-05	1	1	1	TRINITY_DN20988_c1_g1_i8	TRINITY_DN20988_c1_g1_i8 [131-140]	0	1823.13	0.831	0.809	0.683	120.4	100	97.4	82.2		High	High	High	High	High	4.798e-05	2.042e-06	2.94
[K].MLLALIGHGDA.[-]	1xiTRAQ8plex [N-Term]	9.06737e-05	7.49649e-05	1	1	4	TRINITY_DN11460_c0_g1_i1	TRINITY_DN11460_c0_g1_i1 [306-316]	0	1414.8	0.49	0.47	0.324	175.1	85.9	82.2	56.8		High	High	High	High	High	4.798e-05	4.045e-05	3.29
[K].MILAPWCDEEEVEKDVK.[A]	1xCarbamidomethyl [C7]; 2xiTRAQ8plex [K14; K17]; 1xiTRAQ8plex [N-Term]	1.49755e-06	7.49649e-05	1	1	4	TRINITY_DN9937_c0_g1_i1	TRINITY_DN9937_c0_g1_i1 [450-466]	1	3003.59	1.303	1.282	1.29	82.1	106.9	105.2	105.9		High	High	High	High	High	4.798e-05	6.143e-07	3.89
[K].MILDEWK.[R]	1xiTRAQ8plex [K7]; 1xiTRAQ8plex [N-Term]	0.000585574	7.49649e-05	1	1	3	TRINITY_DN20491_c0_g2_i1	TRINITY_DN20491_c0_g2_i1 [274-280]	0	1542.88	0.977	1.104	1.028	97.4	95.1	107.5	100		High	High	High	High	High	4.798e-05	0.0002727	1.93
[R].MILFATGLDNIR.[D]	1xiTRAQ8plex [N-Term]	0.000244035	7.49649e-05	1	1	2	TRINITY_DN18511_c0_g1_i2	TRINITY_DN18511_c0_g1_i2 [542-553]	0	1667.95	0.905	1.039	0.99	101.7	92	105.7	100.7		High	High	High	High	High	4.798e-05	0.0001111	2.35
[K].MLLGEVFGTHMACCR.[L]	2xCarbamidomethyl [C13; C14]; 1xiTRAQ8plex [N-Term]	6.06542e-06	7.49649e-05	1	1	1	TRINITY_DN13266_c0_g1_i1	TRINITY_DN13266_c0_g1_i1 [296-310]	0	2086	1.098	1.067	1.205	91.5	100.5	97.7	110.3		High	High	High	High	High	4.798e-05	2.559e-06	3.16
[K].MILGLLEGIPTMQK.[G]	1xiTRAQ8plex [K14]; 1xiTRAQ8plex [N-Term]	5.27114e-06	7.49649e-05	1	1	1	TRINITY_DN15318_c0_g1_i1	TRINITY_DN15318_c0_g1_i1 [91-104]	0	2152.27								No Quan Values	High	High	High	High	High	4.798e-05	2.222e-06	2.6
[K].MLLMPVEPFEPNK.[S]	1xiTRAQ8plex [K13]; 1xiTRAQ8plex [N-Term]	1.3221e-05	7.49649e-05	1	1	1	TRINITY_DN21270_c0_g1_i3	TRINITY_DN21270_c0_g1_i3 [418-430]	0	2153.2	1.085	0.838	0.8	107.4	116.6	90	86		High	High	High	High	High	4.798e-05	5.668e-06	2.93
[K].MLLNLHK.[K]	1xiTRAQ8plex [K7]; 1xiTRAQ8plex [N-Term]	0.000357063	7.49649e-05	1	1	5	TRINITY_DN20804_c0_g1_i4	TRINITY_DN20804_c0_g1_i4 [196-202]	0	1476.92	1.021	1.061	0.965	98.8	100.9	104.9	95.4		High	High	High	High	High	4.798e-05	0.0001644	2.82
[R].MILSDTGIDLSR.[W]	1xiTRAQ8plex [N-Term]	0.00052193	7.49649e-05	1	1	1	TRINITY_DN15296_c0_g1_i1	TRINITY_DN15296_c0_g1_i1 [377-388]	0	1624.89	1.326	1.229	1.431	80.2	106.4	98.6	114.8		High	High	High	High	High	4.798e-05	0.000242	3.01
[R].MLLTLDEK.[N]	1xiTRAQ8plex [K8]; 1xiTRAQ8plex [N-Term]	1.90983e-05	7.49649e-05	1	2	8	TRINITY_DN18179_c0_g2_i1	TRINITY_DN18179_c0_g2_i1 [60-67]	0	1570.93	0.948	0.972	0.856	105.9	100.5	102.9	90.7		High	High	High	High	High	4.798e-05	8.268e-06	2.99
[R].MLLTVDENLKPLSVPVR.[V]	1xiTRAQ8plex [K10]; 1xiTRAQ8plex [N-Term]	6.57708e-07	7.49649e-05	1	1	4	TRINITY_DN19084_c0_g1_i1	TRINITY_DN19084_c0_g1_i1 [811-827]	0	2532.5	1.022	1.018	0.916	101.1	103.3	102.9	92.6		High	High	High	High	High	4.798e-05	2.662e-07	3.62
[K].MLLWAQNQLDEK.[A]	1xiTRAQ8plex [K12]; 1xiTRAQ8plex [N-Term]	8.80813e-05	7.49649e-05	1	1	2	TRINITY_DN16096_c0_g1_i1	TRINITY_DN16096_c0_g1_i1 [230-241]	0	2097.16	0.822	0.816	0.926	112.2	92.2	91.6	104		High	High	High	High	High	4.798e-05	3.937e-05	3.33
[K].MLLALVGHVDA.[-]	1xiTRAQ8plex [N-Term]	0.000124744	7.49649e-05	1	1	7	TRINITY_DN19632_c0_g1_i1	TRINITY_DN19632_c0_g1_i1 [186-196]	0	1442.83	0.899	0.868	0.769	113.1	101.7	98.2	87		High	High	High	High	High	4.798e-05	5.611e-05	2.54
[K].NAAFILVAGGLGER.[L]	1xiTRAQ8plex [N-Term]	2.4861e-07	7.49649e-05	1	1	3	TRINITY_DN15555_c0_g1_i1	TRINITY_DN15555_c0_g1_i1 [140-153]	0	1691.97	0.873	0.79	0.804	115.4	100.7	91.1	92.8		High	High	High	High	High	4.798e-05	9.838e-08	3.85
[R].NAAFPSLSFVNPK.[D]	1xiTRAQ8plex [K13]; 1xiTRAQ8plex [N-Term]	1.97563e-05	7.49649e-05	1	1	2	TRINITY_DN21582_c0_g2_i4	TRINITY_DN21582_c0_g2_i4 [51-63]	0	2000.14	0.781	0.853	0.663	121.3	94.7	103.5	80.4		High	High	High	High	High	4.798e-05	8.559e-06	2.99
[R].NAAIANSYFVGSINR.[V]	1xiTRAQ8plex [Y8]; 1xiTRAQ8plex [N-Term]	3.08023e-06	7.49649e-05	1	2	1	TRINITY_DN19447_c0_g2_i1	TRINITY_DN19447_c0_g2_i1 [275-289]	0	2205.22	1.092	0.921	0.89	102.5	111.9	94.4	91.2		High	High	High	High	High	4.798e-05	1.286e-06	1.38
[R].NHIVTDWDLPRPHPVAR.[L]	1xiTRAQ8plex [N-Term]	1.11609e-05	7.49649e-05	1	1	2	TRINITY_DN19843_c0_g1_i4	TRINITY_DN19843_c0_g1_i4 [352-368]	0	2327.27	0.856	0.91	1.055	104.7	89.6	95.2	110.5		High	High	High	High	High	4.798e-05	4.788e-06	2.92
[R].NHMVFTPLLASTCVGTLEFR.[S]	1xCarbamidomethyl [C13]; 1xiTRAQ8plex [N-Term]	3.0538e-05	7.49649e-05	1	1	1	TRINITY_DN12827_c1_g2_i1	TRINITY_DN12827_c1_g2_i1 [18-37]	0	2597.35								No Quan Values	High	High	High	High	High	4.798e-05	1.333e-05	3.04
[K].NHPQFLAGK.[A]	1xiTRAQ8plex [K9]; 1xiTRAQ8plex [N-Term]	1.49937e-05	7.49649e-05	1	1	9	TRINITY_DN21439_c1_g3_i2	TRINITY_DN21439_c1_g3_i2 [363-371]	0	1619.95	1.593	1.527	2.397	61.4	97.8	93.7	147.1		High	High	High	High	High	4.798e-05	6.448e-06	3.41
[R].NHSHITNPK.[V]	1xiTRAQ8plex [K9]; 1xiTRAQ8plex [N-Term]	0.001038	7.49649e-05	1	1	1	TRINITY_DN12713_c0_g1_i1	TRINITY_DN12713_c0_g1_i1 [58-66]	0	1655.94	0.991	0.949	1.203	96.6	95.7	91.6	116.1		High	High	High	High	High	4.798e-05	0.0004887	2
[K].NHVDLVELLGIADIK.[K]	1xiTRAQ8plex [K15]; 1xiTRAQ8plex [N-Term]	8.75813e-10	7.49649e-05	1	1	1	TRINITY_DN21599_c0_g1_i2	TRINITY_DN21599_c0_g1_i2 [142-156]	0	2257.34	1.161	1.133	1.154	89.9	104.4	101.9	103.8		High	High	High	High	High	4.798e-05	3.091e-10	4.01
[K].NHVDLVELLGIADIKK.[G]	2xiTRAQ8plex [K15; K16]; 1xiTRAQ8plex [N-Term]	0.000913018	7.49649e-05	1	1	1	TRINITY_DN21599_c0_g1_i2	TRINITY_DN21599_c0_g1_i2 [142-157]	1	2689.64								No Quan Values	High	High	High	High	High	4.798e-05	0.0004284	1.97
[R].NHYVEGGDAGNREDYINELIR.[R]	2xiTRAQ8plex [Y3; Y15]; 1xiTRAQ8plex [N-Term]	1.33496e-05	7.49649e-05	1	1	1	TRINITY_DN18242_c0_g1_i2	TRINITY_DN18242_c0_g1_i2 [223-243]	1	3346.75	1.011	0.903	1.079	100.2	101.3	90.4	108.1		High	High	High	High	High	4.798e-05	5.747e-06	3.59
[R].NKESLEPLLHFLR.[T]	1xiTRAQ8plex [K2]; 1xiTRAQ8plex [N-Term]	4.48114e-08	7.49649e-05	1	1	3	TRINITY_DN18445_c0_g1_i1	TRINITY_DN18445_c0_g1_i1 [173-185]	1	2204.3	1.562	1.054	0.354	100.7	157.4	106.2	35.7		High	High	High	High	High	4.798e-05	1.715e-08	3.34
[K].NKFETAMSVLR.[K]	1xiTRAQ8plex [K2]; 1xiTRAQ8plex [N-Term]	0.000492725	7.49649e-05	1	1	2	TRINITY_DN19953_c0_g2_i3	TRINITY_DN19953_c0_g2_i3 [57-67]	1	1904.09	1.073	1.094	0.895	98.5	105.7	107.7	88.1		High	High	High	High	High	4.798e-05	0.0002284	2.93
[R].NKFNPLWNSLVLGGVK.[N]	2xiTRAQ8plex [K2; K16]; 1xiTRAQ8plex [N-Term]	0.00033865	7.49649e-05	1	1	1	TRINITY_DN19994_c0_g1_i3	TRINITY_DN19994_c0_g1_i3 [113-128]	1	2698.62	0.853	0.818	0.747	117.1	99.8	95.7	87.4		High	High	High	High	High	4.798e-05	0.0001555	2.02
[K].NKIDFLSLACTR.[H]	1xCarbamidomethyl [C10]; 1xiTRAQ8plex [K2]; 1xiTRAQ8plex [N-Term]	3.22073e-05	7.49649e-05	1	1	1	TRINITY_DN20289_c0_g3_i1	TRINITY_DN20289_c0_g3_i1 [219-230]	1	2046.16								No Quan Values	High	High	High	High	High	4.798e-05	1.41e-05	3.53
[R].NKLEFTVVLEDVSSNR.[N]	1xiTRAQ8plex [K2]; 1xiTRAQ8plex [N-Term]	6.26632e-07	7.49649e-05	2	2	2	TRINITY_DN20781_c0_g2_i1; TRINITY_DN20781_c0_g1_i1	TRINITY_DN20781_c0_g2_i1 [136-151]; TRINITY_DN20781_c0_g1_i1 [136-151]	1	2458.38	1.131	1.033	0.997	96.1	108.7	99.3	95.9	Shared	High	High	High	High	High	4.798e-05	2.529e-07	3.89
[R].NKPLAVIGGGDSAMEEANFLTK.[F]	2xiTRAQ8plex [K2; K22]; 1xiTRAQ8plex [N-Term]	4.08529e-12	7.49649e-05	1	1	3	TRINITY_DN16261_c0_g2_i4	TRINITY_DN16261_c0_g2_i4 [185-206]	0	3174.76	1.296	1.238	1.168	85.1	110.2	105.3	99.4		High	High	High	High	High	4.798e-05	1.293e-12	5.25
[K].NKTDDEWSMQEISWSLTNR.[R]	1xiTRAQ8plex [K2]; 1xiTRAQ8plex [N-Term]	1.34143e-05	7.49649e-05	1	1	2	TRINITY_DN21501_c0_g2_i1	TRINITY_DN21501_c0_g2_i1 [345-363]	1	2948.47	0.908	1.016	1.162	97.9	88.9	99.5	113.8		High	High	High	High	High	4.798e-05	5.774e-06	2.3
[R].NLAACETMGSATCICTDK.[T]	3xCarbamidomethyl [C5; C13; C15]; 1xiTRAQ8plex [K18]; 1xiTRAQ8plex [N-Term]	1.07892e-05	7.49649e-05	1	1	1	TRINITY_DN18347_c0_g1_i2	TRINITY_DN18347_c0_g1_i2 [433-450]	0	2611.24	1.015	1.047	1.183	94.2	95.7	98.7	111.5		High	High	High	High	High	4.798e-05	4.623e-06	3.24
[K].NIADEVGVILQAK.[L]	1xiTRAQ8plex [K13]; 1xiTRAQ8plex [N-Term]	7.10666e-07	7.49649e-05	1	1	1	TRINITY_DN12707_c0_g1_i2	TRINITY_DN12707_c0_g1_i2 [137-149]	0	1978.18	0.986	0.893	0.991	103.4	101.9	92.3	102.4		High	High	High	High	High	4.798e-05	2.876e-07	3.05
[K].NLADFGIFNQCLAPMR.[V]	1xCarbamidomethyl [C11]; 1xiTRAQ8plex [N-Term]	3.04245e-08	7.49649e-05	1	1	2	TRINITY_DN15992_c0_g1_i3	TRINITY_DN15992_c0_g1_i3 [591-606]	0	2171.1	0.783	1.097	0.642	113.6	89	124.6	72.9		High	High	High	High	High	4.798e-05	1.156e-08	4.35
[K].NLADFGIVTQCIAPTR.[V]	1xCarbamidomethyl [C11]; 1xiTRAQ8plex [N-Term]	2.84926e-10	7.49649e-05	2	2	2	TRINITY_DN20781_c0_g2_i1; TRINITY_DN20781_c0_g1_i1	TRINITY_DN20781_c0_g2_i1 [586-601]; TRINITY_DN20781_c0_g1_i1 [586-601]	0	2080.12	0.941	0.901	0.46	121.2	114	109.1	55.7	Shared	High	High	High	High	High	4.798e-05	9.843e-11	3.09
[R].NIAETGLNLLLEMMK.[N]	1xiTRAQ8plex [K15]; 1xiTRAQ8plex [N-Term]	9.17264e-08	7.49649e-05	1	1	1	TRINITY_DN20931_c0_g1_i6	TRINITY_DN20931_c0_g1_i6 [547-561]	0	2298.3	1.255	1.276	0.94	89.5	112.3	114.2	84.1		High	High	High	High	High	4.798e-05	3.551e-08	3.91
[R].NLAGEIAQEYTK.[R]	2xiTRAQ8plex [Y10; K12]; 1xiTRAQ8plex [N-Term]	0.000310533	7.49649e-05	1	1	2	TRINITY_DN19084_c0_g1_i1	TRINITY_DN19084_c0_g1_i1 [156-167]	0	2249.29	0.98	0.927	0.852	106.4	104.3	98.7	90.6		High	High	High	High	High	4.798e-05	0.0001421	1.74
[K].NLAPILDEVAVSLESDADVVIAK.[I]	1xiTRAQ8plex [K23]; 1xiTRAQ8plex [N-Term]	4.16175e-09	7.49649e-05	1	1	4	TRINITY_DN20842_c0_g2_i1	TRINITY_DN20842_c0_g2_i1 [419-441]	0	2989.69								No Quan Values	High	High	High	High	High	4.798e-05	1.513e-09	3.35
[R].NIAPTVVPMPVVSPTTPPPISNK.[L]	1xiTRAQ8plex [K23]; 1xiTRAQ8plex [N-Term]	1.70866e-05	7.49649e-05	1	1	3	TRINITY_DN19585_c0_g2_i3	TRINITY_DN19585_c0_g2_i3 [136-158]	0	2964.71	1.446	1.479	0.785	84.9	122.8	125.6	66.6		High	High	High	High	High	4.798e-05	7.375e-06	1.55
[R].NIAQADASVK.[A]	1xiTRAQ8plex [K10]; 1xiTRAQ8plex [N-Term]	6.93674e-07	7.49649e-05	1	1	12	TRINITY_DN19678_c0_g2_i1	TRINITY_DN19678_c0_g2_i1 [172-181]	0	1624.95	0.942	0.966	0.953	103.6	97.6	100	98.8		High	High	High	High	High	4.798e-05	2.8e-07	3.84
[K].NHIPFFDVAYQGFASGSLDADASSVR.[L]	1xiTRAQ8plex [Y10]; 1xiTRAQ8plex [N-Term]	4.0339e-07	7.49649e-05	1	1	1	TRINITY_DN19148_c0_g1_i1	TRINITY_DN19148_c0_g1_i1 [247-272]	0	3379.72	0.761	0.622	0.623	133.1	101.3	82.8	82.9		High	High	High	High	High	4.798e-05	1.613e-07	2.3
[K].NHLLGYFK.[I]	2xiTRAQ8plex [Y6; K8]; 1xiTRAQ8plex [N-Term]	0.000488017	7.49649e-05	1	1	2	TRINITY_DN18262_c0_g1_i1	TRINITY_DN18262_c0_g1_i1 [485-492]	0	1904.15	1.442	1.347	1.242	79.5	114.6	107.1	98.8		High	High	High	High	High	4.798e-05	0.0002254	2.18
[R].NHLFVPGPVNIPEQVIR.[A]	1xiTRAQ8plex [N-Term]	2.31507e-06	7.49649e-05	1	1	1	TRINITY_DN13818_c0_g2_i1	TRINITY_DN13818_c0_g2_i1 [10-26]	0	2233.28	0.728	0.694	0.779	125	91	86.7	97.3		High	High	High	High	High	4.798e-05	9.579e-07	3.04
[K].NHGVVMPDANVDATLNALAAAGFGAAGQR.[C]	1xOxidation [M6]; 1xiTRAQ8plex [N-Term]	1.18857e-05	7.49649e-05	1	2	2	TRINITY_DN21270_c0_g2_i1	TRINITY_DN21270_c0_g2_i1 [293-321]	0	3128.58								No Quan Values	High	High	High	High	High	4.798e-05	5.105e-06	2.87
[R].NFISPPNMIVIR.[S]	1xiTRAQ8plex [N-Term]	0.000109485	7.49649e-05	1	1	2	TRINITY_DN20501_c0_g1_i6	TRINITY_DN20501_c0_g1_i6 [241-252]	0	1704.98	0.889	1.051	0.883	104.6	93.1	110	92.4		High	High	High	High	High	4.798e-05	4.915e-05	2.62
[K].NFITQSAVIHGLEGCK.[G]	1xCarbamidomethyl [C15]; 1xiTRAQ8plex [K16]; 1xiTRAQ8plex [N-Term]	0.000122948	7.49649e-05	1	1	1	TRINITY_DN16913_c0_g1_i1	TRINITY_DN16913_c0_g1_i1 [229-244]	0	2382.31	1.255	0.916	1.203	91.4	114.8	83.8	110		High	High	High	High	High	4.798e-05	5.528e-05	2.13
[K].NFITQSAVVQR.[L]	1xiTRAQ8plex [N-Term]	1.13791e-05	7.49649e-05	1	1	3	TRINITY_DN20299_c0_g1_i1	TRINITY_DN20299_c0_g1_i1 [253-263]	0	1566.89	0.932	0.966	1.272	95.9	89.4	92.7	122		High	High	High	High	High	4.798e-05	4.881e-06	3.5
[R].NFLVTVGEDER.[I]	1xiTRAQ8plex [N-Term]	0.00102819	7.49649e-05	1	1	1	TRINITY_DN17390_c0_g1_i1	TRINITY_DN17390_c0_g1_i1 [77-87]	0	1582.84	0.998	0.962	0.944	102.5	102.2	98.6	96.8		High	High	High	High	High	4.798e-05	0.0004836	1.9
[R].NFMQLVFSAEDSGK.[V]	1xiTRAQ8plex [K14]; 1xiTRAQ8plex [N-Term]	2.91667e-07	7.49649e-05	1	1	2	TRINITY_DN19869_c0_g1_i3	TRINITY_DN19869_c0_g1_i3 [187-200]	0	2181.15	0.954	0.806	0.541	121.2	115.6	97.7	65.6		High	High	High	High	High	4.798e-05	1.16e-07	3.07
[K].NFNLEEQAK.[V]	1xiTRAQ8plex [K9]; 1xiTRAQ8plex [N-Term]	0.000152068	7.49649e-05	1	1	5	TRINITY_DN13463_c0_g1_i1	TRINITY_DN13463_c0_g1_i1 [244-252]	0	1700.94	0.85	0.872	0.722	116.2	98.7	101.3	83.8		High	High	High	High	High	4.798e-05	6.861e-05	2.11
[R].NFNQFIEDVK.[T]	1xiTRAQ8plex [K10]; 1xiTRAQ8plex [N-Term]	0.000921747	7.49649e-05	1	1	1	TRINITY_DN21448_c0_g1_i1	TRINITY_DN21448_c0_g1_i1 [462-471]	0	1862.03	0.837	0.878	0.975	108.4	90.7	95.2	105.7		High	High	High	High	High	4.798e-05	0.000433	1.81
[R].NFPDLVSMMAQTK.[V]	1xiTRAQ8plex [K13]; 1xiTRAQ8plex [N-Term]	2.14503e-05	7.49649e-05	1	1	1	TRINITY_DN21591_c0_g3_i2	TRINITY_DN21591_c0_g3_i2 [515-527]	0	2090.12	0.796	0.951	0.709	115.7	92.2	110.1	82		High	High	High	High	High	4.798e-05	9.301e-06	2.58
[K].NFPFSEFSQENSAIANAR.[V]	1xiTRAQ8plex [N-Term]	1.55104e-05	7.49649e-05	1	1	1	TRINITY_DN20243_c0_g1_i7	TRINITY_DN20243_c0_g1_i7 [27-44]	0	2333.15	0.812	0.826	1.063	108.1	87.8	89.3	114.9		High	High	High	High	High	4.798e-05	6.677e-06	3.57
[K].NFPQAVLIQGFGMTETCGIVSVENPR.[V]	1xCarbamidomethyl [C17]; 1xiTRAQ8plex [N-Term]	5.61076e-10	7.49649e-05	1	1	3	TRINITY_DN16615_c0_g1_i1	TRINITY_DN16615_c0_g1_i1 [330-355]	0	3168.61								No Quan Values	High	High	High	High	High	4.798e-05	1.958e-10	4.21
[K].NFQGDILQK.[D]	1xiTRAQ8plex [K9]; 1xiTRAQ8plex [N-Term]	9.79378e-06	7.49649e-05	1	1	1	TRINITY_DN20798_c0_g1_i1	TRINITY_DN20798_c0_g1_i1 [30-38]	0	1670.97	1.007	1.116	0.756	103.1	103.8	115.1	78		High	High	High	High	High	4.798e-05	4.188e-06	3.57
[K].NLATNLFK.[M]	1xiTRAQ8plex [K8]; 1xiTRAQ8plex [N-Term]	4.36844e-05	7.49649e-05	1	1	2	TRINITY_DN15436_c0_g2_i1	TRINITY_DN15436_c0_g2_i1 [89-96]	0	1528.93	0.849	0.945	0.71	114.2	96.9	107.9	81		High	High	High	High	High	4.798e-05	1.921e-05	3.33
[K].NFQGILTNETR.[C]	1xiTRAQ8plex [N-Term]	0.00090437	7.49649e-05	1	2	1	TRINITY_DN18082_c0_g1_i2	TRINITY_DN18082_c0_g1_i2 [172-182]	0	1596.86	0.716	0.838	0.625	125.8	90.1	105.4	78.6		High	High	High	High	High	4.798e-05	0.0004238	2.05
[K].NFSLLGVGDGDDSPLLLK.[E]	1xiTRAQ8plex [K18]; 1xiTRAQ8plex [N-Term]	0.00096205	7.49649e-05	1	1	1	TRINITY_DN16960_c0_g1_i3	TRINITY_DN16960_c0_g1_i3 [204-221]	0	2468.39								No Quan Values	High	High	High	High	High	4.798e-05	0.0004526	2.1
[R].NFVGQAATSPGISGQTIQESMR.[L]	1xiTRAQ8plex [N-Term]	6.72567e-12	7.49649e-05	1	1	2	TRINITY_DN19514_c0_g1_i2	TRINITY_DN19514_c0_g1_i2 [99-120]	0	2583.31	0.808	0.886	0.919	110.7	89.5	98.1	101.8		High	High	High	High	High	4.798e-05	2.15e-12	6.11
[R].NFVGQAATSPGISGQTIQESMR.[L]	1xOxidation [M21]; 1xiTRAQ8plex [N-Term]	0.00033219	7.49649e-05	1	1	1	TRINITY_DN19514_c0_g1_i2	TRINITY_DN19514_c0_g1_i2 [99-120]	0	2599.31	0.777	0.848	0.781	117.4	91.3	99.6	91.7		High	High	High	High	High	4.798e-05	0.0001529	1.93
[R].NGGLAPGGFNFDAK.[L]	1xiTRAQ8plex [K14]; 1xiTRAQ8plex [N-Term]	6.12883e-05	7.49649e-05	1	1	2	TRINITY_DN19173_c0_g1_i1	TRINITY_DN19173_c0_g1_i1 [370-383]	0	1973.07	0.935	1.317	0.805	98.6	92.2	129.9	79.3		High	High	High	High	High	4.798e-05	2.723e-05	3.07
[R].NGIPLTTAAAANFTR.[G]	1xiTRAQ8plex [N-Term]	2.94894e-06	7.49649e-05	1	1	3	TRINITY_DN17238_c1_g5_i1	TRINITY_DN17238_c1_g5_i1 [69-83]	0	1822.01	0.854	0.936	0.87	109.3	93.3	102.3	95.1		High	High	High	High	High	4.798e-05	1.226e-06	3.93
[K].NGPIILEMDTYR.[Y]	1xiTRAQ8plex [Y11]; 1xiTRAQ8plex [N-Term]	1.00337e-05	7.49649e-05	1	1	2	TRINITY_DN13098_c0_g1_i1	TRINITY_DN13098_c0_g1_i1 [280-291]	0	2030.12	0.555	0.623	0.476	150.7	83.7	93.9	71.7		High	High	High	High	High	4.798e-05	4.295e-06	2.28
[K].NGPNLTFHK.[M]	1xiTRAQ8plex [K9]; 1xiTRAQ8plex [N-Term]	2.08123e-06	7.49649e-05	1	1	1	TRINITY_DN14014_c0_g1_i1	TRINITY_DN14014_c0_g1_i1 [53-61]	0	1635.94	1.277	1.456	1.286	79.7	101.8	116	102.5		High	High	High	High	High	4.798e-05	8.606e-07	3.85
[K].NHAVGLGGHAVDGCGEFLPAGADGSLDALK.[C]	1xCarbamidomethyl [C14]; 1xiTRAQ8plex [K30]; 1xiTRAQ8plex [N-Term]	4.2488e-08	7.49649e-05	1	1	1	TRINITY_DN14240_c0_g1_i1	TRINITY_DN14240_c0_g1_i1 [55-84]	0	3513.8	0.959	0.853	0.742	112.6	107.9	96	83.5		High	High	High	High	High	4.798e-05	1.622e-08	4.02
[R].NHFNNPQTCR.[G]	1xCarbamidomethyl [C9]; 1xiTRAQ8plex [N-Term]	1.23549e-05	7.49649e-05	1	1	8	TRINITY_DN18715_c1_g2_i2	TRINITY_DN18715_c1_g2_i2 [201-210]	0	1591.77	0.735	0.713	0.838	121.7	89.5	86.8	102		High	High	High	High	High	4.798e-05	5.294e-06	3.5
[K].NHGMPGSGPAGGNFK.[T]	1xiTRAQ8plex [K15]; 1xiTRAQ8plex [N-Term]	3.68432e-06	7.49649e-05	1	1	2	TRINITY_DN12180_c0_g1_i1	TRINITY_DN12180_c0_g1_i1 [259-273]	0	2036.06	0.809	0.809	0.995	110.7	89.6	89.6	110.1		High	High	High	High	High	4.798e-05	1.545e-06	2.57
[K].NHGVVMPDANVDATLNALAAAGFGAAGQR.[C]	1xiTRAQ8plex [N-Term]	1.82534e-10	7.49649e-05	1	2	3	TRINITY_DN21270_c0_g2_i1	TRINITY_DN21270_c0_g2_i1 [293-321]	0	3112.59	1.095	1.017	0.944	98.6	107.9	100.3	93.1		High	High	High	High	High	4.798e-05	6.244e-11	4.69
[R].NFSDVGGGVLGCR.[G]	1xCarbamidomethyl [C12]; 1xiTRAQ8plex [N-Term]	0.000685769	7.49649e-05	1	1	1	TRINITY_DN20781_c0_g1_i1	TRINITY_DN20781_c0_g1_i1 [239-251]	0	1641.83								No Quan Values	High	High	High	High	High	4.798e-05	0.0003197	1.91
[K].NFGVTEFVNPK.[D]	1xiTRAQ8plex [K11]; 1xiTRAQ8plex [N-Term]	5.97799e-06	7.49649e-05	1	1	4	TRINITY_DN11305_c0_g1_i2	TRINITY_DN11305_c0_g1_i2 [237-247]	0	1860.05	0.802	0.857	0.691	119.4	95.8	102.4	82.5		High	High	High	High	High	4.798e-05	2.532e-06	3.54
[K].NIAVTSTAK.[G]	1xiTRAQ8plex [K9]; 1xiTRAQ8plex [N-Term]	0.000195467	7.49649e-05	1	1	2	TRINITY_DN20516_c0_g2_i1	TRINITY_DN20516_c0_g2_i1 [837-845]	0	1512.92	0.949	1.076	1.102	96.9	91.9	104.3	106.8		High	High	High	High	High	4.798e-05	8.871e-05	2.72
[K].NIDGHQVMCK.[L]	1xCarbamidomethyl [C9]; 1xiTRAQ8plex [K10]; 1xiTRAQ8plex [N-Term]	0.00047416	7.49649e-05	1	1	1	TRINITY_DN18782_c0_g1_i1	TRINITY_DN18782_c0_g1_i1 [239-248]	0	1809.96	1.306	1.442	1.039	83.6	109.1	120.5	86.8		High	High	High	High	High	4.798e-05	0.0002194	1.89
[K].NLKEPLAEAAALAQK.[N]	2xiTRAQ8plex [K3; K15]; 1xiTRAQ8plex [N-Term]	3.0538e-05	7.49649e-05	1	1	1	TRINITY_DN18512_c0_g1_i1	TRINITY_DN18512_c0_g1_i1 [190-204]	1	2479.5								No Quan Values	High	High	High	High	High	4.798e-05	1.334e-05	3.07
[R].NLLAEVDSNCIVK.[L]	1xCarbamidomethyl [C10]; 1xiTRAQ8plex [K13]; 1xiTRAQ8plex [N-Term]	0.000381942	7.49649e-05	1	2	1	TRINITY_DN12113_c0_g1_i4	TRINITY_DN12113_c0_g1_i4 [167-179]	0	2083.17	1.009	0.968	1.015	100.2	101.1	97	101.7		High	High	High	High	High	4.798e-05	0.000176	2.47
[K].NILATHTDCPEVLIWDVEAQPNR.[Q]	1xCarbamidomethyl [C9]; 1xiTRAQ8plex [N-Term]	1.56762e-08	7.49649e-05	1	1	2	TRINITY_DN18613_c1_g2_i1	TRINITY_DN18613_c1_g2_i1 [115-137]	0	2995.52								No Quan Values	High	High	High	High	High	4.798e-05	5.859e-09	3.98
[R].NILEIDRER.[M]	1xiTRAQ8plex [N-Term]	8.35193e-05	7.49649e-05	1	1	2	TRINITY_DN17099_c0_g1_i1	TRINITY_DN17099_c0_g1_i1 [116-124]	1	1461.83	0.905	0.735	0.736	118.5	107.3	87.1	87.2		High	High	High	High	High	4.798e-05	3.721e-05	2.87
[K].NLLENWLAEDK.[L]	1xiTRAQ8plex [K11]; 1xiTRAQ8plex [N-Term]	0.000173245	7.49649e-05	2	2	1	TRINITY_DN20462_c0_g4_i1; TRINITY_DN20462_c0_g3_i1	TRINITY_DN20462_c0_g4_i1 [104-114]; TRINITY_DN20462_c0_g3_i1 [299-309]	0	1953.09	0.704	0.849	0.69	123.3	86.9	104.7	85.1	Shared	High	High	High	High	High	4.798e-05	7.856e-05	1.68
[K].NLLENWLAEDKLECSEELGDLVK.[T]	1xCarbamidomethyl [C14]; 2xiTRAQ8plex [K11; K23]; 1xiTRAQ8plex [N-Term]	3.14045e-06	7.49649e-05	2	2	1	TRINITY_DN20462_c0_g4_i1; TRINITY_DN20462_c0_g3_i1	TRINITY_DN20462_c0_g4_i1 [104-126]; TRINITY_DN20462_c0_g3_i1 [299-321]	1	3629.95								Shared	High	High	High	High	High	4.798e-05	1.311e-06	4.02
[R].NLIEVSQASGAR.[I]	1xiTRAQ8plex [N-Term]	0.000695675	7.49649e-05	1	1	1	TRINITY_DN17483_c0_g1_i2	TRINITY_DN17483_c0_g1_i2 [262-273]	0	1548.86	0.812	0.887	0.655	119.2	96.8	105.8	78.2		High	High	High	High	High	4.798e-05	0.0003239	2.08
[K].NLLFVATVAPK.[A]	1xiTRAQ8plex [K11]; 1xiTRAQ8plex [N-Term]	2.83693e-06	7.49649e-05	1	1	2	TRINITY_DN20516_c0_g2_i1	TRINITY_DN20516_c0_g2_i1 [711-721]	0	1781.11	0.901	0.866	0.789	112.5	101.3	97.4	88.7		High	High	High	High	High	4.798e-05	1.183e-06	3.77
[K].NILFVISKPDVFK.[S]	2xiTRAQ8plex [K8; K13]; 1xiTRAQ8plex [N-Term]	4.6643e-07	7.49649e-05	1	1	4	TRINITY_DN15093_c0_g1_i3	TRINITY_DN15093_c0_g1_i3 [23-35]	0	2432.5	1.249	1.206	1.201	85.9	107.3	103.6	103.2		High	High	High	High	High	4.798e-05	1.875e-07	3.75
[K].NIIGLLLVK.[S]	1xiTRAQ8plex [K9]; 1xiTRAQ8plex [N-Term]	0.000539751	7.49649e-05	1	2	1	TRINITY_DN18392_c0_g2_i2	TRINITY_DN18392_c0_g2_i2 [269-277]	0	1591.08								No Quan Values	High	High	High	High	High	4.798e-05	0.0002502	2.52
[R].NIIHFYNLANQGVER.[G]	1xiTRAQ8plex [Y6]; 1xiTRAQ8plex [N-Term]	4.81221e-05	7.49649e-05	1	1	2	TRINITY_DN19358_c0_g1_i4	TRINITY_DN19358_c0_g1_i4 [546-560]	0	2396.33								No Quan Values	High	High	High	High	High	4.798e-05	2.118e-05	2.96
[K].NIIIATGSDVK.[S]	1xiTRAQ8plex [K11]; 1xiTRAQ8plex [N-Term]	1.90758e-06	7.49649e-05	1	1	4	TRINITY_DN21347_c0_g1_i1	TRINITY_DN21347_c0_g1_i1 [181-191]	0	1739.05	0.98	1.131	1.138	94.1	92.3	106.4	107.1		High	High	High	High	High	4.798e-05	7.862e-07	4.2
[K].NILLEVHTPWCITCETTSK.[Q]	2xCarbamidomethyl [C11; C14]; 1xiTRAQ8plex [K19]; 1xiTRAQ8plex [N-Term]	9.74219e-10	7.49649e-05	1	1	2	TRINITY_DN16835_c0_g1_i1	TRINITY_DN16835_c0_g1_i1 [431-449]	0	2910.53	0.778	0.938	0.907	110.4	85.9	103.5	100.2		High	High	High	High	High	4.798e-05	3.442e-10	3.29
[K].NILLLDSEGKR.[V]	1xiTRAQ8plex [K10]; 1xiTRAQ8plex [N-Term]	3.4887e-07	7.49649e-05	1	2	2	TRINITY_DN14171_c0_g1_i1	TRINITY_DN14171_c0_g1_i1 [9-19]	1	1866.13	0.659	0.664	0.702	132.2	87.1	87.8	92.9		High	High	High	High	High	4.798e-05	1.39e-07	2.95
[R].NILIIFAK.[L]	1xiTRAQ8plex [K8]; 1xiTRAQ8plex [N-Term]	0.000358785	7.49649e-05	1	1	2	TRINITY_DN19195_c0_g1_i1	TRINITY_DN19195_c0_g1_i1 [192-199]	0	1540.01	0.968	0.892	0.941	105.3	101.8	93.9	99		High	High	High	High	High	4.798e-05	0.000165	2.15
[K].NIILLMDSHLEGK.[F]	1xiTRAQ8plex [K13]; 1xiTRAQ8plex [N-Term]	1.79338e-05	7.49649e-05	1	1	1	TRINITY_DN12439_c1_g1_i1	TRINITY_DN12439_c1_g1_i1 [272-284]	0	2091.21	1.012	0.949	0.684	109.7	111.1	104.1	75.1		High	High	High	High	High	4.798e-05	7.762e-06	3.04
[R].NLLLQSNFVLPQEHTR.[K]	1xiTRAQ8plex [N-Term]	4.10217e-05	7.49649e-05	1	1	1	TRINITY_DN21260_c0_g3_i1	TRINITY_DN21260_c0_g3_i1 [234-249]	0	2213.23	1.11	1.113	0.877	97.6	108.3	108.6	85.6		High	High	High	High	High	4.798e-05	1.8e-05	1.68
[K].NIIISNVIFK.[N]	1xiTRAQ8plex [K10]; 1xiTRAQ8plex [N-Term]	0.000238221	7.49649e-05	1	1	1	TRINITY_DN21281_c0_g1_i4	TRINITY_DN21281_c0_g1_i4 [189-198]	0	1769.11	1.051	0.966	1.107	97	102	93.7	107.4		High	High	High	High	High	4.798e-05	0.0001084	2.19
[K].NIIPAIASTNAIISAACALETLK.[I]	1xCarbamidomethyl [C17]; 1xiTRAQ8plex [K23]; 1xiTRAQ8plex [N-Term]	5.02377e-13	7.49649e-05	1	1	2	TRINITY_DN17336_c0_g1_i1	TRINITY_DN17336_c0_g1_i1 [271-293]	0	2963.71	1.132	1.124	0.748	99.9	113.1	112.2	74.7		High	High	High	High	High	4.798e-05	1.525e-13	6.97
[R].NILQAVNLFQTPVDVSEAAHVR.[K]	1xiTRAQ8plex [N-Term]	0.000135422	7.49649e-05	1	1	1	TRINITY_DN15723_c0_g1_i2	TRINITY_DN15723_c0_g1_i2 [433-454]	0	2725.49								No Quan Values	High	High	High	High	High	4.798e-05	6.087e-05	1.99
[K].NLLQELAQK.[K]	1xiTRAQ8plex [K9]; 1xiTRAQ8plex [N-Term]	8.43308e-05	7.49649e-05	1	1	1	TRINITY_DN20356_c0_g1_i2	TRINITY_DN20356_c0_g1_i2 [238-246]	0	1665.02	0.468	0.442	0.458	168.9	79	74.6	77.4		High	High	High	High	High	4.798e-05	3.758e-05	2.56
[K].NIIQGSTVPQEVDTDK.[V]	1xiTRAQ8plex [K16]; 1xiTRAQ8plex [N-Term]	5.58635e-06	7.49649e-05	1	1	1	TRINITY_DN21098_c0_g2_i1	TRINITY_DN21098_c0_g2_i1 [220-235]	0	2352.29								No Quan Values	High	High	High	High	High	4.798e-05	2.354e-06	2.33
[K].NIIQGSTVPQEVDTNK.[E]	1xiTRAQ8plex [K16]; 1xiTRAQ8plex [N-Term]	2.15543e-05	7.49649e-05	1	1	1	TRINITY_DN21098_c0_g1_i1	TRINITY_DN21098_c0_g1_i1 [229-244]	0	2351.3	0.755	1.02	0.909	108.6	82	110.7	98.7		High	High	High	High	High	4.798e-05	9.348e-06	2.86
[K].NIHLFSWPEHCR.[T]	1xCarbamidomethyl [C11]; 1xiTRAQ8plex [N-Term]	2.21893e-05	7.49649e-05	1	1	2	TRINITY_DN16741_c0_g1_i1	TRINITY_DN16741_c0_g1_i1 [206-217]	0	1899.96	0.893	0.985	0.732	110.8	99	109.1	81.1		High	High	High	High	High	4.798e-05	9.645e-06	2.74
[K].NLGWPYEPFHVPEDVK.[K]	2xiTRAQ8plex [Y6; K16]; 1xiTRAQ8plex [N-Term]	0.000424559	7.49649e-05	2	2	1	TRINITY_DN20908_c2_g1_i1; TRINITY_DN20908_c2_g2_i3	TRINITY_DN20908_c2_g1_i1 [112-127]; TRINITY_DN20908_c2_g2_i3 [363-378]	0	2839.55	0.96	0.9	0.919	105.8	101.6	95.3	97.3	Shared	High	High	High	High	High	4.798e-05	0.0001958	3.48
[R].NLGQLAIGQASAAR.[Q]	1xiTRAQ8plex [N-Term]	2.83318e-07	7.49649e-05	1	1	2	TRINITY_DN17052_c0_g1_i1	TRINITY_DN17052_c0_g1_i1 [102-115]	0	1673.96	0.933	0.955	0.888	105.9	98.9	101.2	94		High	High	High	High	High	4.798e-05	1.126e-07	4.27
[R].NIGNEDVAIDGFQEAIK.[L]	1xiTRAQ8plex [K17]; 1xiTRAQ8plex [N-Term]	1.15311e-06	7.49649e-05	1	1	1	TRINITY_DN19000_c0_g1_i1	TRINITY_DN19000_c0_g1_i1 [309-325]	0	2441.31	1.04	0.967	1.024	99.2	103.2	96	101.6		High	High	High	High	High	4.798e-05	4.712e-07	3.63
[R].NIDMNEVLGQQR.[E]	1xiTRAQ8plex [N-Term]	0.000325854	7.49649e-05	1	1	2	TRINITY_DN20451_c0_g2_i2	TRINITY_DN20451_c0_g2_i2 [250-261]	0	1720.9	0.725	0.702	0.842	122.3	88.7	85.9	103		High	High	High	High	High	4.798e-05	0.0001496	2.05
[R].NLDQLEALSK.[K]	1xiTRAQ8plex [K10]; 1xiTRAQ8plex [N-Term]	0.000854143	7.49649e-05	1	1	2	TRINITY_DN16515_c0_g1_i3	TRINITY_DN16515_c0_g1_i3 [36-45]	0	1739.02	0.834	0.808	0.944	111.6	93	90.1	105.3		High	High	High	High	High	4.798e-05	0.0004002	1.69
[R].NIDQVLLEFK.[E]	1xiTRAQ8plex [K10]; 1xiTRAQ8plex [N-Term]	0.000149158	7.49649e-05	1	1	2	TRINITY_DN19562_c0_g1_i3	TRINITY_DN19562_c0_g1_i3 [350-359]	0	1827.08	0.853	1.046	0.755	109.5	93.3	114.5	82.7		High	High	High	High	High	4.798e-05	6.73e-05	2.55
[R].NIDSLNFDGR.[L]	1xiTRAQ8plex [N-Term]	7.29437e-05	7.49649e-05	1	1	2	TRINITY_DN19062_c0_g3_i1	TRINITY_DN19062_c0_g3_i1 [222-231]	0	1454.75								No Quan Values	High	High	High	High	High	4.798e-05	3.251e-05	2.67
[K].NLEAQLAEAATEIGVLQK.[E]	1xiTRAQ8plex [K18]; 1xiTRAQ8plex [N-Term]	3.09109e-07	7.49649e-05	1	1	1	TRINITY_DN17323_c0_g1_i1	TRINITY_DN17323_c0_g1_i1 [273-290]	0	2506.43								No Quan Values	Not Found	High	High	Not Found	High	4.798e-05	1.231e-07	2.63
[K].NLEDWADQNILVHLKPVEK.[C]	2xiTRAQ8plex [K15; K19]; 1xiTRAQ8plex [N-Term]	3.12116e-07	7.49649e-05	1	1	5	TRINITY_DN21483_c1_g1_i7	TRINITY_DN21483_c1_g1_i7 [75-93]	0	3173.81	1.28	1.526	0.768	87.4	111.9	133.5	67.2		High	High	High	High	High	4.798e-05	1.241e-07	2.61
[K].NLEFVPLVNEK.[D]	1xiTRAQ8plex [K11]; 1xiTRAQ8plex [N-Term]	9.8413e-06	7.49649e-05	1	1	2	TRINITY_DN16570_c0_g1_i1	TRINITY_DN16570_c0_g1_i1 [193-203]	0	1910.12	1.208	1.215	1.296	84.8	102.4	103	109.8		High	High	High	High	High	4.798e-05	4.193e-06	2.87
[KR].NIELEGTFDQIK.[Q]	1xiTRAQ8plex [K12]; 1xiTRAQ8plex [N-Term]	8.27155e-05	7.49649e-05	3	3	3	TRINITY_DN12631_c0_g1_i1; TRINITY_DN13787_c0_g1_i1; TRINITY_DN12180_c0_g1_i1	TRINITY_DN12631_c0_g1_i1 [224-235]; TRINITY_DN13787_c0_g1_i1 [213-224]; TRINITY_DN12180_c0_g1_i1 [224-235]	0	2015.13	0.717	0.714	0.651	129.8	93	92.7	84.5	Shared	High	High	High	High	High	4.798e-05	3.69e-05	3.13
[R].NIELGLAALR.[G]	1xiTRAQ8plex [N-Term]	0.000205131	7.49649e-05	1	1	1	TRINITY_DN17838_c0_g1_i4	TRINITY_DN17838_c0_g1_i4 [520-529]	0	1373.84								No Quan Values	High	High	High	High	High	4.798e-05	9.334e-05	2.39
[K].NIEIGIIGTDK.[K]	1xiTRAQ8plex [K11]; 1xiTRAQ8plex [N-Term]	1.252e-06	7.49649e-05	1	1	4	TRINITY_DN13986_c0_g1_i1	TRINITY_DN13986_c0_g1_i1 [207-217]	0	1781.06	1.06	1.087	1.22	91.6	97.1	99.6	111.8		High	High	High	High	High	4.798e-05	5.124e-07	3.4
[K].NIEIGIIGTDKK.[F]	2xiTRAQ8plex [K11; K12]; 1xiTRAQ8plex [N-Term]	4.71986e-09	7.49649e-05	1	1	3	TRINITY_DN13986_c0_g1_i1	TRINITY_DN13986_c0_g1_i1 [207-218]	1	2213.36	1.287	1.174	1.337	83.4	107.3	97.9	111.5		High	High	High	High	High	4.798e-05	1.727e-09	3.01
[K].NIDEVILVGGSTR.[I]	1xiTRAQ8plex [N-Term]	3.07617e-07	7.49649e-05	1	1	2	TRINITY_DN20851_c0_g1_i1	TRINITY_DN20851_c0_g1_i1 [334-346]	0	1676.95	0.971	0.938	1.004	102.2	99.3	95.9	102.6		High	High	High	High	High	4.798e-05	1.221e-07	2.49
[R].NLEQIYLHSLPIK.[E]	2xiTRAQ8plex [Y6; K13]; 1xiTRAQ8plex [N-Term]	3.91319e-08	7.49649e-05	1	1	3	TRINITY_DN12848_c0_g1_i1	TRINITY_DN12848_c0_g1_i1 [60-72]	0	2480.5	1.254	1.098	0.998	92	115.3	101	91.8		High	High	High	High	High	4.798e-05	1.491e-08	5
[R].NLEVGIPALLQDGIK.[L]	1xiTRAQ8plex [K15]; 1xiTRAQ8plex [N-Term]	8.11635e-09	7.49649e-05	1	1	6	TRINITY_DN20517_c0_g1_i2	TRINITY_DN20517_c0_g1_i2 [368-382]	0	2188.32	1.933	2.012	2.804	51.6	99.8	103.9	144.7		High	High	High	High	High	4.798e-05	3e-09	4.43
[K].NLFFSTDVEK.[H]	1xiTRAQ8plex [K10]; 1xiTRAQ8plex [N-Term]	4.47539e-05	7.49649e-05	1	1	4	TRINITY_DN18060_c0_g2_i4	TRINITY_DN18060_c0_g2_i4 [65-74]	0	1808.01	1.127	1.031	0.895	98.7	111.2	101.8	88.4		High	High	High	High	High	4.798e-05	1.968e-05	1.95
[R].NIFHDCAVQSCDASLLLDSTR.[R]	2xCarbamidomethyl [C6; C11]; 1xiTRAQ8plex [N-Term]	3.31052e-10	7.49649e-05	1	1	1	TRINITY_DN17817_c0_g2_i2	TRINITY_DN17817_c0_g2_i2 [71-91]	0	2726.32	1.009	0.83	0.709	112.8	113.7	93.6	79.9		High	High	High	High	High	4.798e-05	1.146e-10	5.24
[K].NLFTGCVDVPLTK.[K]	1xCarbamidomethyl [C6]; 1xiTRAQ8plex [K13]; 1xiTRAQ8plex [N-Term]	7.80808e-09	7.49649e-05	1	1	2	TRINITY_DN21245_c0_g1_i2	TRINITY_DN21245_c0_g1_i2 [107-119]	0	2072.17	1.139	1.213	0.812	96.1	109.5	116.5	78		High	High	High	High	High	4.798e-05	2.879e-09	3.66
[K].NLFVGTK.[Q]	1xiTRAQ8plex [K7]; 1xiTRAQ8plex [N-Term]	0.000125348	7.49649e-05	1	1	25	TRINITY_DN16327_c1_g2_i9	TRINITY_DN16327_c1_g2_i9 [122-128]	0	1386.86	1.181	1.179	1.602	80.6	95.2	95	129.1		High	High	High	High	High	4.798e-05	5.632e-05	2.69
[K].NLFVSTDQTR.[L]	1xiTRAQ8plex [N-Term]	0.000159592	7.49649e-05	1	1	3	TRINITY_DN16327_c1_g3_i1	TRINITY_DN16327_c1_g3_i1 [124-133]	0	1484.8	0.555	0.553	2.158	93.8	52.1	51.8	202.3		High	High	High	High	High	4.798e-05	7.212e-05	2.27
[K].NIGASLVK.[Q]	1xiTRAQ8plex [K8]; 1xiTRAQ8plex [N-Term]	9.8917e-05	7.49649e-05	1	1	2	TRINITY_DN15848_c2_g1_i1	TRINITY_DN15848_c2_g1_i1 [99-106]	0	1409.89	0.495	0.457	0.469	165.2	81.8	75.5	77.5		High	High	High	High	High	4.798e-05	4.428e-05	2.92
[K].NIGDHIHR.[Y]	1xiTRAQ8plex [N-Term]	0.000181814	7.49649e-05	1	1	2	TRINITY_DN18943_c0_g1_i1	TRINITY_DN18943_c0_g1_i1 [104-111]	0	1265.7	0.622	0.639	0.651	137.4	85.4	87.8	89.5		High	High	High	High	High	4.798e-05	8.24e-05	3.37
[K].NLGFLIEAGLDEK.[I]	1xiTRAQ8plex [K13]; 1xiTRAQ8plex [N-Term]	8.11312e-05	7.49649e-05	1	1	1	TRINITY_DN19025_c0_g1_i1	TRINITY_DN19025_c0_g1_i1 [413-425]	0	2027.16	0.484	1.085	0.319	138.5	67	150.3	44.2		High	High	High	High	High	4.798e-05	3.614e-05	2.05
[K].NLGGFGAWNR.[C]	1xiTRAQ8plex [N-Term]	0.000772756	7.49649e-05	1	1	1	TRINITY_DN17755_c0_g1_i1	TRINITY_DN17755_c0_g1_i1 [576-585]	0	1395.74	0.642	0.761	0.651	131	84.1	99.6	85.3		High	High	High	High	High	4.798e-05	0.0003609	1.81
[K].NLGLRPGATASMR.[N]	1xiTRAQ8plex [N-Term]	0.000146304	7.49649e-05	1	1	2	TRINITY_DN20947_c0_g1_i3	TRINITY_DN20947_c0_g1_i3 [458-470]	0	1647.93	0.795	0.753	0.74	121.7	96.7	91.6	90		High	High	High	High	High	4.798e-05	6.611e-05	2.07
[K].NIEVAVMTK.[E]	1xiTRAQ8plex [K9]; 1xiTRAQ8plex [N-Term]	0.000282007	7.49649e-05	1	1	2	TRINITY_DN18311_c0_g1_i2	TRINITY_DN18311_c0_g1_i2 [204-212]	0	1612.96	1.145	1.21	1.13	89.2	102.2	107.9	100.8		High	High	High	High	High	4.798e-05	0.0001291	3.74
[R].NFGMPTPHGYR.[K]	1xiTRAQ8plex [Y10]; 1xiTRAQ8plex [N-Term]	0.000231426	7.49649e-05	1	1	3	TRINITY_DN21505_c1_g1_i1	TRINITY_DN21505_c1_g1_i1 [70-80]	0	1885	1.015	0.85	0.713	111.8	113.5	95	79.8		High	High	High	High	High	4.798e-05	0.0001056	3.92
[K].NFEGVTLPDLER.[Q]	1xiTRAQ8plex [N-Term]	0.000629186	7.49649e-05	1	1	1	TRINITY_DN14327_c0_g1_i1	TRINITY_DN14327_c0_g1_i1 [114-125]	0	1693.91	0.642	0.854	0.773	122.4	78.5	104.5	94.6		High	High	High	High	High	4.798e-05	0.0002929	2.16
[K].NFEGHILHCQR.[A]	1xCarbamidomethyl [C9]; 1xiTRAQ8plex [N-Term]	0.000364002	7.49649e-05	1	1	1	TRINITY_DN15204_c0_g1_i1	TRINITY_DN15204_c0_g1_i1 [205-215]	0	1714.87								No Quan Values	High	High	High	High	High	4.798e-05	0.0001674	2.22
[R].NANQMNFADIEK.[A]	1xiTRAQ8plex [K12]; 1xiTRAQ8plex [N-Term]	0.000120595	7.49649e-05	1	1	1	TRINITY_DN15205_c0_g1_i2	TRINITY_DN15205_c0_g1_i2 [351-362]	0	2003.05	1.363	1.285	1.329	80.4	109.5	103.3	106.8		High	High	High	High	High	4.798e-05	5.429e-05	2.39
[K].NAPGVVVIDDR.[T]	1xiTRAQ8plex [N-Term]	5.31548e-07	7.49649e-05	1	1	17	TRINITY_DN18201_c0_g1_i1	TRINITY_DN18201_c0_g1_i1 [318-328]	0	1458.82	0.899	0.933	0.873	108	97.1	100.7	94.2		High	High	High	High	High	4.798e-05	2.14e-07	4.01
[K].NAPILILDEATSALDAVSER.[L]	1xiTRAQ8plex [N-Term]	1.4199e-06	7.49649e-05	1	1	2	TRINITY_DN13652_c0_g1_i1	TRINITY_DN13652_c0_g1_i1 [361-380]	0	2402.31								No Quan Values	High	Not Found	Not Found	High	High	4.798e-05	5.839e-07	2.53
[K].NAPSIIFIDEIDSIAPK.[R]	1xiTRAQ8plex [K17]; 1xiTRAQ8plex [N-Term]	7.06868e-11	7.49649e-05	2	3	4	TRINITY_DN20922_c0_g1_i1; TRINITY_DN20280_c0_g1_i6	TRINITY_DN20922_c0_g1_i1 [300-316]; TRINITY_DN20280_c0_g1_i6 [300-316]	0	2451.4	1.126	1.149	1.192	89.6	100.8	102.9	106.7	Shared	High	High	High	High	High	4.798e-05	2.365e-11	4.84
[K].NAQGSGPSSPIPSAFNSTDSSEPGVSSSIPSVEAVSAK.[I]	1xiTRAQ8plex [K38]; 1xiTRAQ8plex [N-Term]	0.000471889	7.49649e-05	1	1	1	TRINITY_DN21217_c0_g3_i1	TRINITY_DN21217_c0_g3_i1 [811-848]	0	4241.13								No Quan Values	High	High	High	High	High	4.798e-05	0.0002182	1.76
[K].NAQVSLIQMEQK.[L]	1xiTRAQ8plex [K12]; 1xiTRAQ8plex [N-Term]	5.27114e-06	7.49649e-05	1	1	2	TRINITY_DN19517_c1_g2_i3	TRINITY_DN19517_c1_g2_i3 [230-241]	0	1997.13	1.076	1.085	1.304	89.6	96.4	97.2	116.8		High	High	High	High	High	4.798e-05	2.223e-06	3.68
[K].NASIIGDVYIHPSAK.[V]	2xiTRAQ8plex [Y9; K15]; 1xiTRAQ8plex [N-Term]	0.000791414	7.49649e-05	1	1	1	TRINITY_DN14303_c0_g1_i1	TRINITY_DN14303_c0_g1_i1 [294-308]	0	2497.45	0.938	0.9	0.876	107.7	101	97	94.3		High	High	High	High	High	4.798e-05	0.0003708	2.1
[R].NASSINEAAK.[E]	1xiTRAQ8plex [K10]; 1xiTRAQ8plex [N-Term]	1.52683e-06	7.49649e-05	1	1	2	TRINITY_DN20364_c0_g1_i13	TRINITY_DN20364_c0_g1_i13 [67-76]	0	1612.91	0.875	1.057	0.79	107.4	94.1	113.6	84.9		High	High	High	High	High	4.798e-05	6.279e-07	2.49
[K].NATLTNEKETDAHPIR.[A]	1xiTRAQ8plex [K8]; 1xiTRAQ8plex [N-Term]	2.95537e-08	7.49649e-05	1	1	3	TRINITY_DN20850_c0_g1_i1	TRINITY_DN20850_c0_g1_i1 [464-479]	1	2418.32	0.921	0.864	0.963	106.7	98.3	92.2	102.8		High	High	High	High	High	4.798e-05	1.12e-08	3.6
[K].NATNVEQAFMAMAAEIK.[N]	1xiTRAQ8plex [K17]; 1xiTRAQ8plex [N-Term]	2.18626e-09	7.49649e-05	1	1	2	TRINITY_DN16210_c0_g1_i1	TRINITY_DN16210_c0_g1_i1 [154-170]	0	2447.29								No Quan Values	High	High	High	High	High	4.798e-05	7.855e-10	3.16
[K].NATNVEQAFMAMAAEIK.[N]	1xOxidation [M10]; 1xiTRAQ8plex [K17]; 1xiTRAQ8plex [N-Term]	5.64506e-05	7.49649e-05	1	1	1	TRINITY_DN16210_c0_g1_i1	TRINITY_DN16210_c0_g1_i1 [154-170]	0	2463.28								No Quan Values	High	High	High	High	High	4.798e-05	2.502e-05	2.07
[K].NAVAHQPVSVAIEASGR.[A]	1xiTRAQ8plex [N-Term]	8.63578e-06	7.49649e-05	1	1	1	TRINITY_DN18504_c0_g1_i1	TRINITY_DN18504_c0_g1_i1 [248-264]	0	2010.1	0.769	0.885	1.168	104.6	80.5	92.6	122.3		High	High	High	High	High	4.798e-05	3.676e-06	3.64
[K].NAVFGDSSALSPGGVR.[I]	1xiTRAQ8plex [N-Term]	3.79101e-10	7.49649e-05	2	2	3	TRINITY_DN20695_c0_g1_i1; TRINITY_DN20695_c0_g2_i1	TRINITY_DN20695_c0_g1_i1 [374-389]; TRINITY_DN20695_c0_g2_i1 [374-389]	0	1837.97	0.774	0.788	0.624	125.6	97.1	99	78.3	Shared	High	High	High	High	High	4.798e-05	1.314e-10	4.13
[K].NAVLLSATEAAEMILR.[V]	1xiTRAQ8plex [N-Term]	4.374e-08	7.49649e-05	1	1	3	TRINITY_DN18863_c0_g1_i1	TRINITY_DN18863_c0_g1_i1 [496-511]	0	2006.13								No Quan Values	High	High	High	High	High	4.798e-05	1.671e-08	2.84
[K].NAVVTVPAYFNDSQR.[Q]	1xiTRAQ8plex [Y9]; 1xiTRAQ8plex [N-Term]	9.90605e-12	7.49649e-05	3	3	7	TRINITY_DN17047_c1_g1_i1; TRINITY_DN19429_c0_g1_i6; TRINITY_DN19105_c2_g1_i2	TRINITY_DN17047_c1_g1_i1 [142-156]; TRINITY_DN19429_c0_g1_i6 [134-148]; TRINITY_DN19105_c2_g1_i2 [145-159]	0	2289.24	1.026	0.943	0.959	101.8	104.5	96	97.6	Shared	High	High	High	High	High	4.798e-05	3.192e-12	4.33
[R].NAWESMGPDCER.[V]	1xCarbamidomethyl [C10]; 1xiTRAQ8plex [N-Term]	0.000121766	7.49649e-05	1	1	1	TRINITY_DN20399_c0_g1_i4	TRINITY_DN20399_c0_g1_i4 [785-796]	0	1755.77	0.92	0.933	0.793	109.7	100.9	102.4	87		High	High	High	High	High	4.798e-05	5.486e-05	2.07
[K].NAWGEAYDQLVAAIK.[N]	2xiTRAQ8plex [Y7; K15]; 1xiTRAQ8plex [N-Term]	0.000989872	7.49649e-05	1	1	1	TRINITY_DN16404_c0_g1_i1	TRINITY_DN16404_c0_g1_i1 [128-142]	0	2561.45								No Quan Values	High	High	High	High	High	4.798e-05	0.0004655	2.49
[R].NAYHGGSAGTIGLTALNTWK.[Y]	2xiTRAQ8plex [Y3; K20]; 1xiTRAQ8plex [N-Term]	0.00012966	7.49649e-05	1	1	2	TRINITY_DN14408_c0_g1_i1	TRINITY_DN14408_c0_g1_i1 [179-198]	0	2944.64	1.006	1.099	1.06	96	96.6	105.6	101.8		High	High	High	High	High	4.798e-05	5.85e-05	2.79
[K].NCAPIMLR.[L]	1xCarbamidomethyl [C2]; 1xiTRAQ8plex [N-Term]	0.00101848	7.49649e-05	4	4	8	TRINITY_DN18714_c0_g2_i2; TRINITY_DN18714_c0_g1_i1; TRINITY_DN17118_c0_g2_i1; TRINITY_DN17118_c0_g1_i1	TRINITY_DN18714_c0_g2_i2 [31-38]; TRINITY_DN18714_c0_g1_i1 [31-38]; TRINITY_DN17118_c0_g2_i1 [29-36]; TRINITY_DN17118_c0_g1_i1 [29-36]	0	1278.7	0.797	0.91	0.84	112.8	89.9	102.6	94.7	Shared	High	High	High	High	High	4.798e-05	0.0004784	2.29
[R].NCDNFQVTK.[D]	1xCarbamidomethyl [C2]; 1xiTRAQ8plex [K9]; 1xiTRAQ8plex [N-Term]	0.000783898	7.49649e-05	2	2	4	TRINITY_DN16004_c0_g2_i1; TRINITY_DN21410_c0_g1_i4	TRINITY_DN16004_c0_g2_i1 [129-137]; TRINITY_DN21410_c0_g1_i4 [156-164]	0	1733.91	1.06	1.1	1.094	94	99.7	103.4	102.8	Shared	High	High	High	High	High	4.798e-05	0.0003667	2.87
[R].NCDNFQVTKDDVEK.[I]	1xCarbamidomethyl [C2]; 2xiTRAQ8plex [K9; K14]; 1xiTRAQ8plex [N-Term]	0.000189887	7.49649e-05	2	2	3	TRINITY_DN16004_c0_g2_i1; TRINITY_DN21410_c0_g1_i4	TRINITY_DN16004_c0_g2_i1 [129-142]; TRINITY_DN21410_c0_g1_i4 [156-169]	1	2624.38	1.064	0.932	1.158	96.3	102.4	89.8	111.5	Shared	High	High	High	High	High	4.798e-05	8.609e-05	3.03
[R].NCDPEGPLMLYVSK.[M]	1xCarbamidomethyl [C2]; 2xiTRAQ8plex [Y11; K14]; 1xiTRAQ8plex [N-Term]	1.15966e-09	7.49649e-05	1	1	3	TRINITY_DN20850_c0_g1_i1	TRINITY_DN20850_c0_g1_i1 [369-382]	0	2535.37	1.356	1.044	1.118	88.5	120	92.4	99		High	High	High	High	High	4.798e-05	4.119e-10	3.05
[K].NCFAIASDR.[R]	1xCarbamidomethyl [C2]; 1xiTRAQ8plex [N-Term]	0.000647515	7.49649e-05	1	1	1	TRINITY_DN13605_c0_g1_i1	TRINITY_DN13605_c0_g1_i1 [18-26]	0	1357.68	1.191	1.413	1.409	79.8	95	112.8	112.4		High	High	High	High	High	4.798e-05	0.0003012	2.92
[K].NAMLGGALTGALVSAASNSNR.[D]	1xiTRAQ8plex [N-Term]	6.53657e-08	7.49649e-05	1	1	1	TRINITY_DN16468_c1_g1_i2	TRINITY_DN16468_c1_g1_i2 [101-121]	0	2279.21	0.7	0.644	0.314	150.4	105.4	96.9	47.3		High	High	High	High	High	4.798e-05	2.519e-08	2.77
[K].NALSSGELVK.[I]	1xiTRAQ8plex [K10]; 1xiTRAQ8plex [N-Term]	0.00052444	7.49649e-05	1	1	2	TRINITY_DN20680_c0_g3_i1	TRINITY_DN20680_c0_g3_i1 [163-172]	0	1625.97	0.777	0.804	0.974	112.5	87.4	90.4	109.6		High	High	High	High	High	4.798e-05	0.000243	2.43
[R].NALSKPGTDEETLTR.[V]	1xiTRAQ8plex [K5]; 1xiTRAQ8plex [N-Term]	4.56263e-09	7.49649e-05	1	1	13	TRINITY_DN16380_c1_g1_i2	TRINITY_DN16380_c1_g1_i2 [251-265]	0	2240.23	1.464	1.46	0.752	85.5	125.2	124.9	64.3		High	High	High	High	High	4.798e-05	1.664e-09	2.48
[K].NALQLAGSLEGIEFGFK.[E]	1xiTRAQ8plex [K17]; 1xiTRAQ8plex [N-Term]	3.04903e-10	7.49649e-05	1	1	1	TRINITY_DN20209_c1_g2_i2	TRINITY_DN20209_c1_g2_i2 [63-79]	0	2402.35	0.94	1.122	0.986	98.8	92.9	110.8	97.4		High	High	High	High	High	4.798e-05	1.051e-10	5.33
[K].NAALSIFAGGDESAVR.[R]	1xiTRAQ8plex [N-Term]	4.12718e-08	7.49649e-05	1	1	3	TRINITY_DN18118_c0_g1_i3	TRINITY_DN18118_c0_g1_i3 [137-152]	0	1882	0.939	0.901	0.9	106.9	100.4	96.4	96.2		High	High	High	High	High	4.798e-05	1.577e-08	4.59
[K].NAANEMAQVSIGR.[Q]	1xiTRAQ8plex [N-Term]	0.000126565	7.49649e-05	1	1	2	TRINITY_DN15642_c0_g2_i1	TRINITY_DN15642_c0_g2_i1 [142-154]	0	1664.87	1.021	1.114	1.038	95.8	97.9	106.8	99.5		High	High	High	High	High	4.798e-05	5.705e-05	3.33
[K].NAANTLDIR.[V]	1xiTRAQ8plex [N-Term]	0.000547571	7.49649e-05	1	1	1	TRINITY_DN18358_c0_g1_i2	TRINITY_DN18358_c0_g1_i2 [3-11]	0	1291.73	0.667	0.744	0.69	129	86.1	95.9	89		High	High	High	High	High	4.798e-05	0.0002544	2.36
[R].NADAVFAFQLR.[N]	1xiTRAQ8plex [N-Term]	1.28267e-06	7.49649e-05	1	1	1	TRINITY_DN20724_c0_g1_i1	TRINITY_DN20724_c0_g1_i1 [234-244]	0	1555.85	0.835	0.763	0.674	122.3	102.1	93.3	82.4		High	High	High	High	High	4.798e-05	5.253e-07	3.23
[R].NADDIFAEFFGSSSPFGGMGGGSR.[F]	1xiTRAQ8plex [N-Term]	6.52781e-09	7.49649e-05	1	1	1	TRINITY_DN18424_c0_g2_i1	TRINITY_DN18424_c0_g2_i1 [108-131]	0	2714.25								No Quan Values	High	High	High	Not Found	High	4.798e-05	2.403e-09	3.27
[R].NADEEEGGEIVFGGVDPNHYR.[G]	1xiTRAQ8plex [Y20]; 1xiTRAQ8plex [N-Term]	0.000121766	7.49649e-05	1	1	4	TRINITY_DN21588_c0_g1_i3	TRINITY_DN21588_c0_g1_i3 [235-255]	0	2912.43	1.191	1.007	1.159	91.8	109.3	92.4	106.4		High	High	High	High	High	4.798e-05	5.487e-05	2.67
[R].NADGVSMAPLLLMNQDK.[V]	1xiTRAQ8plex [K17]; 1xiTRAQ8plex [N-Term]	2.3364e-10	7.49649e-05	1	1	2	TRINITY_DN13914_c0_g1_i1	TRINITY_DN13914_c0_g1_i1 [116-132]	0	2425.3	0.749	0.889	0.533	126.1	94.5	112.1	67.2		High	High	High	High	High	4.798e-05	8.029e-11	5.85
[K].NADHQAVVNSNCSR.[L]	1xCarbamidomethyl [C12]; 1xiTRAQ8plex [N-Term]	2.45627e-05	7.49649e-05	1	1	1	TRINITY_DN18689_c0_g1_i1	TRINITY_DN18689_c0_g1_i1 [121-134]	0	1875.9	0.533	0.644	0.56	146.1	77.8	94.2	81.9		High	High	High	High	High	4.798e-05	1.069e-05	3.14
[K].NADLSTLGLIVVDAIK.[T]	1xiTRAQ8plex [K16]; 1xiTRAQ8plex [N-Term]	5.54472e-08	7.49649e-05	1	1	1	TRINITY_DN9609_c0_g1_i1	TRINITY_DN9609_c0_g1_i1 [31-46]	0	2250.35	0.319	0.236	0.207	226.9	72.3	53.6	47.1		High	High	High	High	High	4.798e-05	2.131e-08	3.31
[K].NAEANALALK.[K]	1xiTRAQ8plex [K10]; 1xiTRAQ8plex [N-Term]	7.73016e-05	7.49649e-05	1	1	1	TRINITY_DN17131_c0_g1_i1	TRINITY_DN17131_c0_g1_i1 [172-181]	0	1622.97	0.834	0.799	0.785	117	97.6	93.5	91.9		High	High	High	High	High	4.798e-05	3.446e-05	3.17
[K].NAEAPQSSVQVASNEPSQKPAAAAPPVDVTK.[Q]	2xiTRAQ8plex [K19; K31]; 1xiTRAQ8plex [N-Term]	1.12554e-06	7.49649e-05	1	1	2	TRINITY_DN11761_c0_g1_i1	TRINITY_DN11761_c0_g1_i1 [30-60]	0	4001.17	0.866	0.709	1.226	105.3	91.1	74.6	129		High	High	High	High	High	4.798e-05	4.607e-07	3.25
[R].NCLTQLYAK.[D]	1xCarbamidomethyl [C2]; 2xiTRAQ8plex [Y7; K9]; 1xiTRAQ8plex [N-Term]	0.000702357	7.49649e-05	2	2	3	TRINITY_DN17451_c0_g1_i1; TRINITY_DN21355_c0_g2_i1	TRINITY_DN17451_c0_g1_i1 [190-198]; TRINITY_DN21355_c0_g2_i1 [190-198]	0	2023.18	0.886	0.818	0.974	108.8	96.3	89	105.9	Shared	High	High	High	High	High	4.798e-05	0.0003272	1.91
[K].NAECTPDEAFSILGENIIFASGSPFR.[D]	1xCarbamidomethyl [C4]; 1xiTRAQ8plex [N-Term]	0.000387494	7.49649e-05	1	1	1	TRINITY_DN20139_c0_g2_i1	TRINITY_DN20139_c0_g2_i1 [102-127]	0	3146.54								No Quan Values	High	High	High	Not Found	High	4.798e-05	0.0001784	1.9
[R].NAGDMLDR.[L]	1xiTRAQ8plex [N-Term]	0.000514472	7.49649e-05	1	2	2	TRINITY_DN19402_c0_g2_i2	TRINITY_DN19402_c0_g2_i2 [287-294]	0	1195.6	0.908	1.095	0.883	102.9	93.5	112.7	90.9		High	High	High	High	High	4.798e-05	0.000238	2.85
[K].NAGELGLK.[F]	1xiTRAQ8plex [K8]; 1xiTRAQ8plex [N-Term]	7.12012e-05	7.49649e-05	1	1	3	TRINITY_DN16404_c0_g1_i1	TRINITY_DN16404_c0_g1_i1 [16-23]	0	1409.86	0.867	1.044	0.989	102.6	88.9	107.1	101.5		High	High	High	High	High	4.798e-05	3.16e-05	3.32
[R].NAGIVLLQR.[E]	1xiTRAQ8plex [N-Term]	3.63484e-05	7.49649e-05	1	1	2	TRINITY_DN17658_c0_g1_i2	TRINITY_DN17658_c0_g1_i2 [194-202]	0	1287.81	0.908	0.91	1.133	101.2	91.9	92.1	114.7		High	High	High	High	High	4.798e-05	1.595e-05	2.78
[K].NAGMSIDDVIK.[E]	1xiTRAQ8plex [K11]; 1xiTRAQ8plex [N-Term]	0.000233669	7.49649e-05	1	1	2	TRINITY_DN21583_c1_g1_i3	TRINITY_DN21583_c1_g1_i3 [218-228]	0	1770.99	1.125	1.183	1.09	91	102.3	107.6	99.1		High	High	High	High	High	4.798e-05	0.0001066	1.82
[K].NAGVPTVPGSEGLLQNTEEAVR.[L]	1xiTRAQ8plex [N-Term]	4.55652e-10	7.49649e-05	1	1	5	TRINITY_DN20295_c0_g1_i1	TRINITY_DN20295_c0_g1_i1 [190-211]	0	2542.34	0.945	1.062	0.891	102.6	97	108.9	91.5		High	High	High	High	High	4.798e-05	1.586e-10	5.76
[K].NAHIAALASK.[L]	1xiTRAQ8plex [K10]; 1xiTRAQ8plex [N-Term]	8.93336e-06	7.49649e-05	1	1	6	TRINITY_DN12477_c0_g1_i1	TRINITY_DN12477_c0_g1_i1 [115-124]	0	1603.97	1.159	1.186	1.154	88.9	103.1	105.4	102.6		High	High	High	High	High	4.798e-05	3.811e-06	2.47
[R].NALAEQELIMEK.[V]	1xiTRAQ8plex [K12]; 1xiTRAQ8plex [N-Term]	2.38329e-06	7.49649e-05	1	1	1	TRINITY_DN20962_c0_g1_i2	TRINITY_DN20962_c0_g1_i2 [457-468]	0	1997.12	0.64	0.779	0.701	128.2	82	99.9	89.8		High	High	High	High	High	4.798e-05	9.865e-07	3.4
[R].NALAYATHTFFQK.[H]	2xiTRAQ8plex [Y5; K13]; 1xiTRAQ8plex [N-Term]	0.000191729	7.49649e-05	1	1	3	TRINITY_DN18511_c0_g1_i2	TRINITY_DN18511_c0_g1_i2 [171-183]	0	2424.38	1.237	1.16	1.172	87.5	108.3	101.6	102.6		High	High	High	High	High	4.798e-05	8.706e-05	2.82
[R].NALHLLEVAGR.[T]	1xiTRAQ8plex [N-Term]	0.00026488	7.49649e-05	1	1	1	TRINITY_DN12704_c0_g1_i4	TRINITY_DN12704_c0_g1_i4 [47-57]	0	1496.89								No Quan Values	High	High	High	High	High	4.798e-05	0.000121	2.57
[K].NALLCIQR.[L]	1xCarbamidomethyl [C5]; 1xiTRAQ8plex [N-Term]	0.000351945	7.49649e-05	1	2	3	TRINITY_DN19850_c0_g1_i1	TRINITY_DN19850_c0_g1_i1 [431-438]	0	1291.75	0.784	0.787	0.818	118	92.5	92.9	96.5		High	High	High	High	High	4.798e-05	0.0001616	2.15
[R].NALILGEIAGYPDVPVAEGSPEPLK.[G]	2xiTRAQ8plex [Y11; K25]; 1xiTRAQ8plex [N-Term]	0.00047416	7.49649e-05	1	2	2	TRINITY_DN18427_c0_g1_i4	TRINITY_DN18427_c0_g1_i4 [17-41]	0	3461.97	1.087	0.952	0.787	104.6	113.6	99.6	82.3		High	High	High	High	High	4.798e-05	0.0002193	1.47
[K].NAGAAGSAVQK.[A]	1xiTRAQ8plex [K11]; 1xiTRAQ8plex [N-Term]	4.06769e-08	7.49649e-05	1	1	2	TRINITY_DN16031_c0_g1_i1	TRINITY_DN16031_c0_g1_i1 [96-106]	0	1581.92	1.235	1.027	0.955	94.9	117.1	97.4	90.6		High	High	High	High	High	4.798e-05	1.556e-08	2.84
[K].NCQLQDLSLEELR.[S]	1xCarbamidomethyl [C2]; 1xiTRAQ8plex [N-Term]	2.57178e-07	7.49649e-05	1	1	6	TRINITY_DN15036_c0_g1_i1	TRINITY_DN15036_c0_g1_i1 [464-476]	0	1922	1.017	1.014	1.041	98.2	99.9	99.6	102.3		High	High	High	High	High	4.798e-05	1.017e-07	3.33
[K].NCSATVGQVGNVGVNQK.[S]	1xCarbamidomethyl [C2]; 1xiTRAQ8plex [K17]; 1xiTRAQ8plex [N-Term]	1.73998e-06	7.49649e-05	1	1	1	TRINITY_DN10544_c0_g1_i3	TRINITY_DN10544_c0_g1_i3 [185-201]	0	2340.25								No Quan Values	High	High	High	High	High	4.798e-05	7.163e-07	2.27
[K].NCSSPDAVHK.[V]	1xCarbamidomethyl [C2]; 1xiTRAQ8plex [K10]; 1xiTRAQ8plex [N-Term]	8.89371e-05	7.49649e-05	1	1	2	TRINITY_DN20736_c0_g1_i1	TRINITY_DN20736_c0_g1_i1 [433-442]	0	1722.91	1.498	1.083	1.929	72.6	108.8	78.6	140		High	High	High	High	High	4.798e-05	3.98e-05	3.02
[R].NEFSLDSK.[A]	1xiTRAQ8plex [K8]; 1xiTRAQ8plex [N-Term]	0.000647515	7.49649e-05	2	2	1	TRINITY_DN18688_c0_g1_i1; TRINITY_DN16562_c0_g1_i2	TRINITY_DN18688_c0_g1_i1 [38-45]; TRINITY_DN16562_c0_g1_i2 [38-45]	0	1547.85	1.014	1.017	1.151	95.7	97	97.3	110.1	Shared	High	High	High	High	High	4.798e-05	0.0003011	2.22
[R].NEFSLESK.[S]	1xiTRAQ8plex [K8]; 1xiTRAQ8plex [N-Term]	0.000469628	7.49649e-05	2	5	1	TRINITY_DN15531_c0_g1_i2; TRINITY_DN17506_c0_g3_i1	TRINITY_DN15531_c0_g1_i2 [36-43]; TRINITY_DN17506_c0_g3_i1 [36-43]	0	1561.87								Shared	High	High	High	High	High	4.798e-05	0.0002172	2.9
[K].NEGESSMNVIAIK.[A]	1xiTRAQ8plex [K13]; 1xiTRAQ8plex [N-Term]	1.82627e-06	7.49649e-05	1	1	8	TRINITY_DN19149_c0_g1_i2	TRINITY_DN19149_c0_g1_i2 [86-98]	0	2000.09	0.887	0.917	0.866	109	96.6	100	94.4		High	High	High	High	High	4.798e-05	7.518e-07	2.86
[R].NEGFSGGK.[C]	1xiTRAQ8plex [K8]; 1xiTRAQ8plex [N-Term]	0.000131553	7.49649e-05	1	1	3	TRINITY_DN16537_c0_g1_i2	TRINITY_DN16537_c0_g1_i2 [55-62]	0	1403.77	1.019	1.062	1.035	97.2	99	103.2	100.6		High	High	High	High	High	4.798e-05	5.917e-05	2.65
[K].NEGIILVGVAGPSGAGK.[T]	1xiTRAQ8plex [K17]; 1xiTRAQ8plex [N-Term]	5.60615e-07	7.49649e-05	1	1	1	TRINITY_DN5182_c0_g1_i1	TRINITY_DN5182_c0_g1_i1 [63-79]	0	2147.26	0.948	0.933	1.139	99.5	94.4	92.8	113.4		High	High	High	High	High	4.798e-05	2.254e-07	3.39
[K].NEGLIVPGYTHLQR.[A]	1xiTRAQ8plex [Y9]; 1xiTRAQ8plex [N-Term]	1.18136e-06	7.49649e-05	1	1	2	TRINITY_DN15036_c0_g1_i1	TRINITY_DN15036_c0_g1_i1 [211-224]	0	2205.26	1.126	1.13	1.226	89.3	100.5	100.8	109.4		High	High	High	High	High	4.798e-05	4.837e-07	2.33
[R].NEGVTFGSFDILTNEEVR.[Q]	1xiTRAQ8plex [N-Term]	4.4323e-05	7.49649e-05	1	1	1	TRINITY_DN20385_c1_g2_i2	TRINITY_DN20385_c1_g2_i2 [432-449]	0	2331.18								No Quan Values	High	High	High	High	High	4.798e-05	1.955e-05	2.54
[K].NEHMTEDMFCHEFHLVDLR.[V]	1xCarbamidomethyl [C10]; 1xiTRAQ8plex [N-Term]	2.89239e-06	7.49649e-05	1	1	3	TRINITY_DN19772_c1_g4_i1	TRINITY_DN19772_c1_g4_i1 [62-80]	0	2764.26	0.794	0.834	1.028	109.4	86.9	91.2	112.5		High	High	High	High	High	4.798e-05	1.207e-06	4.01
[R].NEHPLALLAEQTK.[N]	1xiTRAQ8plex [K13]; 1xiTRAQ8plex [N-Term]	5.94141e-07	7.49649e-05	1	1	1	TRINITY_DN18299_c0_g1_i2	TRINITY_DN18299_c0_g1_i2 [428-440]	0	2072.2	0.975	0.999	1.017	100.2	97.7	100.1	101.9		High	High	High	High	High	4.798e-05	2.393e-07	3.56
[R].NELFGMLADLKPR.[F]	1xiTRAQ8plex [K11]; 1xiTRAQ8plex [N-Term]	1.37302e-13	7.49649e-05	1	1	5	TRINITY_DN20893_c0_g2_i1	TRINITY_DN20893_c0_g2_i1 [241-253]	0	2112.21	1.219	1.317	1.627	77.5	94.5	102	126		High	High	High	High	High	4.798e-05	4.049e-14	5.14
[R].NEILEFEK.[I]	1xiTRAQ8plex [K8]; 1xiTRAQ8plex [N-Term]	0.000422524	7.49649e-05	1	1	3	TRINITY_DN20657_c0_g1_i1	TRINITY_DN20657_c0_g1_i1 [270-277]	0	1629.93	0.933	0.967	0.944	104.1	97.1	100.6	98.2		High	High	High	High	High	4.798e-05	0.0001946	1.45
[K].NEFMVNWDGLR.[T]	1xiTRAQ8plex [N-Term]	0.000367522	7.49649e-05	2	3	2	TRINITY_DN21187_c0_g1_i1; TRINITY_DN18522_c0_g1_i4	TRINITY_DN21187_c0_g1_i1 [1043-1053]; TRINITY_DN18522_c0_g1_i4 [949-959]	0	1684.84	0.865	0.809	0.572	123.2	106.6	99.7	70.5	Shared	High	High	High	High	High	4.798e-05	0.0001691	1.79
[R].NELLLLLSNIEK.[H]	1xiTRAQ8plex [K12]; 1xiTRAQ8plex [N-Term]	2.64756e-07	7.49649e-05	1	1	1	TRINITY_DN22749_c0_g1_i1	TRINITY_DN22749_c0_g1_i1 [25-36]	0	2007.23	0.878	0.861	0.419	126.6	111.2	109.1	53		High	High	High	High	High	4.798e-05	1.05e-07	2.76
[R].NEMQFFYEEQLHR.[M]	1xiTRAQ8plex [Y7]; 1xiTRAQ8plex [N-Term]	7.65576e-05	7.49649e-05	1	2	1	TRINITY_DN16596_c0_g4_i2	TRINITY_DN16596_c0_g4_i2 [413-425]	0	2379.2	0.911	0.822	0.89	110.4	100.6	90.8	98.2		High	High	High	High	High	4.798e-05	3.404e-05	2.49
[K].NENTLTIGTQHALDPLTTVK.[A]	1xiTRAQ8plex [K20]; 1xiTRAQ8plex [N-Term]	8.80062e-10	7.49649e-05	1	1	1	TRINITY_DN18436_c0_g2_i1	TRINITY_DN18436_c0_g2_i1 [209-228]	0	2774.55	0.978	1.045	1.21	94.5	92.4	98.8	114.3		High	High	High	High	High	4.798e-05	3.102e-10	4.67
[K].NETILASCCLGR.[R]	2xCarbamidomethyl [C8; C9]; 1xiTRAQ8plex [N-Term]	0.000158823	7.49649e-05	1	1	1	TRINITY_DN16833_c0_g1_i3	TRINITY_DN16833_c0_g1_i3 [329-340]	0	1697.86	1.209	1.046	0.895	96.4	116.5	100.8	86.2		High	High	High	High	High	4.798e-05	7.173e-05	2.27
[K].NEVIVADNYFTGSK.[D]	2xiTRAQ8plex [Y9; K14]; 1xiTRAQ8plex [N-Term]	2.72558e-07	7.49649e-05	2	2	2	TRINITY_DN18558_c0_g2_i2; TRINITY_DN18558_c0_g3_i1	TRINITY_DN18558_c0_g2_i2 [52-65]; TRINITY_DN18558_c0_g3_i1 [37-50]	0	2469.38	1.07	1.117	0.919	97.4	104.2	108.9	89.5	Shared	High	High	High	High	High	4.798e-05	1.081e-07	2.54
[K].NEVQPALMNTDLLSR.[E]	1xiTRAQ8plex [N-Term]	4.64178e-07	7.49649e-05	1	1	1	TRINITY_DN20930_c0_g1_i3	TRINITY_DN20930_c0_g1_i3 [32-46]	0	2005.07	0.785	0.781	0.994	112.3	88.2	87.8	111.7		High	High	High	High	High	4.798e-05	1.864e-07	4.23
[K].NEWGGSNYPLVPGHEIVGVVTEVGSK.[V]	2xiTRAQ8plex [Y8; K26]; 1xiTRAQ8plex [N-Term]	4.00413e-05	7.49649e-05	1	1	1	TRINITY_DN16999_c0_g1_i5	TRINITY_DN16999_c0_g1_i5 [59-84]	0	3636.98								No Quan Values	High	High	High	High	High	4.798e-05	1.762e-05	2.56
[K].NFAAVAVGSGR.[Q]	1xiTRAQ8plex [N-Term]	0.000780167	7.49649e-05	1	1	1	TRINITY_DN12534_c0_g1_i1	TRINITY_DN12534_c0_g1_i1 [96-106]	0	1352.76	0.876	0.965	0.969	105	92	101.3	101.7		High	High	High	High	High	4.798e-05	0.0003658	1.43
[R].NFAFIQFESQEDATR.[A]	1xiTRAQ8plex [N-Term]	4.80175e-07	7.49649e-05	1	1	1	TRINITY_DN20773_c0_g1_i7	TRINITY_DN20773_c0_g1_i7 [95-109]	0	2107.04								No Quan Values	High	High	High	High	High	4.798e-05	1.93e-07	3.34
[R].NFAGSAEGMDIIFPANTNEATHLR.[N]	1xiTRAQ8plex [N-Term]	1.97923e-11	7.49649e-05	1	1	2	TRINITY_DN20986_c1_g1_i4	TRINITY_DN20986_c1_g1_i4 [152-175]	0	2880.43	0.697	0.656	0.649	133.2	92.9	87.3	86.5		High	High	High	High	High	4.798e-05	6.448e-12	5.73
[K].NFAMDILK.[R]	1xiTRAQ8plex [K8]; 1xiTRAQ8plex [N-Term]	0.00101366	7.49649e-05	1	1	2	TRINITY_DN18603_c0_g1_i1	TRINITY_DN18603_c0_g1_i1 [151-158]	0	1559.91	1.629	1.651	2.14	62.3	101.5	102.9	133.3		High	High	High	High	High	4.798e-05	0.0004777	3.54
[K].NFDAGHIPLR.[L]	1xiTRAQ8plex [N-Term]	0.000365758	7.49649e-05	1	1	1	TRINITY_DN17166_c0_g1_i8	TRINITY_DN17166_c0_g1_i8 [343-352]	0	1443.8	0.796	0.793	0.778	118.8	94.6	94.2	92.4		High	High	High	High	High	4.798e-05	0.0001687	1.53
[R].NELVSLFSR.[Y]	1xiTRAQ8plex [N-Term]	0.000161141	7.49649e-05	1	1	10	TRINITY_DN18445_c0_g1_i1	TRINITY_DN18445_c0_g1_i1 [25-33]	0	1368.78	0.9	0.942	0.217	130.8	117.7	123.1	28.4		High	High	High	High	High	4.798e-05	7.273e-05	3.05
[K].MGAILASGILDAGGR.[N]	1xiTRAQ8plex [N-Term]	6.77963e-06	7.49649e-05	1	1	3	TRINITY_DN21256_c0_g1_i3	TRINITY_DN21256_c0_g1_i3 [410-424]	0	1705.96	0.76	0.9	0.701	119	90.5	107.1	83.4		High	High	High	High	High	4.798e-05	2.867e-06	2.84
[K].NEFGVWSIK.[I]	1xiTRAQ8plex [K9]; 1xiTRAQ8plex [N-Term]	4.11816e-06	7.49649e-05	1	1	2	TRINITY_DN21501_c0_g2_i1	TRINITY_DN21501_c0_g2_i1 [7-15]	0	1687.96	1.238	1.333	1.617	77.1	95.5	102.8	124.7		High	High	High	High	High	4.798e-05	1.726e-06	3.85
[K].NEELAANYLLDHMHEFED.[-]	1xiTRAQ8plex [Y8]; 1xiTRAQ8plex [N-Term]	1.63961e-07	7.49649e-05	3	3	3	TRINITY_DN19281_c0_g1_i1; TRINITY_DN17797_c0_g2_i2; TRINITY_DN17797_c0_g1_i4	TRINITY_DN19281_c0_g1_i1 [372-389]; TRINITY_DN17797_c0_g2_i2 [376-393]; TRINITY_DN17797_c0_g1_i4 [369-386]	0	2798.36	0.864	0.843	0.823	113.3	97.9	95.5	93.2	Shared	High	High	High	High	High	4.798e-05	6.451e-08	2.94
[K].NCVETIFQQIVER.[D]	1xCarbamidomethyl [C2]; 1xiTRAQ8plex [N-Term]	0.000568978	7.49649e-05	1	1	1	TRINITY_DN20125_c0_g3_i1	TRINITY_DN20125_c0_g3_i1 [71-83]	0	1940.02								No Quan Values	High	High	High	High	High	4.798e-05	0.0002645	2.06
[K].NCYFPLFVSPGVLQK.[E]	1xCarbamidomethyl [C2]; 2xiTRAQ8plex [Y3; K15]; 1xiTRAQ8plex [N-Term]	0.00087473	7.49649e-05	1	1	1	TRINITY_DN9937_c0_g1_i1	TRINITY_DN9937_c0_g1_i1 [89-103]	0	2681.53	1.019	1.061	0.78	103.6	105.6	109.9	80.9		High	High	High	High	High	4.798e-05	0.0004096	3.07
[K].NDAVGSIK.[R]	1xiTRAQ8plex [K8]; 1xiTRAQ8plex [N-Term]	0.000273969	7.49649e-05	1	1	1	TRINITY_DN21496_c0_g1_i1	TRINITY_DN21496_c0_g1_i1 [227-234]	0	1411.84	0.996	0.972	1.342	92.8	92.4	90.2	124.5		High	High	High	High	High	4.798e-05	0.000125	2.5
[R].NDDPQTASRPWDK.[DE]	1xiTRAQ8plex [K13]; 1xiTRAQ8plex [N-Term]	1.32333e-08	7.49649e-05	2	2	3	TRINITY_DN20093_c0_g1_i1; TRINITY_DN20093_c0_g2_i1	TRINITY_DN20093_c0_g1_i1 [211-223]; TRINITY_DN20093_c0_g2_i1 [264-276]	0	2138.11	1.162	1.338	1.078	87.4	101.6	116.9	94.2	Shared	High	High	High	High	High	4.798e-05	4.946e-09	3.05
[R].NDELTVDELKK.[K]	2xiTRAQ8plex [K10; K11]; 1xiTRAQ8plex [N-Term]	0.000504692	7.49649e-05	1	1	1	TRINITY_DN16057_c0_g1_i1	TRINITY_DN16057_c0_g1_i1 [106-116]	1	2216.29	0.736	0.699	0.759	125.2	92.1	87.5	95.1		High	High	High	High	High	4.798e-05	0.0002338	2.34
[K].NDGILKPLAIELSK.[F]	2xiTRAQ8plex [K6; K14]; 1xiTRAQ8plex [N-Term]	0.000458485	7.49649e-05	1	1	1	TRINITY_DN15781_c0_g3_i1	TRINITY_DN15781_c0_g3_i1 [49-62]	0	2423.5								No Quan Values	High	High	High	High	High	4.798e-05	0.0002115	1.64
[K].NDHGEELLFVSSK.[A]	1xiTRAQ8plex [K13]; 1xiTRAQ8plex [N-Term]	7.23591e-08	7.49649e-05	2	2	1	TRINITY_DN16611_c0_g2_i1; TRINITY_DN14619_c0_g1_i4	TRINITY_DN16611_c0_g2_i1 [41-53]; TRINITY_DN14619_c0_g1_i4 [44-56]	0	2083.13	0.488	0.524	0.467	161.4	78.7	84.5	75.4	Shared	High	High	High	High	High	4.798e-05	2.795e-08	3.08
[R].NDKDAIFSVVETIAK.[K]	2xiTRAQ8plex [K3; K15]; 1xiTRAQ8plex [N-Term]	5.71575e-07	7.49649e-05	1	1	4	TRINITY_DN20425_c0_g1_i1	TRINITY_DN20425_c0_g1_i1 [517-531]	1	2562.49	1.194	1.125	0.963	93.4	111.5	105.1	90		High	High	High	High	High	4.798e-05	2.3e-07	3.33
[K].NDIAAAISR.[T]	1xiTRAQ8plex [N-Term]	0.000465139	7.49649e-05	1	1	1	TRINITY_DN11941_c0_g1_i1	TRINITY_DN11941_c0_g1_i1 [160-168]	0	1234.71	0.769	0.781	0.605	126.8	97.5	99	76.7		High	High	High	High	High	4.798e-05	0.0002155	2.13
[K].NDIAAAITR.[TN]	1xiTRAQ8plex [N-Term]	0.000232545	7.49649e-05	1	5	1	TRINITY_DN15895_c0_g2_i1	TRINITY_DN15895_c0_g2_i1 [160-168]	0	1248.72	0.838	0.807	0.705	119.4	100	96.4	84.2		High	High	High	High	High	4.798e-05	0.0001061	2.39
[K].NDIGMVVIR.[G]	1xiTRAQ8plex [N-Term]	0.000733219	7.49649e-05	1	1	2	TRINITY_DN13651_c0_g1_i2	TRINITY_DN13651_c0_g1_i2 [55-63]	0	1320.76	0.747	0.791	0.888	116.8	87.2	92.3	103.7		High	High	High	High	High	4.798e-05	0.000343	1.77
[K].NEFGHDIIEDLEADPNDEFLSILR.[A]	1xiTRAQ8plex [N-Term]	1.5008e-08	7.49649e-05	1	1	2	TRINITY_DN19632_c0_g1_i1	TRINITY_DN19632_c0_g1_i1 [90-113]	0	3105.53								No Quan Values	High	High	High	High	High	4.798e-05	5.61e-09	3.01
[R].NDLGSNPFAALLGTTPGGGQGR.[D]	1xiTRAQ8plex [N-Term]	1.38595e-06	7.49649e-05	1	1	1	TRINITY_DN19332_c0_g1_i1	TRINITY_DN19332_c0_g1_i1 [263-284]	0	2404.25	0.719	0.93	0.589	123.5	88.8	114.9	72.8		High	High	High	High	High	4.798e-05	5.674e-07	2.92
[K].NDPLIMALK.[K]	1xiTRAQ8plex [K9]; 1xiTRAQ8plex [N-Term]	0.000571712	7.49649e-05	1	1	2	TRINITY_DN20793_c0_g1_i4	TRINITY_DN20793_c0_g1_i4 [467-475]	0	1622.98								No Quan Values	High	High	High	High	High	4.798e-05	0.0002652	2.25
[R].NDQVDLMK.[DE]	1xiTRAQ8plex [K8]; 1xiTRAQ8plex [N-Term]	5.59072e-05	7.49649e-05	2	2	3	TRINITY_DN14886_c0_g2_i1; TRINITY_DN15321_c0_g1_i1	TRINITY_DN14886_c0_g2_i1 [72-79]; TRINITY_DN15321_c0_g1_i1 [67-74]	0	1570.87	1.051	1.044	0.948	99	104	103.3	93.8	Shared	High	High	High	High	High	4.798e-05	2.473e-05	3.22
[R].NDQVDLMKPDGTVILR.[N]	1xiTRAQ8plex [K8]; 1xiTRAQ8plex [N-Term]	2.90643e-06	7.49649e-05	1	1	1	TRINITY_DN16764_c0_g1_i4	TRINITY_DN16764_c0_g1_i4 [79-94]	0	2422.36	0.922	1.035	0.854	104.9	96.8	108.7	89.7		High	High	High	High	High	4.798e-05	1.213e-06	3.31
[R].NDQVLTDFR.[L]	1xiTRAQ8plex [N-Term]	0.000172411	7.49649e-05	1	1	6	TRINITY_DN15036_c0_g1_i1	TRINITY_DN15036_c0_g1_i1 [175-183]	0	1411.75	0.765	0.786	0.626	125.9	96.3	98.9	78.8		High	High	High	High	High	4.798e-05	7.809e-05	2.25
[R].NDSYVLHLVLPSK.[V]	2xiTRAQ8plex [Y4; K13]; 1xiTRAQ8plex [N-Term]	0.000287496	7.49649e-05	2	2	1	TRINITY_DN19201_c0_g3_i1; TRINITY_DN19201_c0_g1_i4	TRINITY_DN19201_c0_g3_i1 [135-147]; TRINITY_DN19201_c0_g1_i4 [131-143]	0	2397.43	0.841	0.931	1.265	99.1	83.3	92.3	125.3	Shared	High	High	High	High	High	4.798e-05	0.0001314	1.88
[R].NDVELVAVNDPFITTDYMTYMFK.[Y]	3xiTRAQ8plex [Y17; Y20; K23]; 1xiTRAQ8plex [N-Term]	2.7691e-06	7.49649e-05	1	1	2	TRINITY_DN19297_c0_g2_i1	TRINITY_DN19297_c0_g2_i1 [29-51]	0	3943.09	1.33	0.906	0.843	98.1	130.4	88.8	82.7		High	High	High	High	High	4.798e-05	1.149e-06	2.38
[R].NEAELSGCLQEWASK.[G]	1xCarbamidomethyl [C8]; 1xiTRAQ8plex [K15]; 1xiTRAQ8plex [N-Term]	1.5008e-08	7.49649e-05	1	1	2	TRINITY_DN19631_c0_g1_i2	TRINITY_DN19631_c0_g1_i2 [50-64]	0	2330.19	0.926	0.909	1.081	102.2	94.6	92.9	110.4		High	High	High	High	High	4.798e-05	5.614e-09	4.02
[K].NEANYTALTPLWFLDR.[A]	1xiTRAQ8plex [Y5]; 1xiTRAQ8plex [N-Term]	0.000277959	7.49649e-05	1	1	1	TRINITY_DN21182_c0_g1_i1	TRINITY_DN21182_c0_g1_i1 [13-28]	0	2532.37	1.452	1.159	1.774	74.3	107.9	86.1	131.8		High	High	High	High	High	4.798e-05	0.0001271	2.86
[R].NEASGALSGLTR.[V]	1xiTRAQ8plex [N-Term]	2.99207e-06	7.49649e-05	1	1	2	TRINITY_DN19624_c2_g3_i1	TRINITY_DN19624_c2_g3_i1 [414-425]	0	1479.81	0.939	0.932	0.909	105.8	99.4	98.6	96.2		High	High	High	High	High	4.798e-05	1.247e-06	4.35
[K].NECPHIVVGTPGR.[I]	1xCarbamidomethyl [C3]; 1xiTRAQ8plex [N-Term]	2.8195e-07	7.49649e-05	1	2	1	TRINITY_DN20649_c0_g2_i3	TRINITY_DN20649_c0_g2_i3 [165-177]	0	1739.92	0.787	0.776	0.898	115.6	90.9	89.7	103.8		High	High	High	High	High	4.798e-05	1.117e-07	3.48
[K].NEDCWTDVEYCK.[Q]	2xCarbamidomethyl [C4; C11]; 2xiTRAQ8plex [Y10; K12]; 1xiTRAQ8plex [N-Term]	1.26575e-05	7.49649e-05	1	1	2	TRINITY_DN17493_c0_g1_i1	TRINITY_DN17493_c0_g1_i1 [147-158]	0	2531.23	1.037	0.913	1.101	98.8	102.4	90.1	108.7		High	High	High	High	High	4.798e-05	5.442e-06	1.91
[R].NDMISIMDFGGVGDGVTMNTK.[A]	1xiTRAQ8plex [K21]; 1xiTRAQ8plex [N-Term]	1.47776e-05	7.49649e-05	1	1	2	TRINITY_DN21281_c0_g1_i4	TRINITY_DN21281_c0_g1_i4 [40-60]	0	2810.4								No Quan Values	High	High	High	High	High	4.798e-05	6.375e-06	2.98
[K].MGAAVGQDCALLEEVCGWINAK.[A]	2xCarbamidomethyl [C9; C16]; 1xiTRAQ8plex [K22]; 1xiTRAQ8plex [N-Term]	1.23549e-05	7.49649e-05	1	1	1	TRINITY_DN16672_c0_g1_i1	TRINITY_DN16672_c0_g1_i1 [195-216]	0	3000.52	0.763	0.817	0.802	118.3	90.3	96.6	94.8		High	High	High	High	High	4.798e-05	5.294e-06	3.58
[R].MFVADGGECLVAQSYAK.[N]	1xCarbamidomethyl [C9]; 2xiTRAQ8plex [Y15; K17]; 1xiTRAQ8plex [N-Term]	3.9598e-10	7.49649e-05	1	1	2	TRINITY_DN17139_c0_g2_i1	TRINITY_DN17139_c0_g2_i1 [287-303]	0	2758.47	0.978	0.841	0.914	107.2	104.8	90.1	97.9		High	High	High	High	High	4.798e-05	1.377e-10	3.7
[R].MFNDDVQGTAGVAIAGLLGAVR.[A]	1xiTRAQ8plex [N-Term]	0.00081828	7.49649e-05	1	1	1	TRINITY_DN20139_c0_g1_i6	TRINITY_DN20139_c0_g1_i6 [299-320]	0	2479.33								No Quan Values	High	High	High	Not Found	High	4.798e-05	0.0003825	2
[R].LVDIGTVTAQQAK.[D]	1xiTRAQ8plex [K13]; 1xiTRAQ8plex [N-Term]	1.78472e-05	7.49649e-05	1	1	1	TRINITY_DN2567_c0_g1_i1	TRINITY_DN2567_c0_g1_i1 [133-145]	0	1952.16	0.697	0.749	0.598	131.4	91.6	98.5	78.5		High	High	High	High	High	4.798e-05	7.721e-06	3.4
[K].LVDLHEVSDITHLPFAER.[E]	1xiTRAQ8plex [N-Term]	1.81961e-05	7.49649e-05	1	1	1	TRINITY_DN15222_c0_g1_i3	TRINITY_DN15222_c0_g1_i3 [374-391]	0	2395.29								No Quan Values	High	High	High	High	High	4.798e-05	7.869e-06	2.11
[K].LVDILAK.[H]	1xiTRAQ8plex [K7]; 1xiTRAQ8plex [N-Term]	0.000171581	7.49649e-05	1	1	4	TRINITY_DN18768_c1_g1_i2	TRINITY_DN18768_c1_g1_i2 [10-16]	0	1379.91	0.937	0.989	0.796	107.5	100.7	106.3	85.6		High	High	High	High	High	4.798e-05	7.767e-05	2.69
[K].IVDPDTGAALQVNR.[T]	1xiTRAQ8plex [N-Term]	0.000552847	7.49649e-05	1	1	2	TRINITY_DN15427_c0_g1_i1	TRINITY_DN15427_c0_g1_i1 [379-392]	0	1772.98	0.89	0.96	1.039	102.9	91.5	98.7	106.9		High	High	High	High	High	4.798e-05	0.0002563	2.55
[R].IVDQNTVTVAFDETTTLEDVDK.[L]	1xiTRAQ8plex [K22]; 1xiTRAQ8plex [N-Term]	1.21129e-09	7.49649e-05	1	1	1	TRINITY_DN11958_c0_g1_i1	TRINITY_DN11958_c0_g1_i1 [467-488]	0	3061.6								No Quan Values	High	High	High	High	High	4.798e-05	4.302e-10	4.59
[K].LVDRPQNYTLAPESSK.[Q]	2xiTRAQ8plex [Y8; K16]; 1xiTRAQ8plex [N-Term]	0.00026488	7.49649e-05	1	1	2	TRINITY_DN19269_c0_g2_i2	TRINITY_DN19269_c0_g2_i2 [769-784]	0	2730.56	0.744	0.867	0.867	115	85.6	99.7	99.7		High	High	High	High	High	4.798e-05	0.000121	2.1
[K].IVDSAENLGEVLR.[G]	1xiTRAQ8plex [N-Term]	0.000975864	7.49649e-05	2	2	2	TRINITY_DN17649_c0_g2_i1; TRINITY_DN17649_c0_g1_i1	TRINITY_DN17649_c0_g2_i1 [73-85]; TRINITY_DN17649_c0_g1_i1 [73-85]	0	1718.96	0.74	0.84	0.678	122.8	90.8	103.2	83.2	Shared	High	High	High	High	High	4.798e-05	0.0004582	1.8
[K].IVDTSDEWISVR.[T]	1xiTRAQ8plex [N-Term]	5.59866e-08	7.49649e-05	1	1	2	TRINITY_DN18675_c0_g2_i1	TRINITY_DN18675_c0_g2_i1 [89-100]	0	1723.92	0.979	0.931	0.606	113.8	111.3	106	69		High	High	High	High	High	4.798e-05	2.148e-08	3.42
[K].IVDVGCGGGILSEPLAR.[M]	1xCarbamidomethyl [C6]; 1xiTRAQ8plex [N-Term]	9.28921e-05	7.49649e-05	1	1	2	TRINITY_DN17481_c0_g6_i1	TRINITY_DN17481_c0_g6_i1 [124-140]	0	2017.11	0.925	0.985	0.986	102.7	95	101.1	101.2		High	High	High	High	High	4.798e-05	4.15e-05	2.36
[R].IVDVGCGVGGPMR.[A]	1xCarbamidomethyl [C6]; 1xiTRAQ8plex [N-Term]	5.27545e-05	7.49649e-05	1	1	2	TRINITY_DN18694_c0_g1_i1	TRINITY_DN18694_c0_g1_i1 [128-140]	0	1620.85	0.785	0.81	0.765	119	93.5	96.4	91.1		High	High	High	High	High	4.798e-05	2.329e-05	3.32
[R].IVDWLAGNFK.[R]	1xiTRAQ8plex [K10]; 1xiTRAQ8plex [N-Term]	4.8548e-06	7.49649e-05	1	1	2	TRINITY_DN20851_c0_g1_i1	TRINITY_DN20851_c0_g1_i1 [237-246]	0	1771.04	1.062	1.037	0.785	103	109.4	106.8	80.9		High	High	High	High	High	4.798e-05	2.044e-06	2.74
[R].LVEADALK.[M]	1xiTRAQ8plex [K8]; 1xiTRAQ8plex [N-Term]	2.62553e-06	7.49649e-05	1	1	16	TRINITY_DN17886_c0_g1_i3	TRINITY_DN17886_c0_g1_i3 [77-84]	0	1466.9	1.205	1.195	1.211	86.7	104.5	103.7	105		High	High	High	High	High	4.798e-05	1.092e-06	3.41
[R].LVEGAQLLIHQR.[F]	1xiTRAQ8plex [N-Term]	2.25672e-07	7.49649e-05	1	1	1	TRINITY_DN16758_c0_g2_i1	TRINITY_DN16758_c0_g2_i1 [313-324]	0	1681.01	0.963	0.89	0.854	107.9	103.9	96.1	92.2		High	High	High	High	High	4.798e-05	8.903e-08	3.17
[R].LVEGTCPTQGCNYDSAR.[G]	2xCarbamidomethyl [C6; C11]; 1xiTRAQ8plex [Y13]; 1xiTRAQ8plex [N-Term]	0.000309041	7.49649e-05	1	1	1	TRINITY_DN16184_c0_g1_i1	TRINITY_DN16184_c0_g1_i1 [50-66]	0	2536.24	0.672	0.659	0.556	138.5	93.1	91.3	77.1		High	High	High	High	High	4.798e-05	0.0001419	1.77
[K].IVEGVLSHQLK.[Q]	1xiTRAQ8plex [K11]; 1xiTRAQ8plex [N-Term]	0.000460693	7.49649e-05	1	1	2	TRINITY_DN20978_c0_g1_i4	TRINITY_DN20978_c0_g1_i4 [179-189]	0	1831.13	1.094	0.978	0.916	100.3	109.7	98.1	91.9		High	High	High	High	High	4.798e-05	0.0002135	2.13
[R].LVELDHLPVEEK.[A]	1xiTRAQ8plex [K12]; 1xiTRAQ8plex [N-Term]	4.54082e-05	7.49649e-05	1	1	2	TRINITY_DN11038_c0_g1_i1	TRINITY_DN11038_c0_g1_i1 [45-56]	0	2029.18	1.106	1.136	1.053	93.1	103	105.8	98.1		High	High	High	High	High	4.798e-05	2.005e-05	2.4
[R].LVEIEEPPNHGAFLLR.[Q]	1xiTRAQ8plex [N-Term]	1.35938e-06	7.49649e-05	1	1	1	TRINITY_DN15473_c0_g1_i1	TRINITY_DN15473_c0_g1_i1 [225-240]	0	2138.19								No Quan Values	High	High	High	High	High	4.798e-05	5.57e-07	3.47
[K].IVELMQK.[M]	1xiTRAQ8plex [K7]; 1xiTRAQ8plex [N-Term]	0.00047416	7.49649e-05	1	1	2	TRINITY_DN14470_c0_g1_i1	TRINITY_DN14470_c0_g1_i1 [200-206]	0	1468.9	0.988	1.015	0.916	102.1	100.9	103.6	93.5		High	High	High	High	High	4.798e-05	0.000219	2.31
[R].IVEMEEAIK.[K]	1xiTRAQ8plex [K9]; 1xiTRAQ8plex [N-Term]	4.35871e-07	7.49649e-05	1	1	3	TRINITY_DN16858_c0_g1_i1	TRINITY_DN16858_c0_g1_i1 [244-252]	0	1669.97	1.013	0.944	0.822	105.8	107.2	100	87		High	High	High	High	High	4.798e-05	1.75e-07	3.21
[R].LVENTPASVAQFLR.[N]	1xiTRAQ8plex [N-Term]	0.000221594	7.49649e-05	1	1	2	TRINITY_DN20010_c0_g2_i5	TRINITY_DN20010_c0_g2_i5 [518-531]	0	1849.05	0.934	0.973	0.783	108.4	101.2	105.5	84.9		High	High	High	High	High	4.798e-05	0.0001008	2.14
[K].LVESTGIPFLPTPMGK.[G]	1xiTRAQ8plex [K16]; 1xiTRAQ8plex [N-Term]	2.24582e-07	7.49649e-05	1	1	5	TRINITY_DN14750_c2_g1_i1	TRINITY_DN14750_c2_g1_i1 [251-266]	0	2295.32	1.231	1.102	1.302	86.3	106.2	95.1	112.4		High	High	High	High	High	4.798e-05	8.896e-08	3.34
[R].LVEVPYTASLAHTMNTLVANR.[V]	1xiTRAQ8plex [Y6]; 1xiTRAQ8plex [N-Term]	5.92041e-06	7.49649e-05	1	1	3	TRINITY_DN20958_c0_g4_i1	TRINITY_DN20958_c0_g4_i1 [21-41]	0	2908.62								No Quan Values	High	High	High	High	High	4.798e-05	2.502e-06	3.09
[R].IVEVVGEPVGVHK.[A]	1xiTRAQ8plex [K13]; 1xiTRAQ8plex [N-Term]	5.1718e-13	7.49649e-05	1	1	2	TRINITY_DN14054_c0_g1_i1	TRINITY_DN14054_c0_g1_i1 [191-203]	0	1970.19	0.991	1.043	0.894	101.8	100.9	106.2	91.1		High	High	High	High	High	4.798e-05	1.571e-13	5.39
[K].LVDLALESGK.[I]	1xiTRAQ8plex [K10]; 1xiTRAQ8plex [N-Term]	1.35281e-06	7.49649e-05	1	1	6	TRINITY_DN12106_c0_g1_i2	TRINITY_DN12106_c0_g1_i2 [100-109]	0	1653	0.929	0.951	0.756	110	102.2	104.6	83.2		High	High	High	High	High	4.798e-05	5.559e-07	3.83
[K].LVDLALASGK.[I]	1xiTRAQ8plex [K10]; 1xiTRAQ8plex [N-Term]	2.34024e-05	7.49649e-05	1	1	1	TRINITY_DN11174_c0_g1_i1	TRINITY_DN11174_c0_g1_i1 [106-115]	0	1595	1.236	1.612	1.654	72.7	89.9	117.2	120.2		High	High	High	High	High	4.798e-05	1.017e-05	2.49
[K].LVDETVHSQLR.[E]	1xiTRAQ8plex [N-Term]	4.54082e-05	7.49649e-05	1	1	1	TRINITY_DN20635_c1_g1_i5	TRINITY_DN20635_c1_g1_i5 [327-337]	0	1600.9	0.881	0.843	0.71	116.5	102.7	98.2	82.7		High	High	High	High	High	4.798e-05	1.996e-05	3.77
[K].LVDAPVSGGVK.[R]	1xiTRAQ8plex [K11]; 1xiTRAQ8plex [N-Term]	0.000228101	7.49649e-05	1	1	2	TRINITY_DN13841_c0_g1_i2	TRINITY_DN13841_c0_g1_i2 [51-61]	0	1650	0.983	0.863	0.787	110.1	108.2	95	86.7		High	High	High	High	High	4.798e-05	0.0001041	1.89
[K].ITVTSTDNFSK.[R]	1xiTRAQ8plex [K11]; 1xiTRAQ8plex [N-Term]	0.000238221	7.49649e-05	1	1	1	TRINITY_DN11755_c0_g1_i1	TRINITY_DN11755_c0_g1_i1 [66-76]	0	1821.02	0.797	0.828	0.836	115.6	92.1	95.7	96.6		High	High	High	High	High	4.798e-05	0.0001085	2.96
[R].LTVVWGAVNHLK.[S]	1xiTRAQ8plex [K12]; 1xiTRAQ8plex [N-Term]	4.0264e-12	7.49649e-05	1	1	3	TRINITY_DN21225_c0_g3_i1	TRINITY_DN21225_c0_g3_i1 [62-73]	0	1945.18	1.361	1.542	1.642	72.1	98.2	111.2	118.5		High	High	High	High	High	4.798e-05	1.276e-12	5
[R].IVACEGDSNPALGHPIEFICLDKDEPAICK.[Y]	3xCarbamidomethyl [C4; C20; C29]; 2xiTRAQ8plex [K23; K30]; 1xiTRAQ8plex [N-Term]	6.04136e-09	7.49649e-05	1	1	2	TRINITY_DN16314_c0_g1_i1	TRINITY_DN16314_c0_g1_i1 [41-70]	1	4281.21	0.916	0.851	1.094	103.6	94.9	88.2	113.3		High	High	High	High	High	4.798e-05	2.213e-09	4.13
[R].IVADEGVLALWK.[G]	1xiTRAQ8plex [K12]; 1xiTRAQ8plex [N-Term]	0.000176624	7.49649e-05	1	1	2	TRINITY_DN18435_c0_g2_i1	TRINITY_DN18435_c0_g2_i1 [157-168]	0	1922.16								No Quan Values	High	High	High	High	High	4.798e-05	8.008e-05	2.13
[K].LVADMLLEEAAK.[L]	1xiTRAQ8plex [K12]; 1xiTRAQ8plex [N-Term]	8.4142e-11	7.49649e-05	1	1	7	TRINITY_DN18320_c0_g1_i1	TRINITY_DN18320_c0_g1_i1 [259-270]	0	1911.11	1.588	1.671	1.513	69.3	110.1	115.8	104.9		High	High	High	High	High	4.798e-05	2.837e-11	4.31
[K].LVAEAGIGTVASGVAK.[G]	1xiTRAQ8plex [K16]; 1xiTRAQ8plex [N-Term]	5.49866e-07	7.49649e-05	1	1	1	TRINITY_DN19136_c0_g1_i3	TRINITY_DN19136_c0_g1_i3 [316-331]	0	2051.23	0.575	0.614	0.625	142.1	81.8	87.3	88.9		High	High	High	High	High	4.798e-05	2.211e-07	3.25
[KR].LVALLDHTNEK.[V]	1xiTRAQ8plex [K11]; 1xiTRAQ8plex [N-Term]	0.000957488	7.49649e-05	1	2	1	TRINITY_DN18228_c0_g2_i1	TRINITY_DN18228_c0_g2_i1 [651-661]	0	1861.1								No Quan Values	High	High	High	High	High	4.798e-05	0.0004505	2.07
[K].IVAISLDDPR.[A]	1xiTRAQ8plex [N-Term]	0.00020712	7.49649e-05	1	1	4	TRINITY_DN16001_c0_g1_i1	TRINITY_DN16001_c0_g1_i1 [159-168]	0	1402.82	0.845	0.915	0.66	117	98.8	107	77.2		High	High	High	High	High	4.798e-05	9.438e-05	2.42
[K].LVASLPDGGVLLLENVR.[F]	1xiTRAQ8plex [N-Term]	3.65681e-08	7.49649e-05	1	1	2	TRINITY_DN19802_c0_g2_i1	TRINITY_DN19802_c0_g2_i1 [146-162]	0	2069.23	1.11	0.946	0.769	104.6	116.1	98.9	80.4		High	High	High	High	High	4.798e-05	1.39e-08	4.49
[R].IVASPYAK.[K]	2xiTRAQ8plex [Y6; K8]; 1xiTRAQ8plex [N-Term]	0.000304607	7.49649e-05	1	1	2	TRINITY_DN19537_c0_g2_i2	TRINITY_DN19537_c0_g2_i2 [186-193]	0	1761.1	1.2	1.043	0.896	96.7	115.9	100.8	86.6		High	High	High	High	High	4.798e-05	0.0001399	2.82
[K].IVATHTDSPDVLIWDVEAQPNR.[H]	1xiTRAQ8plex [N-Term]	0.00105288	7.49649e-05	1	1	1	TRINITY_DN18822_c0_g1_i2	TRINITY_DN18822_c0_g1_i2 [128-149]	0	2780.45								No Quan Values	High	High	High	High	High	4.798e-05	0.0004962	2.22
[K].LVFCPGVCDVCK.[V]	3xCarbamidomethyl [C4; C8; C11]; 1xiTRAQ8plex [K12]; 1xiTRAQ8plex [N-Term]	3.7419e-05	7.49649e-05	1	1	1	TRINITY_DN12067_c0_g1_i1	TRINITY_DN12067_c0_g1_i1 [162-173]	0	2062.07	0.949	1.169	1.932	79.2	75.2	92.6	153		High	High	High	High	High	4.798e-05	1.638e-05	3.18
[K].IVAVDSPVGR.[L]	1xiTRAQ8plex [N-Term]	6.24855e-05	7.49649e-05	1	1	3	TRINITY_DN16074_c0_g2_i1	TRINITY_DN16074_c0_g2_i1 [163-172]	0	1316.78	0.84	0.895	1.002	107	89.9	95.8	107.3		High	High	High	High	High	4.798e-05	2.775e-05	2.23
[K].LVAVGYGIK.[K]	2xiTRAQ8plex [Y6; K9]; 1xiTRAQ8plex [N-Term]	3.38039e-05	7.49649e-05	1	1	5	TRINITY_DN12716_c0_g1_i1	TRINITY_DN12716_c0_g1_i1 [174-182]	0	1832.18	1.09	1.076	0.98	96.5	105.2	103.8	94.6		High	High	High	High	High	4.798e-05	1.477e-05	2.45
[K].LVAWYDNEWGYSSR.[V]	2xiTRAQ8plex [Y5; Y11]; 1xiTRAQ8plex [N-Term]	3.16681e-07	7.49649e-05	1	1	2	TRINITY_DN19297_c0_g2_i1	TRINITY_DN19297_c0_g2_i1 [315-328]	0	2658.41	1.327	1.037	1.011	91.4	121.4	94.8	92.4		High	High	High	High	High	4.798e-05	1.26e-07	2.6
[K].LVAWYDNEWGYSTR.[V]	2xiTRAQ8plex [Y5; Y11]; 1xiTRAQ8plex [N-Term]	8.75813e-10	7.49649e-05	1	1	5	TRINITY_DN15314_c0_g1_i3	TRINITY_DN15314_c0_g1_i3 [333-346]	0	2672.42	1.075	0.805	0.796	108.8	117	87.6	86.6		High	High	High	High	High	4.798e-05	3.085e-10	3.15
[R].LVCAQAANANPLYLHYK.[S]	1xCarbamidomethyl [C3]; 3xiTRAQ8plex [Y13; Y16; K17]; 1xiTRAQ8plex [N-Term]	8.30781e-06	7.49649e-05	2	2	1	TRINITY_DN16700_c0_g1_i1; TRINITY_DN12206_c0_g2_i1	TRINITY_DN16700_c0_g1_i1 [361-377]; TRINITY_DN12206_c0_g2_i1 [31-47]	0	3162.82	0.772	0.858	0.638	122.4	94.5	105.1	78.1	Shared	High	High	High	High	High	4.798e-05	3.538e-06	3.19
[R].LVCPTSNIGGVIGK.[G]	1xCarbamidomethyl [C3]; 1xiTRAQ8plex [K14]; 1xiTRAQ8plex [N-Term]	0.000149158	7.49649e-05	1	1	2	TRINITY_DN15627_c0_g1_i2	TRINITY_DN15627_c0_g1_i2 [287-300]	0	2023.18	0.907	0.971	0.915	105.4	95.7	102.4	96.5		High	High	High	High	High	4.798e-05	6.739e-05	3.16
[R].IVCQQVNVTSLEEVIK.[H]	1xCarbamidomethyl [C3]; 1xiTRAQ8plex [K16]; 1xiTRAQ8plex [N-Term]	4.80569e-10	7.49649e-05	1	1	2	TRINITY_DN20691_c0_g1_i5	TRINITY_DN20691_c0_g1_i5 [75-90]	0	2467.41	1.115	0.995	1.173	93.4	104.2	92.9	109.5		High	High	High	High	High	4.798e-05	1.674e-10	3.6
[K].IVCTLGPSSR.[S]	1xCarbamidomethyl [C3]; 1xiTRAQ8plex [N-Term]	3.92739e-05	7.49649e-05	1	1	5	TRINITY_DN19590_c0_g1_i2	TRINITY_DN19590_c0_g1_i2 [24-33]	0	1393.78	0.86	0.948	0.754	112.3	96.6	106.5	84.6		High	High	High	High	High	4.798e-05	1.724e-05	3.18
[K].IVCTIGPSTNTR.[E]	1xCarbamidomethyl [C3]; 1xiTRAQ8plex [N-Term]	2.23795e-06	7.49649e-05	1	1	2	TRINITY_DN18803_c0_g1_i1	TRINITY_DN18803_c0_g1_i1 [108-119]	0	1622.88	0.836	0.776	0.504	128.4	107.3	99.7	64.7		High	High	High	High	High	4.798e-05	9.29e-07	2.99
[K].IVCTIGPSTSSR.[E]	1xCarbamidomethyl [C3]; 1xiTRAQ8plex [N-Term]	0.000165878	7.49649e-05	1	1	3	TRINITY_DN15521_c0_g1_i1	TRINITY_DN15521_c0_g1_i1 [94-105]	0	1581.86	0.777	0.833	0.618	123.9	96.3	103.2	76.6		High	High	High	High	High	4.798e-05	7.51e-05	2.19
[R].LVDAATTQLK.[T]	1xiTRAQ8plex [K10]; 1xiTRAQ8plex [N-Term]	2.17389e-06	7.49649e-05	1	1	4	TRINITY_DN14230_c0_g1_i1	TRINITY_DN14230_c0_g1_i1 [126-135]	0	1668.02	1.006	1.052	0.969	99.3	99.9	104.5	96.3		High	High	High	High	High	4.798e-05	9.004e-07	3.66
[K].LVDAPEHQGPLSATSSVVR.[G]	1xiTRAQ8plex [N-Term]	1.84309e-10	7.49649e-05	1	1	1	TRINITY_DN21432_c0_g1_i7	TRINITY_DN21432_c0_g1_i7 [236-254]	0	2267.23	0.843	0.515	0.558	137.1	115.7	70.6	76.6		High	High	High	High	High	4.798e-05	6.297e-11	4.35
[K].IVAVFAEVLCAGK.[DE]	1xCarbamidomethyl [C10]; 1xiTRAQ8plex [K13]; 1xiTRAQ8plex [N-Term]	7.58458e-09	7.49649e-05	2	2	2	TRINITY_DN18400_c0_g1_i1; TRINITY_DN19767_c0_g1_i1	TRINITY_DN18400_c0_g1_i1 [1056-1068]; TRINITY_DN19767_c0_g1_i1 [864-876]	0	1985.17	0.823	0.801	0.673	121.3	99.9	97.1	81.7	Shared	High	High	High	High	High	4.798e-05	2.794e-09	4.17
[K].ITVTCDSNFSK.[R]	1xCarbamidomethyl [C5]; 1xiTRAQ8plex [K11]; 1xiTRAQ8plex [N-Term]	0.000324288	7.49649e-05	1	1	2	TRINITY_DN9662_c0_g1_i1	TRINITY_DN9662_c0_g1_i1 [69-79]	0	1880	0.695	0.688	0.698	129.8	90.2	89.4	90.6		High	High	High	High	High	4.798e-05	0.0001491	3.14
[K].IVFEEVIGK.[L]	1xiTRAQ8plex [K9]; 1xiTRAQ8plex [N-Term]	4.09828e-06	7.49649e-05	1	1	2	TRINITY_DN17003_c0_g1_i2	TRINITY_DN17003_c0_g1_i2 [203-211]	0	1642	1.013	1.077	0.972	98.5	99.7	106.1	95.7		High	High	High	High	High	4.798e-05	1.718e-06	3.86
[K].LVFLGDQSVGK.[T]	1xiTRAQ8plex [K11]; 1xiTRAQ8plex [N-Term]	0.00013283	7.49649e-05	2	2	3	TRINITY_DN15112_c0_g2_i5; TRINITY_DN14551_c0_g1_i3	TRINITY_DN15112_c0_g2_i5 [12-22]; TRINITY_DN14551_c0_g1_i3 [12-22]	0	1771.06	1.273	1.456	1.343	78.9	100.4	114.8	105.9	Shared	High	High	High	High	High	4.798e-05	5.977e-05	2.69
[R].LVLEVAQHLGENMVR.[T]	1xiTRAQ8plex [N-Term]	1.23599e-12	7.49649e-05	2	2	7	TRINITY_DN17402_c0_g1_i1; TRINITY_DN20558_c0_g2_i1	TRINITY_DN17402_c0_g1_i1 [119-133]; TRINITY_DN20558_c0_g2_i1 [98-112]	0	2012.13	0.957	1.106	0.75	104.9	100.3	116	78.7	Shared	High	High	High	High	High	4.798e-05	3.823e-13	5.39
[R].LVLEVAQHLGENMVR.[T]	1xOxidation [M13]; 1xiTRAQ8plex [N-Term]	4.19867e-06	7.49649e-05	2	2	4	TRINITY_DN17402_c0_g1_i1; TRINITY_DN20558_c0_g2_i1	TRINITY_DN17402_c0_g1_i1 [119-133]; TRINITY_DN20558_c0_g2_i1 [98-112]	0	2028.12	1.063	1.196	0.887	96.5	102.6	115.4	85.6	Shared	High	High	High	High	High	4.798e-05	1.76e-06	3.03
[R].LVLEVAQHLGGK.[M]	1xiTRAQ8plex [K12]; 1xiTRAQ8plex [N-Term]	2.8263e-05	7.49649e-05	1	1	5	TRINITY_DN20558_c0_g1_i1	TRINITY_DN20558_c0_g1_i1 [115-126]	0	1872.15	0.925	0.99	1.05	100.9	93.4	99.8	105.9		High	High	High	High	High	4.798e-05	1.232e-05	2.48
[K].LVLGATPAGELTVEER.[N]	1xiTRAQ8plex [N-Term]	1.83269e-07	7.49649e-05	1	1	4	TRINITY_DN16817_c0_g5_i1	TRINITY_DN16817_c0_g5_i1 [36-51]	0	1959.11	0.835	0.827	0.62	121.9	101.7	100.8	75.6		High	High	High	High	High	4.798e-05	7.225e-08	2.78
[K].IVLGLAAK.[S]	1xiTRAQ8plex [K8]; 1xiTRAQ8plex [N-Term]	5.00209e-05	7.49649e-05	1	1	3	TRINITY_DN20434_c0_g1_i2	TRINITY_DN20434_c0_g1_i2 [283-290]	0	1392.94	0.996	1.049	0.783	104.5	104.1	109.6	81.8		High	High	High	High	High	4.798e-05	2.212e-05	2.93
[R].IVIGLYGDDVPQTAENFR.[A]	1xiTRAQ8plex [Y6]; 1xiTRAQ8plex [N-Term]	1.27032e-06	7.49649e-05	1	1	1	TRINITY_DN14128_c0_g1_i1	TRINITY_DN14128_c0_g1_i1 [116-133]	0	2615.43	1.112	0.865	0.813	105.6	117.4	91.3	85.8		High	High	High	High	High	4.798e-05	5.198e-07	3.92
[R].LVLHEADILDAAAVSK.[A]	1xiTRAQ8plex [K16]; 1xiTRAQ8plex [N-Term]	6.59131e-09	7.49649e-05	1	1	2	TRINITY_DN11148_c0_g1_i1	TRINITY_DN11148_c0_g1_i1 [61-76]	0	2273.33	0.79	0.781	1.056	110.3	87.1	86.2	116.4		High	High	High	High	High	4.798e-05	2.423e-09	3.55
[R].IVLHEIEILK.[R]	1xiTRAQ8plex [K10]; 1xiTRAQ8plex [N-Term]	0.000115462	7.49649e-05	1	1	4	TRINITY_DN16767_c0_g1_i1	TRINITY_DN16767_c0_g1_i1 [32-41]	0	1815.16	0.895	1.048	0.687	110.2	98.6	115.5	75.7		High	High	High	High	High	4.798e-05	5.184e-05	2.86
[K].LVIIANNCPPLR.[K]	1xCarbamidomethyl [C8]; 1xiTRAQ8plex [N-Term]	8.31164e-05	7.49649e-05	1	1	4	TRINITY_DN12575_c0_g1_i1	TRINITY_DN12575_c0_g1_i1 [45-56]	0	1683.99	0.726	0.696	0.626	131.2	95.2	91.4	82.2		High	High	High	High	High	4.798e-05	3.714e-05	3.34
[K].LVIIANNCPPLRK.[S]	1xCarbamidomethyl [C8]; 1xiTRAQ8plex [K13]; 1xiTRAQ8plex [N-Term]	4.93002e-05	7.49649e-05	1	1	2	TRINITY_DN12575_c0_g1_i1	TRINITY_DN12575_c0_g1_i1 [45-57]	1	2116.29	1.029	0.96	0.999	100.3	103.2	96.3	100.2		High	High	High	High	High	4.798e-05	2.181e-05	2.64
[K].IVLLDFPAVLAK.[S]	1xiTRAQ8plex [K12]; 1xiTRAQ8plex [N-Term]	7.8012e-06	7.49649e-05	1	1	1	TRINITY_DN11315_c0_g1_i2	TRINITY_DN11315_c0_g1_i2 [91-102]	0	1907.22	0.672	0.781	1.694	96.5	64.8	75.3	163.4		High	High	High	High	High	4.798e-05	3.312e-06	2.21
[K].IVLIGDSGVGK.[ST]	1xiTRAQ8plex [K11]; 1xiTRAQ8plex [N-Term]	1.14343e-05	7.49649e-05	4	6	4	TRINITY_DN21133_c0_g1_i1; TRINITY_DN12681_c0_g1_i11; TRINITY_DN19583_c1_g1_i4; TRINITY_DN14517_c0_g1_i1	TRINITY_DN21133_c0_g1_i1 [15-25]; TRINITY_DN12681_c0_g1_i11 [35-45]; TRINITY_DN19583_c1_g1_i4 [16-26]; TRINITY_DN14517_c0_g1_i1 [15-25]	0	1666.04	0.8	0.766	0.849	117.1	93.7	89.7	99.5	Shared	High	High	High	High	High	4.798e-05	4.906e-06	3.01
[R].LVLLGVKPIR.[L]	1xiTRAQ8plex [K7]; 1xiTRAQ8plex [N-Term]	0.000939451	7.49649e-05	1	1	1	TRINITY_DN21109_c1_g3_i4	TRINITY_DN21109_c1_g3_i4 [602-611]	0	1716.17	1.097	0.966	0.792	103.8	113.8	100.3	82.1		High	High	High	High	High	4.798e-05	0.0004411	1.89
[R].IVLLWTLDHAER.[D]	1xiTRAQ8plex [N-Term]	5.7358e-08	7.49649e-05	1	1	7	TRINITY_DN11460_c0_g1_i1	TRINITY_DN11460_c0_g1_i1 [76-87]	0	1770.02	0.654	0.602	0.399	150.6	98.6	90.7	60.1		High	High	High	High	High	4.798e-05	2.208e-08	3.95
[R].LVLNPLSSMVDLPLK.[N]	1xiTRAQ8plex [K15]; 1xiTRAQ8plex [N-Term]	0.000846043	7.49649e-05	1	1	3	TRINITY_DN19188_c0_g2_i5	TRINITY_DN19188_c0_g2_i5 [344-358]	0	2247.36								No Quan Values	High	High	High	High	High	4.798e-05	0.0003958	1.69
[R].LVLPGELAK.[H]	1xiTRAQ8plex [K9]; 1xiTRAQ8plex [N-Term]	0.000155785	7.49649e-05	2	4	8	TRINITY_DN16390_c0_g1_i3; TRINITY_DN10775_c0_g1_i2	TRINITY_DN16390_c0_g1_i3 [68-76]; TRINITY_DN10775_c0_g1_i2 [128-136]	0	1548	0.887	0.733	0.88	114.3	101.4	83.8	100.6	Shared	High	High	High	High	High	4.798e-05	7.037e-05	2.47
[K].LVLPVPAFNVINGGSHAGNK.[L]	1xiTRAQ8plex [K20]; 1xiTRAQ8plex [N-Term]	4.56875e-08	7.49649e-05	2	2	3	TRINITY_DN17068_c0_g1_i1; TRINITY_DN17068_c0_g2_i1	TRINITY_DN17068_c0_g1_i1 [148-167]; TRINITY_DN17068_c0_g2_i1 [148-167]	0	2612.51	0.852	1.364	0.878	97.7	83.2	133.3	85.8	Shared	High	High	High	High	High	4.798e-05	1.747e-08	3.4
[K].LVLSHDIATEK.[E]	1xiTRAQ8plex [K11]; 1xiTRAQ8plex [N-Term]	7.90516e-07	7.49649e-05	1	1	2	TRINITY_DN13098_c0_g1_i1	TRINITY_DN13098_c0_g1_i1 [326-336]	0	1834.09	1.102	1.264	1.367	84.5	93.2	106.8	115.5		High	High	High	High	High	4.798e-05	3.203e-07	2.39
[K].IVLSTASDK.[T]	1xiTRAQ8plex [K9]; 1xiTRAQ8plex [N-Term]	1.99484e-05	7.49649e-05	1	1	3	TRINITY_DN21199_c0_g1_i6	TRINITY_DN21199_c0_g1_i6 [534-542]	0	1541.94	1.251	1.328	1.469	79.2	99.1	105.2	116.4		High	High	High	High	High	4.798e-05	8.621e-06	2.92
[R].LVITGQPEQPDNPWGITAFK.[K]	1xiTRAQ8plex [K20]; 1xiTRAQ8plex [N-Term]	7.08147e-06	7.49649e-05	1	2	2	TRINITY_DN17624_c0_g1_i2	TRINITY_DN17624_c0_g1_i2 [435-454]	0	2819.56	0.878	0.922	0.763	112.3	98.6	103.5	85.7		High	High	High	High	High	4.798e-05	3.006e-06	2.43
[R].IVIVDVDDYR.[L]	1xiTRAQ8plex [Y9]; 1xiTRAQ8plex [N-Term]	1.98289e-06	7.49649e-05	1	1	2	TRINITY_DN19588_c0_g1_i2	TRINITY_DN19588_c0_g1_i2 [212-221]	0	1815.05	1.115	0.932	1.033	98	109.3	91.4	101.3		High	High	High	High	High	4.798e-05	8.2e-07	3.18
[-K].LVIVGDGGTGK.[T]	1xiTRAQ8plex [K11]; 1xiTRAQ8plex [N-Term]	5.83506e-06	7.49649e-05	2	4	7	TRINITY_DN19022_c0_g2_i1; TRINITY_DN13043_c0_g1_i2	TRINITY_DN19022_c0_g2_i1 [1-11]; TRINITY_DN13043_c0_g1_i2 [15-25]	0	1623.99	1.041	1.029	0.968	99.1	103.1	101.9	95.9	Shared	High	High	High	High	High	4.798e-05	2.47e-06	3.3
[R].IVMELFADTTPR.[T]	1xiTRAQ8plex [N-Term]	6.77088e-07	7.49649e-05	1	1	4	TRINITY_DN14021_c0_g1_i2	TRINITY_DN14021_c0_g1_i2 [22-33]	0	1696.92	0.837	0.831	0.804	115.2	96.4	95.8	92.6		High	High	High	High	High	4.798e-05	2.739e-07	3.03
[R].IVIELNNDNTER.[V]	1xiTRAQ8plex [N-Term]	0.000239373	7.49649e-05	1	1	1	TRINITY_DN16835_c0_g1_i1	TRINITY_DN16835_c0_g1_i1 [72-83]	0	1733.93	0.86	0.869	0.901	110.2	94.8	95.7	99.3		High	High	High	High	High	4.798e-05	0.0001093	2.47
[K].IVLELAAK.[S]	1xiTRAQ8plex [K8]; 1xiTRAQ8plex [N-Term]	0.000499871	7.49649e-05	1	1	3	TRINITY_DN14868_c0_g1_i1	TRINITY_DN14868_c0_g1_i1 [291-298]	0	1464.96	1.233	1.19	1.38	83.3	102.6	99.1	114.9		High	High	High	High	High	4.798e-05	0.0002314	2.34
[R].LVLEDGSIWMAK.[S]	1xiTRAQ8plex [K12]; 1xiTRAQ8plex [N-Term]	0.000110015	7.49649e-05	1	1	1	TRINITY_DN20210_c0_g1_i1	TRINITY_DN20210_c0_g1_i1 [57-68]	0	1970.12	0.945	1.027	0.599	112	105.8	115.1	67.1		High	High	High	High	High	4.798e-05	4.945e-05	3.45
[R].LVLDTVEEFVEMK.[V]	1xiTRAQ8plex [K13]; 1xiTRAQ8plex [N-Term]	1.3221e-05	7.49649e-05	1	1	1	TRINITY_DN12940_c0_g1_i1	TRINITY_DN12940_c0_g1_i1 [160-172]	0	2160.21	1.179	1.354	1.337	82.1	96.8	111.2	109.8		High	High	High	High	High	4.798e-05	5.683e-06	2.88
[K].IVFIRPPK.[N]	1xiTRAQ8plex [K8]; 1xiTRAQ8plex [N-Term]	9.37634e-06	7.49649e-05	1	1	4	TRINITY_DN20983_c0_g1_i2	TRINITY_DN20983_c0_g1_i2 [169-176]	0	1578.04	1.135	1.18	0.801	97.2	110.4	114.6	77.8		High	High	High	High	High	4.798e-05	4.003e-06	2.89
[R].LVFQVCTAK.[M]	1xCarbamidomethyl [C6]; 1xiTRAQ8plex [K9]; 1xiTRAQ8plex [N-Term]	0.000143504	7.49649e-05	1	2	4	TRINITY_DN16394_c0_g1_i1	TRINITY_DN16394_c0_g1_i1 [344-352]	0	1673.99	1.11	1.167	0.975	94.1	104.4	109.8	91.7		High	High	High	High	High	4.798e-05	6.473e-05	1.81
[R].IVFVHGGGPEINQWLSR.[L]	1xiTRAQ8plex [N-Term]	2.9269e-08	7.49649e-05	1	1	2	TRINITY_DN16770_c0_g1_i1	TRINITY_DN16770_c0_g1_i1 [57-73]	0	2213.21	0.828	0.913	0.799	113	93.5	103.2	90.3		High	High	High	High	High	4.798e-05	1.109e-08	3.82
[K].LVGAGGGGFALLLAK.[D]	1xiTRAQ8plex [K15]; 1xiTRAQ8plex [N-Term]	7.50911e-05	7.49649e-05	1	1	1	TRINITY_DN20897_c1_g2_i1	TRINITY_DN20897_c1_g2_i1 [528-542]	0	1952.22								No Quan Values	High	High	High	High	High	4.798e-05	3.337e-05	2.57
[K].LVGCGSAVPTLQVSNDDLAK.[I]	1xCarbamidomethyl [C4]; 1xiTRAQ8plex [K20]; 1xiTRAQ8plex [N-Term]	1.06061e-07	7.49649e-05	1	1	3	TRINITY_DN18675_c0_g2_i1	TRINITY_DN18675_c0_g2_i1 [69-88]	0	2652.45	0.941	0.977	0.842	106.4	100.1	103.9	89.6		High	High	High	High	High	4.798e-05	4.121e-08	4.12
[K].IVGLILNQPFFGGVER.[T]	1xiTRAQ8plex [N-Term]	0.000495096	7.49649e-05	1	1	1	TRINITY_DN18989_c0_g1_i2	TRINITY_DN18989_c0_g1_i2 [189-204]	0	2063.2								No Quan Values	High	High	High	High	High	4.798e-05	0.0002291	2.06
[K].LVGPGGFVVTEAGFGADIGTEK.[F]	1xiTRAQ8plex [K22]; 1xiTRAQ8plex [N-Term]	5.88417e-07	7.49649e-05	1	1	2	TRINITY_DN14365_c0_g1_i1	TRINITY_DN14365_c0_g1_i1 [359-380]	0	2729.5	1.168	1.189	0.738	97.7	114.1	116.1	72.1		High	High	High	High	High	4.798e-05	2.373e-07	2.62
[K].IVGPNEVEVTQLDGTK.[I]	1xiTRAQ8plex [K16]; 1xiTRAQ8plex [N-Term]	5.61782e-05	7.49649e-05	1	1	2	TRINITY_DN19363_c0_g3_i2	TRINITY_DN19363_c0_g3_i2 [146-161]	0	2307.3	1.317	1.43	1.06	83.2	109.6	119	88.2		High	High	High	High	High	4.798e-05	2.486e-05	2.25
[K].IVGQALAGVPLWQLGPESR.[H]	1xiTRAQ8plex [N-Term]	0.000715912	7.49649e-05	1	1	1	TRINITY_DN13841_c0_g1_i2	TRINITY_DN13841_c0_g1_i2 [659-677]	0	2295.31								No Quan Values	High	High	High	High	High	4.798e-05	0.0003341	1.88
[R].LVGQIAK.[R]	1xiTRAQ8plex [K7]; 1xiTRAQ8plex [N-Term]	0.000588386	7.49649e-05	1	1	2	TRINITY_DN20851_c0_g1_i1	TRINITY_DN20851_c0_g1_i1 [55-61]	0	1336.88	0.969	0.968	0.771	107.9	104.5	104.4	83.1		High	High	High	High	High	4.798e-05	0.000273	2.76
[K].IVGTQAPVQLGSLR.[A]	1xiTRAQ8plex [N-Term]	1.142e-06	7.49649e-05	1	1	5	TRINITY_DN19772_c1_g4_i1	TRINITY_DN19772_c1_g4_i1 [357-370]	0	1743.04	0.952	0.903	0.976	104.4	99.4	94.3	101.9		High	High	High	High	High	4.798e-05	4.672e-07	3.77
[K].IVFENSLDAR.[L]	1xiTRAQ8plex [N-Term]	3.0538e-05	7.49649e-05	1	1	2	TRINITY_DN6165_c0_g1_i1	TRINITY_DN6165_c0_g1_i1 [198-207]	0	1467.81	0.919	0.818	0.819	112.5	103.4	92	92.2		High	High	High	High	High	4.798e-05	1.334e-05	2.95
[K].IVGVFYK.[A]	2xiTRAQ8plex [Y6; K7]; 1xiTRAQ8plex [N-Term]	0.000107909	7.49649e-05	1	1	5	TRINITY_DN16458_c0_g1_i1	TRINITY_DN16458_c0_g1_i1 [37-43]	0	1738.1	1.225	0.989	1.282	89	109	88	114.1		High	High	High	High	High	4.798e-05	4.836e-05	2.44
[R].LVHAEFIWTEPHSK.[R]	1xiTRAQ8plex [K14]; 1xiTRAQ8plex [N-Term]	1.28096e-07	7.49649e-05	1	1	1	TRINITY_DN9917_c0_g1_i1	TRINITY_DN9917_c0_g1_i1 [96-109]	0	2302.28	0.917	1.062	0.784	106.3	97.5	112.9	83.3		High	High	High	High	High	4.798e-05	5.013e-08	2.92
[K].IVHIDIDSAEIGK.[N]	1xiTRAQ8plex [K13]; 1xiTRAQ8plex [N-Term]	7.63161e-08	7.49649e-05	1	1	2	TRINITY_DN19047_c0_g1_i1	TRINITY_DN19047_c0_g1_i1 [375-387]	0	2018.17	0.874	0.949	1.018	104.1	91	98.8	106		High	High	High	High	High	4.798e-05	2.954e-08	4.13
[K].LVHLEVVK.[K]	1xiTRAQ8plex [K8]; 1xiTRAQ8plex [N-Term]	4.28075e-06	7.49649e-05	1	1	3	TRINITY_DN19188_c0_g2_i5	TRINITY_DN19188_c0_g2_i5 [527-534]	0	1545	0.695	0.621	0.555	139.3	96.8	86.5	77.3		High	High	High	High	High	4.798e-05	1.799e-06	1.61
[K].IVKPEKPIDNEKPLASK.[V]	4xiTRAQ8plex [K3; K6; K12; K17]; 1xiTRAQ8plex [N-Term]	8.62478e-07	7.49649e-05	1	1	1	TRINITY_DN14891_c0_g1_i2	TRINITY_DN14891_c0_g1_i2 [82-98]	0	3427.13	2.917	2.823	1.518	48.4	141.3	136.7	73.5		High	High	High	High	High	4.798e-05	3.502e-07	3.49
[R].IVLAAAAK.[H]	1xiTRAQ8plex [K8]; 1xiTRAQ8plex [N-Term]	0.00042866	7.49649e-05	1	1	2	TRINITY_DN13309_c0_g1_i2	TRINITY_DN13309_c0_g1_i2 [204-211]	0	1364.91	0.751	0.696	0.763	124.6	93.6	86.7	95.1		High	High	High	High	High	4.798e-05	0.0001977	1.99
[K].LVIAAGSQPLTFGIK.[G]	1xiTRAQ8plex [K15]; 1xiTRAQ8plex [N-Term]	7.4591e-07	7.49649e-05	1	1	4	TRINITY_DN12827_c1_g2_i1	TRINITY_DN12827_c1_g2_i1 [97-111]	0	2123.3	1.069	0.983	0.955	99.8	106.7	98.1	95.4		High	High	High	High	High	4.798e-05	3.027e-07	3.45
[K].LVIADVAGLAPGTGTLTVFTNEK.[G]	1xiTRAQ8plex [K23]; 1xiTRAQ8plex [N-Term]	1.228e-06	7.49649e-05	1	1	2	TRINITY_DN17392_c0_g1_i2	TRINITY_DN17392_c0_g1_i2 [103-125]	0	2895.67								No Quan Values	High	High	High	High	High	4.798e-05	5.034e-07	2.95
[R].LVIAPPNFVIK.[I]	1xiTRAQ8plex [K11]; 1xiTRAQ8plex [N-Term]	3.72016e-06	7.49649e-05	1	1	5	TRINITY_DN17238_c1_g5_i1	TRINITY_DN17238_c1_g5_i1 [168-178]	0	1819.17	1.207	1.277	1.174	85.9	103.6	109.7	100.8		High	High	High	High	High	4.798e-05	1.558e-06	3.21
[K].LVIAPVKK.[E]	2xiTRAQ8plex [K7; K8]; 1xiTRAQ8plex [N-Term]	0.000532041	7.49649e-05	1	1	4	TRINITY_DN20801_c0_g1_i2	TRINITY_DN20801_c0_g1_i2 [391-398]	1	1780.22	1.343	1.315	1.169	82.9	111.3	109	96.9		High	High	High	High	High	4.798e-05	0.0002463	2.47
[K].IVLAVDNSTSK.[R]	1xiTRAQ8plex [K11]; 1xiTRAQ8plex [N-Term]	1.09332e-06	7.49649e-05	1	1	2	TRINITY_DN18638_c0_g1_i1	TRINITY_DN18638_c0_g1_i1 [445-455]	0	1755.05	0.37	0.438	0.479	174.9	64.8	76.6	83.8		High	High	High	High	High	4.798e-05	4.471e-07	2.55
[K].LVLDCGAVQADALTVDR.[L]	1xCarbamidomethyl [C5]; 1xiTRAQ8plex [N-Term]	0.00026616	7.49649e-05	1	1	2	TRINITY_DN21054_c0_g1_i1	TRINITY_DN21054_c0_g1_i1 [73-89]	0	2120.13	1.098	1.226	0.905	94.6	103.9	115.9	85.6		High	High	High	High	High	4.798e-05	0.0001218	1.8
[R].LVGVSEETTTGVK.[R]	1xiTRAQ8plex [K13]; 1xiTRAQ8plex [N-Term]	4.30869e-12	7.49649e-05	1	1	18	TRINITY_DN20519_c0_g1_i3	TRINITY_DN20519_c0_g1_i3 [199-211]	0	1928.12	1.178	1.201	1.132	88.7	104.5	106.5	100.4		High	High	High	High	High	4.798e-05	1.365e-12	4.56
[R].LTVQSAGLR.[Y]	1xiTRAQ8plex [N-Term]	0.000647515	7.49649e-05	1	1	2	TRINITY_DN19062_c0_g3_i1	TRINITY_DN19062_c0_g3_i1 [255-263]	0	1248.76	0.881	0.812	0.784	115.1	101.3	93.4	90.2		High	High	High	High	High	4.798e-05	0.0003018	1.9
[K].LTVPIDTVEEK.[R]	1xiTRAQ8plex [K11]; 1xiTRAQ8plex [N-Term]	0.000146304	7.49649e-05	1	1	4	TRINITY_DN19706_c0_g4_i1	TRINITY_DN19706_c0_g4_i1 [51-61]	0	1852.09	0.902	0.912	1.012	104.5	94.3	95.4	105.8		High	High	High	High	High	4.798e-05	6.604e-05	2.83
[K].LTVIGEMDTVAVVK.[K]	1xiTRAQ8plex [K14]; 1xiTRAQ8plex [N-Term]	1.43547e-05	7.49649e-05	1	1	2	TRINITY_DN12764_c0_g1_i1	TRINITY_DN12764_c0_g1_i1 [43-56]	0	2083.23	0.987	0.963	0.852	105.2	103.8	101.3	89.6		High	High	High	High	High	4.798e-05	6.17e-06	2.54
[K].ITEEGVTISQPYALK.[T]	2xiTRAQ8plex [Y12; K15]; 1xiTRAQ8plex [N-Term]	2.34893e-06	7.49649e-05	1	1	3	TRINITY_DN19994_c0_g1_i3	TRINITY_DN19994_c0_g1_i3 [202-216]	0	2561.5	0.95	0.851	0.932	107.2	101.8	91.2	99.9		High	High	High	High	High	4.798e-05	9.732e-07	2.68
[K].ITEENLQSIFADSPTSLDVLK.[V]	1xiTRAQ8plex [K21]; 1xiTRAQ8plex [N-Term]	9.13582e-11	7.49649e-05	1	1	3	TRINITY_DN20748_c0_g1_i1	TRINITY_DN20748_c0_g1_i1 [337-357]	0	2928.6	1.101	1.39	1.351	82.6	90.9	114.8	111.6		High	High	High	High	High	4.798e-05	3.081e-11	5.43
[R].ITEIAGVVVSFDPKPIEGDWNGAGAHTNYSTK.[S]	3xiTRAQ8plex [K14; Y29; K32]; 1xiTRAQ8plex [N-Term]	0.000705722	7.49649e-05	3	3	2	TRINITY_DN17928_c0_g1_i1; TRINITY_DN21102_c0_g2_i2; TRINITY_DN17928_c0_g3_i2	TRINITY_DN17928_c0_g1_i1 [224-255]; TRINITY_DN21102_c0_g2_i2 [224-255]; TRINITY_DN17928_c0_g3_i2 [224-255]	0	4590.49	1.928	1.368	3.549	51	98.3	69.8	181	Shared	High	High	High	High	High	4.798e-05	0.000329	2.36
[K].ITELFDHPR.[Y]	1xiTRAQ8plex [N-Term]	5.4308e-05	7.49649e-05	1	1	2	TRINITY_DN21592_c1_g5_i1	TRINITY_DN21592_c1_g5_i1 [74-82]	0	1431.79	1.024	1.019	0.836	103.1	105.6	105.1	86.2		High	High	High	High	High	4.798e-05	2.398e-05	3.97
[K].LTELSASDKLEGFR.[A]	1xiTRAQ8plex [K9]; 1xiTRAQ8plex [N-Term]	2.19392e-10	7.49649e-05	1	1	3	TRINITY_DN13712_c1_g2_i1	TRINITY_DN13712_c1_g2_i1 [390-403]	1	2174.23	1.299	1.23	1.377	81.5	105.9	100.2	112.3		High	High	High	High	High	4.798e-05	7.508e-11	3.06
[R].LTEISDLVVLK.[A]	1xiTRAQ8plex [K11]; 1xiTRAQ8plex [N-Term]	0.000122948	7.49649e-05	1	1	1	TRINITY_DN17284_c0_g1_i1	TRINITY_DN17284_c0_g1_i1 [24-34]	0	1838.15	1.011	1.042	0.815	103.4	104.6	107.7	84.3		High	High	High	High	High	4.798e-05	5.517e-05	2.16
[K].ITEMSLSANQER.[E]	1xiTRAQ8plex [N-Term]	1.66781e-05	7.49649e-05	1	2	2	TRINITY_DN12746_c0_g1_i1	TRINITY_DN12746_c0_g1_i1 [15-26]	0	1682.87	0.558	0.607	0.627	143.3	79.9	87	89.8		High	High	High	High	High	4.798e-05	7.209e-06	1.96
[K].LTEVLTDTHPK.[V]	1xiTRAQ8plex [K11]; 1xiTRAQ8plex [N-Term]	0.000396924	7.49649e-05	1	1	1	TRINITY_DN18273_c2_g1_i5	TRINITY_DN18273_c2_g1_i5 [40-50]	0	1862.08								No Quan Values	High	High	High	High	High	4.798e-05	0.0001829	2.59
[R].LTFDELEPGVTTVK.[L]	1xiTRAQ8plex [K14]; 1xiTRAQ8plex [N-Term]	0.00076177	7.49649e-05	1	1	3	TRINITY_DN15287_c0_g1_i1	TRINITY_DN15287_c0_g1_i1 [291-304]	0	2157.23	1.04	0.991	1.024	98.7	102.6	97.8	101		High	High	High	High	High	4.798e-05	0.0003566	2.09
[K].LTFGEIWEMTQGNR.[E]	1xiTRAQ8plex [N-Term]	3.7283e-08	7.49649e-05	1	1	6	TRINITY_DN19881_c0_g1_i3	TRINITY_DN19881_c0_g1_i3 [53-66]	0	1986.01	1.966	2.392	3.795	43.7	85.9	104.5	165.8		High	High	High	High	High	4.798e-05	1.421e-08	4.49
[K].LTFGEIWEMTQGNR.[E]	1xOxidation [M9]; 1xiTRAQ8plex [N-Term]	0.000259821	7.49649e-05	1	1	3	TRINITY_DN19881_c0_g1_i3	TRINITY_DN19881_c0_g1_i3 [53-66]	0	2002	1.174	1.372	1.722	75.9	89.1	104.2	130.7		High	High	High	High	High	4.798e-05	0.0001188	2.64
[RK].ITFPGEADEAPDTVTGDIVFVLQQK.[E]	1xiTRAQ8plex [K25]; 1xiTRAQ8plex [N-Term]	1.65777e-06	7.49649e-05	2	2	2	TRINITY_DN16270_c0_g1_i1; TRINITY_DN18617_c0_g1_i7	TRINITY_DN16270_c0_g1_i1 [237-261]; TRINITY_DN18617_c0_g1_i7 [232-256]	0	3298.77								Shared	High	High	High	High	High	4.798e-05	6.815e-07	3.16
[R].LTFQEGVQMLK.[E]	1xiTRAQ8plex [K11]; 1xiTRAQ8plex [N-Term]	1.86417e-05	7.49649e-05	1	1	2	TRINITY_DN20909_c1_g1_i2	TRINITY_DN20909_c1_g1_i2 [331-341]	0	1902.1	0.91	0.892	0.7	114.2	104	101.8	80		High	High	High	High	High	4.798e-05	8.044e-06	3.18
[R].ITFTFPVINSSANIALVVAGAGK.[A]	1xiTRAQ8plex [K23]; 1xiTRAQ8plex [N-Term]	0.000287496	7.49649e-05	1	1	1	TRINITY_DN15247_c0_g1_i1	TRINITY_DN15247_c0_g1_i1 [268-290]	0	2898.69								No Quan Values	High	High	High	High	High	4.798e-05	0.0001314	2.14
[R].ITGADVPMPYAANLER.[M]	1xiTRAQ8plex [Y10]; 1xiTRAQ8plex [N-Term]	0.000313539	7.49649e-05	1	1	2	TRINITY_DN20174_c1_g1_i4	TRINITY_DN20174_c1_g1_i4 [332-347]	0	2326.27	0.851	0.825	0.875	112.6	95.9	92.9	98.6		High	High	High	High	High	4.798e-05	0.0001435	2.1
[K].LTGAGGGGCVLTLLPTLLSGTVVDK.[V]	1xCarbamidomethyl [C9]; 1xiTRAQ8plex [K25]; 1xiTRAQ8plex [N-Term]	1.64976e-06	7.49649e-05	1	1	1	TRINITY_DN16219_c0_g1_i1	TRINITY_DN16219_c0_g1_i1 [326-350]	0	3007.73								No Quan Values	High	High	High	High	High	4.798e-05	6.796e-07	2.41
[R].LTGAGWGGCAVALVK.[E]	1xCarbamidomethyl [C9]; 1xiTRAQ8plex [K15]; 1xiTRAQ8plex [N-Term]	2.72781e-10	7.49649e-05	2	2	3	TRINITY_DN20748_c0_g2_i2; TRINITY_DN20748_c0_g1_i1	TRINITY_DN20748_c0_g2_i2 [434-448]; TRINITY_DN20748_c0_g1_i1 [437-451]	0	2068.18	0.92	0.932	1.036	102.9	94.6	95.9	106.6	Shared	High	High	High	High	High	4.798e-05	9.385e-11	4.78
[R].LTGAQSVGEQK.[Q]	1xiTRAQ8plex [K11]; 1xiTRAQ8plex [N-Term]	2.33759e-06	7.49649e-05	1	1	3	TRINITY_DN16312_c0_g2_i1	TRINITY_DN16312_c0_g2_i1 [298-308]	0	1726	0.899	0.988	0.991	103.1	92.7	101.9	102.2		High	High	High	High	High	4.798e-05	9.694e-07	3.49
[R].ITGFPVIDDNWK.[L]	1xiTRAQ8plex [K12]; 1xiTRAQ8plex [N-Term]	2.45627e-05	7.49649e-05	1	2	2	TRINITY_DN13659_c0_g1_i4	TRINITY_DN13659_c0_g1_i4 [112-123]	0	2013.13	1.244	1.417	1.334	80.1	99.6	113.5	106.8		High	High	High	High	High	4.798e-05	1.069e-05	3.19
[K].ITGLLVLK.[C]	1xiTRAQ8plex [K8]; 1xiTRAQ8plex [N-Term]	0.000526962	7.49649e-05	1	1	2	TRINITY_DN17177_c0_g1_i1	TRINITY_DN17177_c0_g1_i1 [3-10]	0	1465	0.902	0.867	0.89	109.3	98.7	94.7	97.3		High	High	High	High	High	4.798e-05	0.0002449	2.12
[R].LTGQQSDSEQFVMK.[I]	1xiTRAQ8plex [K14]; 1xiTRAQ8plex [N-Term]	5.27545e-05	7.49649e-05	1	1	1	TRINITY_DN21019_c0_g2_i2	TRINITY_DN21019_c0_g2_i2 [206-219]	0	2206.16	1.29	1.271	1.229	83.5	107.7	106.1	102.6		High	High	High	High	High	4.798e-05	2.333e-05	2.93
[K].ITGYADAAQAPELFTTAPALAIPK.[A]	2xiTRAQ8plex [Y4; K24]; 1xiTRAQ8plex [N-Term]	3.39895e-12	7.49649e-05	1	1	5	TRINITY_DN21423_c0_g1_i6	TRINITY_DN21423_c0_g1_i6 [291-314]	0	3342.91	0.91	0.886	0.525	120.4	109.6	106.8	63.2		High	High	High	High	High	4.798e-05	1.069e-12	5.42
[R].LTHFDIDTFVEEVLVK.[D]	1xiTRAQ8plex [K16]; 1xiTRAQ8plex [N-Term]	2.88857e-07	7.49649e-05	1	1	1	TRINITY_DN16199_c0_g1_i1	TRINITY_DN16199_c0_g1_i1 [154-169]	0	2513.41	1.493	1.657	1.496	70.8	105.7	117.4	106		High	High	High	High	High	4.798e-05	1.149e-07	3.99
[K].ITEDGTQAMQGLTIR.[-]	1xiTRAQ8plex [N-Term]	1.08279e-06	7.49649e-05	1	2	3	TRINITY_DN21047_c1_g2_i1	TRINITY_DN21047_c1_g2_i1 [396-410]	0	1938.03	1.055	1.061	0.869	100.4	105.9	106.5	87.2		High	High	High	High	High	4.798e-05	4.422e-07	4.45
[R].ITDTTILEK.[A]	1xiTRAQ8plex [K9]; 1xiTRAQ8plex [N-Term]	8.67768e-06	7.49649e-05	1	1	3	TRINITY_DN19487_c0_g2_i2	TRINITY_DN19487_c0_g2_i2 [111-119]	0	1641.99	1.013	1.045	1.248	92.9	94.1	97.1	115.9		High	High	High	High	High	4.798e-05	3.695e-06	2.94
[K].LTDTELAIVSSVVK.[L]	1xiTRAQ8plex [K14]; 1xiTRAQ8plex [N-Term]	0.000101337	7.49649e-05	1	1	1	TRINITY_DN5967_c0_g1_i1	TRINITY_DN5967_c0_g1_i1 [165-178]	0	2083.25	0.746	0.641	0.693	129.9	96.9	83.3	90		High	High	High	High	High	4.798e-05	4.546e-05	2.25
[R].LTDPSQTVEQAGLANSVVIQK.[-]	1xiTRAQ8plex [K21]; 1xiTRAQ8plex [N-Term]	1.46808e-10	7.49649e-05	1	1	3	TRINITY_DN12654_c0_g1_i1	TRINITY_DN12654_c0_g1_i1 [285-305]	0	2806.58	0.887	0.978	0.757	110.5	97.9	108	83.6		High	High	High	High	High	4.798e-05	4.988e-11	4.87
[R].ISTSSAQLGLPELQLGIIPGFGGTQR.[L]	1xiTRAQ8plex [N-Term]	4.99132e-07	7.49649e-05	1	1	3	TRINITY_DN20791_c0_g2_i1	TRINITY_DN20791_c0_g2_i1 [128-153]	0	2944.64								No Quan Values	High	High	High	High	High	4.798e-05	2.001e-07	2.54
[R].LSTVQNADQIALCSDGK.[I]	1xCarbamidomethyl [C13]; 1xiTRAQ8plex [K17]; 1xiTRAQ8plex [N-Term]	0.000685769	7.49649e-05	1	1	1	TRINITY_DN13652_c0_g1_i1	TRINITY_DN13652_c0_g1_i1 [402-418]	0	2428.3	0.786	0.764	0.858	117.4	92.3	89.6	100.7		High	High	High	High	High	4.798e-05	0.0003192	1.96
[K].LSVFDAAMR.[Y]	1xiTRAQ8plex [N-Term]	0.000253633	7.49649e-05	1	1	3	TRINITY_DN21621_c0_g1_i10	TRINITY_DN21621_c0_g1_i10 [634-642]	0	1313.72	1.218	1.169	1.312	85.1	103.7	99.5	111.7		High	High	High	High	High	4.798e-05	0.0001155	2.67
[R].ISVNDLVIK.[A]	1xiTRAQ8plex [K9]; 1xiTRAQ8plex [N-Term]	0.000119435	7.49649e-05	1	1	3	TRINITY_DN20351_c0_g1_i1	TRINITY_DN20351_c0_g1_i1 [387-395]	0	1609.01	1.089	1.293	1.172	87.8	95.7	113.6	102.9		High	High	High	High	High	4.798e-05	5.354e-05	2.17
[K].LSVNDSGSESAPITITR.[H]	1xiTRAQ8plex [N-Term]	7.04728e-06	7.49649e-05	1	1	1	TRINITY_DN21217_c0_g3_i1	TRINITY_DN21217_c0_g3_i1 [499-515]	0	2051.09	0.813	0.86	0.522	125.2	101.7	107.7	65.3		High	High	High	High	High	4.798e-05	2.987e-06	2.33
[R].ISVSGQAENLSSLESAIDQAR.[Q]	1xiTRAQ8plex [N-Term]	1.00997e-11	7.49649e-05	1	1	2	TRINITY_DN21199_c0_g1_i6	TRINITY_DN21199_c0_g1_i6 [414-434]	0	2479.29	1.067	0.88	1.168	97.2	103.7	85.6	113.5		High	High	High	High	High	4.798e-05	3.261e-12	5.01
[R].ISVTGASK.[L]	1xiTRAQ8plex [K8]; 1xiTRAQ8plex [N-Term]	0.000591212	7.49649e-05	1	1	3	TRINITY_DN16253_c0_g1_i2	TRINITY_DN16253_c0_g1_i2 [128-135]	0	1370.85	0.994	1.077	1.102	95.8	95.3	103.2	105.6		High	High	High	High	High	4.798e-05	0.0002751	2.28
[K].LSVVFLPYLAPSHIIPMVDIAR.[L]	1xiTRAQ8plex [Y8]; 1xiTRAQ8plex [N-Term]	3.28027e-06	7.49649e-05	1	1	2	TRINITY_DN21165_c0_g1_i1	TRINITY_DN21165_c0_g1_i1 [8-29]	0	3059.79	0.582	0.671	0.396	151	87.8	101.4	59.8		High	High	High	High	High	4.798e-05	1.368e-06	3.25
[R].LSWALVHSK.[QR]	1xiTRAQ8plex [K9]; 1xiTRAQ8plex [N-Term]	0.000191729	7.49649e-05	1	2	1	TRINITY_DN15079_c0_g1_i4	TRINITY_DN15079_c0_g1_i4 [56-64]	0	1649	1.566	1.138	1.414	78.2	122.4	88.9	110.5		High	High	High	High	High	4.798e-05	8.692e-05	2.83
[R].LSWAQNNIEK.[G]	1xiTRAQ8plex [K10]; 1xiTRAQ8plex [N-Term]	0.000754531	7.49649e-05	1	1	1	TRINITY_DN12163_c0_g1_i1	TRINITY_DN12163_c0_g1_i1 [143-152]	0	1811.03	0.888	0.89	0.929	107.9	95.8	96.1	100.3		High	High	High	High	High	4.798e-05	0.0003525	2.29
[K].LSYDLIVLPGGLGGAQAFADSEK.[L]	2xiTRAQ8plex [Y3; K23]; 1xiTRAQ8plex [N-Term]	3.97043e-08	7.49649e-05	1	1	1	TRINITY_DN18320_c0_g1_i1	TRINITY_DN18320_c0_g1_i1 [271-293]	0	3233.82	1.189	1.051	1.127	91.6	108.9	96.3	103.2		High	High	High	High	High	4.798e-05	1.514e-08	4.01
[K].LTHPVVLLVSSDGFR.[F]	1xiTRAQ8plex [N-Term]	2.93082e-07	7.49649e-05	1	1	5	TRINITY_DN18893_c1_g1_i1	TRINITY_DN18893_c1_g1_i1 [29-43]	0	1944.12	1.041	1.013	1.177	94.5	98.4	95.7	111.3		High	High	High	High	High	4.798e-05	1.163e-07	4.37
[K].ITACLDPDGWK.[ST]	1xCarbamidomethyl [C4]; 1xiTRAQ8plex [K11]; 1xiTRAQ8plex [N-Term]	0.000298794	7.49649e-05	2	2	4	TRINITY_DN12582_c0_g1_i1; TRINITY_DN19318_c0_g1_i1	TRINITY_DN12582_c0_g1_i1 [215-225]; TRINITY_DN19318_c0_g1_i1 [342-352]	0	1884.01	1.29	1.05	1.274	86.7	111.8	91.1	110.4	Shared	High	High	High	High	High	4.798e-05	0.0001366	2.36
[K].LTAGDIAHK.[L]	1xiTRAQ8plex [K9]; 1xiTRAQ8plex [N-Term]	0.000913018	7.49649e-05	1	1	2	TRINITY_DN9185_c0_g1_i2	TRINITY_DN9185_c0_g1_i2 [90-98]	0	1533.92	1.073	0.902	1.323	93.1	99.9	84	123.1		High	High	High	High	High	4.798e-05	0.0004277	2.22
[R].LTALDLIQFAASDELSR.[Q]	1xiTRAQ8plex [N-Term]	0.000138733	7.49649e-05	1	1	1	TRINITY_DN16052_c0_g1_i3	TRINITY_DN16052_c0_g1_i3 [463-479]	0	2167.19								No Quan Values	High	Not Found	High	High	High	4.798e-05	6.268e-05	2.26
[K].LTAPQALCICPTR.[E]	2xCarbamidomethyl [C8; C10]; 1xiTRAQ8plex [N-Term]	4.93002e-05	7.49649e-05	1	1	2	TRINITY_DN18968_c0_g3_i2	TRINITY_DN18968_c0_g3_i2 [146-158]	0	1804.97	0.815	0.866	0.701	118.3	96.4	102.4	82.9		High	High	High	High	High	4.798e-05	2.176e-05	2.59
[K].ITATTTGSVTLK.[L]	1xiTRAQ8plex [K12]; 1xiTRAQ8plex [N-Term]	1.31234e-07	7.49649e-05	2	2	4	TRINITY_DN20847_c0_g1_i1; TRINITY_DN20847_c0_g4_i2	TRINITY_DN20847_c0_g1_i1 [426-437]; TRINITY_DN20847_c0_g4_i2 [398-409]	0	1801.09	0.88	0.962	0.938	105.8	93.1	101.8	99.3	Shared	High	High	High	High	High	4.798e-05	5.127e-08	2.9
[K].ITAVPATEEEIWGAK.[F]	1xiTRAQ8plex [K15]; 1xiTRAQ8plex [N-Term]	6.81252e-06	7.49649e-05	2	2	2	TRINITY_DN10985_c0_g1_i1; TRINITY_DN13456_c0_g1_i1	TRINITY_DN10985_c0_g1_i1 [210-224]; TRINITY_DN13456_c0_g1_i1 [209-223]	0	2223.25	1.037	0.967	0.68	108.6	112.5	105	73.9	Shared	High	High	High	High	High	4.798e-05	2.89e-06	2.28
[R].ITAWNSDQLPIYEPGLDDVVK.[Q]	2xiTRAQ8plex [Y12; K21]; 1xiTRAQ8plex [N-Term]	1.17144e-05	7.49649e-05	2	2	2	TRINITY_DN18060_c0_g1_i2; TRINITY_DN18060_c0_g2_i4	TRINITY_DN18060_c0_g1_i2 [39-59]; TRINITY_DN18060_c0_g2_i4 [39-59]	0	3285.81	1.085	1.088	0.83	99.9	108.4	108.7	82.9	Shared	High	High	High	High	High	4.798e-05	5.009e-06	3.79
[R].ITAYLPSGGPFVR.[M]	1xiTRAQ8plex [Y4]; 1xiTRAQ8plex [N-Term]	4.97371e-06	7.49649e-05	1	1	3	TRINITY_DN20295_c0_g1_i1	TRINITY_DN20295_c0_g1_i1 [420-432]	0	1986.16	1.249	1.02	0.88	96.4	120.4	98.3	84.8		High	High	High	High	High	4.798e-05	2.093e-06	2.53
[R].ITDDDWDLWR.[D]	1xiTRAQ8plex [N-Term]	6.77963e-06	7.49649e-05	1	1	2	TRINITY_DN21472_c0_g1_i3	TRINITY_DN21472_c0_g1_i3 [271-280]	0	1638.81	1.463	1.467	1.019	80.8	118.2	118.6	82.4		High	High	High	High	High	4.798e-05	2.877e-06	3.8
[K].ITDEFTGAGSIGK.[V]	1xiTRAQ8plex [K13]; 1xiTRAQ8plex [N-Term]	8.81243e-09	7.49649e-05	2	2	5	TRINITY_DN17402_c0_g1_i1; TRINITY_DN20558_c0_g2_i1	TRINITY_DN17402_c0_g1_i1 [74-86]; TRINITY_DN20558_c0_g2_i1 [53-65]	0	1904.06	1.068	1.089	0.909	98.4	105	107.1	89.4	Shared	High	High	High	High	High	4.798e-05	3.267e-09	3.54
[R].LTDFGVQGADAK.[N]	1xiTRAQ8plex [K12]; 1xiTRAQ8plex [N-Term]	1.61165e-09	7.49649e-05	1	1	8	TRINITY_DN20085_c0_g1_i2	TRINITY_DN20085_c0_g1_i2 [83-94]	0	1830.02	1.191	1.245	1.385	83	98.8	103.3	114.9		High	High	High	High	High	4.798e-05	5.77e-10	4.15
[R].ITDGTLLTQIER.[Y]	1xiTRAQ8plex [N-Term]	1.69018e-06	7.49649e-05	1	1	2	TRINITY_DN20399_c0_g1_i4	TRINITY_DN20399_c0_g1_i4 [133-144]	0	1663.95	1.036	1.073	1.058	96	99.4	103	101.6		High	High	High	High	High	4.798e-05	6.967e-07	2.82
[RK].LTAFLGYK.[AS]	2xiTRAQ8plex [Y7; K8]; 1xiTRAQ8plex [N-Term]	0.000568978	7.49649e-05	2	2	2	TRINITY_DN19734_c0_g1_i2; TRINITY_DN18994_c0_g1_i1	TRINITY_DN19734_c0_g1_i2 [43-50]; TRINITY_DN18994_c0_g1_i1 [43-50]	0	1825.14	1.079	0.817	0.833	107.3	115.7	87.6	89.3	Shared	High	High	High	High	High	4.798e-05	0.000264	1.8
[K].LTHVYTAILTPDNDLR.[I]	1xiTRAQ8plex [Y5]; 1xiTRAQ8plex [N-Term]	1.17978e-07	7.49649e-05	1	1	3	TRINITY_DN17435_c0_g1_i3	TRINITY_DN17435_c0_g1_i3 [181-196]	0	2450.39	1.127	1.053	1.001	95.7	107.9	100.7	95.7		High	High	High	High	High	4.798e-05	4.601e-08	3.67
[R].LTLADALVYACNQGVEK.[I]	1xCarbamidomethyl [C11]; 2xiTRAQ8plex [Y9; K17]; 1xiTRAQ8plex [N-Term]	0.000152068	7.49649e-05	2	2	1	TRINITY_DN20142_c0_g2_i1; TRINITY_DN20142_c0_g1_i3	TRINITY_DN20142_c0_g2_i1 [423-439]; TRINITY_DN20142_c0_g1_i3 [437-453]	0	2777.56								Shared	High	High	High	High	High	4.798e-05	6.863e-05	1.93
[K].ITLAGHDEYIVR.[G]	1xiTRAQ8plex [Y9]; 1xiTRAQ8plex [N-Term]	1.42797e-09	7.49649e-05	1	1	9	TRINITY_DN16761_c0_g1_i5	TRINITY_DN16761_c0_g1_i5 [72-83]	0	1995.15	1.091	0.939	0.851	103.1	112.4	96.8	87.8		High	High	High	High	High	4.798e-05	5.092e-10	4.26
[K].LTQELATYESK.[L]	2xiTRAQ8plex [Y8; K11]; 1xiTRAQ8plex [N-Term]	0.000245215	7.49649e-05	1	1	1	TRINITY_DN20595_c0_g1_i1	TRINITY_DN20595_c0_g1_i1 [275-285]	0	2195.27	0.777	0.715	0.586	129.9	101	93	76.1		High	High	High	High	High	4.798e-05	0.0001118	1.86
[R].ITQIEDAK.[D]	1xiTRAQ8plex [K8]; 1xiTRAQ8plex [N-Term]	0.000169113	7.49649e-05	1	1	1	TRINITY_DN20455_c0_g1_i3	TRINITY_DN20455_c0_g1_i3 [231-238]	0	1525.9	0.961	0.993	0.794	106.7	102.5	106	84.8		High	High	High	High	High	4.798e-05	7.672e-05	2.74
[R].LTQMATILNLEK.[V]	1xiTRAQ8plex [K12]; 1xiTRAQ8plex [N-Term]	0.000287496	7.49649e-05	1	1	1	TRINITY_DN14652_c0_g1_i1	TRINITY_DN14652_c0_g1_i1 [438-449]	0	1983.18	0.966	1.099	0.754	104.7	101.2	115.1	79		High	High	High	High	High	4.798e-05	0.0001318	2.06
[R].LTQMPTESFEQISQAVTR.[C]	1xOxidation [M4]; 1xiTRAQ8plex [N-Term]	0.000550203	7.49649e-05	1	1	1	TRINITY_DN17658_c0_g1_i2	TRINITY_DN17658_c0_g1_i2 [255-272]	0	2386.22	0.774	0.748	0.773	121.4	94	90.8	93.8		High	High	High	High	High	4.798e-05	0.0002553	2.18
[K].LTSATPSGGK.[H]	1xiTRAQ8plex [K10]; 1xiTRAQ8plex [N-Term]	3.94643e-05	7.49649e-05	1	1	2	TRINITY_DN18758_c0_g3_i1	TRINITY_DN18758_c0_g3_i1 [144-153]	0	1526.9	1.135	1.482	1.17	83.6	94.8	123.8	97.8		High	High	High	High	High	4.798e-05	1.731e-05	2.15
[K].LTSEIGEQVQIVGDDLLVTNPK.[R]	1xiTRAQ8plex [K22]; 1xiTRAQ8plex [N-Term]	4.7174e-13	7.49649e-05	1	1	1	TRINITY_DN17410_c0_g1_i2	TRINITY_DN17410_c0_g1_i2 [315-336]	0	2976.67	1.043	1.144	1.182	91.6	95.5	104.8	108.2		High	High	High	High	High	4.798e-05	1.426e-13	6.96
[K].ITSELVQGIVDAGK.[R]	1xiTRAQ8plex [K14]; 1xiTRAQ8plex [N-Term]	1.09863e-06	7.49649e-05	1	1	2	TRINITY_DN19821_c0_g1_i1	TRINITY_DN19821_c0_g1_i1 [379-392]	0	2038.2	1.065	0.884	0.623	112	119.2	99	69.8		High	High	High	High	High	4.798e-05	4.488e-07	3.73
[K].ITSFLDPDGWK.[T]	1xiTRAQ8plex [K11]; 1xiTRAQ8plex [N-Term]	5.90482e-08	7.49649e-05	1	1	3	TRINITY_DN16417_c0_g1_i4	TRINITY_DN16417_c0_g1_i4 [265-275]	0	1887.05	1.298	1.194	1.64	77.9	101.2	93.1	127.8		High	High	High	High	High	4.798e-05	2.266e-08	4.11
[K].ITSHFESLAEK.[V]	1xiTRAQ8plex [K11]; 1xiTRAQ8plex [N-Term]	2.27327e-05	7.49649e-05	1	1	4	TRINITY_DN21610_c2_g1_i1	TRINITY_DN21610_c2_g1_i1 [28-38]	0	1870.05	0.958	0.932	0.954	104	99.7	97	99.2		High	High	High	High	High	4.798e-05	9.859e-06	3.81
[R].ITSHPLQELQPTK.[T]	1xiTRAQ8plex [K13]; 1xiTRAQ8plex [N-Term]	9.0721e-09	7.49649e-05	1	1	6	TRINITY_DN20978_c0_g1_i4	TRINITY_DN20978_c0_g1_i4 [329-341]	0	2100.23	1.02	1.017	0.834	103.3	105.4	105.1	86.2		High	High	High	High	High	4.798e-05	3.352e-09	4.18
[R].LTSPETMQQMLALQQALQLNR.[L]	1xiTRAQ8plex [N-Term]	6.92385e-12	7.49649e-05	1	1	2	TRINITY_DN18802_c0_g1_i1	TRINITY_DN18802_c0_g1_i1 [446-466]	0	2718.46	1.559	1.57	1.64	69.3	108.1	108.9	113.7		High	High	High	High	High	4.798e-05	2.212e-12	6.53
[R].LTPYGVADFSPAVSPSGVWTAVASSGER.[G]	1xiTRAQ8plex [Y4]; 1xiTRAQ8plex [N-Term]	0.00106796	7.49649e-05	1	1	1	TRINITY_DN19971_c0_g1_i2	TRINITY_DN19971_c0_g1_i2 [204-231]	0	3416.79								No Quan Values	High	High	High	High	High	4.798e-05	0.0005028	1.39
[R].ITSPLLEPSSVEK.[I]	1xiTRAQ8plex [K13]; 1xiTRAQ8plex [N-Term]	1.11609e-05	7.49649e-05	1	1	5	TRINITY_DN15282_c0_g1_i1	TRINITY_DN15282_c0_g1_i1 [58-70]	0	2008.18	1.133	1.21	1.187	88.3	100	106.8	104.8		High	High	High	High	High	4.798e-05	4.767e-06	4
[R].LTSVFGGGAEPPK.[G]	1xiTRAQ8plex [K13]; 1xiTRAQ8plex [N-Term]	5.01554e-07	7.49649e-05	1	1	1	TRINITY_DN18787_c1_g1_i1	TRINITY_DN18787_c1_g1_i1 [84-96]	0	1868.07	0.99	1.043	1.083	97.2	96.2	101.3	105.3		High	High	High	High	High	4.798e-05	2.017e-07	3.65
[R].ITTAATVK.[D]	1xiTRAQ8plex [K8]; 1xiTRAQ8plex [N-Term]	2.40918e-05	7.49649e-05	1	1	2	TRINITY_DN13434_c0_g1_i1	TRINITY_DN13434_c0_g1_i1 [288-295]	0	1412.89	0.696	0.716	0.779	125.4	87.2	89.8	97.6		High	High	High	High	High	4.798e-05	1.046e-05	2.26
[K].LTTGGENNAFPSPSPDGK.[W]	1xiTRAQ8plex [K18]; 1xiTRAQ8plex [N-Term]	1.17144e-05	7.49649e-05	1	1	3	TRINITY_DN19971_c0_g1_i2	TRINITY_DN19971_c0_g1_i2 [497-514]	0	2397.25								No Quan Values	High	High	High	High	High	4.798e-05	5.019e-06	2.31
[K].LTTPSFGDLNHLISATMSGVTCCLR.[F]	2xCarbamidomethyl [C22; C23]; 1xiTRAQ8plex [N-Term]	1.05549e-07	7.49649e-05	4	5	1	TRINITY_DN19606_c0_g1_i1; TRINITY_DN21381_c0_g5_i1; TRINITY_DN21381_c0_g3_i5; TRINITY_DN12531_c0_g1_i1	TRINITY_DN19606_c0_g1_i1 [217-241]; TRINITY_DN21381_c0_g5_i1 [228-252]; TRINITY_DN21381_c0_g3_i5 [217-241]; TRINITY_DN12531_c0_g1_i1 [235-259]	0	3055.53	1.465	0.784	0.867	97.2	142.4	76.2	84.2	Shared	High	High	High	High	High	4.798e-05	4.112e-08	3.6
[R].LTTSAIPSSQSLVSR.[W]	1xiTRAQ8plex [N-Term]	0.000251199	7.49649e-05	1	1	1	TRINITY_DN19683_c0_g3_i1	TRINITY_DN19683_c0_g3_i1 [273-287]	0	1851.05	0.884	0.955	0.896	107.1	94.7	102.3	96		High	High	High	High	High	4.798e-05	0.0001146	2.61
[K].ITTTEEDLIVVLPSGK.[A]	1xiTRAQ8plex [K16]; 1xiTRAQ8plex [N-Term]	3.159e-05	7.49649e-05	1	1	1	TRINITY_DN15950_c0_g1_i4	TRINITY_DN15950_c0_g1_i4 [169-184]	0	2323.36	0.593	0.759	0.473	141.6	84	107.5	67		High	High	High	High	High	4.798e-05	1.383e-05	2.46
[R].ITTVVPGTDESIGK.[L]	1xiTRAQ8plex [K14]; 1xiTRAQ8plex [N-Term]	0.000921747	7.49649e-05	1	1	2	TRINITY_DN15222_c0_g1_i3	TRINITY_DN15222_c0_g1_i3 [353-366]	0	2025.17	0.677	0.731	0.562	134.7	91.1	98.5	75.7		High	High	High	High	High	4.798e-05	0.0004336	3
[R].LTVEDPVTVEYITR.[Y]	1xiTRAQ8plex [Y11]; 1xiTRAQ8plex [N-Term]	2.24051e-05	7.49649e-05	1	1	2	TRINITY_DN18311_c0_g1_i2	TRINITY_DN18311_c0_g1_i2 [97-110]	0	2243.27	0.897	0.897	0.784	111.8	100.3	100.3	87.6		High	High	High	High	High	4.798e-05	9.721e-06	2.5
[K].ITVEQVHGLMSQVIK.[D]	1xiTRAQ8plex [K15]; 1xiTRAQ8plex [N-Term]	5.61345e-06	7.49649e-05	1	1	2	TRINITY_DN15233_c0_g1_i1	TRINITY_DN15233_c0_g1_i1 [321-335]	0	2290.34	0.992	1.031	0.801	104.6	103.8	107.9	83.8		High	High	High	High	High	4.798e-05	2.364e-06	3.19
[K].LTVGPPEDDCDITPVVTESSANFIEGLVTDAK.[Q]	1xCarbamidomethyl [C10]; 1xiTRAQ8plex [K32]; 1xiTRAQ8plex [N-Term]	0.000850084	7.49649e-05	1	1	3	TRINITY_DN18464_c1_g1_i3	TRINITY_DN18464_c1_g1_i3 [324-355]	0	3998.04								No Quan Values	Not Found	High	High	High	High	4.798e-05	0.0003983	1.7
[K].LTVGPPEDNCDITPVVTESSANFIEGLVMDAK.[Q]	1xCarbamidomethyl [C10]; 1xiTRAQ8plex [K32]; 1xiTRAQ8plex [N-Term]	5.67294e-09	7.49649e-05	1	1	4	TRINITY_DN20035_c0_g1_i1	TRINITY_DN20035_c0_g1_i1 [325-356]	0	4027.05	1.077	1.005	1.205	93.3	100.5	93.8	112.5		High	High	High	High	High	4.798e-05	2.078e-09	4.88
[K].LTSSNMAPSALGK.[T]	1xiTRAQ8plex [K13]; 1xiTRAQ8plex [N-Term]	6.81688e-05	7.49649e-05	1	1	1	TRINITY_DN18749_c0_g1_i1	TRINITY_DN18749_c0_g1_i1 [834-846]	0	1885.07	0.935	0.905	0.866	108	100.9	97.7	93.4		High	High	High	High	High	4.798e-05	3.026e-05	2.55
[R].IVMELFADTTPR.[T]	1xOxidation [M3]; 1xiTRAQ8plex [N-Term]	0.000754531	7.49649e-05	1	1	13	TRINITY_DN14021_c0_g1_i2	TRINITY_DN14021_c0_g1_i2 [22-33]	0	1712.92	0.97	0.997	0.862	104.5	101.3	104.1	90.1		High	High	High	High	High	4.798e-05	0.0003526	2.42
[K].ITPVDSQLIPTGQIVPVEGTPYDFLKPR.[A]	2xiTRAQ8plex [Y22; K26]; 1xiTRAQ8plex [N-Term]	5.01554e-07	7.49649e-05	1	1	2	TRINITY_DN14136_c0_g1_i1	TRINITY_DN14136_c0_g1_i1 [217-244]	0	3993.28	1.227	1.065	0.709	100	122.7	106.5	70.9		High	High	High	High	High	4.798e-05	2.012e-07	2.9
[R].ITPSWVAFTDTER.[L]	1xiTRAQ8plex [N-Term]	8.68129e-05	7.49649e-05	1	1	3	TRINITY_DN21303_c0_g1_i1	TRINITY_DN21303_c0_g1_i1 [68-80]	0	1826.96	0.969	1.066	0.936	100.7	97.6	107.3	94.3		High	High	High	High	High	4.798e-05	3.87e-05	3.59
[R].LTIDCNDEGIIFSTAR.[V]	1xCarbamidomethyl [C5]; 1xiTRAQ8plex [N-Term]	8.32632e-08	7.49649e-05	1	1	1	TRINITY_DN19025_c0_g1_i1	TRINITY_DN19025_c0_g1_i1 [71-86]	0	2129.09	0.925	0.862	0.775	112.3	103.8	96.8	87.1		High	High	High	High	High	4.798e-05	3.22e-08	2.93
[K].ITIDPNDPAAVQHYAK.[V]	2xiTRAQ8plex [Y14; K16]; 1xiTRAQ8plex [N-Term]	1.01676e-06	7.49649e-05	1	1	2	TRINITY_DN19953_c0_g2_i3	TRINITY_DN19953_c0_g2_i3 [71-86]	0	2665.51	0.831	0.871	0.755	115.7	96.1	100.8	87.3		High	High	High	High	High	4.798e-05	4.149e-07	2.25
[truncated: 19,105 more rows]

## Sheet: PeptideGroups 2
Annotated Sequence	Modifications	Qvality PEP	Qvality q-value	# Protein Groups	# Proteins	# PSMs	Master Protein Accessions	Positions in Master Proteins	# Missed Cleavages	Theo. MH+ [Da]	Abundance Ratio: (F1, 114) / (F1, 113)	Abundance Ratio: (F1, 115) / (F1, 113)	Abundance Ratio: (F1, 116) / (F1, 113)	Abundances (Grouped): F1, 113	Abundances (Grouped): F1, 114	Abundances (Grouped): F1, 115	Abundances (Grouped): F1, 116	Quan Info	Found in Sample: [S1] F1: 113, Control	Found in Sample: [S2] F1: 114, Sample	Found in Sample: [S3] F1: 115, Sample	Found in Sample: [S4] F1: 116, Sample	Confidence (by Search Engine): Sequest HT	Percolator q-Value (by Search Engine): Sequest HT	Percolator PEP (by Search Engine): Sequest HT	XCorr (by Search Engine): Sequest HT
[truncated: 21,530 more rows]

[truncated: 8 more sheets: PeptideGroups 3, Proteins 1, Proteins 2, Proteins 3, Nr_Annotation,  Species distribution, KOG_Annotation, KOG_classification]
