# Supplementary material for: Integrative iTRAQ-based proteomic and transcriptomic analysis reveals the accumulation patterns of key metabolites associated with oil quality during seed ripening of Camellia oleifera
Source: Hortic Res. 2021 Jul 1;8:157. doi: 10.1038/s41438-021-00591-2 (PMC8245520; doi:10.1038/s41438-021-00591-2)
Supplement: Supplementary file 12 — Table S11 [file 41438_2021_591_MOESM12_ESM.xlsx]

## Sheet: DAPs summary
Accession (S2 vs. S1)		Accession (S3 vs. S1)		Accession (S4 vs. S1)		Accession (S2/S3 vs. S1)		Accession (S2/S4 vs. S1)		Accession (S3/S4 vs. S1)		Accession (S2/S3/S4 vs. S1)
TRINITY_DN20336_c2_g1_i2		TRINITY_DN19429_c0_g1_i6		TRINITY_DN20336_c2_g1_i2		TRINITY_DN20491_c0_g1_i2		TRINITY_DN18350_c0_g1_i1		TRINITY_DN21414_c0_g1_i1		TRINITY_DN20494_c1_g1_i5
TRINITY_DN19429_c0_g1_i6		TRINITY_DN20895_c0_g1_i2		TRINITY_DN19660_c0_g1_i2		TRINITY_DN10639_c0_g1_i1		TRINITY_DN20501_c0_g1_i6		TRINITY_DN13270_c0_g1_i1		TRINITY_DN18784_c2_g2_i1
TRINITY_DN18800_c0_g1_i1		TRINITY_DN21439_c1_g3_i2		TRINITY_DN1272_c0_g1_i1		TRINITY_DN14980_c0_g1_i1		TRINITY_DN20502_c0_g3_i1		TRINITY_DN15549_c0_g1_i4		TRINITY_DN13211_c0_g1_i1
TRINITY_DN20895_c0_g1_i2		TRINITY_DN18750_c0_g1_i4		TRINITY_DN19610_c0_g2_i1		TRINITY_DN15011_c0_g1_i5		TRINITY_DN19238_c0_g3_i4		TRINITY_DN10361_c0_g1_i1		TRINITY_DN21559_c0_g1_i3
TRINITY_DN21439_c1_g3_i2		TRINITY_DN19297_c0_g2_i1		TRINITY_DN21355_c0_g2_i1		TRINITY_DN18729_c0_g1_i4		TRINITY_DN15577_c0_g1_i2		TRINITY_DN19201_c0_g1_i4		TRINITY_DN20356_c0_g1_i2
TRINITY_DN18750_c0_g1_i4		TRINITY_DN12531_c0_g1_i1		TRINITY_DN20493_c0_g1_i1		TRINITY_DN18194_c0_g1_i1		TRINITY_DN21167_c0_g1_i1		TRINITY_DN20190_c0_g1_i1		TRINITY_DN21026_c1_g3_i2
TRINITY_DN21423_c0_g1_i6		TRINITY_DN21420_c0_g1_i5		TRINITY_DN18445_c0_g1_i1		TRINITY_DN19564_c0_g1_i7		TRINITY_DN21489_c0_g2_i1		TRINITY_DN11548_c0_g1_i1		TRINITY_DN18943_c1_g1_i1
TRINITY_DN19297_c0_g2_i1		TRINITY_DN19820_c0_g1_i5		TRINITY_DN21467_c0_g1_i1		TRINITY_DN12120_c0_g1_i1		TRINITY_DN20133_c0_g1_i3		TRINITY_DN20405_c0_g1_i3		TRINITY_DN18293_c0_g1_i1
TRINITY_DN20133_c0_g1_i3		TRINITY_DN21026_c1_g3_i2		TRINITY_DN18800_c0_g1_i1		TRINITY_DN6938_c0_g1_i1		TRINITY_DN21556_c0_g2_i1		TRINITY_DN4557_c0_g1_i1		TRINITY_DN18768_c0_g1_i1
TRINITY_DN12531_c0_g1_i1		TRINITY_DN20093_c0_g2_i1		TRINITY_DN21439_c1_g3_i2		TRINITY_DN18031_c0_g1_i1		TRINITY_DN10594_c0_g1_i3		TRINITY_DN19578_c0_g1_i2		TRINITY_DN18943_c0_g1_i1
TRINITY_DN21420_c0_g1_i5		TRINITY_DN21086_c0_g1_i3		TRINITY_DN21355_c0_g1_i1		TRINITY_DN18685_c0_g1_i1		TRINITY_DN21508_c0_g1_i1		TRINITY_DN15294_c0_g1_i1		TRINITY_DN16257_c0_g2_i1
TRINITY_DN19820_c0_g1_i5		TRINITY_DN19606_c0_g3_i1		TRINITY_DN18750_c0_g1_i4		TRINITY_DN12756_c0_g1_i1		TRINITY_DN20651_c0_g2_i2		TRINITY_DN11832_c0_g1_i1		TRINITY_DN18635_c0_g1_i1
TRINITY_DN21167_c0_g1_i1		TRINITY_DN17462_c0_g1_i1		TRINITY_DN21423_c0_g1_i6		TRINITY_DN16272_c0_g2_i1		TRINITY_DN22781_c0_g1_i1		TRINITY_DN19929_c0_g1_i1		TRINITY_DN11490_c0_g1_i1
TRINITY_DN21026_c1_g3_i2		TRINITY_DN21026_c1_g1_i2		TRINITY_DN16761_c0_g1_i5		TRINITY_DN20797_c0_g2_i4		TRINITY_DN18371_c0_g1_i1		TRINITY_DN17211_c0_g1_i1		TRINITY_DN15707_c0_g1_i1
TRINITY_DN20093_c0_g2_i1		TRINITY_DN20327_c0_g1_i6		TRINITY_DN20133_c0_g1_i3		TRINITY_DN19297_c0_g2_i1		TRINITY_DN20630_c0_g1_i1		TRINITY_DN2425_c0_g1_i1		TRINITY_DN20239_c0_g1_i2
TRINITY_DN21086_c0_g1_i3		TRINITY_DN21414_c0_g1_i1		TRINITY_DN21236_c0_g2_i4		TRINITY_DN17043_c1_g2_i2		TRINITY_DN21422_c0_g1_i1		TRINITY_DN14517_c0_g1_i1		TRINITY_DN16524_c0_g1_i2
TRINITY_DN19606_c0_g3_i1		TRINITY_DN21216_c0_g1_i3		TRINITY_DN20972_c0_g1_i8		TRINITY_DN20895_c0_g1_i2		TRINITY_DN18358_c0_g1_i2		TRINITY_DN19869_c0_g1_i3		TRINITY_DN21018_c2_g1_i3
TRINITY_DN17462_c0_g1_i1		TRINITY_DN20736_c0_g1_i1		TRINITY_DN19202_c0_g2_i1		TRINITY_DN16665_c0_g1_i1		TRINITY_DN15597_c0_g1_i1		TRINITY_DN16870_c0_g4_i1		TRINITY_DN15565_c0_g1_i1
TRINITY_DN21026_c1_g1_i2		TRINITY_DN18630_c0_g1_i1		TRINITY_DN19606_c0_g1_i1		TRINITY_DN19606_c0_g3_i1		TRINITY_DN13889_c0_g1_i2		TRINITY_DN18095_c0_g3_i4;		TRINITY_DN16284_c1_g3_i4
TRINITY_DN20327_c0_g1_i6		TRINITY_DN14673_c0_g1_i1		TRINITY_DN21381_c0_g3_i5		TRINITY_DN18729_c0_g3_i1		TRINITY_DN18800_c0_g1_i1		TRINITY_DN14497_c0_g1_i1		TRINITY_DN18776_c0_g1_i6
TRINITY_DN20085_c0_g1_i2		TRINITY_DN19666_c0_g1_i4		TRINITY_DN19514_c0_g1_i2		TRINITY_DN10071_c0_g1_i1		TRINITY_DN20078_c0_g1_i2		TRINITY_DN17550_c0_g1_i1		TRINITY_DN19133_c0_g1_i2
TRINITY_DN21216_c0_g1_i3		TRINITY_DN21365_c0_g1_i3		TRINITY_DN18751_c0_g1_i1		TRINITY_DN20451_c0_g2_i2		TRINITY_DN10793_c0_g1_i1		TRINITY_DN13605_c0_g1_i1		TRINITY_DN19062_c0_g1_i1
TRINITY_DN20736_c0_g1_i1		TRINITY_DN20308_c0_g1_i1		TRINITY_DN12531_c0_g1_i1		TRINITY_DN9287_c0_g1_i1		TRINITY_DN20038_c1_g2_i1		TRINITY_DN19754_c0_g2_i1		TRINITY_DN12963_c0_g1_i1
TRINITY_DN18630_c0_g1_i1		TRINITY_DN16380_c1_g1_i2		TRINITY_DN16458_c0_g1_i1		TRINITY_DN21101_c0_g2_i3		TRINITY_DN20085_c0_g1_i2		TRINITY_DN17126_c2_g1_i1		TRINITY_DN19424_c0_g1_i2
TRINITY_DN14673_c0_g1_i1		TRINITY_DN17772_c0_g1_i4		TRINITY_DN15262_c0_g1_i2		TRINITY_DN16504_c0_g1_i1		TRINITY_DN10743_c0_g1_i1		TRINITY_DN18980_c1_g1_i1		TRINITY_DN19985_c0_g3_i1
TRINITY_DN19666_c0_g1_i4		TRINITY_DN17047_c0_g2_i1		TRINITY_DN21420_c0_g1_i5		TRINITY_DN19063_c0_g1_i1		TRINITY_DN20207_c1_g1_i5		TRINITY_DN18603_c0_g1_i1		TRINITY_DN18926_c0_g2_i2
TRINITY_DN21365_c0_g1_i3		TRINITY_DN18320_c0_g1_i1		TRINITY_DN20280_c0_g1_i6		TRINITY_DN21356_c0_g1_i6		TRINITY_DN18637_c0_g3_i2		TRINITY_DN20407_c0_g1_i6		TRINITY_DN20736_c0_g1_i1
TRINITY_DN20308_c0_g1_i1		TRINITY_DN21165_c0_g1_i1		TRINITY_DN21167_c0_g1_i1		TRINITY_DN20093_c0_g2_i1		TRINITY_DN20530_c1_g1_i3		TRINITY_DN19077_c0_g1_i3		TRINITY_DN17200_c0_g1_i1
TRINITY_DN16380_c1_g1_i2		TRINITY_DN20093_c0_g1_i1		TRINITY_DN21410_c0_g1_i4		TRINITY_DN13408_c0_g1_i1		TRINITY_DN13914_c0_g1_i1		TRINITY_DN21079_c0_g1_i2		TRINITY_DN15305_c0_g1_i2
TRINITY_DN19238_c0_g2_i12		TRINITY_DN11460_c0_g1_i1		TRINITY_DN21026_c1_g3_i2		TRINITY_DN21102_c0_g2_i2		TRINITY_DN13688_c0_g1_i1		TRINITY_DN17811_c0_g1_i1		TRINITY_DN12531_c0_g1_i1
TRINITY_DN17772_c0_g1_i4		TRINITY_DN19695_c1_g1_i1		TRINITY_DN17462_c0_g1_i1		TRINITY_DN20308_c0_g1_i1		TRINITY_DN21588_c0_g2_i3		TRINITY_DN16356_c0_g1_i1		TRINITY_DN20372_c0_g1_i4
TRINITY_DN18320_c0_g1_i1		TRINITY_DN19201_c0_g1_i4		TRINITY_DN17814_c0_g1_i1		TRINITY_DN20936_c0_g4_i2		TRINITY_DN17299_c0_g1_i1		TRINITY_DN18858_c0_g1_i1		TRINITY_DN17073_c0_g1_i4
TRINITY_DN21165_c0_g1_i1		TRINITY_DN19063_c0_g1_i1		TRINITY_DN21308_c0_g3_i2		TRINITY_DN21166_c0_g1_i7		TRINITY_DN21423_c0_g2_i2		TRINITY_DN15961_c1_g1_i1		TRINITY_DN20353_c1_g2_i1
TRINITY_DN20551_c0_g1_i2		TRINITY_DN17680_c0_g2_i3		TRINITY_DN880_c0_g1_i1		TRINITY_DN11148_c0_g1_i1		TRINITY_DN12230_c0_g1_i2		TRINITY_DN17047_c0_g2_i1		TRINITY_DN19915_c0_g1_i1
TRINITY_DN11460_c0_g1_i1		TRINITY_DN21216_c0_g2_i1		TRINITY_DN20790_c0_g1_i2		TRINITY_DN10511_c0_g1_i2		TRINITY_DN14124_c0_g1_i1		TRINITY_DN18368_c0_g1_i1		TRINITY_DN18263_c0_g1_i1
TRINITY_DN19695_c1_g1_i1		TRINITY_DN21584_c0_g1_i7		TRINITY_DN18952_c0_g1_i1		TRINITY_DN12746_c0_g1_i1		TRINITY_DN20167_c1_g1_i1		TRINITY_DN10643_c0_g1_i1		TRINITY_DN991_c0_g2_i1
TRINITY_DN19063_c0_g1_i1		TRINITY_DN21312_c0_g1_i2		TRINITY_DN20289_c0_g3_i1		TRINITY_DN15341_c0_g1_i3		TRINITY_DN16612_c0_g1_i2		TRINITY_DN13398_c0_g1_i1		TRINITY_DN16817_c0_g3_i1
TRINITY_DN20530_c1_g1_i3		TRINITY_DN20517_c0_g1_i2		TRINITY_DN19903_c1_g1_i2		TRINITY_DN21026_c1_g1_i2		TRINITY_DN14674_c0_g1_i1		TRINITY_DN18095_c0_g2_i4;		TRINITY_DN21439_c1_g3_i2
TRINITY_DN17680_c0_g2_i3		TRINITY_DN20190_c0_g1_i1		TRINITY_DN20085_c0_g1_i2		TRINITY_DN19146_c0_g4_i1		TRINITY_DN11539_c0_g1_i1		TRINITY_DN20348_c2_g1_i2		TRINITY_DN19735_c0_g2_i1
TRINITY_DN21216_c0_g2_i1		TRINITY_DN13434_c0_g1_i1		TRINITY_DN21414_c0_g1_i1		TRINITY_DN19091_c0_g2_i1		TRINITY_DN18312_c0_g1_i1		TRINITY_DN21610_c2_g1_i1		TRINITY_DN16720_c0_g1_i1
TRINITY_DN21584_c0_g1_i7		TRINITY_DN20611_c1_g1_i2		TRINITY_DN20142_c0_g1_i3		TRINITY_DN19798_c0_g1_i2		TRINITY_DN21508_c0_g2_i1		TRINITY_DN13018_c0_g1_i1		TRINITY_DN9728_c0_g1_i1
TRINITY_DN21312_c0_g1_i2		TRINITY_DN19881_c0_g1_i3		TRINITY_DN18464_c1_g1_i3		TRINITY_DN21513_c0_g1_i1		TRINITY_DN20225_c0_g3_i3		TRINITY_DN17295_c0_g1_i4		TRINITY_DN18422_c0_g2_i4
TRINITY_DN20517_c0_g1_i2		TRINITY_DN19447_c0_g2_i1		TRINITY_DN19050_c0_g2_i3		TRINITY_DN15830_c0_g1_i1		TRINITY_DN15391_c0_g1_i1		TRINITY_DN20093_c0_g1_i1		TRINITY_DN14367_c0_g1_i2
TRINITY_DN15543_c0_g1_i1		TRINITY_DN19455_c1_g2_i4		TRINITY_DN18796_c3_g2_i1		TRINITY_DN11806_c0_g1_i1		TRINITY_DN14194_c0_g1_i2		TRINITY_DN13877_c0_g1_i2		TRINITY_DN17211_c0_g2_i1
TRINITY_DN13434_c0_g1_i1		TRINITY_DN19337_c0_g1_i1		TRINITY_DN21216_c0_g1_i3		TRINITY_DN15779_c0_g1_i1		TRINITY_DN21364_c0_g1_i7		TRINITY_DN12477_c0_g1_i1		TRINITY_DN18060_c0_g1_i2
TRINITY_DN20611_c1_g1_i2		TRINITY_DN19915_c0_g1_i1		TRINITY_DN20399_c0_g1_i4		TRINITY_DN20913_c0_g1_i1		TRINITY_DN19539_c1_g1_i10		TRINITY_DN20769_c2_g4_i1		TRINITY_DN21390_c0_g1_i3
TRINITY_DN19881_c0_g1_i3		TRINITY_DN15138_c0_g1_i1		TRINITY_DN20957_c1_g3_i1		TRINITY_DN20355_c0_g1_i5		TRINITY_DN15687_c0_g1_i1		TRINITY_DN18979_c0_g3_i2		TRINITY_DN20453_c0_g2_i1
TRINITY_DN19447_c0_g2_i1		TRINITY_DN18983_c0_g1_i2		TRINITY_DN20645_c0_g1_i1		TRINITY_DN21526_c1_g1_i2		TRINITY_DN13653_c0_g1_i1		TRINITY_DN16468_c1_g1_i2		TRINITY_DN19061_c0_g1_i1
TRINITY_DN19455_c1_g2_i4		TRINITY_DN17493_c0_g1_i1		TRINITY_DN20736_c0_g1_i1		TRINITY_DN18715_c1_g2_i2		TRINITY_DN16079_c0_g1_i1		TRINITY_DN11337_c0_g2_i1		TRINITY_DN14089_c0_g1_i3
TRINITY_DN13664_c0_g1_i7		TRINITY_DN18060_c0_g1_i2		TRINITY_DN18630_c0_g1_i1		TRINITY_DN19429_c0_g1_i6		TRINITY_DN17199_c0_g1_i1		TRINITY_DN19734_c0_g1_i2		TRINITY_DN11460_c0_g1_i1
TRINITY_DN19337_c0_g1_i1		TRINITY_DN16817_c0_g3_i1		TRINITY_DN20988_c1_g1_i8		TRINITY_DN21279_c0_g1_i5		TRINITY_DN18898_c0_g1_i2		TRINITY_DN15796_c1_g2_i2		TRINITY_DN8566_c0_g1_i1
TRINITY_DN19915_c0_g1_i1		TRINITY_DN18715_c1_g2_i2		TRINITY_DN17731_c0_g2_i1		TRINITY_DN14681_c0_g1_i1;		TRINITY_DN18802_c0_g1_i1		TRINITY_DN12415_c0_g1_i1		TRINITY_DN17797_c0_g2_i2
TRINITY_DN18747_c0_g1_i1		TRINITY_DN20765_c1_g1_i5		TRINITY_DN18060_c0_g2_i4		TRINITY_DN20015_c0_g3_i1		TRINITY_DN16670_c0_g2_i1		TRINITY_DN18983_c0_g1_i2		TRINITY_DN12410_c0_g1_i1
TRINITY_DN15138_c0_g1_i1		TRINITY_DN15565_c0_g1_i1		TRINITY_DN21196_c0_g1_i3		TRINITY_DN19455_c1_g2_i4		TRINITY_DN12644_c0_g1_i1				TRINITY_DN18750_c0_g1_i4
TRINITY_DN17493_c0_g1_i1		TRINITY_DN18805_c0_g1_i4		TRINITY_DN21505_c1_g1_i1		TRINITY_DN3577_c0_g1_i1		TRINITY_DN15858_c0_g3_i1				TRINITY_DN18109_c0_g2_i1
TRINITY_DN18060_c0_g1_i2		TRINITY_DN19734_c0_g1_i2		TRINITY_DN21025_c1_g1_i1		TRINITY_DN17772_c0_g1_i4		TRINITY_DN15585_c0_g1_i1				TRINITY_DN17647_c0_g1_i1
TRINITY_DN16817_c0_g3_i1		TRINITY_DN19735_c0_g2_i1		TRINITY_DN14673_c0_g1_i1		TRINITY_DN16758_c0_g2_i1		TRINITY_DN18351_c0_g1_i1				TRINITY_DN16656_c0_g1_i3
TRINITY_DN18715_c1_g2_i2		TRINITY_DN20355_c0_g1_i5		TRINITY_DN19751_c0_g1_i3		TRINITY_DN21472_c0_g1_i3		TRINITY_DN13598_c0_g1_i1				TRINITY_DN14171_c0_g1_i1
TRINITY_DN13280_c0_g2_i2		TRINITY_DN18926_c0_g2_i2		TRINITY_DN19472_c0_g1_i2		TRINITY_DN21086_c0_g1_i3		TRINITY_DN12731_c0_g1_i1				TRINITY_DN12437_c0_g1_i1
TRINITY_DN18351_c0_g1_i1		TRINITY_DN21522_c0_g1_i3		TRINITY_DN19666_c0_g1_i4		TRINITY_DN20958_c0_g2_i3		TRINITY_DN20864_c0_g2_i1				TRINITY_DN19336_c0_g2_i2
TRINITY_DN20501_c0_g1_i6		TRINITY_DN13290_c0_g2_i1		TRINITY_DN18855_c2_g2_i2		TRINITY_DN12720_c0_g1_i1		TRINITY_DN18876_c0_g1_i2				TRINITY_DN16360_c0_g1_i1
TRINITY_DN15565_c0_g1_i1		TRINITY_DN20988_c1_g2_i3		TRINITY_DN21365_c0_g1_i3		TRINITY_DN20860_c0_g3_i2		TRINITY_DN20605_c0_g1_i2				TRINITY_DN17916_c0_g1_i1
TRINITY_DN21308_c0_g2_i1		TRINITY_DN20019_c0_g1_i4		TRINITY_DN20781_c0_g2_i1		TRINITY_DN21216_c0_g2_i1		TRINITY_DN21460_c0_g1_i2				TRINITY_DN16348_c0_g1_i1
TRINITY_DN18805_c0_g1_i4		TRINITY_DN19332_c0_g1_i1		TRINITY_DN19238_c0_g2_i12		TRINITY_DN17419_c0_g1_i1		TRINITY_DN17137_c0_g1_i1				TRINITY_DN17621_c0_g1_i1
TRINITY_DN18802_c0_g1_i1		TRINITY_DN16619_c0_g1_i1		TRINITY_DN20004_c1_g3_i5		TRINITY_DN11429_c0_g1_i1		TRINITY_DN21265_c0_g1_i2				TRINITY_DN16430_c0_g1_i1
TRINITY_DN19735_c0_g2_i1		TRINITY_DN19077_c0_g1_i3		TRINITY_DN6854_c0_g1_i1		TRINITY_DN18664_c0_g1_i1		TRINITY_DN16004_c0_g2_i1				TRINITY_DN17680_c0_g2_i3
TRINITY_DN20038_c1_g2_i1		TRINITY_DN21230_c0_g2_i3		TRINITY_DN17047_c0_g2_i1		TRINITY_DN21403_c0_g1_i1		TRINITY_DN14934_c0_g1_i1				TRINITY_DN20666_c0_g2_i7
TRINITY_DN17623_c0_g1_i1		TRINITY_DN18623_c0_g1_i1		TRINITY_DN19844_c0_g1_i2		TRINITY_DN18320_c0_g1_i1		TRINITY_DN18820_c0_g1_i1				TRINITY_DN13211_c0_g2_i1
TRINITY_DN17262_c0_g2_i2		TRINITY_DN17439_c2_g1_i1		TRINITY_DN21499_c1_g1_i10		TRINITY_DN16565_c0_g1_i2		TRINITY_DN19350_c0_g4_i1				TRINITY_DN18584_c0_g1_i1
TRINITY_DN20355_c0_g1_i5		TRINITY_DN14367_c0_g1_i2		TRINITY_DN19415_c0_g1_i2		TRINITY_DN17780_c0_g2_i1		TRINITY_DN15671_c0_g1_i1				TRINITY_DN297_c0_g1_i1
TRINITY_DN17252_c0_g1_i1		TRINITY_DN10775_c0_g1_i2		TRINITY_DN18803_c0_g1_i1		TRINITY_DN18581_c1_g1_i7		TRINITY_DN21475_c0_g1_i11				TRINITY_DN18630_c0_g1_i1
TRINITY_DN15577_c0_g1_i2		TRINITY_DN16272_c0_g2_i1		TRINITY_DN21165_c0_g1_i1		TRINITY_DN21186_c0_g1_i1		TRINITY_DN21641_c2_g3_i1				TRINITY_DN15164_c0_g1_i2
TRINITY_DN18926_c0_g2_i2		TRINITY_DN11806_c0_g1_i1		TRINITY_DN15521_c0_g1_i1		TRINITY_DN14960_c0_g2_i1		TRINITY_DN16088_c0_g1_i1				TRINITY_DN12235_c0_g1_i1
TRINITY_DN20767_c0_g1_i1		TRINITY_DN16390_c0_g1_i3		TRINITY_DN15696_c0_g1_i1		TRINITY_DN17764_c0_g2_i2		TRINITY_DN18271_c0_g1_i1				TRINITY_DN19332_c0_g1_i1
TRINITY_DN21522_c0_g1_i3		TRINITY_DN18095_c0_g2_i4;		TRINITY_DN20551_c0_g1_i2		TRINITY_DN20769_c2_g3_i1		TRINITY_DN20551_c0_g1_i2				TRINITY_DN20547_c0_g1_i1
TRINITY_DN20988_c1_g2_i3		TRINITY_DN21026_c1_g2_i1		TRINITY_DN16208_c0_g1_i2		TRINITY_DN20243_c0_g1_i7		TRINITY_DN10274_c0_g1_i1				TRINITY_DN17862_c0_g1_i1;
TRINITY_DN20019_c0_g1_i4		TRINITY_DN13463_c0_g1_i1		TRINITY_DN20716_c0_g1_i2		TRINITY_DN20327_c0_g1_i6		TRINITY_DN16327_c1_g4_i1				TRINITY_DN3998_c0_g1_i1
TRINITY_DN19332_c0_g1_i1		TRINITY_DN12530_c0_g1_i1		TRINITY_DN20434_c0_g1_i2		TRINITY_DN20023_c0_g1_i11		TRINITY_DN11193_c0_g1_i1				TRINITY_DN3689_c0_g1_i1
TRINITY_DN16619_c0_g1_i1		TRINITY_DN19281_c0_g1_i1		TRINITY_DN20093_c0_g1_i1		TRINITY_DN21323_c0_g5_i1		TRINITY_DN20636_c0_g2_i1				TRINITY_DN16685_c0_g2_i1
TRINITY_DN21230_c0_g2_i3		TRINITY_DN12437_c0_g1_i1		TRINITY_DN19440_c0_g2_i1		TRINITY_DN12949_c0_g1_i1		TRINITY_DN20421_c0_g1_i3				TRINITY_DN13434_c0_g1_i1
TRINITY_DN21489_c0_g2_i1		TRINITY_DN19406_c0_g2_i1		TRINITY_DN11460_c0_g1_i1		TRINITY_DN16380_c1_g1_i2		TRINITY_DN14977_c0_g1_i3				TRINITY_DN20385_c1_g1_i1
TRINITY_DN20502_c0_g3_i1		TRINITY_DN19699_c0_g1_i4		TRINITY_DN19695_c1_g1_i1		TRINITY_DN18016_c0_g1_i5		TRINITY_DN17252_c0_g1_i1				TRINITY_DN17751_c0_g1_i2
TRINITY_DN18623_c0_g1_i1		TRINITY_DN18031_c0_g1_i1		TRINITY_DN18342_c0_g1_i2		TRINITY_DN21026_c1_g2_i1		TRINITY_DN18650_c0_g2_i4				TRINITY_DN17005_c0_g1_i3
TRINITY_DN14367_c0_g1_i2		TRINITY_DN15549_c0_g1_i4		TRINITY_DN17439_c2_g3_i2		TRINITY_DN19820_c0_g1_i5		TRINITY_DN16854_c1_g1_i1				TRINITY_DN19573_c0_g1_i1
TRINITY_DN16004_c0_g2_i1		TRINITY_DN15961_c1_g1_i1		TRINITY_DN16659_c0_g1_i1		TRINITY_DN20769_c1_g1_i1		TRINITY_DN21308_c0_g2_i1				TRINITY_DN16686_c0_g1_i1
TRINITY_DN10775_c0_g1_i2		TRINITY_DN17515_c0_g3_i3		TRINITY_DN14988_c0_g1_i1		TRINITY_DN12694_c0_g1_i1		TRINITY_DN21161_c0_g1_i4				TRINITY_DN19735_c0_g1_i3
TRINITY_DN20605_c0_g1_i2		TRINITY_DN19052_c0_g2_i1		TRINITY_DN13712_c1_g2_i1				TRINITY_DN15917_c0_g1_i1				TRINITY_DN17030_c0_g1_i6
TRINITY_DN16272_c0_g2_i1		TRINITY_DN10361_c0_g1_i1		TRINITY_DN20425_c0_g1_i1				TRINITY_DN2567_c0_g1_i1				TRINITY_DN15949_c1_g2_i2
TRINITY_DN11806_c0_g1_i1		TRINITY_DN21577_c1_g1_i4		TRINITY_DN21432_c0_g1_i7				TRINITY_DN16672_c0_g1_i1				TRINITY_DN20980_c0_g1_i3
TRINITY_DN21130_c0_g1_i1		TRINITY_DN21019_c0_g3_i3		TRINITY_DN13669_c0_g1_i2				TRINITY_DN14205_c0_g1_i2				TRINITY_DN20019_c0_g1_i4
TRINITY_DN16390_c0_g1_i3		TRINITY_DN19869_c0_g1_i3		TRINITY_DN19201_c0_g1_i4				TRINITY_DN14633_c0_g1_i1				TRINITY_DN17061_c0_g2_i3
TRINITY_DN21026_c1_g2_i1		TRINITY_DN17664_c0_g1_i1		TRINITY_DN16804_c0_g1_i4				TRINITY_DN12180_c0_g1_i1				TRINITY_DN15943_c0_g1_i1
TRINITY_DN19221_c0_g1_i2		TRINITY_DN17491_c0_g1_i2		TRINITY_DN19199_c0_g2_i3				TRINITY_DN19907_c0_g1_i2				TRINITY_DN7104_c0_g1_i1
TRINITY_DN13463_c0_g1_i1		TRINITY_DN18592_c0_g6_i1		TRINITY_DN16817_c0_g2_i1				TRINITY_DN13500_c0_g3_i1				TRINITY_DN19025_c0_g2_i1
TRINITY_DN12530_c0_g1_i1		TRINITY_DN19061_c0_g1_i1		TRINITY_DN20847_c0_g4_i2				TRINITY_DN15248_c0_g1_i1				TRINITY_DN17515_c0_g3_i3
TRINITY_DN19281_c0_g1_i1		TRINITY_DN14818_c0_g1_i1		TRINITY_DN20530_c1_g1_i3				TRINITY_DN16851_c0_g1_i1				TRINITY_DN711_c0_g1_i1
TRINITY_DN12437_c0_g1_i1		TRINITY_DN14871_c0_g1_i2		TRINITY_DN17680_c0_g2_i3				TRINITY_DN15950_c0_g1_i4				TRINITY_DN12960_c0_g1_i1
TRINITY_DN12779_c0_g1_i1		TRINITY_DN17200_c0_g1_i1		TRINITY_DN18916_c0_g1_i2;				TRINITY_DN17927_c0_g1_i1				TRINITY_DN22051_c0_g1_i1
TRINITY_DN19406_c0_g2_i1		TRINITY_DN18738_c0_g2_i1		TRINITY_DN21584_c0_g1_i7				TRINITY_DN12281_c0_g1_i1				TRINITY_DN10651_c0_g1_i1
TRINITY_DN19699_c0_g1_i4		TRINITY_DN13408_c0_g1_i1		TRINITY_DN17268_c0_g1_i1				TRINITY_DN14878_c0_g1_i1				TRINITY_DN21403_c0_g2_i1
TRINITY_DN18031_c0_g1_i1		TRINITY_DN15417_c0_g1_i1		TRINITY_DN21312_c0_g1_i2				TRINITY_DN19537_c1_g1_i3				TRINITY_DN12814_c0_g1_i1
TRINITY_DN16672_c0_g1_i1		TRINITY_DN21390_c0_g1_i3		TRINITY_DN20517_c0_g1_i2				TRINITY_DN20327_c0_g2_i1				TRINITY_DN6322_c0_g1_i1
TRINITY_DN17515_c0_g3_i3		TRINITY_DN16284_c1_g3_i4		TRINITY_DN18855_c2_g1_i1				TRINITY_DN18851_c0_g1_i3				TRINITY_DN19001_c0_g1_i2
TRINITY_DN19052_c0_g2_i1		TRINITY_DN15341_c0_g1_i3		TRINITY_DN19932_c1_g1_i4				TRINITY_DN17623_c0_g1_i1				TRINITY_DN21420_c0_g1_i5
TRINITY_DN21577_c1_g1_i4		TRINITY_DN19564_c0_g1_i7		TRINITY_DN15677_c0_g2_i1				TRINITY_DN19957_c1_g1_i1				TRINITY_DN19386_c0_g1_i8
TRINITY_DN21019_c0_g3_i3		TRINITY_DN15222_c0_g1_i3		TRINITY_DN16817_c0_g1_i1				TRINITY_DN16209_c0_g1_i1				TRINITY_DN20597_c0_g1_i2
TRINITY_DN21460_c0_g1_i2		TRINITY_DN12756_c0_g1_i1		TRINITY_DN20190_c0_g1_i1				TRINITY_DN21153_c1_g1_i2				TRINITY_DN16327_c1_g5_i1
TRINITY_DN17664_c0_g1_i1		TRINITY_DN17797_c0_g2_i2		TRINITY_DN13434_c0_g1_i1				TRINITY_DN18559_c0_g1_i1				TRINITY_DN20266_c0_g1_i4
TRINITY_DN17491_c0_g1_i2		TRINITY_DN8091_c0_g1_i1		TRINITY_DN21574_c0_g1_i12				TRINITY_DN14802_c0_g1_i1				TRINITY_DN15527_c0_g1_i1
TRINITY_DN18592_c0_g6_i1		TRINITY_DN16423_c0_g1_i1		TRINITY_DN15444_c0_g1_i1				TRINITY_DN12380_c0_g1_i1				TRINITY_DN9955_c0_g1_i1
TRINITY_DN19061_c0_g1_i1		TRINITY_DN15967_c0_g1_i1		TRINITY_DN17565_c0_g2_i1				TRINITY_DN14260_c0_g1_i1				TRINITY_DN18219_c0_g1_i2
TRINITY_DN14871_c0_g1_i2		TRINITY_DN18219_c0_g1_i2		TRINITY_DN20611_c1_g1_i2				TRINITY_DN20194_c0_g1_i1				TRINITY_DN15225_c0_g1_i1
TRINITY_DN17200_c0_g1_i1		TRINITY_DN15973_c0_g1_i2		TRINITY_DN20769_c2_g2_i1				TRINITY_DN19238_c0_g2_i12				TRINITY_DN13581_c0_g1_i1
TRINITY_DN18738_c0_g2_i1		TRINITY_DN21472_c0_g1_i3		TRINITY_DN19881_c0_g1_i3				TRINITY_DN21423_c0_g1_i6				TRINITY_DN21522_c0_g1_i3
TRINITY_DN18898_c0_g1_i2		TRINITY_DN19735_c0_g1_i3		TRINITY_DN21489_c0_g1_i11				TRINITY_DN15582_c0_g1_i1				TRINITY_DN23094_c0_g1_i1
TRINITY_DN13408_c0_g1_i1		TRINITY_DN18263_c0_g1_i1		TRINITY_DN19447_c0_g2_i1				TRINITY_DN20336_c2_g1_i2				TRINITY_DN19159_c0_g1_i1
TRINITY_DN15417_c0_g1_i1		TRINITY_DN18368_c0_g1_i1		TRINITY_DN15793_c0_g2_i1				TRINITY_DN11938_c0_g1_i1				TRINITY_DN18257_c0_g2_i3
TRINITY_DN21390_c0_g1_i3		TRINITY_DN15412_c0_g1_i3		TRINITY_DN21287_c0_g4_i1				TRINITY_DN11404_c0_g1_i1				TRINITY_DN18689_c0_g1_i1
TRINITY_DN16284_c1_g3_i4		TRINITY_DN18784_c4_g1_i5		TRINITY_DN19654_c1_g2_i2				TRINITY_DN21428_c0_g1_i1				TRINITY_DN20462_c0_g5_i1
TRINITY_DN15341_c0_g1_i3		TRINITY_DN13575_c0_g1_i1		TRINITY_DN14357_c0_g1_i1				TRINITY_DN17679_c0_g6_i1				TRINITY_DN19261_c1_g2_i3
TRINITY_DN19564_c0_g1_i7		TRINITY_DN20687_c0_g1_i3		TRINITY_DN16633_c0_g1_i3				TRINITY_DN21207_c0_g1_i1				TRINITY_DN16601_c0_g1_i2
TRINITY_DN15222_c0_g1_i3		TRINITY_DN21133_c0_g1_i1		TRINITY_DN20695_c0_g2_i1				TRINITY_DN9276_c0_g1_i2				TRINITY_DN15761_c0_g1_i1
TRINITY_DN12756_c0_g1_i1		TRINITY_DN20797_c0_g2_i4		TRINITY_DN15001_c0_g1_i1								TRINITY_DN13463_c0_g1_i1
TRINITY_DN15248_c0_g1_i1		TRINITY_DN19918_c0_g2_i1		TRINITY_DN19337_c0_g1_i1								TRINITY_DN19332_c0_g3_i1
TRINITY_DN17797_c0_g2_i2		TRINITY_DN14682_c0_g1_i2		TRINITY_DN16365_c0_g1_i2								TRINITY_DN14871_c0_g1_i2
TRINITY_DN8091_c0_g1_i1		TRINITY_DN21329_c0_g1_i5		TRINITY_DN19915_c0_g1_i1								TRINITY_DN15830_c0_g2_i1
TRINITY_DN12180_c0_g1_i1		TRINITY_DN20243_c0_g1_i7		TRINITY_DN15837_c0_g1_i2								TRINITY_DN20211_c0_g1_i2
TRINITY_DN21508_c0_g1_i1		TRINITY_DN20597_c0_g1_i2		TRINITY_DN18026_c2_g1_i1								TRINITY_DN15417_c0_g1_i1
TRINITY_DN16423_c0_g1_i1		TRINITY_DN20491_c0_g1_i2		TRINITY_DN15138_c0_g1_i1								TRINITY_DN12530_c0_g1_i1
TRINITY_DN15967_c0_g1_i1		TRINITY_DN16193_c1_g1_i1		TRINITY_DN18327_c0_g2_i1								TRINITY_DN17442_c0_g1_i1
TRINITY_DN18219_c0_g1_i2		TRINITY_DN18095_c0_g3_i4;		TRINITY_DN19899_c0_g1_i1								TRINITY_DN20533_c0_g5_i1
TRINITY_DN21508_c0_g2_i1		TRINITY_DN17621_c0_g1_i1		TRINITY_DN20419_c0_g4_i2								TRINITY_DN16704_c0_g1_i1
TRINITY_DN18637_c0_g3_i2		TRINITY_DN12515_c0_g1_i1		TRINITY_DN21217_c0_g3_i1								TRINITY_DN16423_c0_g1_i1
TRINITY_DN15973_c0_g1_i2		TRINITY_DN18397_c0_g1_i2		TRINITY_DN18983_c0_g1_i2								TRINITY_DN17251_c0_g2_i1
TRINITY_DN21472_c0_g1_i3		TRINITY_DN18205_c2_g1_i2		TRINITY_DN18768_c1_g1_i2								TRINITY_DN11229_c0_g1_i1
TRINITY_DN12860_c0_g1_i1		TRINITY_DN18729_c0_g1_i4		TRINITY_DN14843_c0_g1_i1								TRINITY_DN9121_c0_g1_i1
TRINITY_DN19735_c0_g1_i3		TRINITY_DN20885_c0_g1_i1		TRINITY_DN21026_c1_g5_i2								TRINITY_DN21375_c0_g1_i1
TRINITY_DN18263_c0_g1_i1		TRINITY_DN15281_c0_g1_i2		TRINITY_DN19149_c1_g1_i3								TRINITY_DN20988_c1_g2_i3
TRINITY_DN15412_c0_g1_i3		TRINITY_DN21403_c0_g2_i1		TRINITY_DN17493_c0_g1_i1								TRINITY_DN12245_c0_g1_i1
TRINITY_DN18784_c4_g1_i5		TRINITY_DN20453_c0_g2_i1		TRINITY_DN21199_c0_g1_i6								TRINITY_DN12155_c0_g1_i1
TRINITY_DN13575_c0_g1_i1		TRINITY_DN20769_c1_g1_i1		TRINITY_DN16807_c0_g1_i1								TRINITY_DN19151_c3_g1_i6
TRINITY_DN19537_c1_g1_i3		TRINITY_DN20239_c0_g1_i2		TRINITY_DN18060_c0_g1_i2								TRINITY_DN17950_c0_g1_i1
TRINITY_DN21133_c0_g1_i1		TRINITY_DN17043_c1_g2_i2		TRINITY_DN16817_c0_g5_i1								TRINITY_DN21625_c1_g2_i1
TRINITY_DN20797_c0_g2_i4		TRINITY_DN19890_c0_g2_i1		TRINITY_DN14331_c0_g1_i1								TRINITY_DN20543_c0_g1_i9
TRINITY_DN17798_c0_g2_i1		TRINITY_DN20936_c0_g4_i2		TRINITY_DN19992_c0_g1_i2								TRINITY_DN15412_c0_g1_i3
TRINITY_DN15585_c0_g1_i1		TRINITY_DN9514_c0_g1_i1		TRINITY_DN21626_c0_g2_i2								TRINITY_DN21078_c0_g1_i3
TRINITY_DN19918_c0_g2_i1		TRINITY_DN20266_c0_g1_i4		TRINITY_DN16074_c0_g1_i1								TRINITY_DN21216_c0_g1_i3
TRINITY_DN19616_c0_g1_i2		TRINITY_DN15225_c0_g1_i1		TRINITY_DN19363_c0_g2_i1								TRINITY_DN19828_c0_g1_i1
TRINITY_DN16327_c1_g4_i1		TRINITY_DN19336_c0_g2_i2		TRINITY_DN12952_c0_g1_i1								TRINITY_DN7281_c0_g1_i1
TRINITY_DN14682_c0_g1_i2		TRINITY_DN15761_c0_g1_i1		TRINITY_DN19149_c2_g1_i1								TRINITY_DN19526_c0_g1_i1
TRINITY_DN21329_c0_g1_i5		TRINITY_DN16430_c0_g1_i1		TRINITY_DN21264_c0_g3_i1								TRINITY_DN13668_c0_g1_i2
TRINITY_DN20243_c0_g1_i7		TRINITY_DN20284_c1_g1_i1		TRINITY_DN21483_c1_g1_i7								TRINITY_DN13238_c0_g1_i2
TRINITY_DN14674_c0_g1_i1		TRINITY_DN14517_c0_g1_i1		TRINITY_DN19050_c0_g3_i1								TRINITY_DN18991_c3_g1_i1
TRINITY_DN20597_c0_g1_i2		TRINITY_DN18943_c0_g1_i1		TRINITY_DN18443_c0_g1_i1								TRINITY_DN17154_c0_g1_i1
TRINITY_DN20491_c0_g1_i2		TRINITY_DN17764_c0_g2_i2		TRINITY_DN16539_c0_g1_i2								TRINITY_DN13807_c0_g1_i1
TRINITY_DN16193_c1_g1_i1		TRINITY_DN20791_c0_g1_i3		TRINITY_DN18714_c0_g2_i2								TRINITY_DN17999_c0_g1_i1
TRINITY_DN17621_c0_g1_i1		TRINITY_DN19929_c0_g1_i1		TRINITY_DN21324_c1_g2_i1								TRINITY_DN15643_c0_g1_i4
TRINITY_DN12515_c0_g1_i1		TRINITY_DN20724_c0_g1_i1		TRINITY_DN14365_c0_g1_i1								TRINITY_DN16193_c1_g1_i1
TRINITY_DN18397_c0_g1_i2		TRINITY_DN16348_c0_g1_i1		TRINITY_DN19047_c0_g1_i1								TRINITY_DN10775_c0_g1_i2
TRINITY_DN21265_c0_g1_i2		TRINITY_DN18822_c0_g1_i2		TRINITY_DN19056_c0_g1_i1								TRINITY_DN16390_c0_g1_i3
TRINITY_DN13969_c0_g1_i1		TRINITY_DN20353_c1_g2_i1		TRINITY_DN20289_c0_g1_i1								TRINITY_DN17656_c0_g1_i3
TRINITY_DN18205_c2_g1_i2		TRINITY_DN18689_c0_g1_i1		TRINITY_DN20340_c0_g1_i1								TRINITY_DN21577_c1_g1_i4
TRINITY_DN21422_c0_g1_i1		TRINITY_DN11337_c0_g2_i1		TRINITY_DN20983_c0_g1_i2								TRINITY_DN15138_c0_g1_i1
TRINITY_DN13606_c0_g1_i2		TRINITY_DN14876_c0_g1_i4		TRINITY_DN16817_c0_g3_i1								TRINITY_DN19089_c1_g1_i3
TRINITY_DN18729_c0_g1_i4		TRINITY_DN18095_c0_g1_i1;		TRINITY_DN17210_c0_g2_i1								TRINITY_DN14673_c0_g1_i1
TRINITY_DN13889_c0_g1_i2		TRINITY_DN17999_c0_g1_i1		TRINITY_DN17821_c0_g1_i1								TRINITY_DN16327_c1_g3_i1
TRINITY_DN20885_c0_g1_i1		TRINITY_DN16468_c1_g1_i2		TRINITY_DN20130_c0_g1_i1								TRINITY_DN16117_c0_g1_i1
TRINITY_DN15950_c0_g1_i4		TRINITY_DN16315_c0_g2_i2		TRINITY_DN18351_c0_g1_i1								TRINITY_DN15222_c0_g1_i3
TRINITY_DN15281_c0_g1_i2		TRINITY_DN19978_c0_g1_i2		TRINITY_DN19816_c0_g2_i2								TRINITY_DN20791_c0_g1_i3
TRINITY_DN21403_c0_g2_i1		TRINITY_DN13522_c0_g1_i2		TRINITY_DN18094_c1_g1_i2								TRINITY_DN19281_c0_g1_i1
TRINITY_DN20453_c0_g2_i1		TRINITY_DN21458_c0_g2_i3		TRINITY_DN20501_c0_g1_i6								TRINITY_DN14209_c0_g1_i1
TRINITY_DN20078_c0_g1_i2		TRINITY_DN21356_c0_g1_i6		TRINITY_DN15198_c0_g1_i1								TRINITY_DN19447_c0_g2_i1
TRINITY_DN16947_c0_g1_i1		TRINITY_DN14681_c0_g1_i1;		TRINITY_DN15565_c0_g1_i1								TRINITY_DN19404_c0_g1_i4
TRINITY_DN20167_c1_g1_i1		TRINITY_DN19025_c0_g2_i1		TRINITY_DN20595_c0_g1_i1								TRINITY_DN20207_c0_g1_i1
TRINITY_DN14205_c0_g1_i2		TRINITY_DN3577_c0_g1_i1		TRINITY_DN21308_c0_g2_i1								TRINITY_DN16105_c0_g1_i1
TRINITY_DN20630_c0_g1_i1		TRINITY_DN17656_c0_g1_i3		TRINITY_DN7607_c0_g1_i2								TRINITY_DN12515_c0_g1_i1
TRINITY_DN20769_c1_g1_i1		TRINITY_DN18581_c1_g1_i7		TRINITY_DN18805_c0_g1_i4								TRINITY_DN21270_c0_g1_i3
TRINITY_DN20239_c0_g1_i2		TRINITY_DN19545_c0_g1_i5		TRINITY_DN16889_c0_g1_i3								TRINITY_DN16549_c1_g1_i2
TRINITY_DN17043_c1_g2_i2		TRINITY_DN19031_c0_g2_i1		TRINITY_DN19734_c0_g1_i2								TRINITY_DN19695_c1_g1_i1
TRINITY_DN19890_c0_g2_i1		TRINITY_DN16720_c0_g1_i1		TRINITY_DN19694_c3_g1_i6								TRINITY_DN17116_c0_g1_i1
TRINITY_DN20936_c0_g4_i2		TRINITY_DN17099_c0_g1_i1		TRINITY_DN16351_c0_g1_i1								TRINITY_DN13575_c0_g1_i1
TRINITY_DN9514_c0_g1_i1		TRINITY_DN4557_c0_g1_i1		TRINITY_DN21122_c0_g1_i5								TRINITY_DN21019_c0_g3_i3
TRINITY_DN20266_c0_g1_i4		TRINITY_DN19685_c0_g1_i2		TRINITY_DN13222_c0_g1_i2								TRINITY_DN19052_c0_g2_i1
TRINITY_DN15225_c0_g1_i1		TRINITY_DN11548_c0_g1_i1		TRINITY_DN17608_c0_g2_i1								TRINITY_DN20876_c0_g1_i1
TRINITY_DN19336_c0_g2_i2		TRINITY_DN21079_c0_g1_i2		TRINITY_DN18802_c0_g1_i1								TRINITY_DN11131_c0_g2_i2
TRINITY_DN15761_c0_g1_i1		TRINITY_DN17503_c1_g1_i2		TRINITY_DN17848_c0_g3_i1								TRINITY_DN16322_c0_g1_i1
TRINITY_DN16430_c0_g1_i1		TRINITY_DN11148_c0_g1_i1		TRINITY_DN19735_c0_g2_i1								TRINITY_DN18738_c0_g2_i1
TRINITY_DN20207_c1_g1_i5		TRINITY_DN19990_c0_g1_i1		TRINITY_DN15992_c0_g1_i3								TRINITY_DN20724_c0_g1_i1
TRINITY_DN13914_c0_g1_i1		TRINITY_DN19754_c0_g2_i1		TRINITY_DN20563_c0_g1_i1								TRINITY_DN18684_c0_g1_i2
TRINITY_DN12731_c0_g1_i1		TRINITY_DN18685_c0_g1_i1		TRINITY_DN20038_c1_g2_i1								TRINITY_DN18918_c0_g1_i1
TRINITY_DN18943_c0_g1_i1		TRINITY_DN15707_c0_g1_i1		TRINITY_DN17623_c0_g1_i1								TRINITY_DN19768_c2_g2_i2
TRINITY_DN21153_c1_g1_i2		TRINITY_DN18016_c0_g1_i5		TRINITY_DN19971_c0_g1_i2								TRINITY_DN14667_c0_g1_i1
TRINITY_DN20636_c0_g2_i1		TRINITY_DN15643_c0_g1_i4		TRINITY_DN18893_c1_g1_i1								TRINITY_DN19406_c0_g2_i1
TRINITY_DN21207_c0_g1_i1		TRINITY_DN16758_c0_g2_i1		TRINITY_DN17252_c0_g1_i1								TRINITY_DN17462_c0_g1_i1
TRINITY_DN19238_c0_g3_i4		TRINITY_DN20769_c2_g4_i1		TRINITY_DN16212_c0_g1_i3								TRINITY_DN18128_c0_g1_i2
TRINITY_DN17764_c0_g2_i2		TRINITY_DN21101_c0_g2_i3		TRINITY_DN15577_c0_g1_i2								TRINITY_DN15967_c0_g1_i1
TRINITY_DN20791_c0_g1_i3		TRINITY_DN8566_c0_g1_i1		TRINITY_DN17731_c0_g1_i2								TRINITY_DN16619_c0_g1_i1
TRINITY_DN20724_c0_g1_i1		TRINITY_DN17542_c1_g1_i3		TRINITY_DN14073_c0_g1_i1								TRINITY_DN19031_c0_g2_i1
TRINITY_DN16348_c0_g1_i1		TRINITY_DN18758_c0_g3_i1		TRINITY_DN18926_c0_g2_i2								TRINITY_DN21329_c0_g1_i5
TRINITY_DN18822_c0_g1_i2		TRINITY_DN18991_c3_g1_i1		TRINITY_DN17856_c0_g1_i3								TRINITY_DN21365_c0_g1_i3
TRINITY_DN20353_c1_g2_i1		TRINITY_DN15305_c0_g1_i2		TRINITY_DN21330_c1_g1_i4								TRINITY_DN20638_c0_g1_i3
TRINITY_DN18689_c0_g1_i1		TRINITY_DN13877_c0_g1_i2		TRINITY_DN17658_c0_g1_i2								TRINITY_DN19819_c0_g1_i1
TRINITY_DN14876_c0_g1_i4		TRINITY_DN18932_c0_g1_i3		TRINITY_DN11787_c0_g1_i1								TRINITY_DN19978_c0_g1_i2
TRINITY_DN18095_c0_g1_i1;		TRINITY_DN20543_c0_g1_i9		TRINITY_DN21522_c0_g1_i3								TRINITY_DN13358_c0_g1_i1
TRINITY_DN20318_c1_g1_i1		TRINITY_DN21166_c0_g1_i7		TRINITY_DN17152_c0_g1_i1								TRINITY_DN17564_c0_g2_i1;
TRINITY_DN17999_c0_g1_i1		TRINITY_DN19151_c3_g1_i6		TRINITY_DN21368_c0_g1_i4								TRINITY_DN13269_c0_g1_i1
TRINITY_DN17199_c0_g1_i1		TRINITY_DN13605_c0_g1_i1		TRINITY_DN18675_c0_g2_i1								TRINITY_DN19890_c0_g2_i1
TRINITY_DN21161_c0_g1_i4		TRINITY_DN20348_c2_g1_i2		TRINITY_DN14054_c0_g1_i1								TRINITY_DN21165_c0_g1_i1
TRINITY_DN16315_c0_g2_i2		TRINITY_DN19062_c0_g1_i1		TRINITY_DN21335_c1_g5_i5								TRINITY_DN18623_c0_g1_i1
TRINITY_DN19978_c0_g1_i2		TRINITY_DN17751_c0_g1_i2		TRINITY_DN13938_c0_g1_i1								TRINITY_DN17656_c0_g2_i1
TRINITY_DN13522_c0_g1_i2		TRINITY_DN18024_c0_g1_i1		TRINITY_DN20988_c1_g2_i3								TRINITY_DN19699_c0_g1_i4
TRINITY_DN21458_c0_g2_i3		TRINITY_DN20958_c0_g2_i3		TRINITY_DN20019_c0_g1_i4								TRINITY_DN12448_c0_g1_i2
TRINITY_DN21356_c0_g1_i6		TRINITY_DN19768_c2_g2_i2		TRINITY_DN19332_c0_g1_i1								TRINITY_DN13121_c0_g1_i1
TRINITY_DN14681_c0_g1_i1;		TRINITY_DN21625_c1_g2_i1		TRINITY_DN11436_c0_g1_i1								TRINITY_DN18205_c2_g1_i2
TRINITY_DN14194_c0_g1_i2		TRINITY_DN17791_c0_g3_i4		TRINITY_DN16619_c0_g1_i1								TRINITY_DN17491_c0_g1_i2
TRINITY_DN19025_c0_g2_i1		TRINITY_DN10511_c0_g1_i2		TRINITY_DN18675_c0_g1_i2								TRINITY_DN13522_c0_g1_i2
TRINITY_DN3577_c0_g1_i1		TRINITY_DN10651_c0_g1_i1		TRINITY_DN19077_c0_g1_i3								TRINITY_DN15030_c1_g1_i1
TRINITY_DN17656_c0_g1_i3		TRINITY_DN20023_c0_g1_i11		TRINITY_DN18912_c1_g1_i6								TRINITY_DN8091_c0_g1_i1
TRINITY_DN18581_c1_g1_i7		TRINITY_DN13581_c0_g1_i1		TRINITY_DN21230_c0_g2_i3								TRINITY_DN19666_c0_g1_i4
TRINITY_DN19545_c0_g1_i5		TRINITY_DN20405_c0_g1_i3		TRINITY_DN21489_c0_g2_i1								TRINITY_DN18784_c4_g1_i5
TRINITY_DN14051_c0_g1_i1		TRINITY_DN10071_c0_g1_i1		TRINITY_DN20502_c0_g3_i1								TRINITY_DN20611_c1_g1_i2
TRINITY_DN19031_c0_g2_i1		TRINITY_DN17656_c0_g2_i1		TRINITY_DN20798_c0_g1_i1								TRINITY_DN20378_c0_g1_i2
TRINITY_DN19907_c0_g1_i2		TRINITY_DN19159_c0_g1_i1		TRINITY_DN20893_c0_g2_i1								TRINITY_DN18227_c0_g1_i1
TRINITY_DN16720_c0_g1_i1		TRINITY_DN18591_c0_g1_i1		TRINITY_DN18623_c0_g1_i1								TRINITY_DN14482_c0_g1_i2
TRINITY_DN17099_c0_g1_i1		TRINITY_DN20638_c0_g1_i3		TRINITY_DN21407_c0_g1_i6								TRINITY_DN15895_c0_g2_i1
TRINITY_DN19685_c0_g1_i2		TRINITY_DN13211_c0_g1_i1		TRINITY_DN18968_c0_g3_i2								TRINITY_DN12940_c0_g1_i1
TRINITY_DN13429_c0_g1_i2		TRINITY_DN12477_c0_g1_i1		TRINITY_DN21335_c1_g4_i1								TRINITY_DN19344_c0_g1_i1
TRINITY_DN11148_c0_g1_i1		TRINITY_DN12746_c0_g1_i1		TRINITY_DN14889_c0_g1_i2								TRINITY_DN17664_c0_g1_i1
TRINITY_DN19990_c0_g1_i1		TRINITY_DN21375_c0_g1_i1		TRINITY_DN20549_c0_g2_i1								TRINITY_DN14316_c0_g1_i1
TRINITY_DN18650_c0_g2_i4		TRINITY_DN14733_c0_g1_i1		TRINITY_DN13456_c0_g1_i1								TRINITY_DN14462_c0_g1_i2
TRINITY_DN18685_c0_g1_i1		TRINITY_DN19798_c0_g1_i2		TRINITY_DN14367_c0_g1_i2								TRINITY_DN19881_c0_g1_i3
TRINITY_DN16079_c0_g1_i1		TRINITY_DN21610_c2_g1_i1		TRINITY_DN19754_c0_g1_i10								TRINITY_DN20336_c2_g2_i1
TRINITY_DN6165_c0_g1_i1		TRINITY_DN20980_c0_g1_i3		TRINITY_DN16004_c0_g2_i1								TRINITY_DN12366_c0_g1_i2
TRINITY_DN15707_c0_g1_i1		TRINITY_DN20462_c0_g5_i1		TRINITY_DN19485_c0_g1_i2								TRINITY_DN15781_c0_g2_i1
TRINITY_DN18016_c0_g1_i5		TRINITY_DN19332_c0_g3_i1		TRINITY_DN10775_c0_g1_i2								TRINITY_DN21174_c0_g1_i1
TRINITY_DN15643_c0_g1_i4		TRINITY_DN20533_c0_g5_i1		TRINITY_DN14798_c0_g1_i1								TRINITY_DN16868_c0_g1_i1
TRINITY_DN13653_c0_g1_i1		TRINITY_DN16356_c0_g1_i1		TRINITY_DN20605_c0_g1_i2								TRINITY_DN19918_c0_g2_i1
TRINITY_DN13396_c0_g1_i1		TRINITY_DN14980_c0_g1_i1		TRINITY_DN16639_c0_g1_i1								TRINITY_DN13987_c0_g1_i1
TRINITY_DN16758_c0_g2_i1		TRINITY_DN21513_c0_g1_i1		TRINITY_DN18843_c1_g1_i15								TRINITY_DN13131_c0_g1_i1
TRINITY_DN20421_c0_g1_i3		TRINITY_DN18109_c0_g2_i1		TRINITY_DN20559_c0_g2_i1								TRINITY_DN15169_c0_g1_i1
TRINITY_DN16924_c0_g1_i3		TRINITY_DN20913_c0_g1_i1		TRINITY_DN19585_c0_g2_i3								TRINITY_DN21230_c0_g2_i3
TRINITY_DN9276_c0_g1_i2		TRINITY_DN19259_c4_g1_i1		TRINITY_DN15990_c0_g1_i2								TRINITY_DN9514_c0_g1_i1
TRINITY_DN21101_c0_g2_i3		TRINITY_DN14171_c0_g1_i1		TRINITY_DN17830_c0_g1_i3								TRINITY_DN18592_c0_g6_i1
TRINITY_DN8566_c0_g1_i1		TRINITY_DN11131_c0_g2_i2		TRINITY_DN14107_c0_g1_i1								TRINITY_DN16275_c1_g1_i1
TRINITY_DN18991_c3_g1_i1		TRINITY_DN15943_c0_g1_i1		TRINITY_DN16390_c0_g1_i3								TRINITY_DN18805_c0_g1_i4
TRINITY_DN15305_c0_g1_i2		TRINITY_DN12694_c0_g1_i1		TRINITY_DN20803_c0_g1_i3								TRINITY_DN15973_c0_g1_i2
TRINITY_DN18932_c0_g1_i3		TRINITY_DN18918_c0_g1_i1		TRINITY_DN18095_c0_g2_i4;								TRINITY_DN15281_c0_g1_i2
TRINITY_DN20543_c0_g1_i9		TRINITY_DN21102_c0_g2_i2		TRINITY_DN18881_c0_g2_i1								TRINITY_DN7840_c0_g1_i1
TRINITY_DN12281_c0_g1_i1		TRINITY_DN12814_c0_g1_i1		TRINITY_DN19318_c0_g1_i1								TRINITY_DN18024_c0_g1_i1
TRINITY_DN21166_c0_g1_i7		TRINITY_DN20314_c1_g1_i5		TRINITY_DN19141_c1_g1_i2								TRINITY_DN21312_c0_g1_i2
TRINITY_DN17703_c0_g1_i1		TRINITY_DN13018_c0_g1_i1		TRINITY_DN19560_c0_g1_i5								TRINITY_DN20885_c0_g1_i1
TRINITY_DN19151_c3_g1_i6		TRINITY_DN21559_c0_g1_i3		TRINITY_DN17210_c0_g1_i1								TRINITY_DN21133_c0_g1_i1
TRINITY_DN19062_c0_g1_i1		TRINITY_DN7281_c0_g1_i1		TRINITY_DN13463_c0_g1_i1								TRINITY_DN14141_c0_g1_i1
TRINITY_DN17751_c0_g1_i2		TRINITY_DN10623_c0_g1_i1		TRINITY_DN12530_c0_g1_i1								TRINITY_DN20517_c0_g1_i2
TRINITY_DN19153_c0_g1_i1		TRINITY_DN18293_c0_g1_i1		TRINITY_DN19281_c0_g1_i1								TRINITY_DN19545_c0_g1_i5
TRINITY_DN18024_c0_g1_i1		TRINITY_DN18272_c0_g1_i5		TRINITY_DN12437_c0_g1_i1								TRINITY_DN14682_c0_g1_i2
TRINITY_DN20958_c0_g2_i3		TRINITY_DN14706_c0_g1_i2		TRINITY_DN19406_c0_g2_i1								TRINITY_DN20741_c0_g1_i1
TRINITY_DN19768_c2_g2_i2		TRINITY_DN17600_c0_g1_i1		TRINITY_DN19699_c0_g1_i4								TRINITY_DN21458_c0_g2_i3
TRINITY_DN21625_c1_g2_i1		TRINITY_DN17442_c0_g1_i1		TRINITY_DN17608_c0_g1_i1								TRINITY_DN18088_c1_g1_i1
TRINITY_DN17791_c0_g3_i4		TRINITY_DN15627_c0_g1_i2		TRINITY_DN21588_c0_g1_i3								TRINITY_DN20102_c0_g1_i2
TRINITY_DN10511_c0_g1_i2		TRINITY_DN18858_c0_g1_i1		TRINITY_DN15549_c0_g1_i4								TRINITY_DN20398_c0_g1_i1
TRINITY_DN10651_c0_g1_i1		TRINITY_DN18980_c1_g1_i1		TRINITY_DN16835_c0_g1_i1								TRINITY_DN18591_c0_g1_i1
TRINITY_DN20023_c0_g1_i11		TRINITY_DN991_c0_g2_i1		TRINITY_DN15961_c1_g1_i1								TRINITY_DN19990_c0_g1_i1
TRINITY_DN15678_c0_g1_i1		TRINITY_DN17126_c2_g1_i1		TRINITY_DN16440_c0_g1_i1								TRINITY_DN14807_c0_g2_i2
TRINITY_DN13581_c0_g1_i1		TRINITY_DN18422_c0_g2_i4		TRINITY_DN13713_c0_g1_i1								TRINITY_DN18932_c0_g1_i3
TRINITY_DN16612_c0_g1_i2		TRINITY_DN14960_c0_g2_i1		TRINITY_DN15622_c0_g1_i1								TRINITY_DN17099_c0_g1_i1
TRINITY_DN21475_c0_g1_i11		TRINITY_DN13358_c0_g1_i1		TRINITY_DN17011_c1_g1_i1								TRINITY_DN18095_c0_g1_i1;
TRINITY_DN10071_c0_g1_i1		TRINITY_DN16166_c0_g1_i1		TRINITY_DN16672_c0_g1_i1								TRINITY_DN14523_c0_g1_i3
TRINITY_DN17656_c0_g2_i1		TRINITY_DN20385_c1_g1_i1		TRINITY_DN14179_c0_g1_i1								TRINITY_DN17600_c0_g1_i1
TRINITY_DN19159_c0_g1_i1		TRINITY_DN17251_c0_g2_i1		TRINITY_DN16894_c0_g1_i1								TRINITY_DN15627_c0_g1_i2
TRINITY_DN18591_c0_g1_i1		TRINITY_DN15796_c1_g2_i2		TRINITY_DN19747_c0_g1_i4								TRINITY_DN14876_c0_g1_i4
TRINITY_DN20638_c0_g1_i3		TRINITY_DN18281_c0_g1_i8		TRINITY_DN17515_c0_g3_i3								TRINITY_DN19685_c0_g1_i2
TRINITY_DN13211_c0_g1_i1		TRINITY_DN17391_c0_g1_i1		TRINITY_DN17720_c0_g1_i6								TRINITY_DN16449_c0_g2_i1
TRINITY_DN12746_c0_g1_i1		TRINITY_DN16257_c0_g2_i1		TRINITY_DN19052_c0_g2_i1								TRINITY_DN17180_c0_g1_i2
TRINITY_DN21375_c0_g1_i1		TRINITY_DN18603_c0_g1_i1		TRINITY_DN19860_c0_g2_i2;								TRINITY_DN17493_c0_g1_i1
TRINITY_DN17679_c0_g6_i1		TRINITY_DN16327_c1_g5_i1		TRINITY_DN18422_c0_g1_i2								TRINITY_DN17791_c0_g3_i4
TRINITY_DN15687_c0_g1_i1		TRINITY_DN18227_c0_g1_i1		TRINITY_DN10361_c0_g1_i1								TRINITY_DN19337_c0_g1_i1
TRINITY_DN19798_c0_g1_i2		TRINITY_DN16686_c0_g1_i1		TRINITY_DN18540_c0_g1_i1								TRINITY_DN16315_c0_g2_i2
TRINITY_DN18608_c2_g1_i1		TRINITY_DN19649_c0_g1_i1		TRINITY_DN21577_c1_g1_i4								TRINITY_DN18272_c0_g1_i5
TRINITY_DN21452_c0_g2_i5		TRINITY_DN21270_c0_g1_i3		TRINITY_DN21019_c0_g3_i3								TRINITY_DN19259_c4_g1_i1
TRINITY_DN20481_c0_g1_i1		TRINITY_DN711_c0_g1_i1		TRINITY_DN13223_c0_g1_i2								TRINITY_DN20314_c1_g1_i5
TRINITY_DN20980_c0_g1_i3		TRINITY_DN7104_c0_g1_i1		TRINITY_DN19869_c0_g1_i3								TRINITY_DN14706_c0_g1_i2
TRINITY_DN14802_c0_g1_i1		TRINITY_DN16449_c0_g2_i1		TRINITY_DN10183_c0_g1_i1								TRINITY_DN18822_c0_g1_i2
TRINITY_DN21588_c0_g2_i3		TRINITY_DN13238_c0_g1_i2		TRINITY_DN21460_c0_g1_i2								TRINITY_DN16166_c0_g1_i1
TRINITY_DN20462_c0_g5_i1		TRINITY_DN17419_c0_g1_i1		TRINITY_DN12572_c0_g2_i1								TRINITY_DN10623_c0_g1_i1
TRINITY_DN19332_c0_g3_i1		TRINITY_DN12720_c0_g1_i1		TRINITY_DN17664_c0_g1_i1								TRINITY_DN21584_c0_g1_i7
TRINITY_DN20533_c0_g5_i1		TRINITY_DN17564_c0_g2_i1;		TRINITY_DN21324_c1_g1_i2								TRINITY_DN18397_c0_g1_i2
TRINITY_DN20864_c0_g2_i1		TRINITY_DN17780_c0_g2_i1		TRINITY_DN19094_c0_g2_i1
TRINITY_DN14980_c0_g1_i1		TRINITY_DN18664_c0_g1_i1		TRINITY_DN17491_c0_g1_i2
TRINITY_DN21513_c0_g1_i1		TRINITY_DN19578_c0_g1_i2		TRINITY_DN18592_c0_g6_i1
TRINITY_DN17955_c0_g1_i1		TRINITY_DN17811_c0_g1_i1		TRINITY_DN16048_c0_g1_i2
TRINITY_DN17927_c0_g1_i1		TRINITY_DN17180_c0_g1_i2		TRINITY_DN19493_c0_g1_i5
TRINITY_DN15597_c0_g1_i1		TRINITY_DN12245_c0_g1_i1		TRINITY_DN18726_c0_g3_i1
TRINITY_DN18109_c0_g2_i1		TRINITY_DN15294_c0_g1_i1		TRINITY_DN19061_c0_g1_i1
TRINITY_DN20913_c0_g1_i1		TRINITY_DN13668_c0_g1_i2		TRINITY_DN21502_c0_g1_i4
TRINITY_DN19259_c4_g1_i1		TRINITY_DN19526_c0_g1_i1		TRINITY_DN15926_c0_g1_i1
TRINITY_DN14171_c0_g1_i1		TRINITY_DN6322_c0_g1_i1		TRINITY_DN14871_c0_g1_i2
TRINITY_DN11131_c0_g2_i2		TRINITY_DN17211_c0_g1_i1		TRINITY_DN17200_c0_g1_i1
TRINITY_DN15943_c0_g1_i1		TRINITY_DN12410_c0_g1_i1		TRINITY_DN12137_c0_g1_i1
TRINITY_DN12694_c0_g1_i1		TRINITY_DN11761_c0_g1_i1		TRINITY_DN18738_c0_g2_i1
TRINITY_DN18851_c0_g1_i3		TRINITY_DN11429_c0_g1_i1		TRINITY_DN18898_c0_g1_i2
TRINITY_DN18918_c0_g1_i1		TRINITY_DN17005_c0_g1_i3		TRINITY_DN20450_c1_g1_i6
TRINITY_DN21102_c0_g2_i2		TRINITY_DN21323_c0_g5_i1		TRINITY_DN14846_c0_g1_i1
TRINITY_DN16096_c0_g1_i1		TRINITY_DN21186_c0_g1_i1		TRINITY_DN15417_c0_g1_i1
TRINITY_DN18312_c0_g1_i1		TRINITY_DN16704_c0_g1_i1		TRINITY_DN14323_c0_g1_i1
TRINITY_DN12814_c0_g1_i1		TRINITY_DN14141_c0_g1_i1		TRINITY_DN21390_c0_g1_i3
TRINITY_DN20314_c1_g1_i5		TRINITY_DN16601_c0_g1_i2		TRINITY_DN16284_c1_g3_i4
TRINITY_DN21548_c0_g1_i10		TRINITY_DN12235_c0_g1_i1		TRINITY_DN20482_c1_g1_i5
TRINITY_DN21559_c0_g1_i3		TRINITY_DN19089_c1_g1_i3		TRINITY_DN18635_c1_g1_i1
TRINITY_DN7281_c0_g1_i1		TRINITY_DN20336_c2_g2_i1		TRINITY_DN19160_c0_g1_i1
TRINITY_DN10623_c0_g1_i1		TRINITY_DN17862_c0_g1_i1;		TRINITY_DN11591_c0_g1_i1
TRINITY_DN15240_c1_g1_i1		TRINITY_DN19261_c1_g2_i3		TRINITY_DN15233_c0_g1_i1
TRINITY_DN18293_c0_g1_i1		TRINITY_DN16360_c0_g1_i1		TRINITY_DN20682_c0_g1_i4
TRINITY_DN16851_c0_g1_i1		TRINITY_DN16327_c1_g3_i1		TRINITY_DN15222_c0_g1_i3
TRINITY_DN18272_c0_g1_i5		TRINITY_DN16665_c0_g1_i1		TRINITY_DN15248_c0_g1_i1
TRINITY_DN14706_c0_g1_i2		TRINITY_DN18768_c0_g1_i1		TRINITY_DN17797_c0_g2_i2
TRINITY_DN17600_c0_g1_i1		TRINITY_DN13807_c0_g1_i1		TRINITY_DN8091_c0_g1_i1
TRINITY_DN10793_c0_g1_i1		TRINITY_DN14869_c0_g1_i1		TRINITY_DN12180_c0_g1_i1
TRINITY_DN17442_c0_g1_i1		TRINITY_DN20451_c0_g2_i2		TRINITY_DN19401_c0_g1_i1
TRINITY_DN10743_c0_g1_i1		TRINITY_DN14523_c0_g1_i3		TRINITY_DN14723_c0_g1_i3
TRINITY_DN15627_c0_g1_i2		TRINITY_DN20398_c0_g1_i1		TRINITY_DN19655_c0_g1_i4
TRINITY_DN17299_c0_g1_i1		TRINITY_DN21018_c2_g1_i3		TRINITY_DN21508_c0_g1_i1
TRINITY_DN18559_c0_g1_i1		TRINITY_DN21174_c0_g1_i1		TRINITY_DN16423_c0_g1_i1
TRINITY_DN991_c0_g2_i1		TRINITY_DN20666_c0_g2_i7		TRINITY_DN20269_c1_g1_i2
TRINITY_DN22781_c0_g1_i1		TRINITY_DN13121_c0_g1_i1		TRINITY_DN15967_c0_g1_i1
TRINITY_DN14180_c0_g3_i2		TRINITY_DN20211_c0_g1_i2		TRINITY_DN21490_c0_g2_i3
TRINITY_DN15391_c0_g1_i1		TRINITY_DN19386_c0_g1_i8		TRINITY_DN18219_c0_g1_i2
TRINITY_DN21428_c0_g1_i1		TRINITY_DN15164_c0_g1_i2		TRINITY_DN21508_c0_g2_i1
TRINITY_DN18422_c0_g2_i4		TRINITY_DN20533_c0_g6_i1		TRINITY_DN17566_c1_g1_i3
TRINITY_DN20656_c0_g3_i1		TRINITY_DN14828_c1_g1_i1		TRINITY_DN18637_c0_g3_i2
TRINITY_DN20302_c1_g4_i3		TRINITY_DN18684_c0_g1_i2		TRINITY_DN15973_c0_g1_i2
TRINITY_DN14960_c0_g2_i1		TRINITY_DN7840_c0_g1_i1		TRINITY_DN15242_c0_g1_i1
TRINITY_DN13688_c0_g1_i1		TRINITY_DN17116_c0_g1_i1		TRINITY_DN19735_c0_g1_i3
TRINITY_DN13358_c0_g1_i1		TRINITY_DN14089_c0_g1_i3		TRINITY_DN18694_c0_g1_i1
TRINITY_DN16166_c0_g1_i1		TRINITY_DN16327_c1_g6_i1		TRINITY_DN21245_c0_g1_i2
TRINITY_DN21423_c0_g2_i2		TRINITY_DN21403_c0_g1_i1		TRINITY_DN18263_c0_g1_i1
TRINITY_DN20385_c1_g1_i1		TRINITY_DN11832_c0_g1_i1		TRINITY_DN20455_c0_g1_i3
TRINITY_DN14977_c0_g1_i3		TRINITY_DN17295_c0_g1_i4		TRINITY_DN18368_c0_g1_i1
TRINITY_DN17251_c0_g2_i1		TRINITY_DN14482_c0_g1_i2		TRINITY_DN15412_c0_g1_i3
TRINITY_DN10274_c0_g1_i1		TRINITY_DN16335_c0_g1_i1		TRINITY_DN18784_c4_g1_i5
TRINITY_DN16257_c0_g2_i1		TRINITY_DN10307_c0_g1_i1		TRINITY_DN19031_c0_g3_i1
TRINITY_DN12715_c0_g1_i1		TRINITY_DN15781_c0_g2_i1		TRINITY_DN6124_c0_g2_i1
TRINITY_DN18371_c0_g1_i1		TRINITY_DN16870_c0_g4_i1		TRINITY_DN13575_c0_g1_i1
TRINITY_DN16327_c1_g5_i1		TRINITY_DN297_c0_g1_i1		TRINITY_DN20648_c0_g1_i3
TRINITY_DN18227_c0_g1_i1		TRINITY_DN9185_c0_g1_i2		TRINITY_DN19537_c1_g1_i3
TRINITY_DN16686_c0_g1_i1		TRINITY_DN17550_c0_g1_i1		TRINITY_DN13007_c0_g1_i1;
TRINITY_DN21270_c0_g1_i3		TRINITY_DN20494_c1_g1_i5		TRINITY_DN14618_c0_g1_i1
TRINITY_DN711_c0_g1_i1		TRINITY_DN18257_c0_g2_i3		TRINITY_DN20409_c0_g1_i1
TRINITY_DN7104_c0_g1_i1		TRINITY_DN9955_c0_g1_i1		TRINITY_DN14750_c0_g2_i2
TRINITY_DN16449_c0_g2_i1		TRINITY_DN13131_c0_g1_i1		TRINITY_DN18971_c0_g2_i1
TRINITY_DN13238_c0_g1_i2		TRINITY_DN17030_c0_g1_i6		TRINITY_DN17454_c0_g2_i1
TRINITY_DN17419_c0_g1_i1		TRINITY_DN16504_c0_g1_i1		TRINITY_DN21133_c0_g1_i1
TRINITY_DN12720_c0_g1_i1		TRINITY_DN20914_c0_g1_i5		TRINITY_DN17070_c0_g1_i1
TRINITY_DN21556_c0_g2_i1		TRINITY_DN20378_c0_g1_i2		TRINITY_DN16845_c0_g1_i2
TRINITY_DN17564_c0_g2_i1;		TRINITY_DN20876_c0_g1_i1		TRINITY_DN15585_c0_g1_i1
TRINITY_DN17780_c0_g2_i1		TRINITY_DN18729_c0_g3_i1		TRINITY_DN19918_c0_g2_i1
TRINITY_DN18876_c0_g1_i2		TRINITY_DN21078_c0_g1_i3		TRINITY_DN18592_c0_g2_i2
TRINITY_DN18664_c0_g1_i1		TRINITY_DN17950_c0_g1_i1		TRINITY_DN21150_c0_g1_i4
TRINITY_DN11938_c0_g1_i1		TRINITY_DN18584_c0_g1_i1		TRINITY_DN20230_c0_g3_i1
TRINITY_DN17180_c0_g1_i2		TRINITY_DN21526_c1_g2_i1		TRINITY_DN20449_c0_g1_i2
TRINITY_DN12245_c0_g1_i1		TRINITY_DN15030_c1_g1_i1		TRINITY_DN17856_c0_g3_i3
TRINITY_DN13668_c0_g1_i2		TRINITY_DN22051_c0_g1_i1		TRINITY_DN20625_c0_g1_i2
TRINITY_DN19526_c0_g1_i1		TRINITY_DN16275_c1_g1_i1		TRINITY_DN16327_c1_g4_i1
TRINITY_DN18271_c0_g1_i1		TRINITY_DN15895_c0_g2_i1		TRINITY_DN14682_c0_g1_i2
TRINITY_DN6322_c0_g1_i1		TRINITY_DN13987_c0_g1_i1		TRINITY_DN17070_c0_g2_i1
TRINITY_DN19350_c0_g4_i1		TRINITY_DN3998_c0_g1_i1		TRINITY_DN13676_c0_g1_i1
TRINITY_DN12410_c0_g1_i1		TRINITY_DN16524_c0_g1_i2		TRINITY_DN21329_c0_g1_i5
TRINITY_DN20651_c0_g2_i2		TRINITY_DN19424_c0_g1_i2		TRINITY_DN14674_c0_g1_i1
TRINITY_DN11429_c0_g1_i1		TRINITY_DN13270_c0_g1_i1		TRINITY_DN20597_c0_g1_i2
TRINITY_DN17005_c0_g1_i3		TRINITY_DN19133_c0_g1_i2		TRINITY_DN16193_c1_g1_i1
TRINITY_DN15671_c0_g1_i1		TRINITY_DN16105_c0_g1_i1		TRINITY_DN16996_c0_g1_i1
TRINITY_DN21323_c0_g5_i1		TRINITY_DN20372_c0_g1_i4		TRINITY_DN19149_c0_g1_i2
TRINITY_DN15917_c0_g1_i1		TRINITY_DN19828_c0_g1_i1		TRINITY_DN16985_c0_g2_i1
TRINITY_DN21186_c0_g1_i1		TRINITY_DN11327_c0_g1_i1		TRINITY_DN20447_c0_g2_i1
TRINITY_DN13500_c0_g3_i1		TRINITY_DN19819_c0_g1_i1		TRINITY_DN20929_c0_g1_i1;
TRINITY_DN16704_c0_g1_i1		TRINITY_DN6938_c0_g1_i1		TRINITY_DN18095_c0_g3_i4;
TRINITY_DN14878_c0_g1_i1		TRINITY_DN21279_c0_g1_i5		TRINITY_DN18625_c1_g1_i8
TRINITY_DN14141_c0_g1_i1		TRINITY_DN16868_c0_g1_i1		TRINITY_DN17103_c1_g3_i3
TRINITY_DN16601_c0_g1_i2		TRINITY_DN14497_c0_g1_i1		TRINITY_DN18848_c0_g1_i2
TRINITY_DN12235_c0_g1_i1		TRINITY_DN20102_c0_g1_i2		TRINITY_DN17630_c0_g1_i1
TRINITY_DN19089_c1_g1_i3		TRINITY_DN2425_c0_g1_i1		TRINITY_DN14767_c0_g1_i1
TRINITY_DN20336_c2_g2_i1		TRINITY_DN17197_c0_g1_i2		TRINITY_DN21625_c1_g1_i2
TRINITY_DN13598_c0_g1_i1		TRINITY_DN18194_c0_g1_i1		TRINITY_DN17621_c0_g1_i1
TRINITY_DN17862_c0_g1_i1;		TRINITY_DN18776_c0_g1_i6		TRINITY_DN18108_c0_g1_i5
TRINITY_DN19261_c1_g2_i3		TRINITY_DN15169_c0_g1_i1		TRINITY_DN17602_c0_g1_i2
TRINITY_DN20921_c0_g1_i10		TRINITY_DN17916_c0_g1_i1		TRINITY_DN12515_c0_g1_i1
TRINITY_DN16360_c0_g1_i1		TRINITY_DN10639_c0_g1_i1		TRINITY_DN18397_c0_g1_i2
TRINITY_DN16327_c1_g3_i1		TRINITY_DN12415_c0_g1_i1		TRINITY_DN21265_c0_g1_i2
TRINITY_DN18350_c0_g1_i1		TRINITY_DN12120_c0_g1_i1		TRINITY_DN18205_c2_g1_i2
TRINITY_DN16665_c0_g1_i1		TRINITY_DN16685_c0_g2_i1		TRINITY_DN21422_c0_g1_i1
TRINITY_DN18768_c0_g1_i1		TRINITY_DN18635_c0_g1_i1		TRINITY_DN13889_c0_g1_i2
TRINITY_DN12380_c0_g1_i1		TRINITY_DN12448_c0_g1_i2		TRINITY_DN20633_c0_g1_i5
TRINITY_DN13807_c0_g1_i1		TRINITY_DN18979_c0_g3_i2		TRINITY_DN20885_c0_g1_i1
TRINITY_DN20451_c0_g2_i2		TRINITY_DN16322_c0_g1_i1		TRINITY_DN15950_c0_g1_i4
TRINITY_DN14523_c0_g1_i3		TRINITY_DN21526_c1_g1_i2		TRINITY_DN7101_c0_g1_i1
TRINITY_DN16854_c1_g1_i1		TRINITY_DN17211_c0_g2_i1		TRINITY_DN16860_c1_g1_i1
TRINITY_DN20398_c0_g1_i1		TRINITY_DN12963_c0_g1_i1		TRINITY_DN17642_c0_g1_i2
TRINITY_DN21018_c2_g1_i3		TRINITY_DN17647_c0_g1_i1		TRINITY_DN18287_c0_g1_i1
TRINITY_DN18405_c0_g2_i3		TRINITY_DN19091_c0_g2_i1		TRINITY_DN12575_c0_g1_i1
TRINITY_DN21174_c0_g1_i1		TRINITY_DN20547_c0_g1_i1		TRINITY_DN20441_c0_g1_i1
TRINITY_DN14934_c0_g1_i1		TRINITY_DN15949_c1_g2_i2		TRINITY_DN15281_c0_g1_i2
TRINITY_DN20666_c0_g2_i7		TRINITY_DN19404_c0_g1_i4		TRINITY_DN20099_c0_g1_i2
TRINITY_DN2567_c0_g1_i1		TRINITY_DN12949_c0_g1_i1		TRINITY_DN19440_c0_g1_i3
TRINITY_DN13121_c0_g1_i1		TRINITY_DN16565_c0_g1_i2		TRINITY_DN15904_c0_g1_i2
TRINITY_DN16952_c0_g1_i2		TRINITY_DN13398_c0_g1_i1		TRINITY_DN21403_c0_g2_i1
TRINITY_DN14635_c0_g1_i1		TRINITY_DN9121_c0_g1_i1		TRINITY_DN20453_c0_g2_i1
TRINITY_DN20211_c0_g1_i2		TRINITY_DN23057_c0_g1_i1		TRINITY_DN20533_c0_g4_i1
TRINITY_DN19386_c0_g1_i8		TRINITY_DN18784_c2_g2_i1		TRINITY_DN20078_c0_g1_i2
TRINITY_DN15164_c0_g1_i2		TRINITY_DN14462_c0_g1_i2		TRINITY_DN20167_c1_g1_i1
TRINITY_DN18684_c0_g1_i2		TRINITY_DN19985_c0_g3_i1		TRINITY_DN17874_c0_g1_i1
TRINITY_DN7840_c0_g1_i1		TRINITY_DN12940_c0_g1_i1		TRINITY_DN14205_c0_g1_i2
TRINITY_DN17116_c0_g1_i1		TRINITY_DN15830_c0_g2_i1		TRINITY_DN20630_c0_g1_i1
TRINITY_DN14089_c0_g1_i3		TRINITY_DN18128_c0_g1_i2		TRINITY_DN20239_c0_g1_i2
TRINITY_DN21403_c0_g1_i1		TRINITY_DN18088_c1_g1_i1		TRINITY_DN16408_c0_g1_i1
TRINITY_DN14482_c0_g1_i2		TRINITY_DN15779_c0_g1_i1		TRINITY_DN19205_c0_g1_i1
TRINITY_DN12644_c0_g1_i1		TRINITY_DN12366_c0_g1_i2		TRINITY_DN21007_c0_g1_i1
TRINITY_DN18358_c0_g1_i2		TRINITY_DN23094_c0_g1_i1		TRINITY_DN19890_c0_g2_i1
TRINITY_DN17137_c0_g1_i1		TRINITY_DN16549_c1_g1_i2		TRINITY_DN9514_c0_g1_i1
TRINITY_DN15781_c0_g2_i1		TRINITY_DN20207_c0_g1_i1		TRINITY_DN20266_c0_g1_i4
TRINITY_DN297_c0_g1_i1		TRINITY_DN17073_c0_g1_i4		TRINITY_DN13870_c0_g1_i1
TRINITY_DN20300_c1_g1_i1		TRINITY_DN15011_c0_g1_i5		TRINITY_DN18621_c0_g1_i1
TRINITY_DN20494_c1_g1_i5		TRINITY_DN19146_c0_g4_i1		TRINITY_DN18459_c0_g1_i1
TRINITY_DN18257_c0_g2_i3		TRINITY_DN18943_c1_g1_i1		TRINITY_DN18604_c0_g2_i1
TRINITY_DN9955_c0_g1_i1		TRINITY_DN16117_c0_g1_i1		TRINITY_DN21154_c0_g1_i6
TRINITY_DN13131_c0_g1_i1		TRINITY_DN19344_c0_g1_i1		TRINITY_DN18205_c1_g2_i2
TRINITY_DN3405_c0_g1_i1		TRINITY_DN20769_c2_g3_i1		TRINITY_DN21057_c0_g1_i2
TRINITY_DN18783_c0_g1_i1		TRINITY_DN3689_c0_g1_i1		TRINITY_DN19695_c0_g2_i3
TRINITY_DN17030_c0_g1_i6		TRINITY_DN20356_c0_g1_i2		TRINITY_DN16062_c0_g1_i1
TRINITY_DN16504_c0_g1_i1		TRINITY_DN15830_c0_g1_i1		TRINITY_DN15225_c0_g1_i1
TRINITY_DN14260_c0_g1_i1		TRINITY_DN13269_c0_g1_i1		TRINITY_DN19336_c0_g2_i2
TRINITY_DN19613_c0_g1_i3		TRINITY_DN19573_c0_g1_i1		TRINITY_DN15761_c0_g1_i1
TRINITY_DN20378_c0_g1_i2		TRINITY_DN9287_c0_g1_i1		TRINITY_DN17806_c0_g1_i1
TRINITY_DN20876_c0_g1_i1		TRINITY_DN20741_c0_g1_i1		TRINITY_DN14652_c0_g1_i1
TRINITY_DN18729_c0_g3_i1		TRINITY_DN20659_c0_g1_i1		TRINITY_DN16430_c0_g1_i1
TRINITY_DN21078_c0_g1_i3		TRINITY_DN20011_c0_g1_i2		TRINITY_DN21439_c1_g2_i1;
TRINITY_DN17950_c0_g1_i1		TRINITY_DN20860_c0_g3_i2		TRINITY_DN17142_c0_g1_i5
TRINITY_DN12474_c0_g1_i2		TRINITY_DN11490_c0_g1_i1		TRINITY_DN20207_c1_g1_i5
TRINITY_DN21641_c2_g3_i1		TRINITY_DN17061_c0_g2_i3		TRINITY_DN13914_c0_g1_i1
TRINITY_DN16670_c0_g2_i1		TRINITY_DN9728_c0_g1_i1		TRINITY_DN16022_c0_g1_i1
TRINITY_DN18584_c0_g1_i1		TRINITY_DN19695_c0_g1_i1		TRINITY_DN19311_c0_g1_i1
TRINITY_DN19819_c1_g1_i1		TRINITY_DN20015_c0_g3_i1		TRINITY_DN14517_c0_g1_i1
TRINITY_DN11404_c0_g1_i1		TRINITY_DN17154_c0_g1_i1		TRINITY_DN13449_c0_g1_i1
TRINITY_DN12631_c0_g1_i1		TRINITY_DN13211_c0_g2_i1		TRINITY_DN12731_c0_g1_i1
TRINITY_DN15030_c1_g1_i1		TRINITY_DN20407_c0_g1_i6		TRINITY_DN19926_c0_g1_i2
TRINITY_DN21078_c0_g2_i1		TRINITY_DN10643_c0_g1_i1		TRINITY_DN18943_c0_g1_i1
TRINITY_DN11193_c0_g1_i1		TRINITY_DN19001_c0_g1_i2		TRINITY_DN21153_c1_g1_i2
TRINITY_DN22051_c0_g1_i1		TRINITY_DN12960_c0_g1_i1		TRINITY_DN19940_c0_g2_i1
TRINITY_DN16275_c1_g1_i1		TRINITY_DN14209_c0_g1_i1		TRINITY_DN5495_c0_g1_i1
TRINITY_DN15895_c0_g2_i1		TRINITY_DN11229_c0_g1_i1		TRINITY_DN18146_c0_g1_i2
TRINITY_DN13987_c0_g1_i1		TRINITY_DN14807_c0_g2_i2		TRINITY_DN20416_c0_g1_i1
TRINITY_DN3998_c0_g1_i1		TRINITY_DN16656_c0_g1_i3		TRINITY_DN20636_c0_g2_i1
TRINITY_DN16524_c0_g1_i2		TRINITY_DN12155_c0_g1_i1		TRINITY_DN20991_c0_g1_i7
TRINITY_DN19539_c1_g1_i10		TRINITY_DN14667_c0_g1_i1		TRINITY_DN21207_c0_g1_i1
TRINITY_DN15179_c0_g1_i2		TRINITY_DN14316_c0_g1_i1		TRINITY_DN19238_c0_g3_i4
TRINITY_DN20038_c1_g1_i3		TRINITY_DN15527_c0_g1_i1		TRINITY_DN20791_c0_g1_i3
TRINITY_DN19424_c0_g1_i2				TRINITY_DN17378_c0_g1_i1
TRINITY_DN20225_c0_g3_i3				TRINITY_DN16032_c0_g1_i2
TRINITY_DN19133_c0_g1_i2				TRINITY_DN15608_c0_g1_i1
TRINITY_DN15858_c0_g3_i1				TRINITY_DN19929_c0_g1_i1
TRINITY_DN16105_c0_g1_i1				TRINITY_DN20724_c0_g1_i1
TRINITY_DN20372_c0_g1_i4				TRINITY_DN16348_c0_g1_i1
TRINITY_DN19828_c0_g1_i1				TRINITY_DN21483_c1_g3_i1
TRINITY_DN19819_c0_g1_i1				TRINITY_DN18822_c0_g1_i2
TRINITY_DN12282_c0_g3_i1				TRINITY_DN20353_c1_g2_i1
TRINITY_DN6938_c0_g1_i1				TRINITY_DN16347_c0_g1_i1
TRINITY_DN21279_c0_g1_i5				TRINITY_DN18689_c0_g1_i1
TRINITY_DN16868_c0_g1_i1				TRINITY_DN11337_c0_g2_i1
TRINITY_DN20102_c0_g1_i2				TRINITY_DN14876_c0_g1_i4
TRINITY_DN18194_c0_g1_i1				TRINITY_DN18095_c0_g1_i1;
TRINITY_DN18776_c0_g1_i6				TRINITY_DN20685_c0_g1_i12
TRINITY_DN15169_c0_g1_i1				TRINITY_DN20643_c0_g2_i1
TRINITY_DN17916_c0_g1_i1				TRINITY_DN17999_c0_g1_i1
TRINITY_DN22866_c0_g1_i1				TRINITY_DN16468_c1_g1_i2
TRINITY_DN10639_c0_g1_i1				TRINITY_DN17199_c0_g1_i1
TRINITY_DN20327_c0_g2_i1				TRINITY_DN21161_c0_g1_i4
TRINITY_DN12120_c0_g1_i1				TRINITY_DN16315_c0_g2_i2
TRINITY_DN16685_c0_g2_i1				TRINITY_DN14485_c0_g1_i1
TRINITY_DN18635_c0_g1_i1				TRINITY_DN18521_c0_g1_i1
TRINITY_DN20194_c0_g1_i1				TRINITY_DN9826_c0_g1_i1
TRINITY_DN12448_c0_g1_i2				TRINITY_DN19978_c0_g1_i2
TRINITY_DN21364_c0_g1_i7				TRINITY_DN13522_c0_g1_i2
TRINITY_DN15582_c0_g1_i1				TRINITY_DN21458_c0_g2_i3
TRINITY_DN16322_c0_g1_i1				TRINITY_DN18299_c0_g1_i2
TRINITY_DN21526_c1_g1_i2				TRINITY_DN14194_c0_g1_i2
TRINITY_DN10594_c0_g1_i3				TRINITY_DN19025_c0_g2_i1
TRINITY_DN20212_c0_g2_i1				TRINITY_DN20953_c0_g1_i1;
TRINITY_DN17211_c0_g2_i1				TRINITY_DN15321_c0_g1_i1
TRINITY_DN12963_c0_g1_i1				TRINITY_DN16060_c0_g3_i2
TRINITY_DN17647_c0_g1_i1				TRINITY_DN17656_c0_g1_i3
TRINITY_DN20250_c0_g1_i2				TRINITY_DN20913_c0_g2_i7
TRINITY_DN19091_c0_g2_i1				TRINITY_DN20946_c0_g1_i5
TRINITY_DN20547_c0_g1_i1				TRINITY_DN19545_c0_g1_i5
TRINITY_DN14124_c0_g1_i1				TRINITY_DN13879_c0_g1_i1
TRINITY_DN15949_c1_g2_i2				TRINITY_DN19031_c0_g2_i1
TRINITY_DN19404_c0_g1_i4				TRINITY_DN19907_c0_g1_i2
TRINITY_DN12949_c0_g1_i1				TRINITY_DN16720_c0_g1_i1
TRINITY_DN16565_c0_g1_i2				TRINITY_DN14467_c0_g1_i1
TRINITY_DN20118_c0_g1_i1				TRINITY_DN17099_c0_g1_i1
TRINITY_DN9121_c0_g1_i1				TRINITY_DN4557_c0_g1_i1
TRINITY_DN12230_c0_g1_i2				TRINITY_DN19239_c1_g1_i3
TRINITY_DN18784_c2_g2_i1				TRINITY_DN19685_c0_g1_i2
TRINITY_DN14462_c0_g1_i2				TRINITY_DN18581_c0_g1_i1
TRINITY_DN19985_c0_g3_i1				TRINITY_DN11548_c0_g1_i1
TRINITY_DN12940_c0_g1_i1				TRINITY_DN12439_c1_g1_i1
TRINITY_DN15830_c0_g2_i1				TRINITY_DN21079_c0_g1_i2
TRINITY_DN18128_c0_g1_i2				TRINITY_DN19990_c0_g1_i1
TRINITY_DN18088_c1_g1_i1				TRINITY_DN19754_c0_g2_i1
TRINITY_DN15779_c0_g1_i1				TRINITY_DN18650_c0_g2_i4
TRINITY_DN18820_c0_g1_i1				TRINITY_DN17896_c0_g1_i1
TRINITY_DN15243_c0_g2_i1				TRINITY_DN16079_c0_g1_i1
TRINITY_DN12366_c0_g1_i2				TRINITY_DN17538_c0_g1_i1
TRINITY_DN23094_c0_g1_i1				TRINITY_DN15707_c0_g1_i1
TRINITY_DN16549_c1_g1_i2				TRINITY_DN14586_c0_g1_i1
TRINITY_DN20207_c0_g1_i1				TRINITY_DN21043_c0_g1_i1
TRINITY_DN17073_c0_g1_i4				TRINITY_DN15643_c0_g1_i4
TRINITY_DN15011_c0_g1_i5				TRINITY_DN17036_c0_g1_i3
TRINITY_DN19146_c0_g4_i1				TRINITY_DN2593_c0_g1_i1
TRINITY_DN18943_c1_g1_i1				TRINITY_DN21611_c0_g2_i1
TRINITY_DN11539_c0_g1_i1				TRINITY_DN13653_c0_g1_i1
TRINITY_DN16117_c0_g1_i1				TRINITY_DN20974_c0_g1_i6
TRINITY_DN19344_c0_g1_i1				TRINITY_DN21400_c0_g2_i9
TRINITY_DN20769_c2_g3_i1				TRINITY_DN19024_c0_g1_i2
TRINITY_DN3689_c0_g1_i1				TRINITY_DN16315_c0_g1_i1
TRINITY_DN18627_c0_g1_i1				TRINITY_DN20872_c0_g2_i1
TRINITY_DN20356_c0_g1_i2				TRINITY_DN20379_c0_g2_i3
TRINITY_DN15830_c0_g1_i1				TRINITY_DN20421_c0_g1_i3
TRINITY_DN13269_c0_g1_i1				TRINITY_DN20769_c2_g4_i1
TRINITY_DN18616_c0_g3_i2				TRINITY_DN9276_c0_g1_i2
TRINITY_DN19573_c0_g1_i1				TRINITY_DN19675_c0_g1_i8
TRINITY_DN9287_c0_g1_i1				TRINITY_DN20178_c0_g1_i2
TRINITY_DN20741_c0_g1_i1				TRINITY_DN20967_c0_g1_i4
TRINITY_DN20860_c0_g3_i2				TRINITY_DN11103_c0_g1_i1
TRINITY_DN16209_c0_g1_i1				TRINITY_DN17934_c0_g1_i1
TRINITY_DN16088_c0_g1_i1				TRINITY_DN8566_c0_g1_i1
TRINITY_DN21385_c0_g2_i1				TRINITY_DN21192_c1_g2_i3
TRINITY_DN11490_c0_g1_i1				TRINITY_DN18304_c0_g1_i1
TRINITY_DN17061_c0_g2_i3				TRINITY_DN18181_c0_g1_i4
TRINITY_DN9728_c0_g1_i1				TRINITY_DN14573_c0_g1_i1
TRINITY_DN20015_c0_g3_i1				TRINITY_DN20148_c0_g2_i1
TRINITY_DN19621_c1_g1_i1				TRINITY_DN18991_c3_g1_i1
TRINITY_DN17154_c0_g1_i1				TRINITY_DN15305_c0_g1_i2
TRINITY_DN13211_c0_g2_i1				TRINITY_DN13877_c0_g1_i2
TRINITY_DN19001_c0_g1_i2				TRINITY_DN14560_c0_g1_i1
TRINITY_DN12960_c0_g1_i1				TRINITY_DN18932_c0_g1_i3
TRINITY_DN14209_c0_g1_i1				TRINITY_DN21088_c0_g1_i1
TRINITY_DN19957_c1_g1_i1				TRINITY_DN20543_c0_g1_i9
TRINITY_DN11229_c0_g1_i1				TRINITY_DN12281_c0_g1_i1
TRINITY_DN14807_c0_g2_i2				TRINITY_DN17425_c0_g1_i2
TRINITY_DN16656_c0_g1_i3				TRINITY_DN17871_c0_g1_i6
TRINITY_DN18861_c0_g1_i1				TRINITY_DN10355_c0_g1_i1
TRINITY_DN12155_c0_g1_i1				TRINITY_DN20492_c0_g3_i1
TRINITY_DN14667_c0_g1_i1				TRINITY_DN19151_c3_g1_i6
TRINITY_DN14316_c0_g1_i1				TRINITY_DN17476_c1_g1_i1
TRINITY_DN14741_c0_g1_i1				TRINITY_DN10506_c3_g1_i2
TRINITY_DN14633_c0_g1_i1				TRINITY_DN13605_c0_g1_i1
TRINITY_DN15527_c0_g1_i1				TRINITY_DN20348_c2_g1_i2
				TRINITY_DN16832_c0_g1_i3
				TRINITY_DN19062_c0_g1_i1
				TRINITY_DN17751_c0_g1_i2
				TRINITY_DN19025_c0_g1_i1
				TRINITY_DN18024_c0_g1_i1
				TRINITY_DN20720_c0_g6_i1
				TRINITY_DN19768_c2_g2_i2
				TRINITY_DN21625_c1_g2_i1
				TRINITY_DN11855_c0_g1_i1
				TRINITY_DN17791_c0_g3_i4
				TRINITY_DN10651_c0_g1_i1
				TRINITY_DN13581_c0_g1_i1
				TRINITY_DN16833_c0_g1_i3
				TRINITY_DN19464_c0_g1_i1
				TRINITY_DN16612_c0_g1_i2
				TRINITY_DN20405_c0_g1_i3
				TRINITY_DN21475_c0_g1_i11
				TRINITY_DN19161_c0_g1_i2
				TRINITY_DN13364_c0_g1_i1
				TRINITY_DN21505_c1_g2_i1
				TRINITY_DN19782_c0_g1_i1
				TRINITY_DN11807_c0_g1_i1
				TRINITY_DN17952_c0_g2_i1
				TRINITY_DN13986_c1_g3_i1
				TRINITY_DN14801_c0_g1_i1
				TRINITY_DN17928_c0_g1_i1
				TRINITY_DN16532_c0_g1_i1
				TRINITY_DN20300_c0_g2_i1
				TRINITY_DN17656_c0_g2_i1
				TRINITY_DN19159_c0_g1_i1
				TRINITY_DN12124_c0_g1_i1
				TRINITY_DN19076_c0_g2_i1
				TRINITY_DN18591_c0_g1_i1
				TRINITY_DN21343_c1_g1_i2
				TRINITY_DN20638_c0_g1_i3
				TRINITY_DN19423_c0_g1_i1
				TRINITY_DN20624_c0_g1_i7
				TRINITY_DN13211_c0_g1_i1
				TRINITY_DN21193_c0_g1_i8
				TRINITY_DN12477_c0_g1_i1
				TRINITY_DN19081_c0_g1_i2
				TRINITY_DN17050_c0_g1_i4
				TRINITY_DN14107_c0_g2_i1
				TRINITY_DN15982_c0_g1_i1
				TRINITY_DN21375_c0_g1_i1
				TRINITY_DN17679_c0_g6_i1
				TRINITY_DN15687_c0_g1_i1
				TRINITY_DN16296_c0_g1_i1
				TRINITY_DN21610_c2_g1_i1
				TRINITY_DN18169_c0_g1_i1
				TRINITY_DN14785_c0_g2_i1
				TRINITY_DN9150_c0_g1_i1
				TRINITY_DN20893_c0_g1_i4
				TRINITY_DN20455_c0_g3_i1
				TRINITY_DN20980_c0_g1_i3
				TRINITY_DN14802_c0_g1_i1
				TRINITY_DN21588_c0_g2_i3
				TRINITY_DN15885_c0_g1_i2
				TRINITY_DN20462_c0_g5_i1
				TRINITY_DN19332_c0_g3_i1
				TRINITY_DN20533_c0_g5_i1
				TRINITY_DN15844_c0_g1_i2
				TRINITY_DN16356_c0_g1_i1
				TRINITY_DN20118_c2_g2_i1
				TRINITY_DN20864_c0_g2_i1
				TRINITY_DN18484_c0_g3_i1
				TRINITY_DN18964_c0_g1_i3
				TRINITY_DN12011_c0_g1_i1
				TRINITY_DN15670_c0_g1_i1
				TRINITY_DN20807_c1_g3_i4
				TRINITY_DN17384_c0_g1_i1
				TRINITY_DN21374_c0_g1_i13
				TRINITY_DN15689_c0_g1_i1
				TRINITY_DN17927_c0_g1_i1
				TRINITY_DN20364_c0_g1_i13
				TRINITY_DN21134_c0_g1_i2
				TRINITY_DN15597_c0_g1_i1
				TRINITY_DN18109_c0_g2_i1
				TRINITY_DN21248_c0_g1_i1
				TRINITY_DN19259_c4_g1_i1
				TRINITY_DN14171_c0_g1_i1
				TRINITY_DN21178_c1_g4_i1
				TRINITY_DN17338_c1_g1_i1
				TRINITY_DN19688_c0_g1_i1
				TRINITY_DN11131_c0_g2_i2
				TRINITY_DN15943_c0_g1_i1
				TRINITY_DN18851_c0_g1_i3
				TRINITY_DN18918_c0_g1_i1
				TRINITY_DN12903_c0_g1_i1
				TRINITY_DN16058_c0_g1_i1
				TRINITY_DN21062_c0_g3_i2
				TRINITY_DN18312_c0_g1_i1
				TRINITY_DN12814_c0_g1_i1
				TRINITY_DN17524_c0_g1_i1
				TRINITY_DN12067_c0_g1_i1
				TRINITY_DN20662_c2_g3_i1
				TRINITY_DN20314_c1_g1_i5
				TRINITY_DN20723_c0_g1_i3
				TRINITY_DN13018_c0_g1_i1
				TRINITY_DN21559_c0_g1_i3
				TRINITY_DN7281_c0_g1_i1
				TRINITY_DN10623_c0_g1_i1
				TRINITY_DN18293_c0_g1_i1
				TRINITY_DN20538_c0_g3_i1
				TRINITY_DN18517_c0_g1_i1
				TRINITY_DN16851_c0_g1_i1
				TRINITY_DN18272_c0_g1_i5
				TRINITY_DN18495_c0_g1_i1
				TRINITY_DN14706_c0_g1_i2
				TRINITY_DN17483_c0_g1_i2
				TRINITY_DN20374_c0_g1_i8
				TRINITY_DN17971_c1_g1_i1
				TRINITY_DN17600_c0_g1_i1
				TRINITY_DN10793_c0_g1_i1
				TRINITY_DN17329_c0_g1_i3
				TRINITY_DN19944_c0_g2_i3
				TRINITY_DN17442_c0_g1_i1
				TRINITY_DN10743_c0_g1_i1
				TRINITY_DN15627_c0_g1_i2
				TRINITY_DN16302_c0_g1_i4
				TRINITY_DN17299_c0_g1_i1
				TRINITY_DN17755_c0_g1_i1
				TRINITY_DN11842_c0_g1_i1
				TRINITY_DN15838_c0_g1_i1
				TRINITY_DN18559_c0_g1_i1
				TRINITY_DN10891_c0_g1_i1
				TRINITY_DN18858_c0_g1_i1
				TRINITY_DN18980_c1_g1_i1
				TRINITY_DN991_c0_g2_i1
				TRINITY_DN22781_c0_g1_i1
				TRINITY_DN15391_c0_g1_i1
				TRINITY_DN15263_c0_g1_i1
				TRINITY_DN17126_c2_g1_i1
				TRINITY_DN21428_c0_g1_i1
				TRINITY_DN6471_c0_g1_i1
				TRINITY_DN18422_c0_g2_i4
				TRINITY_DN20834_c1_g1_i1
				TRINITY_DN18939_c0_g1_i1
				TRINITY_DN18352_c0_g1_i1
				TRINITY_DN15306_c0_g1_i1
				TRINITY_DN15805_c0_g1_i1
				TRINITY_DN20635_c1_g1_i5
				TRINITY_DN13688_c0_g1_i1
				TRINITY_DN13358_c0_g1_i1
				TRINITY_DN21263_c0_g1_i4
				TRINITY_DN16166_c0_g1_i1
				TRINITY_DN21423_c0_g2_i2
				TRINITY_DN21345_c0_g3_i2
				TRINITY_DN20385_c1_g1_i1
				TRINITY_DN17213_c0_g1_i1
				TRINITY_DN14977_c0_g1_i3
				TRINITY_DN13013_c0_g1_i1
				TRINITY_DN17251_c0_g2_i1
				TRINITY_DN15796_c1_g2_i2
				TRINITY_DN10274_c0_g1_i1
				TRINITY_DN18930_c0_g1_i1
				TRINITY_DN16575_c0_g2_i3
				TRINITY_DN21190_c0_g3_i1
				TRINITY_DN20578_c1_g1_i1
				TRINITY_DN16257_c0_g2_i1
				TRINITY_DN21560_c1_g1_i1
				TRINITY_DN18603_c0_g1_i1
				TRINITY_DN18371_c0_g1_i1
				TRINITY_DN16327_c1_g5_i1
				TRINITY_DN18227_c0_g1_i1
				TRINITY_DN16686_c0_g1_i1
				TRINITY_DN17817_c0_g2_i2
				TRINITY_DN20188_c0_g1_i1
				TRINITY_DN20210_c0_g1_i1
				TRINITY_DN20346_c0_g1_i2
				TRINITY_DN16073_c0_g1_i4
				TRINITY_DN21039_c1_g1_i1
				TRINITY_DN20227_c0_g1_i2
				TRINITY_DN21270_c0_g1_i3
				TRINITY_DN711_c0_g1_i1
				TRINITY_DN21192_c1_g3_i1
				TRINITY_DN7104_c0_g1_i1
				TRINITY_DN16449_c0_g2_i1
				TRINITY_DN13238_c0_g1_i2
				TRINITY_DN15394_c0_g1_i1
				TRINITY_DN9604_c0_g1_i1
				TRINITY_DN21556_c0_g2_i1
				TRINITY_DN18522_c0_g1_i4
				TRINITY_DN15704_c0_g1_i1
				TRINITY_DN17564_c0_g2_i1;
				TRINITY_DN18876_c0_g1_i2
				TRINITY_DN17167_c0_g1_i1
				TRINITY_DN21053_c0_g3_i1
				TRINITY_DN16139_c0_g1_i2
				TRINITY_DN20245_c0_g1_i6
				TRINITY_DN15642_c0_g2_i1
				TRINITY_DN13281_c0_g1_i2
				TRINITY_DN19150_c0_g1_i1
				TRINITY_DN11938_c0_g1_i1
				TRINITY_DN19578_c0_g1_i2
				TRINITY_DN17811_c0_g1_i1
				TRINITY_DN13924_c0_g1_i1
				TRINITY_DN18967_c0_g1_i1
				TRINITY_DN17180_c0_g1_i2
				TRINITY_DN19658_c0_g1_i1
				TRINITY_DN12245_c0_g1_i1
				TRINITY_DN15294_c0_g1_i1
				TRINITY_DN13668_c0_g1_i2
				TRINITY_DN19526_c0_g1_i1
				TRINITY_DN18271_c0_g1_i1
				TRINITY_DN18663_c0_g1_i2
				TRINITY_DN6322_c0_g1_i1
				TRINITY_DN11844_c0_g1_i3
				TRINITY_DN18073_c0_g1_i3
				TRINITY_DN19350_c0_g4_i1
				TRINITY_DN17211_c0_g1_i1
				TRINITY_DN12410_c0_g1_i1
				TRINITY_DN20651_c0_g2_i2
				TRINITY_DN17005_c0_g1_i3
				TRINITY_DN15671_c0_g1_i1
				TRINITY_DN15917_c0_g1_i1
				TRINITY_DN17193_c1_g1_i10
				TRINITY_DN13578_c0_g1_i1
				TRINITY_DN14136_c0_g1_i1
				TRINITY_DN21583_c1_g1_i3
				TRINITY_DN21328_c0_g2_i1
				TRINITY_DN13500_c0_g3_i1
				TRINITY_DN16704_c0_g1_i1
				TRINITY_DN15700_c0_g2_i1
				TRINITY_DN14878_c0_g1_i1
				TRINITY_DN16788_c0_g1_i1
				TRINITY_DN8042_c0_g1_i1
				TRINITY_DN19978_c0_g2_i2
				TRINITY_DN14141_c0_g1_i1
				TRINITY_DN16601_c0_g1_i2
				TRINITY_DN12235_c0_g1_i1
				TRINITY_DN16764_c0_g2_i2
				TRINITY_DN19089_c1_g1_i3
				TRINITY_DN20336_c2_g2_i1
				TRINITY_DN13598_c0_g1_i1
				TRINITY_DN17862_c0_g1_i1;
				TRINITY_DN19261_c1_g2_i3
				TRINITY_DN16191_c0_g1_i2
				TRINITY_DN21536_c0_g2_i1
				TRINITY_DN16360_c0_g1_i1
				TRINITY_DN16327_c1_g3_i1
				TRINITY_DN16647_c0_g1_i2
				TRINITY_DN20447_c0_g1_i1
				TRINITY_DN18350_c0_g1_i1
				TRINITY_DN18768_c0_g1_i1
				TRINITY_DN12380_c0_g1_i1
				TRINITY_DN13807_c0_g1_i1
				TRINITY_DN18257_c0_g3_i1
				TRINITY_DN15408_c0_g1_i2
				TRINITY_DN14523_c0_g1_i3
				TRINITY_DN16854_c1_g1_i1
				TRINITY_DN20769_c2_g1_i1
				TRINITY_DN20116_c0_g1_i1
				TRINITY_DN20398_c0_g1_i1
				TRINITY_DN21018_c2_g1_i3
				TRINITY_DN13618_c0_g1_i2
				TRINITY_DN16784_c0_g2_i1
				TRINITY_DN14543_c0_g1_i2
				TRINITY_DN19870_c0_g1_i5
				TRINITY_DN21174_c0_g1_i1
				TRINITY_DN14934_c0_g1_i1
				TRINITY_DN20666_c0_g2_i7
				TRINITY_DN10967_c0_g1_i1
				TRINITY_DN19356_c0_g1_i3
				TRINITY_DN2567_c0_g1_i1
				TRINITY_DN13121_c0_g1_i1
				TRINITY_DN19268_c0_g1_i1
				TRINITY_DN16193_c0_g1_i1
				TRINITY_DN20211_c0_g1_i2
				TRINITY_DN19386_c0_g1_i8
				TRINITY_DN12333_c0_g1_i1
				TRINITY_DN13377_c0_g1_i1
				TRINITY_DN15164_c0_g1_i2
				TRINITY_DN15085_c0_g1_i1
				TRINITY_DN18076_c0_g1_i3
				TRINITY_DN12167_c0_g1_i3
				TRINITY_DN18684_c0_g1_i2
				TRINITY_DN7840_c0_g1_i1
				TRINITY_DN17116_c0_g1_i1
				TRINITY_DN14089_c0_g1_i3
				TRINITY_DN10801_c0_g1_i2
				TRINITY_DN11832_c0_g1_i1
				TRINITY_DN17295_c0_g1_i4
				TRINITY_DN21490_c0_g1_i6
				TRINITY_DN14482_c0_g1_i2
				TRINITY_DN13823_c0_g1_i1
				TRINITY_DN12644_c0_g1_i1
				TRINITY_DN18358_c0_g1_i2
				TRINITY_DN17137_c0_g1_i1
				TRINITY_DN15781_c0_g2_i1
				TRINITY_DN16870_c0_g4_i1
				TRINITY_DN12132_c0_g1_i1
				TRINITY_DN16232_c0_g1_i4
				TRINITY_DN297_c0_g1_i1
				TRINITY_DN16284_c0_g1_i4
				TRINITY_DN20333_c0_g1_i3
				TRINITY_DN17624_c0_g1_i2
				TRINITY_DN17550_c0_g1_i1
				TRINITY_DN20494_c1_g1_i5
				TRINITY_DN18257_c0_g2_i3
				TRINITY_DN21098_c0_g1_i1
				TRINITY_DN9955_c0_g1_i1
				TRINITY_DN17617_c0_g1_i1
				TRINITY_DN17649_c0_g2_i1
				TRINITY_DN13131_c0_g1_i1
				TRINITY_DN13896_c0_g1_i1
				TRINITY_DN17030_c0_g1_i6
				TRINITY_DN21582_c0_g1_i1
				TRINITY_DN14260_c0_g1_i1
				TRINITY_DN12361_c0_g1_i2
				TRINITY_DN19027_c0_g3_i1
				TRINITY_DN20378_c0_g1_i2
				TRINITY_DN20876_c0_g1_i1
				TRINITY_DN11319_c0_g1_i1
				TRINITY_DN11093_c0_g1_i1
				TRINITY_DN21078_c0_g1_i3
				TRINITY_DN17125_c0_g1_i3
				TRINITY_DN17950_c0_g1_i1
				TRINITY_DN20300_c1_g2_i1
				TRINITY_DN18240_c0_g1_i1
				TRINITY_DN21641_c2_g3_i1
				TRINITY_DN21560_c0_g1_i2
				TRINITY_DN16670_c0_g2_i1
				TRINITY_DN14082_c0_g2_i1
				TRINITY_DN18584_c0_g1_i1
				TRINITY_DN22756_c0_g1_i1
				TRINITY_DN11404_c0_g1_i1
				TRINITY_DN16463_c0_g1_i1
				TRINITY_DN17650_c0_g2_i1
				TRINITY_DN15030_c1_g1_i1
				TRINITY_DN14236_c0_g1_i1
				TRINITY_DN11193_c0_g1_i1
				TRINITY_DN22051_c0_g1_i1
				TRINITY_DN16275_c1_g1_i1
				TRINITY_DN15187_c0_g1_i1
				TRINITY_DN15895_c0_g2_i1
				TRINITY_DN9056_c0_g1_i1
				TRINITY_DN16486_c0_g1_i2
				TRINITY_DN17845_c0_g1_i2
				TRINITY_DN13987_c0_g1_i1
				TRINITY_DN3998_c0_g1_i1
				TRINITY_DN20461_c0_g1_i2
				TRINITY_DN16524_c0_g1_i2
				TRINITY_DN21024_c0_g1_i3
				TRINITY_DN19539_c1_g1_i10
				TRINITY_DN17976_c0_g1_i1
				TRINITY_DN19424_c0_g1_i2
				TRINITY_DN15121_c0_g1_i2
				TRINITY_DN13593_c0_g1_i1
				TRINITY_DN13270_c0_g1_i1
				TRINITY_DN18525_c1_g2_i2
				TRINITY_DN20225_c0_g3_i3
				TRINITY_DN19133_c0_g1_i2
				TRINITY_DN15858_c0_g3_i1
				TRINITY_DN16105_c0_g1_i1
				TRINITY_DN20372_c0_g1_i4
				TRINITY_DN19828_c0_g1_i1
				TRINITY_DN19819_c0_g1_i1
				TRINITY_DN18914_c0_g1_i2
				TRINITY_DN16868_c0_g1_i1
				TRINITY_DN14497_c0_g1_i1
				TRINITY_DN20102_c0_g1_i2
				TRINITY_DN21189_c0_g1_i1
				TRINITY_DN8813_c0_g1_i1
				TRINITY_DN19983_c0_g1_i1
				TRINITY_DN20589_c0_g2_i3
				TRINITY_DN2425_c0_g1_i1
				TRINITY_DN18171_c1_g1_i1
				TRINITY_DN18489_c0_g1_i1
				TRINITY_DN18189_c0_g1_i2
				TRINITY_DN17984_c0_g2_i6
				TRINITY_DN18776_c0_g1_i6
				TRINITY_DN15169_c0_g1_i1
				TRINITY_DN17916_c0_g1_i1
				TRINITY_DN18556_c0_g1_i2
				TRINITY_DN20327_c0_g2_i1
				TRINITY_DN12415_c0_g1_i1
				TRINITY_DN16685_c0_g2_i1
				TRINITY_DN18635_c0_g1_i1
				TRINITY_DN17595_c0_g3_i1
				TRINITY_DN19420_c0_g1_i1
				TRINITY_DN20194_c0_g1_i1
				TRINITY_DN12448_c0_g1_i2
				TRINITY_DN12764_c0_g1_i1
				TRINITY_DN21364_c0_g1_i7
				TRINITY_DN18979_c0_g3_i2
				TRINITY_DN15582_c0_g1_i1
				TRINITY_DN15922_c0_g1_i2
				TRINITY_DN16322_c0_g1_i1
				TRINITY_DN18608_c1_g1_i1
				TRINITY_DN20052_c0_g1_i1
				TRINITY_DN16901_c0_g1_i2
				TRINITY_DN20767_c0_g3_i1
				TRINITY_DN2115_c0_g1_i1
				TRINITY_DN21335_c1_g2_i1
				TRINITY_DN15497_c0_g1_i1
				TRINITY_DN4364_c0_g1_i1
				TRINITY_DN10594_c0_g1_i3
				TRINITY_DN15522_c0_g1_i1
				TRINITY_DN17211_c0_g2_i1
				TRINITY_DN17409_c0_g1_i1
				TRINITY_DN18788_c0_g1_i2
				TRINITY_DN12963_c0_g1_i1
				TRINITY_DN19266_c0_g1_i4
				TRINITY_DN14300_c0_g1_i3
				TRINITY_DN17647_c0_g1_i1
				TRINITY_DN20547_c0_g1_i1
				TRINITY_DN14124_c0_g1_i1
				TRINITY_DN14133_c0_g1_i1
				TRINITY_DN20626_c0_g2_i2
				TRINITY_DN15884_c0_g3_i1
				TRINITY_DN16846_c0_g1_i1
				TRINITY_DN15576_c0_g1_i1
				TRINITY_DN15949_c1_g2_i2
				TRINITY_DN19404_c0_g1_i4
				TRINITY_DN18267_c0_g1_i3
				TRINITY_DN13398_c0_g1_i1
				TRINITY_DN9121_c0_g1_i1
				TRINITY_DN20792_c1_g2_i3
				TRINITY_DN17876_c0_g1_i1
				TRINITY_DN13104_c0_g1_i1
				TRINITY_DN12230_c0_g1_i2
				TRINITY_DN18784_c2_g2_i1
				TRINITY_DN14462_c0_g1_i2
				TRINITY_DN18676_c0_g1_i2
				TRINITY_DN16922_c0_g1_i1
				TRINITY_DN19985_c0_g3_i1
				TRINITY_DN18530_c0_g2_i1
				TRINITY_DN12940_c0_g1_i1
				TRINITY_DN15830_c0_g2_i1
				TRINITY_DN20004_c1_g5_i1
				TRINITY_DN18128_c0_g1_i2
				TRINITY_DN18801_c0_g1_i1
				TRINITY_DN18088_c1_g1_i1
				TRINITY_DN6279_c0_g1_i1
				TRINITY_DN18820_c0_g1_i1
				TRINITY_DN20911_c0_g4_i1
				TRINITY_DN15861_c0_g1_i1
				TRINITY_DN12366_c0_g1_i2
				TRINITY_DN23094_c0_g1_i1
				TRINITY_DN20998_c0_g1_i2
				TRINITY_DN16549_c1_g1_i2
				TRINITY_DN20207_c0_g1_i1
				TRINITY_DN17073_c0_g1_i4
				TRINITY_DN7588_c0_g2_i1
				TRINITY_DN20476_c0_g3_i2
				TRINITY_DN18943_c1_g1_i1
				TRINITY_DN19305_c0_g2_i2
				TRINITY_DN18984_c1_g3_i1
				TRINITY_DN11539_c0_g1_i1
				TRINITY_DN16117_c0_g1_i1
				TRINITY_DN19344_c0_g1_i1
				TRINITY_DN3689_c0_g1_i1
				TRINITY_DN20356_c0_g1_i2
				TRINITY_DN20128_c0_g3_i1
				TRINITY_DN6523_c0_g1_i1
				TRINITY_DN13078_c0_g1_i1
				TRINITY_DN15059_c0_g1_i2
				TRINITY_DN13269_c0_g1_i1
				TRINITY_DN19573_c0_g1_i1
				TRINITY_DN20741_c0_g1_i1
				TRINITY_DN17779_c0_g1_i3
				TRINITY_DN23086_c0_g1_i1
				TRINITY_DN16209_c0_g1_i1
				TRINITY_DN9850_c0_g1_i2
				TRINITY_DN17583_c0_g1_i13
				TRINITY_DN16088_c0_g1_i1
				TRINITY_DN11490_c0_g1_i1
				TRINITY_DN17061_c0_g2_i3
				TRINITY_DN21626_c0_g1_i3
				TRINITY_DN9728_c0_g1_i1
				TRINITY_DN17154_c0_g1_i1
				TRINITY_DN13211_c0_g2_i1
				TRINITY_DN20407_c0_g1_i6
				TRINITY_DN10643_c0_g1_i1
				TRINITY_DN19001_c0_g1_i2
				TRINITY_DN12960_c0_g1_i1
				TRINITY_DN14209_c0_g1_i1
				TRINITY_DN19957_c1_g1_i1
				TRINITY_DN11229_c0_g1_i1
				TRINITY_DN14807_c0_g2_i2
				TRINITY_DN14751_c0_g1_i1
				TRINITY_DN21390_c0_g2_i1
				TRINITY_DN16656_c0_g1_i3
				TRINITY_DN19825_c0_g1_i6
				TRINITY_DN13166_c0_g1_i1
				TRINITY_DN9504_c0_g1_i1
				TRINITY_DN12155_c0_g1_i1
				TRINITY_DN13322_c0_g1_i2
				TRINITY_DN14764_c2_g1_i1
				TRINITY_DN14667_c0_g1_i1
				TRINITY_DN14316_c0_g1_i1
				TRINITY_DN14633_c0_g1_i1
				TRINITY_DN14523_c0_g2_i1
				TRINITY_DN15527_c0_g1_i1
				TRINITY_DN15345_c0_g1_i1

## Sheet: S2 vs. S1 DAPs
Accession	Description	S2-1	S2-2	S2-3	S1-1	S1-2	S1-3	P-value	FC
TRINITY_DN20336_c2_g1_i2	TRINITY_DN20336_c2_g1_i2	92.5	91.1	92.8	74.4	77.8	77.2	0.00018075	1.20488
TRINITY_DN19429_c0_g1_i6	TRINITY_DN19429_c0_g1_i6	93.1	93.2	90	110.7	114.9	120.1	0.00136412	0.799248
TRINITY_DN18800_c0_g1_i1	TRINITY_DN18800_c0_g1_i1	100.5	99.3	99.2	81.6	83.5	83.1	1.8677e-05	1.20467
TRINITY_DN20895_c0_g1_i2	TRINITY_DN20895_c0_g1_i2	111.1	108.2	110.1	81.4	86.4	83.7	0.000101453	1.30974
TRINITY_DN21439_c1_g3_i2	TRINITY_DN21439_c1_g3_i2	94.7	93.8	94.1	79.4	74.4	74.8	0.000378535	1.23622
TRINITY_DN18750_c0_g1_i4	TRINITY_DN18750_c0_g1_i4	91.4	91.1	92.2	66.7	67.7	70.3	3.15903e-05	1.34196
TRINITY_DN21423_c0_g1_i6	TRINITY_DN21423_c0_g1_i6	97.7	99.7	96.4	120.8	116.8	115.9	0.000369025	0.831117
TRINITY_DN19297_c0_g2_i1	TRINITY_DN19297_c0_g2_i1	109.3	111.5	108.3	87.8	82.9	86.4	0.000158982	1.28005
TRINITY_DN20133_c0_g1_i3	TRINITY_DN20133_c0_g1_i3	102.2	104.6	103.2	124.4	125.1	124.3	8.731e-06	0.82932
TRINITY_DN12531_c0_g1_i1	TRINITY_DN12531_c0_g1_i1	95.1	108.8	104	142.7	129.6	140.5	0.00358329	0.745882
TRINITY_DN21420_c0_g1_i5	TRINITY_DN21420_c0_g1_i5	120.5	119	123.9	70.6	71.5	60.9	0.000131894	1.79015
TRINITY_DN19820_c0_g1_i5	TRINITY_DN19820_c0_g1_i5	104.7	104.6	103.2	87.6	84.9	87.9	8.42495e-05	1.20008
TRINITY_DN21167_c0_g1_i1	TRINITY_DN21167_c0_g1_i1	98.2	96.2	96.8	112.3	121.1	117.8	0.0016143	0.829157
TRINITY_DN21026_c1_g3_i2	TRINITY_DN21026_c1_g3_i2	118.5	118.7	118.6	89.3	91.4	90.9	1.57623e-06	1.31001
TRINITY_DN20093_c0_g2_i1	TRINITY_DN20093_c0_g2_i1	106.4	107	108.1	86.7	89.2	85.2	9.20736e-05	1.23133
TRINITY_DN21086_c0_g1_i3	TRINITY_DN21086_c0_g1_i3	111.5	108.2	108.5	84.5	84	86.1	3.71949e-05	1.28908
TRINITY_DN19606_c0_g3_i1	TRINITY_DN19606_c0_g3_i1	109.5	99	109.5	77.9	90.8	88.3	0.0182574	1.23735
TRINITY_DN17462_c0_g1_i1	TRINITY_DN17462_c0_g1_i1	100.7	100.5	102.5	83.9	85.2	81.7	0.000126141	1.21093
TRINITY_DN21026_c1_g1_i2	TRINITY_DN21026_c1_g1_i2	117.6	119.5	118.4	85.5	84.7	85	6.13385e-07	1.39303
TRINITY_DN20327_c0_g1_i6	TRINITY_DN20327_c0_g1_i6	108.7	112.7	109.7	88.9	90.2	90.4	9.12178e-05	1.22857
TRINITY_DN20085_c0_g1_i2	TRINITY_DN20085_c0_g1_i2	106.8	107.9	108.7	85	82.8	86.9	6.21931e-05	1.26973
TRINITY_DN21216_c0_g1_i3	TRINITY_DN21216_c0_g1_i3	112.5	110.4	111	77	78.3	74.7	9.27817e-06	1.45174
TRINITY_DN20736_c0_g1_i1	TRINITY_DN20736_c0_g1_i1	112.9	114.2	111.9	61.5	69.1	66.9	3.66123e-05	1.71646
TRINITY_DN18630_c0_g1_i1	TRINITY_DN18630_c0_g1_i1	113.3	107.9	113.6	78.3	77.5	78.5	5.7922e-05	1.42894
TRINITY_DN14673_c0_g1_i1	TRINITY_DN14673_c0_g1_i1	104.6	112.1	109	70	72.5	72.6	9.42128e-05	1.51418
TRINITY_DN19666_c0_g1_i4	TRINITY_DN19666_c0_g1_i4	104.2	103.3	104.5	78.3	77.4	76.7	1.43155e-06	1.34251
TRINITY_DN21365_c0_g1_i3	TRINITY_DN21365_c0_g1_i3	96	90.1	95.4	116.1	133.8	113	0.015825	0.775696
TRINITY_DN20308_c0_g1_i1	TRINITY_DN20308_c0_g1_i1	129	131.4	137.3	71.9	70.4	62	8.21635e-05	1.94665
TRINITY_DN16380_c1_g1_i2	TRINITY_DN16380_c1_g1_i2	130.1	127.9	129.5	78.5	78.3	78.7	1.79637e-07	1.64544
TRINITY_DN19238_c0_g2_i12	TRINITY_DN19238_c0_g2_i12	89.1	96.5	94.7	114.7	111.6	117.3	0.00159684	0.815774
TRINITY_DN17772_c0_g1_i4	TRINITY_DN17772_c0_g1_i4	106	109.9	109.7	92	84.7	82.5	0.00213229	1.25617
TRINITY_DN18320_c0_g1_i1	TRINITY_DN18320_c0_g1_i1	105.9	106.8	108	87.5	83.9	86.3	6.69772e-05	1.24447
TRINITY_DN21165_c0_g1_i1	TRINITY_DN21165_c0_g1_i1	101.7	99.8	100.6	138.7	135.6	137.2	4.1158e-06	0.734143
TRINITY_DN20551_c0_g1_i2	TRINITY_DN20551_c0_g1_i2	105.7	104.7	104	85.8	88	84	0.000114959	1.21955
TRINITY_DN11460_c0_g1_i1	TRINITY_DN11460_c0_g1_i1	93.5	91.4	93.4	138.4	135.8	133.9	7.99218e-06	0.681941
TRINITY_DN19695_c1_g1_i1	TRINITY_DN19695_c1_g1_i1	101.3	99	99.3	81.4	80	81	2.16181e-05	1.23597
TRINITY_DN19063_c0_g1_i1	TRINITY_DN19063_c0_g1_i1	92.7	93.1	88.6	110.9	110.4	123.5	0.00655615	0.795824
TRINITY_DN20530_c1_g1_i3	TRINITY_DN20530_c1_g1_i3	94.7	93.1	89.7	111.5	117.7	117.4	0.000770594	0.800635
TRINITY_DN17680_c0_g2_i3	TRINITY_DN17680_c0_g2_i3	104.5	104.8	104	84	85.2	85.3	2.12155e-06	1.23104
TRINITY_DN21216_c0_g2_i1	TRINITY_DN21216_c0_g2_i1	109.1	117.2	114.9	84.5	86.8	84.3	0.00035761	1.3349
TRINITY_DN21584_c0_g1_i7	TRINITY_DN21584_c0_g1_i7	97.7	91.8	98.4	113.1	129.1	116.6	0.0110822	0.802397
TRINITY_DN21312_c0_g1_i2	TRINITY_DN21312_c0_g1_i2	103.4	103.8	105.6	88.6	84.9	85.7	0.000168323	1.20679
TRINITY_DN20517_c0_g1_i2	TRINITY_DN20517_c0_g1_i2	100	98.6	99.1	77.9	76.4	76.5	3.90414e-06	1.28986
TRINITY_DN15543_c0_g1_i1	TRINITY_DN15543_c0_g1_i1	112.5	112.1	113.8	83.1	92.5	80.3	0.00179493	1.32239
TRINITY_DN13434_c0_g1_i1	TRINITY_DN13434_c0_g1_i1	93.1	96.4	94.9	117.6	119.2	113.6	0.00033054	0.811644
TRINITY_DN20611_c1_g1_i2	TRINITY_DN20611_c1_g1_i2	94.7	97.2	93.5	116.1	119	121.5	0.000237834	0.800337
TRINITY_DN19881_c0_g1_i3	TRINITY_DN19881_c0_g1_i3	90	91.8	94.8	62	53.6	55	0.000279012	1.62134
TRINITY_DN19447_c0_g2_i1	TRINITY_DN19447_c0_g2_i1	105.8	103.5	106.9	91.4	82	85	0.00283039	1.22368
TRINITY_DN19455_c1_g2_i4	TRINITY_DN19455_c1_g2_i4	118.4	115.3	115.7	95.2	87.3	88.1	0.00061874	1.2912
TRINITY_DN13664_c0_g1_i7	TRINITY_DN13664_c0_g1_i7	112.2	111.3	114	88	91.1	86.4	0.000112736	1.27119
TRINITY_DN19337_c0_g1_i1	TRINITY_DN19337_c0_g1_i1	100.4	101.5	103.8	80.2	79.2	80.7	3.70301e-05	1.27322
TRINITY_DN19915_c0_g1_i1	TRINITY_DN19915_c0_g1_i1	95.8	98.2	98	76.6	74.3	79.8	0.000321874	1.26571
TRINITY_DN18747_c0_g1_i1	TRINITY_DN18747_c0_g1_i1	94.3	92.1	93.7	110.6	112.7	113.2	5.34556e-05	0.832392
TRINITY_DN15138_c0_g1_i1	TRINITY_DN15138_c0_g1_i1	94.6	95.9	94.1	118.5	118.9	119.6	2.69365e-06	0.797199
TRINITY_DN17493_c0_g1_i1	TRINITY_DN17493_c0_g1_i1	101.9	102.7	102.4	75.3	75.4	77.8	6.62905e-06	1.34354
TRINITY_DN18060_c0_g1_i2	TRINITY_DN18060_c0_g1_i2	101.7	100.6	100	125.4	125.1	134.2	0.000816492	0.785807
TRINITY_DN16817_c0_g3_i1	TRINITY_DN16817_c0_g3_i1	94.6	82.6	95.7	122.4	140.2	126.3	0.00482389	0.701723
TRINITY_DN18715_c1_g2_i2	TRINITY_DN18715_c1_g2_i2	79.1	75.2	77.9	133.1	133.4	134.2	1.24252e-06	0.579486
TRINITY_DN13280_c0_g2_i2	TRINITY_DN13280_c0_g2_i2	110.2	108.1	126.1	97.4	98	88.7	0.0352902	1.21225
TRINITY_DN18351_c0_g1_i1	TRINITY_DN18351_c0_g1_i1	95.7	97.2	101.4	119.6	121	117.5	0.00043101	0.821837
TRINITY_DN20501_c0_g1_i6	TRINITY_DN20501_c0_g1_i6	94.5	93.9	96.6	119.5	121.5	116.3	0.000151013	0.797649
TRINITY_DN15565_c0_g1_i1	TRINITY_DN15565_c0_g1_i1	92.5	91.2	92.1	75.4	72.6	80.4	0.00240399	1.20753
TRINITY_DN21308_c0_g2_i1	TRINITY_DN21308_c0_g2_i1	89.2	89.7	90.8	70	72.2	74.9	0.000301307	1.24228
TRINITY_DN18805_c0_g1_i4	TRINITY_DN18805_c0_g1_i4	83.6	85.4	89.2	131.6	129.3	114	0.00251431	0.688717
TRINITY_DN18802_c0_g1_i1	TRINITY_DN18802_c0_g1_i1	91.7	96.9	96.1	117.2	116.7	111.1	0.00137377	0.825217
TRINITY_DN19735_c0_g2_i1	TRINITY_DN19735_c0_g2_i1	93.5	94.9	94.7	121.8	117.9	116.6	0.000113905	0.794555
TRINITY_DN20038_c1_g2_i1	TRINITY_DN20038_c1_g2_i1	94.2	94.6	95.8	112	120.1	110.1	0.00346973	0.831677
TRINITY_DN17623_c0_g1_i1	TRINITY_DN17623_c0_g1_i1	95.6	94.5	94.6	112.2	115.3	114.6	4.43545e-05	0.832213
TRINITY_DN17262_c0_g2_i2	TRINITY_DN17262_c0_g2_i2	91.6	88.8	86.9	110.3	108.9	105.8	0.000542143	0.822462
TRINITY_DN20355_c0_g1_i5	TRINITY_DN20355_c0_g1_i5	112.9	112.3	114.8	87.6	91.2	89.8	5.0874e-05	1.26582
TRINITY_DN17252_c0_g1_i1	TRINITY_DN17252_c0_g1_i1	94.6	98.8	92.4	120	112.2	120.3	0.00238551	0.81078
TRINITY_DN15577_c0_g1_i2	TRINITY_DN15577_c0_g1_i2	92.7	99.4	97.6	82.7	79.3	78	0.00247068	1.20708
TRINITY_DN18926_c0_g2_i2	TRINITY_DN18926_c0_g2_i2	87.8	90.8	90.1	124	117.8	117.3	0.000208847	0.74826
TRINITY_DN20767_c0_g1_i1	TRINITY_DN20767_c0_g1_i1	89	95.9	87	115.6	102.9	114.4	0.0139112	0.816762
TRINITY_DN21522_c0_g1_i3	TRINITY_DN21522_c0_g1_i3	99.4	98.3	98.8	78.3	74.3	71.8	0.000234095	1.3213
TRINITY_DN20988_c1_g2_i3	TRINITY_DN20988_c1_g2_i3	101.9	99	99.8	129.4	132.8	128.7	3.989e-05	0.76925
TRINITY_DN20019_c0_g1_i4	TRINITY_DN20019_c0_g1_i4	93	91.5	92.8	74.5	71.2	79	0.00161331	1.23409
TRINITY_DN19332_c0_g1_i1	TRINITY_DN19332_c0_g1_i1	84.3	87.5	91	134.8	139.5	121.1	0.00164292	0.664643
TRINITY_DN16619_c0_g1_i1	TRINITY_DN16619_c0_g1_i1	99.8	99.2	95.4	71.2	73.9	71.6	8.82246e-05	1.35856
TRINITY_DN21230_c0_g2_i3	TRINITY_DN21230_c0_g2_i3	93.7	91.3	96.7	117.7	120.4	121	0.000157539	0.784461
TRINITY_DN21489_c0_g2_i1	TRINITY_DN21489_c0_g2_i1	107.4	106.5	107.2	87.4	83.3	85.6	5.92953e-05	1.25283
TRINITY_DN20502_c0_g3_i1	TRINITY_DN20502_c0_g3_i1	103.5	100.6	102.2	125.1	122.2	123.9	5.34688e-05	0.825162
TRINITY_DN18623_c0_g1_i1	TRINITY_DN18623_c0_g1_i1	96.9	95.1	93.1	116.9	127.6	130.8	0.00228621	0.759659
TRINITY_DN14367_c0_g1_i2	TRINITY_DN14367_c0_g1_i2	98.4	101	102.1	124.5	123.3	119.6	0.000280774	0.820631
TRINITY_DN16004_c0_g2_i1	TRINITY_DN16004_c0_g2_i1	105.8	109.2	107.8	88.4	83.6	84.9	0.000226668	1.25652
TRINITY_DN10775_c0_g1_i2	TRINITY_DN10775_c0_g1_i2	96.9	95.8	101.6	122.5	123.8	119.5	0.000402785	0.804538
TRINITY_DN20605_c0_g1_i2	TRINITY_DN20605_c0_g1_i2	95.7	94.4	96.5	119.5	111.9	117.9	0.000946614	0.820498
TRINITY_DN16272_c0_g2_i1	TRINITY_DN16272_c0_g2_i1	91.9	93.8	96.8	120.7	112.9	107.3	0.009287	0.828689
TRINITY_DN11806_c0_g1_i1	TRINITY_DN11806_c0_g1_i1	115.8	121.4	114.7	88.8	94.4	81.8	0.00230464	1.32792
TRINITY_DN21130_c0_g1_i1	TRINITY_DN21130_c0_g1_i1	89.9	94.4	88.8	112.8	103.1	112.4	0.00694359	0.831861
TRINITY_DN16390_c0_g1_i3	TRINITY_DN16390_c0_g1_i3	86.4	86.4	86.4	137.8	143	141.8	4.14004e-06	0.613346
TRINITY_DN21026_c1_g2_i1	TRINITY_DN21026_c1_g2_i1	121	117.9	112.1	77.9	86.6	93.6	0.00409517	1.35994
TRINITY_DN19221_c0_g1_i2	TRINITY_DN19221_c0_g1_i2	89	92.5	92	117.7	98.5	113.3	0.03422	0.830046
TRINITY_DN13463_c0_g1_i1	TRINITY_DN13463_c0_g1_i1	95.4	100.3	97.9	127.8	125.4	129.1	7.72923e-05	0.767983
TRINITY_DN12530_c0_g1_i1	TRINITY_DN12530_c0_g1_i1	99.4	99.6	97.5	68	73.9	78.4	0.00118616	1.34589
TRINITY_DN19281_c0_g1_i1	TRINITY_DN19281_c0_g1_i1	92.5	92.4	93.5	122.2	126.8	123.3	2.58252e-05	0.747784
TRINITY_DN12437_c0_g1_i1	TRINITY_DN12437_c0_g1_i1	95.7	99.5	100.4	120.3	126.4	124.7	0.000402866	0.795907
TRINITY_DN12779_c0_g1_i1	TRINITY_DN12779_c0_g1_i1	110.4	110.2	123.8	93.2	91.3	95.9	0.0104594	1.22825
TRINITY_DN19406_c0_g2_i1	TRINITY_DN19406_c0_g2_i1	92.1	90.5	93.4	121.4	126.4	121.8	6.64835e-05	0.746753
TRINITY_DN19699_c0_g1_i4	TRINITY_DN19699_c0_g1_i4	98.2	97.3	96.8	126.4	119	128.3	0.000694664	0.782178
TRINITY_DN18031_c0_g1_i1	TRINITY_DN18031_c0_g1_i1	108.9	107.1	110.2	87.1	83.6	84.7	6.65389e-05	1.27721
TRINITY_DN16672_c0_g1_i1	TRINITY_DN16672_c0_g1_i1	91.9	91.3	86.6	115.4	115.1	120.7	0.000392044	0.768223
TRINITY_DN17515_c0_g3_i3	TRINITY_DN17515_c0_g3_i3	93	96.3	97.4	112.5	120.2	114.7	0.00156704	0.825273
TRINITY_DN19052_c0_g2_i1	TRINITY_DN19052_c0_g2_i1	101.6	97.3	100.2	74.7	87.9	83.4	0.0122284	1.21585
TRINITY_DN21577_c1_g1_i4	TRINITY_DN21577_c1_g1_i4	96.3	96.8	95.4	126.5	127.1	124.9	2.64505e-06	0.762219
TRINITY_DN21019_c0_g3_i3	TRINITY_DN21019_c0_g3_i3	91.7	91.1	93.4	119.3	123.9	119	7.74826e-05	0.762562
TRINITY_DN21460_c0_g1_i2	TRINITY_DN21460_c0_g1_i2	100	98.5	99.1	124.6	130	121.5	0.0004868	0.791279
TRINITY_DN17664_c0_g1_i1	TRINITY_DN17664_c0_g1_i1	99.8	101	105.5	73.7	76.9	73.6	0.000180523	1.36619
TRINITY_DN17491_c0_g1_i2	TRINITY_DN17491_c0_g1_i2	96.3	94.3	97.1	125.7	129.1	134	0.000189073	0.739969
TRINITY_DN18592_c0_g6_i1	TRINITY_DN18592_c0_g6_i1	112.5	114.6	117.6	80.2	78.5	74.6	7.51382e-05	1.4775
TRINITY_DN19061_c0_g1_i1	TRINITY_DN19061_c0_g1_i1	97.8	89.3	95	115	128.7	117.1	0.00604399	0.781874
TRINITY_DN14871_c0_g1_i2	TRINITY_DN14871_c0_g1_i2	90.5	95.8	85	123.9	124.6	137.8	0.00221596	0.702304
TRINITY_DN17200_c0_g1_i1	TRINITY_DN17200_c0_g1_i1	96.9	97.3	98.5	127.2	124.3	124.9	1.00584e-05	0.77763
TRINITY_DN18738_c0_g2_i1	TRINITY_DN18738_c0_g2_i1	95.7	97.1	102.9	146.2	139	139	0.000193428	0.697077
TRINITY_DN18898_c0_g1_i2	TRINITY_DN18898_c0_g1_i2	92.1	93	93.7	116.5	118.5	118.2	5.71516e-06	0.789354
TRINITY_DN13408_c0_g1_i1	TRINITY_DN13408_c0_g1_i1	89.3	92.3	88.5	114.3	104.5	111.7	0.00307965	0.817247
TRINITY_DN15417_c0_g1_i1	TRINITY_DN15417_c0_g1_i1	99.7	101.2	97.7	81.3	74.8	81.8	0.00121365	1.25515
TRINITY_DN21390_c0_g1_i3	TRINITY_DN21390_c0_g1_i3	89.1	88.9	93.1	66.2	62.7	63.4	0.000111276	1.40978
TRINITY_DN16284_c1_g3_i4	TRINITY_DN16284_c1_g3_i4	94.2	94.3	92.2	129.6	120.3	120.5	0.000681185	0.757829
TRINITY_DN15341_c0_g1_i3	TRINITY_DN15341_c0_g1_i3	115.2	116.2	114.5	86	79	84.2	0.000116568	1.38804
TRINITY_DN19564_c0_g1_i7	TRINITY_DN19564_c0_g1_i7	113.9	112.7	114.2	77.2	83.5	87.2	0.000468598	1.37475
TRINITY_DN15222_c0_g1_i3	TRINITY_DN15222_c0_g1_i3	95.6	96.3	96	136.5	125.7	124.4	0.0010196	0.744697
TRINITY_DN12756_c0_g1_i1	TRINITY_DN12756_c0_g1_i1	82.5	89.5	79.8	114.3	102.5	111.1	0.00510232	0.767917
TRINITY_DN15248_c0_g1_i1	TRINITY_DN15248_c0_g1_i1	97.3	94.1	97.4	77.4	86.6	74.5	0.011632	1.2109
TRINITY_DN17797_c0_g2_i2	TRINITY_DN17797_c0_g2_i2	81	87.9	87.6	120.4	132.8	127.2	0.000618531	0.67429
TRINITY_DN8091_c0_g1_i1	TRINITY_DN8091_c0_g1_i1	97.7	95.6	91.2	120.2	126.4	128.9	0.000706179	0.757656
TRINITY_DN12180_c0_g1_i1	TRINITY_DN12180_c0_g1_i1	90.6	93.7	90	114	109.1	117.4	0.00116604	0.80558
TRINITY_DN21508_c0_g1_i1	TRINITY_DN21508_c0_g1_i1	93.2	92.2	94.8	116.5	121.7	112	0.00130056	0.800114
TRINITY_DN16423_c0_g1_i1	TRINITY_DN16423_c0_g1_i1	109.3	105.1	103.6	78.4	76.7	79.1	0.000111833	1.35781
TRINITY_DN15967_c0_g1_i1	TRINITY_DN15967_c0_g1_i1	98.2	96.8	95.9	118.5	122.3	124	0.00015055	0.797423
TRINITY_DN18219_c0_g1_i2	TRINITY_DN18219_c0_g1_i2	104.7	113	107.3	67.1	67	70	0.000107586	1.59236
TRINITY_DN21508_c0_g2_i1	TRINITY_DN21508_c0_g2_i1	89.6	91.6	98.6	117	120.7	108.3	0.00851788	0.808671
TRINITY_DN18637_c0_g3_i2	TRINITY_DN18637_c0_g3_i2	96.1	93.3	93.1	109.3	120.2	116.5	0.00318671	0.816474
TRINITY_DN15973_c0_g1_i2	TRINITY_DN15973_c0_g1_i2	99.4	103.4	102.4	85.9	76.4	74.3	0.00371472	1.28994
TRINITY_DN21472_c0_g1_i3	TRINITY_DN21472_c0_g1_i3	110.1	112.7	107	83.1	81.7	89.2	0.000871609	1.29843
TRINITY_DN12860_c0_g1_i1	TRINITY_DN12860_c0_g1_i1	113.5	105.3	105.1	83.3	89.2	88.8	0.00341602	1.23957
TRINITY_DN19735_c0_g1_i3	TRINITY_DN19735_c0_g1_i3	80.7	83	82.8	134.1	120	126.4	0.000419307	0.647832
TRINITY_DN18263_c0_g1_i1	TRINITY_DN18263_c0_g1_i1	86.6	81.1	81.8	136.1	142.8	142.7	3.40479e-05	0.591793
TRINITY_DN15412_c0_g1_i3	TRINITY_DN15412_c0_g1_i3	95.9	96.5	97.6	73.1	75.1	70.7	6.47469e-05	1.32481
TRINITY_DN18784_c4_g1_i5	TRINITY_DN18784_c4_g1_i5	105.8	104.1	103.2	81.2	79	81.8	3.1919e-05	1.2938
TRINITY_DN13575_c0_g1_i1	TRINITY_DN13575_c0_g1_i1	93.6	92.4	94.2	71.5	67.9	68.5	4.0386e-05	1.34776
TRINITY_DN19537_c1_g1_i3	TRINITY_DN19537_c1_g1_i3	94.8	95.1	97.8	109.4	118.8	117.7	0.00339173	0.831743
TRINITY_DN21133_c0_g1_i1	TRINITY_DN21133_c0_g1_i1	92.8	89.4	88.8	118.4	116.4	124.2	0.000378781	0.754875
TRINITY_DN20797_c0_g2_i4	TRINITY_DN20797_c0_g2_i4	133	131.6	125.6	69.1	70.2	88.9	0.00137197	1.7099
TRINITY_DN17798_c0_g2_i1	TRINITY_DN17798_c0_g2_i1	90.3	93.1	92.5	113.2	116.5	108.9	0.000896531	0.814826
TRINITY_DN15585_c0_g1_i1	TRINITY_DN15585_c0_g1_i1	94.3	95.9	97.1	117.1	115.7	115	3.8494e-05	0.826049
TRINITY_DN19918_c0_g2_i1	TRINITY_DN19918_c0_g2_i1	98.9	92.6	97.5	112.5	130.2	119.4	0.0113726	0.798122
TRINITY_DN19616_c0_g1_i2	TRINITY_DN19616_c0_g1_i2	93.4	98.9	87.5	108	118.5	112.1	0.0120215	0.826344
TRINITY_DN16327_c1_g4_i1	TRINITY_DN16327_c1_g4_i1	99.4	98.4	98.9	79.3	84.2	83	0.000369991	1.20365
TRINITY_DN14682_c0_g1_i2	TRINITY_DN14682_c0_g1_i2	95.6	98.7	92.4	132.3	120.7	132.3	0.00153694	0.744096
TRINITY_DN21329_c0_g1_i5	TRINITY_DN21329_c0_g1_i5	111.2	98.1	104.9	128.6	141.9	119.3	0.0291431	0.806054
TRINITY_DN20243_c0_g1_i7	TRINITY_DN20243_c0_g1_i7	112.4	111.4	113.3	83.9	89	84.1	0.000108998	1.31167
TRINITY_DN14674_c0_g1_i1	TRINITY_DN14674_c0_g1_i1	94	98.1	92.1	116.8	113.9	117.3	0.000499968	0.816667
TRINITY_DN20597_c0_g1_i2	TRINITY_DN20597_c0_g1_i2	91.3	95.6	93.1	68.9	71.4	79.7	0.00461109	1.27273
TRINITY_DN20491_c0_g1_i2	TRINITY_DN20491_c0_g1_i2	103.2	98.5	119.8	92.8	81.6	81.7	0.0430376	1.25537
TRINITY_DN16193_c1_g1_i1	TRINITY_DN16193_c1_g1_i1	95.5	101.1	94.4	123.5	121.9	121.6	0.000300468	0.792916
TRINITY_DN17621_c0_g1_i1	TRINITY_DN17621_c0_g1_i1	94.3	99.9	97.1	135.3	126.5	136.4	0.000539129	0.731542
TRINITY_DN12515_c0_g1_i1	TRINITY_DN12515_c0_g1_i1	92.1	93	95.3	123.9	132.6	119.8	0.00119778	0.74515
TRINITY_DN18397_c0_g1_i2	TRINITY_DN18397_c0_g1_i2	98.9	96.4	96.5	121.7	130.5	128	0.000425446	0.767491
TRINITY_DN21265_c0_g1_i2	TRINITY_DN21265_c0_g1_i2	98	96.3	99.3	120.1	118.4	115.5	0.000229172	0.829379
TRINITY_DN13969_c0_g1_i1	TRINITY_DN13969_c0_g1_i1	85.8	87.2	92.4	115.1	111.4	108.1	0.00126552	0.793186
TRINITY_DN18205_c2_g1_i2	TRINITY_DN18205_c2_g1_i2	92.5	89.3	89.9	126.3	134.7	130.6	0.00010712	0.69382
TRINITY_DN21422_c0_g1_i1	TRINITY_DN21422_c0_g1_i1	95.5	94.6	90.8	116.4	112.7	110.2	0.00107862	0.827881
TRINITY_DN13606_c0_g1_i2	TRINITY_DN13606_c0_g1_i2	92.6	95.9	89.6	113.7	105.7	115.1	0.00549316	0.83139
TRINITY_DN18729_c0_g1_i4	TRINITY_DN18729_c0_g1_i4	105.8	102.6	110.3	94.8	84	80.4	0.0151813	1.22955
TRINITY_DN13889_c0_g1_i2	TRINITY_DN13889_c0_g1_i2	103.5	101.5	103.3	121.6	127.2	125.9	0.000255505	0.822792
TRINITY_DN20885_c0_g1_i1	TRINITY_DN20885_c0_g1_i1	95.6	99.2	91.8	118.8	113.9	122.5	0.00222948	0.806869
TRINITY_DN15950_c0_g1_i4	TRINITY_DN15950_c0_g1_i4	97.9	97.6	96.3	119.9	116.2	120.7	0.000123471	0.817825
TRINITY_DN15281_c0_g1_i2	TRINITY_DN15281_c0_g1_i2	88.5	92.4	91.7	133.5	131.9	123.4	0.000321958	0.701132
TRINITY_DN21403_c0_g2_i1	TRINITY_DN21403_c0_g2_i1	134.2	136.3	137.4	60.9	61.9	60.9	1.89146e-07	2.22047
TRINITY_DN20453_c0_g2_i1	TRINITY_DN20453_c0_g2_i1	91.1	89.8	91.9	74.2	78.3	72.2	0.00107313	1.21406
TRINITY_DN20078_c0_g1_i2	TRINITY_DN20078_c0_g1_i2	96.2	102	98.6	123.4	120.4	120.8	0.000302685	0.814043
TRINITY_DN16947_c0_g1_i1	TRINITY_DN16947_c0_g1_i1	91	91.3	86.1	109.5	115.4	99.2	0.0209271	0.828139
TRINITY_DN20167_c1_g1_i1	TRINITY_DN20167_c1_g1_i1	93.4	93	97.8	118.3	115.6	109.1	0.00333157	0.828571
TRINITY_DN14205_c0_g1_i2	TRINITY_DN14205_c0_g1_i2	97.2	94.3	94.4	116.2	112.9	122.4	0.00175044	0.813371
TRINITY_DN20630_c0_g1_i1	TRINITY_DN20630_c0_g1_i1	95.1	94.3	95.6	115.8	111.8	116.3	0.000183402	0.828729
TRINITY_DN20769_c1_g1_i1	TRINITY_DN20769_c1_g1_i1	107.7	105.1	107.3	90.1	86.4	84.6	0.0004068	1.22597
TRINITY_DN20239_c0_g1_i2	TRINITY_DN20239_c0_g1_i2	97.1	95.4	99	131	133.3	127.6	6.83151e-05	0.743812
TRINITY_DN17043_c1_g2_i2	TRINITY_DN17043_c1_g2_i2	108.1	107.5	105.4	84.4	83.4	90.1	0.000718634	1.24467
TRINITY_DN19890_c0_g2_i1	TRINITY_DN19890_c0_g2_i1	95	94	94.9	137.4	134.2	135.8	1.89601e-06	0.696858
TRINITY_DN20936_c0_g4_i2	TRINITY_DN20936_c0_g4_i2	133.8	143.8	142.6	82	79.3	81.8	5.53435e-05	1.72851
TRINITY_DN9514_c0_g1_i1	TRINITY_DN9514_c0_g1_i1	93	81.2	89.2	169.8	158.6	159	0.000122267	0.540419
TRINITY_DN20266_c0_g1_i4	TRINITY_DN20266_c0_g1_i4	114.1	111.7	112.7	74.1	77.9	78.4	1.90565e-05	1.46918
TRINITY_DN15225_c0_g1_i1	TRINITY_DN15225_c0_g1_i1	81.1	91	85.8	127.5	129.3	137.8	0.000438151	0.653573
TRINITY_DN19336_c0_g2_i2	TRINITY_DN19336_c0_g2_i2	101.1	112.6	101.3	78.1	58.6	80.3	0.0142748	1.45161
TRINITY_DN15761_c0_g1_i1	TRINITY_DN15761_c0_g1_i1	95	94.3	94.2	129.7	126.7	128.2	3.06266e-06	0.737129
TRINITY_DN16430_c0_g1_i1	TRINITY_DN16430_c0_g1_i1	93.9	89.1	92.3	135.4	135.5	140.3	2.9775e-05	0.669504
TRINITY_DN20207_c1_g1_i5	TRINITY_DN20207_c1_g1_i5	111.9	107.6	114	83	89.4	84.4	0.000699612	1.29868
TRINITY_DN13914_c0_g1_i1	TRINITY_DN13914_c0_g1_i1	97.5	90.6	97.8	123.2	133.3	121	0.0023778	0.757351
TRINITY_DN12731_c0_g1_i1	TRINITY_DN12731_c0_g1_i1	105.6	91.5	90.1	106.3	118.7	126.4	0.0492517	0.817302
TRINITY_DN18943_c0_g1_i1	TRINITY_DN18943_c0_g1_i1	91.9	86.7	91.8	116.1	121.9	119.8	0.000269876	0.755729
TRINITY_DN21153_c1_g1_i2	TRINITY_DN21153_c1_g1_i2	94.8	92.9	90.9	110.1	116.2	113.2	0.000629246	0.820619
TRINITY_DN20636_c0_g2_i1	TRINITY_DN20636_c0_g2_i1	96.9	97	93	107.7	116.1	120.8	0.00899018	0.832559
TRINITY_DN21207_c0_g1_i1	TRINITY_DN21207_c0_g1_i1	103.7	93.8	96.6	114	130.2	118.3	0.0158546	0.81131
TRINITY_DN19238_c0_g3_i4	TRINITY_DN19238_c0_g3_i4	90.3	87.3	96.7	117.8	119.3	107.2	0.00774001	0.796689
TRINITY_DN17764_c0_g2_i2	TRINITY_DN17764_c0_g2_i2	107.2	108.6	105.5	90.6	85.8	88.9	0.000361862	1.21108
TRINITY_DN20791_c0_g1_i3	TRINITY_DN20791_c0_g1_i3	103.9	102.7	107.4	82.8	89.5	77.6	0.00456107	1.2565
TRINITY_DN20724_c0_g1_i1	TRINITY_DN20724_c0_g1_i1	98.9	92.9	92.2	119.2	121.8	120	0.000343362	0.786704
TRINITY_DN16348_c0_g1_i1	TRINITY_DN16348_c0_g1_i1	84.3	84.5	85.8	127.5	123.1	130.1	3.65104e-05	0.668768
TRINITY_DN18822_c0_g1_i2	TRINITY_DN18822_c0_g1_i2	97.8	100.2	97.5	129.6	122	120.9	0.000859458	0.793289
TRINITY_DN20353_c1_g2_i1	TRINITY_DN20353_c1_g2_i1	99.4	102.1	100.9	86.1	73.2	70	0.00809893	1.3188
TRINITY_DN18689_c0_g1_i1	TRINITY_DN18689_c0_g1_i1	88.6	102.6	100.7	135.5	118.9	123.3	0.0124703	0.772836
TRINITY_DN14876_c0_g1_i4	TRINITY_DN14876_c0_g1_i4	93.8	90.1	110.2	133.9	130.7	112	0.0404777	0.780935
TRINITY_DN18095_c0_g1_i1;	244 47 301 LEN=532; translated	94.7	95	94.3	120.5	121.6	119.5	2.23168e-06	0.785398
TRINITY_DN20318_c1_g1_i1	TRINITY_DN20318_c1_g1_i1	91.8	89.5	87.3	108.9	109.4	116	0.00113813	0.80347
TRINITY_DN17999_c0_g1_i1	TRINITY_DN17999_c0_g1_i1	99.7	99.5	94.5	80.6	79.2	84.7	0.00228858	1.20123
TRINITY_DN17199_c0_g1_i1	TRINITY_DN17199_c0_g1_i1	96.1	100.7	91.5	117.8	117.1	114.8	0.00187865	0.824421
TRINITY_DN21161_c0_g1_i4	TRINITY_DN21161_c0_g1_i4	92.9	96.2	87.1	114.9	114.2	115.9	0.00106119	0.80058
TRINITY_DN16315_c0_g2_i2	TRINITY_DN16315_c0_g2_i2	89.6	83.8	86.4	126.9	122.3	118.4	0.000269306	0.706746
TRINITY_DN19978_c0_g1_i2	TRINITY_DN19978_c0_g1_i2	96.3	94.2	99.1	128.9	125.1	122.7	0.000225245	0.768782
TRINITY_DN13522_c0_g1_i2	TRINITY_DN13522_c0_g1_i2	100.6	90.7	98.6	118.9	126.3	119.1	0.00307729	0.795773
TRINITY_DN21458_c0_g2_i3	TRINITY_DN21458_c0_g2_i3	97	89.2	93.7	124.4	133.5	126.3	0.00062702	0.728527
TRINITY_DN21356_c0_g1_i6	TRINITY_DN21356_c0_g1_i6	88.7	102.4	89.7	121.1	118.7	113.9	0.00766151	0.793893
TRINITY_DN14681_c0_g1_i1;	304 101 442 LEN=579; translated	82.3	76.9	75.3	124.4	120.6	115.7	0.000215671	0.650125
TRINITY_DN14194_c0_g1_i2	TRINITY_DN14194_c0_g1_i2	107.1	108.3	106.4	89	83.8	86.4	0.000199689	1.24151
TRINITY_DN19025_c0_g2_i1	TRINITY_DN19025_c0_g2_i1	92.4	99.2	97.9	135.2	120.4	119.9	0.00619034	0.770972
TRINITY_DN3577_c0_g1_i1	TRINITY_DN3577_c0_g1_i1	103.5	116.7	114.1	99.9	80	89.4	0.0367597	1.24137
TRINITY_DN17656_c0_g1_i3	TRINITY_DN17656_c0_g1_i3	92.9	95.2	94.9	118	125.5	117	0.000743722	0.785021
TRINITY_DN18581_c1_g1_i7	TRINITY_DN18581_c1_g1_i7	100.2	107.5	103.4	83.1	82.8	91.2	0.00656578	1.21004
TRINITY_DN19545_c0_g1_i5	TRINITY_DN19545_c0_g1_i5	90.7	88.6	96	75.4	67.2	77.3	0.00829259	1.25193
TRINITY_DN14051_c0_g1_i1	TRINITY_DN14051_c0_g1_i1	92.3	90.1	93.5	111.1	114.8	107.3	0.00131452	0.828031
TRINITY_DN19031_c0_g2_i1	TRINITY_DN19031_c0_g2_i1	89.4	88.2	93.8	139.2	157	131.5	0.00253848	0.634557
TRINITY_DN19907_c0_g1_i2	TRINITY_DN19907_c0_g1_i2	92.6	89.3	95.9	119.7	126.4	112.7	0.00354563	0.774247
TRINITY_DN16720_c0_g1_i1	TRINITY_DN16720_c0_g1_i1	88.8	96.6	92.8	117.9	117.9	122.9	0.000663971	0.775578
TRINITY_DN17099_c0_g1_i1	TRINITY_DN17099_c0_g1_i1	96.2	96.3	96.9	120.8	116	119.1	9.88974e-05	0.81315
TRINITY_DN19685_c0_g1_i2	TRINITY_DN19685_c0_g1_i2	96.4	95.8	97.5	125.7	108.5	115.9	0.0158414	0.827478
TRINITY_DN13429_c0_g1_i2	TRINITY_DN13429_c0_g1_i2	100.1	78.9	90.2	106.6	117.5	108.3	0.0395343	0.809868
TRINITY_DN11148_c0_g1_i1	TRINITY_DN11148_c0_g1_i1	86.9	96.2	88	118.2	107	103.2	0.0237088	0.825518
TRINITY_DN19990_c0_g1_i1	TRINITY_DN19990_c0_g1_i1	130.4	130.3	132.1	66.9	70.9	66	2.58107e-06	1.92738
TRINITY_DN18650_c0_g2_i4	TRINITY_DN18650_c0_g2_i4	100	93	91	118.2	113.7	130.2	0.00984986	0.784314
TRINITY_DN18685_c0_g1_i1	TRINITY_DN18685_c0_g1_i1	81.7	88.6	85.4	109.5	108.8	114.6	0.000681294	0.768099
TRINITY_DN16079_c0_g1_i1	TRINITY_DN16079_c0_g1_i1	94.5	92.8	94.1	118.3	111.3	116	0.000544803	0.814236
TRINITY_DN6165_c0_g1_i1	TRINITY_DN6165_c0_g1_i1	97.9	92.4	90.5	110.5	117.8	113.3	0.00273886	0.822014
TRINITY_DN15707_c0_g1_i1	TRINITY_DN15707_c0_g1_i1	103.8	102.1	101.3	126.5	121.5	133.2	0.00206602	0.805876
TRINITY_DN18016_c0_g1_i5	TRINITY_DN18016_c0_g1_i5	115.4	115.6	109	94.1	91.1	93.9	0.00102671	1.2182
TRINITY_DN15643_c0_g1_i4	TRINITY_DN15643_c0_g1_i4	93	87.8	86.4	121.3	124.3	119.7	0.000173154	0.731454
TRINITY_DN13653_c0_g1_i1	TRINITY_DN13653_c0_g1_i1	108.5	98.9	105.4	83.3	88.7	79.5	0.00628041	1.24374
TRINITY_DN13396_c0_g1_i1	TRINITY_DN13396_c0_g1_i1	92.3	85.2	92.2	105.1	118.1	111.6	0.00803996	0.805556
TRINITY_DN16758_c0_g2_i1	TRINITY_DN16758_c0_g2_i1	94.7	87.5	90.8	112.8	112	114.9	0.000591983	0.80365
TRINITY_DN20421_c0_g1_i3	TRINITY_DN20421_c0_g1_i3	79.5	86.9	87.6	145.8	120.7	110.9	0.0184529	0.673026
TRINITY_DN16924_c0_g1_i3	TRINITY_DN16924_c0_g1_i3	98.5	89.5	87.9	111.9	121.9	102.9	0.0340109	0.819424
TRINITY_DN9276_c0_g1_i2	TRINITY_DN9276_c0_g1_i2	90.5	94.2	94.6	119.2	115.3	110.5	0.00151065	0.809565
TRINITY_DN21101_c0_g2_i3	TRINITY_DN21101_c0_g2_i3	95.2	91.2	94.8	112.4	120.5	110.8	0.00308014	0.818155
TRINITY_DN8566_c0_g1_i1	TRINITY_DN8566_c0_g1_i1	93.2	91.9	91.9	122.8	127.8	110.6	0.00541709	0.766888
TRINITY_DN18991_c3_g1_i1	TRINITY_DN18991_c3_g1_i1	95.4	93.6	97.9	122.9	122.8	112.3	0.00314785	0.801397
TRINITY_DN15305_c0_g1_i2	TRINITY_DN15305_c0_g1_i2	92.7	96.7	100.6	124.2	120.9	115.8	0.0021108	0.803547
TRINITY_DN18932_c0_g1_i3	TRINITY_DN18932_c0_g1_i3	96.7	93.8	100.1	77.2	82.2	77.4	0.00184359	1.2272
TRINITY_DN20543_c0_g1_i9	TRINITY_DN20543_c0_g1_i9	103.1	100.5	104.8	77.3	84.2	76.7	0.000991612	1.29471
TRINITY_DN12281_c0_g1_i1	TRINITY_DN12281_c0_g1_i1	94	90.7	103.3	121.1	120.8	111.9	0.0104955	0.814019
TRINITY_DN21166_c0_g1_i7	TRINITY_DN21166_c0_g1_i7	135.1	135.8	105.1	79.9	87.5	87.3	0.0178534	1.47625
TRINITY_DN17703_c0_g1_i1	TRINITY_DN17703_c0_g1_i1	111.6	111.7	109.2	89	87.8	90.5	4.31285e-05	1.24392
TRINITY_DN19151_c3_g1_i6	TRINITY_DN19151_c3_g1_i6	91	93.4	88.6	125.4	116.4	125.5	0.00069409	0.743262
TRINITY_DN19062_c0_g1_i1	TRINITY_DN19062_c0_g1_i1	81.5	91.4	89	159.5	136.9	135.7	0.00239144	0.60611
TRINITY_DN17751_c0_g1_i2	TRINITY_DN17751_c0_g1_i2	97.1	88.3	96.3	116	140.4	116	0.024594	0.756445
TRINITY_DN19153_c0_g1_i1	TRINITY_DN19153_c0_g1_i1	90.1	89.8	90.7	113.7	108.3	109.3	0.000272288	0.816782
TRINITY_DN18024_c0_g1_i1	TRINITY_DN18024_c0_g1_i1	92.4	100.3	95.6	131.7	110	118.8	0.0229864	0.799723
TRINITY_DN20958_c0_g2_i3	TRINITY_DN20958_c0_g2_i3	104.5	106.3	105.9	89.5	81.2	89.6	0.00268806	1.21667
TRINITY_DN19768_c2_g2_i2	TRINITY_DN19768_c2_g2_i2	100.5	93	92.9	127.9	127.1	129.9	0.000244278	0.744089
TRINITY_DN21625_c1_g2_i1	TRINITY_DN21625_c1_g2_i1	97.1	88.9	91.7	117	125.3	122.4	0.0010619	0.761448
TRINITY_DN17791_c0_g3_i4	TRINITY_DN17791_c0_g3_i4	99.6	94.9	92.5	119.7	124.4	127.5	0.000790323	0.772336
TRINITY_DN10511_c0_g1_i2	TRINITY_DN10511_c0_g1_i2	75.6	76.5	79.9	125.2	120.9	117.5	7.06147e-05	0.638064
TRINITY_DN10651_c0_g1_i1	TRINITY_DN10651_c0_g1_i1	99.2	101	99.8	131.1	135.3	124.5	0.000683578	0.76746
TRINITY_DN20023_c0_g1_i11	TRINITY_DN20023_c0_g1_i11	116.5	105.1	117	83.7	93.5	93.4	0.0110384	1.25129
TRINITY_DN15678_c0_g1_i1	TRINITY_DN15678_c0_g1_i1	93.7	85.7	93.3	111	113.1	111.2	0.0014825	0.813302
TRINITY_DN13581_c0_g1_i1	TRINITY_DN13581_c0_g1_i1	106.7	106.1	108.2	79.4	78.5	88.1	0.00132245	1.30488
TRINITY_DN16612_c0_g1_i2	TRINITY_DN16612_c0_g1_i2	103	99.7	95.6	119.7	123	126	0.00112262	0.809059
TRINITY_DN21475_c0_g1_i11	TRINITY_DN21475_c0_g1_i11	94.4	92.9	96.4	115.6	121.2	107.4	0.00816724	0.82423
TRINITY_DN10071_c0_g1_i1	TRINITY_DN10071_c0_g1_i1	135.9	138	135	65.1	65.5	61.6	1.18727e-06	2.12747
TRINITY_DN17656_c0_g2_i1	TRINITY_DN17656_c0_g2_i1	96.4	91.4	93.2	124.5	125.7	127.3	4.3021e-05	0.744371
TRINITY_DN19159_c0_g1_i1	TRINITY_DN19159_c0_g1_i1	92.8	87.5	96.1	120.7	123.5	116	0.00109995	0.767351
TRINITY_DN18591_c0_g1_i1	TRINITY_DN18591_c0_g1_i1	113.2	106.1	103	75.5	84.7	79.3	0.00237846	1.34572
TRINITY_DN20638_c0_g1_i3	TRINITY_DN20638_c0_g1_i3	101.1	96	95.6	118.8	126.1	127.3	0.00114958	0.786405
TRINITY_DN13211_c0_g1_i1	TRINITY_DN13211_c0_g1_i1	90	95.1	96.3	118.7	118	127.1	0.0014304	0.773502
TRINITY_DN12746_c0_g1_i1	TRINITY_DN12746_c0_g1_i1	86.5	85.7	86.4	116.1	115.7	106.9	0.000895295	0.763508
TRINITY_DN21375_c0_g1_i1	TRINITY_DN21375_c0_g1_i1	92.1	108.4	96.4	122	114.5	120.1	0.0207522	0.832586
TRINITY_DN17679_c0_g6_i1	TRINITY_DN17679_c0_g6_i1	93.9	86.8	88.3	104.9	122.9	108.7	0.0187601	0.799406
TRINITY_DN15687_c0_g1_i1	TRINITY_DN15687_c0_g1_i1	89.2	101	87.8	120.4	111.8	122.9	0.00873204	0.782878
TRINITY_DN19798_c0_g1_i2	TRINITY_DN19798_c0_g1_i2	90.4	86.8	94.8	109.7	111.1	122.2	0.00666912	0.793003
TRINITY_DN18608_c2_g1_i1	TRINITY_DN18608_c2_g1_i1	91.2	86.5	89.1	113.9	108.6	107.5	0.000926091	0.808485
TRINITY_DN21452_c0_g2_i5	TRINITY_DN21452_c0_g2_i5	91.6	90.2	85	97.2	118.9	119.6	0.0394253	0.794757
TRINITY_DN20481_c0_g1_i1	TRINITY_DN20481_c0_g1_i1	92.6	91.2	94.2	103.3	112.9	119.7	0.0162473	0.827627
TRINITY_DN20980_c0_g1_i3	TRINITY_DN20980_c0_g1_i3	87.5	87.7	87.6	69.8	67.7	68	8.39906e-06	1.27883
TRINITY_DN14802_c0_g1_i1	TRINITY_DN14802_c0_g1_i1	95.8	94.7	101.1	61.6	73.8	88.3	0.0468094	1.30353
TRINITY_DN21588_c0_g2_i3	TRINITY_DN21588_c0_g2_i3	108.9	108.6	104.6	73	72.2	77.1	8.52474e-05	1.44894
TRINITY_DN20462_c0_g5_i1	TRINITY_DN20462_c0_g5_i1	93.4	95.6	87.9	118.9	126.4	125.9	0.000704247	0.745959
TRINITY_DN19332_c0_g3_i1	TRINITY_DN19332_c0_g3_i1	90.1	96.8	101.9	129.5	115	112.6	0.0223472	0.808737
TRINITY_DN20533_c0_g5_i1	TRINITY_DN20533_c0_g5_i1	94.9	101.5	102.2	123.8	125.1	116.7	0.00308193	0.81674
TRINITY_DN20864_c0_g2_i1	TRINITY_DN20864_c0_g2_i1	92.2	90.6	92.1	115.8	123.9	110	0.00357736	0.786102
TRINITY_DN14980_c0_g1_i1	TRINITY_DN14980_c0_g1_i1	90.9	95.1	91.5	122.8	119.8	116.2	0.000304623	0.773411
TRINITY_DN21513_c0_g1_i1	TRINITY_DN21513_c0_g1_i1	91.9	87.9	82.7	114.3	120.3	122.7	0.000980792	0.734677
TRINITY_DN17955_c0_g1_i1	TRINITY_DN17955_c0_g1_i1	111.6	109	110.9	78.1	92.3	96.1	0.0173016	1.2439
TRINITY_DN17927_c0_g1_i1	TRINITY_DN17927_c0_g1_i1	87.6	84.1	96	125.3	117.4	113.8	0.00378495	0.750912
TRINITY_DN15597_c0_g1_i1	TRINITY_DN15597_c0_g1_i1	91.6	90.2	92.7	121.6	115.9	113.6	0.000506334	0.781829
TRINITY_DN18109_c0_g2_i1	TRINITY_DN18109_c0_g2_i1	102.8	101.3	113.4	57.7	63.2	64.9	0.000559191	1.70883
TRINITY_DN20913_c0_g1_i1	TRINITY_DN20913_c0_g1_i1	81.6	75.9	84	111.1	104	107.9	0.00100569	0.747678
TRINITY_DN19259_c4_g1_i1	TRINITY_DN19259_c4_g1_i1	99.2	99.7	96.2	112.2	130.7	111.7	0.0353523	0.832205
TRINITY_DN14171_c0_g1_i1	TRINITY_DN14171_c0_g1_i1	96	104.7	96.9	128	110	123.4	0.0247477	0.823464
TRINITY_DN11131_c0_g2_i2	TRINITY_DN11131_c0_g2_i2	90	90.7	89.9	122.1	123.8	138.5	0.00189451	0.703954
TRINITY_DN15943_c0_g1_i1	TRINITY_DN15943_c0_g1_i1	101.9	102.9	102.6	133.5	136.1	127.9	0.000249252	0.773333
TRINITY_DN12694_c0_g1_i1	TRINITY_DN12694_c0_g1_i1	85.5	88.5	91.7	123.6	119.1	109.2	0.00338784	0.755044
TRINITY_DN18851_c0_g1_i3	TRINITY_DN18851_c0_g1_i3	99.6	100.1	100.5	82	91	75.8	0.0179009	1.20659
TRINITY_DN18918_c0_g1_i1	TRINITY_DN18918_c0_g1_i1	98.7	88	97.6	53.7	47.3	66.4	0.004031	1.69833
TRINITY_DN21102_c0_g2_i2	TRINITY_DN21102_c0_g2_i2	88.5	96.5	92.4	131.6	117.5	106.9	0.0252344	0.779213
TRINITY_DN16096_c0_g1_i1	TRINITY_DN16096_c0_g1_i1	91.8	90.2	91.5	107.5	111.9	112	0.000247027	0.825287
TRINITY_DN18312_c0_g1_i1	TRINITY_DN18312_c0_g1_i1	95.9	96.4	95.2	120.7	122.3	119.1	1.4745e-05	0.79398
TRINITY_DN12814_c0_g1_i1	TRINITY_DN12814_c0_g1_i1	79.7	90.6	94.7	130.4	115.2	129.5	0.00527431	0.706478
TRINITY_DN20314_c1_g1_i5	TRINITY_DN20314_c1_g1_i5	109.6	108.1	105.6	77.1	73	90.1	0.00633392	1.34596
TRINITY_DN21548_c0_g1_i10	TRINITY_DN21548_c0_g1_i10	90.4	89.2	99.1	117.5	111	107.8	0.0104852	0.828724
TRINITY_DN21559_c0_g1_i3	TRINITY_DN21559_c0_g1_i3	89.8	90.5	97.9	120.2	126.3	116	0.0020765	0.767448
TRINITY_DN7281_c0_g1_i1	TRINITY_DN7281_c0_g1_i1	100.8	92.2	95.7	110.3	125.4	121	0.0115404	0.809364
TRINITY_DN10623_c0_g1_i1	TRINITY_DN10623_c0_g1_i1	89.1	95.9	89.5	130.6	117.5	141.1	0.00596509	0.705293
TRINITY_DN15240_c1_g1_i1	TRINITY_DN15240_c1_g1_i1	108.3	105.3	106.3	86.2	89.5	86.3	0.000159205	1.22099
TRINITY_DN18293_c0_g1_i1	TRINITY_DN18293_c0_g1_i1	95.5	101.8	100.5	127.4	129	122.8	0.00052978	0.785338
TRINITY_DN16851_c0_g1_i1	TRINITY_DN16851_c0_g1_i1	88.9	93.4	91.4	114.2	119.8	114.8	0.000340959	0.78469
TRINITY_DN18272_c0_g1_i5	TRINITY_DN18272_c0_g1_i5	102.3	90.2	94.3	136.9	138.1	136.3	0.000320609	0.697301
TRINITY_DN14706_c0_g1_i2	TRINITY_DN14706_c0_g1_i2	91.5	82.9	92.9	120.4	137	115.3	0.00839879	0.717199
TRINITY_DN17600_c0_g1_i1	TRINITY_DN17600_c0_g1_i1	99.5	97.6	97.5	119.4	129.8	120.6	0.00170347	0.796647
TRINITY_DN10793_c0_g1_i1	TRINITY_DN10793_c0_g1_i1	90.9	100.6	87.4	114.8	106.1	123.4	0.0266742	0.810049
TRINITY_DN17442_c0_g1_i1	TRINITY_DN17442_c0_g1_i1	89.9	101.7	98.6	117.5	125.6	111.9	0.0153346	0.817465
TRINITY_DN10743_c0_g1_i1	TRINITY_DN10743_c0_g1_i1	90.6	90.5	97.6	119.6	123.2	110.2	0.00545379	0.789518
TRINITY_DN15627_c0_g1_i2	TRINITY_DN15627_c0_g1_i2	94.3	95.9	88.2	111.4	118.2	127.4	0.00726926	0.779832
TRINITY_DN17299_c0_g1_i1	TRINITY_DN17299_c0_g1_i1	95.9	99.8	83.8	119.3	113.7	122.1	0.00962117	0.787102
TRINITY_DN18559_c0_g1_i1	TRINITY_DN18559_c0_g1_i1	98.6	94.8	93.5	117.3	106.7	126.6	0.0233901	0.818311
TRINITY_DN991_c0_g2_i1	TRINITY_DN991_c0_g2_i1	109	106	108.6	75.1	79.6	75.6	5.33201e-05	1.40512
TRINITY_DN22781_c0_g1_i1	TRINITY_DN22781_c0_g1_i1	96	91.9	96.9	129.3	117.8	120.1	0.00201265	0.775599
TRINITY_DN14180_c0_g3_i2	TRINITY_DN14180_c0_g3_i2	107.7	112.4	111.7	89.3	89.5	97.2	0.00337628	1.20217
TRINITY_DN15391_c0_g1_i1	TRINITY_DN15391_c0_g1_i1	96.6	93.1	91.5	107.6	132	136.3	0.025279	0.748071
TRINITY_DN21428_c0_g1_i1	TRINITY_DN21428_c0_g1_i1	95.2	96.9	96.8	118.8	116.5	117	1.86056e-05	0.82004
TRINITY_DN18422_c0_g2_i4	TRINITY_DN18422_c0_g2_i4	94.6	104.1	85.9	131.4	125.9	121.2	0.00654111	0.751915
TRINITY_DN20656_c0_g3_i1	TRINITY_DN20656_c0_g3_i1	87.9	89.6	96.9	113.5	124.2	101.8	0.0367353	0.808247
TRINITY_DN20302_c1_g4_i3	TRINITY_DN20302_c1_g4_i3	71.7	86.3	83.3	116.5	103.1	105.7	0.00984282	0.741777
TRINITY_DN14960_c0_g2_i1	TRINITY_DN14960_c0_g2_i1	95.7	91.7	86.6	110.8	106.3	113.9	0.00522248	0.827795
TRINITY_DN13688_c0_g1_i1	TRINITY_DN13688_c0_g1_i1	90.9	110.3	110.9	75.3	78.5	81.9	0.0204151	1.32414
TRINITY_DN13358_c0_g1_i1	TRINITY_DN13358_c0_g1_i1	96.1	94.1	96.7	123.6	127.1	117.2	0.000847238	0.779831
TRINITY_DN16166_c0_g1_i1	TRINITY_DN16166_c0_g1_i1	93.2	101.2	85.4	126.3	134.1	136	0.00203263	0.705853
TRINITY_DN21423_c0_g2_i2	TRINITY_DN21423_c0_g2_i2	98.5	92.8	97.5	116.7	119.3	116.9	0.000390687	0.818362
TRINITY_DN20385_c1_g1_i1	TRINITY_DN20385_c1_g1_i1	91.1	99.1	98.1	136.9	122.3	118.8	0.00797631	0.762698
TRINITY_DN14977_c0_g1_i3	TRINITY_DN14977_c0_g1_i3	88.3	92.1	95	109.6	119.4	113.1	0.00302164	0.805028
TRINITY_DN17251_c0_g2_i1	TRINITY_DN17251_c0_g2_i1	88.9	89.7	90	118.9	122.7	122.1	1.32174e-05	0.738521
TRINITY_DN10274_c0_g1_i1	TRINITY_DN10274_c0_g1_i1	95.5	96.9	97	112.4	120.1	117.2	0.000939749	0.827566
TRINITY_DN16257_c0_g2_i1	TRINITY_DN16257_c0_g2_i1	83	83.5	88	135.2	128.8	125.3	0.000169636	0.653737
TRINITY_DN12715_c0_g1_i1	TRINITY_DN12715_c0_g1_i1	93.4	88.9	91.1	115.1	111.4	111.1	0.000304598	0.809834
TRINITY_DN18371_c0_g1_i1	TRINITY_DN18371_c0_g1_i1	86.8	98.7	93.6	119.4	111.2	117.2	0.00563636	0.802473
TRINITY_DN16327_c1_g5_i1	TRINITY_DN16327_c1_g5_i1	103.7	106.6	104.1	61.6	53.8	46.8	0.000314494	1.93835
TRINITY_DN18227_c0_g1_i1	TRINITY_DN18227_c0_g1_i1	90.5	87.4	88.4	114.6	130.2	121	0.00199185	0.727993
TRINITY_DN16686_c0_g1_i1	TRINITY_DN16686_c0_g1_i1	96.1	93.6	86.2	128.3	129.4	121.9	0.000795139	0.726818
TRINITY_DN21270_c0_g1_i3	TRINITY_DN21270_c0_g1_i3	103	94.8	96.2	116.9	128.5	119	0.00583534	0.806806
TRINITY_DN711_c0_g1_i1	TRINITY_DN711_c0_g1_i1	95	97.5	94.8	72	74.6	82.7	0.00441229	1.25294
TRINITY_DN7104_c0_g1_i1	TRINITY_DN7104_c0_g1_i1	89.1	102.8	94.7	134.4	109.2	124.5	0.0311497	0.778593
TRINITY_DN16449_c0_g2_i1	TRINITY_DN16449_c0_g2_i1	93.5	99.3	101.9	120.3	116.7	118.3	0.0016886	0.82944
TRINITY_DN13238_c0_g1_i2	TRINITY_DN13238_c0_g1_i2	101.5	89.5	95.8	117.8	127.3	113.5	0.0110504	0.799777
TRINITY_DN17419_c0_g1_i1	TRINITY_DN17419_c0_g1_i1	79.6	84.1	98.5	125.2	111.8	119.3	0.0104177	0.735897
TRINITY_DN12720_c0_g1_i1	TRINITY_DN12720_c0_g1_i1	107.6	109.1	102.7	81.2	87.8	96.2	0.0190626	1.20437
TRINITY_DN21556_c0_g2_i1	TRINITY_DN21556_c0_g2_i1	90.4	87.7	89.5	119.1	114	109.8	0.000861026	0.780402
TRINITY_DN17564_c0_g2_i1;	152 1 302 LEN=387; translated	86.4	89.5	90.1	134.4	119.1	112.3	0.00741736	0.727173
TRINITY_DN17780_c0_g2_i1	TRINITY_DN17780_c0_g2_i1	124.8	120.1	150.4	105.7	100.7	83.6	0.0384441	1.3631
TRINITY_DN18876_c0_g1_i2	TRINITY_DN18876_c0_g1_i2	87.7	98.8	95.4	118.7	106.9	113.7	0.0156563	0.830828
TRINITY_DN18664_c0_g1_i1	TRINITY_DN18664_c0_g1_i1	107.3	109.4	112.2	84.8	95.3	77.9	0.0108378	1.27481
TRINITY_DN11938_c0_g1_i1	TRINITY_DN11938_c0_g1_i1	92.6	98.3	90.8	120.4	116	123.7	0.00118875	0.782283
TRINITY_DN17180_c0_g1_i2	TRINITY_DN17180_c0_g1_i2	82.4	88.2	99.5	164.9	164.8	132.8	0.00556866	0.584
TRINITY_DN12245_c0_g1_i1	TRINITY_DN12245_c0_g1_i1	95.2	98.3	100.5	135.8	123.9	113.2	0.0172183	0.788415
TRINITY_DN13668_c0_g1_i2	TRINITY_DN13668_c0_g1_i2	89	86.3	91.7	116.6	125.5	125.9	0.000592126	0.725543
TRINITY_DN19526_c0_g1_i1	TRINITY_DN19526_c0_g1_i1	94.6	93.3	92.2	123.7	124	143.7	0.00507028	0.715636
TRINITY_DN18271_c0_g1_i1	TRINITY_DN18271_c0_g1_i1	91	83.3	92.6	112.7	127.1	101.7	0.0345203	0.781552
TRINITY_DN6322_c0_g1_i1	TRINITY_DN6322_c0_g1_i1	95.4	102.2	89	121.2	116.3	134.6	0.012896	0.770223
TRINITY_DN19350_c0_g4_i1	TRINITY_DN19350_c0_g4_i1	94.2	97.9	94.2	118.3	115	113.7	0.000390897	0.825072
TRINITY_DN12410_c0_g1_i1	TRINITY_DN12410_c0_g1_i1	86.1	97.5	93.5	129.8	124.3	136.3	0.00142645	0.709785
TRINITY_DN20651_c0_g2_i2	TRINITY_DN20651_c0_g2_i2	97.4	84.5	93.1	119	106.4	115.1	0.0147594	0.807636
TRINITY_DN11429_c0_g1_i1	TRINITY_DN11429_c0_g1_i1	105.5	96.7	72.1	118.9	118.8	141.2	0.048964	0.723938
TRINITY_DN17005_c0_g1_i3	TRINITY_DN17005_c0_g1_i3	97.4	94.8	97.3	119.5	123.3	104.8	0.0274079	0.832854
TRINITY_DN15671_c0_g1_i1	TRINITY_DN15671_c0_g1_i1	90.7	96.9	91.3	125.8	121.6	118.2	0.000612081	0.762856
TRINITY_DN21323_c0_g5_i1	TRINITY_DN21323_c0_g5_i1	89.4	96.3	86.6	109.1	111.1	115.8	0.00372892	0.810417
TRINITY_DN15917_c0_g1_i1	TRINITY_DN15917_c0_g1_i1	99.4	84.8	100.1	118.5	111.5	135.3	0.035424	0.778264
TRINITY_DN21186_c0_g1_i1	TRINITY_DN21186_c0_g1_i1	109.8	104.5	110.5	85.3	73.3	87.7	0.0056692	1.31872
TRINITY_DN13500_c0_g3_i1	TRINITY_DN13500_c0_g3_i1	94	98.5	93.9	119	112.7	112.1	0.00202989	0.833042
TRINITY_DN16704_c0_g1_i1	TRINITY_DN16704_c0_g1_i1	83.9	91.7	86.3	70.3	70.3	73.8	0.0035982	1.22155
TRINITY_DN14878_c0_g1_i1	TRINITY_DN14878_c0_g1_i1	94.4	74.5	99.7	114	125.7	112	0.0343568	0.763719
TRINITY_DN14141_c0_g1_i1	TRINITY_DN14141_c0_g1_i1	90.3	78.8	87.2	110.5	149.5	142.8	0.0175361	0.636296
TRINITY_DN16601_c0_g1_i2	TRINITY_DN16601_c0_g1_i2	85.9	93.6	87.4	142.6	120.8	128.9	0.0035224	0.680347
TRINITY_DN12235_c0_g1_i1	TRINITY_DN12235_c0_g1_i1	104.5	94.3	98	126.4	134.4	134.7	0.00123059	0.750442
TRINITY_DN19089_c1_g1_i3	TRINITY_DN19089_c1_g1_i3	84.1	99.4	103.7	137.1	128.4	123.2	0.00930715	0.738873
TRINITY_DN20336_c2_g2_i1	TRINITY_DN20336_c2_g2_i1	99.3	99.1	97.7	79.9	78	79.8	1.66318e-05	1.24569
TRINITY_DN13598_c0_g1_i1	TRINITY_DN13598_c0_g1_i1	88.8	88.1	92.9	119.8	121.6	116	0.00019583	0.754896
TRINITY_DN17862_c0_g1_i1;	580 86 574 LEN=681; translated	98.8	95.1	97	141.3	147	142.8	2.03911e-05	0.674785
TRINITY_DN19261_c1_g2_i3	TRINITY_DN19261_c1_g2_i3	88.4	94.5	97	129.4	120.4	125.5	0.000954616	0.745803
TRINITY_DN20921_c0_g1_i10	TRINITY_DN20921_c0_g1_i10	95.6	87.4	94.9	115.3	113.5	105.8	0.00852307	0.830544
TRINITY_DN16360_c0_g1_i1	TRINITY_DN16360_c0_g1_i1	100.1	86.5	92.7	118.3	131.3	128.6	0.00410959	0.738498
TRINITY_DN16327_c1_g3_i1	TRINITY_DN16327_c1_g3_i1	46.5	36.8	45.6	91.3	80.9	83.9	0.000633469	0.503319
TRINITY_DN18350_c0_g1_i1	TRINITY_DN18350_c0_g1_i1	102.1	90.8	94.5	111.3	120.6	121.8	0.00928151	0.812553
TRINITY_DN16665_c0_g1_i1	TRINITY_DN16665_c0_g1_i1	95	99.3	89	128.4	111.1	113.6	0.0195849	0.802322
TRINITY_DN18768_c0_g1_i1	TRINITY_DN18768_c0_g1_i1	82.2	91.2	82.6	151.9	137.2	153	0.000456253	0.579055
TRINITY_DN12380_c0_g1_i1	TRINITY_DN12380_c0_g1_i1	90.8	89.9	96	132	112.9	120.1	0.00748128	0.758082
TRINITY_DN13807_c0_g1_i1	TRINITY_DN13807_c0_g1_i1	109.4	105.4	103.9	80.2	78.4	86.9	0.00134555	1.29817
TRINITY_DN20451_c0_g2_i2	TRINITY_DN20451_c0_g2_i2	91.2	101.5	86.8	118.1	116.6	116.4	0.00555041	0.796069
TRINITY_DN14523_c0_g1_i3	TRINITY_DN14523_c0_g1_i3	90.8	95.9	80.8	122.6	122.6	128.1	0.00182577	0.716582
TRINITY_DN16854_c1_g1_i1	TRINITY_DN16854_c1_g1_i1	91.2	95.6	91.3	119.3	117.8	123.3	0.00023382	0.771643
TRINITY_DN20398_c0_g1_i1	TRINITY_DN20398_c0_g1_i1	81.1	89.3	96.4	133	124.6	117.8	0.00437633	0.710709
TRINITY_DN21018_c2_g1_i3	TRINITY_DN21018_c2_g1_i3	96.1	88.4	99.1	129.9	139.3	109	0.029441	0.749868
TRINITY_DN18405_c0_g2_i3	TRINITY_DN18405_c0_g2_i3	88.6	84.5	94.7	118.1	110.4	99.9	0.0288665	0.815469
TRINITY_DN21174_c0_g1_i1	TRINITY_DN21174_c0_g1_i1	90	96.3	91.2	140	131.8	150.2	0.00104704	0.657583
TRINITY_DN14934_c0_g1_i1	TRINITY_DN14934_c0_g1_i1	88.8	99.3	96.8	126	108.3	113.4	0.0270418	0.819385
TRINITY_DN20666_c0_g2_i7	TRINITY_DN20666_c0_g2_i7	88.4	84.3	91	130.7	115	120.2	0.00244798	0.720689
TRINITY_DN2567_c0_g1_i1	TRINITY_DN2567_c0_g1_i1	92.5	93.1	98.6	127.1	109.9	106.9	0.039099	0.826403
TRINITY_DN13121_c0_g1_i1	TRINITY_DN13121_c0_g1_i1	86	94.9	94	131.8	120.6	117.2	0.00382492	0.743777
TRINITY_DN16952_c0_g1_i2	TRINITY_DN16952_c0_g1_i2	152.1	155.9	122.1	71.8	77.9	108	0.0205905	1.66899
TRINITY_DN14635_c0_g1_i1	TRINITY_DN14635_c0_g1_i1	89.8	96.9	91.7	120.5	105.4	108.3	0.0216885	0.833034
TRINITY_DN20211_c0_g1_i2	TRINITY_DN20211_c0_g1_i2	86.5	95	94.7	126.3	109.6	127.2	0.0104054	0.760672
TRINITY_DN19386_c0_g1_i8	TRINITY_DN19386_c0_g1_i8	95.7	100.2	98	139.8	139.6	140.7	6.1812e-06	0.699595
TRINITY_DN15164_c0_g1_i2	TRINITY_DN15164_c0_g1_i2	98.7	102.5	102.2	136.8	119.6	126.2	0.00688551	0.792995
TRINITY_DN18684_c0_g1_i2	TRINITY_DN18684_c0_g1_i2	99.4	92.2	95.2	117	127	121.6	0.00180865	0.784464
TRINITY_DN7840_c0_g1_i1	TRINITY_DN7840_c0_g1_i1	110.5	107.2	108.3	72.1	69.8	76.5	8.16464e-05	1.49267
TRINITY_DN17116_c0_g1_i1	TRINITY_DN17116_c0_g1_i1	92.4	96.8	95.2	119.5	122.5	126.8	0.00034326	0.77115
TRINITY_DN14089_c0_g1_i3	TRINITY_DN14089_c0_g1_i3	116.7	116.2	110.1	69.7	72	70.2	4.02446e-05	1.61869
TRINITY_DN21403_c0_g1_i1	TRINITY_DN21403_c0_g1_i1	110.1	127.3	118	91.8	79.1	72.5	0.00773693	1.46015
TRINITY_DN14482_c0_g1_i2	TRINITY_DN14482_c0_g1_i2	102.7	103.2	103.9	33.2	45.3	30.4	0.000127853	2.84481
TRINITY_DN12644_c0_g1_i1	TRINITY_DN12644_c0_g1_i1	79.3	96.3	94	152	117.4	113.3	0.0479345	0.704468
TRINITY_DN18358_c0_g1_i2	TRINITY_DN18358_c0_g1_i2	93.3	97.3	98.5	115.8	122.6	110.5	0.00654782	0.828604
TRINITY_DN17137_c0_g1_i1	TRINITY_DN17137_c0_g1_i1	87	87.8	91.5	117.9	118.8	116	5.78417e-05	0.755033
TRINITY_DN15781_c0_g2_i1	TRINITY_DN15781_c0_g2_i1	95.7	92.4	97.8	127.7	119.1	126.9	0.000757051	0.765052
TRINITY_DN297_c0_g1_i1	TRINITY_DN297_c0_g1_i1	95.1	98.5	104.3	134.9	128.3	117	0.00952767	0.783535
TRINITY_DN20300_c1_g1_i1	TRINITY_DN20300_c1_g1_i1	90.5	88.4	87.5	114	111.8	106.5	0.000786839	0.801685
TRINITY_DN20494_c1_g1_i5	TRINITY_DN20494_c1_g1_i5	62	77.1	84.5	225.9	171.6	155.2	0.00801756	0.404559
TRINITY_DN18257_c0_g2_i3	TRINITY_DN18257_c0_g2_i3	111.9	107.4	105.5	71.7	75.6	80.1	0.000458569	1.42832
TRINITY_DN9955_c0_g1_i1	TRINITY_DN9955_c0_g1_i1	95.8	92.5	99.3	132.2	117.9	123.9	0.00328597	0.768984
TRINITY_DN13131_c0_g1_i1	TRINITY_DN13131_c0_g1_i1	94.6	88.2	94.6	110.7	120.4	144.1	0.0325018	0.739339
TRINITY_DN3405_c0_g1_i1	TRINITY_DN3405_c0_g1_i1	87	80.9	88.8	106	112	106.4	0.00183902	0.791307
TRINITY_DN18783_c0_g1_i1	TRINITY_DN18783_c0_g1_i1	86.7	86.5	90.7	108.1	105.1	110.1	0.000579282	0.81627
TRINITY_DN17030_c0_g1_i6	TRINITY_DN17030_c0_g1_i6	97	86.6	94.7	134.2	144.8	135.2	0.000607614	0.671898
TRINITY_DN16504_c0_g1_i1	TRINITY_DN16504_c0_g1_i1	95.5	91.7	91.8	122.6	113.4	110.1	0.00476683	0.806125
TRINITY_DN14260_c0_g1_i1	TRINITY_DN14260_c0_g1_i1	94.2	100.7	93.3	137.6	112.1	113.8	0.0426459	0.792847
TRINITY_DN19613_c0_g1_i3	TRINITY_DN19613_c0_g1_i3	87.9	88	85.1	110	110.3	101.6	0.00250564	0.810811
TRINITY_DN20378_c0_g1_i2	TRINITY_DN20378_c0_g1_i2	88.7	96.7	96.9	136.8	126.1	126.5	0.00127908	0.724961
TRINITY_DN20876_c0_g1_i1	TRINITY_DN20876_c0_g1_i1	98.7	93.7	94.1	133.6	147.6	137.3	0.000605273	0.684588
TRINITY_DN18729_c0_g3_i1	TRINITY_DN18729_c0_g3_i1	125.5	109.6	95.9	72.6	79.8	89.2	0.0384939	1.37003
TRINITY_DN21078_c0_g1_i3	TRINITY_DN21078_c0_g1_i3	91.6	94.2	89.6	127.4	123.4	124.3	5.06751e-05	0.734204
TRINITY_DN17950_c0_g1_i1	TRINITY_DN17950_c0_g1_i1	101.6	104.1	90.6	133.2	114.7	119.9	0.0258949	0.805601
TRINITY_DN12474_c0_g1_i2	TRINITY_DN12474_c0_g1_i2	88.6	85.2	92.7	103.2	124.4	116	0.0170554	0.775611
TRINITY_DN21641_c2_g3_i1	TRINITY_DN21641_c2_g3_i1	90.9	94.4	98	119.1	130.8	109.5	0.0174223	0.788258
TRINITY_DN16670_c0_g2_i1	TRINITY_DN16670_c0_g2_i1	88.5	98.3	91.8	114.1	114.2	111.2	0.00262173	0.820619
TRINITY_DN18584_c0_g1_i1	TRINITY_DN18584_c0_g1_i1	114.9	98.6	88.4	124.4	137.4	122.1	0.0393945	0.786403
TRINITY_DN19819_c1_g1_i1	TRINITY_DN19819_c1_g1_i1	88.5	95.1	84.6	105.2	112.4	126.9	0.022904	0.77852
TRINITY_DN11404_c0_g1_i1	TRINITY_DN11404_c0_g1_i1	99.4	88	85.3	111.3	121	108.6	0.016584	0.799941
TRINITY_DN12631_c0_g1_i1	TRINITY_DN12631_c0_g1_i1	90.6	90.6	89.5	102.9	125	107.4	0.0332564	0.807337
TRINITY_DN15030_c1_g1_i1	TRINITY_DN15030_c1_g1_i1	90.5	94.2	94.3	135.5	119.4	123.9	0.00256476	0.736536
TRINITY_DN21078_c0_g2_i1	TRINITY_DN21078_c0_g2_i1	70.8	72	76.1	94.1	116.9	88	0.0404737	0.732107
TRINITY_DN11193_c0_g1_i1	TRINITY_DN11193_c0_g1_i1	95.4	95.2	97.2	125.3	111.9	114.8	0.00654076	0.817614
TRINITY_DN22051_c0_g1_i1	TRINITY_DN22051_c0_g1_i1	95	86	92.9	132.8	148.9	127.8	0.0028411	0.668864
TRINITY_DN16275_c1_g1_i1	TRINITY_DN16275_c1_g1_i1	96.3	87	93.2	120.2	125.3	112.9	0.0037867	0.771484
TRINITY_DN15895_c0_g2_i1	TRINITY_DN15895_c0_g2_i1	97.8	98.8	96.1	122.3	120.7	126.4	0.00016626	0.792366
TRINITY_DN13987_c0_g1_i1	TRINITY_DN13987_c0_g1_i1	83.4	83.6	87.1	133.9	150.8	128.1	0.00156817	0.615552
TRINITY_DN3998_c0_g1_i1	TRINITY_DN3998_c0_g1_i1	98.8	92.4	91.3	111.2	123.9	126.2	0.00731108	0.781899
TRINITY_DN16524_c0_g1_i2	TRINITY_DN16524_c0_g1_i2	81.8	88	88	148.4	141.1	131.1	0.000560738	0.612934
TRINITY_DN19539_c1_g1_i10	TRINITY_DN19539_c1_g1_i10	91.5	90.1	96	121.1	118.4	111.4	0.00197415	0.791109
TRINITY_DN15179_c0_g1_i2	TRINITY_DN15179_c0_g1_i2	90.7	87.4	89.8	115	109.1	107.4	0.00106766	0.808145
TRINITY_DN20038_c1_g1_i3	TRINITY_DN20038_c1_g1_i3	82.1	84.4	85	100	110.4	108.5	0.00248031	0.788648
TRINITY_DN19424_c0_g1_i2	TRINITY_DN19424_c0_g1_i2	82.9	89	89.1	124.7	127.9	117.7	0.00056205	0.704834
TRINITY_DN20225_c0_g3_i3	TRINITY_DN20225_c0_g3_i3	85.8	93.3	90	114.2	117.7	114.9	0.000431428	0.775952
TRINITY_DN19133_c0_g1_i2	TRINITY_DN19133_c0_g1_i2	92.7	102.5	101.8	119.9	122.9	117.5	0.0039035	0.824313
TRINITY_DN15858_c0_g3_i1	TRINITY_DN15858_c0_g3_i1	76.6	87.7	93.7	121	115.2	112.2	0.00589803	0.740528
TRINITY_DN16105_c0_g1_i1	TRINITY_DN16105_c0_g1_i1	92.8	94.3	83.5	118.3	121.7	119.4	0.00109854	0.752922
TRINITY_DN20372_c0_g1_i4	TRINITY_DN20372_c0_g1_i4	87.7	86.2	78.1	130.5	132.1	124.3	0.000296233	0.651331
TRINITY_DN19828_c0_g1_i1	TRINITY_DN19828_c0_g1_i1	82.8	100.7	87.7	123	109.2	130.1	0.0202432	0.748551
TRINITY_DN19819_c0_g1_i1	TRINITY_DN19819_c0_g1_i1	93.9	98.1	100.2	108.2	114.7	128.5	0.0345227	0.831531
TRINITY_DN12282_c0_g3_i1	TRINITY_DN12282_c0_g3_i1	84.9	85.1	88.7	125.8	102.6	115.2	0.0142532	0.75291
TRINITY_DN6938_c0_g1_i1	TRINITY_DN6938_c0_g1_i1	98.6	79.1	91.3	117.9	125.8	108.3	0.0220776	0.764205
TRINITY_DN21279_c0_g1_i5	TRINITY_DN21279_c0_g1_i5	119.9	117.8	106.1	84.2	76.9	92	0.00781018	1.35836
TRINITY_DN16868_c0_g1_i1	TRINITY_DN16868_c0_g1_i1	95.7	91.8	92.2	132.2	117.2	121.5	0.00278026	0.754112
TRINITY_DN20102_c0_g1_i2	TRINITY_DN20102_c0_g1_i2	98.1	100.2	95.4	129.5	129.5	130.9	2.58161e-05	0.75327
TRINITY_DN18194_c0_g1_i1	TRINITY_DN18194_c0_g1_i1	114.6	120.8	114.6	101.2	78.7	81.9	0.0159498	1.3369
TRINITY_DN18776_c0_g1_i6	TRINITY_DN18776_c0_g1_i6	89.1	90	99.2	143.5	127.3	118	0.0105254	0.715792
TRINITY_DN15169_c0_g1_i1	TRINITY_DN15169_c0_g1_i1	94.5	89.9	92.5	133.2	146.4	117.6	0.00892348	0.69713
TRINITY_DN17916_c0_g1_i1	TRINITY_DN17916_c0_g1_i1	96.7	90.8	92.6	124.8	124.6	131.8	0.000331242	0.734785
TRINITY_DN22866_c0_g1_i1	TRINITY_DN22866_c0_g1_i1	105.1	118.9	113.1	91.4	93.3	90.8	0.00726198	1.22359
TRINITY_DN10639_c0_g1_i1	TRINITY_DN10639_c0_g1_i1	125.6	112.2	119.2	85.8	95.7	84.6	0.00440984	1.3416
TRINITY_DN20327_c0_g2_i1	TRINITY_DN20327_c0_g2_i1	102.3	92.4	95.9	108.6	125.8	116.6	0.0249016	0.82792
TRINITY_DN12120_c0_g1_i1	TRINITY_DN12120_c0_g1_i1	73.3	81.3	76.1	126.2	126.1	123.3	4.42968e-05	0.614217
TRINITY_DN16685_c0_g2_i1	TRINITY_DN16685_c0_g2_i1	93.2	93.1	81.9	131.3	132.3	144.3	0.00115278	0.657514
TRINITY_DN18635_c0_g1_i1	TRINITY_DN18635_c0_g1_i1	87.3	101.6	88.4	114.8	116.3	124.4	0.00890993	0.780028
TRINITY_DN20194_c0_g1_i1	TRINITY_DN20194_c0_g1_i1	87.6	92.5	95.5	122.8	112.4	117.1	0.00251008	0.782288
TRINITY_DN12448_c0_g1_i2	TRINITY_DN12448_c0_g1_i2	92.9	94	87.2	126.4	117.5	118.1	0.00119097	0.757182
TRINITY_DN21364_c0_g1_i7	TRINITY_DN21364_c0_g1_i7	88.9	95	86.9	116.2	109.8	117.6	0.00208431	0.788126
TRINITY_DN15582_c0_g1_i1	TRINITY_DN15582_c0_g1_i1	89	95.1	97.1	115.1	117.3	115.5	0.000922347	0.808278
TRINITY_DN16322_c0_g1_i1	TRINITY_DN16322_c0_g1_i1	81.8	89.2	87.3	141	149.6	144.7	6.00171e-05	0.593384
TRINITY_DN21526_c1_g1_i2	TRINITY_DN21526_c1_g1_i2	95.5	95.3	94.7	104.1	118.9	119.7	0.0198601	0.83309
TRINITY_DN10594_c0_g1_i3	TRINITY_DN10594_c0_g1_i3	91.5	100.4	96.6	122.6	113	123.3	0.00505861	0.803845
TRINITY_DN20212_c0_g2_i1	TRINITY_DN20212_c0_g2_i1	115.5	112.8	115.2	92.3	87.5	94.4	0.000476393	1.25274
TRINITY_DN17211_c0_g2_i1	TRINITY_DN17211_c0_g2_i1	95.8	93.8	87.7	139.2	129.1	142.1	0.000664007	0.675682
TRINITY_DN12963_c0_g1_i1	TRINITY_DN12963_c0_g1_i1	93.3	77.5	99.7	128.5	139.5	118.5	0.0124974	0.699871
TRINITY_DN17647_c0_g1_i1	TRINITY_DN17647_c0_g1_i1	88.8	88.1	96.1	138.2	139.1	140.4	5.25133e-05	0.653579
TRINITY_DN20250_c0_g1_i2	TRINITY_DN20250_c0_g1_i2	92.8	76.4	86.5	105.2	116.3	113.3	0.0105379	0.76374
TRINITY_DN19091_c0_g2_i1	TRINITY_DN19091_c0_g2_i1	75.7	89.9	63.9	129.5	104.3	126	0.0162922	0.637854
TRINITY_DN20547_c0_g1_i1	TRINITY_DN20547_c0_g1_i1	93.9	90	100.6	134.2	123.7	113.2	0.0132538	0.76664
TRINITY_DN14124_c0_g1_i1	TRINITY_DN14124_c0_g1_i1	90.4	96.8	95	122.8	113.6	123.3	0.00217853	0.784543
TRINITY_DN15949_c1_g2_i2	TRINITY_DN15949_c1_g2_i2	74.4	71	76.2	116.6	118.2	107.3	0.000419263	0.647764
TRINITY_DN19404_c0_g1_i4	TRINITY_DN19404_c0_g1_i4	85.6	94	92.2	125.6	114.7	115.1	0.00314985	0.764772
TRINITY_DN12949_c0_g1_i1	TRINITY_DN12949_c0_g1_i1	117.4	113.3	115	76.7	88	83.9	0.000768824	1.39059
TRINITY_DN16565_c0_g1_i2	TRINITY_DN16565_c0_g1_i2	86.5	89.1	93.4	119.4	116.4	108.2	0.00305851	0.781977
TRINITY_DN20118_c0_g1_i1	TRINITY_DN20118_c0_g1_i1	85.1	90.7	95.7	116.6	112.8	105	0.0102459	0.811902
TRINITY_DN9121_c0_g1_i1	TRINITY_DN9121_c0_g1_i1	102.8	99.7	97.8	134.3	128.4	123.7	0.00107291	0.777174
TRINITY_DN12230_c0_g1_i2	TRINITY_DN12230_c0_g1_i2	94.3	90.9	91.7	103	125.9	112.2	0.0335686	0.811785
TRINITY_DN18784_c2_g2_i1	TRINITY_DN18784_c2_g2_i1	103.4	97.9	100.2	59.3	68.1	63.1	0.000250315	1.58268
TRINITY_DN14462_c0_g1_i2	TRINITY_DN14462_c0_g1_i2	88.4	88.1	95.8	122.6	120.4	117.7	0.00052089	0.754921
TRINITY_DN19985_c0_g3_i1	TRINITY_DN19985_c0_g3_i1	109.5	100.2	109	68.7	87	74.1	0.00883876	1.38686
TRINITY_DN12940_c0_g1_i1	TRINITY_DN12940_c0_g1_i1	96.8	107.2	115.8	82.1	86.8	80	0.0155993	1.28485
TRINITY_DN15830_c0_g2_i1	TRINITY_DN15830_c0_g2_i1	122.9	116.3	122.2	88	89	76.8	0.00127104	1.42396
TRINITY_DN18128_c0_g1_i2	TRINITY_DN18128_c0_g1_i2	95	104.2	98.1	142.2	148.4	150.5	0.000199593	0.673997
TRINITY_DN18088_c1_g1_i1	TRINITY_DN18088_c1_g1_i1	87.8	101.2	98.5	131.6	118.2	117.4	0.0125236	0.782952
TRINITY_DN15779_c0_g1_i1	TRINITY_DN15779_c0_g1_i1	80.4	84.1	82.1	107	111.3	105.1	0.000271175	0.762523
TRINITY_DN18820_c0_g1_i1	TRINITY_DN18820_c0_g1_i1	90.7	91.7	74.1	120.2	130.7	118.6	0.00534304	0.694181
TRINITY_DN15243_c0_g2_i1	TRINITY_DN15243_c0_g2_i1	89.7	88.7	96	116.6	117.7	98.5	0.0425691	0.824519
TRINITY_DN12366_c0_g1_i2	TRINITY_DN12366_c0_g1_i2	94.6	100.4	96.3	118.3	119.6	122.8	0.000446182	0.807596
TRINITY_DN23094_c0_g1_i1	TRINITY_DN23094_c0_g1_i1	85.9	89.9	91.3	145.6	136.4	131.8	0.000362343	0.645481
TRINITY_DN16549_c1_g1_i2	TRINITY_DN16549_c1_g1_i2	92.9	98.5	92	124.1	114.2	118.1	0.00230921	0.795174
TRINITY_DN20207_c0_g1_i1	TRINITY_DN20207_c0_g1_i1	84.7	82.1	97.4	123	144.6	129.1	0.00520788	0.665994
TRINITY_DN17073_c0_g1_i4	TRINITY_DN17073_c0_g1_i4	87	76.9	86.9	127.6	140.8	131.8	0.000633437	0.626687
TRINITY_DN15011_c0_g1_i5	TRINITY_DN15011_c0_g1_i5	93.2	101.3	81.2	117.1	110.9	111	0.0270339	0.813274
TRINITY_DN19146_c0_g4_i1	TRINITY_DN19146_c0_g4_i1	92.2	92.5	95.5	120.5	108.1	114	0.00508249	0.817863
TRINITY_DN18943_c1_g1_i1	TRINITY_DN18943_c1_g1_i1	93.2	87.9	87.8	128.7	131.5	137	0.000144489	0.676989
TRINITY_DN11539_c0_g1_i1	TRINITY_DN11539_c0_g1_i1	85.1	94.1	92.1	118.8	121.2	103.3	0.0183431	0.790271
TRINITY_DN16117_c0_g1_i1	TRINITY_DN16117_c0_g1_i1	119.6	116.6	124.5	88.5	92.5	91.5	0.000347163	1.32367
TRINITY_DN19344_c0_g1_i1	TRINITY_DN19344_c0_g1_i1	74.6	85.6	91.8	121.6	144.2	126.4	0.00537516	0.642529
TRINITY_DN20769_c2_g3_i1	TRINITY_DN20769_c2_g3_i1	88.6	92.1	90	114.3	114.3	115.4	2.27049e-05	0.786919
TRINITY_DN3689_c0_g1_i1	TRINITY_DN3689_c0_g1_i1	79.3	89.2	80.6	136.2	132.4	134.1	0.000100111	0.618575
TRINITY_DN18627_c0_g1_i1	TRINITY_DN18627_c0_g1_i1	81.1	90.1	91.5	97.1	114.7	115.3	0.0342972	0.803118
TRINITY_DN20356_c0_g1_i2	TRINITY_DN20356_c0_g1_i2	79	80.9	77.2	168.9	162.5	182.8	0.000109918	0.461105
TRINITY_DN15830_c0_g1_i1	TRINITY_DN15830_c0_g1_i1	146.9	157.7	141.2	66.3	52.3	67.5	0.000228493	2.39549
TRINITY_DN13269_c0_g1_i1	TRINITY_DN13269_c0_g1_i1	103.7	96.1	96.3	123.8	118.8	121.4	0.00143068	0.813462
TRINITY_DN18616_c0_g3_i2	TRINITY_DN18616_c0_g3_i2	111.6	112.6	111.1	89.8	93.9	93.6	0.000155485	1.20916
TRINITY_DN19573_c0_g1_i1	TRINITY_DN19573_c0_g1_i1	84.6	85.8	95.6	126.9	118.6	130.5	0.00177885	0.707447
TRINITY_DN9287_c0_g1_i1	TRINITY_DN9287_c0_g1_i1	103.3	123	115.3	78.7	86.7	81.4	0.00697749	1.38412
TRINITY_DN20741_c0_g1_i1	TRINITY_DN20741_c0_g1_i1	76.4	91	93.7	133.2	122.9	116.2	0.00709905	0.701316
TRINITY_DN20860_c0_g3_i2	TRINITY_DN20860_c0_g3_i2	83.2	84.4	84.5	114.1	121.4	107.2	0.00184517	0.735629
TRINITY_DN16209_c0_g1_i1	TRINITY_DN16209_c0_g1_i1	113.8	107.1	121.2	82.7	94.8	66.3	0.0236155	1.4032
TRINITY_DN16088_c0_g1_i1	TRINITY_DN16088_c0_g1_i1	95.9	89.3	82	123.2	127.4	108	0.0129199	0.74512
TRINITY_DN21385_c0_g2_i1	TRINITY_DN21385_c0_g2_i1	91.1	96.7	91.1	110.4	116	117.7	0.00167215	0.81052
TRINITY_DN11490_c0_g1_i1	TRINITY_DN11490_c0_g1_i1	95.7	88.8	94.8	121.2	124.5	120.5	0.000313157	0.762698
TRINITY_DN17061_c0_g2_i3	TRINITY_DN17061_c0_g2_i3	99.8	97.7	82.7	110.8	118.1	128.8	0.0262319	0.783338
TRINITY_DN9728_c0_g1_i1	TRINITY_DN9728_c0_g1_i1	94.1	93.7	101.7	126.6	109.6	118.6	0.0172955	0.815953
TRINITY_DN20015_c0_g3_i1	TRINITY_DN20015_c0_g3_i1	82.4	86.8	85.1	112.6	108.6	106.9	0.000315333	0.775069
TRINITY_DN19621_c1_g1_i1	TRINITY_DN19621_c1_g1_i1	91.5	90.3	88.7	117.3	113.3	109.9	0.000520132	0.79442
TRINITY_DN17154_c0_g1_i1	TRINITY_DN17154_c0_g1_i1	94.4	88.2	96.7	148	142.9	124.9	0.00364151	0.671717
TRINITY_DN13211_c0_g2_i1	TRINITY_DN13211_c0_g2_i1	99.4	91.6	95	125.3	124.3	125.7	0.000204176	0.762057
TRINITY_DN19001_c0_g1_i2	TRINITY_DN19001_c0_g1_i2	94.4	96.1	94.2	114.9	121	123.2	0.000630393	0.792815
TRINITY_DN12960_c0_g1_i1	TRINITY_DN12960_c0_g1_i1	81.2	82.6	88.6	139.8	143.1	127.2	0.000601552	0.61546
TRINITY_DN14209_c0_g1_i1	TRINITY_DN14209_c0_g1_i1	91.4	100	90.4	52.7	69.1	57.6	0.00400296	1.57079
TRINITY_DN19957_c1_g1_i1	TRINITY_DN19957_c1_g1_i1	91.1	94.8	88.3	116.3	127.3	128.1	0.00156689	0.737692
TRINITY_DN11229_c0_g1_i1	TRINITY_DN11229_c0_g1_i1	102.1	102.5	103	83.6	76.8	82.3	0.000501124	1.26741
TRINITY_DN14807_c0_g2_i2	TRINITY_DN14807_c0_g2_i2	87	85.4	90.6	114.8	139.3	122.9	0.00671241	0.697613
TRINITY_DN16656_c0_g1_i3	TRINITY_DN16656_c0_g1_i3	85.8	89.4	91.7	166.5	133	135.7	0.0067182	0.613281
TRINITY_DN18861_c0_g1_i1	TRINITY_DN18861_c0_g1_i1	87	92.7	91.9	112.9	104.7	112.5	0.00370663	0.822781
TRINITY_DN12155_c0_g1_i1	TRINITY_DN12155_c0_g1_i1	90.9	100.5	100.1	140.5	128.5	129	0.00210864	0.732412
TRINITY_DN14667_c0_g1_i1	TRINITY_DN14667_c0_g1_i1	94.7	97.7	90.7	115.4	115.4	125.7	0.00357561	0.794109
TRINITY_DN14316_c0_g1_i1	TRINITY_DN14316_c0_g1_i1	90.2	99.4	95	126.7	124.6	126.4	0.000344637	0.753508
TRINITY_DN14741_c0_g1_i1	TRINITY_DN14741_c0_g1_i1	117.5	128.6	145.4	88.8	88.2	79.8	0.00646219	1.52453
TRINITY_DN14633_c0_g1_i1	TRINITY_DN14633_c0_g1_i1	94.7	98.3	98.6	132.7	115.4	118	0.0108984	0.796504
TRINITY_DN15527_c0_g1_i1	TRINITY_DN15527_c0_g1_i1	94.7	89.6	94.5	119.6	117.4	121.5	0.000202817	0.777685

## Sheet: S3 vs. S1 DAPs
Accession	Description	S3-1	S3-2	S3-3	S1-1	S1-2	S1-3	P-value	FC
TRINITY_DN19429_c0_g1_i6	TRINITY_DN19429_c0_g1_i6	94.5	92.5	90.2	110.7	114.9	120.1	0.00157744	0.801851
TRINITY_DN20895_c0_g1_i2	TRINITY_DN20895_c0_g1_i2	114.2	112	114	81.4	86.4	83.7	5.12926e-05	1.35268
TRINITY_DN21439_c1_g3_i2	TRINITY_DN21439_c1_g3_i2	91.8	92.5	92.5	79.4	74.4	74.8	0.000581718	1.21085
TRINITY_DN18750_c0_g1_i4	TRINITY_DN18750_c0_g1_i4	89.3	87.4	89.1	66.7	67.7	70.3	7.80694e-05	1.29849
TRINITY_DN19297_c0_g2_i1	TRINITY_DN19297_c0_g2_i1	113.5	116.3	111.5	87.8	82.9	86.4	0.000154133	1.3275
TRINITY_DN12531_c0_g1_i1	TRINITY_DN12531_c0_g1_i1	102.6	99	109.2	142.7	129.6	140.5	0.00250249	0.752907
TRINITY_DN21420_c0_g1_i5	TRINITY_DN21420_c0_g1_i5	108.2	107.3	111.1	70.6	71.5	60.9	0.000326114	1.60887
TRINITY_DN19820_c0_g1_i5	TRINITY_DN19820_c0_g1_i5	104	106.9	105.5	87.6	84.9	87.9	0.000124413	1.21505
TRINITY_DN21026_c1_g3_i2	TRINITY_DN21026_c1_g3_i2	117.3	115.5	115.8	89.3	91.4	90.9	6.94112e-06	1.28351
TRINITY_DN20093_c0_g2_i1	TRINITY_DN20093_c0_g2_i1	107.1	104.7	106	86.7	89.2	85.2	0.000154242	1.21716
TRINITY_DN21086_c0_g1_i3	TRINITY_DN21086_c0_g1_i3	105.2	107.9	105.5	84.5	84	86.1	3.64557e-05	1.25137
TRINITY_DN19606_c0_g3_i1	TRINITY_DN19606_c0_g3_i1	125.8	106.6	105.5	77.9	90.8	88.3	0.0246829	1.31479
TRINITY_DN17462_c0_g1_i1	TRINITY_DN17462_c0_g1_i1	106.1	101.3	103.7	83.9	85.2	81.7	0.000307599	1.24043
TRINITY_DN21026_c1_g1_i2	TRINITY_DN21026_c1_g1_i2	117.5	120.4	119	85.5	84.7	85	2.58217e-06	1.39851
TRINITY_DN20327_c0_g1_i6	TRINITY_DN20327_c0_g1_i6	115	112	111.9	88.9	90.2	90.4	3.25168e-05	1.25751
TRINITY_DN21414_c0_g1_i1	TRINITY_DN21414_c0_g1_i1	93.1	92.4	92.6	78.1	75	78.4	0.000149424	1.2013
TRINITY_DN21216_c0_g1_i3	TRINITY_DN21216_c0_g1_i3	101.1	103.4	102.4	77	78.3	74.7	3.29164e-05	1.33435
TRINITY_DN20736_c0_g1_i1	TRINITY_DN20736_c0_g1_i1	98.4	94	97.7	61.5	69.1	66.9	0.000305271	1.46886
TRINITY_DN18630_c0_g1_i1	TRINITY_DN18630_c0_g1_i1	102.9	106.5	105.5	78.3	77.5	78.5	1.76308e-05	1.344
TRINITY_DN14673_c0_g1_i1	TRINITY_DN14673_c0_g1_i1	92.5	88.1	91.3	70	72.5	72.6	0.000267467	1.26406
TRINITY_DN19666_c0_g1_i4	TRINITY_DN19666_c0_g1_i4	96	96.5	96.4	78.3	77.4	76.7	2.6844e-06	1.24312
TRINITY_DN21365_c0_g1_i3	TRINITY_DN21365_c0_g1_i3	97.3	90.9	99.1	116.1	133.8	113	0.0221393	0.791678
TRINITY_DN20308_c0_g1_i1	TRINITY_DN20308_c0_g1_i1	120.3	122.2	123.7	71.9	70.4	62	7.55444e-05	1.79246
TRINITY_DN16380_c1_g1_i2	TRINITY_DN16380_c1_g1_i2	125.4	126.3	122.8	78.5	78.3	78.7	1.61136e-06	1.59023
TRINITY_DN17772_c0_g1_i4	TRINITY_DN17772_c0_g1_i4	104.9	105.4	106.4	92	84.7	82.5	0.00273327	1.22184
TRINITY_DN17047_c0_g2_i1	TRINITY_DN17047_c0_g2_i1	122.5	116.1	127.4	97.6	95.8	83.7	0.00556929	1.32082
TRINITY_DN18320_c0_g1_i1	TRINITY_DN18320_c0_g1_i1	105.5	105.1	105.6	87.5	83.9	86.3	5.31744e-05	1.22701
TRINITY_DN21165_c0_g1_i1	TRINITY_DN21165_c0_g1_i1	101.1	101.2	101.4	138.7	135.6	137.2	2.34492e-06	0.738032
TRINITY_DN20093_c0_g1_i1	TRINITY_DN20093_c0_g1_i1	79.6	100.3	88.4	124.3	112.5	115.7	0.0156711	0.761135
TRINITY_DN11460_c0_g1_i1	TRINITY_DN11460_c0_g1_i1	91.7	92.3	93.2	138.4	135.8	133.9	5.88087e-06	0.679245
TRINITY_DN19695_c1_g1_i1	TRINITY_DN19695_c1_g1_i1	98.1	98.9	98.9	81.4	80	81	3.52663e-06	1.22071
TRINITY_DN19201_c0_g1_i4	TRINITY_DN19201_c0_g1_i4	90.8	92.1	86.3	112.3	126.7	144.9	0.0163333	0.701224
TRINITY_DN19063_c0_g1_i1	TRINITY_DN19063_c0_g1_i1	94.9	93.8	92.1	110.9	110.4	123.5	0.00810088	0.814385
TRINITY_DN17680_c0_g2_i3	TRINITY_DN17680_c0_g2_i3	103.9	103.6	104.1	84	85.2	85.3	1.74209e-06	1.22436
TRINITY_DN21216_c0_g2_i1	TRINITY_DN21216_c0_g2_i1	110.7	105.4	105.3	84.5	86.8	84.3	0.000359912	1.25743
TRINITY_DN21584_c0_g1_i7	TRINITY_DN21584_c0_g1_i7	100.6	95.9	99.6	113.1	129.1	116.6	0.0145107	0.825251
TRINITY_DN21312_c0_g1_i2	TRINITY_DN21312_c0_g1_i2	101.2	107.7	105.2	88.6	84.9	85.7	0.00114407	1.21181
TRINITY_DN20517_c0_g1_i2	TRINITY_DN20517_c0_g1_i2	95.3	94.4	95.2	77.9	76.4	76.5	5.613e-06	1.2344
TRINITY_DN20190_c0_g1_i1	TRINITY_DN20190_c0_g1_i1	79.7	79.3	80.7	97.7	105.7	103.7	0.000772334	0.780528
TRINITY_DN13434_c0_g1_i1	TRINITY_DN13434_c0_g1_i1	93.4	92.1	95.4	117.6	119.2	113.6	0.000271721	0.801655
TRINITY_DN20611_c1_g1_i2	TRINITY_DN20611_c1_g1_i2	99.9	96.6	97.1	116.1	119	121.5	0.000356519	0.823331
TRINITY_DN19881_c0_g1_i3	TRINITY_DN19881_c0_g1_i3	91.8	93.8	90.3	62	53.6	55	0.000229454	1.61723
TRINITY_DN19447_c0_g2_i1	TRINITY_DN19447_c0_g2_i1	98.8	106.7	105.1	91.4	82	85	0.00906472	1.20201
TRINITY_DN19455_c1_g2_i4	TRINITY_DN19455_c1_g2_i4	111.6	114.7	114.5	95.2	87.3	88.1	0.000979595	1.25942
TRINITY_DN19337_c0_g1_i1	TRINITY_DN19337_c0_g1_i1	102.2	99.8	99.8	80.2	79.2	80.7	2.30463e-05	1.25698
TRINITY_DN19915_c0_g1_i1	TRINITY_DN19915_c0_g1_i1	96.5	97.5	96.6	76.6	74.3	79.8	0.000252716	1.25964
TRINITY_DN15138_c0_g1_i1	TRINITY_DN15138_c0_g1_i1	97.1	96	96.6	118.5	118.9	119.6	9.87532e-07	0.811485
TRINITY_DN18983_c0_g1_i2	TRINITY_DN18983_c0_g1_i2	97.2	96.7	96.8	78.5	85.2	76.8	0.00286614	1.20873
TRINITY_DN17493_c0_g1_i1	TRINITY_DN17493_c0_g1_i1	103.6	103.4	103.1	75.3	75.4	77.8	5.16991e-06	1.35711
TRINITY_DN18060_c0_g1_i2	TRINITY_DN18060_c0_g1_i2	107.7	108.8	103.3	125.4	125.1	134.2	0.00321392	0.831297
TRINITY_DN16817_c0_g3_i1	TRINITY_DN16817_c0_g3_i1	100.3	88.1	101.4	122.4	140.2	126.3	0.00864281	0.745179
TRINITY_DN18715_c1_g2_i2	TRINITY_DN18715_c1_g2_i2	74.1	73.7	73.7	133.1	133.4	134.2	7.4277e-09	0.552783
TRINITY_DN20765_c1_g1_i5	TRINITY_DN20765_c1_g1_i5	113.1	114.3	112.8	92.8	94	93.2	4.11621e-06	1.215
TRINITY_DN15565_c0_g1_i1	TRINITY_DN15565_c0_g1_i1	94.1	95.5	94.1	75.4	72.6	80.4	0.00137799	1.24212
TRINITY_DN18805_c0_g1_i4	TRINITY_DN18805_c0_g1_i4	83	86.7	90.1	131.6	129.3	114	0.00287016	0.692985
TRINITY_DN19734_c0_g1_i2	TRINITY_DN19734_c0_g1_i2	89.5	104.1	93.9	122.3	110	117.4	0.0209198	0.822133
TRINITY_DN19735_c0_g2_i1	TRINITY_DN19735_c0_g2_i1	97.3	96.3	98.1	121.8	117.9	116.6	0.000197519	0.818692
TRINITY_DN20355_c0_g1_i5	TRINITY_DN20355_c0_g1_i5	109.5	109.8	108.4	87.6	91.2	89.8	6.37486e-05	1.22003
TRINITY_DN18926_c0_g2_i2	TRINITY_DN18926_c0_g2_i2	97.7	100.6	99.5	124	117.8	117.3	0.000908855	0.829295
TRINITY_DN21522_c0_g1_i3	TRINITY_DN21522_c0_g1_i3	92.5	94.9	91.1	78.3	74.3	71.8	0.00119467	1.24109
TRINITY_DN13290_c0_g2_i1	TRINITY_DN13290_c0_g2_i1	107.6	113.7	107.6	84.4	89.1	96.3	0.00799604	1.21905
TRINITY_DN20988_c1_g2_i3	TRINITY_DN20988_c1_g2_i3	100.7	105.7	103.4	129.4	132.8	128.7	0.000148041	0.79253
TRINITY_DN20019_c0_g1_i4	TRINITY_DN20019_c0_g1_i4	88.7	91	90.2	74.5	71.2	79	0.00308383	1.20116
TRINITY_DN19332_c0_g1_i1	TRINITY_DN19332_c0_g1_i1	94.5	92.7	99.6	134.8	139.5	121.1	0.00356219	0.725341
TRINITY_DN16619_c0_g1_i1	TRINITY_DN16619_c0_g1_i1	92.5	91.5	93.7	71.2	73.9	71.6	4.26532e-05	1.2815
TRINITY_DN19077_c0_g1_i3	TRINITY_DN19077_c0_g1_i3	104.9	107.7	102.5	83.9	79.6	85.2	0.000612373	1.26699
TRINITY_DN21230_c0_g2_i3	TRINITY_DN21230_c0_g2_i3	101.3	98.9	98.2	117.7	120.4	121	0.000126782	0.830966
TRINITY_DN18623_c0_g1_i1	TRINITY_DN18623_c0_g1_i1	98.4	93.5	89.5	116.9	127.6	130.8	0.00314876	0.7498
TRINITY_DN17439_c2_g1_i1	TRINITY_DN17439_c2_g1_i1	115.5	113.1	115.5	90.2	95	92.1	0.000157914	1.24089
TRINITY_DN14367_c0_g1_i2	TRINITY_DN14367_c0_g1_i2	96.7	101.6	97.4	124.5	123.3	119.6	0.000355987	0.804845
TRINITY_DN10775_c0_g1_i2	TRINITY_DN10775_c0_g1_i2	86	86.4	85.9	122.5	123.8	119.5	9.75758e-06	0.706124
TRINITY_DN16272_c0_g2_i1	TRINITY_DN16272_c0_g2_i1	89.7	95.7	95.9	120.7	112.9	107.3	0.0105795	0.825169
TRINITY_DN11806_c0_g1_i1	TRINITY_DN11806_c0_g1_i1	112.5	107.3	122.1	88.8	94.4	81.8	0.0106094	1.29019
TRINITY_DN16390_c0_g1_i3	TRINITY_DN16390_c0_g1_i3	87.7	84.5	85.7	137.8	143	141.8	7.32367e-06	0.61027
TRINITY_DN18095_c0_g2_i4;	122 1 128 LEN=517; translated	93.9	94.4	94.8	116.1	113.5	115	1.35855e-05	0.821532
TRINITY_DN21026_c1_g2_i1	TRINITY_DN21026_c1_g2_i1	118.9	119.4	115.9	77.9	86.6	93.6	0.00236646	1.37234
TRINITY_DN13463_c0_g1_i1	TRINITY_DN13463_c0_g1_i1	101.6	103.5	104.3	127.8	125.4	129.1	5.5577e-05	0.809312
TRINITY_DN12530_c0_g1_i1	TRINITY_DN12530_c0_g1_i1	98.8	97.7	97.2	68	73.9	78.4	0.00130718	1.33318
TRINITY_DN19281_c0_g1_i1	TRINITY_DN19281_c0_g1_i1	94	96.4	94.6	122.2	126.8	123.3	4.90046e-05	0.765512
TRINITY_DN12437_c0_g1_i1	TRINITY_DN12437_c0_g1_i1	100.3	101.2	102	120.3	126.4	124.7	0.000274462	0.817178
TRINITY_DN19406_c0_g2_i1	TRINITY_DN19406_c0_g2_i1	92.2	94.3	93.5	121.4	126.4	121.8	6.41041e-05	0.757576
TRINITY_DN19699_c0_g1_i4	TRINITY_DN19699_c0_g1_i4	100.1	99.1	103	126.4	119	128.3	0.00148106	0.80867
TRINITY_DN18031_c0_g1_i1	TRINITY_DN18031_c0_g1_i1	105.5	109.2	106.5	87.1	83.6	84.7	0.000131623	1.25764
TRINITY_DN15549_c0_g1_i4	TRINITY_DN15549_c0_g1_i4	95.1	89	93.2	115.8	113.9	118.7	0.000483175	0.795924
TRINITY_DN15961_c1_g1_i1	TRINITY_DN15961_c1_g1_i1	95.1	94.1	92.9	118.8	117.1	117.6	8.05578e-06	0.79802
TRINITY_DN17515_c0_g3_i3	TRINITY_DN17515_c0_g3_i3	100.8	91.4	94.8	112.5	120.2	114.7	0.00490067	0.826137
TRINITY_DN19052_c0_g2_i1	TRINITY_DN19052_c0_g2_i1	111.6	107.2	110.9	74.7	87.9	83.4	0.00245383	1.34024
TRINITY_DN10361_c0_g1_i1	TRINITY_DN10361_c0_g1_i1	87	97	95	114.1	106	131	0.0393809	0.794645
TRINITY_DN21577_c1_g1_i4	TRINITY_DN21577_c1_g1_i4	104.9	104.1	106	126.5	127.1	124.9	1.59488e-05	0.832232
TRINITY_DN21019_c0_g3_i3	TRINITY_DN21019_c0_g3_i3	96	94.3	97.6	119.3	123.9	119	0.000180017	0.794865
TRINITY_DN19869_c0_g1_i3	TRINITY_DN19869_c0_g1_i3	98.5	94.1	90.4	119.7	119.1	108	0.00889739	0.816032
TRINITY_DN17664_c0_g1_i1	TRINITY_DN17664_c0_g1_i1	99.3	96.4	99.3	73.7	76.9	73.6	8.38932e-05	1.31579
TRINITY_DN17491_c0_g1_i2	TRINITY_DN17491_c0_g1_i2	104.4	100.1	97.4	125.7	129.1	134	0.000782131	0.776492
TRINITY_DN18592_c0_g6_i1	TRINITY_DN18592_c0_g6_i1	109.3	110.4	109.6	80.2	78.5	74.6	4.58038e-05	1.41149
TRINITY_DN19061_c0_g1_i1	TRINITY_DN19061_c0_g1_i1	105	93	100.3	115	128.7	117.1	0.0193934	0.826774
TRINITY_DN14818_c0_g1_i1	TRINITY_DN14818_c0_g1_i1	108.8	105.7	109.6	86.9	91.5	90.5	0.00055558	1.20528
TRINITY_DN14871_c0_g1_i2	TRINITY_DN14871_c0_g1_i2	101	95.8	93.3	123.9	124.6	137.8	0.00317013	0.750971
TRINITY_DN17200_c0_g1_i1	TRINITY_DN17200_c0_g1_i1	103.3	101.2	98.6	127.2	124.3	124.9	0.000113011	0.80526
TRINITY_DN18738_c0_g2_i1	TRINITY_DN18738_c0_g2_i1	96.2	93.5	97.8	146.2	139	139	7.31371e-05	0.677746
TRINITY_DN13408_c0_g1_i1	TRINITY_DN13408_c0_g1_i1	91.2	91.2	87.1	114.3	104.5	111.7	0.00326872	0.815431
TRINITY_DN15417_c0_g1_i1	TRINITY_DN15417_c0_g1_i1	100.8	102.1	101.7	81.3	74.8	81.8	0.000627027	1.28037
TRINITY_DN21390_c0_g1_i3	TRINITY_DN21390_c0_g1_i3	91.5	87.3	87	66.2	62.7	63.4	0.000170064	1.38222
TRINITY_DN16284_c1_g3_i4	TRINITY_DN16284_c1_g3_i4	90.5	93	95.1	129.6	120.3	120.5	0.000790705	0.75216
TRINITY_DN15341_c0_g1_i3	TRINITY_DN15341_c0_g1_i3	115.1	116.8	108.7	86	79	84.2	0.000711239	1.36677
TRINITY_DN19564_c0_g1_i7	TRINITY_DN19564_c0_g1_i7	135.8	128.1	126.6	77.2	83.5	87.2	0.000310135	1.57523
TRINITY_DN15222_c0_g1_i3	TRINITY_DN15222_c0_g1_i3	94.2	99.7	100.9	136.5	125.7	124.4	0.0021606	0.762545
TRINITY_DN12756_c0_g1_i1	TRINITY_DN12756_c0_g1_i1	79.5	87.1	83.3	114.3	102.5	111.1	0.00331329	0.762123
TRINITY_DN17797_c0_g2_i2	TRINITY_DN17797_c0_g2_i2	98.4	88.5	90.9	120.4	132.8	127.2	0.00183952	0.730284
TRINITY_DN8091_c0_g1_i1	TRINITY_DN8091_c0_g1_i1	96.7	90	92.9	120.2	126.4	128.9	0.000587003	0.744607
TRINITY_DN16423_c0_g1_i1	TRINITY_DN16423_c0_g1_i1	105.3	109.5	109.3	78.4	76.7	79.1	4.13728e-05	1.38386
TRINITY_DN15967_c0_g1_i1	TRINITY_DN15967_c0_g1_i1	99.2	98.3	96.9	118.5	122.3	124	0.000182178	0.807018
TRINITY_DN18219_c0_g1_i2	TRINITY_DN18219_c0_g1_i2	100.1	95.8	96.6	67.1	67	70	5.72975e-05	1.43312
TRINITY_DN15973_c0_g1_i2	TRINITY_DN15973_c0_g1_i2	103.7	106.9	105.2	85.9	76.4	74.3	0.00201215	1.33474
TRINITY_DN21472_c0_g1_i3	TRINITY_DN21472_c0_g1_i3	108.4	112	109.9	83.1	81.7	89.2	0.000549051	1.30039
TRINITY_DN19735_c0_g1_i3	TRINITY_DN19735_c0_g1_i3	86.7	93.6	81.2	134.1	120	126.4	0.00186714	0.687254
TRINITY_DN18263_c0_g1_i1	TRINITY_DN18263_c0_g1_i1	90.3	96.3	92.8	136.1	142.8	142.7	7.32413e-05	0.662713
TRINITY_DN18368_c0_g1_i1	TRINITY_DN18368_c0_g1_i1	100.2	97.1	101.6	115.8	128.9	115	0.0125074	0.83097
TRINITY_DN15412_c0_g1_i3	TRINITY_DN15412_c0_g1_i3	93.6	95.2	95.4	73.1	75.1	70.7	9.81307e-05	1.29831
TRINITY_DN18784_c4_g1_i5	TRINITY_DN18784_c4_g1_i5	105	104.7	106.6	81.2	79	81.8	1.8122e-05	1.30702
TRINITY_DN13575_c0_g1_i1	TRINITY_DN13575_c0_g1_i1	96.4	99	97	71.5	67.9	68.5	3.23927e-05	1.40645
TRINITY_DN20687_c0_g1_i3	TRINITY_DN20687_c0_g1_i3	110.8	108.2	111.5	87.7	85.1	92.4	0.000768364	1.24623
TRINITY_DN21133_c0_g1_i1	TRINITY_DN21133_c0_g1_i1	94.9	94.3	93.7	118.4	116.4	124.2	0.000427904	0.788022
TRINITY_DN20797_c0_g2_i4	TRINITY_DN20797_c0_g2_i4	117.1	115.5	105.7	69.1	70.2	88.9	0.00751421	1.48247
TRINITY_DN19918_c0_g2_i1	TRINITY_DN19918_c0_g2_i1	103.9	97.5	97.4	112.5	130.2	119.4	0.0194302	0.825186
TRINITY_DN14682_c0_g1_i2	TRINITY_DN14682_c0_g1_i2	96.1	100	96.3	132.3	120.7	132.3	0.00160038	0.758889
TRINITY_DN21329_c0_g1_i5	TRINITY_DN21329_c0_g1_i5	101.7	94.6	100.9	128.6	141.9	119.3	0.0112211	0.762442
TRINITY_DN20243_c0_g1_i7	TRINITY_DN20243_c0_g1_i7	111.7	111	113.3	83.9	89	84.1	0.000127345	1.30739
TRINITY_DN20597_c0_g1_i2	TRINITY_DN20597_c0_g1_i2	96.1	92.9	94.9	68.9	71.4	79.7	0.00329431	1.29045
TRINITY_DN20491_c0_g1_i2	TRINITY_DN20491_c0_g1_i2	104.8	100	103.9	92.8	81.6	81.7	0.0118244	1.20539
TRINITY_DN16193_c1_g1_i1	TRINITY_DN16193_c1_g1_i1	99.7	98.3	96.7	123.5	121.9	121.6	2.12096e-05	0.802997
TRINITY_DN18095_c0_g3_i4;	166 592 837 LEN=837; translated	83.7	83.1	85.7	107.4	112	110.7	8.12184e-05	0.76492
TRINITY_DN17621_c0_g1_i1	TRINITY_DN17621_c0_g1_i1	89.4	90	87.8	135.3	126.5	136.4	0.000167195	0.67102
TRINITY_DN12515_c0_g1_i1	TRINITY_DN12515_c0_g1_i1	101.3	97.2	98.2	123.9	132.6	119.8	0.00260699	0.788467
TRINITY_DN18397_c0_g1_i2	TRINITY_DN18397_c0_g1_i2	100.7	99.9	98.9	121.7	130.5	128	0.000545499	0.787743
TRINITY_DN18205_c2_g1_i2	TRINITY_DN18205_c2_g1_i2	93	93.9	94.7	126.3	134.7	130.6	0.000120729	0.719101
TRINITY_DN18729_c0_g1_i4	TRINITY_DN18729_c0_g1_i4	99.8	112.2	108.4	94.8	84	80.4	0.0228288	1.23611
TRINITY_DN20885_c0_g1_i1	TRINITY_DN20885_c0_g1_i1	100.4	93.9	98	118.8	113.9	122.5	0.00258771	0.822917
TRINITY_DN15281_c0_g1_i2	TRINITY_DN15281_c0_g1_i2	90.8	90.8	95.9	133.5	131.9	123.4	0.00048183	0.713735
TRINITY_DN21403_c0_g2_i1	TRINITY_DN21403_c0_g2_i1	123.6	124.4	121.5	60.9	61.9	60.9	3.00386e-07	2.01143
TRINITY_DN20453_c0_g2_i1	TRINITY_DN20453_c0_g2_i1	93.7	93	93.7	74.2	78.3	72.2	0.000509723	1.24789
TRINITY_DN20769_c1_g1_i1	TRINITY_DN20769_c1_g1_i1	103.6	108.8	106.4	90.1	86.4	84.6	0.000957904	1.22099
TRINITY_DN20239_c0_g1_i2	TRINITY_DN20239_c0_g1_i2	107.3	105.3	101.7	131	133.3	127.6	0.000374074	0.80199
TRINITY_DN17043_c1_g2_i2	TRINITY_DN17043_c1_g2_i2	105	107.3	103.8	84.4	83.4	90.1	0.0011289	1.22567
TRINITY_DN19890_c0_g2_i1	TRINITY_DN19890_c0_g2_i1	93.8	97.3	94.1	137.4	134.2	135.8	9.60134e-06	0.700049
TRINITY_DN20936_c0_g4_i2	TRINITY_DN20936_c0_g4_i2	104.8	105.9	103.6	82	79.3	81.8	2.66523e-05	1.29288
TRINITY_DN9514_c0_g1_i1	TRINITY_DN9514_c0_g1_i1	77.4	89.7	83.3	169.8	158.6	159	0.000101859	0.513746
TRINITY_DN20266_c0_g1_i4	TRINITY_DN20266_c0_g1_i4	118.5	117.4	118.1	74.1	77.9	78.4	7.83127e-06	1.53646
TRINITY_DN15225_c0_g1_i1	TRINITY_DN15225_c0_g1_i1	89.9	87.6	87.7	127.5	129.3	137.8	0.000189362	0.672073
TRINITY_DN19336_c0_g2_i2	TRINITY_DN19336_c0_g2_i2	96.4	91.9	98.6	78.1	58.6	80.3	0.0314173	1.32212
TRINITY_DN15761_c0_g1_i1	TRINITY_DN15761_c0_g1_i1	94	98.5	96.5	129.7	126.7	128.2	3.42159e-05	0.75143
TRINITY_DN16430_c0_g1_i1	TRINITY_DN16430_c0_g1_i1	93.8	97	90.7	135.4	135.5	140.3	5.89831e-05	0.684582
TRINITY_DN20284_c1_g1_i1	TRINITY_DN20284_c1_g1_i1	111.5	114.2	115.1	99.6	92.9	87.8	0.00490593	1.21584
TRINITY_DN14517_c0_g1_i1	TRINITY_DN14517_c0_g1_i1	87.7	91.8	90.9	115.9	114.5	126	0.00170439	0.758698
TRINITY_DN18943_c0_g1_i1	TRINITY_DN18943_c0_g1_i1	94.5	88.7	92.8	116.1	121.9	119.8	0.000351333	0.771381
TRINITY_DN17764_c0_g2_i2	TRINITY_DN17764_c0_g2_i2	107.6	106.7	111.1	90.6	85.8	88.9	0.000499277	1.22654
TRINITY_DN20791_c0_g1_i3	TRINITY_DN20791_c0_g1_i3	112.9	106.9	104.9	82.8	89.5	77.6	0.00403724	1.29932
TRINITY_DN19929_c0_g1_i1	TRINITY_DN19929_c0_g1_i1	100.2	101.6	103.1	85.5	75.5	83.4	0.00308371	1.24755
TRINITY_DN20724_c0_g1_i1	TRINITY_DN20724_c0_g1_i1	92	95.5	93.5	119.2	121.8	120	3.063e-05	0.778393
TRINITY_DN16348_c0_g1_i1	TRINITY_DN16348_c0_g1_i1	95	97.6	94	127.5	123.1	130.1	0.000169558	0.752824
TRINITY_DN18822_c0_g1_i2	TRINITY_DN18822_c0_g1_i2	99.5	94.3	104.4	129.6	122	120.9	0.00345268	0.800537
TRINITY_DN20353_c1_g2_i1	TRINITY_DN20353_c1_g2_i1	97.6	97.8	98.7	86.1	73.2	70	0.0118825	1.2826
TRINITY_DN18689_c0_g1_i1	TRINITY_DN18689_c0_g1_i1	100.8	104.5	106.1	135.5	118.9	123.3	0.0132214	0.824464
TRINITY_DN11337_c0_g2_i1	TRINITY_DN11337_c0_g2_i1	83.9	89.9	91.1	112.5	111.8	104.6	0.00317573	0.805412
TRINITY_DN14876_c0_g1_i4	TRINITY_DN14876_c0_g1_i4	94.9	95.8	102.1	133.9	130.7	112	0.0178078	0.777483
TRINITY_DN18095_c0_g1_i1;	244 47 301 LEN=532; translated	94.1	93.2	96.8	120.5	121.6	119.5	3.13743e-05	0.785675
TRINITY_DN17999_c0_g1_i1	TRINITY_DN17999_c0_g1_i1	101.2	103.9	102	80.6	79.2	84.7	0.000340501	1.25603
TRINITY_DN16468_c1_g1_i2	TRINITY_DN16468_c1_g1_i2	103.2	103.2	104	80.6	87.4	84.6	0.00063824	1.22882
TRINITY_DN16315_c0_g2_i2	TRINITY_DN16315_c0_g2_i2	93.6	93.4	96	126.9	122.3	118.4	0.000406771	0.769859
TRINITY_DN19978_c0_g1_i2	TRINITY_DN19978_c0_g1_i2	92.3	97.8	94.5	128.9	125.1	122.7	0.000219096	0.755508
TRINITY_DN13522_c0_g1_i2	TRINITY_DN13522_c0_g1_i2	100.6	99.4	97.3	118.9	126.3	119.1	0.00103635	0.816086
TRINITY_DN21458_c0_g2_i3	TRINITY_DN21458_c0_g2_i3	102.6	104.5	101.1	124.4	133.5	126.3	0.000998293	0.802186
TRINITY_DN21356_c0_g1_i6	TRINITY_DN21356_c0_g1_i6	85.4	86	91.6	121.1	118.7	113.9	0.000474661	0.743568
TRINITY_DN14681_c0_g1_i1;	304 101 442 LEN=579; translated	74.3	72.7	73	124.4	120.6	115.7	5.26733e-05	0.609925
TRINITY_DN19025_c0_g2_i1	TRINITY_DN19025_c0_g2_i1	98.7	104.3	104.3	135.2	120.4	119.9	0.013205	0.818375
TRINITY_DN3577_c0_g1_i1	TRINITY_DN3577_c0_g1_i1	114.2	126	123.4	99.9	80	89.4	0.00971741	1.35017
TRINITY_DN17656_c0_g1_i3	TRINITY_DN17656_c0_g1_i3	96.2	96.5	97.2	118	125.5	117	0.000952363	0.804161
TRINITY_DN18581_c1_g1_i7	TRINITY_DN18581_c1_g1_i7	106.5	117.8	108.4	83.1	82.8	91.2	0.00478119	1.29405
TRINITY_DN19545_c0_g1_i5	TRINITY_DN19545_c0_g1_i5	95.2	97.2	97.5	75.4	67.2	77.3	0.00184067	1.31833
TRINITY_DN19031_c0_g2_i1	TRINITY_DN19031_c0_g2_i1	101.4	86.4	98.3	139.2	157	131.5	0.00589745	0.668927
TRINITY_DN16720_c0_g1_i1	TRINITY_DN16720_c0_g1_i1	99.6	89.7	94.1	117.9	117.9	122.9	0.00162828	0.790075
TRINITY_DN17099_c0_g1_i1	TRINITY_DN17099_c0_g1_i1	96.4	96.9	98.7	120.8	116	119.1	0.000170504	0.820455
TRINITY_DN4557_c0_g1_i1	TRINITY_DN4557_c0_g1_i1	95.4	95.8	92.9	106.4	123.6	115.8	0.0152355	0.821573
TRINITY_DN19685_c0_g1_i2	TRINITY_DN19685_c0_g1_i2	91.7	97.9	100.5	125.7	108.5	115.9	0.0236636	0.82862
TRINITY_DN11548_c0_g1_i1	TRINITY_DN11548_c0_g1_i1	104.3	104.1	104.7	88.1	80.9	80.7	0.000978294	1.2539
TRINITY_DN21079_c0_g1_i2	TRINITY_DN21079_c0_g1_i2	92.7	98.6	95.9	121.3	113.1	115.2	0.00225117	0.82151
TRINITY_DN17503_c1_g1_i2	TRINITY_DN17503_c1_g1_i2	119.2	110.3	117.4	87	99	86.2	0.00734061	1.27443
TRINITY_DN11148_c0_g1_i1	TRINITY_DN11148_c0_g1_i1	84.7	88.9	90.3	118.2	107	103.2	0.011048	0.803593
TRINITY_DN19990_c0_g1_i1	TRINITY_DN19990_c0_g1_i1	119.6	116.6	122.3	66.9	70.9	66	2.07656e-05	1.75908
TRINITY_DN19754_c0_g2_i1	TRINITY_DN19754_c0_g2_i1	91.7	87.2	92.8	115.3	112.2	106.5	0.00256633	0.813473
TRINITY_DN18685_c0_g1_i1	TRINITY_DN18685_c0_g1_i1	86.5	93.5	87.6	109.5	108.8	114.6	0.00155737	0.803845
TRINITY_DN15707_c0_g1_i1	TRINITY_DN15707_c0_g1_i1	93.1	100.7	95.5	126.5	121.5	133.2	0.00165964	0.758919
TRINITY_DN18016_c0_g1_i5	TRINITY_DN18016_c0_g1_i5	110.1	114.2	114	94.1	91.1	93.9	0.000279372	1.21211
TRINITY_DN15643_c0_g1_i4	TRINITY_DN15643_c0_g1_i4	97.1	92.8	99.9	121.3	124.3	119.7	0.000519415	0.793321
TRINITY_DN16758_c0_g2_i1	TRINITY_DN16758_c0_g2_i1	92.5	94.4	94.1	112.8	112	114.9	4.82073e-05	0.8272
TRINITY_DN20769_c2_g4_i1	TRINITY_DN20769_c2_g4_i1	83.6	82.6	86.3	103.8	100.2	106.9	0.000947245	0.812158
TRINITY_DN21101_c0_g2_i3	TRINITY_DN21101_c0_g2_i3	92	92.5	94.2	112.4	120.5	110.8	0.00213979	0.810882
TRINITY_DN8566_c0_g1_i1	TRINITY_DN8566_c0_g1_i1	91.5	89.3	96.7	122.8	127.8	110.6	0.00739292	0.768272
TRINITY_DN17542_c1_g1_i3	TRINITY_DN17542_c1_g1_i3	97.4	92.9	82.6	101.8	122.5	121.4	0.0390155	0.789413
TRINITY_DN18758_c0_g3_i1	TRINITY_DN18758_c0_g3_i1	122.4	117	108.1	88.4	95.8	100.4	0.018243	1.22101
TRINITY_DN18991_c3_g1_i1	TRINITY_DN18991_c3_g1_i1	98	99.7	99.8	122.9	122.8	112.3	0.00481246	0.831006
TRINITY_DN15305_c0_g1_i2	TRINITY_DN15305_c0_g1_i2	101.9	96.6	102.2	124.2	120.9	115.8	0.00274921	0.833195
TRINITY_DN13877_c0_g1_i2	TRINITY_DN13877_c0_g1_i2	95.9	94.2	76.2	114	111.7	120.3	0.0174953	0.769653
TRINITY_DN18932_c0_g1_i3	TRINITY_DN18932_c0_g1_i3	104.7	105.9	102.6	77.2	82.2	77.4	0.000178332	1.32264
TRINITY_DN20543_c0_g1_i9	TRINITY_DN20543_c0_g1_i9	100.7	102.2	103.7	77.3	84.2	76.7	0.000874969	1.28715
TRINITY_DN21166_c0_g1_i7	TRINITY_DN21166_c0_g1_i7	109.5	106.5	124.2	79.9	87.5	87.3	0.00904212	1.33569
TRINITY_DN19151_c3_g1_i6	TRINITY_DN19151_c3_g1_i6	96.6	98.1	91.5	125.4	116.4	125.5	0.00171531	0.7792
TRINITY_DN13605_c0_g1_i1	TRINITY_DN13605_c0_g1_i1	108.2	100.9	112.2	81.5	94.2	80.2	0.0172103	1.25557
TRINITY_DN20348_c2_g1_i2	TRINITY_DN20348_c2_g1_i2	97	93.8	95.2	83.3	76.9	77.2	0.00207813	1.20472
TRINITY_DN19062_c0_g1_i1	TRINITY_DN19062_c0_g1_i1	90.9	95.4	98.6	159.5	136.9	135.7	0.00367591	0.659338
TRINITY_DN17751_c0_g1_i2	TRINITY_DN17751_c0_g1_i2	103.4	91.7	102.1	116	140.4	116	0.0485628	0.798067
TRINITY_DN18024_c0_g1_i1	TRINITY_DN18024_c0_g1_i1	95.7	104.3	99.8	131.7	110	118.8	0.0404464	0.831623
TRINITY_DN20958_c0_g2_i3	TRINITY_DN20958_c0_g2_i3	105.8	106.8	102.4	89.5	81.2	89.6	0.00410564	1.21014
TRINITY_DN19768_c2_g2_i2	TRINITY_DN19768_c2_g2_i2	96.7	94.3	98.2	127.9	127.1	129.9	2.24987e-05	0.751364
TRINITY_DN21625_c1_g2_i1	TRINITY_DN21625_c1_g2_i1	100.7	94.7	100.1	117	125.3	122.4	0.00172322	0.810255
TRINITY_DN17791_c0_g3_i4	TRINITY_DN17791_c0_g3_i4	102	99.5	102	119.7	124.4	127.5	0.000714685	0.816738
TRINITY_DN10511_c0_g1_i2	TRINITY_DN10511_c0_g1_i2	78.7	82.2	79.3	125.2	120.9	117.5	7.69192e-05	0.660616
TRINITY_DN10651_c0_g1_i1	TRINITY_DN10651_c0_g1_i1	94.9	90.7	96.2	131.1	135.3	124.5	0.00051438	0.7209
TRINITY_DN20023_c0_g1_i11	TRINITY_DN20023_c0_g1_i11	110	110.1	107.3	83.7	93.5	93.4	0.00497129	1.2099
TRINITY_DN13581_c0_g1_i1	TRINITY_DN13581_c0_g1_i1	105.8	102.1	99.1	79.4	78.5	88.1	0.00495151	1.24797
TRINITY_DN20405_c0_g1_i3	TRINITY_DN20405_c0_g1_i3	105.8	101.3	107.3	89.1	72.8	89.5	0.0222085	1.2506
TRINITY_DN10071_c0_g1_i1	TRINITY_DN10071_c0_g1_i1	124.7	121.9	127.1	65.1	65.5	61.6	6.39622e-06	1.94433
TRINITY_DN17656_c0_g2_i1	TRINITY_DN17656_c0_g2_i1	99.3	105.3	103.9	124.5	125.7	127.3	0.000317284	0.817219
TRINITY_DN19159_c0_g1_i1	TRINITY_DN19159_c0_g1_i1	98.2	94.9	98.4	120.7	123.5	116	0.000746725	0.809273
TRINITY_DN18591_c0_g1_i1	TRINITY_DN18591_c0_g1_i1	106.4	99.7	100.9	75.5	84.7	79.3	0.00262538	1.28184
TRINITY_DN20638_c0_g1_i3	TRINITY_DN20638_c0_g1_i3	98.9	104.4	105.6	118.8	126.1	127.3	0.00329364	0.82993
TRINITY_DN13211_c0_g1_i1	TRINITY_DN13211_c0_g1_i1	99.2	93.7	91	118.7	118	127.1	0.00216177	0.780374
TRINITY_DN12477_c0_g1_i1	TRINITY_DN12477_c0_g1_i1	105.5	109.3	104.4	89.4	84	85.4	0.000785432	1.23338
TRINITY_DN12746_c0_g1_i1	TRINITY_DN12746_c0_g1_i1	86.1	89.4	91.6	116.1	115.7	106.9	0.002172	0.788603
TRINITY_DN21375_c0_g1_i1	TRINITY_DN21375_c0_g1_i1	98.7	101.4	93.3	122	114.5	120.1	0.00301025	0.822771
TRINITY_DN14733_c0_g1_i1	TRINITY_DN14733_c0_g1_i1	90.3	94.1	95.4	119.9	99.9	120.4	0.0437532	0.822457
TRINITY_DN19798_c0_g1_i2	TRINITY_DN19798_c0_g1_i2	97.1	90.6	96.5	109.7	111.1	122.2	0.0117847	0.828571
TRINITY_DN21610_c2_g1_i1	TRINITY_DN21610_c2_g1_i1	93	85.6	87.8	114.1	113.1	123.8	0.00224998	0.758974
TRINITY_DN20980_c0_g1_i3	TRINITY_DN20980_c0_g1_i3	91.7	95.2	93.3	69.8	67.7	68	3.24585e-05	1.3635
TRINITY_DN20462_c0_g5_i1	TRINITY_DN20462_c0_g5_i1	101.1	91.3	98.1	118.9	126.4	125.9	0.00205443	0.782597
TRINITY_DN19332_c0_g3_i1	TRINITY_DN19332_c0_g3_i1	98.6	93.5	103.2	129.5	115	112.6	0.0261265	0.826939
TRINITY_DN20533_c0_g5_i1	TRINITY_DN20533_c0_g5_i1	96.4	90.5	95.3	123.8	125.1	116.7	0.000940432	0.771882
TRINITY_DN16356_c0_g1_i1	TRINITY_DN16356_c0_g1_i1	93.4	92.5	95.5	115.4	116.9	117.3	2.79964e-05	0.80492
TRINITY_DN14980_c0_g1_i1	TRINITY_DN14980_c0_g1_i1	85.6	81.9	82	122.8	119.8	116.2	8.70554e-05	0.695373
TRINITY_DN21513_c0_g1_i1	TRINITY_DN21513_c0_g1_i1	94.8	88.2	90.7	114.3	120.3	122.7	0.000904683	0.766023
TRINITY_DN18109_c0_g2_i1	TRINITY_DN18109_c0_g2_i1	90.2	77.4	84.6	57.7	63.2	64.9	0.00672823	1.35737
TRINITY_DN20913_c0_g1_i1	TRINITY_DN20913_c0_g1_i1	71	96.9	88.7	111.1	104	107.9	0.0489643	0.794427
TRINITY_DN19259_c4_g1_i1	TRINITY_DN19259_c4_g1_i1	97.1	87	98.8	112.2	130.7	111.7	0.0301047	0.7978
TRINITY_DN14171_c0_g1_i1	TRINITY_DN14171_c0_g1_i1	88.9	102.4	91.6	128	110	123.4	0.0182819	0.782789
TRINITY_DN11131_c0_g2_i2	TRINITY_DN11131_c0_g2_i2	100.9	98.9	93	122.1	123.8	138.5	0.00593741	0.761707
TRINITY_DN15943_c0_g1_i1	TRINITY_DN15943_c0_g1_i1	97.4	93.8	98.3	133.5	136.1	127.9	0.000205918	0.728302
TRINITY_DN12694_c0_g1_i1	TRINITY_DN12694_c0_g1_i1	94.5	94.3	99.4	123.6	119.1	109.2	0.00967752	0.818983
TRINITY_DN18918_c0_g1_i1	TRINITY_DN18918_c0_g1_i1	93.1	89.9	89.9	53.7	47.3	66.4	0.00353473	1.63023
TRINITY_DN21102_c0_g2_i2	TRINITY_DN21102_c0_g2_i2	88.8	91.7	93.7	131.6	117.5	106.9	0.0201532	0.770225
TRINITY_DN12814_c0_g1_i1	TRINITY_DN12814_c0_g1_i1	101.6	97.6	98.1	130.4	115.2	129.5	0.00696704	0.792589
TRINITY_DN20314_c1_g1_i5	TRINITY_DN20314_c1_g1_i5	107.1	109.2	102.4	77.1	73	90.1	0.00910676	1.32681
TRINITY_DN13018_c0_g1_i1	TRINITY_DN13018_c0_g1_i1	94	93.4	95.1	121.8	118	117	8.8447e-05	0.79176
TRINITY_DN21559_c0_g1_i3	TRINITY_DN21559_c0_g1_i3	101.8	95.3	95.9	120.2	126.3	116	0.00312145	0.808276
TRINITY_DN7281_c0_g1_i1	TRINITY_DN7281_c0_g1_i1	106.2	92.8	97.5	110.3	125.4	121	0.0281117	0.831231
TRINITY_DN10623_c0_g1_i1	TRINITY_DN10623_c0_g1_i1	96.1	93.7	87.1	130.6	117.5	141.1	0.00697511	0.711459
TRINITY_DN18293_c0_g1_i1	TRINITY_DN18293_c0_g1_i1	98.6	99.8	104.7	127.4	129	122.8	0.000649451	0.799314
TRINITY_DN18272_c0_g1_i5	TRINITY_DN18272_c0_g1_i5	75.1	83.1	82.7	136.9	138.1	136.3	2.82646e-05	0.585704
TRINITY_DN14706_c0_g1_i2	TRINITY_DN14706_c0_g1_i2	94	90.8	95.7	120.4	137	115.3	0.0101636	0.752616
TRINITY_DN17600_c0_g1_i1	TRINITY_DN17600_c0_g1_i1	94.4	97.1	95.4	119.4	129.8	120.6	0.00121641	0.775825
TRINITY_DN17442_c0_g1_i1	TRINITY_DN17442_c0_g1_i1	101.3	90.2	98.9	117.5	125.6	111.9	0.0144938	0.818028
TRINITY_DN15627_c0_g1_i2	TRINITY_DN15627_c0_g1_i2	98.9	98	94.6	111.4	118.2	127.4	0.0105601	0.816527
TRINITY_DN18858_c0_g1_i1	TRINITY_DN18858_c0_g1_i1	92.9	90	96.4	118.8	117.7	109.4	0.00315309	0.807459
TRINITY_DN18980_c1_g1_i1	TRINITY_DN18980_c1_g1_i1	88.1	101.4	90.2	118.8	103.3	124.7	0.0422682	0.806517
TRINITY_DN991_c0_g2_i1	TRINITY_DN991_c0_g2_i1	118.6	116.8	120.9	75.1	79.6	75.6	2.24662e-05	1.54711
TRINITY_DN17126_c2_g1_i1	TRINITY_DN17126_c2_g1_i1	96.3	93.3	92.7	113.1	120.4	109.1	0.00451097	0.823993
TRINITY_DN18422_c0_g2_i4	TRINITY_DN18422_c0_g2_i4	102.5	99.7	104.2	131.4	125.9	121.2	0.0017348	0.809511
TRINITY_DN14960_c0_g2_i1	TRINITY_DN14960_c0_g2_i1	90.5	89.8	88.8	110.8	106.3	113.9	0.000799688	0.812991
TRINITY_DN13358_c0_g1_i1	TRINITY_DN13358_c0_g1_i1	95.5	96.2	100.8	123.6	127.1	117.2	0.00167229	0.795053
TRINITY_DN16166_c0_g1_i1	TRINITY_DN16166_c0_g1_i1	104.3	96.8	99.9	126.3	134.1	136	0.000986305	0.759334
TRINITY_DN20385_c1_g1_i1	TRINITY_DN20385_c1_g1_i1	92.4	93	96.5	136.9	122.3	118.8	0.00489218	0.745767
TRINITY_DN17251_c0_g2_i1	TRINITY_DN17251_c0_g2_i1	96.1	95.4	89.9	118.9	122.7	122.1	0.000277271	0.773715
TRINITY_DN15796_c1_g2_i2	TRINITY_DN15796_c1_g2_i2	100.1	93.7	111.6	76.9	73.3	76.2	0.00792482	1.34894
TRINITY_DN18281_c0_g1_i8	TRINITY_DN18281_c0_g1_i8	86.7	83.5	96.7	142.7	107.4	116.1	0.0432677	0.728837
TRINITY_DN17391_c0_g1_i1	TRINITY_DN17391_c0_g1_i1	107.6	99.9	113.6	88.7	94.9	83.7	0.0248376	1.20127
TRINITY_DN16257_c0_g2_i1	TRINITY_DN16257_c0_g2_i1	83.7	84	85.1	135.2	128.8	125.3	0.000100322	0.649371
TRINITY_DN18603_c0_g1_i1	TRINITY_DN18603_c0_g1_i1	101.2	102.8	103	85.5	76.9	87.8	0.00491092	1.22702
TRINITY_DN16327_c1_g5_i1	TRINITY_DN16327_c1_g5_i1	79.9	74.8	78.8	61.6	53.8	46.8	0.00639561	1.43958
TRINITY_DN18227_c0_g1_i1	TRINITY_DN18227_c0_g1_i1	98.8	92.1	90.1	114.6	130.2	121	0.005699	0.768179
TRINITY_DN16686_c0_g1_i1	TRINITY_DN16686_c0_g1_i1	96.4	102.3	101	128.3	129.4	121.9	0.00082796	0.789515
TRINITY_DN19649_c0_g1_i1	TRINITY_DN19649_c0_g1_i1	112.5	106.4	110	92.8	84.8	86.2	0.00202773	1.24678
TRINITY_DN21270_c0_g1_i3	TRINITY_DN21270_c0_g1_i3	91.9	95.2	94	116.9	128.5	119	0.0016811	0.771405
TRINITY_DN711_c0_g1_i1	TRINITY_DN711_c0_g1_i1	98.5	98.1	92	72	74.6	82.7	0.00680386	1.25861
TRINITY_DN7104_c0_g1_i1	TRINITY_DN7104_c0_g1_i1	95.5	95	91.4	134.4	109.2	124.5	0.01814	0.765825
TRINITY_DN16449_c0_g2_i1	TRINITY_DN16449_c0_g2_i1	90.4	101.8	90.8	120.3	116.7	118.3	0.0034108	0.79651
TRINITY_DN13238_c0_g1_i2	TRINITY_DN13238_c0_g1_i2	95.3	97.3	92	117.8	127.3	113.5	0.00481038	0.793642
TRINITY_DN17419_c0_g1_i1	TRINITY_DN17419_c0_g1_i1	92.4	97.4	98.1	125.2	111.8	119.3	0.00594018	0.808027
TRINITY_DN12720_c0_g1_i1	TRINITY_DN12720_c0_g1_i1	110.5	106.6	104.8	81.2	87.8	96.2	0.015348	1.2138
TRINITY_DN17564_c0_g2_i1;	152 1 302 LEN=387; translated	79.8	92.1	92	134.4	119.1	112.3	0.0116202	0.721432
TRINITY_DN17780_c0_g2_i1	TRINITY_DN17780_c0_g2_i1	71.1	77.2	60	105.7	100.7	83.6	0.0313069	0.718276
TRINITY_DN18664_c0_g1_i1	TRINITY_DN18664_c0_g1_i1	111	115.1	119.3	84.8	95.3	77.9	0.00649482	1.33876
TRINITY_DN19578_c0_g1_i2	TRINITY_DN19578_c0_g1_i2	96.5	91	98	110.3	124	111.8	0.0139138	0.824906
TRINITY_DN17811_c0_g1_i1	TRINITY_DN17811_c0_g1_i1	104	99.7	97.7	88.9	73.7	69.1	0.0206783	1.30082
TRINITY_DN17180_c0_g1_i2	TRINITY_DN17180_c0_g1_i2	80.4	89.4	87.7	164.9	164.8	132.8	0.00345651	0.556757
TRINITY_DN12245_c0_g1_i1	TRINITY_DN12245_c0_g1_i1	92.3	101.8	105.9	135.8	123.9	113.2	0.0339147	0.804505
TRINITY_DN15294_c0_g1_i1	TRINITY_DN15294_c0_g1_i1	95.8	89.9	83.9	105.4	136.5	144.4	0.0348568	0.697903
TRINITY_DN13668_c0_g1_i2	TRINITY_DN13668_c0_g1_i2	95.5	102.7	97.9	116.6	125.5	125.9	0.00292922	0.80462
TRINITY_DN19526_c0_g1_i1	TRINITY_DN19526_c0_g1_i1	96.7	102	99.6	123.7	124	143.7	0.0102694	0.762136
TRINITY_DN6322_c0_g1_i1	TRINITY_DN6322_c0_g1_i1	105.2	87.4	96.6	121.2	116.3	134.6	0.0211686	0.77721
TRINITY_DN17211_c0_g1_i1	TRINITY_DN17211_c0_g1_i1	91.9	94.4	95	114.7	133.8	118.7	0.00828479	0.766068
TRINITY_DN12410_c0_g1_i1	TRINITY_DN12410_c0_g1_i1	93.8	95.3	87.3	129.8	124.3	136.3	0.000864722	0.707992
TRINITY_DN11761_c0_g1_i1	TRINITY_DN11761_c0_g1_i1	74.6	98.5	93.3	105.3	123.9	129.4	0.0404392	0.742889
TRINITY_DN11429_c0_g1_i1	TRINITY_DN11429_c0_g1_i1	101.2	95.4	76.1	118.9	118.8	141.2	0.0291282	0.719715
TRINITY_DN17005_c0_g1_i3	TRINITY_DN17005_c0_g1_i3	91.3	88	102.8	119.5	123.3	104.8	0.0388025	0.811565
TRINITY_DN21323_c0_g5_i1	TRINITY_DN21323_c0_g5_i1	90.8	95.5	93.1	109.1	111.1	115.8	0.00142643	0.831548
TRINITY_DN21186_c0_g1_i1	TRINITY_DN21186_c0_g1_i1	111.7	99.3	105.9	85.3	73.3	87.7	0.0146459	1.28664
TRINITY_DN16704_c0_g1_i1	TRINITY_DN16704_c0_g1_i1	117.6	114.2	115.6	70.3	70.3	73.8	8.3978e-06	1.62034
TRINITY_DN14141_c0_g1_i1	TRINITY_DN14141_c0_g1_i1	99.5	84	81	110.5	149.5	142.8	0.0258854	0.656653
TRINITY_DN16601_c0_g1_i2	TRINITY_DN16601_c0_g1_i2	97.6	98.6	96.1	142.6	120.8	128.9	0.00649094	0.745093
TRINITY_DN12235_c0_g1_i1	TRINITY_DN12235_c0_g1_i1	93.6	100	95.1	126.4	134.4	134.7	0.000436258	0.729962
TRINITY_DN19089_c1_g1_i3	TRINITY_DN19089_c1_g1_i3	102	88.5	98.7	137.1	128.4	123.2	0.00445632	0.744019
TRINITY_DN20336_c2_g2_i1	TRINITY_DN20336_c2_g2_i1	96	95.8	95.9	79.9	78	79.8	1.13875e-05	1.21035
TRINITY_DN17862_c0_g1_i1;	580 86 574 LEN=681; translated	109	107.4	104.4	141.3	147	142.8	7.17116e-05	0.744143
TRINITY_DN19261_c1_g2_i3	TRINITY_DN19261_c1_g2_i3	94	97.1	93.1	129.4	120.4	125.5	0.000453729	0.757261
TRINITY_DN16360_c0_g1_i1	TRINITY_DN16360_c0_g1_i1	100	100.6	92.7	118.3	131.3	128.6	0.00384698	0.775516
TRINITY_DN16327_c1_g3_i1	TRINITY_DN16327_c1_g3_i1	44.5	40.2	42.5	91.3	80.9	83.9	0.000208273	0.496681
TRINITY_DN16665_c0_g1_i1	TRINITY_DN16665_c0_g1_i1	95.6	90.5	94.7	128.4	111.1	113.6	0.0127837	0.795242
TRINITY_DN18768_c0_g1_i1	TRINITY_DN18768_c0_g1_i1	87.8	99.1	89.3	151.9	137.2	153	0.000875945	0.624746
TRINITY_DN13807_c0_g1_i1	TRINITY_DN13807_c0_g1_i1	98	98.4	100.4	80.2	78.4	86.9	0.00314073	1.20896
TRINITY_DN14869_c0_g1_i1	TRINITY_DN14869_c0_g1_i1	95.2	83.5	90.2	103	121.2	118.5	0.0204075	0.784651
TRINITY_DN20451_c0_g2_i2	TRINITY_DN20451_c0_g2_i2	85.9	85.2	96.2	118.1	116.6	116.4	0.00148051	0.761322
TRINITY_DN14523_c0_g1_i3	TRINITY_DN14523_c0_g1_i3	99	97.1	98.2	122.6	122.6	128.1	0.000161807	0.788374
TRINITY_DN20398_c0_g1_i1	TRINITY_DN20398_c0_g1_i1	103.6	101.8	99.7	133	124.6	117.8	0.00668105	0.812733
TRINITY_DN21018_c2_g1_i3	TRINITY_DN21018_c2_g1_i3	88.5	89.7	98.5	129.9	139.3	109	0.0235018	0.731623
TRINITY_DN21174_c0_g1_i1	TRINITY_DN21174_c0_g1_i1	80.1	91.8	85.3	140	131.8	150.2	0.000956928	0.609479
TRINITY_DN20666_c0_g2_i7	TRINITY_DN20666_c0_g2_i7	91.5	92.8	90.7	130.7	115	120.2	0.00288153	0.751571
TRINITY_DN13121_c0_g1_i1	TRINITY_DN13121_c0_g1_i1	87.6	87.5	89.4	131.8	120.6	117.2	0.00141145	0.715639
TRINITY_DN20211_c0_g1_i2	TRINITY_DN20211_c0_g1_i2	99.8	104.1	93.9	126.3	109.6	127.2	0.0278036	0.82016
TRINITY_DN19386_c0_g1_i8	TRINITY_DN19386_c0_g1_i8	93.5	94.6	94.4	139.8	139.6	140.7	7.09736e-08	0.672459
TRINITY_DN15164_c0_g1_i2	TRINITY_DN15164_c0_g1_i2	102.1	95.7	106.6	136.8	119.6	126.2	0.0116925	0.795609
TRINITY_DN20533_c0_g6_i1	TRINITY_DN20533_c0_g6_i1	107.1	119.8	121.1	98	81.4	80.4	0.0153874	1.33949
TRINITY_DN14828_c1_g1_i1	TRINITY_DN14828_c1_g1_i1	85.5	89.9	94.7	133.6	111.6	105.4	0.0401334	0.770394
TRINITY_DN18684_c0_g1_i2	TRINITY_DN18684_c0_g1_i2	98.1	95.7	97.9	117	127	121.6	0.00118425	0.797867
TRINITY_DN7840_c0_g1_i1	TRINITY_DN7840_c0_g1_i1	105.1	110.3	109.7	72.1	69.8	76.5	0.000155978	1.48855
TRINITY_DN17116_c0_g1_i1	TRINITY_DN17116_c0_g1_i1	95	94.5	91.5	119.5	122.5	126.8	0.000252771	0.761931
TRINITY_DN14089_c0_g1_i3	TRINITY_DN14089_c0_g1_i3	122.6	123.6	123.9	69.7	72	70.2	3.19531e-07	1.74658
TRINITY_DN16327_c1_g6_i1	TRINITY_DN16327_c1_g6_i1	112.2	110.5	109.9	91.4	84.9	92	0.000835495	1.23966
TRINITY_DN21403_c0_g1_i1	TRINITY_DN21403_c0_g1_i1	114.7	119.3	107.8	91.8	79.1	72.5	0.00755476	1.40427
TRINITY_DN11832_c0_g1_i1	TRINITY_DN11832_c0_g1_i1	101.9	97.1	111	77.1	93	82.4	0.0365564	1.22772
TRINITY_DN17295_c0_g1_i4	TRINITY_DN17295_c0_g1_i4	94.8	99.1	92.9	115	112.9	117	0.000891342	0.831545
TRINITY_DN14482_c0_g1_i2	TRINITY_DN14482_c0_g1_i2	100.1	101.7	97.3	33.2	45.3	30.4	0.000182083	2.74656
TRINITY_DN16335_c0_g1_i1	TRINITY_DN16335_c0_g1_i1	124.6	116.3	123.3	89.7	92	89.6	0.000327024	1.34243
TRINITY_DN10307_c0_g1_i1	TRINITY_DN10307_c0_g1_i1	97.6	90.7	86.5	109.7	112.9	137	0.0372503	0.764182
TRINITY_DN15781_c0_g2_i1	TRINITY_DN15781_c0_g2_i1	94.9	94.9	96.6	127.7	119.1	126.9	0.000484694	0.76639
TRINITY_DN16870_c0_g4_i1	TRINITY_DN16870_c0_g4_i1	84.7	91.5	95.3	115.1	114	115.9	0.00147176	0.786957
TRINITY_DN297_c0_g1_i1	TRINITY_DN297_c0_g1_i1	93	94.1	87.9	134.9	128.3	117	0.0032407	0.723304
TRINITY_DN9185_c0_g1_i2	TRINITY_DN9185_c0_g1_i2	85.1	98.8	94.8	110.3	117.9	111.6	0.0122804	0.820188
TRINITY_DN17550_c0_g1_i1	TRINITY_DN17550_c0_g1_i1	99.9	103.6	105.1	83.7	74.5	83.3	0.00269388	1.27785
TRINITY_DN20494_c1_g1_i5	TRINITY_DN20494_c1_g1_i5	60.7	78.6	82.2	225.9	171.6	155.2	0.00784997	0.40076
TRINITY_DN18257_c0_g2_i3	TRINITY_DN18257_c0_g2_i3	106.5	111.4	108.4	71.7	75.6	80.1	0.000304065	1.43492
TRINITY_DN9955_c0_g1_i1	TRINITY_DN9955_c0_g1_i1	96.3	99.6	96.3	132.2	117.9	123.9	0.00313834	0.781283
TRINITY_DN13131_c0_g1_i1	TRINITY_DN13131_c0_g1_i1	101.7	93.6	88.2	110.7	120.4	144.1	0.0456812	0.755597
TRINITY_DN17030_c0_g1_i6	TRINITY_DN17030_c0_g1_i6	97.3	107.1	102.8	134.2	144.8	135.2	0.00127172	0.741671
TRINITY_DN16504_c0_g1_i1	TRINITY_DN16504_c0_g1_i1	85.5	96.7	95.6	122.6	113.4	110.1	0.0116302	0.802658
TRINITY_DN20914_c0_g1_i5	TRINITY_DN20914_c0_g1_i5	88.5	88.2	93.8	109	114.2	113.4	0.000824373	0.803624
TRINITY_DN20378_c0_g1_i2	TRINITY_DN20378_c0_g1_i2	97.6	101.2	94.8	136.8	126.1	126.5	0.00128638	0.75398
TRINITY_DN20876_c0_g1_i1	TRINITY_DN20876_c0_g1_i1	101.8	95.4	91.8	133.6	147.6	137.3	0.00107438	0.690562
TRINITY_DN18729_c0_g3_i1	TRINITY_DN18729_c0_g3_i1	123	112.6	104.9	72.6	79.8	89.2	0.0097748	1.40935
TRINITY_DN21078_c0_g1_i3	TRINITY_DN21078_c0_g1_i3	89.6	91.3	88.8	127.4	123.4	124.3	1.57559e-05	0.719008
TRINITY_DN17950_c0_g1_i1	TRINITY_DN17950_c0_g1_i1	92.4	89.9	95.7	133.2	114.7	119.9	0.00652604	0.755846
TRINITY_DN18584_c0_g1_i1	TRINITY_DN18584_c0_g1_i1	69.7	87.3	94.6	124.4	137.4	122.1	0.00740713	0.655379
TRINITY_DN21526_c1_g2_i1	TRINITY_DN21526_c1_g2_i1	79.5	82.1	94.6	140.2	104.1	122.1	0.0323507	0.699236
TRINITY_DN15030_c1_g1_i1	TRINITY_DN15030_c1_g1_i1	102.1	107.8	102.8	135.5	119.4	123.9	0.0126182	0.825502
TRINITY_DN22051_c0_g1_i1	TRINITY_DN22051_c0_g1_i1	84.3	91	94.8	132.8	148.9	127.8	0.00276941	0.659585
TRINITY_DN16275_c1_g1_i1	TRINITY_DN16275_c1_g1_i1	94	84.4	91.1	120.2	125.3	112.9	0.00295341	0.751953
TRINITY_DN15895_c0_g2_i1	TRINITY_DN15895_c0_g2_i1	92.4	97.1	97.9	122.3	120.7	126.4	0.000346457	0.778018
TRINITY_DN13987_c0_g1_i1	TRINITY_DN13987_c0_g1_i1	91.1	83.6	100.7	133.9	150.8	128.1	0.00553906	0.667151
TRINITY_DN3998_c0_g1_i1	TRINITY_DN3998_c0_g1_i1	96	99.5	102.4	111.2	123.9	126.2	0.0135674	0.824523
TRINITY_DN16524_c0_g1_i2	TRINITY_DN16524_c0_g1_i2	97.3	92.2	92.4	148.4	141.1	131.1	0.000940571	0.670233
TRINITY_DN19424_c0_g1_i2	TRINITY_DN19424_c0_g1_i2	95.1	97	103.8	124.7	127.9	117.7	0.00345985	0.799082
TRINITY_DN13270_c0_g1_i1	TRINITY_DN13270_c0_g1_i1	85.9	82.6	94.3	126.7	111.8	103.8	0.024777	0.767748
TRINITY_DN19133_c0_g1_i2	TRINITY_DN19133_c0_g1_i2	99.4	99.6	96.3	119.9	122.9	117.5	0.000332084	0.819595
TRINITY_DN16105_c0_g1_i1	TRINITY_DN16105_c0_g1_i1	89.6	91.7	91.5	118.3	121.7	119.4	1.79863e-05	0.759043
TRINITY_DN20372_c0_g1_i4	TRINITY_DN20372_c0_g1_i4	83.6	87.7	86.7	130.5	132.1	124.3	8.84767e-05	0.666839
TRINITY_DN19828_c0_g1_i1	TRINITY_DN19828_c0_g1_i1	103.1	102.2	90.9	123	109.2	130.1	0.0389742	0.817555
TRINITY_DN11327_c0_g1_i1	TRINITY_DN11327_c0_g1_i1	120.9	103.9	121.2	85.1	95.9	93.2	0.0219532	1.26185
TRINITY_DN19819_c0_g1_i1	TRINITY_DN19819_c0_g1_i1	96.5	103.5	90.3	108.2	114.7	128.5	0.0454686	0.826124
TRINITY_DN6938_c0_g1_i1	TRINITY_DN6938_c0_g1_i1	78.9	82	67.1	117.9	125.8	108.3	0.00369664	0.647727
TRINITY_DN21279_c0_g1_i5	TRINITY_DN21279_c0_g1_i5	100.8	102.7	104.4	84.2	76.9	92	0.0151543	1.21652
TRINITY_DN16868_c0_g1_i1	TRINITY_DN16868_c0_g1_i1	88.6	93.3	96	132.2	117.2	121.5	0.00333149	0.749259
TRINITY_DN14497_c0_g1_i1	TRINITY_DN14497_c0_g1_i1	121.3	131.2	133.7	104.1	91.8	90.2	0.0045212	1.34988
TRINITY_DN20102_c0_g1_i2	TRINITY_DN20102_c0_g1_i2	91.8	90.5	96.7	129.5	129.5	130.9	4.51004e-05	0.715568
TRINITY_DN2425_c0_g1_i1	TRINITY_DN2425_c0_g1_i1	100.2	94.4	95.2	123.8	109.7	122.8	0.0105647	0.81336
TRINITY_DN17197_c0_g1_i2	TRINITY_DN17197_c0_g1_i2	102.3	115.9	105.7	87.5	79.2	98	0.0440944	1.22365
TRINITY_DN18194_c0_g1_i1	TRINITY_DN18194_c0_g1_i1	109.4	121.4	119.4	101.2	78.7	81.9	0.0206977	1.33766
TRINITY_DN18776_c0_g1_i6	TRINITY_DN18776_c0_g1_i6	87.1	85.8	107.1	143.5	127.3	118	0.0233147	0.720165
TRINITY_DN15169_c0_g1_i1	TRINITY_DN15169_c0_g1_i1	90.2	77.7	99.1	133.2	146.4	117.6	0.0139186	0.672205
TRINITY_DN17916_c0_g1_i1	TRINITY_DN17916_c0_g1_i1	85.8	91.5	92.7	124.8	124.6	131.8	0.000310998	0.70829
TRINITY_DN10639_c0_g1_i1	TRINITY_DN10639_c0_g1_i1	114.9	112.8	117.7	85.8	95.7	84.6	0.00222822	1.29801
TRINITY_DN12415_c0_g1_i1	TRINITY_DN12415_c0_g1_i1	97.7	85.8	89.2	112.7	125.2	113.9	0.00776368	0.775156
TRINITY_DN12120_c0_g1_i1	TRINITY_DN12120_c0_g1_i1	80.4	81.5	87.3	126.2	126.1	123.3	5.61075e-05	0.663472
TRINITY_DN16685_c0_g2_i1	TRINITY_DN16685_c0_g2_i1	93	101.2	96.8	131.3	132.3	144.3	0.00125394	0.71341
TRINITY_DN18635_c0_g1_i1	TRINITY_DN18635_c0_g1_i1	97	95.3	95.9	114.8	116.3	124.4	0.00175968	0.810689
TRINITY_DN12448_c0_g1_i2	TRINITY_DN12448_c0_g1_i2	96.7	95.5	89.6	126.4	117.5	118.1	0.00178166	0.778453
TRINITY_DN18979_c0_g3_i2	TRINITY_DN18979_c0_g3_i2	96.4	100.2	96.4	113.4	117.2	124.9	0.00448542	0.824191
TRINITY_DN16322_c0_g1_i1	TRINITY_DN16322_c0_g1_i1	90.5	92.5	88.6	141	149.6	144.7	3.7152e-05	0.623938
TRINITY_DN21526_c1_g1_i2	TRINITY_DN21526_c1_g1_i2	93.9	93.3	94.9	104.1	118.9	119.7	0.0165947	0.823169
TRINITY_DN17211_c0_g2_i1	TRINITY_DN17211_c0_g2_i1	104.2	101.8	103.2	139.2	129.1	142.1	0.00108369	0.753411
TRINITY_DN12963_c0_g1_i1	TRINITY_DN12963_c0_g1_i1	99.8	100.7	97.4	128.5	139.5	118.5	0.00860462	0.770763
TRINITY_DN17647_c0_g1_i1	TRINITY_DN17647_c0_g1_i1	90.4	91.7	93.5	138.2	139.1	140.4	1.75486e-06	0.659804
TRINITY_DN19091_c0_g2_i1	TRINITY_DN19091_c0_g2_i1	96.6	97.1	99	129.5	104.3	126	0.0475535	0.813508
TRINITY_DN20547_c0_g1_i1	TRINITY_DN20547_c0_g1_i1	97.5	104	104.7	134.2	123.7	113.2	0.0288917	0.825115
TRINITY_DN15949_c1_g2_i2	TRINITY_DN15949_c1_g2_i2	70.9	76.1	74.5	116.6	118.2	107.3	0.000420259	0.647471
TRINITY_DN19404_c0_g1_i4	TRINITY_DN19404_c0_g1_i4	93.5	98.3	94.5	125.6	114.7	115.1	0.00394801	0.805571
TRINITY_DN12949_c0_g1_i1	TRINITY_DN12949_c0_g1_i1	121.6	113.3	118.6	76.7	88	83.9	0.00103553	1.42196
TRINITY_DN16565_c0_g1_i2	TRINITY_DN16565_c0_g1_i2	93.1	92.7	96.8	119.4	116.4	108.2	0.00469168	0.821512
TRINITY_DN13398_c0_g1_i1	TRINITY_DN13398_c0_g1_i1	94.5	88	98.6	110.7	117.1	116.1	0.0046736	0.817389
TRINITY_DN9121_c0_g1_i1	TRINITY_DN9121_c0_g1_i1	87.1	91.8	92.8	134.3	128.4	123.7	0.000414229	0.703157
TRINITY_DN23057_c0_g1_i1	TRINITY_DN23057_c0_g1_i1	63.2	76.1	98.3	123.8	113.8	106.3	0.0362699	0.690899
TRINITY_DN18784_c2_g2_i1	TRINITY_DN18784_c2_g2_i1	106.5	105.1	108	59.3	68.1	63.1	8.82593e-05	1.67769
TRINITY_DN14462_c0_g1_i2	TRINITY_DN14462_c0_g1_i2	90.6	95.8	92.3	122.6	120.4	117.7	0.000195841	0.772664
TRINITY_DN19985_c0_g3_i1	TRINITY_DN19985_c0_g3_i1	106.8	99.3	103.5	68.7	87	74.1	0.0104189	1.34726
TRINITY_DN12940_c0_g1_i1	TRINITY_DN12940_c0_g1_i1	111.2	104	97.2	82.1	86.8	80	0.00938607	1.25512
TRINITY_DN15830_c0_g2_i1	TRINITY_DN15830_c0_g2_i1	120.7	127.1	128.2	88	89	76.8	0.000865897	1.48148
TRINITY_DN18128_c0_g1_i2	TRINITY_DN18128_c0_g1_i2	84.7	71.1	82.3	142.2	148.4	150.5	0.000156281	0.539787
TRINITY_DN18088_c1_g1_i1	TRINITY_DN18088_c1_g1_i1	105.7	92.7	99.7	131.6	118.2	117.4	0.0179107	0.811819
TRINITY_DN15779_c0_g1_i1	TRINITY_DN15779_c0_g1_i1	85.8	87.1	90.8	107	111.3	105.1	0.00109706	0.815399
TRINITY_DN12366_c0_g1_i2	TRINITY_DN12366_c0_g1_i2	91.7	93.8	93.2	118.3	119.6	122.8	5.00052e-05	0.772664
TRINITY_DN23094_c0_g1_i1	TRINITY_DN23094_c0_g1_i1	95.6	90.8	95.4	145.6	136.4	131.8	0.000537288	0.681005
TRINITY_DN16549_c1_g1_i2	TRINITY_DN16549_c1_g1_i2	100	95.7	94.5	124.1	114.2	118.1	0.00268506	0.814254
TRINITY_DN20207_c0_g1_i1	TRINITY_DN20207_c0_g1_i1	94.4	94.5	100.7	123	144.6	129.1	0.00616037	0.730023
TRINITY_DN17073_c0_g1_i4	TRINITY_DN17073_c0_g1_i4	98.9	83.2	91.5	127.6	140.8	131.8	0.0021225	0.683658
TRINITY_DN15011_c0_g1_i5	TRINITY_DN15011_c0_g1_i5	96.4	85.5	96	117.1	110.9	111	0.00776836	0.819764
TRINITY_DN19146_c0_g4_i1	TRINITY_DN19146_c0_g4_i1	91	101.3	91.6	120.5	108.1	114	0.0161705	0.828663
TRINITY_DN18943_c1_g1_i1	TRINITY_DN18943_c1_g1_i1	97.1	102.6	104.9	128.7	131.5	137	0.000780913	0.766868
TRINITY_DN16117_c0_g1_i1	TRINITY_DN16117_c0_g1_i1	122.3	113.4	115.8	88.5	92.5	91.5	0.00083461	1.28991
TRINITY_DN19344_c0_g1_i1	TRINITY_DN19344_c0_g1_i1	104.2	110.9	103.1	121.6	144.2	126.4	0.027737	0.811321
TRINITY_DN20769_c2_g3_i1	TRINITY_DN20769_c2_g3_i1	85.9	81.4	84.6	114.3	114.3	115.4	2.4622e-05	0.732267
TRINITY_DN3689_c0_g1_i1	TRINITY_DN3689_c0_g1_i1	94	95.8	89.7	136.2	132.4	134.1	4.16413e-05	0.694065
TRINITY_DN20356_c0_g1_i2	TRINITY_DN20356_c0_g1_i2	74.6	81.7	72.1	168.9	162.5	182.8	0.000137627	0.444185
TRINITY_DN15830_c0_g1_i1	TRINITY_DN15830_c0_g1_i1	133.4	136.7	139.1	66.3	52.3	67.5	0.000133811	2.19882
TRINITY_DN13269_c0_g1_i1	TRINITY_DN13269_c0_g1_i1	83.4	105.3	88.7	123.8	118.8	121.4	0.0129004	0.762088
TRINITY_DN19573_c0_g1_i1	TRINITY_DN19573_c0_g1_i1	106.1	104.2	94.5	126.9	118.6	130.5	0.00919342	0.810638
TRINITY_DN9287_c0_g1_i1	TRINITY_DN9287_c0_g1_i1	123.4	107.3	117.2	78.7	86.7	81.4	0.0030152	1.40964
TRINITY_DN20741_c0_g1_i1	TRINITY_DN20741_c0_g1_i1	90	86.5	94.3	133.2	122.9	116.2	0.00338922	0.72737
TRINITY_DN20659_c0_g1_i1	TRINITY_DN20659_c0_g1_i1	111.1	112.7	107.9	94.5	84.2	93.2	0.00485641	1.21993
TRINITY_DN20011_c0_g1_i2	TRINITY_DN20011_c0_g1_i2	88.9	90.6	95.1	110.7	111.7	112.4	0.000468131	0.820191
TRINITY_DN20860_c0_g3_i2	TRINITY_DN20860_c0_g3_i2	95.3	90.7	83.8	114.1	121.4	107.2	0.0100743	0.787278
TRINITY_DN11490_c0_g1_i1	TRINITY_DN11490_c0_g1_i1	95.6	93.5	97.1	121.2	124.5	120.5	7.89532e-05	0.78154
TRINITY_DN17061_c0_g2_i3	TRINITY_DN17061_c0_g2_i3	96	92.5	100.7	110.8	118.1	128.8	0.0164434	0.808499
TRINITY_DN9728_c0_g1_i1	TRINITY_DN9728_c0_g1_i1	94.6	105.1	92.5	126.6	109.6	118.6	0.029146	0.823563
TRINITY_DN19695_c0_g1_i1	TRINITY_DN19695_c0_g1_i1	111.9	121.9	137.6	87.7	83.6	85.6	0.00728159	1.4457
TRINITY_DN20015_c0_g3_i1	TRINITY_DN20015_c0_g3_i1	83.7	84	87.5	112.6	108.6	106.9	0.000309139	0.777812
TRINITY_DN17154_c0_g1_i1	TRINITY_DN17154_c0_g1_i1	87.6	91	99.5	148	142.9	124.9	0.00426569	0.668831
TRINITY_DN13211_c0_g2_i1	TRINITY_DN13211_c0_g2_i1	91	101.1	94.5	125.3	124.3	125.7	0.000587053	0.763656
TRINITY_DN20407_c0_g1_i6	TRINITY_DN20407_c0_g1_i6	89.9	96.6	105.4	116.8	119.3	121.1	0.00949794	0.817189
TRINITY_DN10643_c0_g1_i1	TRINITY_DN10643_c0_g1_i1	108.9	106.8	98.5	85.6	87	87	0.0047686	1.21032
TRINITY_DN19001_c0_g1_i2	TRINITY_DN19001_c0_g1_i2	92	95.3	91.2	114.9	121	123.2	0.000642853	0.77555
TRINITY_DN12960_c0_g1_i1	TRINITY_DN12960_c0_g1_i1	107.7	104	108.1	139.8	143.1	127.2	0.00388434	0.77981
TRINITY_DN14209_c0_g1_i1	TRINITY_DN14209_c0_g1_i1	96.1	98.8	92.8	52.7	69.1	57.6	0.00219788	1.60368
TRINITY_DN11229_c0_g1_i1	TRINITY_DN11229_c0_g1_i1	108.8	110.8	113.8	83.6	76.8	82.3	0.000285596	1.37371
TRINITY_DN14807_c0_g2_i2	TRINITY_DN14807_c0_g2_i2	91.1	89.8	85.8	114.8	139.3	122.9	0.00759022	0.707427
TRINITY_DN16656_c0_g1_i3	TRINITY_DN16656_c0_g1_i3	80.4	95.6	94.4	166.5	133	135.7	0.00962506	0.621324
TRINITY_DN12155_c0_g1_i1	TRINITY_DN12155_c0_g1_i1	90.5	98.7	95.1	140.5	128.5	129	0.00116557	0.714322
TRINITY_DN14667_c0_g1_i1	TRINITY_DN14667_c0_g1_i1	97.3	94.8	98.8	115.4	115.4	125.7	0.00381151	0.815989
TRINITY_DN14316_c0_g1_i1	TRINITY_DN14316_c0_g1_i1	95.1	95	90.9	126.7	124.6	126.4	3.00958e-05	0.743977
TRINITY_DN15527_c0_g1_i1	TRINITY_DN15527_c0_g1_i1	96.2	86	96.7	119.6	117.4	121.5	0.00196591	0.777964

## Sheet: S4 vs. S1 DAPs
Accession	Description	S4-1	S4-2	S4-3	S1-1	S1-2	S1-3	P-value	FC
TRINITY_DN20336_c2_g1_i2	TRINITY_DN20336_c2_g1_i2	146.5	144.1	142.6	74.4	77.8	77.2	1.6007e-06	1.8884
TRINITY_DN19660_c0_g1_i2	TRINITY_DN19660_c0_g1_i2	86.8	80.4	85.7	106.7	108.6	108.7	0.000338443	0.780556
TRINITY_DN1272_c0_g1_i1	TRINITY_DN1272_c0_g1_i1	111.7	112.4	112.6	89.8	87.9	88.2	3.43079e-06	1.26627
TRINITY_DN19610_c0_g2_i1	TRINITY_DN19610_c0_g2_i1	149.5	152.4	152.6	80.7	78.9	80.2	3.80632e-07	1.89533
TRINITY_DN21355_c0_g2_i1	TRINITY_DN21355_c0_g2_i1	82.7	84	81.8	113.5	112.5	112	2.73465e-06	0.735207
TRINITY_DN20493_c0_g1_i1	TRINITY_DN20493_c0_g1_i1	77.4	70.6	78.4	109.5	116.2	111.1	0.000316883	0.672209
TRINITY_DN18445_c0_g1_i1	TRINITY_DN18445_c0_g1_i1	49.7	47.7	50.9	113.5	116.9	114.9	1.09462e-06	0.429482
TRINITY_DN21467_c0_g1_i1	TRINITY_DN21467_c0_g1_i1	80.8	81.2	81.9	115	114.9	114.7	5.83107e-08	0.707777
TRINITY_DN18800_c0_g1_i1	TRINITY_DN18800_c0_g1_i1	124.4	122.8	123.9	81.6	83.5	83.1	6.61286e-07	1.49517
TRINITY_DN21439_c1_g3_i2	TRINITY_DN21439_c1_g3_i2	134.1	139.4	138.6	79.4	74.4	74.8	1.19027e-05	1.80271
TRINITY_DN21355_c0_g1_i1	TRINITY_DN21355_c0_g1_i1	83.2	85.1	85.1	111.3	108.1	110.8	2.65714e-05	0.767414
TRINITY_DN18750_c0_g1_i4	TRINITY_DN18750_c0_g1_i4	152.6	153.8	148.4	66.7	67.7	70.3	1.81651e-06	2.22179
TRINITY_DN21423_c0_g1_i6	TRINITY_DN21423_c0_g1_i6	70.5	73.9	75.5	120.8	116.8	115.9	2.96441e-05	0.622065
TRINITY_DN16761_c0_g1_i5	TRINITY_DN16761_c0_g1_i5	82.9	83	83.7	113.4	111.6	111.8	1.26011e-06	0.741093
TRINITY_DN20133_c0_g1_i3	TRINITY_DN20133_c0_g1_i3	67.8	66.1	67.1	124.4	125.1	124.3	5.12303e-08	0.537721
TRINITY_DN21236_c0_g2_i4	TRINITY_DN21236_c0_g2_i4	91.1	84.6	86.4	110.2	112.8	114.5	0.000402367	0.776593
TRINITY_DN20972_c0_g1_i8	TRINITY_DN20972_c0_g1_i8	84.5	88.5	88.5	112.7	107.5	108.2	0.000449573	0.796285
TRINITY_DN19202_c0_g2_i1	TRINITY_DN19202_c0_g2_i1	73.1	75.2	74.1	115.8	116.5	113.8	2.16028e-06	0.642589
TRINITY_DN19606_c0_g1_i1	TRINITY_DN19606_c0_g1_i1	77.5	74.9	75.7	112.3	114	112	3.14253e-06	0.674254
TRINITY_DN21381_c0_g3_i5	TRINITY_DN21381_c0_g3_i5	72.2	73.6	77.7	123.5	116.7	114.4	0.000164817	0.630288
TRINITY_DN19514_c0_g1_i2	TRINITY_DN19514_c0_g1_i2	111.6	111.3	111.1	89.4	89	89.4	3.82494e-08	1.2472
TRINITY_DN18751_c0_g1_i1	TRINITY_DN18751_c0_g1_i1	84.6	82.9	84	112.1	111.6	111	1.23085e-06	0.751419
TRINITY_DN12531_c0_g1_i1	TRINITY_DN12531_c0_g1_i1	59.6	62.5	46.3	142.7	129.6	140.5	0.000222776	0.407946
TRINITY_DN16458_c0_g1_i1	TRINITY_DN16458_c0_g1_i1	113.6	112.6	110.9	91.3	92.3	94.6	9.75664e-05	1.21172
TRINITY_DN15262_c0_g1_i2	TRINITY_DN15262_c0_g1_i2	79.6	92.8	96.6	111.2	108.5	105.7	0.0251791	0.826675
TRINITY_DN21420_c0_g1_i5	TRINITY_DN21420_c0_g1_i5	100.7	102.2	104	70.6	71.5	60.9	0.000601613	1.51182
TRINITY_DN20280_c0_g1_i6	TRINITY_DN20280_c0_g1_i6	92.5	88.4	99.2	109.6	113.9	113.3	0.00525259	0.831651
TRINITY_DN21167_c0_g1_i1	TRINITY_DN21167_c0_g1_i1	85.6	82.5	84.5	112.3	121.1	117.8	0.000269953	0.719248
TRINITY_DN21410_c0_g1_i4	TRINITY_DN21410_c0_g1_i4	111.3	113.9	114.7	87.8	87	85	3.54377e-05	1.30831
TRINITY_DN21026_c1_g3_i2	TRINITY_DN21026_c1_g3_i2	74.9	74.4	74.7	89.3	91.4	90.9	1.66898e-05	0.824742
TRINITY_DN17462_c0_g1_i1	TRINITY_DN17462_c0_g1_i1	109.4	113.1	112.2	83.9	85.2	81.7	5.02042e-05	1.33453
TRINITY_DN17814_c0_g1_i1	TRINITY_DN17814_c0_g1_i1	82.2	89.7	85.9	117	112.5	115.3	0.000331419	0.74768
TRINITY_DN21308_c0_g3_i2	TRINITY_DN21308_c0_g3_i2	157	152.7	152.4	77.3	78.4	79	1.09279e-06	1.9689
TRINITY_DN880_c0_g1_i1	TRINITY_DN880_c0_g1_i1	87.8	86.4	88.8	107.8	113.9	111.2	0.000252413	0.790027
TRINITY_DN20790_c0_g1_i2	TRINITY_DN20790_c0_g1_i2	88.1	87.9	90	113	111	108.9	8.09217e-05	0.799039
TRINITY_DN18952_c0_g1_i1	TRINITY_DN18952_c0_g1_i1	76.6	81.2	80.8	112.9	114.6	112	3.47806e-05	0.702798
TRINITY_DN20289_c0_g3_i1	TRINITY_DN20289_c0_g3_i1	84.9	78.2	81.7	109.1	109.1	105.8	0.00028922	0.755556
TRINITY_DN19903_c1_g1_i2	TRINITY_DN19903_c1_g1_i2	117.8	115.2	114.4	92.2	88.6	91.8	8.36961e-05	1.27439
TRINITY_DN20085_c0_g1_i2	TRINITY_DN20085_c0_g1_i2	108.9	111.5	109.5	85	82.8	86.9	6.077e-05	1.29525
TRINITY_DN21414_c0_g1_i1	TRINITY_DN21414_c0_g1_i1	139.7	142.6	137.6	78.1	75	78.4	4.13279e-06	1.81382
TRINITY_DN20142_c0_g1_i3	TRINITY_DN20142_c0_g1_i3	74.7	77.3	77.2	110.7	118.6	119.8	0.000178404	0.656545
TRINITY_DN18464_c1_g1_i3	TRINITY_DN18464_c1_g1_i3	136.2	142.1	123.3	79.8	74.8	87	0.00126268	1.66225
TRINITY_DN19050_c0_g2_i3	TRINITY_DN19050_c0_g2_i3	132.1	133.1	132.1	84.6	85.3	85.1	2.82594e-08	1.55804
TRINITY_DN18796_c3_g2_i1	TRINITY_DN18796_c3_g2_i1	119.1	116.4	117.8	92.9	95.1	94.7	2.1929e-05	1.24973
TRINITY_DN21216_c0_g1_i3	TRINITY_DN21216_c0_g1_i3	109.4	107.9	111.9	77	78.3	74.7	3.01358e-05	1.4313
TRINITY_DN20399_c0_g1_i4	TRINITY_DN20399_c0_g1_i4	90.5	91.1	88.6	108.9	106	113.1	0.000928028	0.82378
TRINITY_DN20957_c1_g3_i1	TRINITY_DN20957_c1_g3_i1	115.9	111.3	113.8	90.1	93.2	90.1	0.000180355	1.24726
TRINITY_DN20645_c0_g1_i1	TRINITY_DN20645_c0_g1_i1	60.2	64.5	61.1	118.3	118.8	116.5	2.95907e-06	0.525452
TRINITY_DN20736_c0_g1_i1	TRINITY_DN20736_c0_g1_i1	127.2	122.7	123.5	61.5	69.1	66.9	2.4673e-05	1.89063
TRINITY_DN18630_c0_g1_i1	TRINITY_DN18630_c0_g1_i1	105.5	108.1	102.4	78.3	77.5	78.5	8.3867e-05	1.3487
TRINITY_DN20988_c1_g1_i8	TRINITY_DN20988_c1_g1_i8	80.4	75.5	82.3	123.2	117.9	117.4	0.00012812	0.664435
TRINITY_DN17731_c0_g2_i1	TRINITY_DN17731_c0_g2_i1	88.9	86.4	85	106.1	109.9	111.9	0.000387839	0.79384
TRINITY_DN18060_c0_g2_i4	TRINITY_DN18060_c0_g2_i4	80.4	79.1	80.8	107.4	108.9	108.4	1.99942e-06	0.740068
TRINITY_DN21196_c0_g1_i3	TRINITY_DN21196_c0_g1_i3	147.5	149.4	147.3	76.4	72.3	77.6	1.96157e-06	1.96288
TRINITY_DN21505_c1_g1_i1	TRINITY_DN21505_c1_g1_i1	82.6	85.2	81.7	114.5	105.7	106.2	0.00108397	0.7644
TRINITY_DN21025_c1_g1_i1	TRINITY_DN21025_c1_g1_i1	87.4	86	87.2	110.6	109.1	108.6	7.00449e-06	0.793786
TRINITY_DN14673_c0_g1_i1	TRINITY_DN14673_c0_g1_i1	132.9	127.3	127.1	70	72.5	72.6	1.03042e-05	1.80056
TRINITY_DN19751_c0_g1_i3	TRINITY_DN19751_c0_g1_i3	92.8	87.2	91.4	110.6	111.3	107.7	0.000646253	0.823422
TRINITY_DN19472_c0_g1_i2	TRINITY_DN19472_c0_g1_i2	116.5	122.9	124.6	94.5	88.2	87.9	0.000681682	1.34516
TRINITY_DN19666_c0_g1_i4	TRINITY_DN19666_c0_g1_i4	121.5	122.8	122.4	78.3	77.4	76.7	1.95776e-07	1.57788
TRINITY_DN18855_c2_g2_i2	TRINITY_DN18855_c2_g2_i2	131.2	120.9	132.3	81.6	98	80.9	0.00344503	1.47562
TRINITY_DN21365_c0_g1_i3	TRINITY_DN21365_c0_g1_i3	90.5	85.1	92.5	116.1	133.8	113	0.00990883	0.738771
TRINITY_DN20781_c0_g2_i1	TRINITY_DN20781_c0_g2_i1	81.7	86.2	83.5	112.8	112.4	112.2	2.65574e-05	0.74511
TRINITY_DN19238_c0_g2_i12	TRINITY_DN19238_c0_g2_i12	98.9	92.5	89.2	114.7	111.6	117.3	0.00309028	0.816647
TRINITY_DN20004_c1_g3_i5	TRINITY_DN20004_c1_g3_i5	68.2	71.7	67.5	116.5	117	116.5	3.4417e-06	0.592571
TRINITY_DN6854_c0_g1_i1	TRINITY_DN6854_c0_g1_i1	83.9	82.3	85.7	97.9	103.4	101.4	0.000847411	0.832177
TRINITY_DN17047_c0_g2_i1	TRINITY_DN17047_c0_g2_i1	81.1	67.2	77	97.6	95.8	83.7	0.0452066	0.813064
TRINITY_DN19844_c0_g1_i2	TRINITY_DN19844_c0_g1_i2	86.3	87.3	90.5	115.6	105.4	112.8	0.00213509	0.791192
TRINITY_DN21499_c1_g1_i10	TRINITY_DN21499_c1_g1_i10	65.9	62.2	66.3	104.8	107	104.6	1.14432e-05	0.614412
TRINITY_DN19415_c0_g1_i2	TRINITY_DN19415_c0_g1_i2	58.4	55.6	56	127.8	126.7	127	1.84562e-07	0.445609
TRINITY_DN18803_c0_g1_i1	TRINITY_DN18803_c0_g1_i1	73.6	74.4	76.6	119	111.8	112.3	9.20559e-05	0.65462
TRINITY_DN21165_c0_g1_i1	TRINITY_DN21165_c0_g1_i1	58.5	63.4	60.8	138.7	135.6	137.2	1.39031e-06	0.443985
TRINITY_DN15521_c0_g1_i1	TRINITY_DN15521_c0_g1_i1	81.8	82.5	82.2	106.7	108.2	111.8	6.24711e-05	0.754515
TRINITY_DN15696_c0_g1_i1	TRINITY_DN15696_c0_g1_i1	91.4	92.1	91.5	113.7	114.1	111.9	7.03747e-06	0.809538
TRINITY_DN20551_c0_g1_i2	TRINITY_DN20551_c0_g1_i2	106.2	103.7	110.4	85.8	88	84	0.000784468	1.24244
TRINITY_DN16208_c0_g1_i2	TRINITY_DN16208_c0_g1_i2	131.6	130.9	130.2	95.9	94	92.8	3.15823e-06	1.38911
TRINITY_DN20716_c0_g1_i2	TRINITY_DN20716_c0_g1_i2	120.6	118.3	115.4	85.9	93.2	90.7	0.000422799	1.31319
TRINITY_DN20434_c0_g1_i2	TRINITY_DN20434_c0_g1_i2	85.6	88.8	86.7	106.4	104.7	105	6.93231e-05	0.826004
TRINITY_DN20093_c0_g1_i1	TRINITY_DN20093_c0_g1_i1	99.3	88.5	76.2	124.3	112.5	115.7	0.0174039	0.748936
TRINITY_DN19440_c0_g2_i1	TRINITY_DN19440_c0_g2_i1	114.6	114.6	117.5	93.3	95.5	91.4	0.000131615	1.23733
TRINITY_DN11460_c0_g1_i1	TRINITY_DN11460_c0_g1_i1	76.4	80.5	79.4	138.4	135.8	133.9	5.68362e-06	0.579025
TRINITY_DN19695_c1_g1_i1	TRINITY_DN19695_c1_g1_i1	119.2	122	120.8	81.4	80	81	1.635e-06	1.4934
TRINITY_DN18342_c0_g1_i2	TRINITY_DN18342_c0_g1_i2	86	80.1	87.1	113.1	115.7	107.4	0.00107665	0.753123
TRINITY_DN17439_c2_g3_i2	TRINITY_DN17439_c2_g3_i2	82.5	84.1	83.9	105.6	103.1	106.8	5.54041e-05	0.793978
TRINITY_DN16659_c0_g1_i1	TRINITY_DN16659_c0_g1_i1	127	123.6	132.1	90.8	95	88.5	0.000316805	1.39519
TRINITY_DN14988_c0_g1_i1	TRINITY_DN14988_c0_g1_i1	91.1	89.1	85	101.7	107.5	118	0.0154146	0.810513
TRINITY_DN13712_c1_g2_i1	TRINITY_DN13712_c1_g2_i1	105.8	104.4	108.2	86.7	88.5	89.1	0.000167897	1.20469
TRINITY_DN20425_c0_g1_i1	TRINITY_DN20425_c0_g1_i1	85.2	84.4	86.5	108.1	109.8	105.3	0.000102403	0.792389
TRINITY_DN21432_c0_g1_i7	TRINITY_DN21432_c0_g1_i7	84.7	90.5	90	119.7	111.3	114.9	0.000923501	0.766696
TRINITY_DN13669_c0_g1_i2	TRINITY_DN13669_c0_g1_i2	85.9	82.5	89.1	116.1	116.8	114.9	0.000110192	0.740368
TRINITY_DN19201_c0_g1_i4	TRINITY_DN19201_c0_g1_i4	81.3	80.2	77.5	112.3	126.7	144.9	0.00705839	0.622558
TRINITY_DN16804_c0_g1_i4	TRINITY_DN16804_c0_g1_i4	69.1	69.6	73	114	110.7	110.3	1.71915e-05	0.63194
TRINITY_DN19199_c0_g2_i3	TRINITY_DN19199_c0_g2_i3	90.2	90.7	89.1	109	111.7	107.1	0.000168826	0.823673
TRINITY_DN16817_c0_g2_i1	TRINITY_DN16817_c0_g2_i1	87.7	84.8	90	109.6	108.2	106.3	0.000324375	0.809935
TRINITY_DN20847_c0_g4_i2	TRINITY_DN20847_c0_g4_i2	89.1	85.7	73.3	102	105.9	111.9	0.0129605	0.775797
TRINITY_DN20530_c1_g1_i3	TRINITY_DN20530_c1_g1_i3	96.4	93.8	94.4	111.5	117.7	117.4	0.000674016	0.821119
TRINITY_DN17680_c0_g2_i3	TRINITY_DN17680_c0_g2_i3	107.6	106.4	106.6	84	85.2	85.3	2.47115e-06	1.25972
TRINITY_DN18916_c0_g1_i2;	358 59 532 LEN=592; translated	120.9	118.3	121.6	99.5	97.1	96.6	7.43752e-05	1.23056
TRINITY_DN21584_c0_g1_i7	TRINITY_DN21584_c0_g1_i7	88.5	83.2	85.3	113.1	129.1	116.6	0.00263983	0.716276
TRINITY_DN17268_c0_g1_i1	TRINITY_DN17268_c0_g1_i1	125.8	127	128.1	85.8	84.3	84.8	7.76996e-07	1.49431
TRINITY_DN21312_c0_g1_i2	TRINITY_DN21312_c0_g1_i2	106.8	103.7	103.5	88.6	84.9	85.7	0.000297141	1.21142
TRINITY_DN20517_c0_g1_i2	TRINITY_DN20517_c0_g1_i2	126.9	130.6	129.2	77.9	76.4	76.5	1.60188e-06	1.67548
TRINITY_DN18855_c2_g1_i1	TRINITY_DN18855_c2_g1_i1	129.7	132.5	133.5	83.6	80.6	80.7	4.77626e-06	1.61576
TRINITY_DN19932_c1_g1_i4	TRINITY_DN19932_c1_g1_i4	119.3	119.1	118	93.4	89.4	87	0.0001117	1.32098
TRINITY_DN15677_c0_g2_i1	TRINITY_DN15677_c0_g2_i1	84.6	86.9	89.6	107.8	102.9	103.5	0.00111287	0.830999
TRINITY_DN16817_c0_g1_i1	TRINITY_DN16817_c0_g1_i1	95.1	81.3	88.6	105.4	113.3	105.7	0.0140558	0.816893
TRINITY_DN20190_c0_g1_i1	TRINITY_DN20190_c0_g1_i1	131.6	130.4	127.4	97.7	105.7	103.7	0.00053512	1.26799
TRINITY_DN13434_c0_g1_i1	TRINITY_DN13434_c0_g1_i1	95.9	92.4	96.1	117.6	119.2	113.6	0.000430117	0.811644
TRINITY_DN21574_c0_g1_i12	TRINITY_DN21574_c0_g1_i12	74.1	78.4	73.6	115.7	116.8	118.6	1.81312e-05	0.643976
TRINITY_DN15444_c0_g1_i1	TRINITY_DN15444_c0_g1_i1	79.3	79.4	77.6	102.3	103.3	102.3	3.76178e-06	0.767457
TRINITY_DN17565_c0_g2_i1	TRINITY_DN17565_c0_g2_i1	75	67.1	70.8	110.7	121.5	108.3	0.000797494	0.625257
TRINITY_DN20611_c1_g1_i2	TRINITY_DN20611_c1_g1_i2	89.3	87.2	87.9	116.1	119	121.5	5.22708e-05	0.741447
TRINITY_DN20769_c2_g2_i1	TRINITY_DN20769_c2_g2_i1	77.8	82.6	82.4	108.8	106.2	107.5	0.000106867	0.752868
TRINITY_DN19881_c0_g1_i3	TRINITY_DN19881_c0_g1_i3	156.3	160.8	159.9	62	53.6	55	4.09473e-06	2.79601
TRINITY_DN21489_c0_g1_i11	TRINITY_DN21489_c0_g1_i11	109.4	107.9	103.4	82.5	86.2	92.6	0.00460227	1.22732
TRINITY_DN19447_c0_g2_i1	TRINITY_DN19447_c0_g2_i1	104	107.7	103	91.4	82	85	0.00384246	1.21788
TRINITY_DN15793_c0_g2_i1	TRINITY_DN15793_c0_g2_i1	117.9	110	113.4	87.3	92.9	92.9	0.0015314	1.24973
TRINITY_DN21287_c0_g4_i1	TRINITY_DN21287_c0_g4_i1	145.2	140.1	146.4	78.1	78.9	78.7	4.69695e-06	1.83157
TRINITY_DN19654_c1_g2_i2	TRINITY_DN19654_c1_g2_i2	89.5	91.4	91.2	114.3	111	110.9	7.29972e-05	0.80934
TRINITY_DN14357_c0_g1_i1	TRINITY_DN14357_c0_g1_i1	107.8	117.6	112.1	98.7	88.3	91.9	0.00937285	1.21011
TRINITY_DN16633_c0_g1_i3	TRINITY_DN16633_c0_g1_i3	90.3	91	87.7	108.1	107.7	110.4	0.000129515	0.824647
TRINITY_DN20695_c0_g2_i1	TRINITY_DN20695_c0_g2_i1	85.2	84.2	85.1	110.7	108.1	108.2	1.18449e-05	0.778287
TRINITY_DN15001_c0_g1_i1	TRINITY_DN15001_c0_g1_i1	82.8	86.6	86.4	108	108.4	107.7	5.36532e-05	0.789263
TRINITY_DN19337_c0_g1_i1	TRINITY_DN19337_c0_g1_i1	117.2	119.4	115.7	80.2	79.2	80.7	5.54409e-06	1.46731
TRINITY_DN16365_c0_g1_i2	TRINITY_DN16365_c0_g1_i2	81.7	86.9	87.8	109.8	109.1	108.9	0.000243787	0.782184
TRINITY_DN19915_c0_g1_i1	TRINITY_DN19915_c0_g1_i1	131	129.9	125.6	76.6	74.3	79.8	2.25086e-05	1.67534
TRINITY_DN15837_c0_g1_i2	TRINITY_DN15837_c0_g1_i2	121	120.9	101.8	85.8	84.7	97.2	0.028203	1.2839
TRINITY_DN18026_c2_g1_i1	TRINITY_DN18026_c2_g1_i1	88.5	92.2	86.9	112.1	111.3	111	0.000155921	0.800239
TRINITY_DN15138_c0_g1_i1	TRINITY_DN15138_c0_g1_i1	89.8	89.2	89.7	118.5	118.9	119.6	1.51597e-07	0.752661
TRINITY_DN18327_c0_g2_i1	TRINITY_DN18327_c0_g2_i1	122.1	119.6	121.1	90.2	93.9	89.6	4.13312e-05	1.32554
TRINITY_DN19899_c0_g1_i1	TRINITY_DN19899_c0_g1_i1	84.4	85.7	88.6	115.8	111.5	112.5	0.000113756	0.76133
TRINITY_DN20419_c0_g4_i2	TRINITY_DN20419_c0_g4_i2	124.2	119.7	122.7	93.3	99.9	103.6	0.0021098	1.23518
TRINITY_DN21217_c0_g3_i1	TRINITY_DN21217_c0_g3_i1	92.6	88.3	90.4	106.5	111.6	110.3	0.000642459	0.826127
TRINITY_DN18983_c0_g1_i2	TRINITY_DN18983_c0_g1_i2	129.8	126	131.1	78.5	85.2	76.8	8.20364e-05	1.60873
TRINITY_DN18768_c1_g1_i2	TRINITY_DN18768_c1_g1_i2	85.7	87.2	86.4	113.6	114.9	117.3	1.59345e-05	0.749855
TRINITY_DN14843_c0_g1_i1	TRINITY_DN14843_c0_g1_i1	86.1	83.3	80.8	110	113.2	117.2	0.000312181	0.735018
TRINITY_DN21026_c1_g5_i2	TRINITY_DN21026_c1_g5_i2	74.1	81.5	74.2	116.9	98.4	105	0.00709527	0.717452
TRINITY_DN19149_c1_g1_i3	TRINITY_DN19149_c1_g1_i3	123.1	126.3	121.8	94.7	88.3	93.8	0.000197332	1.34104
TRINITY_DN17493_c0_g1_i1	TRINITY_DN17493_c0_g1_i1	119.1	118.5	116.8	75.3	75.4	77.8	2.51281e-06	1.55098
TRINITY_DN21199_c0_g1_i6	TRINITY_DN21199_c0_g1_i6	114.2	115.9	118	89	88.7	85.1	6.92392e-05	1.32458
TRINITY_DN16807_c0_g1_i1	TRINITY_DN16807_c0_g1_i1	119	115.6	120.7	88.6	90.6	87.1	8.10862e-05	1.33421
TRINITY_DN18060_c0_g1_i2	TRINITY_DN18060_c0_g1_i2	65.2	65.4	62.5	125.4	125.1	134.2	3.39639e-05	0.50195
TRINITY_DN16817_c0_g5_i1	TRINITY_DN16817_c0_g5_i1	85.4	83.8	82	115.3	115.2	112.6	2.05057e-05	0.732148
TRINITY_DN14331_c0_g1_i1	TRINITY_DN14331_c0_g1_i1	75.8	79.6	75.8	103.2	98.1	101.2	0.000260529	0.764298
TRINITY_DN19992_c0_g1_i2	TRINITY_DN19992_c0_g1_i2	122.2	131.4	133.9	90.1	80.9	77.8	0.000838091	1.55748
TRINITY_DN21626_c0_g2_i2	TRINITY_DN21626_c0_g2_i2	122.5	124.5	117.3	82.6	81.4	88.7	0.000282205	1.44163
TRINITY_DN16074_c0_g1_i1	TRINITY_DN16074_c0_g1_i1	79.1	89.9	87.3	117.2	112	111.5	0.00165504	0.752275
TRINITY_DN19363_c0_g2_i1	TRINITY_DN19363_c0_g2_i1	111.4	111.7	113.2	90.9	93.8	95.3	0.000182335	1.20107
TRINITY_DN12952_c0_g1_i1	TRINITY_DN12952_c0_g1_i1	116.5	122.4	117.8	90.2	83.3	91.2	0.000558154	1.34756
TRINITY_DN19149_c2_g1_i1	TRINITY_DN19149_c2_g1_i1	83.1	86.6	85.1	103.8	106.4	106.7	0.000111676	0.804039
TRINITY_DN21264_c0_g3_i1	TRINITY_DN21264_c0_g3_i1	82.8	90.2	86.7	106.3	104.7	106.4	0.00095498	0.81821
TRINITY_DN21483_c1_g1_i7	TRINITY_DN21483_c1_g1_i7	76.4	82.3	84.7	110.9	105.9	106.7	0.000786623	0.752396
TRINITY_DN19050_c0_g3_i1	TRINITY_DN19050_c0_g3_i1	116	114.5	120.4	95.6	99.5	96.3	0.000752501	1.20419
TRINITY_DN18443_c0_g1_i1	TRINITY_DN18443_c0_g1_i1	115.8	122	121.8	98.3	93.3	94.2	0.000646366	1.25822
TRINITY_DN16539_c0_g1_i2	TRINITY_DN16539_c0_g1_i2	124.9	127.9	131.9	98	92.7	101.6	0.00072099	1.31611
TRINITY_DN18714_c0_g2_i2	TRINITY_DN18714_c0_g2_i2	82.3	89.7	89.5	111.6	112.5	110.7	0.000603622	0.781063
TRINITY_DN21324_c1_g2_i1	TRINITY_DN21324_c1_g2_i1	69.5	62.1	66	104.2	114.6	112.7	0.000315006	0.596078
TRINITY_DN14365_c0_g1_i1	TRINITY_DN14365_c0_g1_i1	82.9	88.6	84.4	108.5	108	107.6	0.000191771	0.789571
TRINITY_DN19047_c0_g1_i1	TRINITY_DN19047_c0_g1_i1	87.1	82	82.9	114.2	119	116.2	0.000102054	0.721236
TRINITY_DN19056_c0_g1_i1	TRINITY_DN19056_c0_g1_i1	111.2	117.6	108.3	92.1	88.8	92.1	0.00195162	1.2348
TRINITY_DN20289_c0_g1_i1	TRINITY_DN20289_c0_g1_i1	93.1	86.4	90	106.2	115.4	113.1	0.00299112	0.805199
TRINITY_DN20340_c0_g1_i1	TRINITY_DN20340_c0_g1_i1	85.2	85	85.8	111	105.9	111.8	0.000201737	0.778826
TRINITY_DN20983_c0_g1_i2	TRINITY_DN20983_c0_g1_i2	70.2	70	67.4	108.8	111.8	109.3	6.05007e-06	0.629282
TRINITY_DN16817_c0_g3_i1	TRINITY_DN16817_c0_g3_i1	82.6	89.1	76.6	122.4	140.2	126.3	0.00195802	0.638467
TRINITY_DN17210_c0_g2_i1	TRINITY_DN17210_c0_g2_i1	78.8	84.8	78.7	115.1	107.2	116.7	0.000826735	0.714749
TRINITY_DN17821_c0_g1_i1	TRINITY_DN17821_c0_g1_i1	87.7	88.8	90.5	108.6	104.8	108.8	0.000277707	0.828678
TRINITY_DN20130_c0_g1_i1	TRINITY_DN20130_c0_g1_i1	92.9	84.8	87.1	113.1	105.3	113	0.00327592	0.799034
TRINITY_DN18351_c0_g1_i1	TRINITY_DN18351_c0_g1_i1	81.8	82.1	83.6	119.6	121	117.5	5.83234e-06	0.691148
TRINITY_DN19816_c0_g2_i2	TRINITY_DN19816_c0_g2_i2	76.7	79.9	85.5	118	116	118.4	0.000162745	0.687003
TRINITY_DN18094_c1_g1_i2	TRINITY_DN18094_c1_g1_i2	77	87.2	82.2	113	107.9	112.2	0.000985294	0.739718
TRINITY_DN20501_c0_g1_i6	TRINITY_DN20501_c0_g1_i6	84.6	87.8	87.4	119.5	121.5	116.3	5.75955e-05	0.72712
TRINITY_DN15198_c0_g1_i1	TRINITY_DN15198_c0_g1_i1	91.8	90.4	89	103.8	112.9	111.9	0.00307163	0.82532
TRINITY_DN15565_c0_g1_i1	TRINITY_DN15565_c0_g1_i1	138	140.7	133.3	75.4	72.6	80.4	4.1017e-05	1.80385
TRINITY_DN20595_c0_g1_i1	TRINITY_DN20595_c0_g1_i1	84.3	83	81.2	116.2	113.6	115.1	1.05545e-05	0.720499
TRINITY_DN21308_c0_g2_i1	TRINITY_DN21308_c0_g2_i1	154.6	151.8	152.8	70	72.2	74.9	1.01246e-06	2.11515
TRINITY_DN7607_c0_g1_i2	TRINITY_DN7607_c0_g1_i2	80.6	76.6	76.7	106	109.1	110.7	8.78831e-05	0.717925
TRINITY_DN18805_c0_g1_i4	TRINITY_DN18805_c0_g1_i4	101.7	98.6	106.7	131.6	129.3	114	0.0196338	0.818885
TRINITY_DN16889_c0_g1_i3	TRINITY_DN16889_c0_g1_i3	109.6	106.6	108.9	90.4	88.2	86.9	0.000129776	1.22448
TRINITY_DN19734_c0_g1_i2	TRINITY_DN19734_c0_g1_i2	92.1	84	84.3	122.3	110	117.4	0.00259977	0.744638
TRINITY_DN19694_c3_g1_i6	TRINITY_DN19694_c3_g1_i6	87.5	85.4	86.5	104.6	106.4	106	1.93244e-05	0.818297
TRINITY_DN16351_c0_g1_i1	TRINITY_DN16351_c0_g1_i1	88.7	91.3	87.2	110.8	103.6	110.5	0.00188396	0.822407
TRINITY_DN21122_c0_g1_i5	TRINITY_DN21122_c0_g1_i5	118.6	115.7	117.8	93	90.5	85.9	0.000255707	1.30698
TRINITY_DN13222_c0_g1_i2	TRINITY_DN13222_c0_g1_i2	87.7	84.3	90.4	109.1	120.2	111.5	0.00235579	0.769953
TRINITY_DN17608_c0_g2_i1	TRINITY_DN17608_c0_g2_i1	88.5	88.7	97.2	108.4	110.6	113.4	0.00383587	0.825511
TRINITY_DN18802_c0_g1_i1	TRINITY_DN18802_c0_g1_i1	90.9	89.6	91.3	117.2	116.7	111.1	0.000270217	0.787826
TRINITY_DN17848_c0_g3_i1	TRINITY_DN17848_c0_g3_i1	84.1	89.6	83.6	104.8	103.9	107.2	0.000828046	0.814498
TRINITY_DN19735_c0_g2_i1	TRINITY_DN19735_c0_g2_i1	87.4	90.8	90.6	121.8	117.9	116.6	0.000107624	0.75442
TRINITY_DN15992_c0_g1_i3	TRINITY_DN15992_c0_g1_i3	76.2	78.9	81.2	122	116.3	114.9	0.000116901	0.669026
TRINITY_DN20563_c0_g1_i1	TRINITY_DN20563_c0_g1_i1	123.4	131.6	130.2	94.7	87.6	98.1	0.000944952	1.37375
TRINITY_DN20038_c1_g2_i1	TRINITY_DN20038_c1_g2_i1	93.8	88.8	95.7	112	120.1	110.1	0.00448344	0.813267
TRINITY_DN17623_c0_g1_i1	TRINITY_DN17623_c0_g1_i1	93.8	93.4	92.2	112.2	115.3	114.6	3.82484e-05	0.81672
TRINITY_DN19971_c0_g1_i2	TRINITY_DN19971_c0_g1_i2	118.1	124.1	124.2	95.8	96.1	90.7	0.000472883	1.29653
TRINITY_DN18893_c1_g1_i1	TRINITY_DN18893_c1_g1_i1	120.2	121.4	122.4	93.2	93.3	93.4	1.6099e-06	1.30046
TRINITY_DN17252_c0_g1_i1	TRINITY_DN17252_c0_g1_i1	85.4	90.5	84.7	120	112.2	120.3	0.000681844	0.739291
TRINITY_DN16212_c0_g1_i3	TRINITY_DN16212_c0_g1_i3	108.9	106.6	105.9	87.8	89.7	84.2	0.00042339	1.22812
TRINITY_DN15577_c0_g1_i2	TRINITY_DN15577_c0_g1_i2	134.5	129.7	134.5	82.7	79.3	78	1.55089e-05	1.66125
TRINITY_DN17731_c0_g1_i2	TRINITY_DN17731_c0_g1_i2	94.3	73.6	88.6	109.1	141.3	112.6	0.0408403	0.706612
TRINITY_DN14073_c0_g1_i1	TRINITY_DN14073_c0_g1_i1	85.7	86.6	89.2	108.2	110.7	105.8	0.000279989	0.805359
TRINITY_DN18926_c0_g2_i2	TRINITY_DN18926_c0_g2_i2	90.4	90.9	93.1	124	117.8	117.3	0.000256814	0.764133
TRINITY_DN17856_c0_g1_i3	TRINITY_DN17856_c0_g1_i3	74.6	74.7	74.8	121.4	122.6	119.5	8.58539e-07	0.616506
TRINITY_DN21330_c1_g1_i4	TRINITY_DN21330_c1_g1_i4	70	67.5	70.9	117.5	119	121.3	4.93301e-06	0.582448
TRINITY_DN17658_c0_g1_i2	TRINITY_DN17658_c0_g1_i2	121.6	121	113.8	89.9	89	90.5	0.00033761	1.32294
TRINITY_DN11787_c0_g1_i1	TRINITY_DN11787_c0_g1_i1	77.3	78.5	77.1	106.3	102.5	105.8	2.79467e-05	0.740305
TRINITY_DN21522_c0_g1_i3	TRINITY_DN21522_c0_g1_i3	129.8	132.5	138.3	78.3	74.3	71.8	4.82064e-05	1.7852
TRINITY_DN17152_c0_g1_i1	TRINITY_DN17152_c0_g1_i1	117.2	126.9	120.9	100.3	95	95.2	0.00170023	1.25645
TRINITY_DN21368_c0_g1_i4	TRINITY_DN21368_c0_g1_i4	75	74.5	75.7	103.7	108.2	105.3	2.30538e-05	0.709962
TRINITY_DN18675_c0_g2_i1	TRINITY_DN18675_c0_g2_i1	79.2	75.2	79.2	108.2	107.4	105.7	4.34717e-05	0.727046
TRINITY_DN14054_c0_g1_i1	TRINITY_DN14054_c0_g1_i1	87.7	87.1	88.7	114.5	110.4	114.6	6.47871e-05	0.776141
TRINITY_DN21335_c1_g5_i5	TRINITY_DN21335_c1_g5_i5	66.9	64.8	71.3	119.7	121	122.4	1.33882e-05	0.559075
TRINITY_DN13938_c0_g1_i1	TRINITY_DN13938_c0_g1_i1	76.1	76.9	80.7	112.6	120.3	112	0.000254937	0.677588
TRINITY_DN20988_c1_g2_i3	TRINITY_DN20988_c1_g2_i3	68	62.5	68.2	129.4	132.8	128.7	9.15514e-06	0.508314
TRINITY_DN20019_c0_g1_i4	TRINITY_DN20019_c0_g1_i4	143.8	146.2	137.9	74.5	71.2	79	3.51284e-05	1.90432
TRINITY_DN19332_c0_g1_i1	TRINITY_DN19332_c0_g1_i1	86.4	80.3	88.4	134.8	139.5	121.1	0.00149226	0.645169
TRINITY_DN11436_c0_g1_i1	TRINITY_DN11436_c0_g1_i1	124.9	125.5	123.6	84.2	85.6	83.9	8.02751e-07	1.47418
TRINITY_DN16619_c0_g1_i1	TRINITY_DN16619_c0_g1_i1	136.5	135.4	139.3	71.2	73.9	71.6	1.43022e-06	1.89755
TRINITY_DN18675_c0_g1_i2	TRINITY_DN18675_c0_g1_i2	85.6	84.3	86.7	111.2	115.7	113.4	4.57283e-05	0.754041
TRINITY_DN19077_c0_g1_i3	TRINITY_DN19077_c0_g1_i3	111.9	116.7	112.6	83.9	79.6	85.2	0.000166947	1.37193
TRINITY_DN18912_c1_g1_i6	TRINITY_DN18912_c1_g1_i6	119.2	116.4	119.8	89.8	90.3	87.7	2.44325e-05	1.32711
TRINITY_DN21230_c0_g2_i3	TRINITY_DN21230_c0_g2_i3	87.3	89.3	84.1	117.7	120.4	121	5.60935e-05	0.725982
TRINITY_DN21489_c0_g2_i1	TRINITY_DN21489_c0_g2_i1	105.8	107.3	106.9	87.4	83.3	85.6	7.46223e-05	1.24854
TRINITY_DN20502_c0_g3_i1	TRINITY_DN20502_c0_g3_i1	61	60.8	61.5	125.1	122.2	123.9	2.19676e-07	0.493804
TRINITY_DN20798_c0_g1_i1	TRINITY_DN20798_c0_g1_i1	80.5	78.1	79.2	107.6	105.7	108.9	1.71179e-05	0.738051
TRINITY_DN20893_c0_g2_i1	TRINITY_DN20893_c0_g2_i1	112	124.7	120.6	95.5	92	92.4	0.00271264	1.27653
TRINITY_DN18623_c0_g1_i1	TRINITY_DN18623_c0_g1_i1	87.8	83.8	86.6	116.9	127.6	130.8	0.000866196	0.687983
TRINITY_DN21407_c0_g1_i6	TRINITY_DN21407_c0_g1_i6	87.2	82.2	88.3	110.5	111.9	111.5	0.000189682	0.771788
TRINITY_DN18968_c0_g3_i2	TRINITY_DN18968_c0_g3_i2	82.9	89.3	84	118.3	108.3	112.7	0.00138494	0.755084
TRINITY_DN21335_c1_g4_i1	TRINITY_DN21335_c1_g4_i1	73.1	67.7	72.7	111	111.7	112.9	2.38623e-05	0.636174
TRINITY_DN14889_c0_g1_i2	TRINITY_DN14889_c0_g1_i2	109.1	113.8	110.4	92.9	85.4	82.9	0.0019222	1.27603
TRINITY_DN20549_c0_g2_i1	TRINITY_DN20549_c0_g2_i1	111	112.4	110.1	90.7	90	88.8	1.63553e-05	1.23748
TRINITY_DN13456_c0_g1_i1	TRINITY_DN13456_c0_g1_i1	78	79.6	85.1	108.5	110.5	104.8	0.00057745	0.749537
TRINITY_DN14367_c0_g1_i2	TRINITY_DN14367_c0_g1_i2	80.4	74	81	124.5	123.3	119.6	8.07954e-05	0.640719
TRINITY_DN19754_c0_g1_i10	TRINITY_DN19754_c0_g1_i10	86	86.6	90.1	116	112.4	111.9	0.000141464	0.771966
TRINITY_DN16004_c0_g2_i1	TRINITY_DN16004_c0_g2_i1	106.5	102	105.2	88.4	83.6	84.9	0.000642681	1.2211
TRINITY_DN19485_c0_g1_i2	TRINITY_DN19485_c0_g1_i2	88.6	78.4	87.8	99.2	101.4	106.4	0.0112129	0.829967
TRINITY_DN10775_c0_g1_i2	TRINITY_DN10775_c0_g1_i2	94.6	94	93.1	122.5	123.8	119.5	3.13833e-05	0.770093
TRINITY_DN14798_c0_g1_i1	TRINITY_DN14798_c0_g1_i1	82	77.2	71.4	108.8	128.5	108.2	0.0064342	0.667438
TRINITY_DN20605_c0_g1_i2	TRINITY_DN20605_c0_g1_i2	81.5	90.3	85.4	119.5	111.9	117.9	0.000871423	0.73633
TRINITY_DN16639_c0_g1_i1	TRINITY_DN16639_c0_g1_i1	124.5	123.1	125.9	89.3	89.4	88.5	2.04517e-06	1.39783
TRINITY_DN18843_c1_g1_i15	TRINITY_DN18843_c1_g1_i15	90.5	83.5	89.4	110.4	118.9	106.6	0.004667	0.784162
TRINITY_DN20559_c0_g2_i1	TRINITY_DN20559_c0_g2_i1	84.5	85.1	86.4	110.4	102.4	100.6	0.00335043	0.816847
TRINITY_DN19585_c0_g2_i3	TRINITY_DN19585_c0_g2_i3	89.6	80.3	76.1	94.1	110.8	104.5	0.0283692	0.795087
TRINITY_DN15990_c0_g1_i2	TRINITY_DN15990_c0_g1_i2	91.3	91.1	95.4	113.2	112.8	109.6	0.000437159	0.827771
TRINITY_DN17830_c0_g1_i3	TRINITY_DN17830_c0_g1_i3	84.6	87.1	89.4	105.7	104.5	106.5	0.000248498	0.82444
TRINITY_DN14107_c0_g1_i1	TRINITY_DN14107_c0_g1_i1	86	83	84.4	104.6	108.9	110.7	0.000298891	0.781616
TRINITY_DN16390_c0_g1_i3	TRINITY_DN16390_c0_g1_i3	88.1	86.1	86.1	137.8	143	141.8	5.91461e-06	0.615949
TRINITY_DN20803_c0_g1_i3	TRINITY_DN20803_c0_g1_i3	91.3	88.8	87.3	108.1	108.8	108.5	8.23709e-05	0.821758
TRINITY_DN18095_c0_g2_i4;	122 1 128 LEN=517; translated	93.3	90.6	92.1	116.1	113.5	115	2.99898e-05	0.800929
TRINITY_DN18881_c0_g2_i1	TRINITY_DN18881_c0_g2_i1	120.1	122.2	119.2	95.5	87.5	92.7	0.000336626	1.31121
TRINITY_DN19318_c0_g1_i1	TRINITY_DN19318_c0_g1_i1	115.1	121	111.1	88.3	81.7	90	0.00161834	1.33538
TRINITY_DN19141_c1_g1_i2	TRINITY_DN19141_c1_g1_i2	87.8	90.5	90.2	110.4	102.6	110.8	0.0027659	0.829216
TRINITY_DN19560_c0_g1_i5	TRINITY_DN19560_c0_g1_i5	78.3	76.8	77.8	103	111	104.9	0.000306623	0.730323
TRINITY_DN17210_c0_g1_i1	TRINITY_DN17210_c0_g1_i1	85.7	79.4	82.5	110	115	109.2	0.000357441	0.740874
TRINITY_DN13463_c0_g1_i1	TRINITY_DN13463_c0_g1_i1	75.2	70.8	68.7	127.8	125.4	129.1	1.42939e-05	0.561601
TRINITY_DN12530_c0_g1_i1	TRINITY_DN12530_c0_g1_i1	133.8	128.8	126.9	68	73.9	78.4	0.000102064	1.76804
TRINITY_DN19281_c0_g1_i1	TRINITY_DN19281_c0_g1_i1	91.2	84.4	88.6	122.2	126.8	123.3	0.000118137	0.709643
TRINITY_DN12437_c0_g1_i1	TRINITY_DN12437_c0_g1_i1	83.7	72.9	72.9	120.3	126.4	124.7	0.000302251	0.617932
TRINITY_DN19406_c0_g2_i1	TRINITY_DN19406_c0_g2_i1	94.2	88.8	91.3	121.4	126.4	121.8	0.000142995	0.742154
TRINITY_DN19699_c0_g1_i4	TRINITY_DN19699_c0_g1_i4	75.3	84.6	71.9	126.4	119	128.3	0.00056603	0.620284
TRINITY_DN17608_c0_g1_i1	TRINITY_DN17608_c0_g1_i1	84	81.4	82.9	116.6	113.7	117.6	1.8287e-05	0.713711
TRINITY_DN21588_c0_g1_i3	TRINITY_DN21588_c0_g1_i3	126.6	129.4	135.5	84.2	85	76.4	0.000214465	1.59406
TRINITY_DN15549_c0_g1_i4	TRINITY_DN15549_c0_g1_i4	91.5	99.6	92	115.8	113.9	118.7	0.00184265	0.812572
TRINITY_DN16835_c0_g1_i1	TRINITY_DN16835_c0_g1_i1	91.5	92.4	95.4	112.4	114.8	112.4	0.000146538	0.822438
TRINITY_DN15961_c1_g1_i1	TRINITY_DN15961_c1_g1_i1	85.8	87.9	86.4	118.8	117.1	117.6	2.64057e-06	0.735785
TRINITY_DN16440_c0_g1_i1	TRINITY_DN16440_c0_g1_i1	108.5	110.5	121.1	90.8	95.4	88.6	0.00773394	1.23763
TRINITY_DN13713_c0_g1_i1	TRINITY_DN13713_c0_g1_i1	91	83.3	84.4	103.4	112	112.3	0.00369137	0.789442
TRINITY_DN15622_c0_g1_i1	TRINITY_DN15622_c0_g1_i1	90.9	88.7	91.9	111.6	113.3	104.8	0.00216857	0.823476
TRINITY_DN17011_c1_g1_i1	TRINITY_DN17011_c1_g1_i1	114.1	108.6	113.1	87.6	91.5	88.2	0.000392099	1.25627
TRINITY_DN16672_c0_g1_i1	TRINITY_DN16672_c0_g1_i1	96.5	89.5	93	115.4	115.1	120.7	0.000899156	0.794419
TRINITY_DN14179_c0_g1_i1	TRINITY_DN14179_c0_g1_i1	89.2	88.8	88	113	110.1	117.8	0.000390232	0.780287
TRINITY_DN16894_c0_g1_i1	TRINITY_DN16894_c0_g1_i1	80.6	86.8	80.8	113.3	105.2	114.3	0.00132659	0.745793
TRINITY_DN19747_c0_g1_i4	TRINITY_DN19747_c0_g1_i4	82.2	77	83.1	112.6	111	111	9.90556e-05	0.724148
TRINITY_DN17515_c0_g3_i3	TRINITY_DN17515_c0_g3_i3	93.8	92.1	93.1	112.5	120.2	114.7	0.000623838	0.803109
TRINITY_DN17720_c0_g1_i6	TRINITY_DN17720_c0_g1_i6	88.6	88.2	91.1	103.7	111.6	117.1	0.00575332	0.805957
TRINITY_DN19052_c0_g2_i1	TRINITY_DN19052_c0_g2_i1	112.1	107.6	105.6	74.7	87.9	83.4	0.00362782	1.32236
TRINITY_DN19860_c0_g2_i2;	501 1 863 LEN=863; translated	122.7	115.7	119.5	90.9	97.2	94.1	0.000751484	1.26825
TRINITY_DN18422_c0_g1_i2	TRINITY_DN18422_c0_g1_i2	81.2	85.9	83.7	101.4	101.8	104.2	0.000306897	0.815875
TRINITY_DN10361_c0_g1_i1	TRINITY_DN10361_c0_g1_i1	99.2	92	83.9	114.1	106	131	0.0419844	0.783537
TRINITY_DN18540_c0_g1_i1	TRINITY_DN18540_c0_g1_i1	85.4	89.9	88.5	113.1	108.5	110	0.000284911	0.795537
TRINITY_DN21577_c1_g1_i4	TRINITY_DN21577_c1_g1_i4	72.3	72.1	73.6	126.5	127.1	124.9	3.11077e-07	0.575958
TRINITY_DN21019_c0_g3_i3	TRINITY_DN21019_c0_g3_i3	93.1	90.6	90	119.3	123.9	119	9.00548e-05	0.75566
TRINITY_DN13223_c0_g1_i2	TRINITY_DN13223_c0_g1_i2	94.1	82.6	91.5	112.4	127.3	106.1	0.0227611	0.775593
TRINITY_DN19869_c0_g1_i3	TRINITY_DN19869_c0_g1_i3	76.5	88.5	103.2	119.7	119.1	108	0.0382505	0.773356
TRINITY_DN10183_c0_g1_i1	TRINITY_DN10183_c0_g1_i1	74.3	81.3	71.6	91.9	94.9	109.3	0.0196756	0.767308
TRINITY_DN21460_c0_g1_i2	TRINITY_DN21460_c0_g1_i2	69.7	67.2	71.7	124.6	130	121.5	3.75319e-05	0.55464
TRINITY_DN12572_c0_g2_i1	TRINITY_DN12572_c0_g2_i1	86.3	92.3	88.3	108.1	117.1	115.8	0.00173615	0.782698
TRINITY_DN17664_c0_g1_i1	TRINITY_DN17664_c0_g1_i1	127.2	125.7	121.6	73.7	76.9	73.6	1.48944e-05	1.67038
TRINITY_DN21324_c1_g1_i2	TRINITY_DN21324_c1_g1_i2	69.5	70.9	67.4	100.1	110.1	105.8	0.000300157	0.657595
TRINITY_DN19094_c0_g2_i1	TRINITY_DN19094_c0_g2_i1	92.1	91.3	91.4	110.6	114.4	110.2	0.000121839	0.819809
TRINITY_DN17491_c0_g1_i2	TRINITY_DN17491_c0_g1_i2	73.6	76.6	71.5	125.7	129.1	134	3.91529e-05	0.570216
TRINITY_DN18592_c0_g6_i1	TRINITY_DN18592_c0_g6_i1	98.1	96.6	98.2	80.2	78.5	74.6	0.000333106	1.25547
TRINITY_DN16048_c0_g1_i2	TRINITY_DN16048_c0_g1_i2	82.3	92.9	86.1	113	102.6	112	0.00821501	0.797619
TRINITY_DN19493_c0_g1_i5	TRINITY_DN19493_c0_g1_i5	89.3	88.2	84.6	113.2	111.4	108.4	0.00028992	0.787087
TRINITY_DN18726_c0_g3_i1	TRINITY_DN18726_c0_g3_i1	88.6	83.2	82.1	105.3	112.2	102	0.00376672	0.794679
TRINITY_DN19061_c0_g1_i1	TRINITY_DN19061_c0_g1_i1	82.2	89.1	87.6	115	128.7	117.1	0.00201938	0.717572
TRINITY_DN21502_c0_g1_i4	TRINITY_DN21502_c0_g1_i4	114.3	119.6	113.1	96.5	93	91	0.000983709	1.23708
TRINITY_DN15926_c0_g1_i1	TRINITY_DN15926_c0_g1_i1	80.7	90.6	84	118.2	107.3	114	0.00286124	0.751988
TRINITY_DN14871_c0_g1_i2	TRINITY_DN14871_c0_g1_i2	84.6	83.8	83.9	123.9	124.6	137.8	0.000592554	0.653119
TRINITY_DN17200_c0_g1_i1	TRINITY_DN17200_c0_g1_i1	72.6	77.2	78	127.2	124.3	124.9	1.28783e-05	0.605207
TRINITY_DN12137_c0_g1_i1	TRINITY_DN12137_c0_g1_i1	72	81.4	78.2	122.9	113.5	116.1	0.000511261	0.657021
TRINITY_DN18738_c0_g2_i1	TRINITY_DN18738_c0_g2_i1	62	70.4	60.3	146.2	139	139	3.99971e-05	0.454267
TRINITY_DN18898_c0_g1_i2	TRINITY_DN18898_c0_g1_i2	91.9	91.5	89.2	116.5	118.5	118.2	1.36831e-05	0.771801
TRINITY_DN20450_c1_g1_i6	TRINITY_DN20450_c1_g1_i6	132.5	143.4	132.4	79.7	72.2	84.5	0.000360763	1.72716
TRINITY_DN14846_c0_g1_i1	TRINITY_DN14846_c0_g1_i1	90.6	93.3	74.1	115.3	106.8	119.1	0.0167815	0.756155
TRINITY_DN15417_c0_g1_i1	TRINITY_DN15417_c0_g1_i1	118.2	121.9	118.9	81.3	74.8	81.8	8.93827e-05	1.50904
TRINITY_DN14323_c0_g1_i1	TRINITY_DN14323_c0_g1_i1	81	84.9	80.8	116.9	110.9	112.5	0.000152952	0.724949
TRINITY_DN21390_c0_g1_i3	TRINITY_DN21390_c0_g1_i3	153.2	161.1	156.5	66.2	62.7	63.4	3.28355e-06	2.44826
TRINITY_DN16284_c1_g3_i4	TRINITY_DN16284_c1_g3_i4	85.6	92.4	92.1	129.6	120.3	120.5	0.000907038	0.729212
TRINITY_DN20482_c1_g1_i5	TRINITY_DN20482_c1_g1_i5	81	78	76.1	114.6	114.3	117.8	3.33601e-05	0.678108
TRINITY_DN18635_c1_g1_i1	TRINITY_DN18635_c1_g1_i1	80.7	80.7	85.8	124.3	110.5	109.8	0.00293941	0.717353
TRINITY_DN19160_c0_g1_i1	TRINITY_DN19160_c0_g1_i1	84.2	87	87.5	113.2	100.9	105.5	0.00554584	0.809449
TRINITY_DN11591_c0_g1_i1	TRINITY_DN11591_c0_g1_i1	87	84.8	87.5	107.2	111.7	112	0.000171199	0.78362
TRINITY_DN15233_c0_g1_i1	TRINITY_DN15233_c0_g1_i1	90.7	85.7	81.3	107.7	112	118.4	0.00290166	0.762201
TRINITY_DN20682_c0_g1_i4	TRINITY_DN20682_c0_g1_i4	116.2	117.2	119.1	90.8	89.8	88.5	1.35365e-05	1.30992
TRINITY_DN15222_c0_g1_i3	TRINITY_DN15222_c0_g1_i3	73.7	78.3	78.7	136.5	125.7	124.4	0.000235554	0.596741
TRINITY_DN15248_c0_g1_i1	TRINITY_DN15248_c0_g1_i1	140	131.5	143	77.4	86.6	74.5	0.000305691	1.73795
TRINITY_DN17797_c0_g2_i2	TRINITY_DN17797_c0_g2_i2	100.3	90.9	94.3	120.4	132.8	127.2	0.00218864	0.750526
TRINITY_DN8091_c0_g1_i1	TRINITY_DN8091_c0_g1_i1	85.4	88	87	120.2	126.4	128.9	0.000141316	0.693475
TRINITY_DN12180_c0_g1_i1	TRINITY_DN12180_c0_g1_i1	93.9	95	89.8	114	109.1	117.4	0.00202715	0.818502
TRINITY_DN19401_c0_g1_i1	TRINITY_DN19401_c0_g1_i1	85	85.9	88.3	107.8	100.4	105.3	0.00161979	0.826794
TRINITY_DN14723_c0_g1_i3	TRINITY_DN14723_c0_g1_i3	89.7	86.5	89.1	108.2	117.2	111.6	0.00103611	0.78724
TRINITY_DN19655_c0_g1_i4	TRINITY_DN19655_c0_g1_i4	118.5	120.7	123.7	87	87.3	77.5	0.000478726	1.44122
TRINITY_DN21508_c0_g1_i1	TRINITY_DN21508_c0_g1_i1	90.4	88.8	92.3	116.5	121.7	112	0.000918099	0.775271
TRINITY_DN16423_c0_g1_i1	TRINITY_DN16423_c0_g1_i1	107	108.8	108	78.4	76.7	79.1	4.54811e-06	1.38258
TRINITY_DN20269_c1_g1_i2	TRINITY_DN20269_c1_g1_i2	87.2	82.4	85.8	113	111.5	113.5	5.8511e-05	0.755621
TRINITY_DN15967_c0_g1_i1	TRINITY_DN15967_c0_g1_i1	84.1	82.6	83.2	118.5	122.3	124	2.20994e-05	0.685033
TRINITY_DN21490_c0_g2_i3	TRINITY_DN21490_c0_g2_i3	70.4	72.8	64	117.5	104.8	101.3	0.0022453	0.640297
TRINITY_DN18219_c0_g1_i2	TRINITY_DN18219_c0_g1_i2	128.1	124.2	126.1	67.1	67	70	2.62001e-06	1.85399
TRINITY_DN21508_c0_g2_i1	TRINITY_DN21508_c0_g2_i1	85.9	85.8	90.5	117	120.7	108.3	0.00218883	0.757803
TRINITY_DN17566_c1_g1_i3	TRINITY_DN17566_c1_g1_i3	115	128.4	123.8	90.3	83.7	97.6	0.00476707	1.35199
TRINITY_DN18637_c0_g3_i2	TRINITY_DN18637_c0_g3_i2	94.7	89.9	93.3	109.3	120.2	116.5	0.0029235	0.803179
TRINITY_DN15973_c0_g1_i2	TRINITY_DN15973_c0_g1_i2	111.1	113.4	118.1	85.9	76.4	74.3	0.00101576	1.44801
TRINITY_DN15242_c0_g1_i1	TRINITY_DN15242_c0_g1_i1	68.9	66.1	66.4	105.3	104.6	107.5	6.41346e-06	0.634531
TRINITY_DN19735_c0_g1_i3	TRINITY_DN19735_c0_g1_i3	98.5	103.4	109.6	134.1	120	126.4	0.0114026	0.81866
TRINITY_DN18694_c0_g1_i1	TRINITY_DN18694_c0_g1_i1	88	89.4	85.1	109.8	110.7	111.3	6.62761e-05	0.791139
TRINITY_DN21245_c0_g1_i2	TRINITY_DN21245_c0_g1_i2	80.6	85.6	95.4	107.7	108.6	97.8	0.0345126	0.832856
TRINITY_DN18263_c0_g1_i1	TRINITY_DN18263_c0_g1_i1	87	79.8	82.8	136.1	142.8	142.7	4.68784e-05	0.59203
TRINITY_DN20455_c0_g1_i3	TRINITY_DN20455_c0_g1_i3	85	81.7	85	108.1	110.9	112.3	8.82185e-05	0.759734
TRINITY_DN18368_c0_g1_i1	TRINITY_DN18368_c0_g1_i1	86.8	76.9	76.1	115.8	128.9	115	0.00213522	0.666667
TRINITY_DN15412_c0_g1_i3	TRINITY_DN15412_c0_g1_i3	137.4	133.2	136.4	73.1	75.1	70.7	4.00888e-06	1.8593
TRINITY_DN18784_c4_g1_i5	TRINITY_DN18784_c4_g1_i5	108	112.2	108.4	81.2	79	81.8	5.35972e-05	1.35785
TRINITY_DN19031_c0_g3_i1	TRINITY_DN19031_c0_g3_i1	82.6	78.4	79.4	113.5	120.5	113.2	0.000191246	0.692396
TRINITY_DN6124_c0_g2_i1	TRINITY_DN6124_c0_g2_i1	83.2	76.3	82.4	109.5	112.6	107.7	0.000356905	0.733475
TRINITY_DN13575_c0_g1_i1	TRINITY_DN13575_c0_g1_i1	138.6	140.7	140.3	71.5	67.9	68.5	6.60839e-07	2.01828
TRINITY_DN20648_c0_g1_i3	TRINITY_DN20648_c0_g1_i3	136.9	128.6	138.6	81.2	87.3	82.5	0.000144306	1.60996
TRINITY_DN19537_c1_g1_i3	TRINITY_DN19537_c1_g1_i3	96.7	86.5	83.3	109.4	118.8	117.7	0.00617074	0.770454
TRINITY_DN13007_c0_g1_i1;	128 1 399 LEN=543; translated	85.5	88.4	90.6	120.2	99.9	118.8	0.0209126	0.780466
TRINITY_DN14618_c0_g1_i1	TRINITY_DN14618_c0_g1_i1	77.2	72.4	74.4	110.8	99.9	130.8	0.0128641	0.65593
TRINITY_DN20409_c0_g1_i1	TRINITY_DN20409_c0_g1_i1	135.1	138.7	131.8	87.2	85.5	87.7	2.10314e-05	1.5576
TRINITY_DN14750_c0_g2_i2	TRINITY_DN14750_c0_g2_i2	91.2	88.3	90.6	109.1	109.5	114.5	0.000420774	0.810868
TRINITY_DN18971_c0_g2_i1	TRINITY_DN18971_c0_g2_i1	119.7	128.3	116.1	97.6	85.5	93.1	0.00440899	1.31825
TRINITY_DN17454_c0_g2_i1	TRINITY_DN17454_c0_g2_i1	73.5	94.8	81.3	125.4	106.2	122.4	0.0156291	0.705085
TRINITY_DN21133_c0_g1_i1	TRINITY_DN21133_c0_g1_i1	93.8	99.9	93.2	118.4	116.4	124.2	0.0016242	0.799164
TRINITY_DN17070_c0_g1_i1	TRINITY_DN17070_c0_g1_i1	113.9	109.8	110.5	83.8	88.6	92	0.00098935	1.26399
TRINITY_DN16845_c0_g1_i2	TRINITY_DN16845_c0_g1_i2	119.8	120.8	123.4	90.7	86.4	84.5	8.78029e-05	1.39144
TRINITY_DN15585_c0_g1_i1	TRINITY_DN15585_c0_g1_i1	94	85.6	87.5	117.1	115.7	115	0.000505201	0.76797
TRINITY_DN19918_c0_g2_i1	TRINITY_DN19918_c0_g2_i1	84.7	79.8	85.7	112.5	130.2	119.4	0.00240767	0.690969
TRINITY_DN18592_c0_g2_i2	TRINITY_DN18592_c0_g2_i2	77.7	73.1	83.7	110.2	119.5	116.7	0.000827775	0.676963
TRINITY_DN21150_c0_g1_i4	TRINITY_DN21150_c0_g1_i4	86.1	90.6	91.9	111.4	117.4	106	0.0040962	0.80227
TRINITY_DN20230_c0_g3_i1	TRINITY_DN20230_c0_g3_i1	85.4	86.4	80.4	117.9	113.3	114.8	0.000168824	0.728902
TRINITY_DN20449_c0_g1_i2	TRINITY_DN20449_c0_g1_i2	85.1	87.4	85.7	116.8	107.2	115.5	0.000925827	0.76053
TRINITY_DN17856_c0_g3_i3	TRINITY_DN17856_c0_g3_i3	79	80.2	81.4	111	113.6	111.6	6.96162e-06	0.715645
TRINITY_DN20625_c0_g1_i2	TRINITY_DN20625_c0_g1_i2	133.1	134.1	136.7	102.3	96.8	95.5	0.000100026	1.37101
TRINITY_DN16327_c1_g4_i1	TRINITY_DN16327_c1_g4_i1	123.1	120.7	122.4	79.3	84.2	83	1.68417e-05	1.4856
TRINITY_DN14682_c0_g1_i2	TRINITY_DN14682_c0_g1_i2	76	80.7	79	132.3	120.7	132.3	0.000263136	0.611731
TRINITY_DN17070_c0_g2_i1	TRINITY_DN17070_c0_g2_i1	139.4	130.5	124.7	89.9	99.2	100	0.00280108	1.36493
TRINITY_DN13676_c0_g1_i1	TRINITY_DN13676_c0_g1_i1	85.7	76.6	78.1	110.7	106.6	105.9	0.000981551	0.743812
TRINITY_DN21329_c0_g1_i5	TRINITY_DN21329_c0_g1_i5	58.4	65.5	74.9	128.6	141.9	119.3	0.00142524	0.510005
TRINITY_DN14674_c0_g1_i1	TRINITY_DN14674_c0_g1_i1	93.7	89.7	92.4	116.8	113.9	117.3	0.00010959	0.792529
TRINITY_DN20597_c0_g1_i2	TRINITY_DN20597_c0_g1_i2	143.8	140	132.2	68.9	71.4	79.7	0.000158385	1.89091
TRINITY_DN16193_c1_g1_i1	TRINITY_DN16193_c1_g1_i1	81.3	78.7	87.3	123.5	121.9	121.6	0.000107414	0.673842
TRINITY_DN16996_c0_g1_i1	TRINITY_DN16996_c0_g1_i1	83.3	87.1	93.3	124.6	118.5	101.6	0.0224776	0.765013
TRINITY_DN19149_c0_g1_i2	TRINITY_DN19149_c0_g1_i2	90.9	90.2	83.2	114	115.9	116	0.000432857	0.764094
TRINITY_DN16985_c0_g2_i1	TRINITY_DN16985_c0_g2_i1	90.9	92.5	86.8	109.2	114.4	111.5	0.000674777	0.806326
TRINITY_DN20447_c0_g2_i1	TRINITY_DN20447_c0_g2_i1	76.9	75.5	79.4	115.1	119.5	117.5	1.95331e-05	0.658336
TRINITY_DN20929_c0_g1_i1;	389 1 569 LEN=729; translated	119.3	123.9	126.9	85.2	83.8	85	6.73792e-05	1.45709
TRINITY_DN18095_c0_g3_i4;	166 592 837 LEN=837; translated	92.3	90	91.5	107.4	112	110.7	0.000251185	0.829446
TRINITY_DN18625_c1_g1_i8	TRINITY_DN18625_c1_g1_i8	83.5	86.4	91.8	112.1	110.3	107.8	0.00112204	0.79255
TRINITY_DN17103_c1_g3_i3	TRINITY_DN17103_c1_g3_i3	93	91.2	89.7	105.5	112.3	112.4	0.00162178	0.829497
TRINITY_DN18848_c0_g1_i2	TRINITY_DN18848_c0_g1_i2	89	92.5	90.7	111.7	113.2	109.9	0.000114609	0.813023
TRINITY_DN17630_c0_g1_i1	TRINITY_DN17630_c0_g1_i1	106.9	106.4	107	86.6	88.9	87.5	1.03919e-05	1.21787
TRINITY_DN14767_c0_g1_i1	TRINITY_DN14767_c0_g1_i1	77	91.1	84.5	109.9	110.4	102.8	0.00780672	0.781801
TRINITY_DN21625_c1_g1_i2	TRINITY_DN21625_c1_g1_i2	90.1	85.9	89.4	105.9	111	107.5	0.000586946	0.818126
TRINITY_DN17621_c0_g1_i1	TRINITY_DN17621_c0_g1_i1	81.1	83.5	78.7	135.3	126.5	136.4	0.000112906	0.610999
TRINITY_DN18108_c0_g1_i5	TRINITY_DN18108_c0_g1_i5	120.1	128	124.4	88.3	90.1	86.9	0.000131495	1.40407
TRINITY_DN17602_c0_g1_i2	TRINITY_DN17602_c0_g1_i2	117.9	126.4	119	94.7	77.1	93.6	0.00655775	1.36888
TRINITY_DN12515_c0_g1_i1	TRINITY_DN12515_c0_g1_i1	82.7	77.2	86.7	123.9	132.6	119.8	0.000758037	0.655328
TRINITY_DN18397_c0_g1_i2	TRINITY_DN18397_c0_g1_i2	78.7	73.2	76.7	121.7	130.5	128	7.99749e-05	0.601262
TRINITY_DN21265_c0_g1_i2	TRINITY_DN21265_c0_g1_i2	76.9	84	84.1	120.1	118.4	115.5	0.000185785	0.69209
TRINITY_DN18205_c2_g1_i2	TRINITY_DN18205_c2_g1_i2	88.3	82.1	84.8	126.3	134.7	130.6	0.000112988	0.651685
TRINITY_DN21422_c0_g1_i1	TRINITY_DN21422_c0_g1_i1	87.9	89	91.3	116.4	112.7	110.2	0.000326344	0.790451
TRINITY_DN13889_c0_g1_i2	TRINITY_DN13889_c0_g1_i2	71.2	65.9	65.1	121.6	127.2	125.9	2.30764e-05	0.539632
TRINITY_DN20633_c0_g1_i5	TRINITY_DN20633_c0_g1_i5	92.1	87	98.7	115.6	120.7	101	0.0434942	0.823599
TRINITY_DN20885_c0_g1_i1	TRINITY_DN20885_c0_g1_i1	85.2	93	87.7	118.8	113.9	122.5	0.000927489	0.748592
TRINITY_DN15950_c0_g1_i4	TRINITY_DN15950_c0_g1_i4	75.4	83.2	82.8	119.9	116.2	120.7	0.000184183	0.67657
TRINITY_DN7101_c0_g1_i1	TRINITY_DN7101_c0_g1_i1	88.9	90.9	91.2	118.1	110.9	108.7	0.00161565	0.802487
TRINITY_DN16860_c1_g1_i1	TRINITY_DN16860_c1_g1_i1	91.2	88.9	83.7	108.5	114.6	113	0.00110536	0.784885
TRINITY_DN17642_c0_g1_i2	TRINITY_DN17642_c0_g1_i2	85.5	82.2	89.5	110.1	115	105.4	0.00217602	0.778215
TRINITY_DN18287_c0_g1_i1	TRINITY_DN18287_c0_g1_i1	89	88.6	85.3	115.1	111.2	106.4	0.00110809	0.790201
TRINITY_DN12575_c0_g1_i1	TRINITY_DN12575_c0_g1_i1	89.4	89.9	91.5	106.4	111.1	108.3	0.000260525	0.831185
TRINITY_DN20441_c0_g1_i1	TRINITY_DN20441_c0_g1_i1	83	78.3	80.6	109.7	118.7	115.3	0.000327796	0.703811
TRINITY_DN15281_c0_g1_i2	TRINITY_DN15281_c0_g1_i2	87.3	85	89.1	133.5	131.9	123.4	0.000223349	0.672325
TRINITY_DN20099_c0_g1_i2	TRINITY_DN20099_c0_g1_i2	131.1	127.1	130.4	96.1	88.2	91.3	0.000133619	1.41001
TRINITY_DN19440_c0_g1_i3	TRINITY_DN19440_c0_g1_i3	81.1	78.4	80.2	107.5	104.7	99	0.000814422	0.770244
TRINITY_DN15904_c0_g1_i2	TRINITY_DN15904_c0_g1_i2	87.8	90.4	90	120.2	107.6	104.4	0.0120363	0.807345
TRINITY_DN21403_c0_g2_i1	TRINITY_DN21403_c0_g2_i1	81.2	77.4	80.2	60.9	61.9	60.9	0.000101177	1.29995
TRINITY_DN20453_c0_g2_i1	TRINITY_DN20453_c0_g2_i1	141	138.9	142.3	74.2	78.3	72.2	5.61024e-06	1.87895
TRINITY_DN20533_c0_g4_i1	TRINITY_DN20533_c0_g4_i1	91.9	93.4	92.7	114.3	110.7	110.9	0.000101358	0.827627
TRINITY_DN20078_c0_g1_i2	TRINITY_DN20078_c0_g1_i2	74.5	73.6	76.9	123.4	120.4	120.8	4.37569e-06	0.617115
TRINITY_DN20167_c1_g1_i1	TRINITY_DN20167_c1_g1_i1	87.1	92.4	92.3	118.3	115.6	109.1	0.00185501	0.79242
TRINITY_DN17874_c0_g1_i1	TRINITY_DN17874_c0_g1_i1	83.9	86.1	85.5	109.8	107.8	105.1	0.0001208	0.791757
TRINITY_DN14205_c0_g1_i2	TRINITY_DN14205_c0_g1_i2	89	92.7	87.1	116.2	112.9	122.4	0.00103911	0.764723
TRINITY_DN20630_c0_g1_i1	TRINITY_DN20630_c0_g1_i1	92.3	86.5	87.2	115.8	111.8	116.3	0.000361032	0.773481
TRINITY_DN20239_c0_g1_i2	TRINITY_DN20239_c0_g1_i2	64.6	65.9	71.6	131	133.3	127.6	2.00522e-05	0.515693
TRINITY_DN16408_c0_g1_i1	TRINITY_DN16408_c0_g1_i1	129	131.4	126.6	83.8	83.4	82.8	5.50762e-06	1.548
TRINITY_DN19205_c0_g1_i1	TRINITY_DN19205_c0_g1_i1	96	85.4	87.9	110.7	115.8	111.2	0.00314062	0.797453
TRINITY_DN21007_c0_g1_i1	TRINITY_DN21007_c0_g1_i1	118	113.7	117.8	96.7	97.6	91.4	0.000879259	1.22331
TRINITY_DN19890_c0_g2_i1	TRINITY_DN19890_c0_g2_i1	73.8	74.5	75.2	137.4	134.2	135.8	4.38413e-07	0.548601
TRINITY_DN9514_c0_g1_i1	TRINITY_DN9514_c0_g1_i1	59.8	70.5	68.5	169.8	158.6	159	4.04732e-05	0.407879
TRINITY_DN20266_c0_g1_i4	TRINITY_DN20266_c0_g1_i4	93.3	93	90.9	74.1	77.9	78.4	0.000552978	1.20312
TRINITY_DN13870_c0_g1_i1	TRINITY_DN13870_c0_g1_i1	86.9	84.2	93	114.4	115.5	104.4	0.0059475	0.790009
TRINITY_DN18621_c0_g1_i1	TRINITY_DN18621_c0_g1_i1	126.6	120.5	127.1	96.3	106.6	101.3	0.0030833	1.23011
TRINITY_DN18459_c0_g1_i1	TRINITY_DN18459_c0_g1_i1	89.4	80.2	89.1	111.5	125.5	111.9	0.00545633	0.741473
TRINITY_DN18604_c0_g2_i1	TRINITY_DN18604_c0_g2_i1	116.4	113.1	111.1	87.2	97.3	96.9	0.00564404	1.21038
TRINITY_DN21154_c0_g1_i6	TRINITY_DN21154_c0_g1_i6	112.7	122.4	120.5	89.7	88.4	86.6	0.000614608	1.34341
TRINITY_DN18205_c1_g2_i2	TRINITY_DN18205_c1_g2_i2	82	77.5	75.9	115.2	113.8	117.5	6.31451e-05	0.679365
TRINITY_DN21057_c0_g1_i2	TRINITY_DN21057_c0_g1_i2	90.3	82.2	81.4	110.9	111	110.9	0.000759092	0.762921
TRINITY_DN19695_c0_g2_i3	TRINITY_DN19695_c0_g2_i3	114.3	118.6	116.8	90.6	86.5	88.1	8.24526e-05	1.31863
TRINITY_DN16062_c0_g1_i1	TRINITY_DN16062_c0_g1_i1	79.1	77.5	75.4	106.2	105.9	111.1	0.000108634	0.717822
TRINITY_DN15225_c0_g1_i1	TRINITY_DN15225_c0_g1_i1	101.6	92.1	88.8	127.5	129.3	137.8	0.00168912	0.715915
TRINITY_DN19336_c0_g2_i2	TRINITY_DN19336_c0_g2_i2	124.4	136.9	119.9	78.1	58.6	80.3	0.00308247	1.75668
TRINITY_DN15761_c0_g1_i1	TRINITY_DN15761_c0_g1_i1	81.4	80.5	81	129.7	126.7	128.2	8.04205e-07	0.631565
TRINITY_DN17806_c0_g1_i1	TRINITY_DN17806_c0_g1_i1	92.7	89.1	89.8	121.8	105.4	111.2	0.0106582	0.8026
TRINITY_DN14652_c0_g1_i1	TRINITY_DN14652_c0_g1_i1	84.7	82.9	89.1	114.6	117.6	115.7	0.000117949	0.737856
TRINITY_DN16430_c0_g1_i1	TRINITY_DN16430_c0_g1_i1	77	78.3	76.7	135.4	135.5	140.3	3.82254e-06	0.564202
TRINITY_DN21439_c1_g2_i1;	426 1 330 LEN=330; minus strand; translated	120.8	119.1	126.3	100.4	99.3	93.4	0.00136966	1.2494
TRINITY_DN17142_c0_g1_i5	TRINITY_DN17142_c0_g1_i5	106.1	124.1	107.9	98.5	83.2	94.8	0.0491009	1.22278
TRINITY_DN20207_c1_g1_i5	TRINITY_DN20207_c1_g1_i5	108.2	108.3	107.3	83	89.4	84.4	0.000344028	1.2609
TRINITY_DN13914_c0_g1_i1	TRINITY_DN13914_c0_g1_i1	76.7	69	76.1	123.2	133.3	121	0.000329178	0.58755
TRINITY_DN16022_c0_g1_i1	TRINITY_DN16022_c0_g1_i1	85.9	89.7	90.3	110	109.1	110.7	0.000126111	0.806246
TRINITY_DN19311_c0_g1_i1	TRINITY_DN19311_c0_g1_i1	88.4	93.9	95.9	112.9	111.7	109.6	0.00157073	0.832436
TRINITY_DN14517_c0_g1_i1	TRINITY_DN14517_c0_g1_i1	85.7	91.3	92	115.9	114.5	126	0.00213937	0.75477
TRINITY_DN13449_c0_g1_i1	TRINITY_DN13449_c0_g1_i1	82.7	78.9	86.1	114.2	111.9	118	0.000300832	0.719849
TRINITY_DN12731_c0_g1_i1	TRINITY_DN12731_c0_g1_i1	87.8	84.1	88.7	106.3	118.7	126.4	0.00735329	0.741605
TRINITY_DN19926_c0_g1_i2	TRINITY_DN19926_c0_g1_i2	75.9	68.2	69.9	108.8	110.5	113	0.000116112	0.643996
TRINITY_DN18943_c0_g1_i1	TRINITY_DN18943_c0_g1_i1	97.5	102.7	95.7	116.1	121.9	119.8	0.00157056	0.826998
TRINITY_DN21153_c1_g1_i2	TRINITY_DN21153_c1_g1_i2	92.3	93.9	95.5	110.1	116.2	113.2	0.000635133	0.82975
TRINITY_DN19940_c0_g2_i1	TRINITY_DN19940_c0_g2_i1	93.5	90.3	85.9	105.1	115.2	104.2	0.0117525	0.831125
TRINITY_DN5495_c0_g1_i1	TRINITY_DN5495_c0_g1_i1	121.8	125.6	118	93.3	84.9	94.2	0.00109361	1.34141
TRINITY_DN18146_c0_g1_i2	TRINITY_DN18146_c0_g1_i2	120.6	116.5	120.7	100.5	101.1	94	0.00146406	1.21042
TRINITY_DN20416_c0_g1_i1	TRINITY_DN20416_c0_g1_i1	90.2	89	88.4	110.5	109.6	111.1	6.51601e-06	0.807971
TRINITY_DN20636_c0_g2_i1	TRINITY_DN20636_c0_g2_i1	92.9	86.2	89.6	107.7	116.1	120.8	0.00414288	0.779745
TRINITY_DN20991_c0_g1_i7	TRINITY_DN20991_c0_g1_i7	67.9	73.6	81.1	125	113.1	118.4	0.000970765	0.624404
TRINITY_DN21207_c0_g1_i1	TRINITY_DN21207_c0_g1_i1	83.8	74	78.3	114	130.2	118.3	0.00168666	0.65131
TRINITY_DN19238_c0_g3_i4	TRINITY_DN19238_c0_g3_i4	87	86.4	89.4	117.8	119.3	107.2	0.00226888	0.763288
TRINITY_DN20791_c0_g1_i3	TRINITY_DN20791_c0_g1_i3	100.3	100.9	110	82.8	89.5	77.6	0.011826	1.2453
TRINITY_DN17378_c0_g1_i1	TRINITY_DN17378_c0_g1_i1	91.1	91	81.2	101.4	110.2	112.2	0.012441	0.813156
TRINITY_DN16032_c0_g1_i2	TRINITY_DN16032_c0_g1_i2	81.6	85	85.1	114.3	103.8	110.7	0.00144665	0.765511
TRINITY_DN15608_c0_g1_i1	TRINITY_DN15608_c0_g1_i1	110.4	109.3	112.5	87.3	85	92	0.000562379	1.25691
TRINITY_DN19929_c0_g1_i1	TRINITY_DN19929_c0_g1_i1	118.7	122.3	119.5	85.5	75.5	83.4	0.000279464	1.47504
TRINITY_DN20724_c0_g1_i1	TRINITY_DN20724_c0_g1_i1	89.9	89.8	94.3	119.2	121.8	120	6.47004e-05	0.759003
TRINITY_DN16348_c0_g1_i1	TRINITY_DN16348_c0_g1_i1	93.2	94.8	90.1	127.5	123.1	130.1	0.000156489	0.730496
TRINITY_DN21483_c1_g3_i1	TRINITY_DN21483_c1_g3_i1	79.6	77.5	80.1	105.8	121.7	111.3	0.00201323	0.700118
TRINITY_DN18822_c0_g1_i2	TRINITY_DN18822_c0_g1_i2	73.2	83.5	77.2	129.6	122	120.9	0.000339544	0.627919
TRINITY_DN20353_c1_g2_i1	TRINITY_DN20353_c1_g2_i1	116.9	126.9	130.5	86.1	73.2	70	0.00163247	1.63236
TRINITY_DN16347_c0_g1_i1	TRINITY_DN16347_c0_g1_i1	123.3	114.7	110.9	90.8	93.3	95.8	0.00429902	1.24652
TRINITY_DN18689_c0_g1_i1	TRINITY_DN18689_c0_g1_i1	75.1	74	69.9	135.5	118.9	123.3	0.000530267	0.579825
TRINITY_DN11337_c0_g2_i1	TRINITY_DN11337_c0_g2_i1	80	82.1	93.3	112.5	111.8	104.6	0.00716511	0.776528
TRINITY_DN14876_c0_g1_i4	TRINITY_DN14876_c0_g1_i4	77.3	83.4	75.7	133.9	130.7	112	0.00293706	0.627722
TRINITY_DN18095_c0_g1_i1;	244 47 301 LEN=532; translated	90.7	90.2	89.3	120.5	121.6	119.5	1.98972e-06	0.747235
TRINITY_DN20685_c0_g1_i12	TRINITY_DN20685_c0_g1_i12	81.6	59.7	83.9	118.6	148.2	106.8	0.0271627	0.602784
TRINITY_DN20643_c0_g2_i1	TRINITY_DN20643_c0_g2_i1	82.1	84.5	83.6	108.1	111.7	110.7	3.10061e-05	0.757035
TRINITY_DN17999_c0_g1_i1	TRINITY_DN17999_c0_g1_i1	118.5	117.4	118.8	80.6	79.2	84.7	2.7405e-05	1.45072
TRINITY_DN16468_c1_g1_i2	TRINITY_DN16468_c1_g1_i2	113.4	110.1	114.3	80.6	87.4	84.6	0.000268973	1.33729
TRINITY_DN17199_c0_g1_i1	TRINITY_DN17199_c0_g1_i1	93.9	83.2	93.5	117.8	117.1	114.8	0.00188288	0.773806
TRINITY_DN21161_c0_g1_i4	TRINITY_DN21161_c0_g1_i4	97.3	88.9	95	114.9	114.2	115.9	0.00113707	0.815072
TRINITY_DN16315_c0_g2_i2	TRINITY_DN16315_c0_g2_i2	89.9	100.4	99.3	126.9	122.3	118.4	0.00328102	0.787813
TRINITY_DN14485_c0_g1_i1	TRINITY_DN14485_c0_g1_i1	81.3	87.8	84.4	118	110.6	116.7	0.000490286	0.734144
TRINITY_DN18521_c0_g1_i1	TRINITY_DN18521_c0_g1_i1	85.4	76.7	86.1	104.6	109.1	114.1	0.00289186	0.757169
TRINITY_DN9826_c0_g1_i1	TRINITY_DN9826_c0_g1_i1	82.1	88.8	83.1	116.4	110.1	111.7	0.000569139	0.751035
TRINITY_DN19978_c0_g1_i2	TRINITY_DN19978_c0_g1_i2	82.5	82.9	83.7	128.9	125.1	122.7	2.07131e-05	0.661269
TRINITY_DN13522_c0_g1_i2	TRINITY_DN13522_c0_g1_i2	79.9	83.7	85	118.9	126.3	119.1	0.000178618	0.682405
TRINITY_DN21458_c0_g2_i3	TRINITY_DN21458_c0_g2_i3	76	72.7	79	124.4	133.5	126.3	9.52924e-05	0.59266
TRINITY_DN18299_c0_g1_i2	TRINITY_DN18299_c0_g1_i2	91	75.1	88.4	107.2	140.6	110.6	0.0415388	0.7101
TRINITY_DN14194_c0_g1_i2	TRINITY_DN14194_c0_g1_i2	108.4	110.8	110.5	89	83.8	86.4	0.000151616	1.27199
TRINITY_DN19025_c0_g2_i1	TRINITY_DN19025_c0_g2_i1	73.7	76.2	77.9	135.2	120.4	119.9	0.000676288	0.606658
TRINITY_DN20953_c0_g1_i1;	634 97 594 LEN=986; translated	64.7	65	70.9	115.6	117.5	120	2.87482e-05	0.568111
TRINITY_DN15321_c0_g1_i1	TRINITY_DN15321_c0_g1_i1	93.1	91.7	84.6	101.5	120.2	104.6	0.0405842	0.825621
TRINITY_DN16060_c0_g3_i2	TRINITY_DN16060_c0_g3_i2	137.7	130.6	135.6	80.6	88.3	78.3	0.000143795	1.6339
TRINITY_DN17656_c0_g1_i3	TRINITY_DN17656_c0_g1_i3	92.8	82.8	90.8	118	125.5	117	0.00151904	0.738974
TRINITY_DN20913_c0_g2_i7	TRINITY_DN20913_c0_g2_i7	142.5	141.2	138.3	87.2	90.3	87.3	5.24635e-06	1.59366
TRINITY_DN20946_c0_g1_i5	TRINITY_DN20946_c0_g1_i5	120.9	112.4	115.1	92.6	71.4	62.8	0.011653	1.53616
TRINITY_DN19545_c0_g1_i5	TRINITY_DN19545_c0_g1_i5	138.7	147	129.2	75.4	67.2	77.3	0.000412973	1.88677
TRINITY_DN13879_c0_g1_i1	TRINITY_DN13879_c0_g1_i1	88.2	79.8	80	113.9	118	117	0.000374732	0.710805
TRINITY_DN19031_c0_g2_i1	TRINITY_DN19031_c0_g2_i1	70.1	68.4	76.4	139.2	157	131.5	0.000865478	0.502455
TRINITY_DN19907_c0_g1_i2	TRINITY_DN19907_c0_g1_i2	80.5	82.2	85.5	119.7	126.4	112.7	0.000944831	0.69175
TRINITY_DN16720_c0_g1_i1	TRINITY_DN16720_c0_g1_i1	93.7	95.9	90.3	117.9	117.9	122.9	0.000353065	0.780318
TRINITY_DN14467_c0_g1_i1	TRINITY_DN14467_c0_g1_i1	87.3	83.6	92.7	114.9	115	107	0.00284257	0.782428
TRINITY_DN17099_c0_g1_i1	TRINITY_DN17099_c0_g1_i1	86.6	90.8	85.2	120.8	116	119.1	0.000143333	0.737848
TRINITY_DN4557_c0_g1_i1	TRINITY_DN4557_c0_g1_i1	94	95.4	87.7	106.4	123.6	115.8	0.0141682	0.80133
TRINITY_DN19239_c1_g1_i3	TRINITY_DN19239_c1_g1_i3	142.1	155.5	143.5	78.4	79.7	84.2	0.000135105	1.82047
TRINITY_DN19685_c0_g1_i2	TRINITY_DN19685_c0_g1_i2	86.3	97.8	86.1	125.7	108.5	115.9	0.0134412	0.771779
TRINITY_DN18581_c0_g1_i1	TRINITY_DN18581_c0_g1_i1	90	84.9	82.9	102.2	108.1	108.5	0.00227948	0.808657
TRINITY_DN11548_c0_g1_i1	TRINITY_DN11548_c0_g1_i1	108.5	118	114	88.1	80.9	80.7	0.00118558	1.36364
TRINITY_DN12439_c1_g1_i1	TRINITY_DN12439_c1_g1_i1	92.6	96.7	92.4	107	116	116.4	0.00467832	0.829994
TRINITY_DN21079_c0_g1_i2	TRINITY_DN21079_c0_g1_i2	85.3	86.5	87.2	121.3	113.1	115.2	0.000278304	0.740847
TRINITY_DN19990_c0_g1_i1	TRINITY_DN19990_c0_g1_i1	83.1	82.2	79.7	66.9	70.9	66	0.00164284	1.20216
TRINITY_DN19754_c0_g2_i1	TRINITY_DN19754_c0_g2_i1	93.7	93.3	88.8	115.3	112.2	106.5	0.00301203	0.825749
TRINITY_DN18650_c0_g2_i4	TRINITY_DN18650_c0_g2_i4	80.6	80.6	87	118.2	113.7	130.2	0.00210677	0.685446
TRINITY_DN17896_c0_g1_i1	TRINITY_DN17896_c0_g1_i1	70.6	63	72.3	103.3	104.5	107.4	0.000302648	0.653236
TRINITY_DN16079_c0_g1_i1	TRINITY_DN16079_c0_g1_i1	94.4	93.8	91.9	118.3	111.3	116	0.000572126	0.810475
TRINITY_DN17538_c0_g1_i1	TRINITY_DN17538_c0_g1_i1	82	77.9	89	125.6	128.3	102.9	0.0143449	0.69759
TRINITY_DN15707_c0_g1_i1	TRINITY_DN15707_c0_g1_i1	76.5	75.7	70	126.5	121.5	133.2	0.000180097	0.582896
TRINITY_DN14586_c0_g1_i1	TRINITY_DN14586_c0_g1_i1	69.1	79.2	78.6	129.2	116.2	118.5	0.000907766	0.623523
TRINITY_DN21043_c0_g1_i1	TRINITY_DN21043_c0_g1_i1	84.3	80.2	91.8	112.1	117.1	95.4	0.0368703	0.789587
TRINITY_DN15643_c0_g1_i4	TRINITY_DN15643_c0_g1_i4	88.6	95.1	94.1	121.3	124.3	119.7	0.000275835	0.760471
TRINITY_DN17036_c0_g1_i3	TRINITY_DN17036_c0_g1_i3	89.3	90.6	93.2	109.1	110	114.2	0.000498336	0.819382
TRINITY_DN2593_c0_g1_i1	TRINITY_DN2593_c0_g1_i1	94.9	92.8	88.4	106.5	110.9	115.2	0.00397173	0.830126
TRINITY_DN21611_c0_g2_i1	TRINITY_DN21611_c0_g2_i1	81.8	79.8	79	107.2	90.1	97.1	0.0235146	0.817255
TRINITY_DN13653_c0_g1_i1	TRINITY_DN13653_c0_g1_i1	108.2	117	115.7	83.3	88.7	79.5	0.00146688	1.35547
TRINITY_DN20974_c0_g1_i6	TRINITY_DN20974_c0_g1_i6	117.7	115.1	115.9	90.1	89.6	93.8	8.1569e-05	1.27495
TRINITY_DN21400_c0_g2_i9	TRINITY_DN21400_c0_g2_i9	77.3	76.2	79	107.7	105.4	102.8	6.98208e-05	0.735992
TRINITY_DN19024_c0_g1_i2	TRINITY_DN19024_c0_g1_i2	79.7	83	98	106	103	119.3	0.0403413	0.794091
TRINITY_DN16315_c0_g1_i1	TRINITY_DN16315_c0_g1_i1	86	91.1	84.1	109.9	104.3	105	0.00210829	0.818296
TRINITY_DN20872_c0_g2_i1	TRINITY_DN20872_c0_g2_i1	89.3	83.6	90.1	107.1	107.1	103.4	0.00159458	0.828086
TRINITY_DN20379_c0_g2_i3	TRINITY_DN20379_c0_g2_i3	122.9	112.8	107.3	83	87.1	88.5	0.00441613	1.32637
TRINITY_DN20421_c0_g1_i3	TRINITY_DN20421_c0_g1_i3	88.3	92.8	101.7	145.8	120.7	110.9	0.0469887	0.749338
TRINITY_DN20769_c2_g4_i1	TRINITY_DN20769_c2_g4_i1	125.1	128.2	123.8	103.8	100.2	106.9	0.000698937	1.21293
TRINITY_DN9276_c0_g1_i2	TRINITY_DN9276_c0_g1_i2	91.9	90.6	94.9	119.2	115.3	110.5	0.00132946	0.804058
TRINITY_DN19675_c0_g1_i8	TRINITY_DN19675_c0_g1_i8	127.9	122	114.5	81.7	86.5	94.2	0.00307426	1.38872
TRINITY_DN20178_c0_g1_i2	TRINITY_DN20178_c0_g1_i2	122.7	112.4	129.6	85.7	92.5	80.8	0.00430393	1.40811
TRINITY_DN20967_c0_g1_i4	TRINITY_DN20967_c0_g1_i4	136	140.6	141.9	86.5	81.2	93	0.000166758	1.60529
TRINITY_DN11103_c0_g1_i1	TRINITY_DN11103_c0_g1_i1	115.6	116.2	118.9	88.5	89.5	87	2.15882e-05	1.3234
TRINITY_DN17934_c0_g1_i1	TRINITY_DN17934_c0_g1_i1	89.1	89.2	82.1	112.5	107.8	115.7	0.00155124	0.775
TRINITY_DN8566_c0_g1_i1	TRINITY_DN8566_c0_g1_i1	92.5	91	100.8	122.8	127.8	110.6	0.0125517	0.787099
TRINITY_DN21192_c1_g2_i3	TRINITY_DN21192_c1_g2_i3	121	120.1	119.6	100.3	99.9	98.2	1.08383e-05	1.20878
TRINITY_DN18304_c0_g1_i1	TRINITY_DN18304_c0_g1_i1	97	88.4	92.1	109.2	116	112.7	0.00315401	0.821249
TRINITY_DN18181_c0_g1_i4	TRINITY_DN18181_c0_g1_i4	94	85.2	91.8	114.7	96.9	115	0.0472041	0.829761
TRINITY_DN14573_c0_g1_i1	TRINITY_DN14573_c0_g1_i1	95.7	86.8	94.2	111.6	119.7	108.8	0.00777733	0.813584
TRINITY_DN20148_c0_g2_i1	TRINITY_DN20148_c0_g2_i1	88.3	89	90.2	113.3	115.2	107.3	0.000739686	0.796605
TRINITY_DN18991_c3_g1_i1	TRINITY_DN18991_c3_g1_i1	83.7	84	90	122.9	122.8	112.3	0.00119873	0.719832
TRINITY_DN15305_c0_g1_i2	TRINITY_DN15305_c0_g1_i2	81.2	85.8	81.3	124.2	120.9	115.8	0.000198976	0.688002
TRINITY_DN13877_c0_g1_i2	TRINITY_DN13877_c0_g1_i2	95.5	92.8	94.1	114	111.7	120.3	0.00139392	0.816185
TRINITY_DN14560_c0_g1_i1	TRINITY_DN14560_c0_g1_i1	92.6	93.2	89.4	113.1	116.9	112	0.00030067	0.804678
TRINITY_DN18932_c0_g1_i3	TRINITY_DN18932_c0_g1_i3	121.5	118.1	119.8	77.2	82.2	77.4	2.80076e-05	1.51774
TRINITY_DN21088_c0_g1_i1	TRINITY_DN21088_c0_g1_i1	91	83.2	79.8	108.1	112	103.1	0.00534805	0.785891
TRINITY_DN20543_c0_g1_i9	TRINITY_DN20543_c0_g1_i9	118.9	113.1	114.8	77.3	84.2	76.7	0.000256193	1.45592
TRINITY_DN12281_c0_g1_i1	TRINITY_DN12281_c0_g1_i1	82.5	90	83.5	121.1	120.8	111.9	0.0010405	0.723573
TRINITY_DN17425_c0_g1_i2	TRINITY_DN17425_c0_g1_i2	88.5	83.7	85.2	102.5	115.2	106.2	0.00532089	0.79469
TRINITY_DN17871_c0_g1_i6	TRINITY_DN17871_c0_g1_i6	87.4	85.9	82.9	118	112	115.6	0.000168461	0.741319
TRINITY_DN10355_c0_g1_i1	TRINITY_DN10355_c0_g1_i1	132.4	139.9	141.5	83.1	73.6	76.5	0.000110376	1.77444
TRINITY_DN20492_c0_g3_i1	TRINITY_DN20492_c0_g3_i1	87.4	84.8	94.6	114.9	110	106.8	0.004526	0.804341
TRINITY_DN19151_c3_g1_i6	TRINITY_DN19151_c3_g1_i6	87	92.1	94.4	125.4	116.4	125.5	0.00110334	0.744623
TRINITY_DN17476_c1_g1_i1	TRINITY_DN17476_c1_g1_i1	79.6	87.8	83.6	114	104.8	112.8	0.001977	0.756936
TRINITY_DN10506_c3_g1_i2	TRINITY_DN10506_c3_g1_i2	88.5	84.8	91.2	116.5	120.1	104.1	0.00807304	0.776343
TRINITY_DN13605_c0_g1_i1	TRINITY_DN13605_c0_g1_i1	112.2	106.9	109.6	81.5	94.2	80.2	0.00678872	1.28449
TRINITY_DN20348_c2_g1_i2	TRINITY_DN20348_c2_g1_i2	123.4	136.3	133.1	83.3	76.9	77.2	0.000298745	1.65459
TRINITY_DN16832_c0_g1_i3	TRINITY_DN16832_c0_g1_i3	67.5	59.4	80.2	115.3	95.7	113.8	0.0108953	0.637623
TRINITY_DN19062_c0_g1_i1	TRINITY_DN19062_c0_g1_i1	68.1	76.2	76.7	159.5	136.9	135.7	0.00102608	0.511456
TRINITY_DN17751_c0_g1_i2	TRINITY_DN17751_c0_g1_i2	83.6	79.6	85.6	116	140.4	116	0.00775844	0.668099
TRINITY_DN19025_c0_g1_i1	TRINITY_DN19025_c0_g1_i1	74.2	88.4	91	110	110.6	102	0.0176768	0.786113
TRINITY_DN18024_c0_g1_i1	TRINITY_DN18024_c0_g1_i1	80.2	85.4	85.9	131.7	110	118.8	0.00519416	0.697642
TRINITY_DN20720_c0_g6_i1	TRINITY_DN20720_c0_g6_i1	90.8	80	86.4	116.7	108.2	112.6	0.00255021	0.762074
TRINITY_DN19768_c2_g2_i2	TRINITY_DN19768_c2_g2_i2	74.9	85.6	79	127.9	127.1	129.9	0.000114386	0.62224
TRINITY_DN21625_c1_g2_i1	TRINITY_DN21625_c1_g2_i1	85.2	91.1	85.8	117	125.3	122.4	0.000369812	0.718673
TRINITY_DN11855_c0_g1_i1	TRINITY_DN11855_c0_g1_i1	90.8	84.2	78.3	111.8	117.5	116.6	0.00154783	0.732293
TRINITY_DN17791_c0_g3_i4	TRINITY_DN17791_c0_g3_i4	78.7	81.2	78	119.7	124.4	127.5	5.5174e-05	0.640205
TRINITY_DN10651_c0_g1_i1	TRINITY_DN10651_c0_g1_i1	74.8	72.9	79.5	131.1	135.3	124.5	0.000123711	0.581223
TRINITY_DN13581_c0_g1_i1	TRINITY_DN13581_c0_g1_i1	108.1	113.3	104.7	79.4	78.5	88.1	0.00250451	1.32561
TRINITY_DN16833_c0_g1_i3	TRINITY_DN16833_c0_g1_i3	82.9	87.9	89.4	103.6	112.7	110.9	0.00279835	0.795232
TRINITY_DN19464_c0_g1_i1	TRINITY_DN19464_c0_g1_i1	92.6	90.2	97.2	115.8	116	109.6	0.0022319	0.820152
TRINITY_DN16612_c0_g1_i2	TRINITY_DN16612_c0_g1_i2	71.6	75	72.1	119.7	123	126	1.86473e-05	0.593165
TRINITY_DN20405_c0_g1_i3	TRINITY_DN20405_c0_g1_i3	108.2	125.7	112.5	89.1	72.8	89.5	0.0141613	1.37788
TRINITY_DN21475_c0_g1_i11	TRINITY_DN21475_c0_g1_i11	96.2	87.8	92.7	115.6	121.2	107.4	0.00866165	0.803893
TRINITY_DN19161_c0_g1_i2	TRINITY_DN19161_c0_g1_i2	81.5	78.8	82.1	95.9	97.3	109	0.00957174	0.802118
TRINITY_DN13364_c0_g1_i1	TRINITY_DN13364_c0_g1_i1	93.7	80	87.2	108.2	116.2	113.9	0.00502759	0.771209
TRINITY_DN21505_c1_g2_i1	TRINITY_DN21505_c1_g2_i1	72.9	69	89.8	105.9	94	101.3	0.0332262	0.769256
TRINITY_DN19782_c0_g1_i1	TRINITY_DN19782_c0_g1_i1	90	88.2	84.8	114.6	110.1	107.3	0.000923612	0.792169
TRINITY_DN11807_c0_g1_i1	TRINITY_DN11807_c0_g1_i1	108.3	107.2	107.8	86.4	86.4	93.8	0.00160886	1.21268
TRINITY_DN17952_c0_g2_i1	TRINITY_DN17952_c0_g2_i1	104.2	109	109.4	89.9	88.9	86.8	0.000566701	1.21461
TRINITY_DN13986_c1_g3_i1	TRINITY_DN13986_c1_g3_i1	111.8	120	115.2	101.8	89.9	93.9	0.00839978	1.21499
TRINITY_DN14801_c0_g1_i1	TRINITY_DN14801_c0_g1_i1	83	81.6	91	109	125.7	104.6	0.0168105	0.753316
TRINITY_DN17928_c0_g1_i1	TRINITY_DN17928_c0_g1_i1	220.8	162.9	194.8	45.1	79.3	65.7	0.00265683	3.04314
TRINITY_DN16532_c0_g1_i1	TRINITY_DN16532_c0_g1_i1	75.7	85.2	87.1	123.1	115.1	113.8	0.00162036	0.704545
TRINITY_DN20300_c0_g2_i1	TRINITY_DN20300_c0_g2_i1	87.3	85.6	92.1	109.4	115.5	113.7	0.000765204	0.782634
TRINITY_DN17656_c0_g2_i1	TRINITY_DN17656_c0_g2_i1	79.8	77.6	75.6	124.5	125.7	127.3	5.02133e-06	0.617219
TRINITY_DN19159_c0_g1_i1	TRINITY_DN19159_c0_g1_i1	88.3	94.1	89.4	120.7	123.5	116	0.000473832	0.754581
TRINITY_DN12124_c0_g1_i1	TRINITY_DN12124_c0_g1_i1	81.1	70.7	76.2	107	113.7	110.5	0.000650826	0.688406
TRINITY_DN19076_c0_g2_i1	TRINITY_DN19076_c0_g2_i1	84.9	90.4	84.3	117.8	106	137.9	0.0232121	0.717722
TRINITY_DN18591_c0_g1_i1	TRINITY_DN18591_c0_g1_i1	104.9	109.4	116.8	75.5	84.7	79.3	0.00222085	1.38246
TRINITY_DN21343_c1_g1_i2	TRINITY_DN21343_c1_g1_i2	72.9	72.9	71.7	121.1	119.7	118.1	1.00646e-06	0.606018
TRINITY_DN20638_c0_g1_i3	TRINITY_DN20638_c0_g1_i3	81.2	73.5	71.6	118.8	126.1	127.3	0.000252087	0.608006
TRINITY_DN19423_c0_g1_i1	TRINITY_DN19423_c0_g1_i1	156.5	129.6	160.8	69.1	84.8	73.1	0.00249445	1.96872
TRINITY_DN20624_c0_g1_i7	TRINITY_DN20624_c0_g1_i7	73.2	83.8	87.5	116	119.8	115.9	0.00133148	0.695195
TRINITY_DN13211_c0_g1_i1	TRINITY_DN13211_c0_g1_i1	92.1	93.2	85.7	118.7	118	127.1	0.00117059	0.744915
TRINITY_DN21193_c0_g1_i8	TRINITY_DN21193_c0_g1_i8	129	118.3	129.7	92.8	85.5	78.6	0.00191255	1.4675
TRINITY_DN12477_c0_g1_i1	TRINITY_DN12477_c0_g1_i1	102.8	105.9	111.6	89.4	84	85.4	0.00252937	1.23764
TRINITY_DN19081_c0_g1_i2	TRINITY_DN19081_c0_g1_i2	85.8	85.8	87.2	105	105.1	102.5	5.03922e-05	0.827895
TRINITY_DN17050_c0_g1_i4	TRINITY_DN17050_c0_g1_i4	121.6	124.8	128.9	87.9	85.8	89.2	8.79694e-05	1.42754
TRINITY_DN14107_c0_g2_i1	TRINITY_DN14107_c0_g2_i1	90.6	85.7	75.7	113.1	104.9	129.1	0.0191602	0.726016
TRINITY_DN15982_c0_g1_i1	TRINITY_DN15982_c0_g1_i1	92.8	85.7	84.9	105.2	114.2	110.7	0.00359347	0.79794
TRINITY_DN21375_c0_g1_i1	TRINITY_DN21375_c0_g1_i1	87.2	75.8	90.1	122	114.5	120.1	0.00216258	0.709759
TRINITY_DN17679_c0_g6_i1	TRINITY_DN17679_c0_g6_i1	91.1	90.9	92.3	104.9	122.9	108.7	0.0195521	0.815156
TRINITY_DN15687_c0_g1_i1	TRINITY_DN15687_c0_g1_i1	95.9	86.3	87.2	120.4	111.8	122.9	0.00327674	0.75866
TRINITY_DN16296_c0_g1_i1	TRINITY_DN16296_c0_g1_i1	68.2	78.7	73.3	122.7	122.6	107.5	0.00168737	0.62415
TRINITY_DN21610_c2_g1_i1	TRINITY_DN21610_c2_g1_i1	92.8	100.6	96.6	114.1	113.1	123.8	0.00763245	0.826211
TRINITY_DN18169_c0_g1_i1	TRINITY_DN18169_c0_g1_i1	75.6	77.1	80.3	108.4	94.1	100.3	0.00596919	0.769485
TRINITY_DN14785_c0_g2_i1	TRINITY_DN14785_c0_g2_i1	84.7	85.7	84.5	114.1	98.9	99.2	0.0191635	0.816464
TRINITY_DN9150_c0_g1_i1	TRINITY_DN9150_c0_g1_i1	69	74.7	71.2	100.2	99.3	102	9.63542e-05	0.712769
TRINITY_DN20893_c0_g1_i4	TRINITY_DN20893_c0_g1_i4	86.8	81.9	80.7	112.6	110	117	0.000406922	0.734393
TRINITY_DN20455_c0_g3_i1	TRINITY_DN20455_c0_g3_i1	85.7	91.5	87.2	108.8	99.4	109.9	0.0088841	0.831185
TRINITY_DN20980_c0_g1_i3	TRINITY_DN20980_c0_g1_i3	151.1	149.5	151.1	69.8	67.7	68	6.74705e-08	2.19805
TRINITY_DN14802_c0_g1_i1	TRINITY_DN14802_c0_g1_i1	150.6	130.9	112.8	61.6	73.8	88.3	0.0131158	1.76263
TRINITY_DN21588_c0_g2_i3	TRINITY_DN21588_c0_g2_i3	133.4	132.3	127.3	73	72.2	77.1	1.92021e-05	1.76788
TRINITY_DN15885_c0_g1_i2	TRINITY_DN15885_c0_g1_i2	78.3	80.5	86.9	116.7	111.5	118.5	0.000535742	0.708682
TRINITY_DN20462_c0_g5_i1	TRINITY_DN20462_c0_g5_i1	86.7	86.7	88.2	118.9	126.4	125.9	0.000122037	0.704741
TRINITY_DN19332_c0_g3_i1	TRINITY_DN19332_c0_g3_i1	81.8	94.7	82.3	129.5	115	112.6	0.0083475	0.724727
TRINITY_DN20533_c0_g5_i1	TRINITY_DN20533_c0_g5_i1	85	82.8	85.8	123.8	125.1	116.7	0.000172936	0.693654
TRINITY_DN15844_c0_g1_i2	TRINITY_DN15844_c0_g1_i2	140.4	149.1	130.1	78.9	75.2	84.5	0.000594134	1.75859
TRINITY_DN16356_c0_g1_i1	TRINITY_DN16356_c0_g1_i1	91.5	91.6	86.8	115.4	116.9	117.3	9.47433e-05	0.772025
TRINITY_DN20118_c2_g2_i1	TRINITY_DN20118_c2_g2_i1	127.8	125.5	133.2	94.6	93.8	87.7	0.000308959	1.39986
TRINITY_DN20864_c0_g2_i1	TRINITY_DN20864_c0_g2_i1	95.1	76.7	99.3	115.8	123.9	110	0.0309491	0.775236
TRINITY_DN18484_c0_g3_i1	TRINITY_DN18484_c0_g3_i1	83.4	78.8	77.9	110	116.5	115	0.00020217	0.703075
TRINITY_DN18964_c0_g1_i3	TRINITY_DN18964_c0_g1_i3	93.5	86.2	83.1	115.8	107.5	134.1	0.0201931	0.735311
TRINITY_DN12011_c0_g1_i1	TRINITY_DN12011_c0_g1_i1	134.6	131.9	133.3	88.1	94.8	85.3	0.000115054	1.49068
TRINITY_DN15670_c0_g1_i1	TRINITY_DN15670_c0_g1_i1	78.6	75.8	81.7	110.7	115.8	113.4	0.000104776	0.694616
TRINITY_DN20807_c1_g3_i4	TRINITY_DN20807_c1_g3_i4	71.1	83.4	85.6	136	108.6	107.4	0.0228373	0.682102
TRINITY_DN17384_c0_g1_i1	TRINITY_DN17384_c0_g1_i1	80.5	82.7	73.9	115.4	122.8	113.3	0.000619474	0.674538
TRINITY_DN21374_c0_g1_i13	TRINITY_DN21374_c0_g1_i13	123.2	120.2	117.1	89.7	94.9	87.2	0.000501696	1.32634
TRINITY_DN15689_c0_g1_i1	TRINITY_DN15689_c0_g1_i1	113.8	121.5	122.7	94.9	83.4	81.9	0.00278037	1.37586
TRINITY_DN17927_c0_g1_i1	TRINITY_DN17927_c0_g1_i1	94.2	85.1	92	125.3	117.4	113.8	0.00287842	0.76101
TRINITY_DN20364_c0_g1_i13	TRINITY_DN20364_c0_g1_i13	79.4	77.3	82.4	111.9	114.9	108.5	0.000172143	0.713093
TRINITY_DN21134_c0_g1_i2	TRINITY_DN21134_c0_g1_i2	87.7	62.9	79.3	101.5	123.8	129.2	0.0205415	0.648519
TRINITY_DN15597_c0_g1_i1	TRINITY_DN15597_c0_g1_i1	83.8	93.6	92.8	121.6	115.9	113.6	0.00238517	0.769581
TRINITY_DN18109_c0_g2_i1	TRINITY_DN18109_c0_g2_i1	149.2	158	137.1	57.7	63.2	64.9	0.000180021	2.39128
TRINITY_DN21248_c0_g1_i1	TRINITY_DN21248_c0_g1_i1	83.5	90.9	88.1	115.4	109.3	102.3	0.00784212	0.802752
TRINITY_DN19259_c4_g1_i1	TRINITY_DN19259_c4_g1_i1	91.5	82.6	93.2	112.2	130.7	111.7	0.014612	0.753807
TRINITY_DN14171_c0_g1_i1	TRINITY_DN14171_c0_g1_i1	87.1	82.8	88	128	110	123.4	0.00359922	0.713614
TRINITY_DN21178_c1_g4_i1	TRINITY_DN21178_c1_g4_i1	90.1	84.1	59.9	113.8	107.5	101.8	0.0395944	0.724543
TRINITY_DN17338_c1_g1_i1	TRINITY_DN17338_c1_g1_i1	89.5	84.1	90.5	105.2	113.8	100.1	0.0147753	0.82764
TRINITY_DN19688_c0_g1_i1	TRINITY_DN19688_c0_g1_i1	106.8	116.7	119.9	96.2	92.1	76.7	0.0214432	1.29585
TRINITY_DN11131_c0_g2_i2	TRINITY_DN11131_c0_g2_i2	87	86.7	78.6	122.1	123.8	138.5	0.00171018	0.656348
TRINITY_DN15943_c0_g1_i1	TRINITY_DN15943_c0_g1_i1	67.2	67.2	71.3	133.5	136.1	127.9	2.11423e-05	0.517484
TRINITY_DN18851_c0_g1_i3	TRINITY_DN18851_c0_g1_i3	113.4	113.6	126.7	82	91	75.8	0.00495657	1.42162
TRINITY_DN18918_c0_g1_i1	TRINITY_DN18918_c0_g1_i1	154.4	174.9	146.1	53.7	47.3	66.4	0.000555348	2.8399
TRINITY_DN12903_c0_g1_i1	TRINITY_DN12903_c0_g1_i1	82	94.3	80.3	116.8	104.5	114.7	0.0104435	0.76369
TRINITY_DN16058_c0_g1_i1	TRINITY_DN16058_c0_g1_i1	90.5	80.6	84.1	120.3	116.9	110.3	0.00172723	0.734388
TRINITY_DN21062_c0_g3_i2	TRINITY_DN21062_c0_g3_i2	87.7	88.4	75.1	111.8	108.4	114.4	0.00395722	0.750747
TRINITY_DN18312_c0_g1_i1	TRINITY_DN18312_c0_g1_i1	78.8	77.1	83.4	120.7	122.3	119.1	4.05597e-05	0.660867
TRINITY_DN12814_c0_g1_i1	TRINITY_DN12814_c0_g1_i1	88.3	96.7	77.8	130.4	115.2	129.5	0.00704197	0.700613
TRINITY_DN17524_c0_g1_i1	TRINITY_DN17524_c0_g1_i1	84.7	83.6	98.6	115.2	131.2	105.8	0.0324716	0.757808
TRINITY_DN12067_c0_g1_i1	TRINITY_DN12067_c0_g1_i1	144.5	129.8	146	89	95.5	90.5	0.000936214	1.52836
TRINITY_DN20662_c2_g3_i1	TRINITY_DN20662_c2_g3_i1	88.3	94.9	87.4	111.5	107.4	109.9	0.0018479	0.822993
TRINITY_DN20314_c1_g1_i5	TRINITY_DN20314_c1_g1_i5	106.2	109.7	102	77.1	73	90.1	0.00993259	1.32348
TRINITY_DN20723_c0_g1_i3	TRINITY_DN20723_c0_g1_i3	73.6	72.5	62.4	126.2	109.4	158.3	0.0139061	0.529322
TRINITY_DN13018_c0_g1_i1	TRINITY_DN13018_c0_g1_i1	87	82.8	87.2	121.8	118	117	8.40999e-05	0.720291
TRINITY_DN21559_c0_g1_i3	TRINITY_DN21559_c0_g1_i3	88.1	88	90.3	120.2	126.3	116	0.000484444	0.734897
TRINITY_DN7281_c0_g1_i1	TRINITY_DN7281_c0_g1_i1	82.7	89.7	85.7	110.3	125.4	121	0.00261223	0.723577
TRINITY_DN10623_c0_g1_i1	TRINITY_DN10623_c0_g1_i1	84.2	92.9	82.4	130.6	117.5	141.1	0.00462011	0.666752
TRINITY_DN18293_c0_g1_i1	TRINITY_DN18293_c0_g1_i1	78.5	69.4	72	127.4	129	122.8	8.54587e-05	0.579905
TRINITY_DN20538_c0_g3_i1	TRINITY_DN20538_c0_g3_i1	90.5	85.2	101.2	115.2	116.7	112.6	0.00972964	0.803774
TRINITY_DN18517_c0_g1_i1	TRINITY_DN18517_c0_g1_i1	83.2	94	84.7	105.8	104.4	111.6	0.00775892	0.81386
TRINITY_DN16851_c0_g1_i1	TRINITY_DN16851_c0_g1_i1	97.5	87.2	91.9	114.2	119.8	114.8	0.00225997	0.793005
TRINITY_DN18272_c0_g1_i5	TRINITY_DN18272_c0_g1_i5	85.7	88.7	86.7	136.9	138.1	136.3	1.06543e-06	0.634816
TRINITY_DN18495_c0_g1_i1	TRINITY_DN18495_c0_g1_i1	123.3	120	115.2	82.6	82.4	97	0.00392047	1.36832
TRINITY_DN14706_c0_g1_i2	TRINITY_DN14706_c0_g1_i2	94.1	89.3	96.1	120.4	137	115.3	0.0105593	0.749933
TRINITY_DN17483_c0_g1_i2	TRINITY_DN17483_c0_g1_i2	94	92.3	79.7	110.8	112.6	112.5	0.00686995	0.791902
TRINITY_DN20374_c0_g1_i8	TRINITY_DN20374_c0_g1_i8	71.2	83.1	83	114.3	119.5	110.3	0.00171445	0.689625
TRINITY_DN17971_c1_g1_i1	TRINITY_DN17971_c1_g1_i1	128.3	126.4	132.2	91.6	86.1	89.1	6.7647e-05	1.45015
TRINITY_DN17600_c0_g1_i1	TRINITY_DN17600_c0_g1_i1	86.7	75.5	86.4	119.4	129.8	120.6	0.0012138	0.672255
TRINITY_DN10793_c0_g1_i1	TRINITY_DN10793_c0_g1_i1	95.1	90.2	94.1	114.8	106.1	123.4	0.0142618	0.811502
TRINITY_DN17329_c0_g1_i3	TRINITY_DN17329_c0_g1_i3	186.2	139.1	124.8	69.4	76.2	83.8	0.0179923	1.96207
TRINITY_DN19944_c0_g2_i3	TRINITY_DN19944_c0_g2_i3	87.9	94.9	86.8	109.7	114.2	106.9	0.00351787	0.814994
TRINITY_DN17442_c0_g1_i1	TRINITY_DN17442_c0_g1_i1	91.2	82.6	90.6	117.5	125.6	111.9	0.00338122	0.744789
TRINITY_DN10743_c0_g1_i1	TRINITY_DN10743_c0_g1_i1	84.7	80	84.6	119.6	123.2	110.2	0.00116037	0.706232
TRINITY_DN15627_c0_g1_i2	TRINITY_DN15627_c0_g1_i2	95.5	87.9	89.8	111.4	118.2	127.4	0.00567291	0.765266
TRINITY_DN16302_c0_g1_i4	TRINITY_DN16302_c0_g1_i4	89.6	79.7	84.6	110.2	118.1	107.7	0.00297059	0.755655
TRINITY_DN17299_c0_g1_i1	TRINITY_DN17299_c0_g1_i1	87.7	80.3	82.7	119.3	113.7	122.1	0.000454049	0.705998
TRINITY_DN17755_c0_g1_i1	TRINITY_DN17755_c0_g1_i1	93.1	92	89.5	119.2	101.9	110.5	0.0204602	0.828106
TRINITY_DN11842_c0_g1_i1	TRINITY_DN11842_c0_g1_i1	83.2	88.3	92.2	113.6	109.6	108.6	0.00167786	0.794756
TRINITY_DN15838_c0_g1_i1	TRINITY_DN15838_c0_g1_i1	82.5	74.9	81.8	115.6	125.8	105.3	0.00498276	0.689934
TRINITY_DN18559_c0_g1_i1	TRINITY_DN18559_c0_g1_i1	81.6	100.1	79.8	117.3	106.7	126.6	0.0266242	0.745864
TRINITY_DN10891_c0_g1_i1	TRINITY_DN10891_c0_g1_i1	83.3	85.6	94.6	114.4	111.1	102.6	0.0119358	0.803109
TRINITY_DN18858_c0_g1_i1	TRINITY_DN18858_c0_g1_i1	89.1	97	92	118.8	117.7	109.4	0.00385194	0.80399
TRINITY_DN18980_c1_g1_i1	TRINITY_DN18980_c1_g1_i1	94	91.7	86.1	118.8	103.3	124.7	0.0212599	0.783737
TRINITY_DN991_c0_g2_i1	TRINITY_DN991_c0_g2_i1	97.4	97.6	94.9	75.1	79.6	75.6	0.00028464	1.25879
TRINITY_DN22781_c0_g1_i1	TRINITY_DN22781_c0_g1_i1	72.7	71.7	74.3	129.3	117.8	120.1	0.000161035	0.595588
TRINITY_DN15391_c0_g1_i1	TRINITY_DN15391_c0_g1_i1	85.3	77.3	84.4	107.6	132	136.3	0.00983589	0.65709
TRINITY_DN15263_c0_g1_i1	TRINITY_DN15263_c0_g1_i1	86.8	80.8	90.9	108.1	105.5	105.2	0.00282667	0.810853
TRINITY_DN17126_c2_g1_i1	TRINITY_DN17126_c2_g1_i1	91.3	89	97.4	113.1	120.4	109.1	0.0064603	0.810566
TRINITY_DN21428_c0_g1_i1	TRINITY_DN21428_c0_g1_i1	86.8	83.2	78	118.8	116.5	117	0.000194356	0.703946
TRINITY_DN6471_c0_g1_i1	TRINITY_DN6471_c0_g1_i1	91	83.9	95.3	113.1	111.3	107.2	0.00550149	0.814837
TRINITY_DN18422_c0_g2_i4	TRINITY_DN18422_c0_g2_i4	71.5	70.2	88.8	131.4	125.9	121.2	0.00179271	0.608983
TRINITY_DN20834_c1_g1_i1	TRINITY_DN20834_c1_g1_i1	128.3	134.6	141.4	91.5	88.8	81.6	0.00058673	1.54372
TRINITY_DN18939_c0_g1_i1	TRINITY_DN18939_c0_g1_i1	103.5	110	108.4	89.7	78.9	91.6	0.00957751	1.23713
TRINITY_DN18352_c0_g1_i1	TRINITY_DN18352_c0_g1_i1	83.8	88.5	86.9	107.3	117	107.6	0.00221262	0.780958
TRINITY_DN15306_c0_g1_i1	TRINITY_DN15306_c0_g1_i1	88.2	89.8	84.7	118.7	118.1	102.3	0.0102867	0.774698
TRINITY_DN15805_c0_g1_i1	TRINITY_DN15805_c0_g1_i1	85.4	90.4	89.8	103.7	109.9	120.7	0.0117417	0.794496
TRINITY_DN20635_c1_g1_i5	TRINITY_DN20635_c1_g1_i5	85.2	93.6	80.1	111	114.3	126	0.00689028	0.736977
TRINITY_DN13688_c0_g1_i1	TRINITY_DN13688_c0_g1_i1	141.1	116.1	113.2	75.3	78.5	81.9	0.00772592	1.57149
TRINITY_DN13358_c0_g1_i1	TRINITY_DN13358_c0_g1_i1	84.9	82.6	85.3	123.6	127.1	117.2	0.000220576	0.687143
TRINITY_DN21263_c0_g1_i4	TRINITY_DN21263_c0_g1_i4	78.4	89.4	89.5	127.1	108.6	106.7	0.0192031	0.75146
TRINITY_DN16166_c0_g1_i1	TRINITY_DN16166_c0_g1_i1	76.1	68	78.8	126.3	134.1	136	0.000193061	0.562311
TRINITY_DN21423_c0_g2_i2	TRINITY_DN21423_c0_g2_i2	86.2	91.1	84.2	116.7	119.3	116.9	0.000161406	0.741003
TRINITY_DN21345_c0_g3_i2	TRINITY_DN21345_c0_g3_i2	79.6	81.6	81.4	113.9	116.8	110.7	6.1428e-05	0.710603
TRINITY_DN20385_c1_g1_i1	TRINITY_DN20385_c1_g1_i1	79.5	85.6	86.6	136.9	122.3	118.8	0.00213287	0.665873
TRINITY_DN17213_c0_g1_i1	TRINITY_DN17213_c0_g1_i1	84	89.4	87.1	119.9	99.6	107.7	0.0219146	0.796149
TRINITY_DN14977_c0_g1_i3	TRINITY_DN14977_c0_g1_i3	93	79.7	95.1	109.6	119.4	113.1	0.011556	0.782812
TRINITY_DN13013_c0_g1_i1	TRINITY_DN13013_c0_g1_i1	59.5	63.5	68.6	100.1	136.9	101.1	0.0169252	0.566696
TRINITY_DN17251_c0_g2_i1	TRINITY_DN17251_c0_g2_i1	96.1	92.2	98	118.9	122.7	122.1	0.000240564	0.787187
TRINITY_DN15796_c1_g2_i2	TRINITY_DN15796_c1_g2_i2	144.6	153.6	143	76.9	73.3	76.2	3.28994e-05	1.94876
TRINITY_DN10274_c0_g1_i1	TRINITY_DN10274_c0_g1_i1	93.4	88.1	84.8	112.4	120.1	117.2	0.00116971	0.76151
TRINITY_DN18930_c0_g1_i1	TRINITY_DN18930_c0_g1_i1	120.5	123.9	148.4	99.9	97.3	84.6	0.0206924	1.3939
TRINITY_DN16575_c0_g2_i3	TRINITY_DN16575_c0_g2_i3	85.8	84.7	92.2	114.9	114.2	107.6	0.00170826	0.78022
TRINITY_DN21190_c0_g3_i1	TRINITY_DN21190_c0_g3_i1	116.3	109.2	106.9	83.7	96.2	88.8	0.0099203	1.23707
TRINITY_DN20578_c1_g1_i1	TRINITY_DN20578_c1_g1_i1	78.4	79.9	80.8	118.9	118	117.8	9.91608e-07	0.674091
TRINITY_DN16257_c0_g2_i1	TRINITY_DN16257_c0_g2_i1	98.1	103.7	101.6	135.2	128.8	125.3	0.00100175	0.779348
TRINITY_DN21560_c1_g1_i1	TRINITY_DN21560_c1_g1_i1	83	85.3	84.8	120.3	117.2	113	0.000128897	0.722111
TRINITY_DN18603_c0_g1_i1	TRINITY_DN18603_c0_g1_i1	115.2	124	114.8	85.5	76.9	87.8	0.00150559	1.41487
TRINITY_DN18371_c0_g1_i1	TRINITY_DN18371_c0_g1_i1	83.8	86.3	87.1	119.4	111.2	117.2	0.000335333	0.739505
TRINITY_DN16327_c1_g5_i1	TRINITY_DN16327_c1_g5_i1	154.8	164.8	170.3	61.6	53.8	46.8	6.22647e-05	3.02035
TRINITY_DN18227_c0_g1_i1	TRINITY_DN18227_c0_g1_i1	96.2	90.3	100.4	114.6	130.2	121	0.00817735	0.784308
TRINITY_DN16686_c0_g1_i1	TRINITY_DN16686_c0_g1_i1	79.1	74.6	90.8	128.3	129.4	121.9	0.00110185	0.644099
TRINITY_DN17817_c0_g2_i2	TRINITY_DN17817_c0_g2_i2	76.1	81	69.2	117.2	103.3	111.4	0.00264517	0.681832
TRINITY_DN20188_c0_g1_i1	TRINITY_DN20188_c0_g1_i1	92.2	83.2	93.4	110.4	112.9	111.9	0.0025709	0.801909
TRINITY_DN20210_c0_g1_i1	TRINITY_DN20210_c0_g1_i1	66.1	62.5	71.7	116.2	111	108.1	0.00022921	0.597375
TRINITY_DN20346_c0_g1_i2	TRINITY_DN20346_c0_g1_i2	67.1	73.9	74	104.2	113.3	119.1	0.00116623	0.63874
TRINITY_DN16073_c0_g1_i4	TRINITY_DN16073_c0_g1_i4	91	88.9	90.7	116.2	106.5	105.7	0.00497757	0.823995
TRINITY_DN21039_c1_g1_i1	TRINITY_DN21039_c1_g1_i1	95.1	87.9	88.3	104.9	126.3	115.9	0.0186954	0.781619
TRINITY_DN20227_c0_g1_i2	TRINITY_DN20227_c0_g1_i2	138.7	118.1	122.4	94.4	102	104.7	0.0204042	1.25938
TRINITY_DN21270_c0_g1_i3	TRINITY_DN21270_c0_g1_i3	88.1	81.5	90.8	116.9	128.5	119	0.00154423	0.714599
TRINITY_DN711_c0_g1_i1	TRINITY_DN711_c0_g1_i1	134.5	129.7	130.4	72	74.6	82.7	0.000100896	1.72089
TRINITY_DN21192_c1_g3_i1	TRINITY_DN21192_c1_g3_i1	90.8	79.2	92.8	110	122.1	108.6	0.0125717	0.771353
TRINITY_DN7104_c0_g1_i1	TRINITY_DN7104_c0_g1_i1	81	93.1	89.4	134.4	109.2	124.5	0.012907	0.715838
TRINITY_DN16449_c0_g2_i1	TRINITY_DN16449_c0_g2_i1	95.8	82.1	89.1	120.3	116.7	118.3	0.00197576	0.751478
TRINITY_DN13238_c0_g1_i2	TRINITY_DN13238_c0_g1_i2	85.4	85.9	98.7	117.8	127.3	113.5	0.00774865	0.752928
TRINITY_DN15394_c0_g1_i1	TRINITY_DN15394_c0_g1_i1	78	69.9	83.9	111.8	113	116	0.00102394	0.680164
TRINITY_DN9604_c0_g1_i1	TRINITY_DN9604_c0_g1_i1	82.6	84.2	81	120.2	116.7	110.6	0.000355203	0.713094
TRINITY_DN21556_c0_g2_i1	TRINITY_DN21556_c0_g2_i1	81.1	95.8	96.1	119.1	114	109.8	0.0144265	0.79615
TRINITY_DN18522_c0_g1_i4	TRINITY_DN18522_c0_g1_i4	76.8	84.8	85.4	109.5	120.6	106.1	0.00457029	0.734682
TRINITY_DN15704_c0_g1_i1	TRINITY_DN15704_c0_g1_i1	71.4	87.5	81.7	110.1	97.6	98	0.0254588	0.787046
TRINITY_DN17564_c0_g2_i1;	152 1 302 LEN=387; translated	99.4	99.2	105.5	134.4	119.1	112.3	0.0399213	0.831329
TRINITY_DN18876_c0_g1_i2	TRINITY_DN18876_c0_g1_i2	94.4	95.9	92.1	118.7	106.9	113.7	0.00617934	0.832302
TRINITY_DN17167_c0_g1_i1	TRINITY_DN17167_c0_g1_i1	91.2	84.1	91.7	107.5	105.8	112.7	0.00361318	0.819018
TRINITY_DN21053_c0_g3_i1	TRINITY_DN21053_c0_g3_i1	79.4	95.1	75.5	113.5	101.7	119.9	0.0240631	0.746046
TRINITY_DN16139_c0_g1_i2	TRINITY_DN16139_c0_g1_i2	82.5	86.6	87.8	111.5	115.6	108.4	0.000571203	0.765723
TRINITY_DN20245_c0_g1_i6	TRINITY_DN20245_c0_g1_i6	119.8	108.3	111.4	85.9	99.1	86.1	0.014811	1.25231
TRINITY_DN15642_c0_g2_i1	TRINITY_DN15642_c0_g2_i1	85.8	80.5	84.7	106	105.9	106.1	0.000158848	0.789308
TRINITY_DN13281_c0_g1_i2	TRINITY_DN13281_c0_g1_i2	91.4	87.7	90.3	112.1	114.8	104.3	0.00348427	0.813406
TRINITY_DN19150_c0_g1_i1	TRINITY_DN19150_c0_g1_i1	78.3	83.2	89.2	129.5	132.6	100.4	0.0255048	0.691586
TRINITY_DN11938_c0_g1_i1	TRINITY_DN11938_c0_g1_i1	82.4	83.6	84.3	120.4	116	123.7	9.08927e-05	0.695085
TRINITY_DN19578_c0_g1_i2	TRINITY_DN19578_c0_g1_i2	94.2	88.9	93.1	110.3	124	111.8	0.00731628	0.798035
TRINITY_DN17811_c0_g1_i1	TRINITY_DN17811_c0_g1_i1	122.7	135.6	145.7	88.9	73.7	69.1	0.00303008	1.74363
TRINITY_DN13924_c0_g1_i1	TRINITY_DN13924_c0_g1_i1	68.1	75.1	69.9	121.4	123.9	100	0.004993	0.617145
TRINITY_DN18967_c0_g1_i1	TRINITY_DN18967_c0_g1_i1	81.2	97.2	90.3	109.4	117.1	99.8	0.0480544	0.823475
TRINITY_DN17180_c0_g1_i2	TRINITY_DN17180_c0_g1_i2	72.3	57.7	80	164.9	164.8	132.8	0.00255431	0.454054
TRINITY_DN19658_c0_g1_i1	TRINITY_DN19658_c0_g1_i1	75	88.1	79.1	121.5	104.9	114.5	0.00597026	0.710472
TRINITY_DN12245_c0_g1_i1	TRINITY_DN12245_c0_g1_i1	76.7	76	80.4	135.8	123.9	113.2	0.00220597	0.625101
TRINITY_DN15294_c0_g1_i1	TRINITY_DN15294_c0_g1_i1	90.8	78.5	83.6	105.4	136.5	144.4	0.0232045	0.654673
TRINITY_DN13668_c0_g1_i2	TRINITY_DN13668_c0_g1_i2	98.9	85.5	84.6	116.6	125.5	125.9	0.00396416	0.730978
TRINITY_DN19526_c0_g1_i1	TRINITY_DN19526_c0_g1_i1	85	80.7	64.5	123.7	124	143.7	0.00411056	0.588145
TRINITY_DN18271_c0_g1_i1	TRINITY_DN18271_c0_g1_i1	96.4	85.4	89.9	112.7	127.1	101.7	0.0440288	0.795608
TRINITY_DN18663_c0_g1_i2	TRINITY_DN18663_c0_g1_i2	66.4	73.1	72.7	115	117.6	114.6	4.49279e-05	0.611175
TRINITY_DN6322_c0_g1_i1	TRINITY_DN6322_c0_g1_i1	78.2	94.1	79.8	121.2	116.3	134.6	0.00580314	0.677506
TRINITY_DN11844_c0_g1_i3	TRINITY_DN11844_c0_g1_i3	91.3	89.7	86.6	109.8	110.4	107.6	0.000244774	0.816351
TRINITY_DN18073_c0_g1_i3	TRINITY_DN18073_c0_g1_i3	121.6	120.3	117.8	103.2	83.7	89	0.00922072	1.30373
TRINITY_DN19350_c0_g4_i1	TRINITY_DN19350_c0_g4_i1	86.7	89	92	118.3	115	113.7	0.00021119	0.77147
TRINITY_DN17211_c0_g1_i1	TRINITY_DN17211_c0_g1_i1	77	71.8	76.6	114.7	133.8	118.7	0.00144949	0.613834
TRINITY_DN12410_c0_g1_i1	TRINITY_DN12410_c0_g1_i1	90.2	83	82.9	129.8	124.3	136.3	0.000449928	0.655994
TRINITY_DN20651_c0_g2_i2	TRINITY_DN20651_c0_g2_i2	84.1	85.4	86.2	119	106.4	115.1	0.00169986	0.750954
TRINITY_DN17005_c0_g1_i3	TRINITY_DN17005_c0_g1_i3	91.7	93.9	95.1	119.5	123.3	104.8	0.0176454	0.807537
TRINITY_DN15671_c0_g1_i1	TRINITY_DN15671_c0_g1_i1	82.6	76.1	88.9	125.8	121.6	118.2	0.000792405	0.677243
TRINITY_DN15917_c0_g1_i1	TRINITY_DN15917_c0_g1_i1	81.6	95.4	75.9	118.5	111.5	135.3	0.0148155	0.692308
TRINITY_DN17193_c1_g1_i10	TRINITY_DN17193_c1_g1_i10	91.9	88.7	90.9	115.9	120.2	103.1	0.0124319	0.800413
TRINITY_DN13578_c0_g1_i1	TRINITY_DN13578_c0_g1_i1	84.8	79.1	83.8	103.9	109	118.6	0.00387715	0.74721
TRINITY_DN14136_c0_g1_i1	TRINITY_DN14136_c0_g1_i1	81.2	73.7	80.1	119.4	124.1	115.1	0.000296687	0.655326
TRINITY_DN21583_c1_g1_i3	TRINITY_DN21583_c1_g1_i3	83.4	81.2	77.7	113.9	102.9	106.7	0.00172408	0.748995
TRINITY_DN21328_c0_g2_i1	TRINITY_DN21328_c0_g2_i1	77.3	71.8	78.8	107.5	132.2	108.6	0.00854499	0.654321
TRINITY_DN13500_c0_g3_i1	TRINITY_DN13500_c0_g3_i1	90	85.9	103.7	119	112.7	112.1	0.0212208	0.813264
TRINITY_DN16704_c0_g1_i1	TRINITY_DN16704_c0_g1_i1	128.1	123.9	124.3	70.3	70.3	73.8	6.97839e-06	1.75513
TRINITY_DN15700_c0_g2_i1	TRINITY_DN15700_c0_g2_i1	83.4	75.1	90.2	99.7	96.3	107.4	0.0289003	0.81971
TRINITY_DN14878_c0_g1_i1	TRINITY_DN14878_c0_g1_i1	91.2	88.4	90.3	114	125.7	112	0.0033099	0.767415
TRINITY_DN16788_c0_g1_i1	TRINITY_DN16788_c0_g1_i1	84.7	86.2	90.5	111.1	113.7	113	0.000180608	0.773831
TRINITY_DN8042_c0_g1_i1	TRINITY_DN8042_c0_g1_i1	86.3	86.8	87.2	111.5	110.8	108.3	2.00956e-05	0.787356
TRINITY_DN19978_c0_g2_i2	TRINITY_DN19978_c0_g2_i2	92.5	87.2	85.5	108.7	114.3	121.2	0.00325809	0.770482
TRINITY_DN14141_c0_g1_i1	TRINITY_DN14141_c0_g1_i1	99.7	87.8	89.1	110.5	149.5	142.8	0.0289852	0.686693
TRINITY_DN16601_c0_g1_i2	TRINITY_DN16601_c0_g1_i2	73.9	87	87.6	142.6	120.8	128.9	0.00351469	0.633444
TRINITY_DN12235_c0_g1_i1	TRINITY_DN12235_c0_g1_i1	75.5	71.4	72.2	126.4	134.4	134.7	3.96283e-05	0.553982
TRINITY_DN16764_c0_g2_i2	TRINITY_DN16764_c0_g2_i2	88.1	83.5	82.2	110.2	96.8	109.9	0.0115744	0.800884
TRINITY_DN19089_c1_g1_i3	TRINITY_DN19089_c1_g1_i3	76.8	83.7	74.4	137.1	128.4	123.2	0.000479324	0.604322
TRINITY_DN20336_c2_g2_i1	TRINITY_DN20336_c2_g2_i1	124.7	127.1	126.6	79.9	78	79.8	1.03663e-06	1.59192
TRINITY_DN13598_c0_g1_i1	TRINITY_DN13598_c0_g1_i1	89.5	92.6	89.5	119.8	121.6	116	0.000125075	0.759933
TRINITY_DN17862_c0_g1_i1;	580 86 574 LEN=681; translated	50.8	50.5	55.8	141.3	147	142.8	2.95158e-06	0.364417
TRINITY_DN19261_c1_g2_i3	TRINITY_DN19261_c1_g2_i3	88.2	87.9	84.4	129.4	120.4	125.5	0.000184716	0.694111
TRINITY_DN16191_c0_g1_i2	TRINITY_DN16191_c0_g1_i2	89.1	91.3	91.7	105.8	117	121.4	0.00698869	0.790529
TRINITY_DN21536_c0_g2_i1	TRINITY_DN21536_c0_g2_i1	134.5	136.7	140.3	83.8	76.4	81.5	3.35794e-05	1.70252
TRINITY_DN16360_c0_g1_i1	TRINITY_DN16360_c0_g1_i1	81.6	81.6	86	118.3	131.3	128.6	0.000524304	0.658911
TRINITY_DN16327_c1_g3_i1	TRINITY_DN16327_c1_g3_i1	217.8	242.1	227.9	91.3	80.9	83.9	4.81604e-05	2.68567
TRINITY_DN16647_c0_g1_i2	TRINITY_DN16647_c0_g1_i2	107.9	124.4	114.8	95.1	82.4	85.4	0.0101948	1.32027
TRINITY_DN20447_c0_g1_i1	TRINITY_DN20447_c0_g1_i1	77.2	71.2	72.8	111.4	110.7	119.4	0.000268681	0.647731
TRINITY_DN18350_c0_g1_i1	TRINITY_DN18350_c0_g1_i1	82.5	84.3	80	111.3	120.6	121.8	0.000550671	0.697766
TRINITY_DN18768_c0_g1_i1	TRINITY_DN18768_c0_g1_i1	78.2	72.4	75.2	151.9	137.2	153	0.000176892	0.510744
TRINITY_DN12380_c0_g1_i1	TRINITY_DN12380_c0_g1_i1	83.7	86.6	80.9	132	112.9	120.1	0.0028374	0.688219
TRINITY_DN13807_c0_g1_i1	TRINITY_DN13807_c0_g1_i1	112.4	117.9	108.8	80.2	78.4	86.9	0.00108296	1.38126
TRINITY_DN18257_c0_g3_i1	TRINITY_DN18257_c0_g3_i1	81.8	96.9	92.7	116.2	104.9	107.1	0.0289437	0.826935
TRINITY_DN15408_c0_g1_i2	TRINITY_DN15408_c0_g1_i2	79.7	84	89.6	109.4	112.7	113.2	0.00091767	0.755443
TRINITY_DN14523_c0_g1_i3	TRINITY_DN14523_c0_g1_i3	87.5	84.4	92.9	122.6	122.6	128.1	0.000303528	0.709349
TRINITY_DN16854_c1_g1_i1	TRINITY_DN16854_c1_g1_i1	86.2	81.8	79.5	119.3	117.8	123.3	0.000124763	0.686737
TRINITY_DN20769_c2_g1_i1	TRINITY_DN20769_c2_g1_i1	112.9	134.8	138.8	100.9	103.5	94	0.02627	1.29524
TRINITY_DN20116_c0_g1_i1	TRINITY_DN20116_c0_g1_i1	96.8	83.5	87.8	115.3	116.4	116	0.00251327	0.771067
TRINITY_DN20398_c0_g1_i1	TRINITY_DN20398_c0_g1_i1	82.3	84.2	86.1	133	124.6	117.8	0.0008315	0.672882
TRINITY_DN21018_c2_g1_i3	TRINITY_DN21018_c2_g1_i3	85.5	82.6	93.3	129.9	139.3	109	0.0149128	0.691169
TRINITY_DN13618_c0_g1_i2	TRINITY_DN13618_c0_g1_i2	86.9	88.3	87.6	116.5	112.6	111.3	8.85998e-05	0.772033
TRINITY_DN16784_c0_g2_i1	TRINITY_DN16784_c0_g2_i1	86.5	90.5	91.7	120.1	113.2	103.6	0.0107058	0.797566
TRINITY_DN14543_c0_g1_i2	TRINITY_DN14543_c0_g1_i2	89.7	88.9	89.6	111.7	112.5	117.4	0.000169374	0.785129
TRINITY_DN19870_c0_g1_i5	TRINITY_DN19870_c0_g1_i5	87.3	86.9	84.6	112	115.7	112.3	4.90847e-05	0.761176
TRINITY_DN21174_c0_g1_i1	TRINITY_DN21174_c0_g1_i1	89.9	80.1	73.3	140	131.8	150.2	0.00115203	0.57654
TRINITY_DN14934_c0_g1_i1	TRINITY_DN14934_c0_g1_i1	88.7	83.9	91.6	126	108.3	113.4	0.00824044	0.75985
TRINITY_DN20666_c0_g2_i7	TRINITY_DN20666_c0_g2_i7	89.4	107.9	98	130.7	115	120.2	0.0290563	0.807051
TRINITY_DN10967_c0_g1_i1	TRINITY_DN10967_c0_g1_i1	83.1	81.6	82.4	113.2	110	113.3	1.39751e-05	0.734324
TRINITY_DN19356_c0_g1_i3	TRINITY_DN19356_c0_g1_i3	94.9	85.6	91.9	99.9	117.3	113	0.0310299	0.824955
TRINITY_DN2567_c0_g1_i1	TRINITY_DN2567_c0_g1_i1	82.4	93.7	91.3	127.1	109.9	106.9	0.0236678	0.777552
TRINITY_DN13121_c0_g1_i1	TRINITY_DN13121_c0_g1_i1	94.5	97	99.4	131.8	120.6	117.2	0.00479182	0.787067
TRINITY_DN19268_c0_g1_i1	TRINITY_DN19268_c0_g1_i1	93.9	84.7	83.4	110.8	117.5	118.9	0.002372	0.754608
TRINITY_DN16193_c0_g1_i1	TRINITY_DN16193_c0_g1_i1	75.7	77.9	84.8	118.7	111.4	124.5	0.00116074	0.672307
TRINITY_DN20211_c0_g1_i2	TRINITY_DN20211_c0_g1_i2	87.5	91.3	84.2	126.3	109.6	127.2	0.00536766	0.724318
TRINITY_DN19386_c0_g1_i8	TRINITY_DN19386_c0_g1_i8	71	65.6	66.9	139.8	139.6	140.7	1.67875e-06	0.484408
TRINITY_DN12333_c0_g1_i1	TRINITY_DN12333_c0_g1_i1	79	84.4	86.1	112.4	113.1	108.7	0.000371896	0.746559
TRINITY_DN13377_c0_g1_i1	TRINITY_DN13377_c0_g1_i1	115	126.5	119.6	104.4	92.3	96.4	0.00968256	1.232
TRINITY_DN15164_c0_g1_i2	TRINITY_DN15164_c0_g1_i2	62.4	82.3	65	136.8	119.6	126.2	0.0019737	0.548092
TRINITY_DN15085_c0_g1_i1	TRINITY_DN15085_c0_g1_i1	88.8	72.4	81.6	95.2	112.3	129.5	0.0459441	0.720475
TRINITY_DN18076_c0_g1_i3	TRINITY_DN18076_c0_g1_i3	92	81.7	85.2	111.5	106.6	105	0.00402087	0.8013
TRINITY_DN12167_c0_g1_i3	TRINITY_DN12167_c0_g1_i3	89.1	78.1	84.3	94.5	113.7	120.7	0.0379653	0.76467
TRINITY_DN18684_c0_g1_i2	TRINITY_DN18684_c0_g1_i2	85.4	85.1	85.3	117	127	121.6	0.000224218	0.699672
TRINITY_DN7840_c0_g1_i1	TRINITY_DN7840_c0_g1_i1	112.4	112.7	105.6	72.1	69.8	76.5	0.000249691	1.51419
TRINITY_DN17116_c0_g1_i1	TRINITY_DN17116_c0_g1_i1	93.2	86.1	86.5	119.5	122.5	126.8	0.000391992	0.720716
TRINITY_DN14089_c0_g1_i3	TRINITY_DN14089_c0_g1_i3	91	88.2	95.8	69.7	72	70.2	0.000829191	1.29778
TRINITY_DN10801_c0_g1_i2	TRINITY_DN10801_c0_g1_i2	84.3	81	83.9	120.2	116.1	111.7	0.000246569	0.716092
TRINITY_DN11832_c0_g1_i1	TRINITY_DN11832_c0_g1_i1	120.2	104.5	114.9	77.1	93	82.4	0.0114945	1.34495
TRINITY_DN17295_c0_g1_i4	TRINITY_DN17295_c0_g1_i4	86.5	89.1	90	115	112.9	117	7.51445e-05	0.770078
TRINITY_DN21490_c0_g1_i6	TRINITY_DN21490_c0_g1_i6	81.1	75.7	90.6	116.2	104.7	123	0.0095341	0.719395
TRINITY_DN14482_c0_g1_i2	TRINITY_DN14482_c0_g1_i2	164	149.7	168.4	33.2	45.3	30.4	6.81994e-05	4.427
TRINITY_DN13823_c0_g1_i1	TRINITY_DN13823_c0_g1_i1	76.8	83.8	83.9	119.8	106.5	106.6	0.0041554	0.734455
TRINITY_DN12644_c0_g1_i1	TRINITY_DN12644_c0_g1_i1	83.1	81.6	96.1	152	117.4	113.3	0.0362322	0.681474
TRINITY_DN18358_c0_g1_i2	TRINITY_DN18358_c0_g1_i2	95	86.9	88.6	115.8	122.6	110.5	0.00365052	0.775294
TRINITY_DN17137_c0_g1_i1	TRINITY_DN17137_c0_g1_i1	89.6	95.7	94.6	117.9	118.8	116	0.000291833	0.793592
TRINITY_DN15781_c0_g2_i1	TRINITY_DN15781_c0_g2_i1	81.8	93.6	78.6	127.7	119.1	126.9	0.00169386	0.67969
TRINITY_DN16870_c0_g4_i1	TRINITY_DN16870_c0_g4_i1	101	91.7	93.3	115.1	114	115.9	0.00254212	0.828986
TRINITY_DN12132_c0_g1_i1	TRINITY_DN12132_c0_g1_i1	83.4	71.8	74.8	99.1	104.6	112.1	0.00506024	0.728309
TRINITY_DN16232_c0_g1_i4	TRINITY_DN16232_c0_g1_i4	81.9	84.3	81.2	109.7	112.3	113.4	3.46501e-05	0.737627
TRINITY_DN297_c0_g1_i1	TRINITY_DN297_c0_g1_i1	77.1	79.1	90.8	134.9	128.3	117	0.00276584	0.649658
TRINITY_DN16284_c0_g1_i4	TRINITY_DN16284_c0_g1_i4	130.7	129.4	128.7	80.2	83.2	84.1	3.64395e-06	1.57091
TRINITY_DN20333_c0_g1_i3	TRINITY_DN20333_c0_g1_i3	100.3	111.2	121	96.3	89.2	79.1	0.0438366	1.25661
TRINITY_DN17624_c0_g1_i2	TRINITY_DN17624_c0_g1_i2	85.7	83.4	82.1	112.3	122.5	108.5	0.00205407	0.731722
TRINITY_DN17550_c0_g1_i1	TRINITY_DN17550_c0_g1_i1	124.3	122.7	119.8	83.7	74.5	83.3	0.000218695	1.51884
TRINITY_DN20494_c1_g1_i5	TRINITY_DN20494_c1_g1_i5	51.4	72.7	78.1	225.9	171.6	155.2	0.00693708	0.36584
TRINITY_DN18257_c0_g2_i3	TRINITY_DN18257_c0_g2_i3	110	105.5	106	71.7	75.6	80.1	0.000368584	1.41381
TRINITY_DN21098_c0_g1_i1	TRINITY_DN21098_c0_g1_i1	87.7	70.9	70.2	105.2	148.1	153.1	0.0218729	0.562992
TRINITY_DN9955_c0_g1_i1	TRINITY_DN9955_c0_g1_i1	75.6	90	80.4	132.2	117.9	123.9	0.00197121	0.657754
TRINITY_DN17617_c0_g1_i1	TRINITY_DN17617_c0_g1_i1	94.1	76.4	90.4	126.5	150.6	107.3	0.0392097	0.67872
TRINITY_DN17649_c0_g2_i1	TRINITY_DN17649_c0_g2_i1	81.4	88.1	85.9	113.2	106.6	127.5	0.00910102	0.735387
TRINITY_DN13131_c0_g1_i1	TRINITY_DN13131_c0_g1_i1	93	97.8	73.1	110.7	120.4	144.1	0.0409668	0.703358
TRINITY_DN13896_c0_g1_i1	TRINITY_DN13896_c0_g1_i1	121.7	121	111.2	90.4	98.4	103.2	0.0149508	1.21199
TRINITY_DN17030_c0_g1_i6	TRINITY_DN17030_c0_g1_i6	71.4	61.4	67.2	134.2	144.8	135.2	8.84074e-05	0.482859
TRINITY_DN21582_c0_g1_i1	TRINITY_DN21582_c0_g1_i1	115.2	111.8	121	94	101.4	92.3	0.00657496	1.20959
TRINITY_DN14260_c0_g1_i1	TRINITY_DN14260_c0_g1_i1	66.7	79.7	87.7	137.6	112.1	113.8	0.0136365	0.644017
TRINITY_DN12361_c0_g1_i2	TRINITY_DN12361_c0_g1_i2	89.2	87.7	90.3	109.1	113.4	120.2	0.00162037	0.779691
TRINITY_DN19027_c0_g3_i1	TRINITY_DN19027_c0_g3_i1	71.1	93.2	86.7	124	112.1	112.9	0.012659	0.719198
TRINITY_DN20378_c0_g1_i2	TRINITY_DN20378_c0_g1_i2	76.9	76	81.8	136.8	126.1	126.5	0.000196453	0.602722
TRINITY_DN20876_c0_g1_i1	TRINITY_DN20876_c0_g1_i1	65.9	63.3	76.8	133.6	147.6	137.3	0.000273361	0.492234
TRINITY_DN11319_c0_g1_i1	TRINITY_DN11319_c0_g1_i1	87.1	89.5	77.2	111	117	114.9	0.0020257	0.740157
TRINITY_DN11093_c0_g1_i1	TRINITY_DN11093_c0_g1_i1	79.9	92.4	94.4	111.1	106.8	106.1	0.0163968	0.823148
TRINITY_DN21078_c0_g1_i3	TRINITY_DN21078_c0_g1_i3	91.4	91.1	97.4	127.4	123.4	124.3	0.000183778	0.746201
TRINITY_DN17125_c0_g1_i3	TRINITY_DN17125_c0_g1_i3	75	84.4	91.4	103.5	103.4	100.3	0.018091	0.816406
TRINITY_DN17950_c0_g1_i1	TRINITY_DN17950_c0_g1_i1	72.8	91.3	93.8	133.2	114.7	119.9	0.0131301	0.701196
TRINITY_DN20300_c1_g2_i1	TRINITY_DN20300_c1_g2_i1	92.4	91	90.6	113.4	108.9	107.5	0.000563878	0.830807
TRINITY_DN18240_c0_g1_i1	TRINITY_DN18240_c0_g1_i1	81.4	89.5	87.4	117.3	102.1	119.2	0.0107124	0.762847
TRINITY_DN21641_c2_g3_i1	TRINITY_DN21641_c2_g3_i1	81.1	74.1	82.6	119.1	130.8	109.5	0.0037515	0.661658
TRINITY_DN21560_c0_g1_i2	TRINITY_DN21560_c0_g1_i2	87.3	92.8	91.2	114.6	111.9	115	0.000250471	0.794436
TRINITY_DN16670_c0_g2_i1	TRINITY_DN16670_c0_g2_i1	97.9	86.3	92.2	114.1	114.2	111.2	0.00382096	0.814138
TRINITY_DN14082_c0_g2_i1	TRINITY_DN14082_c0_g2_i1	78.4	76.1	83.2	117.1	120	113.8	0.000164278	0.677401
TRINITY_DN18584_c0_g1_i1	TRINITY_DN18584_c0_g1_i1	91	76.6	94.9	124.4	137.4	122.1	0.00524383	0.683772
TRINITY_DN22756_c0_g1_i1	TRINITY_DN22756_c0_g1_i1	89.3	87.9	95	111.3	124.4	107.3	0.0135557	0.793586
TRINITY_DN11404_c0_g1_i1	TRINITY_DN11404_c0_g1_i1	97	84.3	100.5	111.3	121	108.6	0.033559	0.826635
TRINITY_DN16463_c0_g1_i1	TRINITY_DN16463_c0_g1_i1	84.8	67.1	64.1	112.4	109.6	108.3	0.00439875	0.653951
TRINITY_DN17650_c0_g2_i1	TRINITY_DN17650_c0_g2_i1	82.2	83.9	87.2	129	106.2	107.7	0.0164261	0.738699
TRINITY_DN15030_c1_g1_i1	TRINITY_DN15030_c1_g1_i1	71.9	78.7	79	135.5	119.4	123.9	0.000732729	0.606125
TRINITY_DN14236_c0_g1_i1	TRINITY_DN14236_c0_g1_i1	86.1	80.6	96	108.5	117.9	120.4	0.00834611	0.757497
TRINITY_DN11193_c0_g1_i1	TRINITY_DN11193_c0_g1_i1	75.7	91.3	91.2	125.3	111.9	114.8	0.00900958	0.733523
TRINITY_DN22051_c0_g1_i1	TRINITY_DN22051_c0_g1_i1	87.9	74.2	84.5	132.8	148.9	127.8	0.00201208	0.602198
TRINITY_DN16275_c1_g1_i1	TRINITY_DN16275_c1_g1_i1	89.4	103.3	102.9	120.2	125.3	112.9	0.0227619	0.824777
TRINITY_DN15187_c0_g1_i1	TRINITY_DN15187_c0_g1_i1	80.5	77.3	94.9	114	111.7	105.3	0.0121987	0.763444
TRINITY_DN15895_c0_g2_i1	TRINITY_DN15895_c0_g2_i1	87.5	83.4	79.7	122.3	120.7	126.4	0.000149336	0.678397
TRINITY_DN9056_c0_g1_i1	TRINITY_DN9056_c0_g1_i1	88.9	71.3	82.1	102.9	133.9	115.1	0.0243895	0.688548
TRINITY_DN16486_c0_g1_i2	TRINITY_DN16486_c0_g1_i2	79.2	93.9	82.9	111.8	102.8	114.2	0.0124299	0.778589
TRINITY_DN17845_c0_g1_i2	TRINITY_DN17845_c0_g1_i2	79.2	73.3	84.1	110.4	151	111	0.0304439	0.635338
TRINITY_DN13987_c0_g1_i1	TRINITY_DN13987_c0_g1_i1	91.6	82	84	133.9	150.8	128.1	0.00221439	0.624031
TRINITY_DN3998_c0_g1_i1	TRINITY_DN3998_c0_g1_i1	93.9	84.2	80.1	111.2	123.9	126.2	0.00519386	0.714642
TRINITY_DN20461_c0_g1_i2	TRINITY_DN20461_c0_g1_i2	87.5	92.2	89.7	120.9	112.7	104.1	0.0106566	0.797749
TRINITY_DN16524_c0_g1_i2	TRINITY_DN16524_c0_g1_i2	72.5	78.8	88.5	148.4	141.1	131.1	0.000915967	0.570138
TRINITY_DN21024_c0_g1_i3	TRINITY_DN21024_c0_g1_i3	100.4	82.8	89.2	103.2	117.2	115.8	0.0353077	0.810232
TRINITY_DN19539_c1_g1_i10	TRINITY_DN19539_c1_g1_i10	91.8	90.4	88.6	121.1	118.4	111.4	0.000921123	0.77173
TRINITY_DN17976_c0_g1_i1	TRINITY_DN17976_c0_g1_i1	82.1	97.1	90	99.8	114.7	119.4	0.0422278	0.806229
TRINITY_DN19424_c0_g1_i2	TRINITY_DN19424_c0_g1_i2	97.2	86.2	89.4	124.7	127.9	117.7	0.00185842	0.7367
TRINITY_DN15121_c0_g1_i2	TRINITY_DN15121_c0_g1_i2	87.8	85.5	81.6	109.8	117.3	121.2	0.00121293	0.73184
TRINITY_DN13593_c0_g1_i1	TRINITY_DN13593_c0_g1_i1	86.5	78.7	81.6	99.7	103.7	98.7	0.00254722	0.816948
TRINITY_DN13270_c0_g1_i1	TRINITY_DN13270_c0_g1_i1	88.1	90.8	88.3	126.7	111.8	103.8	0.020837	0.780602
TRINITY_DN18525_c1_g2_i2	TRINITY_DN18525_c1_g2_i2	83.1	71.8	90.9	121.3	104	116.4	0.0134233	0.719344
TRINITY_DN20225_c0_g3_i3	TRINITY_DN20225_c0_g3_i3	98.4	88.6	88.9	114.2	117.7	114.9	0.00222797	0.795559
TRINITY_DN19133_c0_g1_i2	TRINITY_DN19133_c0_g1_i2	87.9	74.9	84.5	119.9	122.9	117.5	0.000850819	0.686372
TRINITY_DN15858_c0_g3_i1	TRINITY_DN15858_c0_g3_i1	90.3	99.5	94.4	121	115.2	112.2	0.00447653	0.815729
TRINITY_DN16105_c0_g1_i1	TRINITY_DN16105_c0_g1_i1	99.4	92.3	105.6	118.3	121.7	119.4	0.00645766	0.827212
TRINITY_DN20372_c0_g1_i4	TRINITY_DN20372_c0_g1_i4	98.3	94	110.9	130.5	132.1	124.3	0.00759102	0.783665
TRINITY_DN19828_c0_g1_i1	TRINITY_DN19828_c0_g1_i1	91.2	87.9	91.4	123	109.2	130.1	0.00802106	0.746619
TRINITY_DN19819_c0_g1_i1	TRINITY_DN19819_c0_g1_i1	101.4	83.7	81.1	108.2	114.7	128.5	0.0314609	0.757541
TRINITY_DN18914_c0_g1_i2	TRINITY_DN18914_c0_g1_i2	82.5	87.7	90.2	125.9	112.9	110.6	0.00491712	0.745278
TRINITY_DN16868_c0_g1_i1	TRINITY_DN16868_c0_g1_i1	83.5	97.7	90.3	132.2	117.2	121.5	0.00543707	0.732003
TRINITY_DN14497_c0_g1_i1	TRINITY_DN14497_c0_g1_i1	77.7	82.1	77.5	104.1	91.8	90.2	0.0247758	0.82943
TRINITY_DN20102_c0_g1_i2	TRINITY_DN20102_c0_g1_i2	80.7	79.8	77	129.5	129.5	130.9	1.91032e-06	0.609131
TRINITY_DN21189_c0_g1_i1	TRINITY_DN21189_c0_g1_i1	123.9	119.8	121.4	85.1	81.6	85.5	2.58089e-05	1.44766
TRINITY_DN8813_c0_g1_i1	TRINITY_DN8813_c0_g1_i1	118.9	101.8	108.6	90.5	92.8	82.9	0.0222465	1.23704
TRINITY_DN19983_c0_g1_i1	TRINITY_DN19983_c0_g1_i1	81.9	85.8	66.7	105.6	110.2	119.5	0.00913585	0.699075
TRINITY_DN20589_c0_g2_i3	TRINITY_DN20589_c0_g2_i3	84.3	85.9	95.5	108.9	115.4	117.8	0.00440286	0.776673
TRINITY_DN2425_c0_g1_i1	TRINITY_DN2425_c0_g1_i1	84.8	77.1	81.9	123.8	109.7	122.8	0.00177815	0.684255
TRINITY_DN18171_c1_g1_i1	TRINITY_DN18171_c1_g1_i1	111.6	110.3	111.6	95.8	86.3	94.2	0.00302	1.20702
TRINITY_DN18489_c0_g1_i1	TRINITY_DN18489_c0_g1_i1	97.1	88.9	80.5	104.6	111.6	124.5	0.0305593	0.782213
TRINITY_DN18189_c0_g1_i2	TRINITY_DN18189_c0_g1_i2	73.1	74.9	66	107.9	112.5	125	0.00163294	0.619572
TRINITY_DN17984_c0_g2_i6	TRINITY_DN17984_c0_g2_i6	88.2	84.1	79.1	102.4	100.5	106.2	0.00351309	0.813329
TRINITY_DN18776_c0_g1_i6	TRINITY_DN18776_c0_g1_i6	80.3	96.8	75.7	143.5	127.3	118	0.00992762	0.650206
TRINITY_DN15169_c0_g1_i1	TRINITY_DN15169_c0_g1_i1	82.1	86	90.8	133.2	146.4	117.6	0.00608038	0.651813
TRINITY_DN17916_c0_g1_i1	TRINITY_DN17916_c0_g1_i1	92.7	93.1	82.9	124.8	124.6	131.8	0.000785741	0.704879
TRINITY_DN18556_c0_g1_i2	TRINITY_DN18556_c0_g1_i2	135.2	140.1	152.9	110.5	73.9	52.5	0.0228562	1.80751
TRINITY_DN20327_c0_g2_i1	TRINITY_DN20327_c0_g2_i1	85.5	79.6	83.8	108.6	125.8	116.6	0.00295943	0.709117
TRINITY_DN12415_c0_g1_i1	TRINITY_DN12415_c0_g1_i1	83	81.6	82.1	112.7	125.2	113.9	0.000939267	0.701251
TRINITY_DN16685_c0_g2_i1	TRINITY_DN16685_c0_g2_i1	82.6	73.3	77	131.3	132.3	144.3	0.000302649	0.570973
TRINITY_DN18635_c0_g1_i1	TRINITY_DN18635_c0_g1_i1	100.9	86.8	91.3	114.8	116.3	124.4	0.00757721	0.78481
TRINITY_DN17595_c0_g3_i1	TRINITY_DN17595_c0_g3_i1	90.8	87	86.8	107.7	109	104.6	0.000509763	0.823529
TRINITY_DN19420_c0_g1_i1	TRINITY_DN19420_c0_g1_i1	114.3	114.7	115	98.8	94	89.2	0.0017451	1.21986
TRINITY_DN20194_c0_g1_i1	TRINITY_DN20194_c0_g1_i1	87.8	90.3	86.8	122.8	112.4	117.1	0.000789881	0.751916
TRINITY_DN12448_c0_g1_i2	TRINITY_DN12448_c0_g1_i2	84	93	105.1	126.4	117.5	118.1	0.0169117	0.779282
TRINITY_DN12764_c0_g1_i1	TRINITY_DN12764_c0_g1_i1	89.6	87.5	87.1	105.2	107.1	113.2	0.00128582	0.811674
TRINITY_DN21364_c0_g1_i7	TRINITY_DN21364_c0_g1_i7	97	89.5	88.8	116.2	109.8	117.6	0.00306001	0.801222
TRINITY_DN18979_c0_g3_i2	TRINITY_DN18979_c0_g3_i2	79.1	66.5	76.1	113.4	117.2	124.9	0.000933441	0.623629
TRINITY_DN15582_c0_g1_i1	TRINITY_DN15582_c0_g1_i1	100.2	89.6	87.9	115.1	117.3	115.5	0.00390856	0.798218
TRINITY_DN15922_c0_g1_i2	TRINITY_DN15922_c0_g1_i2	154.6	117.3	172.5	76.5	83.4	83.7	0.0151711	1.8243
TRINITY_DN16322_c0_g1_i1	TRINITY_DN16322_c0_g1_i1	86.7	68.7	79.4	141	149.6	144.7	0.00032172	0.539398
TRINITY_DN18608_c1_g1_i1	TRINITY_DN18608_c1_g1_i1	86.1	94.3	89.7	116.6	101.5	111.2	0.017028	0.820225
TRINITY_DN20052_c0_g1_i1	TRINITY_DN20052_c0_g1_i1	90.9	77.8	89	105.2	108.8	101	0.0149465	0.818095
TRINITY_DN16901_c0_g1_i2	TRINITY_DN16901_c0_g1_i2	95.4	69.9	70.8	100.1	100.9	109.8	0.0491379	0.759653
TRINITY_DN20767_c0_g3_i1	TRINITY_DN20767_c0_g3_i1	83.5	88	81.8	97.7	102.1	105.6	0.00411167	0.829404
TRINITY_DN2115_c0_g1_i1	TRINITY_DN2115_c0_g1_i1	81.3	76.4	81.3	113.4	117.3	122.5	0.0002529	0.67667
TRINITY_DN21335_c1_g2_i1	TRINITY_DN21335_c1_g2_i1	73	81.3	59.5	123.2	111	101.3	0.0106461	0.637258
TRINITY_DN15497_c0_g1_i1	TRINITY_DN15497_c0_g1_i1	137.8	124	141.6	84.4	102.9	77.3	0.00767543	1.52457
TRINITY_DN4364_c0_g1_i1	TRINITY_DN4364_c0_g1_i1	87.9	93.1	70	108.2	101.8	107.8	0.0379583	0.789805
TRINITY_DN10594_c0_g1_i3	TRINITY_DN10594_c0_g1_i3	82.9	85	83.3	122.6	113	123.3	0.000447198	0.699916
TRINITY_DN15522_c0_g1_i1	TRINITY_DN15522_c0_g1_i1	97.7	80.8	77.8	104.6	121.8	127.1	0.0243425	0.725035
TRINITY_DN17211_c0_g2_i1	TRINITY_DN17211_c0_g2_i1	60.8	75.4	67	139.2	129.1	142.1	0.000281256	0.495127
TRINITY_DN17409_c0_g1_i1	TRINITY_DN17409_c0_g1_i1	93.1	87.3	85.8	108.9	109.6	104.7	0.00215226	0.823639
TRINITY_DN18788_c0_g1_i2	TRINITY_DN18788_c0_g1_i2	77.7	85.3	81.2	106.9	108	112.1	0.000521172	0.746789
TRINITY_DN12963_c0_g1_i1	TRINITY_DN12963_c0_g1_i1	78.5	82.3	84.4	128.5	139.5	118.5	0.00171692	0.634411
TRINITY_DN19266_c0_g1_i4	TRINITY_DN19266_c0_g1_i4	76.9	79.3	89.9	102.2	123.2	112.1	0.0137491	0.729185
TRINITY_DN14300_c0_g1_i3	TRINITY_DN14300_c0_g1_i3	178.8	131.1	118.2	70.3	72.4	84.2	0.0239556	1.88673
TRINITY_DN17647_c0_g1_i1	TRINITY_DN17647_c0_g1_i1	82.6	81.2	70	138.2	139.1	140.4	0.000109779	0.559732
TRINITY_DN20547_c0_g1_i1	TRINITY_DN20547_c0_g1_i1	74.4	82.3	81.4	134.2	123.7	113.2	0.00249484	0.641606
TRINITY_DN14124_c0_g1_i1	TRINITY_DN14124_c0_g1_i1	79.1	84.5	80.4	122.8	113.6	123.3	0.000406734	0.678343
TRINITY_DN14133_c0_g1_i1	TRINITY_DN14133_c0_g1_i1	89.9	86.1	85.1	104.2	127.8	124.1	0.0132885	0.733221
TRINITY_DN20626_c0_g2_i2	TRINITY_DN20626_c0_g2_i2	94.9	93	78.8	120.2	104.3	118.1	0.023711	0.778459
TRINITY_DN15884_c0_g3_i1	TRINITY_DN15884_c0_g3_i1	88.4	59.9	63.7	99	98.3	103.7	0.0310126	0.704319
TRINITY_DN16846_c0_g1_i1	TRINITY_DN16846_c0_g1_i1	93	84	87.2	107.7	115.4	106.8	0.00446702	0.800849
TRINITY_DN15576_c0_g1_i1	TRINITY_DN15576_c0_g1_i1	76.3	78.3	74.9	110.7	124.2	103.9	0.00382276	0.677391
TRINITY_DN15949_c1_g2_i2	TRINITY_DN15949_c1_g2_i2	138.1	134.8	142	116.6	118.2	107.3	0.00367616	1.2128
TRINITY_DN19404_c0_g1_i4	TRINITY_DN19404_c0_g1_i4	95.3	93.1	98.2	125.6	114.7	115.1	0.00403282	0.806415
TRINITY_DN18267_c0_g1_i3	TRINITY_DN18267_c0_g1_i3	69.9	69.3	69.3	123.5	117.8	108.2	0.000462152	0.596567
TRINITY_DN13398_c0_g1_i1	TRINITY_DN13398_c0_g1_i1	90.9	99	92.1	110.7	117.1	116.1	0.00302137	0.820006
TRINITY_DN9121_c0_g1_i1	TRINITY_DN9121_c0_g1_i1	75.8	80.1	85.6	134.3	128.4	123.7	0.000319477	0.625
TRINITY_DN20792_c1_g2_i3	TRINITY_DN20792_c1_g2_i3	90.1	91.4	96.3	109.4	117.3	109.5	0.00380492	0.826294
TRINITY_DN17876_c0_g1_i1	TRINITY_DN17876_c0_g1_i1	78.7	81.1	77.7	115.5	109.6	127.1	0.0018737	0.674333
TRINITY_DN13104_c0_g1_i1	TRINITY_DN13104_c0_g1_i1	112.3	130.6	134.7	88.6	84	81.8	0.00460343	1.48428
TRINITY_DN12230_c0_g1_i2	TRINITY_DN12230_c0_g1_i2	97.1	88.3	90.9	103	125.9	112.2	0.0390735	0.810026
TRINITY_DN18784_c2_g2_i1	TRINITY_DN18784_c2_g2_i1	130.8	128.9	128.7	59.3	68.1	63.1	1.51045e-05	2.03885
TRINITY_DN14462_c0_g1_i2	TRINITY_DN14462_c0_g1_i2	98.4	95.6	94.2	122.6	120.4	117.7	0.000210896	0.799002
TRINITY_DN18676_c0_g1_i2	TRINITY_DN18676_c0_g1_i2	87.7	88.1	94.3	110	115.7	111.4	0.00123238	0.801246
TRINITY_DN16922_c0_g1_i1	TRINITY_DN16922_c0_g1_i1	91	85.3	85.1	106.8	107.8	102.3	0.00197224	0.824866
TRINITY_DN19985_c0_g3_i1	TRINITY_DN19985_c0_g3_i1	115	113.4	113.5	68.7	87	74.1	0.00237439	1.48782
TRINITY_DN18530_c0_g2_i1	TRINITY_DN18530_c0_g2_i1	96.7	87.2	83.7	108.2	108.6	104.9	0.0112886	0.831831
TRINITY_DN12940_c0_g1_i1	TRINITY_DN12940_c0_g1_i1	109.8	102	107	82.1	86.8	80	0.00155893	1.28084
TRINITY_DN15830_c0_g2_i1	TRINITY_DN15830_c0_g2_i1	68.3	67.6	72.8	88	89	76.8	0.0238298	0.822301
TRINITY_DN20004_c1_g5_i1	TRINITY_DN20004_c1_g5_i1	83.6	90	80.1	111.9	103.7	103.2	0.00582402	0.795797
TRINITY_DN18128_c0_g1_i2	TRINITY_DN18128_c0_g1_i2	78.1	76.3	69.2	142.2	148.4	150.5	3.94202e-05	0.506915
TRINITY_DN18801_c0_g1_i1	TRINITY_DN18801_c0_g1_i1	86.4	94	72.3	115.3	109.3	122.3	0.0131334	0.728452
TRINITY_DN18088_c1_g1_i1	TRINITY_DN18088_c1_g1_i1	75	87.9	84.4	131.6	118.2	117.4	0.00264513	0.673475
TRINITY_DN6279_c0_g1_i1	TRINITY_DN6279_c0_g1_i1	85.2	84.7	94.7	116.5	98.6	103.6	0.044698	0.830248
TRINITY_DN18820_c0_g1_i1	TRINITY_DN18820_c0_g1_i1	79.7	79.3	101.2	120.2	130.7	118.6	0.0111616	0.704195
TRINITY_DN20911_c0_g4_i1	TRINITY_DN20911_c0_g4_i1	78.9	61.6	89.4	157.9	138.5	106.6	0.0274755	0.570471
TRINITY_DN15861_c0_g1_i1	TRINITY_DN15861_c0_g1_i1	89.7	81.5	92.5	107.9	110.2	131.1	0.0243327	0.755155
TRINITY_DN12366_c0_g1_i2	TRINITY_DN12366_c0_g1_i2	95.4	86.2	87.7	118.3	119.6	122.8	0.000637689	0.746604
TRINITY_DN23094_c0_g1_i1	TRINITY_DN23094_c0_g1_i1	73	82.9	81.5	145.6	136.4	131.8	0.000323561	0.573707
TRINITY_DN20998_c0_g1_i2	TRINITY_DN20998_c0_g1_i2	76.8	91.1	94	108.2	112.5	102.8	0.0268863	0.809583
TRINITY_DN16549_c1_g1_i2	TRINITY_DN16549_c1_g1_i2	82.9	91.6	95.4	124.1	114.2	118.1	0.0035451	0.757295
TRINITY_DN20207_c0_g1_i1	TRINITY_DN20207_c0_g1_i1	97.9	78.9	72.8	123	144.6	129.1	0.00780793	0.629191
TRINITY_DN17073_c0_g1_i4	TRINITY_DN17073_c0_g1_i4	86.5	99	89.8	127.6	140.8	131.8	0.001522	0.687906
TRINITY_DN7588_c0_g2_i1	TRINITY_DN7588_c0_g2_i1	116.6	120.1	103.1	101.4	80.9	89.6	0.0454232	1.24972
TRINITY_DN20476_c0_g3_i2	TRINITY_DN20476_c0_g3_i2	72.6	90	86.2	116.1	123.4	109.8	0.00703789	0.712282
TRINITY_DN18943_c1_g1_i1	TRINITY_DN18943_c1_g1_i1	81.1	78	70.3	128.7	131.5	137	0.000156438	0.577543
TRINITY_DN19305_c0_g2_i2	TRINITY_DN19305_c0_g2_i2	121.4	115.2	114.6	89.8	93.4	93.7	0.000590819	1.26833
TRINITY_DN18984_c1_g3_i1	TRINITY_DN18984_c1_g3_i1	86.3	85.1	88.6	111.5	110.4	94.7	0.0268673	0.821226
TRINITY_DN11539_c0_g1_i1	TRINITY_DN11539_c0_g1_i1	92.4	89.9	93.6	118.8	121.2	103.3	0.0170812	0.80367
TRINITY_DN16117_c0_g1_i1	TRINITY_DN16117_c0_g1_i1	69.5	77.4	68.2	88.5	92.5	91.5	0.00356535	0.789358
TRINITY_DN19344_c0_g1_i1	TRINITY_DN19344_c0_g1_i1	99.5	59.3	78.6	121.6	144.2	126.4	0.0187003	0.605303
TRINITY_DN3689_c0_g1_i1	TRINITY_DN3689_c0_g1_i1	90.5	82.6	95.6	136.2	132.4	134.1	0.000344509	0.667246
TRINITY_DN20356_c0_g1_i2	TRINITY_DN20356_c0_g1_i2	77.4	74.9	68	168.9	162.5	182.8	0.000121276	0.428433
TRINITY_DN20128_c0_g3_i1	TRINITY_DN20128_c0_g3_i1	118.5	131	120.5	102.9	84.4	96.4	0.01247	1.30419
TRINITY_DN6523_c0_g1_i1	TRINITY_DN6523_c0_g1_i1	80	87.5	94.8	99.5	116.7	108.1	0.0343478	0.808819
TRINITY_DN13078_c0_g1_i1	TRINITY_DN13078_c0_g1_i1	74	75.7	73.3	120.1	125	116.3	6.08236e-05	0.617045
TRINITY_DN15059_c0_g1_i2	TRINITY_DN15059_c0_g1_i2	122.8	131.8	132.5	93	82.1	84.8	0.000723935	1.48942
TRINITY_DN13269_c0_g1_i1	TRINITY_DN13269_c0_g1_i1	89.1	79.8	93.5	123.8	118.8	121.4	0.00139082	0.720879
TRINITY_DN19573_c0_g1_i1	TRINITY_DN19573_c0_g1_i1	82.4	91.4	79.3	126.9	118.6	130.5	0.00126302	0.673138
TRINITY_DN20741_c0_g1_i1	TRINITY_DN20741_c0_g1_i1	100.5	99.6	95.7	133.2	122.9	116.2	0.00780006	0.794521
TRINITY_DN17779_c0_g1_i3	TRINITY_DN17779_c0_g1_i3	108.8	112.9	116	88.5	89.6	89.6	0.000385268	1.26149
TRINITY_DN23086_c0_g1_i1	TRINITY_DN23086_c0_g1_i1	105.3	111	112.8	93	85.5	86.4	0.00282145	1.24236
TRINITY_DN16209_c0_g1_i1	TRINITY_DN16209_c0_g1_i1	112.5	103.1	123.5	82.7	94.8	66.3	0.0351585	1.39089
TRINITY_DN9850_c0_g1_i2	TRINITY_DN9850_c0_g1_i2	131.1	146.2	140.7	85.3	76.7	81.5	0.000328311	1.71663
TRINITY_DN17583_c0_g1_i13	TRINITY_DN17583_c0_g1_i13	83.9	97.4	90.2	110.8	115.5	113.5	0.00528883	0.798999
TRINITY_DN16088_c0_g1_i1	TRINITY_DN16088_c0_g1_i1	78.4	92.6	90	123.2	127.4	108	0.0113659	0.72783
TRINITY_DN11490_c0_g1_i1	TRINITY_DN11490_c0_g1_i1	87.5	93.2	87.6	121.2	124.5	120.5	0.000131727	0.73266
TRINITY_DN17061_c0_g2_i3	TRINITY_DN17061_c0_g2_i3	93.4	91.7	87.8	110.8	118.1	128.8	0.00672189	0.76293
TRINITY_DN21626_c0_g1_i3	TRINITY_DN21626_c0_g1_i3	132.6	143.8	121.6	90.1	84.6	96.7	0.00445037	1.46647
TRINITY_DN9728_c0_g1_i1	TRINITY_DN9728_c0_g1_i1	84.6	91.7	87.3	126.6	109.6	118.6	0.00466614	0.742954
TRINITY_DN17154_c0_g1_i1	TRINITY_DN17154_c0_g1_i1	70.1	77.8	79	148	142.9	124.9	0.00112451	0.545695
TRINITY_DN13211_c0_g2_i1	TRINITY_DN13211_c0_g2_i1	84.2	83	84.7	125.3	124.3	125.7	3.82896e-07	0.671196
TRINITY_DN20407_c0_g1_i6	TRINITY_DN20407_c0_g1_i6	88.7	83.1	81.1	116.8	119.3	121.1	0.000179183	0.708007
TRINITY_DN10643_c0_g1_i1	TRINITY_DN10643_c0_g1_i1	117.6	106.6	117	85.6	87	87	0.00164649	1.31433
TRINITY_DN19001_c0_g1_i2	TRINITY_DN19001_c0_g1_i2	98.6	87.7	91.4	114.9	121	123.2	0.00258317	0.773322
TRINITY_DN12960_c0_g1_i1	TRINITY_DN12960_c0_g1_i1	71.2	70.3	76.1	139.8	143.1	127.2	0.000242078	0.530602
TRINITY_DN14209_c0_g1_i1	TRINITY_DN14209_c0_g1_i1	159.8	132	159.2	52.7	69.1	57.6	0.00095079	2.51394
TRINITY_DN19957_c1_g1_i1	TRINITY_DN19957_c1_g1_i1	82.8	77	81.8	116.3	127.3	128.1	0.000499572	0.649987
TRINITY_DN11229_c0_g1_i1	TRINITY_DN11229_c0_g1_i1	105.5	110	100.8	83.6	76.8	82.3	0.00190473	1.30326
TRINITY_DN14807_c0_g2_i2	TRINITY_DN14807_c0_g2_i2	107	85.5	100.7	114.8	139.3	122.9	0.0440326	0.777719
TRINITY_DN14751_c0_g1_i1	TRINITY_DN14751_c0_g1_i1	85.1	91.5	84.2	112.1	110.4	114	0.000561152	0.775037
TRINITY_DN21390_c0_g2_i1	TRINITY_DN21390_c0_g2_i1	119.9	117.5	122.3	101.8	98	96.1	0.000612339	1.21561
TRINITY_DN16656_c0_g1_i3	TRINITY_DN16656_c0_g1_i3	67.4	81.9	78.3	166.5	133	135.7	0.00395975	0.522978
TRINITY_DN19825_c0_g1_i6	TRINITY_DN19825_c0_g1_i6	94.7	89.5	89.2	108.2	112.1	107.8	0.0012636	0.833283
TRINITY_DN13166_c0_g1_i1	TRINITY_DN13166_c0_g1_i1	77	95.5	96	107.3	112.1	110.4	0.033251	0.81413
TRINITY_DN9504_c0_g1_i1	TRINITY_DN9504_c0_g1_i1	119.8	121.8	114.8	92.8	91.8	87.4	0.000453312	1.31029
TRINITY_DN12155_c0_g1_i1	TRINITY_DN12155_c0_g1_i1	78.1	72.3	75.9	140.5	128.5	129	0.000178922	0.568593
TRINITY_DN13322_c0_g1_i2	TRINITY_DN13322_c0_g1_i2	97.3	78.2	81.8	113.7	107.3	110.2	0.0160119	0.776872
TRINITY_DN14764_c2_g1_i1	TRINITY_DN14764_c2_g1_i1	79.6	79.1	86.8	102.9	113.1	109.6	0.00236244	0.753993
TRINITY_DN14667_c0_g1_i1	TRINITY_DN14667_c0_g1_i1	92.6	92.1	84.9	115.4	115.4	125.7	0.00240053	0.756241
TRINITY_DN14316_c0_g1_i1	TRINITY_DN14316_c0_g1_i1	88	81	87.7	126.7	124.6	126.4	7.07573e-05	0.67964
TRINITY_DN14633_c0_g1_i1	TRINITY_DN14633_c0_g1_i1	65.9	75.5	77.3	132.7	115.4	118	0.00158888	0.597378
TRINITY_DN14523_c0_g2_i1	TRINITY_DN14523_c0_g2_i1	75.2	82.2	76.1	115.5	112.2	120.4	0.000296786	0.670784
TRINITY_DN15527_c0_g1_i1	TRINITY_DN15527_c0_g1_i1	89.5	107	87.3	119.6	117.4	121.5	0.0171759	0.791632
TRINITY_DN15345_c0_g1_i1	TRINITY_DN15345_c0_g1_i1	45.9	55.6	50.5	119.7	116	116.5	2.52095e-05	0.431573
