# Supplementary material for: Integrative iTRAQ-based proteomic and transcriptomic analysis reveals the accumulation patterns of key metabolites associated with oil quality during seed ripening of Camellia oleifera
Source: Hortic Res. 2021 Jul 1;8:157. doi: 10.1038/s41438-021-00591-2 (PMC8245520; doi:10.1038/s41438-021-00591-2)
Supplement: Supplementary file 13 — Table S12 [file 41438_2021_591_MOESM13_ESM.xlsx]

## Sheet: GO_Annotation
Accession	GO_id	GO annotation
TRINITY_DN20336_c2_g1_i2	GO:0055114,GO:0010309,GO:0045735	oxidation-reduction process|acireductone dioxygenase [iron(II)-requiring] activity|nutrient reservoir activity
TRINITY_DN17047_c1_g1_i1	GO:0000902,GO:0055114,GO:0006814,GO:0006744,GO:0042773,GO:0015992,GO:0006120,GO:0005975,GO:0016773,GO:0016787,GO:0008137,GO:0003676,GO:0005634	cell morphogenesis|oxidation-reduction process|sodium ion transport|ubiquinone biosynthetic process|ATP synthesis coupled electron transport|proton transport|mitochondrial electron transport, NADH to ubiquinone|carbohydrate metabolic process|phosphotransferase activity, alcohol group as acceptor|hydrolase activity|NADH dehydrogenase (ubiquinone) activity|nucleic acid binding|nucleus
TRINITY_DN17068_c0_g2_i1	GO:0006571,GO:0000162,GO:0006096,GO:0009094,GO:0006094,GO:0004634,GO:0000287,GO:0000015	tyrosine biosynthetic process|tryptophan biosynthetic process|glycolytic process|L-phenylalanine biosynthetic process|gluconeogenesis|phosphopyruvate hydratase activity|magnesium ion binding|phosphopyruvate hydratase complex
TRINITY_DN21309_c0_g2_i1	GO:0055114,GO:0016310,GO:0005524,GO:0016772,GO:0046422,GO:0016301,GO:0009507	oxidation-reduction process|phosphorylation|ATP binding|transferase activity, transferring phosphorus-containing groups|violaxanthin de-epoxidase activity|kinase activity|chloroplast
TRINITY_DN17451_c0_g1_i1	GO:0019643,GO:0015977,GO:0006099,GO:0006094,GO:0008964	reductive tricarboxylic acid cycle|carbon fixation|tricarboxylic acid cycle|gluconeogenesis|phosphoenolpyruvate carboxylase activity
TRINITY_DN20117_c0_g1_i2	GO:0003824,GO:0005515	catalytic activity|protein binding
TRINITY_DN19660_c0_g1_i2	GO:0006950,GO:0006457,GO:0051082,GO:0005524	response to stress|protein folding|unfolded protein binding|ATP binding
TRINITY_DN17881_c1_g1_i3	GO:0016310,GO:0015976,GO:0006096,GO:0006094,GO:0004618	phosphorylation|carbon utilization|glycolytic process|gluconeogenesis|phosphoglycerate kinase activity
TRINITY_DN19105_c2_g1_i2	GO:0000902,GO:0055114,GO:0006814,GO:0006744,GO:0042773,GO:0015992,GO:0006120,GO:0005975,GO:0016773,GO:0016787,GO:0008137,GO:0003676,GO:0005634	cell morphogenesis|oxidation-reduction process|sodium ion transport|ubiquinone biosynthetic process|ATP synthesis coupled electron transport|proton transport|mitochondrial electron transport, NADH to ubiquinone|carbohydrate metabolic process|phosphotransferase activity, alcohol group as acceptor|hydrolase activity|NADH dehydrogenase (ubiquinone) activity|nucleic acid binding|nucleus
TRINITY_DN1272_c0_g1_i1	GO:0015977,GO:0046487,GO:0000287,GO:0016984,GO:0009573	carbon fixation|glyoxylate metabolic process|magnesium ion binding|ribulose-bisphosphate carboxylase activity|chloroplast ribulose bisphosphate carboxylase complex
TRINITY_DN19610_c0_g2_i1	GO:0006355,GO:0045735	regulation of transcription, DNA-templated|nutrient reservoir activity
TRINITY_DN15314_c0_g1_i3	GO:0055085,GO:0006807,GO:0006412,GO:0009085,GO:0015684,GO:0042254,GO:0006355,GO:0005975,GO:0055114,GO:0006144,GO:0009089,GO:0019048,GO:0004114,GO:0003735,GO:0016853,GO:0002161,GO:0033743,GO:0005524,GO:0016887,GO:0051287,GO:0008641,GO:0003700,GO:0003677,GO:0001104,GO:0008270,GO:0016832,GO:0016620,GO:0016491,GO:0022857,GO:0015093,GO:0008839,GO:0005515,GO:0043565,GO:0018580,GO:0005840,GO:0016020,GO:…	transmembrane transport|nitrogen compound metabolic process|translation|lysine biosynthetic process|ferrous iron transport|ribosome biogenesis|regulation of transcription, DNA-templated|carbohydrate metabolic process|oxidation-reduction process|purine nucleobase metabolic process|lysine biosynthetic process via diaminopimelate|modulation by virus of host morphology or physiology|3',5'-cyclic-nucl…
TRINITY_DN19429_c0_g1_i6	GO:0000902,GO:0055114,GO:0006814,GO:0006744,GO:0042773,GO:0015992,GO:0006120,GO:0005975,GO:0016773,GO:0016787,GO:0008137,GO:0003676,GO:0005634	cell morphogenesis|oxidation-reduction process|sodium ion transport|ubiquinone biosynthetic process|ATP synthesis coupled electron transport|proton transport|mitochondrial electron transport, NADH to ubiquinone|carbohydrate metabolic process|phosphotransferase activity, alcohol group as acceptor|hydrolase activity|NADH dehydrogenase (ubiquinone) activity|nucleic acid binding|nucleus
TRINITY_DN21355_c0_g2_i1	GO:0019643,GO:0015977,GO:0006099,GO:0006094,GO:0008964	reductive tricarboxylic acid cycle|carbon fixation|tricarboxylic acid cycle|gluconeogenesis|phosphoenolpyruvate carboxylase activity
TRINITY_DN18497_c0_g1_i1	GO:0006020,GO:0006098,GO:0006094,GO:0006096,GO:0006013,GO:0015976,GO:0032006,GO:0006000,GO:0008168,GO:0004332	inositol metabolic process|pentose-phosphate shunt|gluconeogenesis|glycolytic process|mannose metabolic process|carbon utilization|regulation of TOR signaling|fructose metabolic process|methyltransferase activity|fructose-bisphosphate aldolase activity
TRINITY_DN19678_c0_g2_i1	GO:0019521,GO:0055114,GO:0006098,GO:0008152,GO:0016597,GO:0051287,GO:0016616,GO:0004616	D-gluconate metabolic process|oxidation-reduction process|pentose-phosphate shunt|metabolic process|amino acid binding|NAD binding|oxidoreductase activity, acting on the CH-OH group of donors, NAD or NADP as acceptor|phosphogluconate dehydrogenase (decarboxylating) activity
TRINITY_DN20850_c0_g1_i1	GO:0005525	GTP binding
TRINITY_DN20493_c0_g1_i1	GO:0006950,GO:0006457,GO:0015031,GO:0005524,GO:0051082,GO:0030176	response to stress|protein folding|protein transport|ATP binding|unfolded protein binding|integral component of endoplasmic reticulum membrane
TRINITY_DN20842_c0_g2_i1	GO:0045454,GO:0016491	cell redox homeostasis|oxidoreductase activity
TRINITY_DN18445_c0_g1_i1	GO:0005985,GO:0005982,GO:0016157	sucrose metabolic process|starch metabolic process|sucrose synthase activity
TRINITY_DN19590_c0_g1_i2	GO:0015976,GO:0006096,GO:0006144,GO:0006094,GO:0030955,GO:0004743,GO:0000287,GO:0003824	carbon utilization|glycolytic process|purine nucleobase metabolic process|gluconeogenesis|potassium ion binding|pyruvate kinase activity|magnesium ion binding|catalytic activity
TRINITY_DN16104_c0_g1_i3	GO:0008168	methyltransferase activity
TRINITY_DN17068_c0_g1_i1	GO:0006571,GO:0000162,GO:0006096,GO:0009094,GO:0006094,GO:0004634,GO:0000287,GO:0000015	tyrosine biosynthetic process|tryptophan biosynthetic process|glycolytic process|L-phenylalanine biosynthetic process|gluconeogenesis|phosphopyruvate hydratase activity|magnesium ion binding|phosphopyruvate hydratase complex
TRINITY_DN20519_c0_g1_i3	GO:0006550,GO:0006520,GO:0006813,GO:0009396,GO:0006555,GO:0006631,GO:0006574,GO:0006633,GO:0018874,GO:0019354,GO:0006730,GO:0006554,GO:0006118,GO:0006552,GO:0006568,GO:0006779,GO:0046487,GO:0055114,GO:0003824,GO:0016491,GO:0004488,GO:0051287,GO:0004013,GO:0016655,GO:0003857,GO:0043115	isoleucine catabolic process|cellular amino acid metabolic process|potassium ion transport|folic acid-containing compound biosynthetic process|methionine metabolic process|fatty acid metabolic process|valine catabolic process|fatty acid biosynthetic process|benzoate metabolic process|siroheme biosynthetic process|one-carbon metabolic process|lysine catabolic process|obsolete electron transport|le…
TRINITY_DN20922_c0_g1_i1	GO:0006511,GO:0006355,GO:0019079,GO:0002949,GO:0006310,GO:0006281,GO:0006576,GO:0003677,GO:0009378,GO:0003678,GO:0016887,GO:0005524,GO:0003723,GO:0043531,GO:0016301,GO:0003724,GO:0008134,GO:0016787,GO:0005667,GO:0005657,GO:0009379	ubiquitin-dependent protein catabolic process|regulation of transcription, DNA-templated|viral genome replication|tRNA threonylcarbamoyladenosine modification|DNA recombination|DNA repair|cellular biogenic amine metabolic process|DNA binding|four-way junction helicase activity|DNA helicase activity|ATPase activity|ATP binding|RNA binding|ADP binding|kinase activity|RNA helicase activity|transcrip…
TRINITY_DN17410_c0_g1_i2	GO:0006571,GO:0000162,GO:0006096,GO:0009094,GO:0006094,GO:0004634,GO:0000287,GO:0000015	tyrosine biosynthetic process|tryptophan biosynthetic process|glycolytic process|L-phenylalanine biosynthetic process|gluconeogenesis|phosphopyruvate hydratase activity|magnesium ion binding|phosphopyruvate hydratase complex
TRINITY_DN17051_c3_g1_i1	GO:0008168	methyltransferase activity
TRINITY_DN21467_c0_g1_i1	GO:0019538,GO:0007264,GO:0006355,GO:0006914,GO:0006308,GO:0002949,GO:0006310,GO:0006281,GO:0006576,GO:0006810,GO:0003677,GO:0008233,GO:0009378,GO:0016887,GO:0005524,GO:0003723,GO:0016301,GO:0003924,GO:0003724,GO:0008855,GO:0008134,GO:0005525,GO:0016787,GO:0016021,GO:0009318,GO:0005667,GO:0009379,GO:0005657	protein metabolic process|small GTPase mediated signal transduction|regulation of transcription, DNA-templated|autophagy|DNA catabolic process|tRNA threonylcarbamoyladenosine modification|DNA recombination|DNA repair|cellular biogenic amine metabolic process|transport|DNA binding|peptidase activity|four-way junction helicase activity|ATPase activity|ATP binding|RNA binding|kinase activity|GTPase …
TRINITY_DN18800_c0_g1_i1	GO:0008152,GO:0008168,GO:0003824,GO:0050662,GO:0016491	metabolic process|methyltransferase activity|catalytic activity|coenzyme binding|oxidoreductase activity
TRINITY_DN21141_c0_g1_i2	GO:0000902	cell morphogenesis
TRINITY_DN20558_c0_g2_i1	GO:0015992,GO:0046034,GO:0006754,GO:0015991,GO:0005525,GO:0043531,GO:0016820,GO:0016887,GO:0005524,GO:0003924,GO:0000275,GO:0033178	proton transport|ATP metabolic process|ATP biosynthetic process|ATP hydrolysis coupled proton transport|GTP binding|ADP binding|hydrolase activity, acting on acid anhydrides, catalyzing transmembrane movement of substances|ATPase activity|ATP binding|GTPase activity|mitochondrial proton-transporting ATP synthase complex, catalytic core F(1)|proton-transporting two-sector ATPase complex, catalytic…
TRINITY_DN20895_c0_g1_i2	GO:0055114,GO:0006813,GO:0016616,GO:0051287	oxidation-reduction process|potassium ion transport|oxidoreductase activity, acting on the CH-OH group of donors, NAD or NADP as acceptor|NAD binding
TRINITY_DN21135_c0_g1_i1	GO:0006950,GO:0006457,GO:0015031,GO:0005524,GO:0051082,GO:0030176	response to stress|protein folding|protein transport|ATP binding|unfolded protein binding|integral component of endoplasmic reticulum membrane
TRINITY_DN21439_c1_g3_i2	GO:0045735	nutrient reservoir activity
TRINITY_DN19561_c0_g1_i1	GO:0008652,GO:0055114,GO:0015948,GO:0000051,GO:0046983,GO:0003942,GO:0005525,GO:0016620,GO:0005737	cellular amino acid biosynthetic process|oxidation-reduction process|methanogenesis|obsolete urea cycle intermediate metabolic process|protein dimerization activity|N-acetyl-gamma-glutamyl-phosphate reductase activity|GTP binding|oxidoreductase activity, acting on the aldehyde or oxo group of donors, NAD or NADP as acceptor|cytoplasm
TRINITY_DN20827_c0_g2_i2	GO:0006633,GO:0019354,GO:0018874,GO:0006550,GO:0008033,GO:0006574,GO:0006631,GO:0006779,GO:0045454,GO:0055114,GO:0016117,GO:0006552,GO:0006554,GO:0006568,GO:0051287,GO:0016491,GO:0016705,GO:0043115,GO:0016616,GO:0050660,GO:0071949,GO:0003857	fatty acid biosynthetic process|siroheme biosynthetic process|benzoate metabolic process|isoleucine catabolic process|tRNA processing|valine catabolic process|fatty acid metabolic process|porphyrin-containing compound biosynthetic process|cell redox homeostasis|oxidation-reduction process|carotenoid biosynthetic process|leucine catabolic process|lysine catabolic process|tryptophan metabolic proce…
TRINITY_DN21355_c0_g1_i1	GO:0042742,GO:0006094,GO:0006099,GO:0018106,GO:0019643,GO:0015977,GO:0016310,GO:0000160,GO:0004673,GO:0046872,GO:0008964,GO:0005524,GO:0016020,GO:0005576,GO:0009365	defense response to bacterium|gluconeogenesis|tricarboxylic acid cycle|peptidyl-histidine phosphorylation|reductive tricarboxylic acid cycle|carbon fixation|phosphorylation|phosphorelay signal transduction system|protein histidine kinase activity|metal ion binding|phosphoenolpyruvate carboxylase activity|ATP binding|membrane|extracellular region|protein histidine kinase complex
TRINITY_DN21141_c0_g2_i1	GO:0000902	cell morphogenesis
TRINITY_DN18750_c0_g1_i4	GO:0045735	nutrient reservoir activity
TRINITY_DN21423_c0_g1_i6	GO:0008152,GO:0016747	metabolic process|transferase activity, transferring acyl groups other than amino-acyl groups
TRINITY_DN21225_c0_g3_i1	GO:0006508,GO:0004222	proteolysis|metalloendopeptidase activity
TRINITY_DN20295_c0_g1_i1	GO:0009252,GO:0046436,GO:0046872,GO:0005524,GO:0008716	peptidoglycan biosynthetic process|D-alanine metabolic process|metal ion binding|ATP binding|D-alanine-D-alanine ligase activity
TRINITY_DN16761_c0_g1_i5	GO:0009099,GO:0009082,GO:0015940,GO:0006508,GO:0055114,GO:0009098,GO:0009097,GO:0008234,GO:0004455,GO:0004197	valine biosynthetic process|branched-chain amino acid biosynthetic process|pantothenate biosynthetic process|proteolysis|oxidation-reduction process|leucine biosynthetic process|isoleucine biosynthetic process|cysteine-type peptidase activity|ketol-acid reductoisomerase activity|cysteine-type endopeptidase activity
TRINITY_DN19297_c0_g2_i1	GO:0055085,GO:0006807,GO:0006412,GO:0009085,GO:0015684,GO:0042254,GO:0006355,GO:0005975,GO:0055114,GO:0006144,GO:0009089,GO:0019048,GO:0004114,GO:0003735,GO:0016853,GO:0002161,GO:0033743,GO:0005524,GO:0016887,GO:0051287,GO:0008641,GO:0003700,GO:0003677,GO:0001104,GO:0008270,GO:0016832,GO:0016620,GO:0016491,GO:0022857,GO:0015093,GO:0008839,GO:0005515,GO:0043565,GO:0018580,GO:0005840,GO:0016020,GO:…	transmembrane transport|nitrogen compound metabolic process|translation|lysine biosynthetic process|ferrous iron transport|ribosome biogenesis|regulation of transcription, DNA-templated|carbohydrate metabolic process|oxidation-reduction process|purine nucleobase metabolic process|lysine biosynthetic process via diaminopimelate|modulation by virus of host morphology or physiology|3',5'-cyclic-nucl…
TRINITY_DN20133_c0_g1_i3	GO:0055114,GO:0046656,GO:0005506,GO:0016705,GO:0050524,GO:0020037,GO:0019031	oxidation-reduction process|folic acid biosynthetic process|iron ion binding|oxidoreductase activity, acting on paired donors, with incorporation or reduction of molecular oxygen|coenzyme-B sulfoethylthiotransferase activity|heme binding|viral envelope
TRINITY_DN21236_c0_g2_i4	GO:0008652,GO:0009086,GO:0008270,GO:0003871	cellular amino acid biosynthetic process|methionine biosynthetic process|zinc ion binding|5-methyltetrahydropteroyltriglutamate-homocysteine S-methyltransferase activity
TRINITY_DN16918_c1_g1_i8	GO:0008207,GO:0055114,GO:0008210,GO:0006694,GO:0008209,GO:0050662,GO:0016620,GO:0016491,GO:0003854,GO:0003824,GO:0016616,GO:0051287	C21-steroid hormone metabolic process|oxidation-reduction process|estrogen metabolic process|steroid biosynthetic process|androgen metabolic process|coenzyme binding|oxidoreductase activity, acting on the aldehyde or oxo group of donors, NAD or NADP as acceptor|oxidoreductase activity|3-beta-hydroxy-delta5-steroid dehydrogenase activity|catalytic activity|oxidoreductase activity, acting on the CH…
TRINITY_DN19674_c0_g1_i1	GO:0055114,GO:0016620	oxidation-reduction process|oxidoreductase activity, acting on the aldehyde or oxo group of donors, NAD or NADP as acceptor
TRINITY_DN20972_c0_g1_i8	GO:0005524	ATP binding
TRINITY_DN20791_c0_g2_i1	GO:0019521,GO:0055114,GO:0008152,GO:0006568,GO:0006554,GO:0006552,GO:0018874,GO:0006633,GO:0006631,GO:0006574,GO:0006098,GO:0006550,GO:0003857,GO:0004616,GO:0016836,GO:0003824,GO:0016491	D-gluconate metabolic process|oxidation-reduction process|metabolic process|tryptophan metabolic process|lysine catabolic process|leucine catabolic process|benzoate metabolic process|fatty acid biosynthetic process|fatty acid metabolic process|valine catabolic process|pentose-phosphate shunt|isoleucine catabolic process|3-hydroxyacyl-CoA dehydrogenase activity|phosphogluconate dehydrogenase (deca…
TRINITY_DN20880_c0_g1_i1	GO:0055114,GO:0045454,GO:0035556,GO:0005515,GO:0016209,GO:0047134,GO:0051539,GO:0016491	oxidation-reduction process|cell redox homeostasis|intracellular signal transduction|protein binding|antioxidant activity|protein-disulfide reductase activity|4 iron, 4 sulfur cluster binding|oxidoreductase activity
TRINITY_DN19202_c0_g2_i1	GO:0030001,GO:0055085,GO:0003924,GO:0046873,GO:0016020	metal ion transport|transmembrane transport|GTPase activity|metal ion transmembrane transporter activity|membrane
TRINITY_DN19984_c0_g2_i3	GO:0005524	ATP binding
TRINITY_DN19606_c0_g1_i1	GO:0006508,GO:0003924,GO:0008236	proteolysis|GTPase activity|serine-type peptidase activity
TRINITY_DN19718_c0_g1_i1	GO:0055114,GO:0016491,GO:0016616	oxidation-reduction process|oxidoreductase activity|oxidoreductase activity, acting on the CH-OH group of donors, NAD or NADP as acceptor
TRINITY_DN20973_c0_g1_i4	GO:0006012,GO:0006098,GO:0006094,GO:0006000,GO:0006096,GO:0006013,GO:0003872,GO:0005945	galactose metabolic process|pentose-phosphate shunt|gluconeogenesis|fructose metabolic process|glycolytic process|mannose metabolic process|6-phosphofructokinase activity|6-phosphofructokinase complex
TRINITY_DN21381_c0_g3_i5	GO:0006508,GO:0003924,GO:0008236	proteolysis|GTPase activity|serine-type peptidase activity
TRINITY_DN19514_c0_g1_i2	GO:0008152,GO:0016624	metabolic process|oxidoreductase activity, acting on the aldehyde or oxo group of donors, disulfide as acceptor
TRINITY_DN21347_c0_g1_i1	GO:0006633,GO:0019354,GO:0018874,GO:0006550,GO:0008033,GO:0006574,GO:0006631,GO:0006779,GO:0045454,GO:0055114,GO:0016117,GO:0006552,GO:0006554,GO:0006568,GO:0051287,GO:0016491,GO:0016705,GO:0043115,GO:0016616,GO:0050660,GO:0071949,GO:0003857	fatty acid biosynthetic process|siroheme biosynthetic process|benzoate metabolic process|isoleucine catabolic process|tRNA processing|valine catabolic process|fatty acid metabolic process|porphyrin-containing compound biosynthetic process|cell redox homeostasis|oxidation-reduction process|carotenoid biosynthetic process|leucine catabolic process|lysine catabolic process|tryptophan metabolic proce…
TRINITY_DN15913_c0_g1_i1	GO:0006094,GO:0006098,GO:0006012,GO:0006013,GO:0006096,GO:0006000,GO:0042967,GO:0008080,GO:0003872,GO:0005945	gluconeogenesis|pentose-phosphate shunt|galactose metabolic process|mannose metabolic process|glycolytic process|fructose metabolic process|acyl-carrier-protein biosynthetic process|N-acetyltransferase activity|6-phosphofructokinase activity|6-phosphofructokinase complex
TRINITY_DN18751_c0_g1_i1	GO:0005524	ATP binding
TRINITY_DN19802_c0_g2_i1	GO:0015976,GO:0016310,GO:0006094,GO:0006096,GO:0004618	carbon utilization|phosphorylation|gluconeogenesis|glycolytic process|phosphoglycerate kinase activity
TRINITY_DN19326_c0_g1_i5	GO:0008152,GO:0007010,GO:0003779,GO:0016746	metabolic process|cytoskeleton organization|actin binding|transferase activity, transferring acyl groups
TRINITY_DN12531_c0_g1_i1	GO:0006508,GO:0003924,GO:0008236	proteolysis|GTPase activity|serine-type peptidase activity
TRINITY_DN16458_c0_g1_i1	GO:0006098,GO:0055114,GO:0019521,GO:0008152,GO:0016616,GO:0051287,GO:0004616	pentose-phosphate shunt|oxidation-reduction process|D-gluconate metabolic process|metabolic process|oxidoreductase activity, acting on the CH-OH group of donors, NAD or NADP as acceptor|NAD binding|phosphogluconate dehydrogenase (decarboxylating) activity
TRINITY_DN17139_c0_g2_i1	GO:0009058,GO:0030170	biosynthetic process|pyridoxal phosphate binding
TRINITY_DN15262_c0_g1_i2	GO:0006508,GO:0003924,GO:0008236	proteolysis|GTPase activity|serine-type peptidase activity
TRINITY_DN20289_c0_g2_i1	GO:0015976,GO:0055114,GO:0006096,GO:0009231,GO:0006144,GO:0006094,GO:0006771,GO:0007067,GO:0030955,GO:0004743,GO:0000287,GO:0003824,GO:0008703,GO:0042729,GO:0072686	carbon utilization|oxidation-reduction process|glycolytic process|riboflavin biosynthetic process|purine nucleobase metabolic process|gluconeogenesis|riboflavin metabolic process|mitotic nuclear division|potassium ion binding|pyruvate kinase activity|magnesium ion binding|catalytic activity|5-amino-6-(5-phosphoribosylamino)uracil reductase activity|DASH complex|mitotic spindle
TRINITY_DN9937_c0_g1_i1	GO:0006433,GO:0006418,GO:0006560,GO:0006525,GO:0005524,GO:0004827,GO:0000166,GO:0004812,GO:0005737	prolyl-tRNA aminoacylation|tRNA aminoacylation for protein translation|proline metabolic process|arginine metabolic process|ATP binding|proline-tRNA ligase activity|nucleotide binding|aminoacyl-tRNA ligase activity|cytoplasm
TRINITY_DN20491_c0_g2_i1	GO:0006448,GO:0006414,GO:0003746,GO:0005840	regulation of translational elongation|translational elongation|translation elongation factor activity|ribosome
TRINITY_DN15848_c2_g1_i1	GO:0005524	ATP binding
TRINITY_DN21420_c0_g1_i5	GO:0006090,GO:0006097,GO:0006099,GO:0004474	pyruvate metabolic process|glyoxylate cycle|tricarboxylic acid cycle|malate synthase activity
TRINITY_DN19820_c0_g1_i5	GO:0004124,GO:0005737,GO:0006535,GO:0047458,GO:0050234,GO:0050461	cysteine synthase activity|cytoplasm|cysteine biosynthetic process from serine|beta-pyrazolylalanine synthase activity|pyrazolylalanine synthase activity|L-mimosine synthase activity
TRINITY_DN19758_c0_g2_i2	GO:0055114,GO:0016491,GO:0016616	oxidation-reduction process|oxidoreductase activity|oxidoreductase activity, acting on the CH-OH group of donors, NAD or NADP as acceptor
TRINITY_DN18863_c0_g1_i1	GO:0006265,GO:0055114,GO:0047134,GO:0005524,GO:0003677,GO:0003916,GO:0005694	DNA topological change|oxidation-reduction process|protein-disulfide reductase activity|ATP binding|DNA binding|DNA topoisomerase activity|chromosome
TRINITY_DN20280_c0_g1_i6	GO:0006511,GO:0006355,GO:0019079,GO:0002949,GO:0006310,GO:0006281,GO:0006576,GO:0003677,GO:0009378,GO:0003678,GO:0016887,GO:0005524,GO:0003723,GO:0043531,GO:0016301,GO:0003724,GO:0008134,GO:0016787,GO:0005667,GO:0005657,GO:0009379	ubiquitin-dependent protein catabolic process|regulation of transcription, DNA-templated|viral genome replication|tRNA threonylcarbamoyladenosine modification|DNA recombination|DNA repair|cellular biogenic amine metabolic process|DNA binding|four-way junction helicase activity|DNA helicase activity|ATPase activity|ATP binding|RNA binding|ADP binding|kinase activity|RNA helicase activity|transcrip…
TRINITY_DN20558_c0_g1_i1	GO:0015992,GO:0046034,GO:0006754,GO:0015991,GO:0005525,GO:0043531,GO:0016820,GO:0016887,GO:0005524,GO:0003924,GO:0000275,GO:0033178	proton transport|ATP metabolic process|ATP biosynthetic process|ATP hydrolysis coupled proton transport|GTP binding|ADP binding|hydrolase activity, acting on acid anhydrides, catalyzing transmembrane movement of substances|ATPase activity|ATP binding|GTPase activity|mitochondrial proton-transporting ATP synthase complex, catalytic core F(1)|proton-transporting two-sector ATPase complex, catalytic…
TRINITY_DN21535_c0_g1_i1	GO:0006886,GO:0016192,GO:0005198,GO:0003774,GO:0005515,GO:0030126,GO:0016459,GO:0030117	intracellular protein transport|vesicle-mediated transport|structural molecule activity|motor activity|protein binding|COPI vesicle coat|myosin complex|membrane coat
TRINITY_DN16482_c0_g1_i1	GO:0006310,GO:0006281,GO:0002949,GO:0006355,GO:0016740,GO:0008134,GO:0003724,GO:0003723,GO:0016757,GO:0009378,GO:0016887,GO:0005524,GO:0003678,GO:0005667,GO:0009379,GO:0005657	DNA recombination|DNA repair|tRNA threonylcarbamoyladenosine modification|regulation of transcription, DNA-templated|transferase activity|transcription factor binding|RNA helicase activity|RNA binding|transferase activity, transferring glycosyl groups|four-way junction helicase activity|ATPase activity|ATP binding|DNA helicase activity|transcription factor complex|Holliday junction helicase compl…
TRINITY_DN21321_c0_g1_i4	GO:0005975,GO:0016868	carbohydrate metabolic process|intramolecular transferase activity, phosphotransferases
TRINITY_DN19561_c0_g2_i1	GO:0000051,GO:0055114,GO:0008652,GO:0015948,GO:0005525,GO:0003942,GO:0016620,GO:0046983,GO:0005737	obsolete urea cycle intermediate metabolic process|oxidation-reduction process|cellular amino acid biosynthetic process|methanogenesis|GTP binding|N-acetyl-gamma-glutamyl-phosphate reductase activity|oxidoreductase activity, acting on the aldehyde or oxo group of donors, NAD or NADP as acceptor|protein dimerization activity|cytoplasm
TRINITY_DN21167_c0_g1_i1	GO:0000166,GO:0046872	nucleotide binding|metal ion binding
TRINITY_DN21410_c0_g1_i4	GO:1902604,GO:0016117,GO:0006541,GO:0055114,GO:0042742,GO:0006352,GO:0007596,GO:0006633,GO:0006206,GO:0019354,GO:0006413,GO:0006446,GO:0006950,GO:0045892,GO:0000154,GO:0006508,GO:0042967,GO:0006396,GO:0003333,GO:0006552,GO:0055085,GO:0006810,GO:0006811,GO:0006568,GO:0009271,GO:0018874,GO:0008033,GO:0051775,GO:0006813,GO:0006355,GO:0005975,GO:0006574,GO:0007268,GO:0009847,GO:0006865,GO:0006542,GO:…	p-aminobenzoyl-glutamate transmembrane transport|carotenoid biosynthetic process|glutamine metabolic process|oxidation-reduction process|defense response to bacterium|DNA-templated transcription, initiation|blood coagulation|fatty acid biosynthetic process|pyrimidine nucleobase metabolic process|siroheme biosynthetic process|translational initiation|regulation of translational initiation|response…
TRINITY_DN21026_c1_g3_i2	GO:0008152,GO:0016758	metabolic process|transferase activity, transferring hexosyl groups
TRINITY_DN20093_c0_g2_i1	GO:0008152,GO:0055114,GO:0016747,GO:0051920	metabolic process|oxidation-reduction process|transferase activity, transferring acyl groups other than amino-acyl groups|peroxiredoxin activity
TRINITY_DN21086_c0_g1_i3	GO:0000398,GO:0008152,GO:0008610,GO:0016747,GO:0005681	mRNA splicing, via spliceosome|metabolic process|lipid biosynthetic process|transferase activity, transferring acyl groups other than amino-acyl groups|spliceosomal complex
TRINITY_DN19606_c0_g3_i1	GO:0006508,GO:0003924,GO:0008236	proteolysis|GTPase activity|serine-type peptidase activity
TRINITY_DN14868_c0_g1_i1	GO:0008152,GO:0055114,GO:0016491	metabolic process|oxidation-reduction process|oxidoreductase activity
TRINITY_DN17462_c0_g1_i1	GO:0046487,GO:0008207,GO:0055114,GO:0006694,GO:0008210,GO:0008209,GO:0009396,GO:0051287,GO:0016616,GO:0004488,GO:0003824,GO:0016620,GO:0003854,GO:0016491	glyoxylate metabolic process|C21-steroid hormone metabolic process|oxidation-reduction process|steroid biosynthetic process|estrogen metabolic process|androgen metabolic process|folic acid-containing compound biosynthetic process|NAD binding|oxidoreductase activity, acting on the CH-OH group of donors, NAD or NADP as acceptor|methylenetetrahydrofolate dehydrogenase (NADP+) activity|catalytic acti…
TRINITY_DN20851_c0_g1_i1	GO:0005975,GO:0000902,GO:0016787,GO:0016773	carbohydrate metabolic process|cell morphogenesis|hydrolase activity|phosphotransferase activity, alcohol group as acceptor
TRINITY_DN17814_c0_g1_i1	GO:0030001,GO:0055085,GO:0003924,GO:0046873,GO:0016020	metal ion transport|transmembrane transport|GTPase activity|metal ion transmembrane transporter activity|membrane
TRINITY_DN21308_c0_g3_i2	GO:0055114,GO:0006355,GO:0045735,GO:0010309	oxidation-reduction process|regulation of transcription, DNA-templated|nutrient reservoir activity|acireductone dioxygenase [iron(II)-requiring] activity
TRINITY_DN880_c0_g1_i1	GO:0022900,GO:0015992,GO:0046034,GO:0015991,GO:0016820,GO:0005524,GO:0033178,GO:0016021	electron transport chain|proton transport|ATP metabolic process|ATP hydrolysis coupled proton transport|hydrolase activity, acting on acid anhydrides, catalyzing transmembrane movement of substances|ATP binding|proton-transporting two-sector ATPase complex, catalytic domain|integral component of membrane
TRINITY_DN20790_c0_g1_i2	GO:0008152,GO:0046912,GO:0051424,GO:0003824	metabolic process|transferase activity, transferring acyl groups, acyl groups converted into alkyl on transfer|corticotropin-releasing hormone binding|catalytic activity
TRINITY_DN15875_c0_g1_i1	GO:0019521,GO:0055114,GO:0006098,GO:0004616,GO:0050661	D-gluconate metabolic process|oxidation-reduction process|pentose-phosphate shunt|phosphogluconate dehydrogenase (decarboxylating) activity|NADP binding
TRINITY_DN18952_c0_g1_i1	GO:0009405,GO:0016747,GO:0005576	pathogenesis|transferase activity, transferring acyl groups other than amino-acyl groups|extracellular region
TRINITY_DN17886_c0_g1_i3	GO:0008152,GO:0070569	metabolic process|uridylyltransferase activity
TRINITY_DN11305_c0_g1_i2	GO:0006448,GO:0055114,GO:0006414,GO:0003746,GO:0005840	regulation of translational elongation|oxidation-reduction process|translational elongation|translation elongation factor activity|ribosome
TRINITY_DN21026_c1_g1_i2	GO:0008152,GO:0016758	metabolic process|transferase activity, transferring hexosyl groups
TRINITY_DN19537_c0_g2_i2	GO:0042967,GO:0008152,GO:0006066,GO:0016746,GO:0004026	acyl-carrier-protein biosynthetic process|metabolic process|alcohol metabolic process|transferase activity, transferring acyl groups|alcohol O-acetyltransferase activity
TRINITY_DN21271_c0_g1_i4	GO:0000932,GO:0003723,GO:0003729,GO:0004518,GO:0005618,GO:0005634,GO:0005635,GO:0005737,GO:0005783,GO:0005829,GO:0005886,GO:0006397,GO:0006401,GO:0006402,GO:0009507,GO:0009651,GO:0010372,GO:0010494,GO:0016442,GO:0031047,GO:0034605,GO:0046686,GO:0048471	P-body|RNA binding|mRNA binding|nuclease activity|cell wall|nucleus|nuclear envelope|cytoplasm|endoplasmic reticulum|cytosol|plasma membrane|mRNA processing|RNA catabolic process|mRNA catabolic process|chloroplast|response to salt stress|positive regulation of gibberellin biosynthetic process|cytoplasmic stress granule|RISC complex|gene silencing by RNA|cellular response to heat|response to cadmi…
TRINITY_DN17654_c1_g1_i5	GO:0006071,GO:0046486,GO:0004371	glycerol metabolic process|glycerolipid metabolic process|glycerone kinase activity
TRINITY_DN20289_c0_g3_i1	GO:0015976,GO:0006144,GO:0006094,GO:0006096,GO:0000287,GO:0004743,GO:0030955	carbon utilization|purine nucleobase metabolic process|gluconeogenesis|glycolytic process|magnesium ion binding|pyruvate kinase activity|potassium ion binding
TRINITY_DN20327_c0_g1_i6	GO:0006108,GO:0015976,GO:0006090,GO:0055114,GO:0006099,GO:0003924,GO:0051287,GO:0004471,GO:0005525	malate metabolic process|carbon utilization|pyruvate metabolic process|oxidation-reduction process|tricarboxylic acid cycle|GTPase activity|NAD binding|malate dehydrogenase (decarboxylating) (NAD+) activity|GTP binding
TRINITY_DN16843_c0_g1_i1	GO:0055085,GO:0055114,GO:0016020	transmembrane transport|oxidation-reduction process|membrane
TRINITY_DN21629_c1_g3_i2	GO:0042742,GO:0006886,GO:0016192,GO:0005198,GO:0030117	defense response to bacterium|intracellular protein transport|vesicle-mediated transport|structural molecule activity|membrane coat
TRINITY_DN19903_c1_g1_i2	GO:0006950,GO:0009058,GO:0006457,GO:0006814,GO:0005248,GO:0051082,GO:0005524,GO:0001518	response to stress|biosynthetic process|protein folding|sodium ion transport|voltage-gated sodium channel activity|unfolded protein binding|ATP binding|voltage-gated sodium channel complex
TRINITY_DN18201_c0_g1_i1	GO:0055114,GO:0051287,GO:0016620	oxidation-reduction process|NAD binding|oxidoreductase activity, acting on the aldehyde or oxo group of donors, NAD or NADP as acceptor
TRINITY_DN18462_c0_g1_i2	GO:0004869	cysteine-type endopeptidase inhibitor activity
TRINITY_DN21498_c1_g1_i1	GO:0000902,GO:0016787	cell morphogenesis|hydrolase activity
TRINITY_DN12106_c0_g1_i2	GO:0006094,GO:0006007,GO:0006096,GO:0030145,GO:0003824,GO:0046872,GO:0004619,GO:0005737	gluconeogenesis|glucose catabolic process|glycolytic process|manganese ion binding|catalytic activity|metal ion binding|phosphoglycerate mutase activity|cytoplasm
TRINITY_DN20085_c0_g1_i2	GO:0006396,GO:0006554,GO:0080009,GO:0006552,GO:0006118,GO:0006568,GO:0006779,GO:0055114,GO:0008033,GO:0006550,GO:0009451,GO:0006631,GO:0006574,GO:0006633,GO:0018874,GO:0019354,GO:0003857,GO:0043115,GO:0016616,GO:0050660,GO:0008174,GO:0003723,GO:0016491,GO:0009055,GO:0051287,GO:0016021	RNA processing|lysine catabolic process|mRNA methylation|leucine catabolic process|obsolete electron transport|tryptophan metabolic process|porphyrin-containing compound biosynthetic process|oxidation-reduction process|tRNA processing|isoleucine catabolic process|RNA modification|fatty acid metabolic process|valine catabolic process|fatty acid biosynthetic process|benzoate metabolic process|siroh…
TRINITY_DN21414_c0_g1_i1	GO:0000162,GO:0006040,GO:0006051,GO:0008033,GO:0042819,GO:0006571,GO:0042823,GO:0055114,GO:0000105,GO:0006807,GO:0009094,GO:0018580,GO:0004425,GO:0017150,GO:0050660,GO:0047465	tryptophan biosynthetic process|amino sugar metabolic process|N-acetylmannosamine metabolic process|tRNA processing|vitamin B6 biosynthetic process|tyrosine biosynthetic process|pyridoxal phosphate biosynthetic process|oxidation-reduction process|histidine biosynthetic process|nitrogen compound metabolic process|L-phenylalanine biosynthetic process|nitronate monooxygenase activity|indole-3-glycer…
TRINITY_DN20142_c0_g1_i3	GO:0042176,GO:0006508,GO:0004177,GO:0030234,GO:0005622,GO:0000502	regulation of protein catabolic process|proteolysis|aminopeptidase activity|enzyme regulator activity|intracellular|proteasome complex
TRINITY_DN18464_c1_g1_i3	GO:0008152,GO:0055114,GO:0016491	metabolic process|oxidation-reduction process|oxidoreductase activity
TRINITY_DN19407_c1_g1_i1;	--	--
TRINITY_DN19050_c0_g2_i3	GO:0045735	nutrient reservoir activity
TRINITY_DN18796_c3_g2_i1	GO:0055114,GO:0006813,GO:0016616,GO:0051287	oxidation-reduction process|potassium ion transport|oxidoreductase activity, acting on the CH-OH group of donors, NAD or NADP as acceptor|NAD binding
TRINITY_DN21216_c0_g1_i3	GO:0006979,GO:0006804,GO:0006568,GO:0055114,GO:0015947,GO:0020037,GO:0004096	response to oxidative stress|obsolete peroxidase reaction|tryptophan metabolic process|oxidation-reduction process|methane metabolic process|heme binding|catalase activity
TRINITY_DN16721_c0_g1_i1	GO:0006419,GO:0006531,GO:0006522,GO:0043039,GO:0005524,GO:0004813,GO:0000166,GO:0016876	alanyl-tRNA aminoacylation|aspartate metabolic process|alanine metabolic process|tRNA aminoacylation|ATP binding|alanine-tRNA ligase activity|nucleotide binding|ligase activity, forming aminoacyl-tRNA and related compounds
TRINITY_DN13887_c1_g1_i1	GO:0055114,GO:0018874,GO:0006633,GO:0006568,GO:0006574,GO:0006631,GO:0006552,GO:0008033,GO:0006554,GO:0006550,GO:0050660,GO:0071949,GO:0003857,GO:0016491	oxidation-reduction process|benzoate metabolic process|fatty acid biosynthetic process|tryptophan metabolic process|valine catabolic process|fatty acid metabolic process|leucine catabolic process|tRNA processing|lysine catabolic process|isoleucine catabolic process|flavin adenine dinucleotide binding|FAD binding|3-hydroxyacyl-CoA dehydrogenase activity|oxidoreductase activity
TRINITY_DN20399_c0_g1_i4	GO:0016192,GO:0006886,GO:0005515,GO:0030117	vesicle-mediated transport|intracellular protein transport|protein binding|membrane coat
TRINITY_DN20957_c1_g3_i1	GO:0008430	selenium binding
TRINITY_DN20645_c0_g1_i1	GO:0005737,GO:0006559,GO:0009800,GO:0045548	cytoplasm|L-phenylalanine catabolic process|cinnamic acid biosynthetic process|phenylalanine ammonia-lyase activity
TRINITY_DN20736_c0_g1_i1	GO:0006508,GO:0008236	proteolysis|serine-type peptidase activity
TRINITY_DN18125_c0_g1_i2	GO:0003924	GTPase activity
TRINITY_DN20420_c0_g1_i1	GO:0005524	ATP binding
TRINITY_DN18630_c0_g1_i1	GO:0015948,GO:0055114,GO:0005525	methanogenesis|oxidation-reduction process|GTP binding
TRINITY_DN14750_c2_g1_i1	GO:0046497,GO:0006769,GO:0019385,GO:0055114,GO:0003824,GO:0008750,GO:0000287,GO:0030976,GO:0050661,GO:0016021	nicotinate nucleotide metabolic process|nicotinamide metabolic process|methanogenesis, from acetate|oxidation-reduction process|catalytic activity|NAD(P)+ transhydrogenase (AB-specific) activity|magnesium ion binding|thiamine pyrophosphate binding|NADP binding|integral component of membrane
TRINITY_DN20142_c0_g2_i1	GO:0042176,GO:0006508,GO:0004177,GO:0030234,GO:0005622,GO:0000502	regulation of protein catabolic process|proteolysis|aminopeptidase activity|enzyme regulator activity|intracellular|proteasome complex
TRINITY_DN21076_c0_g1_i1	GO:0006388,GO:0051252,GO:0000213,GO:0008237,GO:0008270,GO:0000214	tRNA splicing, via endonucleolytic cleavage and ligation|regulation of RNA metabolic process|tRNA-intron endonuclease activity|metallopeptidase activity|zinc ion binding|tRNA-intron endonuclease complex
TRINITY_DN21303_c0_g1_i1	GO:0000902,GO:0016787	cell morphogenesis|hydrolase activity
TRINITY_DN20988_c1_g1_i8	GO:0055114,GO:0016491	oxidation-reduction process|oxidoreductase activity
TRINITY_DN17731_c0_g2_i1	GO:0006605,GO:0006886,GO:0005515,GO:0046983,GO:0005742	protein targeting|intracellular protein transport|protein binding|protein dimerization activity|mitochondrial outer membrane translocase complex
TRINITY_DN21402_c0_g2_i1	GO:0008380,GO:0015031,GO:0008565,GO:0016021,GO:0005681	RNA splicing|protein transport|protein transporter activity|integral component of membrane|spliceosomal complex
TRINITY_DN14014_c0_g1_i1	GO:0008207,GO:0055114,GO:0008209,GO:0008210,GO:0006694,GO:0008152,GO:0016616,GO:0016491,GO:0003854,GO:0050662,GO:0003824	C21-steroid hormone metabolic process|oxidation-reduction process|androgen metabolic process|estrogen metabolic process|steroid biosynthetic process|metabolic process|oxidoreductase activity, acting on the CH-OH group of donors, NAD or NADP as acceptor|oxidoreductase activity|3-beta-hydroxy-delta5-steroid dehydrogenase activity|coenzyme binding|catalytic activity
TRINITY_DN20909_c1_g1_i2	GO:0006418,GO:0000166,GO:0005524,GO:0004812	tRNA aminoacylation for protein translation|nucleotide binding|ATP binding|aminoacyl-tRNA ligase activity
TRINITY_DN18060_c0_g2_i4	GO:0006098,GO:0055114,GO:0019521,GO:0016616,GO:0051287,GO:0004616	pentose-phosphate shunt|oxidation-reduction process|D-gluconate metabolic process|oxidoreductase activity, acting on the CH-OH group of donors, NAD or NADP as acceptor|NAD binding|phosphogluconate dehydrogenase (decarboxylating) activity
TRINITY_DN19704_c0_g2_i3	GO:0005524,GO:0005634	ATP binding|nucleus
TRINITY_DN21196_c0_g1_i3	GO:0055114,GO:0008152,GO:0016491,GO:0050662,GO:0003824	oxidation-reduction process|metabolic process|oxidoreductase activity|coenzyme binding|catalytic activity
TRINITY_DN21505_c1_g1_i1	GO:0006633,GO:0006468,GO:0006090,GO:0003989,GO:0016874,GO:0005524,GO:0005515,GO:0004715,GO:0009317,GO:0019028	fatty acid biosynthetic process|protein phosphorylation|pyruvate metabolic process|acetyl-CoA carboxylase activity|ligase activity|ATP binding|protein binding|non-membrane spanning protein tyrosine kinase activity|acetyl-CoA carboxylase complex|viral capsid
TRINITY_DN20811_c0_g2_i1	GO:0008641	small protein activating enzyme activity
TRINITY_DN17372_c0_g2_i3	GO:0002949,GO:0006310,GO:0006355,GO:0006281,GO:0003724,GO:0009378,GO:0003678,GO:0016887,GO:0005524,GO:0003723,GO:0008134,GO:0005667,GO:0005657,GO:0009379	tRNA threonylcarbamoyladenosine modification|DNA recombination|regulation of transcription, DNA-templated|DNA repair|RNA helicase activity|four-way junction helicase activity|DNA helicase activity|ATPase activity|ATP binding|RNA binding|transcription factor binding|transcription factor complex|replication fork|Holliday junction helicase complex
TRINITY_DN21025_c1_g1_i1	GO:0010833,GO:0007010,GO:0003779,GO:0043047,GO:0070188	telomere maintenance via telomere lengthening|cytoskeleton organization|actin binding|single-stranded telomeric DNA binding|obsolete Stn1-Ten1 complex
TRINITY_DN19201_c0_g3_i1	GO:0007049,GO:0019079,GO:0002949,GO:0006281,GO:0006310,GO:0006355,GO:0016301,GO:0003724,GO:0008134,GO:0009378,GO:0005524,GO:0016887,GO:0003678,GO:0003723,GO:0005667,GO:0009379,GO:0005657	cell cycle|viral genome replication|tRNA threonylcarbamoyladenosine modification|DNA repair|DNA recombination|regulation of transcription, DNA-templated|kinase activity|RNA helicase activity|transcription factor binding|four-way junction helicase activity|ATP binding|ATPase activity|DNA helicase activity|RNA binding|transcription factor complex|Holliday junction helicase complex|replication fork
TRINITY_DN14673_c0_g1_i1	GO:0005622,GO:0032366	intracellular|intracellular sterol transport
TRINITY_DN19751_c0_g1_i3	GO:0043039,GO:0042254,GO:0006810,GO:0006418,GO:0055114,GO:0006412,GO:0016705,GO:0016491,GO:0004812,GO:0008270,GO:0000166,GO:0043531,GO:0016887,GO:0005524,GO:0008237,GO:0003676,GO:0003735,GO:0005525,GO:0000049,GO:0003924,GO:0005215,GO:0016020,GO:0005622,GO:0005840,GO:0005737	tRNA aminoacylation|ribosome biogenesis|transport|tRNA aminoacylation for protein translation|oxidation-reduction process|translation|oxidoreductase activity, acting on paired donors, with incorporation or reduction of molecular oxygen|oxidoreductase activity|aminoacyl-tRNA ligase activity|zinc ion binding|nucleotide binding|ADP binding|ATPase activity|ATP binding|metallopeptidase activity|nuclei…
TRINITY_DN17064_c0_g2_i1	GO:0005524	ATP binding
TRINITY_DN19472_c0_g1_i2	GO:0016787	hydrolase activity
TRINITY_DN19989_c0_g1_i3	GO:0005975,GO:0000902,GO:0016773,GO:0005525	carbohydrate metabolic process|cell morphogenesis|phosphotransferase activity, alcohol group as acceptor|GTP binding
TRINITY_DN19666_c0_g1_i4	GO:0004497,GO:0009507,GO:0009853,GO:0016984,GO:0019253	monooxygenase activity|chloroplast|photorespiration|ribulose-bisphosphate carboxylase activity|reductive pentose-phosphate cycle
TRINITY_DN18855_c2_g2_i2	GO:0030244,GO:0016866	cellulose biosynthetic process|intramolecular transferase activity
TRINITY_DN21365_c0_g1_i3	GO:0005975,GO:0000902,GO:0016787,GO:0016773	carbohydrate metabolic process|cell morphogenesis|hydrolase activity|phosphotransferase activity, alcohol group as acceptor
TRINITY_DN20035_c0_g1_i1	GO:0008152,GO:0055114,GO:0016491	metabolic process|oxidation-reduction process|oxidoreductase activity
TRINITY_DN20801_c0_g1_i2	GO:0006418,GO:0046782,GO:0004812,GO:0000166,GO:0005524	tRNA aminoacylation for protein translation|regulation of viral transcription|aminoacyl-tRNA ligase activity|nucleotide binding|ATP binding
TRINITY_DN20781_c0_g2_i1	GO:0005515,GO:0003676	protein binding|nucleic acid binding
TRINITY_DN15749_c0_g1_i1	GO:0006310,GO:0006281,GO:0003723,GO:0008168,GO:0003678,GO:0016887,GO:0005524,GO:0003724,GO:0009378,GO:0005657,GO:0009379	DNA recombination|DNA repair|RNA binding|methyltransferase activity|DNA helicase activity|ATPase activity|ATP binding|RNA helicase activity|four-way junction helicase activity|replication fork|Holliday junction helicase complex
TRINITY_DN20308_c0_g1_i1	GO:0006097,GO:0019752,GO:0004451	glyoxylate cycle|carboxylic acid metabolic process|isocitrate lyase activity
TRINITY_DN16380_c1_g1_i2	GO:0005544,GO:0005509,GO:0005789	calcium-dependent phospholipid binding|calcium ion binding|endoplasmic reticulum membrane
TRINITY_DN16047_c0_g1_i4	GO:0019521,GO:0055114,GO:0006098,GO:0004616,GO:0050661	D-gluconate metabolic process|oxidation-reduction process|pentose-phosphate shunt|phosphogluconate dehydrogenase (decarboxylating) activity|NADP binding
TRINITY_DN20611_c1_g2_i2	GO:0006418,GO:0000166,GO:0005524,GO:0003676,GO:0004812	tRNA aminoacylation for protein translation|nucleotide binding|ATP binding|nucleic acid binding|aminoacyl-tRNA ligase activity
TRINITY_DN15036_c0_g1_i1	GO:0004056,GO:0005737,GO:0005829,GO:0009507,GO:0009570,GO:0042450	argininosuccinate lyase activity|cytoplasm|cytosol|chloroplast|chloroplast stroma|arginine biosynthetic process via ornithine
TRINITY_DN19238_c0_g2_i12	GO:0000166,GO:0046872	nucleotide binding|metal ion binding
TRINITY_DN16047_c0_g2_i1	GO:0006633,GO:0018874,GO:0019521,GO:0055114,GO:0006098,GO:0006550,GO:0006554,GO:0006552,GO:0006631,GO:0006568,GO:0006574,GO:0050661,GO:0004616,GO:0016491,GO:0003857	fatty acid biosynthetic process|benzoate metabolic process|D-gluconate metabolic process|oxidation-reduction process|pentose-phosphate shunt|isoleucine catabolic process|lysine catabolic process|leucine catabolic process|fatty acid metabolic process|tryptophan metabolic process|valine catabolic process|NADP binding|phosphogluconate dehydrogenase (decarboxylating) activity|oxidoreductase activity|…
TRINITY_DN17772_c0_g1_i4	GO:0016491	oxidoreductase activity
TRINITY_DN18432_c0_g7_i1	GO:0005093,GO:0005096,GO:0005829,GO:0007264,GO:0009506,GO:0015031,GO:0048046	Rab GDP-dissociation inhibitor activity|GTPase activator activity|cytosol|small GTPase mediated signal transduction|plasmodesma|protein transport|apoplast
TRINITY_DN20004_c1_g3_i5	GO:0008152,GO:0016758	metabolic process|transferase activity, transferring hexosyl groups
TRINITY_DN17436_c0_g1_i2	GO:0004792,GO:0005739,GO:0009507,GO:0009793,GO:0016783,GO:0016784	thiosulfate sulfurtransferase activity|mitochondrion|chloroplast|embryo development ending in seed dormancy|sulfurtransferase activity|3-mercaptopyruvate sulfurtransferase activity
TRINITY_DN19358_c0_g1_i4	GO:0006810,GO:0015992,GO:0046034,GO:0015991,GO:0016820,GO:0005515,GO:0005524,GO:0005215,GO:0016021,GO:0033178	transport|proton transport|ATP metabolic process|ATP hydrolysis coupled proton transport|hydrolase activity, acting on acid anhydrides, catalyzing transmembrane movement of substances|protein binding|ATP binding|transporter activity|integral component of membrane|proton-transporting two-sector ATPase complex, catalytic domain
TRINITY_DN6854_c0_g1_i1	GO:0009094,GO:0006094,GO:0000162,GO:0006571,GO:0006096,GO:0004634,GO:0000287,GO:0000015	L-phenylalanine biosynthetic process|gluconeogenesis|tryptophan biosynthetic process|tyrosine biosynthetic process|glycolytic process|phosphopyruvate hydratase activity|magnesium ion binding|phosphopyruvate hydratase complex
TRINITY_DN18433_c0_g1_i1	GO:0006355,GO:0008152,GO:0003824	regulation of transcription, DNA-templated|metabolic process|catalytic activity
TRINITY_DN17047_c0_g2_i1	GO:0000902,GO:0055114,GO:0006814,GO:0006744,GO:0042773,GO:0015992,GO:0006120,GO:0005975,GO:0016773,GO:0016787,GO:0008137,GO:0003676,GO:0005634	cell morphogenesis|oxidation-reduction process|sodium ion transport|ubiquinone biosynthetic process|ATP synthesis coupled electron transport|proton transport|mitochondrial electron transport, NADH to ubiquinone|carbohydrate metabolic process|phosphotransferase activity, alcohol group as acceptor|hydrolase activity|NADH dehydrogenase (ubiquinone) activity|nucleic acid binding|nucleus
TRINITY_DN19844_c0_g1_i2	GO:0000166,GO:0046872	nucleotide binding|metal ion binding
TRINITY_DN16858_c0_g1_i1	GO:0006694,GO:0006695,GO:0005524,GO:0005515,GO:0004631,GO:0005737	steroid biosynthetic process|cholesterol biosynthetic process|ATP binding|protein binding|phosphomevalonate kinase activity|cytoplasm
TRINITY_DN19148_c0_g1_i1	GO:0009058,GO:0030170	biosynthetic process|pyridoxal phosphate binding
TRINITY_DN18320_c0_g1_i1	GO:0005634,GO:0005829,GO:0009507,GO:0009570,GO:0019172,GO:0036524,GO:0036529,GO:0106046	nucleus|cytosol|chloroplast|chloroplast stroma|glyoxalase III activity|protein deglycase activity|protein deglycation, glyoxal removal|guanine deglycation, glyoxal removal
TRINITY_DN21236_c0_g1_i1	GO:0008652,GO:0009086,GO:0008270,GO:0003871	cellular amino acid biosynthetic process|methionine biosynthetic process|zinc ion binding|5-methyltetrahydropteroyltriglutamate-homocysteine S-methyltransferase activity
TRINITY_DN21499_c1_g1_i10	GO:0006814,GO:0006090,GO:0071436,GO:0006525,GO:0006560,GO:0016747,GO:0015081,GO:0008948,GO:0016020	sodium ion transport|pyruvate metabolic process|sodium ion export|arginine metabolic process|proline metabolic process|transferase activity, transferring acyl groups other than amino-acyl groups|sodium ion transmembrane transporter activity|oxaloacetate decarboxylase activity|membrane
TRINITY_DN17259_c0_g1_i3	GO:0009094,GO:0000162,GO:0006571,GO:0004425	L-phenylalanine biosynthetic process|tryptophan biosynthetic process|tyrosine biosynthetic process|indole-3-glycerol-phosphate synthase activity
TRINITY_DN19415_c0_g1_i2	GO:0007165,GO:0055114,GO:0020037,GO:0016705,GO:0005506,GO:0005179,GO:0005576	signal transduction|oxidation-reduction process|heme binding|oxidoreductase activity, acting on paired donors, with incorporation or reduction of molecular oxygen|iron ion binding|hormone activity|extracellular region
TRINITY_DN18831_c0_g1_i2	GO:0006118,GO:0045454,GO:0055114,GO:0016491,GO:0009055,GO:0016209,GO:0015035	obsolete electron transport|cell redox homeostasis|oxidation-reduction process|oxidoreductase activity|electron carrier activity|antioxidant activity|protein disulfide oxidoreductase activity
TRINITY_DN15282_c0_g1_i1	GO:0051603,GO:0006511,GO:0004175,GO:0004298,GO:0005839,GO:0019773	proteolysis involved in cellular protein catabolic process|ubiquitin-dependent protein catabolic process|endopeptidase activity|threonine-type endopeptidase activity|proteasome core complex|proteasome core complex, alpha-subunit complex
TRINITY_DN18803_c0_g1_i1	GO:0055114,GO:0015976,GO:0009229,GO:0006096,GO:0006144,GO:0005975,GO:0006094,GO:0030955,GO:0004743,GO:0004553,GO:0000287,GO:0003824,GO:0030975	oxidation-reduction process|carbon utilization|thiamine diphosphate biosynthetic process|glycolytic process|purine nucleobase metabolic process|carbohydrate metabolic process|gluconeogenesis|potassium ion binding|pyruvate kinase activity|hydrolase activity, hydrolyzing O-glycosyl compounds|magnesium ion binding|catalytic activity|thiamine binding
TRINITY_DN21165_c0_g1_i1	GO:0008152,GO:0016758	metabolic process|transferase activity, transferring hexosyl groups
TRINITY_DN20462_c0_g3_i1	GO:0006886,GO:0016192,GO:0005198,GO:0030132,GO:0030130	intracellular protein transport|vesicle-mediated transport|structural molecule activity|clathrin coat of coated pit|clathrin coat of trans-Golgi network vesicle
TRINITY_DN20316_c0_g1_i1	GO:0005975,GO:0004553	carbohydrate metabolic process|hydrolase activity, hydrolyzing O-glycosyl compounds
TRINITY_DN18994_c0_g1_i1	GO:0006412,GO:0032259,GO:0042254,GO:0003735,GO:0008168,GO:0005622,GO:0005840	translation|methylation|ribosome biogenesis|structural constituent of ribosome|methyltransferase activity|intracellular|ribosome
TRINITY_DN15521_c0_g1_i1	GO:0055114,GO:0015976,GO:0009229,GO:0006096,GO:0006144,GO:0005975,GO:0006094,GO:0030955,GO:0004743,GO:0004553,GO:0000287,GO:0003824,GO:0030975	oxidation-reduction process|carbon utilization|thiamine diphosphate biosynthetic process|glycolytic process|purine nucleobase metabolic process|carbohydrate metabolic process|gluconeogenesis|potassium ion binding|pyruvate kinase activity|hydrolase activity, hydrolyzing O-glycosyl compounds|magnesium ion binding|catalytic activity|thiamine binding
TRINITY_DN15696_c0_g1_i1	GO:0055114,GO:0006570,GO:0006470,GO:0004725,GO:0016209,GO:0016491,GO:0004721	oxidation-reduction process|tyrosine metabolic process|protein dephosphorylation|protein tyrosine phosphatase activity|antioxidant activity|oxidoreductase activity|phosphoprotein phosphatase activity
TRINITY_DN17886_c0_g2_i1	GO:0008152,GO:0070569	metabolic process|uridylyltransferase activity
TRINITY_DN20551_c0_g1_i2	GO:0006144,GO:0006807,GO:0006164,GO:0004643,GO:0003937,GO:0042720	purine nucleobase metabolic process|nitrogen compound metabolic process|purine nucleotide biosynthetic process|phosphoribosylaminoimidazolecarboxamide formyltransferase activity|IMP cyclohydrolase activity|mitochondrial inner membrane peptidase complex
TRINITY_DN16208_c0_g1_i2	GO:0006979,GO:0006804,GO:0055114,GO:0020037,GO:0004601	response to oxidative stress|obsolete peroxidase reaction|oxidation-reduction process|heme binding|peroxidase activity
TRINITY_DN14230_c0_g1_i1	GO:0008483,GO:0030170	transaminase activity|pyridoxal phosphate binding
TRINITY_DN20781_c0_g1_i1	GO:0005515,GO:0003676	protein binding|nucleic acid binding
TRINITY_DN20847_c0_g1_i1	GO:0006522,GO:0006531,GO:0006560,GO:0006526,GO:0004055,GO:0005524	alanine metabolic process|aspartate metabolic process|proline metabolic process|arginine biosynthetic process|argininosuccinate synthase activity|ATP binding
TRINITY_DN20716_c0_g1_i2	GO:0006807,GO:0016810	nitrogen compound metabolic process|hydrolase activity, acting on carbon-nitrogen (but not peptide) bonds
TRINITY_DN17498_c0_g1_i1	GO:0046487,GO:0008207,GO:0055114,GO:0006694,GO:0008210,GO:0008209,GO:0009396,GO:0051287,GO:0016616,GO:0004488,GO:0003824,GO:0016620,GO:0003854,GO:0016491	glyoxylate metabolic process|C21-steroid hormone metabolic process|oxidation-reduction process|steroid biosynthetic process|estrogen metabolic process|androgen metabolic process|folic acid-containing compound biosynthetic process|NAD binding|oxidoreductase activity, acting on the CH-OH group of donors, NAD or NADP as acceptor|methylenetetrahydrofolate dehydrogenase (NADP+) activity|catalytic acti…
TRINITY_DN17943_c0_g1_i1	GO:0009058,GO:0030170	biosynthetic process|pyridoxal phosphate binding
TRINITY_DN11478_c0_g1_i1	GO:0042819,GO:0008033,GO:0006051,GO:0007165,GO:0006040,GO:0015031,GO:0006898,GO:0006807,GO:0055114,GO:0042823,GO:0018580,GO:0017150,GO:0047465,GO:0050660,GO:0008565,GO:0005044,GO:0016020,GO:0016021	vitamin B6 biosynthetic process|tRNA processing|N-acetylmannosamine metabolic process|signal transduction|amino sugar metabolic process|protein transport|receptor-mediated endocytosis|nitrogen compound metabolic process|oxidation-reduction process|pyridoxal phosphate biosynthetic process|nitronate monooxygenase activity|tRNA dihydrouridine synthase activity|N-acylglucosamine-6-phosphate 2-epimera…
TRINITY_DN20434_c0_g1_i2	GO:0008152,GO:0055114,GO:0016491	metabolic process|oxidation-reduction process|oxidoreductase activity
TRINITY_DN20093_c0_g1_i1	GO:0008152,GO:0055114,GO:0016747,GO:0051920	metabolic process|oxidation-reduction process|transferase activity, transferring acyl groups other than amino-acyl groups|peroxiredoxin activity
TRINITY_DN19440_c0_g2_i1	GO:0006804,GO:0055114,GO:0006979,GO:0004601,GO:0020037	obsolete peroxidase reaction|oxidation-reduction process|response to oxidative stress|peroxidase activity|heme binding
TRINITY_DN11460_c0_g1_i1	GO:0005509,GO:0005544	calcium ion binding|calcium-dependent phospholipid binding
TRINITY_DN19695_c1_g1_i1	GO:0007165,GO:0005509,GO:0005578	signal transduction|calcium ion binding|proteinaceous extracellular matrix
TRINITY_DN19632_c0_g1_i1	GO:0055085,GO:0005544,GO:0005509,GO:0050660	transmembrane transport|calcium-dependent phospholipid binding|calcium ion binding|flavin adenine dinucleotide binding
TRINITY_DN18342_c0_g1_i2	--	--
TRINITY_DN19852_c0_g1_i1	GO:0008152,GO:0055114,GO:0016491	metabolic process|oxidation-reduction process|oxidoreductase activity
TRINITY_DN19084_c0_g1_i1	GO:0015948,GO:0008168	methanogenesis|methyltransferase activity
TRINITY_DN18558_c0_g2_i2	GO:0006355,GO:0008210,GO:0006694,GO:0008209,GO:0008207,GO:0055114,GO:0050662,GO:0003854,GO:0003824,GO:0016616,GO:0003700,GO:0005667	regulation of transcription, DNA-templated|estrogen metabolic process|steroid biosynthetic process|androgen metabolic process|C21-steroid hormone metabolic process|oxidation-reduction process|coenzyme binding|3-beta-hydroxy-delta5-steroid dehydrogenase activity|catalytic activity|oxidoreductase activity, acting on the CH-OH group of donors, NAD or NADP as acceptor|transcription factor activity, s…
TRINITY_DN21270_c0_g2_i1	GO:0055114,GO:0008152,GO:0016491,GO:0046872	oxidation-reduction process|metabolic process|oxidoreductase activity|metal ion binding
TRINITY_DN17439_c2_g3_i2	GO:0006694,GO:0016114,GO:0008152,GO:0030976,GO:0008661,GO:0016624,GO:0003824	steroid biosynthetic process|terpenoid biosynthetic process|metabolic process|thiamine pyrophosphate binding|1-deoxy-D-xylulose-5-phosphate synthase activity|oxidoreductase activity, acting on the aldehyde or oxo group of donors, disulfide as acceptor|catalytic activity
TRINITY_DN14843_c0_g2_i1	GO:0005515	protein binding
TRINITY_DN19569_c0_g1_i2	GO:0005985,GO:0005982,GO:0016157	sucrose metabolic process|starch metabolic process|sucrose synthase activity
TRINITY_DN16184_c0_g1_i1	GO:0006119,GO:0015986,GO:0042254,GO:0015992,GO:0006418,GO:0006508,GO:0006412,GO:0035556,GO:0004197,GO:0005524,GO:0046961,GO:0004812,GO:0000166,GO:0008242,GO:0046933,GO:0016740,GO:0000049,GO:0003735,GO:0045261,GO:0005622,GO:0045259,GO:0005840	oxidative phosphorylation|ATP synthesis coupled proton transport|ribosome biogenesis|proton transport|tRNA aminoacylation for protein translation|proteolysis|translation|intracellular signal transduction|cysteine-type endopeptidase activity|ATP binding|proton-transporting ATPase activity, rotational mechanism|aminoacyl-tRNA ligase activity|nucleotide binding|omega peptidase activity|proton-transp…
TRINITY_DN17546_c0_g2_i1	GO:0006886,GO:0016192,GO:0005515,GO:0030117	intracellular protein transport|vesicle-mediated transport|protein binding|membrane coat
TRINITY_DN16879_c0_g1_i1	GO:0016051	carbohydrate biosynthetic process
TRINITY_DN14339_c0_g1_i1	GO:0006525,GO:0006560,GO:0006433,GO:0006418,GO:0004812,GO:0000166,GO:0004827,GO:0005524,GO:0005737	arginine metabolic process|proline metabolic process|prolyl-tRNA aminoacylation|tRNA aminoacylation for protein translation|aminoacyl-tRNA ligase activity|nucleotide binding|proline-tRNA ligase activity|ATP binding|cytoplasm
TRINITY_DN12848_c0_g1_i1	GO:0006412,GO:0042254,GO:0003735,GO:0003723,GO:0005840	translation|ribosome biogenesis|structural constituent of ribosome|RNA binding|ribosome
TRINITY_DN16659_c0_g1_i1	GO:0009116,GO:0016829	nucleoside metabolic process|lyase activity
TRINITY_DN14988_c0_g1_i1	GO:0005524,GO:0005634	ATP binding|nucleus
TRINITY_DN13712_c1_g2_i1	GO:0000160,GO:0006355,GO:0016787,GO:0003677	phosphorelay signal transduction system|regulation of transcription, DNA-templated|hydrolase activity|DNA binding
TRINITY_DN20425_c0_g1_i1	GO:0006118,GO:0055114,GO:0000287,GO:0051536,GO:0016491,GO:0016651,GO:0009055,GO:0051537,GO:0030976,GO:0043231	obsolete electron transport|oxidation-reduction process|magnesium ion binding|iron-sulfur cluster binding|oxidoreductase activity|oxidoreductase activity, acting on NAD(P)H|electron carrier activity|2 iron, 2 sulfur cluster binding|thiamine pyrophosphate binding|intracellular membrane-bounded organelle
TRINITY_DN21496_c0_g1_i1	GO:0005524	ATP binding
TRINITY_DN20908_c2_g2_i3	GO:0008152,GO:0003824,GO:0016624	metabolic process|catalytic activity|oxidoreductase activity, acting on the aldehyde or oxo group of donors, disulfide as acceptor
TRINITY_DN21501_c0_g2_i1	GO:0005975,GO:0003824,GO:0043169,GO:0004553	carbohydrate metabolic process|catalytic activity|cation binding|hydrolase activity, hydrolyzing O-glycosyl compounds
TRINITY_DN17769_c0_g1_i1	GO:0045454,GO:0016491	cell redox homeostasis|oxidoreductase activity
TRINITY_DN21432_c0_g1_i7	GO:0055085,GO:0006487,GO:0071816,GO:0016021,GO:0008250,GO:0016020	transmembrane transport|protein N-linked glycosylation|tail-anchored membrane protein insertion into ER membrane|integral component of membrane|oligosaccharyltransferase complex|membrane
TRINITY_DN13669_c0_g1_i2	GO:0042254,GO:0006412,GO:0003735,GO:0005622,GO:0005840	ribosome biogenesis|translation|structural constituent of ribosome|intracellular|ribosome
TRINITY_DN19201_c0_g1_i4	GO:0007049,GO:0019079,GO:0002949,GO:0006281,GO:0006310,GO:0006355,GO:0016301,GO:0003724,GO:0008134,GO:0009378,GO:0005524,GO:0016887,GO:0003678,GO:0003723,GO:0005667,GO:0009379,GO:0005657	cell cycle|viral genome replication|tRNA threonylcarbamoyladenosine modification|DNA repair|DNA recombination|regulation of transcription, DNA-templated|kinase activity|RNA helicase activity|transcription factor binding|four-way junction helicase activity|ATP binding|ATPase activity|DNA helicase activity|RNA binding|transcription factor complex|Holliday junction helicase complex|replication fork
TRINITY_DN20748_c0_g2_i2	GO:0005524	ATP binding
TRINITY_DN16804_c0_g1_i4	GO:0006631,GO:0055114,GO:0045300	fatty acid metabolic process|oxidation-reduction process|acyl-[acyl-carrier-protein] desaturase activity
TRINITY_DN19199_c0_g2_i3	GO:0006525,GO:0055114,GO:0006561,GO:0003842,GO:0005524	arginine metabolic process|oxidation-reduction process|proline biosynthetic process|1-pyrroline-5-carboxylate dehydrogenase activity|ATP binding
TRINITY_DN16817_c0_g2_i1	GO:0005198,GO:0019028	structural molecule activity|viral capsid
TRINITY_DN18968_c0_g4_i1	GO:0003676,GO:0005524	nucleic acid binding|ATP binding
TRINITY_DN20811_c0_g5_i2	GO:0008641	small protein activating enzyme activity
TRINITY_DN11927_c0_g1_i1	GO:0006508,GO:0006457,GO:0004252,GO:0005737	proteolysis|protein folding|serine-type endopeptidase activity|cytoplasm
TRINITY_DN20691_c0_g1_i5	GO:0006814,GO:0006810,GO:0006525,GO:0006560,GO:0015031,GO:0006090,GO:0006270,GO:0006355,GO:0071436,GO:0046935,GO:0008565,GO:0015081,GO:0046983,GO:0003677,GO:0003700,GO:0008948,GO:0005667,GO:0032040,GO:0005944,GO:0016021,GO:0005789,GO:0019031,GO:0016020	sodium ion transport|transport|arginine metabolic process|proline metabolic process|protein transport|pyruvate metabolic process|DNA replication initiation|regulation of transcription, DNA-templated|sodium ion export|1-phosphatidylinositol-3-kinase regulator activity|protein transporter activity|sodium ion transmembrane transporter activity|protein dimerization activity|DNA binding|transcription …
TRINITY_DN17707_c0_g1_i2	GO:0006779,GO:0008033,GO:0019354,GO:0055114,GO:0016491,GO:0043115,GO:0050660	porphyrin-containing compound biosynthetic process|tRNA processing|siroheme biosynthetic process|oxidation-reduction process|oxidoreductase activity|precorrin-2 dehydrogenase activity|flavin adenine dinucleotide binding
TRINITY_DN19063_c0_g1_i1	GO:0006281,GO:0006310,GO:0006576,GO:0006810,GO:0019538,GO:0006355,GO:0016301,GO:0003924,GO:0003724,GO:0008134,GO:0005525,GO:0016787,GO:0003677,GO:0009378,GO:0016887,GO:0005524,GO:0003723,GO:0005667,GO:0009379,GO:0005657	DNA repair|DNA recombination|cellular biogenic amine metabolic process|transport|protein metabolic process|regulation of transcription, DNA-templated|kinase activity|GTPase activity|RNA helicase activity|transcription factor binding|GTP binding|hydrolase activity|DNA binding|four-way junction helicase activity|ATPase activity|ATP binding|RNA binding|transcription factor complex|Holliday junction …
TRINITY_DN20847_c0_g4_i2	GO:0006522,GO:0006531,GO:0006560,GO:0006526,GO:0004055,GO:0005524	alanine metabolic process|aspartate metabolic process|proline metabolic process|arginine biosynthetic process|argininosuccinate synthase activity|ATP binding
TRINITY_DN20530_c1_g1_i3	GO:0009089,GO:0015684,GO:0015093,GO:0008837,GO:0005525,GO:0016021	lysine biosynthetic process via diaminopimelate|ferrous iron transport|ferrous iron transmembrane transporter activity|diaminopimelate epimerase activity|GTP binding|integral component of membrane
TRINITY_DN16765_c0_g1_i2	GO:0007049,GO:0007067,GO:0003723,GO:0005634,GO:0000775	cell cycle|mitotic nuclear division|RNA binding|nucleus|chromosome, centromeric region
TRINITY_DN17680_c0_g2_i3	GO:0055114,GO:0016192,GO:0008152,GO:0016491,GO:0016021	oxidation-reduction process|vesicle-mediated transport|metabolic process|oxidoreductase activity|integral component of membrane
TRINITY_DN16611_c0_g2_i1	GO:0005975,GO:0016853	carbohydrate metabolic process|isomerase activity
TRINITY_DN18916_c0_g1_i2;	--	--
TRINITY_DN19767_c0_g1_i1	GO:0006144,GO:0019079,GO:0006886,GO:0016192,GO:0008536,GO:0003968,GO:0005524,GO:0005515,GO:0003723,GO:0030117,GO:0031379	purine nucleobase metabolic process|viral genome replication|intracellular protein transport|vesicle-mediated transport|Ran GTPase binding|RNA-directed RNA polymerase activity|ATP binding|protein binding|RNA binding|membrane coat|RNA-directed RNA polymerase complex
TRINITY_DN13103_c0_g1_i1	GO:0006886,GO:0006417,GO:0051603,GO:0016192,GO:0006511,GO:0016032,GO:0004298,GO:0045182,GO:0004175,GO:0019773,GO:0019031,GO:0005839	intracellular protein transport|regulation of translation|proteolysis involved in cellular protein catabolic process|vesicle-mediated transport|ubiquitin-dependent protein catabolic process|viral process|threonine-type endopeptidase activity|translation regulator activity|endopeptidase activity|proteasome core complex, alpha-subunit complex|viral envelope|proteasome core complex
TRINITY_DN21029_c0_g1_i3	GO:0003729,GO:0003743,GO:0005634,GO:0005737,GO:0005829,GO:0006417,GO:0016281	mRNA binding|translation initiation factor activity|nucleus|cytoplasm|cytosol|regulation of translation|eukaryotic translation initiation factor 4F complex
TRINITY_DN17214_c1_g1_i2	GO:0008207,GO:0055114,GO:0006694,GO:0008210,GO:0008209,GO:0003854,GO:0016620,GO:0016491,GO:0051287,GO:0016616	C21-steroid hormone metabolic process|oxidation-reduction process|steroid biosynthetic process|estrogen metabolic process|androgen metabolic process|3-beta-hydroxy-delta5-steroid dehydrogenase activity|oxidoreductase activity, acting on the aldehyde or oxo group of donors, NAD or NADP as acceptor|oxidoreductase activity|NAD binding|oxidoreductase activity, acting on the CH-OH group of donors, NAD…
TRINITY_DN16615_c0_g1_i1	GO:0008152,GO:0016032,GO:0003824	metabolic process|viral process|catalytic activity
TRINITY_DN13986_c0_g1_i1	GO:0006886,GO:0006417,GO:0051603,GO:0016192,GO:0006511,GO:0016032,GO:0004298,GO:0045182,GO:0004175,GO:0019773,GO:0019031,GO:0005839	intracellular protein transport|regulation of translation|proteolysis involved in cellular protein catabolic process|vesicle-mediated transport|ubiquitin-dependent protein catabolic process|viral process|threonine-type endopeptidase activity|translation regulator activity|endopeptidase activity|proteasome core complex, alpha-subunit complex|viral envelope|proteasome core complex
TRINITY_DN20510_c0_g1_i2	GO:0008152,GO:0016491	metabolic process|oxidoreductase activity
TRINITY_DN19269_c0_g2_i2	GO:0006886,GO:0016192,GO:0005198,GO:0030117,GO:0001527,GO:0030126,GO:0030131	intracellular protein transport|vesicle-mediated transport|structural molecule activity|membrane coat|microfibril|COPI vesicle coat|clathrin adaptor complex
TRINITY_DN18400_c0_g1_i1	GO:0006144,GO:0019079,GO:0006886,GO:0016192,GO:0008536,GO:0003968,GO:0005524,GO:0005515,GO:0003723,GO:0030117,GO:0031379	purine nucleobase metabolic process|viral genome replication|intracellular protein transport|vesicle-mediated transport|Ran GTPase binding|RNA-directed RNA polymerase activity|ATP binding|protein binding|RNA binding|membrane coat|RNA-directed RNA polymerase complex
TRINITY_DN21216_c0_g2_i1	GO:0015947,GO:0006804,GO:0006568,GO:0055114,GO:0006979,GO:0004096,GO:0020037	methane metabolic process|obsolete peroxidase reaction|tryptophan metabolic process|oxidation-reduction process|response to oxidative stress|catalase activity|heme binding
TRINITY_DN18242_c0_g1_i2	GO:0000463,GO:0003729,GO:0003735,GO:0009507,GO:0016020,GO:0022625,GO:0022626,GO:0042788	maturation of LSU-rRNA from tricistronic rRNA transcript (SSU-rRNA, 5.8S rRNA, LSU-rRNA)|mRNA binding|structural constituent of ribosome|chloroplast|membrane|cytosolic large ribosomal subunit|cytosolic ribosome|polysomal ribosome
TRINITY_DN21210_c0_g1_i3	GO:0006355,GO:0003700,GO:0005515,GO:0005667	regulation of transcription, DNA-templated|transcription factor activity, sequence-specific DNA binding|protein binding|transcription factor complex
TRINITY_DN21540_c0_g2_i1	GO:0055114,GO:0006555,GO:0046653,GO:0004489	oxidation-reduction process|methionine metabolic process|tetrahydrofolate metabolic process|methylenetetrahydrofolate reductase (NAD(P)H) activity
TRINITY_DN17714_c0_g1_i1	GO:0035556,GO:0019079,GO:0003723,GO:0008270,GO:0005515,GO:0003676	intracellular signal transduction|viral genome replication|RNA binding|zinc ion binding|protein binding|nucleic acid binding
TRINITY_DN19567_c0_g1_i1	GO:0016740,GO:0030603,GO:0046872,GO:0047776	transferase activity|oxaloacetase activity|metal ion binding|citramalate lyase activity
TRINITY_DN21584_c0_g1_i7	GO:0042254,GO:0045087,GO:0006420,GO:0006560,GO:0006525,GO:0006412,GO:0006418,GO:0000166,GO:0004812,GO:0005524,GO:0004814,GO:0003735,GO:0005198,GO:0005622,GO:0005576,GO:0005840,GO:0005737	ribosome biogenesis|innate immune response|arginyl-tRNA aminoacylation|proline metabolic process|arginine metabolic process|translation|tRNA aminoacylation for protein translation|nucleotide binding|aminoacyl-tRNA ligase activity|ATP binding|arginine-tRNA ligase activity|structural constituent of ribosome|structural molecule activity|intracellular|extracellular region|ribosome|cytoplasm
TRINITY_DN21269_c0_g1_i2	GO:0006310,GO:0006281,GO:0006810,GO:0006614,GO:0002949,GO:0006355,GO:0007264,GO:0019538,GO:0008134,GO:0016787,GO:0005525,GO:0003924,GO:0016301,GO:0003724,GO:0003723,GO:0003677,GO:0009378,GO:0003678,GO:0016887,GO:0005524,GO:0005515,GO:0005667,GO:0005657,GO:0009379	DNA recombination|DNA repair|transport|SRP-dependent cotranslational protein targeting to membrane|tRNA threonylcarbamoyladenosine modification|regulation of transcription, DNA-templated|small GTPase mediated signal transduction|protein metabolic process|transcription factor binding|hydrolase activity|GTP binding|GTPase activity|kinase activity|RNA helicase activity|RNA binding|DNA binding|four-w…
TRINITY_DN20155_c0_g1_i2	GO:0005975	carbohydrate metabolic process
TRINITY_DN17547_c0_g1_i1	GO:0006508,GO:0015684,GO:0007264,GO:0009002,GO:0016887,GO:0005524,GO:0005525,GO:0015093,GO:0016021	proteolysis|ferrous iron transport|small GTPase mediated signal transduction|serine-type D-Ala-D-Ala carboxypeptidase activity|ATPase activity|ATP binding|GTP binding|ferrous iron transmembrane transporter activity|integral component of membrane
TRINITY_DN17773_c0_g1_i1	GO:0009072,GO:0008152,GO:0006570,GO:0042207,GO:0004334,GO:0003824	aromatic amino acid family metabolic process|metabolic process|tyrosine metabolic process|styrene catabolic process|fumarylacetoacetase activity|catalytic activity
TRINITY_DN17268_c0_g1_i1	GO:0009793,GO:0009845,GO:0010029,GO:0098755	embryo development ending in seed dormancy|seed germination|regulation of seed germination|maintenance of seed dormancy by absisic acid
TRINITY_DN21312_c0_g1_i2	GO:0046486,GO:0006012,GO:0005975,GO:0006687,GO:0009267,GO:0006027,GO:0004553,GO:0004565,GO:0009341,GO:0016020	glycerolipid metabolic process|galactose metabolic process|carbohydrate metabolic process|glycosphingolipid metabolic process|cellular response to starvation|glycosaminoglycan catabolic process|hydrolase activity, hydrolyzing O-glycosyl compounds|beta-galactosidase activity|beta-galactosidase complex|membrane
TRINITY_DN18266_c2_g1_i1	GO:0055114,GO:0008152,GO:0016491	oxidation-reduction process|metabolic process|oxidoreductase activity
TRINITY_DN20517_c0_g1_i2	GO:0006508,GO:0004185	proteolysis|serine-type carboxypeptidase activity
TRINITY_DN16417_c0_g1_i4	GO:0005515	protein binding
TRINITY_DN18428_c0_g1_i2	GO:0048037	cofactor binding
TRINITY_DN17080_c0_g1_i2	GO:0009058,GO:0016833	biosynthetic process|oxo-acid-lyase activity
TRINITY_DN15543_c0_g1_i1	GO:0006559,GO:0055114,GO:0006570,GO:0006118,GO:0042207,GO:0017004,GO:0016757,GO:0004411,GO:0045158,GO:0016020,GO:0009512	L-phenylalanine catabolic process|oxidation-reduction process|tyrosine metabolic process|obsolete electron transport|styrene catabolic process|cytochrome complex assembly|transferase activity, transferring glycosyl groups|homogentisate 1,2-dioxygenase activity|electron transporter, transferring electrons within cytochrome b6/f complex of photosystem II activity|membrane|cytochrome b6f complex
TRINITY_DN18855_c2_g1_i1	GO:0030244,GO:0016866	cellulose biosynthetic process|intramolecular transferase activity
TRINITY_DN19588_c0_g1_i2	GO:0055114	oxidation-reduction process
TRINITY_DN16713_c0_g1_i1	GO:0007165,GO:0005057	signal transduction|receptor signaling protein activity
TRINITY_DN19932_c1_g1_i4	GO:0005975,GO:0004559,GO:0008270,GO:0004553,GO:0003824	carbohydrate metabolic process|alpha-mannosidase activity|zinc ion binding|hydrolase activity, hydrolyzing O-glycosyl compounds|catalytic activity
TRINITY_DN15677_c0_g2_i1	GO:0005198,GO:0019028	structural molecule activity|viral capsid
TRINITY_DN17814_c1_g1_i6	GO:0005198,GO:0019028	structural molecule activity|viral capsid
TRINITY_DN21621_c0_g1_i10	GO:1902604,GO:0016117,GO:0006541,GO:0055114,GO:0042742,GO:0006352,GO:0007596,GO:0006633,GO:0006206,GO:0019354,GO:0006413,GO:0006446,GO:0006950,GO:0045892,GO:0000154,GO:0006508,GO:0042967,GO:0006396,GO:0003333,GO:0006552,GO:0055085,GO:0006810,GO:0006811,GO:0006568,GO:0009271,GO:0018874,GO:0008033,GO:0051775,GO:0006813,GO:0006355,GO:0005975,GO:0006574,GO:0007268,GO:0009847,GO:0006865,GO:0006542,GO:…	p-aminobenzoyl-glutamate transmembrane transport|carotenoid biosynthetic process|glutamine metabolic process|oxidation-reduction process|defense response to bacterium|DNA-templated transcription, initiation|blood coagulation|fatty acid biosynthetic process|pyrimidine nucleobase metabolic process|siroheme biosynthetic process|translational initiation|regulation of translational initiation|response…
TRINITY_DN16817_c0_g1_i1	GO:0006355,GO:0003677,GO:0005634	regulation of transcription, DNA-templated|DNA binding|nucleus
TRINITY_DN20976_c0_g1_i1	GO:0006418,GO:0004812,GO:0000166,GO:0005524	tRNA aminoacylation for protein translation|aminoacyl-tRNA ligase activity|nucleotide binding|ATP binding
TRINITY_DN20299_c0_g1_i1	GO:0005515	protein binding
TRINITY_DN19396_c0_g1_i1	GO:0005515	protein binding
TRINITY_DN19528_c0_g1_i2	GO:0005975,GO:0016868	carbohydrate metabolic process|intramolecular transferase activity, phosphotransferases
TRINITY_DN20190_c0_g1_i1	GO:0055114,GO:0020037,GO:0016705,GO:0005506	oxidation-reduction process|heme binding|oxidoreductase activity, acting on paired donors, with incorporation or reduction of molecular oxygen|iron ion binding
TRINITY_DN13434_c0_g1_i1	GO:0005515	protein binding
TRINITY_DN19487_c0_g2_i2	GO:0003824	catalytic activity
TRINITY_DN20842_c0_g1_i1	GO:0006813,GO:0009306,GO:0045454,GO:0055114,GO:0016491,GO:0005267,GO:0016209,GO:0016020,GO:0005788	potassium ion transport|protein secretion|cell redox homeostasis|oxidation-reduction process|oxidoreductase activity|potassium channel activity|antioxidant activity|membrane|endoplasmic reticulum lumen
TRINITY_DN15794_c0_g1_i2	GO:0003878,GO:0005524,GO:0005829,GO:0006085,GO:0006633,GO:0009346	ATP citrate synthase activity|ATP binding|cytosol|acetyl-CoA biosynthetic process|fatty acid biosynthetic process|citrate lyase complex
TRINITY_DN20201_c1_g1_i4	GO:0051603,GO:0006511,GO:0004175,GO:0004298,GO:0019773,GO:0005839	proteolysis involved in cellular protein catabolic process|ubiquitin-dependent protein catabolic process|endopeptidase activity|threonine-type endopeptidase activity|proteasome core complex, alpha-subunit complex|proteasome core complex
TRINITY_DN21574_c0_g1_i12	GO:0016747	transferase activity, transferring acyl groups other than amino-acyl groups
TRINITY_DN20577_c0_g1_i1	GO:0008152,GO:0046914,GO:0003824	metabolic process|transition metal ion binding|catalytic activity
TRINITY_DN18772_c0_g1_i1	GO:0046912	transferase activity, transferring acyl groups, acyl groups converted into alkyl on transfer
TRINITY_DN13098_c0_g1_i1	GO:0016114,GO:0008152,GO:0006694,GO:0030976,GO:0016624,GO:0008661,GO:0003824	terpenoid biosynthetic process|metabolic process|steroid biosynthetic process|thiamine pyrophosphate binding|oxidoreductase activity, acting on the aldehyde or oxo group of donors, disulfide as acceptor|1-deoxy-D-xylulose-5-phosphate synthase activity|catalytic activity
TRINITY_DN20712_c1_g1_i6	GO:0055114,GO:0016616	oxidation-reduction process|oxidoreductase activity, acting on the CH-OH group of donors, NAD or NADP as acceptor
TRINITY_DN17138_c1_g1_i2	GO:0006813,GO:0006811,GO:0003723,GO:0003676,GO:0005249,GO:0016020,GO:0008076	potassium ion transport|ion transport|RNA binding|nucleic acid binding|voltage-gated potassium channel activity|membrane|voltage-gated potassium channel complex
TRINITY_DN15444_c0_g1_i1	GO:0009089,GO:0009058,GO:0003824,GO:0008837	lysine biosynthetic process via diaminopimelate|biosynthetic process|catalytic activity|diaminopimelate epimerase activity
TRINITY_DN20921_c0_g2_i1	GO:0005471,GO:0005739,GO:0005743,GO:0009941,GO:0015865,GO:0016020,GO:0016021	ATP:ADP antiporter activity|mitochondrion|mitochondrial inner membrane|chloroplast envelope|purine nucleotide transport|membrane|integral component of membrane
TRINITY_DN20516_c0_g2_i1	GO:0005783,GO:0034975,GO:0072546,GO:1990456	endoplasmic reticulum|protein folding in endoplasmic reticulum|ER membrane protein complex|mitochondrion-endoplasmic reticulum membrane tethering
TRINITY_DN15793_c0_g1_i2	GO:0048255,GO:0005515	mRNA stabilization|protein binding
TRINITY_DN16998_c0_g1_i1	GO:0061024,GO:0030176	membrane organization|integral component of endoplasmic reticulum membrane
TRINITY_DN17565_c0_g2_i1	GO:0055114,GO:0020037,GO:0016705,GO:0005506	oxidation-reduction process|heme binding|oxidoreductase activity, acting on paired donors, with incorporation or reduction of molecular oxygen|iron ion binding
TRINITY_DN19682_c0_g3_i1	GO:0006098,GO:0006094,GO:0005985,GO:0006096,GO:0005982,GO:0004347	pentose-phosphate shunt|gluconeogenesis|sucrose metabolic process|glycolytic process|starch metabolic process|glucose-6-phosphate isomerase activity
TRINITY_DN15431_c0_g1_i1	GO:0000162,GO:0006571,GO:0006096,GO:0006094,GO:0009094,GO:0005515,GO:0004634,GO:0000287,GO:0000015	tryptophan biosynthetic process|tyrosine biosynthetic process|glycolytic process|gluconeogenesis|L-phenylalanine biosynthetic process|protein binding|phosphopyruvate hydratase activity|magnesium ion binding|phosphopyruvate hydratase complex
TRINITY_DN19173_c0_g1_i1	GO:0005773,GO:0005774,GO:0005783,GO:0005794,GO:0009045,GO:0042732,GO:0046872	vacuole|vacuolar membrane|endoplasmic reticulum|Golgi apparatus|xylose isomerase activity|D-xylose metabolic process|metal ion binding
TRINITY_DN15296_c0_g1_i1	GO:0006520,GO:0055114,GO:0008152,GO:0050661,GO:0016491,GO:0016597	cellular amino acid metabolic process|oxidation-reduction process|metabolic process|NADP binding|oxidoreductase activity|amino acid binding
TRINITY_DN20611_c1_g1_i2	GO:0006418,GO:0000166,GO:0005524,GO:0003676,GO:0004812	tRNA aminoacylation for protein translation|nucleotide binding|ATP binding|nucleic acid binding|aminoacyl-tRNA ligase activity
TRINITY_DN20769_c2_g2_i1	GO:0006118,GO:0008218,GO:0055114,GO:0008152,GO:0016491,GO:0003995	obsolete electron transport|bioluminescence|oxidation-reduction process|metabolic process|oxidoreductase activity|acyl-CoA dehydrogenase activity
TRINITY_DN19881_c0_g1_i3	GO:0019497,GO:0006771,GO:0003697,GO:0003993	hexachlorocyclohexane metabolic process|riboflavin metabolic process|single-stranded DNA binding|acid phosphatase activity
TRINITY_DN12879_c0_g1_i1	GO:0050790,GO:0030234	regulation of catalytic activity|enzyme regulator activity
TRINITY_DN20130_c0_g2_i1	GO:0015991,GO:0006606,GO:0015031,GO:0005515,GO:0008565,GO:0016820,GO:0005737,GO:0005634,GO:0000221	ATP hydrolysis coupled proton transport|protein import into nucleus|protein transport|protein binding|protein transporter activity|hydrolase activity, acting on acid anhydrides, catalyzing transmembrane movement of substances|cytoplasm|nucleus|vacuolar proton-transporting V-type ATPase, V1 domain
TRINITY_DN21489_c0_g1_i11	GO:0006508,GO:0004252,GO:0005789	proteolysis|serine-type endopeptidase activity|endoplasmic reticulum membrane
TRINITY_DN19447_c0_g2_i1	GO:0006807,GO:0016810	nitrogen compound metabolic process|hydrolase activity, acting on carbon-nitrogen (but not peptide) bonds
TRINITY_DN16327_c1_g2_i9	GO:0017148,GO:0030598,GO:0016020	negative regulation of translation|rRNA N-glycosylase activity|membrane
TRINITY_DN15793_c0_g2_i1	GO:0048255,GO:0005515	mRNA stabilization|protein binding
TRINITY_DN18342_c0_g2_i1	--	--
TRINITY_DN20947_c0_g1_i3	GO:0005515,GO:0003723	protein binding|RNA binding
TRINITY_DN20462_c0_g4_i1	GO:0006886,GO:0016192,GO:0005198,GO:0030132,GO:0030130	intracellular protein transport|vesicle-mediated transport|structural molecule activity|clathrin coat of coated pit|clathrin coat of trans-Golgi network vesicle
TRINITY_DN17392_c0_g1_i2	GO:0005507	copper ion binding
TRINITY_DN21287_c0_g4_i1	--	--
TRINITY_DN19416_c0_g1_i2	GO:0006508,GO:0004190	proteolysis|aspartic-type endopeptidase activity
TRINITY_DN14736_c0_g1_i6	GO:0005515	protein binding
TRINITY_DN16655_c0_g1_i1	GO:0005515	protein binding
TRINITY_DN19654_c1_g2_i2	GO:0000139,GO:0005829,GO:0006888,GO:0006890,GO:0009506,GO:0015031,GO:0016020,GO:0030126,GO:0030137,GO:0051645	Golgi membrane|cytosol|ER to Golgi vesicle-mediated transport|retrograde vesicle-mediated transport, Golgi to ER|plasmodesma|protein transport|membrane|COPI vesicle coat|COPI-coated vesicle|Golgi localization
TRINITY_DN14357_c0_g1_i1	GO:0006865,GO:0016787,GO:0008270,GO:0045735,GO:0016020	amino acid transport|hydrolase activity|zinc ion binding|nutrient reservoir activity|membrane
TRINITY_DN21041_c0_g2_i1	GO:0008152,GO:0016746	metabolic process|transferase activity, transferring acyl groups
TRINITY_DN19455_c1_g2_i4	GO:0006631,GO:0055114,GO:0045300	fatty acid metabolic process|oxidation-reduction process|acyl-[acyl-carrier-protein] desaturase activity
TRINITY_DN20748_c0_g1_i1	GO:0005524	ATP binding
TRINITY_DN16633_c0_g1_i3	GO:0005524,GO:0005829,GO:0006000,GO:0006633,GO:0008865,GO:0009507,GO:0009570,GO:0016051,GO:0019200,GO:0019252	ATP binding|cytosol|fructose metabolic process|fatty acid biosynthetic process|fructokinase activity|chloroplast|chloroplast stroma|carbohydrate biosynthetic process|carbohydrate kinase activity|starch biosynthetic process
TRINITY_DN20695_c0_g2_i1	GO:0016740	transferase activity
TRINITY_DN13664_c0_g1_i7	--	--
TRINITY_DN19500_c0_g1_i2	GO:0003676,GO:0003723	nucleic acid binding|RNA binding
TRINITY_DN15001_c0_g1_i1	GO:0007165,GO:0005158,GO:0005899	signal transduction|insulin receptor binding|insulin receptor complex
TRINITY_DN19337_c0_g1_i1	GO:0005975,GO:0006355,GO:0016853	carbohydrate metabolic process|regulation of transcription, DNA-templated|isomerase activity
TRINITY_DN16365_c0_g1_i2	GO:0005524,GO:0005829,GO:0006000,GO:0008865,GO:0019200,GO:0019252	ATP binding|cytosol|fructose metabolic process|fructokinase activity|carbohydrate kinase activity|starch biosynthetic process
TRINITY_DN19915_c0_g1_i1	GO:0009607,GO:0006952	response to biotic stimulus|defense response
TRINITY_DN19250_c0_g1_i1	GO:0005975,GO:0004553	carbohydrate metabolic process|hydrolase activity, hydrolyzing O-glycosyl compounds
TRINITY_DN15837_c0_g1_i2	GO:0008152,GO:0006479,GO:0009451,GO:0046500,GO:0008033,GO:0006464,GO:0030488,GO:0008168,GO:0005509,GO:0016429,GO:0005515,GO:0004719,GO:0031515	metabolic process|protein methylation|RNA modification|S-adenosylmethionine metabolic process|tRNA processing|cellular protein modification process|tRNA methylation|methyltransferase activity|calcium ion binding|tRNA (adenine-N1-)-methyltransferase activity|protein binding|protein-L-isoaspartate (D-aspartate) O-methyltransferase activity|tRNA (m1A) methyltransferase complex
TRINITY_DN20274_c1_g3_i5	GO:0000746,GO:0055114,GO:0003677,GO:0016491	conjugation|oxidation-reduction process|DNA binding|oxidoreductase activity
TRINITY_DN19885_c0_g1_i1	GO:0007275,GO:0007304,GO:0005213,GO:0042600	multicellular organismal development|chorion-containing eggshell formation|structural constituent of chorion|chorion
TRINITY_DN18747_c0_g1_i1	GO:0006207,GO:0006206,GO:0009116,GO:0004590	de novo' pyrimidine nucleobase biosynthetic process|pyrimidine nucleobase metabolic process|nucleoside metabolic process|orotidine-5'-phosphate decarboxylase activity
TRINITY_DN16331_c0_g1_i4	GO:0055114,GO:0005975,GO:0006355,GO:0008033,GO:0009401,GO:0006013,GO:0006118,GO:0008643,GO:0006106,GO:0008152,GO:0016491,GO:0008270,GO:0046912,GO:0048037,GO:0016746,GO:0050660,GO:0008982,GO:0004559,GO:0015923,GO:0003824,GO:0051536,GO:0003677,GO:0003700,GO:0004553,GO:0009055,GO:0016627,GO:0016624,GO:0005739,GO:0005622,GO:0005747,GO:0005667,GO:0009357,GO:0016020	oxidation-reduction process|carbohydrate metabolic process|regulation of transcription, DNA-templated|tRNA processing|phosphoenolpyruvate-dependent sugar phosphotransferase system|mannose metabolic process|obsolete electron transport|carbohydrate transport|fumarate metabolic process|metabolic process|oxidoreductase activity|zinc ion binding|transferase activity, transferring acyl groups, acyl gro…
TRINITY_DN18026_c2_g1_i1	GO:0018279,GO:0006486,GO:0048193,GO:0019905,GO:0004579,GO:0016021,GO:0019028,GO:0008250,GO:0016020,GO:0005783	protein N-linked glycosylation via asparagine|protein glycosylation|Golgi vesicle transport|syntaxin binding|dolichyl-diphosphooligosaccharide-protein glycotransferase activity|integral component of membrane|viral capsid|oligosaccharyltransferase complex|membrane|endoplasmic reticulum
TRINITY_DN19853_c0_g1_i3	GO:0005524	ATP binding
TRINITY_DN15138_c0_g1_i1	GO:0008207,GO:0055114,GO:0009085,GO:0008210,GO:0006694,GO:0008209,GO:0009089,GO:0016616,GO:0003824,GO:0050662,GO:0008839,GO:0003854	C21-steroid hormone metabolic process|oxidation-reduction process|lysine biosynthetic process|estrogen metabolic process|steroid biosynthetic process|androgen metabolic process|lysine biosynthetic process via diaminopimelate|oxidoreductase activity, acting on the CH-OH group of donors, NAD or NADP as acceptor|catalytic activity|coenzyme binding|4-hydroxy-tetrahydrodipicolinate reductase|3-beta-hy…
TRINITY_DN20351_c0_g1_i1	GO:0008152,GO:0016746,GO:0016763	metabolic process|transferase activity, transferring acyl groups|transferase activity, transferring pentosyl groups
TRINITY_DN13290_c0_g1_i1	GO:0006144,GO:0046034,GO:0006310,GO:0006281,GO:0009378,GO:0004017,GO:0009379,GO:0005657	purine nucleobase metabolic process|ATP metabolic process|DNA recombination|DNA repair|four-way junction helicase activity|adenylate kinase activity|Holliday junction helicase complex|replication fork
TRINITY_DN15247_c0_g1_i1	GO:0005975	carbohydrate metabolic process
TRINITY_DN20660_c0_g1_i1	GO:0006810,GO:0019385,GO:0000287,GO:0030976,GO:0003824,GO:0005886	transport|methanogenesis, from acetate|magnesium ion binding|thiamine pyrophosphate binding|catalytic activity|plasma membrane
TRINITY_DN18714_c0_g1_i1	GO:0055114,GO:0006804,GO:0006979,GO:0004601,GO:0020037	oxidation-reduction process|obsolete peroxidase reaction|response to oxidative stress|peroxidase activity|heme binding
TRINITY_DN21053_c0_g5_i1	GO:0005198,GO:0019028	structural molecule activity|viral capsid
TRINITY_DN18327_c0_g2_i1	GO:0005509	calcium ion binding
TRINITY_DN19642_c0_g1_i1	GO:0016787	hydrolase activity
TRINITY_DN19899_c0_g1_i1	GO:0030151,GO:0030170,GO:0003824	molybdenum ion binding|pyridoxal phosphate binding|catalytic activity
TRINITY_DN20512_c0_g2_i1	GO:0055114,GO:0009306,GO:0045454,GO:0016209,GO:0016491,GO:0003677,GO:0005788	oxidation-reduction process|protein secretion|cell redox homeostasis|antioxidant activity|oxidoreductase activity|DNA binding|endoplasmic reticulum lumen
TRINITY_DN17965_c0_g1_i1	GO:0006418,GO:0006506,GO:0004812,GO:0000166,GO:0005524,GO:0016021	tRNA aminoacylation for protein translation|GPI anchor biosynthetic process|aminoacyl-tRNA ligase activity|nucleotide binding|ATP binding|integral component of membrane
TRINITY_DN20419_c0_g4_i2	--	--
TRINITY_DN21217_c0_g3_i1	GO:0005515,GO:0016021	protein binding|integral component of membrane
TRINITY_DN18262_c0_g1_i1	GO:0009452,GO:0001510,GO:0008168	7-methylguanosine RNA capping|RNA methylation|methyltransferase activity
TRINITY_DN18983_c0_g1_i2	GO:0055114,GO:0006801,GO:0004784,GO:0046872	oxidation-reduction process|superoxide metabolic process|superoxide dismutase activity|metal ion binding
TRINITY_DN18768_c1_g1_i2	GO:0006522,GO:0006531,GO:0006164,GO:0006144,GO:0009405,GO:0004019,GO:0005525,GO:0005615	alanine metabolic process|aspartate metabolic process|purine nucleotide biosynthetic process|purine nucleobase metabolic process|pathogenesis|adenylosuccinate synthase activity|GTP binding|extracellular space
TRINITY_DN14843_c0_g1_i1	GO:0005515	protein binding
TRINITY_DN19325_c0_g1_i1	GO:0042254,GO:0006412,GO:0003735,GO:0005840,GO:0005622	ribosome biogenesis|translation|structural constituent of ribosome|ribosome|intracellular
TRINITY_DN21026_c1_g5_i2	GO:0008152,GO:0016758	metabolic process|transferase activity, transferring hexosyl groups
TRINITY_DN15500_c2_g1_i2	GO:0055114,GO:0016491,GO:0016209	oxidation-reduction process|oxidoreductase activity|antioxidant activity
TRINITY_DN18511_c0_g1_i2	GO:0006418,GO:0005198,GO:0004812,GO:0000166,GO:0005524	tRNA aminoacylation for protein translation|structural molecule activity|aminoacyl-tRNA ligase activity|nucleotide binding|ATP binding
TRINITY_DN19149_c1_g1_i3	GO:0004462,GO:0019172	lactoylglutathione lyase activity|glyoxalase III activity
TRINITY_DN17493_c0_g1_i1	GO:0006694,GO:0008210,GO:0055114,GO:0008152,GO:0008209,GO:0008207,GO:0017148,GO:0042710,GO:0009372,GO:0006725,GO:0016616,GO:0050662,GO:0043565,GO:0008198,GO:0003854,GO:0016491,GO:0003824	steroid biosynthetic process|estrogen metabolic process|oxidation-reduction process|metabolic process|androgen metabolic process|C21-steroid hormone metabolic process|negative regulation of translation|biofilm formation|quorum sensing|cellular aromatic compound metabolic process|oxidoreductase activity, acting on the CH-OH group of donors, NAD or NADP as acceptor|coenzyme binding|sequence-specifi…
TRINITY_DN13280_c0_g1_i3	GO:0005975	carbohydrate metabolic process
TRINITY_DN21199_c0_g1_i6	--	--
TRINITY_DN16074_c0_g2_i1	GO:0006807,GO:0016810	nitrogen compound metabolic process|hydrolase activity, acting on carbon-nitrogen (but not peptide) bonds
TRINITY_DN19301_c0_g1_i2	GO:0006108,GO:0015976,GO:0006090,GO:0055114,GO:0006099,GO:0003924,GO:0051287,GO:0004471,GO:0005525	malate metabolic process|carbon utilization|pyruvate metabolic process|oxidation-reduction process|tricarboxylic acid cycle|GTPase activity|NAD binding|malate dehydrogenase (decarboxylating) (NAD+) activity|GTP binding
TRINITY_DN16807_c0_g1_i1	GO:0006000,GO:0046486,GO:0015976,GO:0006013,GO:0006096,GO:0008152,GO:0006094,GO:0006020,GO:0006355,GO:0004807	fructose metabolic process|glycerolipid metabolic process|carbon utilization|mannose metabolic process|glycolytic process|metabolic process|gluconeogenesis|inositol metabolic process|regulation of transcription, DNA-templated|triose-phosphate isomerase activity
TRINITY_DN18060_c0_g1_i2	GO:0019521,GO:0055114,GO:0006098,GO:0004616,GO:0051287,GO:0016616	D-gluconate metabolic process|oxidation-reduction process|pentose-phosphate shunt|phosphogluconate dehydrogenase (decarboxylating) activity|NAD binding|oxidoreductase activity, acting on the CH-OH group of donors, NAD or NADP as acceptor
TRINITY_DN18086_c0_g1_i2	GO:0055114,GO:0008033,GO:0016491,GO:0050660,GO:0071949	oxidation-reduction process|tRNA processing|oxidoreductase activity|flavin adenine dinucleotide binding|FAD binding
TRINITY_DN20886_c0_g1_i3	GO:0008152,GO:0016747	metabolic process|transferase activity, transferring acyl groups other than amino-acyl groups
TRINITY_DN18152_c0_g3_i1	GO:0006448,GO:0006414,GO:0003746,GO:0005853,GO:0005840	regulation of translational elongation|translational elongation|translation elongation factor activity|eukaryotic translation elongation factor 1 complex|ribosome
TRINITY_DN16817_c0_g5_i1	GO:0006355,GO:0003677,GO:0005634	regulation of transcription, DNA-templated|DNA binding|nucleus
TRINITY_DN15677_c0_g1_i2	GO:0005198,GO:0019028	structural molecule activity|viral capsid
TRINITY_DN14331_c0_g1_i1	GO:0016491	oxidoreductase activity
TRINITY_DN19992_c0_g1_i2	GO:0006508,GO:0006629,GO:0004190	proteolysis|lipid metabolic process|aspartic-type endopeptidase activity
TRINITY_DN20402_c0_g1_i1	GO:0006814,GO:0008152,GO:0015992,GO:0006885,GO:0003824,GO:0015385,GO:0016021	sodium ion transport|metabolic process|proton transport|regulation of pH|catalytic activity|sodium:proton antiporter activity|integral component of membrane
TRINITY_DN21626_c0_g2_i2	GO:0030246	carbohydrate binding
TRINITY_DN17869_c0_g1_i1	GO:0016579,GO:0036459	protein deubiquitination|ubiquitinyl hydrolase activity
TRINITY_DN20361_c0_g1_i2	GO:0000470,GO:0003723,GO:0003735,GO:0006412,GO:0022625	maturation of LSU-rRNA|RNA binding|structural constituent of ribosome|translation|cytosolic large ribosomal subunit
TRINITY_DN16074_c0_g1_i1	GO:0006807,GO:0016810	nitrogen compound metabolic process|hydrolase activity, acting on carbon-nitrogen (but not peptide) bonds
TRINITY_DN17281_c0_g1_i1	GO:0008152,GO:0016491	metabolic process|oxidoreductase activity
TRINITY_DN16261_c0_g2_i4	GO:0019354,GO:0055114,GO:0006779,GO:0008033,GO:0016491,GO:0043115,GO:0050660	siroheme biosynthetic process|oxidation-reduction process|porphyrin-containing compound biosynthetic process|tRNA processing|oxidoreductase activity|precorrin-2 dehydrogenase activity|flavin adenine dinucleotide binding
TRINITY_DN15714_c0_g1_i3	GO:0006118,GO:0045454,GO:0009055,GO:0005515,GO:0015035	obsolete electron transport|cell redox homeostasis|electron carrier activity|protein binding|protein disulfide oxidoreductase activity
TRINITY_DN20479_c0_g1_i1	GO:0006310,GO:0015979,GO:0003677,GO:0008289	DNA recombination|photosynthesis|DNA binding|lipid binding
TRINITY_DN19363_c0_g2_i1	GO:0045454,GO:0055114,GO:0016491	cell redox homeostasis|oxidation-reduction process|oxidoreductase activity
TRINITY_DN20695_c0_g1_i1	GO:0016740	transferase activity
TRINITY_DN12952_c0_g1_i1	GO:0004416,GO:0005829,GO:0019243,GO:0046872	hydroxyacylglutathione hydrolase activity|cytosol|methylglyoxal catabolic process to D-lactate via S-lactoyl-glutathione|metal ion binding
TRINITY_DN18713_c0_g1_i1	GO:0006096,GO:0006013,GO:0015976,GO:0006000,GO:0006020,GO:0006098,GO:0006094,GO:0004332,GO:0005515,GO:0046872,GO:0008270	glycolytic process|mannose metabolic process|carbon utilization|fructose metabolic process|inositol metabolic process|pentose-phosphate shunt|gluconeogenesis|fructose-bisphosphate aldolase activity|protein binding|metal ion binding|zinc ion binding
TRINITY_DN14579_c0_g1_i1	GO:0006355,GO:0003677,GO:0005634	regulation of transcription, DNA-templated|DNA binding|nucleus
TRINITY_DN19149_c2_g1_i1	GO:0008299	isoprenoid biosynthetic process
TRINITY_DN21264_c0_g3_i1	GO:0015031,GO:0015991,GO:0006606,GO:0016820,GO:0005515,GO:0008565,GO:0000221,GO:0005737,GO:0005634	protein transport|ATP hydrolysis coupled proton transport|protein import into nucleus|hydrolase activity, acting on acid anhydrides, catalyzing transmembrane movement of substances|protein binding|protein transporter activity|vacuolar proton-transporting V-type ATPase, V1 domain|cytoplasm|nucleus
TRINITY_DN21483_c1_g1_i7	GO:0055114,GO:0006631,GO:0045300,GO:0016491,GO:0046872	oxidation-reduction process|fatty acid metabolic process|acyl-[acyl-carrier-protein] desaturase activity|oxidoreductase activity|metal ion binding
TRINITY_DN19050_c0_g3_i1	GO:0045735	nutrient reservoir activity
TRINITY_DN18443_c0_g1_i1	GO:0019521,GO:0055114,GO:0008152,GO:0006568,GO:0006554,GO:0006552,GO:0018874,GO:0006633,GO:0006631,GO:0006574,GO:0006098,GO:0006550,GO:0003857,GO:0004616,GO:0016836,GO:0003824,GO:0016491	D-gluconate metabolic process|oxidation-reduction process|metabolic process|tryptophan metabolic process|lysine catabolic process|leucine catabolic process|benzoate metabolic process|fatty acid biosynthetic process|fatty acid metabolic process|valine catabolic process|pentose-phosphate shunt|isoleucine catabolic process|3-hydroxyacyl-CoA dehydrogenase activity|phosphogluconate dehydrogenase (deca…
TRINITY_DN16539_c0_g1_i2	GO:0005975,GO:0006118,GO:0007213,GO:0043113,GO:0043236,GO:0009055,GO:0020037,GO:0004553	carbohydrate metabolic process|obsolete electron transport|G-protein coupled acetylcholine receptor signaling pathway|receptor clustering|laminin binding|electron carrier activity|heme binding|hydrolase activity, hydrolyzing O-glycosyl compounds
TRINITY_DN15714_c0_g2_i1	GO:0006118,GO:0045454,GO:0009055,GO:0005515,GO:0015035	obsolete electron transport|cell redox homeostasis|electron carrier activity|protein binding|protein disulfide oxidoreductase activity
TRINITY_DN14871_c0_g2_i1	GO:0042254,GO:0006412,GO:0019843,GO:0003735,GO:0005840	ribosome biogenesis|translation|rRNA binding|structural constituent of ribosome|ribosome
TRINITY_DN17454_c0_g1_i1	GO:0006520,GO:0016743,GO:0016597	cellular amino acid metabolic process|carboxyl- or carbamoyltransferase activity|amino acid binding
TRINITY_DN18714_c0_g2_i2	GO:0055114,GO:0006804,GO:0006979,GO:0004601,GO:0020037	oxidation-reduction process|obsolete peroxidase reaction|response to oxidative stress|peroxidase activity|heme binding
TRINITY_DN16746_c0_g1_i1	GO:0050790,GO:0030234	regulation of catalytic activity|enzyme regulator activity
TRINITY_DN16369_c0_g1_i1	GO:0006950	response to stress
TRINITY_DN21324_c1_g2_i1	GO:0008168	methyltransferase activity
TRINITY_DN18749_c0_g1_i1	GO:0005975,GO:0004553	carbohydrate metabolic process|hydrolase activity, hydrolyzing O-glycosyl compounds
TRINITY_DN12716_c0_g1_i1	GO:0006508,GO:0006448,GO:0006414,GO:0004190,GO:0003746,GO:0005853,GO:0005840,GO:0005887	proteolysis|regulation of translational elongation|translational elongation|aspartic-type endopeptidase activity|translation elongation factor activity|eukaryotic translation elongation factor 1 complex|ribosome|integral component of plasma membrane
TRINITY_DN14365_c0_g1_i1	GO:0009396,GO:0046487,GO:0005524,GO:0004329	folic acid-containing compound biosynthetic process|glyoxylate metabolic process|ATP binding|formate-tetrahydrofolate ligase activity
TRINITY_DN19047_c0_g1_i1	GO:0000287,GO:0003824,GO:0030976	magnesium ion binding|catalytic activity|thiamine pyrophosphate binding
TRINITY_DN13638_c0_g1_i1	GO:0006000,GO:0046486,GO:0015976,GO:0006013,GO:0006096,GO:0008152,GO:0006094,GO:0006020,GO:0006355,GO:0004807	fructose metabolic process|glycerolipid metabolic process|carbon utilization|mannose metabolic process|glycolytic process|metabolic process|gluconeogenesis|inositol metabolic process|regulation of transcription, DNA-templated|triose-phosphate isomerase activity
TRINITY_DN19056_c0_g1_i1	GO:0005576,GO:0005774,GO:0005783,GO:0005794,GO:0006665,GO:0017040,GO:0034599,GO:0090156,GO:0102121	extracellular region|vacuolar membrane|endoplasmic reticulum|Golgi apparatus|sphingolipid metabolic process|N-acylsphingosine amidohydrolase activity|cellular response to oxidative stress|cellular sphingolipid homeostasis|ceramidase activity
TRINITY_DN14021_c0_g1_i2	GO:0006457,GO:0000413,GO:0003755	protein folding|protein peptidyl-prolyl isomerization|peptidyl-prolyl cis-trans isomerase activity
TRINITY_DN12048_c0_g1_i2	GO:0003723	RNA binding
TRINITY_DN19646_c0_g1_i2	GO:0006412,GO:0042254,GO:0003735,GO:0005840	translation|ribosome biogenesis|structural constituent of ribosome|ribosome
TRINITY_DN20289_c0_g1_i1	GO:0015976,GO:0055114,GO:0006096,GO:0009231,GO:0006144,GO:0006094,GO:0006771,GO:0007067,GO:0030955,GO:0004743,GO:0000287,GO:0003824,GO:0008703,GO:0042729,GO:0072686	carbon utilization|oxidation-reduction process|glycolytic process|riboflavin biosynthetic process|purine nucleobase metabolic process|gluconeogenesis|riboflavin metabolic process|mitotic nuclear division|potassium ion binding|pyruvate kinase activity|magnesium ion binding|catalytic activity|5-amino-6-(5-phosphoribosylamino)uracil reductase activity|DASH complex|mitotic spindle
TRINITY_DN20908_c2_g1_i1	GO:0008152,GO:0003824,GO:0016624	metabolic process|catalytic activity|oxidoreductase activity, acting on the aldehyde or oxo group of donors, disulfide as acceptor
TRINITY_DN14073_c0_g2_i1	GO:0042254,GO:0006412,GO:0005515,GO:0003735,GO:0005840	ribosome biogenesis|translation|protein binding|structural constituent of ribosome|ribosome
TRINITY_DN20096_c0_g1_i8	GO:0004834,GO:0009507	tryptophan synthase activity|chloroplast
TRINITY_DN20761_c0_g1_i1	GO:0006568,GO:0006574,GO:0006631,GO:0006813,GO:0006552,GO:0006550,GO:0006554,GO:0055114,GO:0018874,GO:0006633,GO:0003857,GO:0016491,GO:0051287	tryptophan metabolic process|valine catabolic process|fatty acid metabolic process|potassium ion transport|leucine catabolic process|isoleucine catabolic process|lysine catabolic process|oxidation-reduction process|benzoate metabolic process|fatty acid biosynthetic process|3-hydroxyacyl-CoA dehydrogenase activity|oxidoreductase activity|NAD binding
TRINITY_DN16570_c0_g1_i1	GO:0006094,GO:0006807,GO:0000105,GO:0006144,GO:0055114,GO:0015976,GO:0006537,GO:0008033,GO:0006051,GO:0006096,GO:0006040,GO:0015930,GO:0047465,GO:0050660,GO:0016638,GO:0016491,GO:0003824,GO:0000287,GO:0018580,GO:0017150,GO:0030955,GO:0004743	gluconeogenesis|nitrogen compound metabolic process|histidine biosynthetic process|purine nucleobase metabolic process|oxidation-reduction process|carbon utilization|glutamate biosynthetic process|tRNA processing|N-acetylmannosamine metabolic process|glycolytic process|amino sugar metabolic process|glutamate synthase activity|N-acylglucosamine-6-phosphate 2-epimerase activity|flavin adenine dinuc…
TRINITY_DN18920_c0_g1_i1	GO:0042254,GO:0005622	ribosome biogenesis|intracellular
TRINITY_DN20340_c0_g1_i1	GO:0009507	chloroplast
TRINITY_DN20983_c0_g1_i2	GO:0006694,GO:0008210,GO:0006779,GO:0055114,GO:0008152,GO:0008209,GO:0008207,GO:0019354,GO:0043115,GO:0016616,GO:0050662,GO:0016831,GO:0051287,GO:0016620,GO:0016491,GO:0003854,GO:0003824	steroid biosynthetic process|estrogen metabolic process|porphyrin-containing compound biosynthetic process|oxidation-reduction process|metabolic process|androgen metabolic process|C21-steroid hormone metabolic process|siroheme biosynthetic process|precorrin-2 dehydrogenase activity|oxidoreductase activity, acting on the CH-OH group of donors, NAD or NADP as acceptor|coenzyme binding|carboxy-lyase…
TRINITY_DN16817_c0_g3_i1	GO:0006355,GO:0003677,GO:0005634	regulation of transcription, DNA-templated|DNA binding|nucleus
TRINITY_DN18715_c1_g2_i2	GO:0005576,GO:0005618	extracellular region|cell wall
TRINITY_DN13280_c0_g2_i2	GO:0005975	carbohydrate metabolic process
TRINITY_DN17210_c0_g2_i1	GO:0015976,GO:0006144,GO:0006096,GO:0006094,GO:0004743,GO:0030955,GO:0000287,GO:0003824	carbon utilization|purine nucleobase metabolic process|glycolytic process|gluconeogenesis|pyruvate kinase activity|potassium ion binding|magnesium ion binding|catalytic activity
TRINITY_DN14624_c0_g1_i1	GO:0003878,GO:0005524,GO:0005829,GO:0006085,GO:0006633,GO:0009346	ATP citrate synthase activity|ATP binding|cytosol|acetyl-CoA biosynthetic process|fatty acid biosynthetic process|citrate lyase complex
TRINITY_DN21634_c1_g2_i2	GO:0003989,GO:0006633,GO:0009317,GO:0009507,GO:0009536,GO:0009570,GO:0009941	acetyl-CoA carboxylase activity|fatty acid biosynthetic process|acetyl-CoA carboxylase complex|chloroplast|plastid|chloroplast stroma|chloroplast envelope
TRINITY_DN17336_c0_g1_i1	GO:0045116,GO:0055114,GO:0016881,GO:0016491,GO:0050661,GO:0005524	protein neddylation|oxidation-reduction process|acid-amino acid ligase activity|oxidoreductase activity|NADP binding|ATP binding
TRINITY_DN15436_c0_g2_i1	GO:0000470,GO:0003723,GO:0006412,GO:0022625	maturation of LSU-rRNA|RNA binding|translation|cytosolic large ribosomal subunit
TRINITY_DN17821_c0_g1_i1	GO:0055114,GO:0046872,GO:0016491	oxidation-reduction process|metal ion binding|oxidoreductase activity
TRINITY_DN20130_c0_g1_i1	GO:0015991,GO:0006606,GO:0015031,GO:0005515,GO:0008565,GO:0016820,GO:0005737,GO:0005634,GO:0000221	ATP hydrolysis coupled proton transport|protein import into nucleus|protein transport|protein binding|protein transporter activity|hydrolase activity, acting on acid anhydrides, catalyzing transmembrane movement of substances|cytoplasm|nucleus|vacuolar proton-transporting V-type ATPase, V1 domain
TRINITY_DN18351_c0_g1_i1	GO:0009058,GO:0006520,GO:0030170,GO:0016829	biosynthetic process|cellular amino acid metabolic process|pyridoxal phosphate binding|lyase activity
TRINITY_DN17973_c0_g1_i1	GO:0055114,GO:0000154,GO:0006801,GO:0006396,GO:0016433,GO:0046872	oxidation-reduction process|rRNA modification|superoxide metabolic process|RNA processing|rRNA (adenine) methyltransferase activity|metal ion binding
TRINITY_DN19816_c0_g2_i2	GO:0055114,GO:0006749,GO:0006006,GO:0006098,GO:0004345,GO:0050661	oxidation-reduction process|glutathione metabolic process|glucose metabolic process|pentose-phosphate shunt|glucose-6-phosphate dehydrogenase activity|NADP binding
TRINITY_DN18094_c1_g1_i2	GO:0055114,GO:0016491	oxidation-reduction process|oxidoreductase activity
TRINITY_DN19498_c0_g1_i1	GO:0046912	transferase activity, transferring acyl groups, acyl groups converted into alkyl on transfer
TRINITY_DN16746_c0_g2_i1	GO:0050790,GO:0030234	regulation of catalytic activity|enzyme regulator activity
TRINITY_DN17166_c0_g2_i1	GO:0015994,GO:0015996,GO:0006508,GO:0016787,GO:0008236,GO:0047746	chlorophyll metabolic process|chlorophyll catabolic process|proteolysis|hydrolase activity|serine-type peptidase activity|chlorophyllase activity
TRINITY_DN20501_c0_g1_i6	GO:0005525,GO:0003924	GTP binding|GTPase activity
TRINITY_DN20010_c0_g2_i5	GO:0043087,GO:0032012,GO:0005515,GO:0005086	regulation of GTPase activity|regulation of ARF protein signal transduction|protein binding|ARF guanyl-nucleotide exchange factor activity
TRINITY_DN17435_c0_g1_i3	GO:0006457,GO:0005509,GO:0051082,GO:0005783	protein folding|calcium ion binding|unfolded protein binding|endoplasmic reticulum
TRINITY_DN20292_c0_g1_i1	GO:0019229,GO:0005576	regulation of vasoconstriction|extracellular region
TRINITY_DN19787_c0_g1_i5	GO:0008152,GO:0003824,GO:0016836	metabolic process|catalytic activity|hydro-lyase activity
TRINITY_DN20765_c1_g1_i5	GO:0008152,GO:0016491	metabolic process|oxidoreductase activity
TRINITY_DN15413_c0_g1_i5	GO:0006457,GO:0000413,GO:0003755	protein folding|protein peptidyl-prolyl isomerization|peptidyl-prolyl cis-trans isomerase activity
TRINITY_DN15198_c0_g1_i1	GO:0007165,GO:0005158,GO:0005899	signal transduction|insulin receptor binding|insulin receptor complex
TRINITY_DN21402_c0_g3_i2	GO:0008380,GO:0015031,GO:0008565,GO:0016021,GO:0005681	RNA splicing|protein transport|protein transporter activity|integral component of membrane|spliceosomal complex
TRINITY_DN18536_c0_g1_i2	GO:0000372,GO:0006826,GO:0007165,GO:0006468,GO:0051694,GO:0016773,GO:0004672,GO:0005515,GO:0005524,GO:0005523,GO:0005509,GO:0005578,GO:0016020,GO:0030529	Group I intron splicing|iron ion transport|signal transduction|protein phosphorylation|pointed-end actin filament capping|phosphotransferase activity, alcohol group as acceptor|protein kinase activity|protein binding|ATP binding|tropomyosin binding|calcium ion binding|proteinaceous extracellular matrix|membrane|intracellular ribonucleoprotein complex
TRINITY_DN15565_c0_g1_i1	GO:0012511,GO:0016021	monolayer-surrounded lipid storage body|integral component of membrane
TRINITY_DN20595_c0_g1_i1	GO:0006950	response to stress
TRINITY_DN17190_c0_g1_i2	GO:0006397,GO:0008152,GO:0015992,GO:0046660,GO:0006123,GO:0006508,GO:0008236,GO:0016787,GO:0004129,GO:0005746,GO:0045277,GO:0005634	mRNA processing|metabolic process|proton transport|female sex differentiation|mitochondrial electron transport, cytochrome c to oxygen|proteolysis|serine-type peptidase activity|hydrolase activity|cytochrome-c oxidase activity|mitochondrial respiratory chain|respiratory chain complex IV|nucleus
TRINITY_DN19786_c0_g3_i1	GO:0019748,GO:0006468,GO:0016773	secondary metabolic process|protein phosphorylation|phosphotransferase activity, alcohol group as acceptor
TRINITY_DN14844_c0_g1_i1	GO:0004001,GO:0005507,GO:0005524,GO:0005634,GO:0005737,GO:0005829,GO:0005886,GO:0006169,GO:0016032,GO:0019900,GO:0044209	adenosine kinase activity|copper ion binding|ATP binding|nucleus|cytoplasm|cytosol|plasma membrane|adenosine salvage|viral process|kinase binding|AMP salvage
TRINITY_DN12320_c0_g1_i1	GO:0008152,GO:0016787	metabolic process|hydrolase activity
TRINITY_DN21308_c0_g2_i1	GO:0055114,GO:0006355,GO:0045735,GO:0010309	oxidation-reduction process|regulation of transcription, DNA-templated|nutrient reservoir activity|acireductone dioxygenase [iron(II)-requiring] activity
TRINITY_DN7607_c0_g1_i2	GO:0019521,GO:0055114,GO:0008152,GO:0006098,GO:0006813,GO:0004616,GO:0051287,GO:0016491	D-gluconate metabolic process|oxidation-reduction process|metabolic process|pentose-phosphate shunt|potassium ion transport|phosphogluconate dehydrogenase (decarboxylating) activity|NAD binding|oxidoreductase activity
TRINITY_DN18805_c0_g1_i4	GO:0005975,GO:0004553	carbohydrate metabolic process|hydrolase activity, hydrolyzing O-glycosyl compounds
TRINITY_DN16889_c0_g1_i3	GO:0006550,GO:0006098,GO:0006574,GO:0006631,GO:0006633,GO:0018874,GO:0015940,GO:0006552,GO:0006554,GO:0006568,GO:0055114,GO:0019521,GO:0008677,GO:0016491,GO:0003677,GO:0051287,GO:0004616,GO:0003857	isoleucine catabolic process|pentose-phosphate shunt|valine catabolic process|fatty acid metabolic process|fatty acid biosynthetic process|benzoate metabolic process|pantothenate biosynthetic process|leucine catabolic process|lysine catabolic process|tryptophan metabolic process|oxidation-reduction process|D-gluconate metabolic process|2-dehydropantoate 2-reductase activity|oxidoreductase activit…
TRINITY_DN19734_c0_g1_i2	GO:0006412,GO:0032259,GO:0042254,GO:0003735,GO:0008168,GO:0005622,GO:0005840	translation|methylation|ribosome biogenesis|structural constituent of ribosome|methyltransferase activity|intracellular|ribosome
TRINITY_DN19694_c3_g1_i6	GO:0006457,GO:0005515	protein folding|protein binding
TRINITY_DN16351_c0_g1_i1	GO:0006412,GO:0042254,GO:0003735,GO:0005622,GO:0005840	translation|ribosome biogenesis|structural constituent of ribosome|intracellular|ribosome
TRINITY_DN18436_c0_g2_i1	GO:0055085,GO:0005741	transmembrane transport|mitochondrial outer membrane
TRINITY_DN16549_c1_g2_i1	GO:0018874,GO:0008207,GO:0006633,GO:0008209,GO:0006631,GO:0006574,GO:0006550,GO:0055114,GO:0006694,GO:0008210,GO:0008152,GO:0006568,GO:0006554,GO:0006552,GO:0051287,GO:0003824,GO:0003854,GO:0016491,GO:0016616,GO:0003857,GO:0050662	benzoate metabolic process|C21-steroid hormone metabolic process|fatty acid biosynthetic process|androgen metabolic process|fatty acid metabolic process|valine catabolic process|isoleucine catabolic process|oxidation-reduction process|steroid biosynthetic process|estrogen metabolic process|metabolic process|tryptophan metabolic process|lysine catabolic process|leucine catabolic process|NAD bindin…
TRINITY_DN15436_c0_g1_i1	GO:0000470,GO:0003723,GO:0006412,GO:0022625	maturation of LSU-rRNA|RNA binding|translation|cytosolic large ribosomal subunit
TRINITY_DN21122_c0_g1_i5	GO:0007264,GO:0005525,GO:0003924	small GTPase mediated signal transduction|GTP binding|GTPase activity
TRINITY_DN20594_c0_g1_i2	GO:0055114,GO:0020037,GO:0016491,GO:0051536	oxidation-reduction process|heme binding|oxidoreductase activity|iron-sulfur cluster binding
TRINITY_DN13222_c0_g1_i2	GO:0006412,GO:0042254,GO:0003735,GO:0005840,GO:0005622	translation|ribosome biogenesis|structural constituent of ribosome|ribosome|intracellular
TRINITY_DN20978_c0_g1_i4	GO:0001558,GO:0003723,GO:0005634,GO:0006364,GO:0007275,GO:0009734,GO:0044843,GO:0051302	regulation of cell growth|RNA binding|nucleus|rRNA processing|multicellular organism development|auxin-activated signaling pathway|cell cycle G1/S phase transition|regulation of cell division
TRINITY_DN19502_c0_g1_i5	GO:0007010,GO:0008152,GO:0003824,GO:0003779	cytoskeleton organization|metabolic process|catalytic activity|actin binding
TRINITY_DN18693_c0_g1_i1	GO:0016310,GO:0005515,GO:0004673,GO:0009365	phosphorylation|protein binding|protein histidine kinase activity|protein histidine kinase complex
TRINITY_DN21485_c1_g1_i12	GO:0006144,GO:0006351,GO:0007165,GO:0006260,GO:0006265,GO:0006730,GO:0006206,GO:0003916,GO:0005509,GO:0016740,GO:0003899,GO:0003677,GO:0005515,GO:0005730,GO:0005578,GO:0005727	purine nucleobase metabolic process|transcription, DNA-templated|signal transduction|DNA replication|DNA topological change|one-carbon metabolic process|pyrimidine nucleobase metabolic process|DNA topoisomerase activity|calcium ion binding|transferase activity|DNA-directed RNA polymerase activity|DNA binding|protein binding|nucleolus|proteinaceous extracellular matrix|extrachromosomal circular DNA
TRINITY_DN17608_c0_g2_i1	GO:0007165,GO:0000160,GO:0016310,GO:0005515,GO:0005198,GO:0000155,GO:0009365,GO:0019028	signal transduction|phosphorelay signal transduction system|phosphorylation|protein binding|structural molecule activity|phosphorelay sensor kinase activity|protein histidine kinase complex|viral capsid
TRINITY_DN18802_c0_g1_i1	GO:0006289,GO:0043161,GO:0006281,GO:0005515,GO:0003684	nucleotide-excision repair|proteasome-mediated ubiquitin-dependent protein catabolic process|DNA repair|protein binding|damaged DNA binding
TRINITY_DN17531_c0_g1_i1	GO:0006355,GO:0043039,GO:0006418,GO:0004812,GO:0016876,GO:0000166,GO:0003700,GO:0005524,GO:0043565,GO:0005737,GO:0005667	regulation of transcription, DNA-templated|tRNA aminoacylation|tRNA aminoacylation for protein translation|aminoacyl-tRNA ligase activity|ligase activity, forming aminoacyl-tRNA and related compounds|nucleotide binding|transcription factor activity, sequence-specific DNA binding|ATP binding|sequence-specific DNA binding|cytoplasm|transcription factor complex
TRINITY_DN20368_c0_g1_i2	GO:0008152,GO:0016746	metabolic process|transferase activity, transferring acyl groups
TRINITY_DN16404_c0_g1_i1	GO:0019825,GO:0020037	oxygen binding|heme binding
TRINITY_DN17848_c0_g3_i1	GO:0006412,GO:0042254,GO:0003735,GO:0005840,GO:0005622	translation|ribosome biogenesis|structural constituent of ribosome|ribosome|intracellular
TRINITY_DN18659_c0_g1_i2	GO:0055114,GO:0008152,GO:0006118,GO:0016627,GO:0050660,GO:0003995	oxidation-reduction process|metabolic process|obsolete electron transport|oxidoreductase activity, acting on the CH-CH group of donors|flavin adenine dinucleotide binding|acyl-CoA dehydrogenase activity
TRINITY_DN19402_c0_g2_i2	GO:0015986,GO:0015992,GO:0006119,GO:0046961,GO:0046933,GO:0045261,GO:0045259	ATP synthesis coupled proton transport|proton transport|oxidative phosphorylation|proton-transporting ATPase activity, rotational mechanism|proton-transporting ATP synthase activity, rotational mechanism|proton-transporting ATP synthase complex, catalytic core F(1)|proton-transporting ATP synthase complex
TRINITY_DN20820_c0_g5_i1	GO:0005811	lipid droplet
TRINITY_DN19843_c0_g1_i4	GO:0000105,GO:0006807,GO:0006537,GO:0055114,GO:0015930,GO:0003824,GO:0016491,GO:0016627,GO:0016638,GO:0018580,GO:0005737,GO:0005634	histidine biosynthetic process|nitrogen compound metabolic process|glutamate biosynthetic process|oxidation-reduction process|glutamate synthase activity|catalytic activity|oxidoreductase activity|oxidoreductase activity, acting on the CH-CH group of donors|oxidoreductase activity, acting on the CH-NH2 group of donors|nitronate monooxygenase activity|cytoplasm|nucleus
TRINITY_DN19735_c0_g2_i1	GO:0008033,GO:0006351,GO:0006144,GO:0006206,GO:0016117,GO:0055114,GO:0003899,GO:0016705,GO:0016491,GO:0071949,GO:0050660,GO:0003677,GO:0016614,GO:0005730	tRNA processing|transcription, DNA-templated|purine nucleobase metabolic process|pyrimidine nucleobase metabolic process|carotenoid biosynthetic process|oxidation-reduction process|DNA-directed RNA polymerase activity|oxidoreductase activity, acting on paired donors, with incorporation or reduction of molecular oxygen|oxidoreductase activity|FAD binding|flavin adenine dinucleotide binding|DNA bin…
TRINITY_DN18026_c3_g1_i1	GO:0006144,GO:0046034,GO:0006310,GO:0006281,GO:0009378,GO:0004017,GO:0009379,GO:0005657	purine nucleobase metabolic process|ATP metabolic process|DNA recombination|DNA repair|four-way junction helicase activity|adenylate kinase activity|Holliday junction helicase complex|replication fork
TRINITY_DN16908_c0_g5_i1	GO:0006508	proteolysis
TRINITY_DN15992_c0_g1_i3	GO:0005515,GO:0003676	protein binding|nucleic acid binding
TRINITY_DN13043_c0_g1_i2	GO:0016042,GO:0006508,GO:0007264,GO:0007586,GO:0008047,GO:0004180,GO:0005525,GO:0005576	lipid catabolic process|proteolysis|small GTPase mediated signal transduction|digestion|enzyme activator activity|carboxypeptidase activity|GTP binding|extracellular region
TRINITY_DN20563_c0_g1_i1	GO:0004867,GO:0004869,GO:0005615,GO:0005737,GO:0010951,GO:0048046	serine-type endopeptidase inhibitor activity|cysteine-type endopeptidase inhibitor activity|extracellular space|cytoplasm|negative regulation of endopeptidase activity|apoplast
TRINITY_DN20038_c1_g2_i1	--	--
TRINITY_DN14779_c0_g1_i4	GO:0016872	intramolecular lyase activity
TRINITY_DN17623_c0_g1_i1	GO:0008152,GO:0019048,GO:0016787	metabolic process|modulation by virus of host morphology or physiology|hydrolase activity
TRINITY_DN17262_c0_g1_i1	GO:0042254,GO:0006412,GO:0003735,GO:0005840,GO:0005622	ribosome biogenesis|translation|structural constituent of ribosome|ribosome|intracellular
TRINITY_DN18606_c0_g1_i1	GO:0005515	protein binding
TRINITY_DN19363_c0_g3_i2	GO:0045454,GO:0055114,GO:0016491	cell redox homeostasis|oxidation-reduction process|oxidoreductase activity
TRINITY_DN17262_c0_g2_i2	GO:0006412,GO:0042254,GO:0003735,GO:0005840,GO:0005622	translation|ribosome biogenesis|structural constituent of ribosome|ribosome|intracellular
TRINITY_DN20355_c0_g1_i5	GO:0055114,GO:0045735,GO:0010309	oxidation-reduction process|nutrient reservoir activity|acireductone dioxygenase [iron(II)-requiring] activity
TRINITY_DN17669_c0_g1_i1	GO:0046983,GO:0008483,GO:0030170	protein dimerization activity|transaminase activity|pyridoxal phosphate binding
TRINITY_DN20905_c0_g1_i3	GO:0008152	metabolic process
TRINITY_DN20807_c1_g1_i2	GO:0005982,GO:0005985,GO:0006096,GO:0006810,GO:0006098,GO:0006094,GO:0009405,GO:0019870,GO:0004347,GO:0005576	starch metabolic process|sucrose metabolic process|glycolytic process|transport|pentose-phosphate shunt|gluconeogenesis|pathogenesis|potassium channel inhibitor activity|glucose-6-phosphate isomerase activity|extracellular region
TRINITY_DN15093_c0_g1_i3	GO:0007165,GO:0009271,GO:0006935,GO:0019087,GO:0006355,GO:0006810,GO:0004888,GO:0016021,GO:0016020	signal transduction|phage shock|chemotaxis|transformation of host cell by virus|regulation of transcription, DNA-templated|transport|transmembrane signaling receptor activity|integral component of membrane|membrane
TRINITY_DN19971_c0_g1_i2	GO:0006508,GO:0045490,GO:0047487	proteolysis|pectin catabolic process|oligogalacturonide lyase activity
TRINITY_DN20986_c1_g1_i4	GO:0015991,GO:0043248,GO:0005515,GO:0016820,GO:0000221	ATP hydrolysis coupled proton transport|proteasome assembly|protein binding|hydrolase activity, acting on acid anhydrides, catalyzing transmembrane movement of substances|vacuolar proton-transporting V-type ATPase, V1 domain
TRINITY_DN20209_c1_g2_i2	GO:0055114,GO:0016616	oxidation-reduction process|oxidoreductase activity, acting on the CH-OH group of donors, NAD or NADP as acceptor
TRINITY_DN18893_c1_g1_i1	GO:0008152,GO:0046872,GO:0008484,GO:0003824	metabolic process|metal ion binding|sulfuric ester hydrolase activity|catalytic activity
TRINITY_DN15507_c0_g1_i1	GO:0006412,GO:0042254,GO:0003735,GO:0005840,GO:0005622	translation|ribosome biogenesis|structural constituent of ribosome|ribosome|intracellular
TRINITY_DN17252_c0_g1_i1	GO:0006457,GO:0006950,GO:0008152,GO:0003824,GO:0051082,GO:0005524	protein folding|response to stress|metabolic process|catalytic activity|unfolded protein binding|ATP binding
TRINITY_DN16212_c0_g1_i3	GO:0055114,GO:0016491,GO:0016209	oxidation-reduction process|oxidoreductase activity|antioxidant activity
TRINITY_DN15577_c0_g1_i2	GO:0006810,GO:0006952,GO:0008200,GO:0005576	transport|defense response|ion channel inhibitor activity|extracellular region
TRINITY_DN15555_c0_g1_i1	GO:0030153,GO:0008152,GO:0006955,GO:0015643,GO:0004252,GO:0070569,GO:0019028,GO:0019814,GO:0055036	bacteriocin immunity|metabolic process|immune response|toxic substance binding|serine-type endopeptidase activity|uridylyltransferase activity|viral capsid|immunoglobulin complex|virion membrane
TRINITY_DN19642_c0_g2_i1	GO:0016787	hydrolase activity
TRINITY_DN17275_c1_g1_i3	GO:0006633,GO:0009507,GO:0031177	fatty acid biosynthetic process|chloroplast|phosphopantetheine binding
TRINITY_DN17731_c0_g1_i2	GO:0006605,GO:0006886,GO:0005515,GO:0046983,GO:0005742	protein targeting|intracellular protein transport|protein binding|protein dimerization activity|mitochondrial outer membrane translocase complex
TRINITY_DN20800_c0_g1_i1	GO:0042819,GO:0000105,GO:0009236,GO:0006541,GO:0042823,GO:0003824,GO:0004359,GO:0016787	vitamin B6 biosynthetic process|histidine biosynthetic process|cobalamin biosynthetic process|glutamine metabolic process|pyridoxal phosphate biosynthetic process|catalytic activity|glutaminase activity|hydrolase activity
TRINITY_DN19968_c0_g1_i1	GO:0051716,GO:0046658	cellular response to stimulus|anchored component of plasma membrane
TRINITY_DN14073_c0_g1_i1	GO:0042254,GO:0006412,GO:0005515,GO:0003735,GO:0005840	ribosome biogenesis|translation|protein binding|structural constituent of ribosome|ribosome
TRINITY_DN18926_c0_g2_i2	GO:0006457,GO:0006950,GO:0008152,GO:0003824,GO:0051082,GO:0005524	protein folding|response to stress|metabolic process|catalytic activity|unfolded protein binding|ATP binding
TRINITY_DN17856_c0_g1_i3	GO:0006886,GO:0015992,GO:0015986,GO:0015078,GO:0030176,GO:0000276	intracellular protein transport|proton transport|ATP synthesis coupled proton transport|hydrogen ion transmembrane transporter activity|integral component of endoplasmic reticulum membrane|mitochondrial proton-transporting ATP synthase complex, coupling factor F(o)
TRINITY_DN14619_c0_g1_i4	GO:0005975,GO:0016853	carbohydrate metabolic process|isomerase activity
TRINITY_DN21330_c1_g1_i4	GO:0016310,GO:0006506,GO:0004673,GO:0003824,GO:0005789,GO:0009365,GO:0016021,GO:0005739	phosphorylation|GPI anchor biosynthetic process|protein histidine kinase activity|catalytic activity|endoplasmic reticulum membrane|protein histidine kinase complex|integral component of membrane|mitochondrion
TRINITY_DN14595_c0_g1_i1	GO:0003723,GO:0003735,GO:0006412,GO:0015935	RNA binding|structural constituent of ribosome|translation|small ribosomal subunit
TRINITY_DN20361_c1_g1_i3	GO:0016021	integral component of membrane
TRINITY_DN19624_c2_g3_i1	GO:0006418,GO:0043039,GO:0004812,GO:0016876,GO:0005524,GO:0000166	tRNA aminoacylation for protein translation|tRNA aminoacylation|aminoacyl-tRNA ligase activity|ligase activity, forming aminoacyl-tRNA and related compounds|ATP binding|nucleotide binding
TRINITY_DN16116_c0_g1_i3	GO:0046907,GO:0005524	intracellular transport|ATP binding
TRINITY_DN17658_c0_g1_i2	GO:0005515	protein binding
TRINITY_DN18183_c0_g1_i1	GO:0016787	hydrolase activity
TRINITY_DN20714_c0_g1_i1	GO:0005975,GO:0004553	carbohydrate metabolic process|hydrolase activity, hydrolyzing O-glycosyl compounds
TRINITY_DN19772_c1_g4_i1	GO:0008207,GO:0055114,GO:0008209,GO:0008210,GO:0006694,GO:0003854,GO:0050662,GO:0003824,GO:0016616	C21-steroid hormone metabolic process|oxidation-reduction process|androgen metabolic process|estrogen metabolic process|steroid biosynthetic process|3-beta-hydroxy-delta5-steroid dehydrogenase activity|coenzyme binding|catalytic activity|oxidoreductase activity, acting on the CH-OH group of donors, NAD or NADP as acceptor
TRINITY_DN11787_c0_g1_i1	GO:0005515	protein binding
TRINITY_DN21599_c1_g1_i4	GO:0003729	mRNA binding
TRINITY_DN20652_c1_g1_i7	GO:0005244,GO:0005886,GO:0006813,GO:0009506,GO:0016020,GO:0034765	voltage-gated ion channel activity|plasma membrane|potassium ion transport|plasmodesma|membrane|regulation of ion transmembrane transport
TRINITY_DN20767_c0_g1_i1	GO:0016037,GO:0006357,GO:0009306,GO:0001104,GO:0005198,GO:0031404,GO:0005515,GO:0019904,GO:0019031,GO:0030089,GO:0019028,GO:0016592	light absorption|regulation of transcription from RNA polymerase II promoter|protein secretion|RNA polymerase II transcription cofactor activity|structural molecule activity|chloride ion binding|protein binding|protein domain specific binding|viral envelope|phycobilisome|viral capsid|mediator complex
TRINITY_DN20300_c0_g1_i7	GO:0006886,GO:0005783,GO:0016021	intracellular protein transport|endoplasmic reticulum|integral component of membrane
TRINITY_DN21522_c0_g1_i3	GO:0006508	proteolysis
TRINITY_DN17152_c0_g1_i1	GO:0055114,GO:0000154,GO:0006801,GO:0006396,GO:0016433,GO:0046872	oxidation-reduction process|rRNA modification|superoxide metabolic process|RNA processing|rRNA (adenine) methyltransferase activity|metal ion binding
TRINITY_DN18599_c0_g2_i1	GO:0034080,GO:0006355	CENP-A containing nucleosome assembly|regulation of transcription, DNA-templated
TRINITY_DN21368_c0_g1_i4	GO:0055114,GO:0045454,GO:0035556,GO:0005515,GO:0016209,GO:0047134,GO:0051539,GO:0016491	oxidation-reduction process|cell redox homeostasis|intracellular signal transduction|protein binding|antioxidant activity|protein-disulfide reductase activity|4 iron, 4 sulfur cluster binding|oxidoreductase activity
TRINITY_DN14341_c0_g1_i1	GO:0005982,GO:0006000,GO:0006013,GO:0005986,GO:0005985,GO:0009298,GO:0050307,GO:0004615,GO:0005737	starch metabolic process|fructose metabolic process|mannose metabolic process|sucrose biosynthetic process|sucrose metabolic process|GDP-mannose biosynthetic process|sucrose-phosphate phosphatase activity|phosphomannomutase activity|cytoplasm
TRINITY_DN16767_c0_g1_i1	GO:0016192,GO:0006351,GO:0006886,GO:0005524,GO:0005515,GO:0017111,GO:0030117	vesicle-mediated transport|transcription, DNA-templated|intracellular protein transport|ATP binding|protein binding|nucleoside-triphosphatase activity|membrane coat
TRINITY_DN17683_c0_g1_i2	GO:0008152,GO:0016787	metabolic process|hydrolase activity
TRINITY_DN15615_c0_g1_i1	GO:0019058,GO:0005525	viral life cycle|GTP binding
TRINITY_DN18286_c0_g5_i1	GO:0055114,GO:0016616	oxidation-reduction process|oxidoreductase activity, acting on the CH-OH group of donors, NAD or NADP as acceptor
TRINITY_DN18675_c0_g2_i1	GO:0042967,GO:0008610,GO:0006633,GO:0004315,GO:0016747,GO:0005835	acyl-carrier-protein biosynthetic process|lipid biosynthetic process|fatty acid biosynthetic process|3-oxoacyl-[acyl-carrier-protein] synthase activity|transferase activity, transferring acyl groups other than amino-acyl groups|fatty acid synthase complex
TRINITY_DN14054_c0_g1_i1	GO:0003723	RNA binding
TRINITY_DN12070_c0_g1_i2	GO:0006099,GO:0016829	tricarboxylic acid cycle|lyase activity
TRINITY_DN21335_c1_g5_i5	GO:0015992,GO:0055114,GO:0006814,GO:0006744,GO:0006120,GO:0008168,GO:0008137	proton transport|oxidation-reduction process|sodium ion transport|ubiquinone biosynthetic process|mitochondrial electron transport, NADH to ubiquinone|methyltransferase activity|NADH dehydrogenase (ubiquinone) activity
TRINITY_DN16225_c0_g1_i1	GO:0006508,GO:0008152,GO:0008236,GO:0016787	proteolysis|metabolic process|serine-type peptidase activity|hydrolase activity
TRINITY_DN18615_c0_g1_i2	GO:0030244,GO:0016866	cellulose biosynthetic process|intramolecular transferase activity
TRINITY_DN16394_c0_g1_i1	GO:0006281,GO:0006310,GO:0002949,GO:0019079,GO:0006355,GO:0008134,GO:0003724,GO:0043531,GO:0003723,GO:0003678,GO:0016887,GO:0005524,GO:0009378,GO:0098519,GO:0005657,GO:0009379,GO:0005667	DNA repair|DNA recombination|tRNA threonylcarbamoyladenosine modification|viral genome replication|regulation of transcription, DNA-templated|transcription factor binding|RNA helicase activity|ADP binding|RNA binding|DNA helicase activity|ATPase activity|ATP binding|four-way junction helicase activity|nucleotide phosphatase activity, acting on free nucleotides|replication fork|Holliday junction h…
TRINITY_DN13290_c0_g2_i1	GO:0006281,GO:0006310,GO:0019058,GO:0046034,GO:0006144,GO:0004017,GO:0009378,GO:0005657,GO:0009379	DNA repair|DNA recombination|viral life cycle|ATP metabolic process|purine nucleobase metabolic process|adenylate kinase activity|four-way junction helicase activity|replication fork|Holliday junction helicase complex
TRINITY_DN16295_c0_g1_i1	GO:0006520,GO:0019752,GO:0030170,GO:0016829,GO:0016831	cellular amino acid metabolic process|carboxylic acid metabolic process|pyridoxal phosphate binding|lyase activity|carboxy-lyase activity
TRINITY_DN17580_c0_g1_i2	GO:0055114,GO:0016638	oxidation-reduction process|oxidoreductase activity, acting on the CH-NH2 group of donors
TRINITY_DN14408_c0_g1_i1	GO:0008483,GO:0030170	transaminase activity|pyridoxal phosphate binding
TRINITY_DN13938_c0_g1_i1	GO:0016747,GO:0003779	transferase activity, transferring acyl groups other than amino-acyl groups|actin binding
TRINITY_DN20988_c1_g2_i3	GO:0016706,GO:0019761,GO:0046872	oxidoreductase activity, acting on paired donors, with incorporation or reduction of molecular oxygen, 2-oxoglutarate as one donor, and incorporation of one atom each of oxygen into both donors|glucosinolate biosynthetic process|metal ion binding
TRINITY_DN20019_c0_g1_i4	GO:0006508,GO:0008233,GO:0004197	proteolysis|peptidase activity|cysteine-type endopeptidase activity
TRINITY_DN19332_c0_g1_i1	GO:0006281,GO:0043161,GO:0006289,GO:0003684	DNA repair|proteasome-mediated ubiquitin-dependent protein catabolic process|nucleotide-excision repair|damaged DNA binding
TRINITY_DN11436_c0_g1_i1	GO:0004032,GO:0004033,GO:0008106,GO:0009409,GO:0009414,GO:0009507,GO:0009636,GO:0009651,GO:0016229,GO:0016491,GO:0055114,GO:0070401	alditol:NADP+ 1-oxidoreductase activity|aldo-keto reductase (NADP) activity|alcohol dehydrogenase (NADP+) activity|response to cold|response to water deprivation|chloroplast|response to toxic substance|response to salt stress|steroid dehydrogenase activity|oxidoreductase activity|oxidation-reduction process|NADP+ binding
TRINITY_DN21054_c0_g1_i1	GO:0016117,GO:0016758,GO:0016705	carotenoid biosynthetic process|transferase activity, transferring hexosyl groups|oxidoreductase activity, acting on paired donors, with incorporation or reduction of molecular oxygen
TRINITY_DN16357_c0_g3_i1	GO:0005886,GO:0016208	plasma membrane|AMP binding
TRINITY_DN14443_c0_g1_i3	GO:0006950	response to stress
TRINITY_DN16619_c0_g1_i1	GO:0012511,GO:0016021	monolayer-surrounded lipid storage body|integral component of membrane
TRINITY_DN14997_c0_g1_i1	GO:0055114,GO:0046487,GO:0009396,GO:0003824,GO:0004488	oxidation-reduction process|glyoxylate metabolic process|folic acid-containing compound biosynthetic process|catalytic activity|methylenetetrahydrofolate dehydrogenase (NADP+) activity
TRINITY_DN18675_c0_g1_i2	GO:0042967,GO:0008610,GO:0006633,GO:0004315,GO:0016747,GO:0005835	acyl-carrier-protein biosynthetic process|lipid biosynthetic process|fatty acid biosynthetic process|3-oxoacyl-[acyl-carrier-protein] synthase activity|transferase activity, transferring acyl groups other than amino-acyl groups|fatty acid synthase complex
TRINITY_DN19077_c0_g1_i3	GO:0006950	response to stress
TRINITY_DN17913_c0_g1_i1	GO:0003723	RNA binding
TRINITY_DN14288_c0_g1_i2	GO:0000413,GO:0006457,GO:0003755	protein peptidyl-prolyl isomerization|protein folding|peptidyl-prolyl cis-trans isomerase activity
TRINITY_DN18912_c1_g1_i6	GO:0007264,GO:0003924,GO:0005525,GO:0016887,GO:0005524	small GTPase mediated signal transduction|GTPase activity|GTP binding|ATPase activity|ATP binding
TRINITY_DN21230_c0_g2_i3	GO:0004040,GO:0005654,GO:0005737,GO:0005829,GO:0009684,GO:0009851,GO:0016810,GO:0043864	amidase activity|nucleoplasm|cytoplasm|cytosol|indoleacetic acid biosynthetic process|auxin biosynthetic process|hydrolase activity, acting on carbon-nitrogen (but not peptide) bonds|indoleacetamide hydrolase activity
TRINITY_DN15492_c0_g4_i2	GO:0005515,GO:0005615,GO:0005747,GO:0005743	protein binding|extracellular space|mitochondrial respiratory chain complex I|mitochondrial inner membrane
TRINITY_DN19737_c0_g1_i1	--	--
TRINITY_DN21489_c0_g2_i1	GO:0006508,GO:0004252	proteolysis|serine-type endopeptidase activity
TRINITY_DN20502_c0_g3_i1	GO:0055114,GO:0016705,GO:0020037,GO:0005506	oxidation-reduction process|oxidoreductase activity, acting on paired donors, with incorporation or reduction of molecular oxygen|heme binding|iron ion binding
TRINITY_DN20798_c0_g1_i1	GO:0000049,GO:0004825,GO:0005524,GO:0005829,GO:0006431,GO:0046686	tRNA binding|methionine-tRNA ligase activity|ATP binding|cytosol|methionyl-tRNA aminoacylation|response to cadmium ion
TRINITY_DN19837_c0_g1_i6	GO:0006468,GO:0005524,GO:0004672	protein phosphorylation|ATP binding|protein kinase activity
TRINITY_DN20893_c0_g2_i1	GO:0009117,GO:0005975,GO:0046373,GO:0016798,GO:0046556	nucleotide metabolic process|carbohydrate metabolic process|L-arabinose metabolic process|hydrolase activity, acting on glycosyl bonds|alpha-L-arabinofuranosidase activity
TRINITY_DN19400_c0_g1_i1	GO:0006952,GO:0009607,GO:0004519,GO:0003676	defense response|response to biotic stimulus|endonuclease activity|nucleic acid binding
TRINITY_DN18623_c0_g1_i1	GO:0009058,GO:0030170	biosynthetic process|pyridoxal phosphate binding
TRINITY_DN21407_c0_g1_i6	GO:0006886,GO:0016192,GO:0005198,GO:0030126	intracellular protein transport|vesicle-mediated transport|structural molecule activity|COPI vesicle coat
TRINITY_DN17439_c2_g1_i1	GO:0006694,GO:0016114,GO:0008152,GO:0030976,GO:0008661,GO:0016624,GO:0003824	steroid biosynthetic process|terpenoid biosynthetic process|metabolic process|thiamine pyrophosphate binding|1-deoxy-D-xylulose-5-phosphate synthase activity|oxidoreductase activity, acting on the aldehyde or oxo group of donors, disulfide as acceptor|catalytic activity
TRINITY_DN20139_c0_g1_i6	GO:0006090,GO:0055114,GO:0015976,GO:0006108,GO:0006355,GO:0006099,GO:0003700,GO:0051287,GO:0004471,GO:0005667	pyruvate metabolic process|oxidation-reduction process|carbon utilization|malate metabolic process|regulation of transcription, DNA-templated|tricarboxylic acid cycle|transcription factor activity, sequence-specific DNA binding|NAD binding|malate dehydrogenase (decarboxylating) (NAD+) activity|transcription factor complex
TRINITY_DN14128_c0_g1_i1	GO:0006457,GO:0000413,GO:0003755	protein folding|protein peptidyl-prolyl isomerization|peptidyl-prolyl cis-trans isomerase activity
TRINITY_DN18968_c0_g3_i2	GO:0003676,GO:0005524	nucleic acid binding|ATP binding
TRINITY_DN21335_c1_g4_i1	GO:0015992,GO:0055114,GO:0006814,GO:0006744,GO:0006120,GO:0008168,GO:0008137	proton transport|oxidation-reduction process|sodium ion transport|ubiquinone biosynthetic process|mitochondrial electron transport, NADH to ubiquinone|methyltransferase activity|NADH dehydrogenase (ubiquinone) activity
TRINITY_DN14889_c0_g1_i2	GO:0005975,GO:0006470,GO:0019988,GO:0043399,GO:0003824,GO:0008138	carbohydrate metabolic process|protein dephosphorylation|charged-tRNA amino acid modification|tRNA A64-2'-O-ribosylphosphate transferase activity|catalytic activity|protein tyrosine/serine/threonine phosphatase activity
TRINITY_DN20249_c1_g1_i1	GO:0003824	catalytic activity
TRINITY_DN15205_c0_g1_i2	GO:0008152,GO:0016746	metabolic process|transferase activity, transferring acyl groups
TRINITY_DN20789_c0_g2_i1	GO:0005992,GO:0003824	trehalose biosynthetic process|catalytic activity
TRINITY_DN12322_c0_g1_i1	GO:0009116	nucleoside metabolic process
TRINITY_DN16913_c0_g1_i1	GO:0005515	protein binding
TRINITY_DN20549_c0_g2_i1	GO:0005975,GO:0004553,GO:0016021	carbohydrate metabolic process|hydrolase activity, hydrolyzing O-glycosyl compounds|integral component of membrane
TRINITY_DN13456_c0_g1_i1	--	--
TRINITY_DN21505_c0_g2_i1	GO:0006090,GO:0006633,GO:0003989,GO:0009317	pyruvate metabolic process|fatty acid biosynthetic process|acetyl-CoA carboxylase activity|acetyl-CoA carboxylase complex
TRINITY_DN12724_c0_g1_i1	GO:0008152,GO:0016747	metabolic process|transferase activity, transferring acyl groups other than amino-acyl groups
TRINITY_DN14367_c0_g1_i2	GO:0015992,GO:0030168,GO:0071988,GO:0030474,GO:0010508,GO:0015986,GO:0007165,GO:0051258,GO:0015078,GO:0030674,GO:0005102,GO:0005577,GO:0000276	proton transport|platelet activation|protein localization to spindle pole body|spindle pole body duplication|positive regulation of autophagy|ATP synthesis coupled proton transport|signal transduction|protein polymerization|hydrogen ion transmembrane transporter activity|protein binding, bridging|receptor binding|fibrinogen complex|mitochondrial proton-transporting ATP synthase complex, coupling …
TRINITY_DN20517_c0_g2_i3	GO:0006508,GO:0004185	proteolysis|serine-type carboxypeptidase activity
TRINITY_DN20680_c0_g2_i2	GO:0005509	calcium ion binding
TRINITY_DN19754_c0_g1_i10	GO:0055114,GO:0008152,GO:0016491	oxidation-reduction process|metabolic process|oxidoreductase activity
TRINITY_DN16004_c0_g2_i1	GO:0008152	metabolic process
TRINITY_DN19485_c0_g1_i2	GO:0006814,GO:0008152,GO:0015992,GO:0006885,GO:0003824,GO:0015385,GO:0016021	sodium ion transport|metabolic process|proton transport|regulation of pH|catalytic activity|sodium:proton antiporter activity|integral component of membrane
TRINITY_DN10775_c0_g1_i2	GO:0055114,GO:0006352,GO:0016620,GO:0003677,GO:0005669	oxidation-reduction process|DNA-templated transcription, initiation|oxidoreductase activity, acting on the aldehyde or oxo group of donors, NAD or NADP as acceptor|DNA binding|transcription factor TFIID complex
TRINITY_DN18436_c0_g1_i1	GO:0055085,GO:0005741	transmembrane transport|mitochondrial outer membrane
TRINITY_DN19009_c0_g1_i5	GO:0007165,GO:0007186,GO:0007264,GO:0003924,GO:0004871,GO:0019001,GO:0031683,GO:0005525	signal transduction|G-protein coupled receptor signaling pathway|small GTPase mediated signal transduction|GTPase activity|signal transducer activity|guanyl nucleotide binding|G-protein beta/gamma-subunit complex binding|GTP binding
TRINITY_DN12299_c0_g1_i3	GO:0051603,GO:0004298,GO:0005839	proteolysis involved in cellular protein catabolic process|threonine-type endopeptidase activity|proteasome core complex
TRINITY_DN16700_c0_g1_i1	GO:0016831	carboxy-lyase activity
TRINITY_DN18321_c0_g1_i1	GO:0055114,GO:0016491	oxidation-reduction process|oxidoreductase activity
TRINITY_DN17109_c0_g1_i2	GO:0055114	oxidation-reduction process
TRINITY_DN21256_c0_g1_i3	GO:0006302,GO:0006310,GO:0005515,GO:0003677,GO:0005634	double-strand break repair|DNA recombination|protein binding|DNA binding|nucleus
TRINITY_DN15287_c0_g1_i1	GO:0006950,GO:0006355,GO:0051087,GO:0001671,GO:0003700,GO:0005667	response to stress|regulation of transcription, DNA-templated|chaperone binding|ATPase activator activity|transcription factor activity, sequence-specific DNA binding|transcription factor complex
TRINITY_DN14798_c0_g1_i1	GO:0008152,GO:0016758	metabolic process|transferase activity, transferring hexosyl groups
TRINITY_DN20605_c0_g1_i2	GO:0019538,GO:0007165,GO:0006355,GO:0007264,GO:0019064,GO:0006614,GO:0002949,GO:0006310,GO:0006281,GO:0006810,GO:0006576,GO:0003677,GO:0016887,GO:0005524,GO:0009378,GO:0003723,GO:0046789,GO:0003924,GO:0016301,GO:0003724,GO:0008134,GO:0016787,GO:0005525,GO:0019031,GO:0009986,GO:0005657,GO:0009379,GO:0005667	protein metabolic process|signal transduction|regulation of transcription, DNA-templated|small GTPase mediated signal transduction|fusion of virus membrane with host plasma membrane|SRP-dependent cotranslational protein targeting to membrane|tRNA threonylcarbamoyladenosine modification|DNA recombination|DNA repair|transport|cellular biogenic amine metabolic process|DNA binding|ATPase activity|ATP…
TRINITY_DN20370_c0_g2_i2	GO:0009058,GO:0016779	biosynthetic process|nucleotidyltransferase activity
TRINITY_DN17238_c1_g5_i1	GO:0051603,GO:0004298,GO:0005839	proteolysis involved in cellular protein catabolic process|threonine-type endopeptidase activity|proteasome core complex
TRINITY_DN21061_c0_g1_i4	GO:0015031,GO:0015991,GO:0006606,GO:0016820,GO:0005515,GO:0008565,GO:0000221,GO:0005737,GO:0005634	protein transport|ATP hydrolysis coupled proton transport|protein import into nucleus|hydrolase activity, acting on acid anhydrides, catalyzing transmembrane movement of substances|protein binding|protein transporter activity|vacuolar proton-transporting V-type ATPase, V1 domain|cytoplasm|nucleus
TRINITY_DN20384_c0_g1_i1	GO:0006888,GO:0006886,GO:0008270,GO:0030127	ER to Golgi vesicle-mediated transport|intracellular protein transport|zinc ion binding|COPII vesicle coat
TRINITY_DN17291_c0_g1_i1	GO:0055114,GO:0016491,GO:0016209	oxidation-reduction process|oxidoreductase activity|antioxidant activity
TRINITY_DN16639_c0_g1_i1	GO:0006298,GO:0006508,GO:0030983,GO:0005524,GO:0004185	mismatch repair|proteolysis|mismatched DNA binding|ATP binding|serine-type carboxypeptidase activity
TRINITY_DN18843_c1_g1_i15	GO:0006418,GO:0043039,GO:0005524,GO:0004252,GO:0000049,GO:0000166,GO:0003676,GO:0004812,GO:0005737,GO:0005886	tRNA aminoacylation for protein translation|tRNA aminoacylation|ATP binding|serine-type endopeptidase activity|tRNA binding|nucleotide binding|nucleic acid binding|aminoacyl-tRNA ligase activity|cytoplasm|plasma membrane
TRINITY_DN15881_c0_g1_i1	GO:0046907,GO:0005524	intracellular transport|ATP binding
TRINITY_DN12126_c0_g1_i1	GO:0006814,GO:0046487,GO:0019643,GO:0006099,GO:0008152,GO:0006560,GO:0006525,GO:0006090,GO:0006813,GO:0071436,GO:0003994,GO:0005249,GO:0015081,GO:0030955,GO:0008948,GO:0008076,GO:0016021,GO:0016020	sodium ion transport|glyoxylate metabolic process|reductive tricarboxylic acid cycle|tricarboxylic acid cycle|metabolic process|proline metabolic process|arginine metabolic process|pyruvate metabolic process|potassium ion transport|sodium ion export|aconitate hydratase activity|voltage-gated potassium channel activity|sodium ion transmembrane transporter activity|potassium ion binding|oxaloacetat…
TRINITY_DN18528_c0_g1_i1	GO:0005982,GO:0005985,GO:0042545,GO:0004857,GO:0030599,GO:0005618	starch metabolic process|sucrose metabolic process|cell wall modification|enzyme inhibitor activity|pectinesterase activity|cell wall
TRINITY_DN15491_c0_g1_i1	GO:0009405,GO:0005576	pathogenesis|extracellular region
TRINITY_DN16262_c0_g1_i8	GO:0004462,GO:0046872	lactoylglutathione lyase activity|metal ion binding
TRINITY_DN20559_c0_g2_i1	GO:0007218,GO:0061025,GO:0046813,GO:0008152,GO:0005185,GO:0003824,GO:0005576,GO:0016021,GO:0019031	neuropeptide signaling pathway|membrane fusion|receptor-mediated virion attachment to host cell|metabolic process|neurohypophyseal hormone activity|catalytic activity|extracellular region|integral component of membrane|viral envelope
TRINITY_DN16272_c0_g2_i1	GO:0003924,GO:0005525,GO:0005737,GO:0005783,GO:0005789,GO:0007029,GO:0016021,GO:0016320,GO:0048309	GTPase activity|GTP binding|cytoplasm|endoplasmic reticulum|endoplasmic reticulum membrane|endoplasmic reticulum organization|integral component of membrane|endoplasmic reticulum membrane fusion|endoplasmic reticulum inheritance
TRINITY_DN20920_c0_g1_i2	GO:0016192,GO:0006886,GO:0005515,GO:0005198,GO:0030117	vesicle-mediated transport|intracellular protein transport|protein binding|structural molecule activity|membrane coat
TRINITY_DN18941_c0_g1_i1	GO:0033227,GO:0015931,GO:0055085,GO:0006810,GO:0015858,GO:0030001,GO:0006457,GO:0005337,GO:0051082,GO:0051033,GO:0004252,GO:0005509,GO:0046873,GO:0016020,GO:0005783,GO:0016021,GO:0005886	dsRNA transport|nucleobase-containing compound transport|transmembrane transport|transport|nucleoside transport|metal ion transport|protein folding|nucleoside transmembrane transporter activity|unfolded protein binding|RNA transmembrane transporter activity|serine-type endopeptidase activity|calcium ion binding|metal ion transmembrane transporter activity|membrane|endoplasmic reticulum|integral c…
TRINITY_DN20831_c0_g1_i1	GO:0055114,GO:0000154,GO:0006801,GO:0006396,GO:0016433,GO:0046872	oxidation-reduction process|rRNA modification|superoxide metabolic process|RNA processing|rRNA (adenine) methyltransferase activity|metal ion binding
TRINITY_DN15531_c0_g1_i2	GO:0007264,GO:0005525,GO:0016887,GO:0005524,GO:0003924	small GTPase mediated signal transduction|GTP binding|ATPase activity|ATP binding|GTPase activity
TRINITY_DN14088_c0_g1_i1	GO:0005975,GO:0005524,GO:0016773	carbohydrate metabolic process|ATP binding|phosphotransferase activity, alcohol group as acceptor
TRINITY_DN19585_c0_g2_i3	--	--
TRINITY_DN15990_c0_g1_i2	GO:0000028,GO:0003735,GO:0022627	ribosomal small subunit assembly|structural constituent of ribosome|cytosolic small ribosomal subunit
TRINITY_DN11806_c0_g1_i1	GO:0055114,GO:0006310,GO:0051920,GO:0016209,GO:0016491,GO:0003677,GO:0005634	oxidation-reduction process|DNA recombination|peroxiredoxin activity|antioxidant activity|oxidoreductase activity|DNA binding|nucleus
TRINITY_DN21317_c0_g1_i5	GO:0005975,GO:0008184	carbohydrate metabolic process|glycogen phosphorylase activity
TRINITY_DN17830_c0_g1_i3	GO:0008152,GO:0006020,GO:0006094,GO:0015976,GO:0046486,GO:0006000,GO:0006096,GO:0006013,GO:0004807	metabolic process|inositol metabolic process|gluconeogenesis|carbon utilization|glycerolipid metabolic process|fructose metabolic process|glycolytic process|mannose metabolic process|triose-phosphate isomerase activity
TRINITY_DN19315_c0_g1_i2	GO:0006812,GO:0032801,GO:0015979,GO:0019076,GO:0005261,GO:0005509,GO:0016788,GO:0019898,GO:0009654,GO:0009523,GO:0033644	cation transport|receptor catabolic process|photosynthesis|viral release from host cell|cation channel activity|calcium ion binding|hydrolase activity, acting on ester bonds|extrinsic component of membrane|photosystem II oxygen evolving complex|photosystem II|host cell membrane
TRINITY_DN18786_c0_g1_i1	GO:0009069,GO:0006886,GO:0016310,GO:0016192,GO:0004674,GO:0005515,GO:0030117	serine family amino acid metabolic process|intracellular protein transport|phosphorylation|vesicle-mediated transport|protein serine/threonine kinase activity|protein binding|membrane coat
TRINITY_DN19953_c0_g2_i3	GO:0009555	pollen development
TRINITY_DN17705_c0_g2_i3	GO:0046854,GO:0005515,GO:0003677	phosphatidylinositol phosphorylation|protein binding|DNA binding
TRINITY_DN11483_c0_g1_i1	GO:0006412,GO:0042254,GO:0003735,GO:0003723,GO:0005840,GO:0005622	translation|ribosome biogenesis|structural constituent of ribosome|RNA binding|ribosome|intracellular
TRINITY_DN17921_c0_g1_i3	GO:0000502,GO:0005634,GO:0005829,GO:0008541,GO:0009408,GO:0009647,GO:0009733,GO:0009735,GO:0009736,GO:0009908,GO:0009941,GO:0030163,GO:0031540,GO:0043161,GO:0043248,GO:0048366,GO:0048528,GO:0048825,GO:0051788	proteasome complex|nucleus|cytosol|proteasome regulatory particle, lid subcomplex|response to heat|skotomorphogenesis|response to auxin|response to cytokinin|cytokinin-activated signaling pathway|flower development|chloroplast envelope|protein catabolic process|regulation of anthocyanin biosynthetic process|proteasome-mediated ubiquitin-dependent protein catabolic process|proteasome assembly|leaf…
TRINITY_DN17530_c0_g1_i3	GO:0042254,GO:0006412,GO:0003735,GO:0005840	ribosome biogenesis|translation|structural constituent of ribosome|ribosome
TRINITY_DN14344_c0_g1_i2	GO:0055114,GO:0008152,GO:0016491	oxidation-reduction process|metabolic process|oxidoreductase activity
TRINITY_DN21538_c0_g1_i6	GO:0007268,GO:0007165,GO:0030550,GO:0005761,GO:0005576	synaptic transmission|signal transduction|acetylcholine receptor inhibitor activity|mitochondrial ribosome|extracellular region
TRINITY_DN18638_c0_g1_i1	GO:0019229,GO:0005576	regulation of vasoconstriction|extracellular region
TRINITY_DN14095_c0_g1_i1	GO:0006508,GO:0009405,GO:0009399,GO:0004197,GO:0030151,GO:0003677	proteolysis|pathogenesis|nitrogen fixation|cysteine-type endopeptidase activity|molybdenum ion binding|DNA binding
TRINITY_DN18311_c0_g1_i2	GO:0051603,GO:0006511,GO:0004175,GO:0004298,GO:0005839,GO:0016020,GO:0019773	proteolysis involved in cellular protein catabolic process|ubiquitin-dependent protein catabolic process|endopeptidase activity|threonine-type endopeptidase activity|proteasome core complex|membrane|proteasome core complex, alpha-subunit complex
TRINITY_DN17952_c0_g1_i2	GO:0005739,GO:0009651,GO:0045454,GO:0050897	mitochondrion|response to salt stress|cell redox homeostasis|cobalt ion binding
TRINITY_DN19994_c0_g1_i3	GO:0051603,GO:0004298,GO:0005839	proteolysis involved in cellular protein catabolic process|threonine-type endopeptidase activity|proteasome core complex
TRINITY_DN21130_c0_g1_i1	GO:0008152,GO:0003824,GO:0016624	metabolic process|catalytic activity|oxidoreductase activity, acting on the aldehyde or oxo group of donors, disulfide as acceptor
TRINITY_DN17515_c0_g2_i1	GO:0006006,GO:0006098,GO:0006749,GO:0055114,GO:0050661,GO:0004345	glucose metabolic process|pentose-phosphate shunt|glutathione metabolic process|oxidation-reduction process|NADP binding|glucose-6-phosphate dehydrogenase activity
TRINITY_DN18144_c2_g1_i1	GO:0008152,GO:0016836,GO:0003824	metabolic process|hydro-lyase activity|catalytic activity
TRINITY_DN11835_c0_g1_i1	GO:0007264,GO:0006260,GO:0003677,GO:0003924,GO:0005525,GO:0016887,GO:0005524	small GTPase mediated signal transduction|DNA replication|DNA binding|GTPase activity|GTP binding|ATPase activity|ATP binding
TRINITY_DN14107_c0_g1_i1	GO:0004089,GO:0005739,GO:0005747,GO:0009853,GO:0031966,GO:0045271,GO:0046872,GO:0070207	carbonate dehydratase activity|mitochondrion|mitochondrial respiratory chain complex I|photorespiration|mitochondrial membrane|respiratory chain complex I|metal ion binding|protein homotrimerization
TRINITY_DN16390_c0_g1_i3	GO:0055114,GO:0006352,GO:0016620,GO:0003677,GO:0005669	oxidation-reduction process|DNA-templated transcription, initiation|oxidoreductase activity, acting on the aldehyde or oxo group of donors, NAD or NADP as acceptor|DNA binding|transcription factor TFIID complex
TRINITY_DN20803_c0_g1_i3	GO:0006118,GO:0055114,GO:0003995,GO:0016627	obsolete electron transport|oxidation-reduction process|acyl-CoA dehydrogenase activity|oxidoreductase activity, acting on the CH-CH group of donors
TRINITY_DN19866_c0_g1_i1	GO:0007264,GO:0005509,GO:0005525,GO:0005524,GO:0016887,GO:0016020	small GTPase mediated signal transduction|calcium ion binding|GTP binding|ATP binding|ATPase activity|membrane
TRINITY_DN16695_c0_g1_i1	GO:0006886,GO:0016192,GO:0009878,GO:0008536,GO:0046872,GO:0005515,GO:0030117	intracellular protein transport|vesicle-mediated transport|nodule morphogenesis|Ran GTPase binding|metal ion binding|protein binding|membrane coat
TRINITY_DN18095_c0_g2_i4;	--	--
TRINITY_DN16275_c1_g2_i1	GO:0007010,GO:0006508,GO:0051016,GO:0003779,GO:0008290	cytoskeleton organization|proteolysis|barbed-end actin filament capping|actin binding|F-actin capping protein complex
TRINITY_DN13531_c0_g1_i2	GO:0006412,GO:0042254,GO:0003735,GO:0005840,GO:0005622	translation|ribosome biogenesis|structural constituent of ribosome|ribosome|intracellular
TRINITY_DN21028_c0_g1_i5	GO:0015979,GO:0008152,GO:0016758,GO:0009522,GO:0009538	photosynthesis|metabolic process|transferase activity, transferring hexosyl groups|photosystem I|photosystem I reaction center
TRINITY_DN19913_c0_g1_i3	GO:0006418,GO:0019079,GO:0016570,GO:0007165,GO:0007010,GO:0006260,GO:0006468,GO:0006368,GO:0005509,GO:0004672,GO:0004812,GO:0030337,GO:0000166,GO:0016773,GO:0005524,GO:0005515,GO:0003779,GO:0016593,GO:0005737,GO:0042575,GO:0016020,GO:0005578	tRNA aminoacylation for protein translation|viral genome replication|histone modification|signal transduction|cytoskeleton organization|DNA replication|protein phosphorylation|transcription elongation from RNA polymerase II promoter|calcium ion binding|protein kinase activity|aminoacyl-tRNA ligase activity|DNA polymerase processivity factor activity|nucleotide binding|phosphotransferase activity,…
TRINITY_DN13125_c0_g1_i1	GO:0006412,GO:0042254,GO:0003735,GO:0005840,GO:0005622	translation|ribosome biogenesis|structural constituent of ribosome|ribosome|intracellular
TRINITY_DN18881_c0_g2_i1	GO:0006744,GO:0006879,GO:0055114,GO:0016491,GO:0046872,GO:0008199	ubiquinone biosynthetic process|cellular iron ion homeostasis|oxidation-reduction process|oxidoreductase activity|metal ion binding|ferric iron binding
TRINITY_DN16008_c0_g1_i1	GO:0004129,GO:0005739,GO:0005751,GO:0006123,GO:0042776,GO:0046872	cytochrome-c oxidase activity|mitochondrion|mitochondrial respiratory chain complex IV|mitochondrial electron transport, cytochrome c to oxygen|mitochondrial ATP synthesis coupled proton transport|metal ion binding
TRINITY_DN15950_c0_g2_i1	GO:0009058,GO:0003824	biosynthetic process|catalytic activity
TRINITY_DN19188_c0_g2_i5	GO:0006486,GO:0003980,GO:0016757	protein glycosylation|UDP-glucose:glycoprotein glucosyltransferase activity|transferase activity, transferring glycosyl groups
TRINITY_DN13566_c0_g1_i2	GO:0005975,GO:0006013,GO:0004553,GO:0015923,GO:0004559,GO:0008270	carbohydrate metabolic process|mannose metabolic process|hydrolase activity, hydrolyzing O-glycosyl compounds|mannosidase activity|alpha-mannosidase activity|zinc ion binding
TRINITY_DN10417_c0_g1_i1	GO:0006281,GO:0042254,GO:0006412,GO:0006275,GO:0000077,GO:0003735,GO:0003677,GO:0005840,GO:0030896	DNA repair|ribosome biogenesis|translation|regulation of DNA replication|DNA damage checkpoint|structural constituent of ribosome|DNA binding|ribosome|checkpoint clamp complex
TRINITY_DN21026_c1_g2_i1	GO:0008152,GO:0016758	metabolic process|transferase activity, transferring hexosyl groups
TRINITY_DN13370_c0_g1_i1	GO:0006206,GO:0006241,GO:0006165,GO:0006228,GO:0006144,GO:0006183,GO:0004550	pyrimidine nucleobase metabolic process|CTP biosynthetic process|nucleoside diphosphate phosphorylation|UTP biosynthetic process|purine nucleobase metabolic process|GTP biosynthetic process|nucleoside diphosphate kinase activity
TRINITY_DN19318_c0_g1_i1	GO:0005515	protein binding
TRINITY_DN16585_c0_g1_i1	GO:0005515	protein binding
TRINITY_DN19141_c1_g1_i2	GO:0009058,GO:0016846,GO:0030170	biosynthetic process|carbon-sulfur lyase activity|pyridoxal phosphate binding
TRINITY_DN17797_c0_g1_i4	GO:0043161,GO:0006289,GO:0006281,GO:0019955,GO:0005515,GO:0003684,GO:0016020	proteasome-mediated ubiquitin-dependent protein catabolic process|nucleotide-excision repair|DNA repair|cytokine binding|protein binding|damaged DNA binding|membrane
TRINITY_DN19221_c0_g1_i2	GO:0006355,GO:0008168,GO:0008171,GO:0003677,GO:0046983	regulation of transcription, DNA-templated|methyltransferase activity|O-methyltransferase activity|DNA binding|protein dimerization activity
TRINITY_DN15087_c0_g1_i1	GO:0007165,GO:0015774,GO:0005509,GO:0015159,GO:0005515,GO:0016020,GO:0005578	signal transduction|polysaccharide transport|calcium ion binding|polysaccharide transmembrane transporter activity|protein binding|membrane|proteinaceous extracellular matrix
TRINITY_DN12009_c0_g1_i1	GO:0006094,GO:0006412,GO:0015976,GO:0006000,GO:0005975,GO:0042254,GO:0006098,GO:0051225,GO:0006013,GO:0006096,GO:0003735,GO:0004527,GO:0003723,GO:0042578,GO:0042132,GO:0003677,GO:0070652,GO:0005840,GO:0005622	gluconeogenesis|translation|carbon utilization|fructose metabolic process|carbohydrate metabolic process|ribosome biogenesis|pentose-phosphate shunt|spindle assembly|mannose metabolic process|glycolytic process|structural constituent of ribosome|exonuclease activity|RNA binding|phosphoric ester hydrolase activity|fructose 1,6-bisphosphate 1-phosphatase activity|DNA binding|HAUS complex|ribosome|i…
TRINITY_DN18152_c0_g2_i1	GO:0006448,GO:0006414,GO:0003746,GO:0005840,GO:0005853	regulation of translational elongation|translational elongation|translation elongation factor activity|ribosome|eukaryotic translation elongation factor 1 complex
TRINITY_DN19560_c0_g1_i5	GO:0055085,GO:0006807,GO:0006412,GO:0009085,GO:0015684,GO:0042254,GO:0006355,GO:0005975,GO:0055114,GO:0006144,GO:0009089,GO:0019048,GO:0004114,GO:0003735,GO:0016853,GO:0002161,GO:0033743,GO:0005524,GO:0016887,GO:0051287,GO:0008641,GO:0003700,GO:0003677,GO:0001104,GO:0008270,GO:0016832,GO:0016620,GO:0016491,GO:0022857,GO:0015093,GO:0008839,GO:0005515,GO:0043565,GO:0018580,GO:0005840,GO:0016020,GO:…	transmembrane transport|nitrogen compound metabolic process|translation|lysine biosynthetic process|ferrous iron transport|ribosome biogenesis|regulation of transcription, DNA-templated|carbohydrate metabolic process|oxidation-reduction process|purine nucleobase metabolic process|lysine biosynthetic process via diaminopimelate|modulation by virus of host morphology or physiology|3',5'-cyclic-nucl…
TRINITY_DN20930_c0_g1_i3	GO:0007165,GO:0006955,GO:0040007,GO:0008283,GO:0007049,GO:0048280,GO:0019068,GO:0006886,GO:0015031,GO:0019901,GO:0005134,GO:0008083,GO:0008565,GO:0042803,GO:0045502,GO:0008134,GO:0005893,GO:0005576,GO:0000139,GO:0016020,GO:0005667,GO:0005737,GO:0030286	signal transduction|immune response|growth|cell proliferation|cell cycle|vesicle fusion with Golgi apparatus|virion assembly|intracellular protein transport|protein transport|protein kinase binding|interleukin-2 receptor binding|growth factor activity|protein transporter activity|protein homodimerization activity|dynein binding|transcription factor binding|interleukin-2 receptor complex|extracell…
TRINITY_DN14557_c0_g1_i1	GO:0032957,GO:0052725,GO:0000287,GO:0005524,GO:0047325,GO:0052726,GO:0005622	inositol trisphosphate metabolic process|inositol-1,3,4-trisphosphate 6-kinase activity|magnesium ion binding|ATP binding|inositol tetrakisphosphate 1-kinase activity|inositol-1,3,4-trisphosphate 5-kinase activity|intracellular
TRINITY_DN18909_c0_g2_i1	GO:0042176,GO:0005515,GO:0030234,GO:0000502	regulation of protein catabolic process|protein binding|enzyme regulator activity|proteasome complex
TRINITY_DN15050_c0_g1_i1	GO:0004648,GO:0006564,GO:0009507,GO:0009536,GO:0009570,GO:0009735	O-phospho-L-serine:2-oxoglutarate aminotransferase activity|L-serine biosynthetic process|chloroplast|plastid|chloroplast stroma|response to cytokinin
TRINITY_DN18048_c0_g1_i3	GO:0055114,GO:0003824,GO:0016491,GO:0050662	oxidation-reduction process|catalytic activity|oxidoreductase activity|coenzyme binding
TRINITY_DN17210_c0_g1_i1	GO:0055114,GO:0015976,GO:0006096,GO:0006144,GO:0006094,GO:0030955,GO:0004743,GO:0000287,GO:0003824	oxidation-reduction process|carbon utilization|glycolytic process|purine nucleobase metabolic process|gluconeogenesis|potassium ion binding|pyruvate kinase activity|magnesium ion binding|catalytic activity
TRINITY_DN13463_c0_g1_i1	GO:0050662,GO:0003824,GO:0005783	coenzyme binding|catalytic activity|endoplasmic reticulum
TRINITY_DN12530_c0_g1_i1	GO:0006118,GO:0045454,GO:0006508,GO:0009055,GO:0005515,GO:0008236,GO:0015035	obsolete electron transport|cell redox homeostasis|proteolysis|electron carrier activity|protein binding|serine-type peptidase activity|protein disulfide oxidoreductase activity
TRINITY_DN19281_c0_g1_i1	GO:0043161,GO:0006289,GO:0006281,GO:0019955,GO:0005515,GO:0003684,GO:0016020	proteasome-mediated ubiquitin-dependent protein catabolic process|nucleotide-excision repair|DNA repair|cytokine binding|protein binding|damaged DNA binding|membrane
TRINITY_DN15026_c0_g1_i1	GO:0003735,GO:0005840,GO:0006412	structural constituent of ribosome|ribosome|translation
TRINITY_DN17946_c1_g1_i1	GO:0055114,GO:0016491	oxidation-reduction process|oxidoreductase activity
TRINITY_DN16175_c0_g1_i2	GO:0006614,GO:0008312,GO:0005525,GO:0048500	SRP-dependent cotranslational protein targeting to membrane|7S RNA binding|GTP binding|signal recognition particle
TRINITY_DN11626_c0_g1_i1	GO:0006118,GO:0045454,GO:0009055,GO:0005515,GO:0015035	obsolete electron transport|cell redox homeostasis|electron carrier activity|protein binding|protein disulfide oxidoreductase activity
TRINITY_DN20460_c1_g1_i1	GO:0009878,GO:0006520,GO:0016829,GO:0046872,GO:0016740	nodule morphogenesis|cellular amino acid metabolic process|lyase activity|metal ion binding|transferase activity
TRINITY_DN12437_c0_g1_i1	GO:0010181,GO:0016491	FMN binding|oxidoreductase activity
TRINITY_DN14794_c0_g1_i1	GO:0007165,GO:0008283,GO:0040007,GO:0006955,GO:0005138,GO:0005515,GO:0005576,GO:0005896	signal transduction|cell proliferation|growth|immune response|interleukin-6 receptor binding|protein binding|extracellular region|interleukin-6 receptor complex
TRINITY_DN12779_c0_g1_i1	GO:0006813,GO:0006520,GO:0055114,GO:0016491,GO:0005516,GO:0051287,GO:0003712,GO:0016818,GO:0015269,GO:0043565,GO:0003724,GO:0005634,GO:0005667,GO:0016021	potassium ion transport|cellular amino acid metabolic process|oxidation-reduction process|oxidoreductase activity|calmodulin binding|NAD binding|transcription cofactor activity|hydrolase activity, acting on acid anhydrides, in phosphorus-containing anhydrides|calcium-activated potassium channel activity|sequence-specific DNA binding|RNA helicase activity|nucleus|transcription factor complex|integ…
TRINITY_DN19406_c0_g2_i1	GO:0004040,GO:0005773,GO:0005774,GO:0005783,GO:0005789,GO:0005794,GO:0005886,GO:0016021,GO:0042742,GO:0047412,GO:0070291,GO:0102077,GO:0103073	amidase activity|vacuole|vacuolar membrane|endoplasmic reticulum|endoplasmic reticulum membrane|Golgi apparatus|plasma membrane|integral component of membrane|defense response to bacterium|N-(long-chain-acyl)ethanolamine deacylase activity|N-acylethanolamine metabolic process|oleamide hydrolase activity|anandamide amidohydrolase activity
TRINITY_DN12740_c0_g1_i2	GO:0015986,GO:0046933,GO:0045259	ATP synthesis coupled proton transport|proton-transporting ATP synthase activity, rotational mechanism|proton-transporting ATP synthase complex
TRINITY_DN21136_c0_g3_i1	GO:0004124,GO:0006535,GO:0009509,GO:0009570	cysteine synthase activity|cysteine biosynthetic process from serine|chromoplast|chloroplast stroma
TRINITY_DN19699_c0_g1_i4	GO:0008152,GO:0015992,GO:0006123,GO:0003824,GO:0004129,GO:0045277	metabolic process|proton transport|mitochondrial electron transport, cytochrome c to oxygen|catalytic activity|cytochrome-c oxidase activity|respiratory chain complex IV
TRINITY_DN21079_c1_g3_i1	GO:0006013,GO:0006769,GO:0006096,GO:0046497,GO:0006012,GO:0031167,GO:0006098,GO:0006000,GO:0008152,GO:0006741,GO:0006094,GO:0008168,GO:0003872,GO:0016301,GO:0003951,GO:0005945	mannose metabolic process|nicotinamide metabolic process|glycolytic process|nicotinate nucleotide metabolic process|galactose metabolic process|rRNA methylation|pentose-phosphate shunt|fructose metabolic process|metabolic process|NADP biosynthetic process|gluconeogenesis|methyltransferase activity|6-phosphofructokinase activity|kinase activity|NAD+ kinase activity|6-phosphofructokinase complex
TRINITY_DN17795_c0_g1_i1	GO:0055114,GO:0016787,GO:0005524,GO:0003676,GO:0003677	oxidation-reduction process|hydrolase activity|ATP binding|nucleic acid binding|DNA binding
TRINITY_DN17608_c0_g1_i1	GO:0031412,GO:0005198,GO:0005515,GO:0031411,GO:0019028	gas vesicle organization|structural molecule activity|protein binding|gas vesicle|viral capsid
TRINITY_DN14506_c0_g1_i1	GO:0008152,GO:0003824	metabolic process|catalytic activity
TRINITY_DN21588_c0_g1_i3	GO:0006508,GO:0006629,GO:0004190	proteolysis|lipid metabolic process|aspartic-type endopeptidase activity
TRINITY_DN16031_c0_g1_i1	GO:0003723,GO:0003676	RNA binding|nucleic acid binding
TRINITY_DN18031_c0_g1_i1	GO:0001575,GO:0006012,GO:0005975,GO:0046486,GO:0004553,GO:0004557	globoside metabolic process|galactose metabolic process|carbohydrate metabolic process|glycerolipid metabolic process|hydrolase activity, hydrolyzing O-glycosyl compounds|alpha-galactosidase activity
TRINITY_DN15549_c0_g1_i4	GO:0006886,GO:0016020,GO:0016021	intracellular protein transport|membrane|integral component of membrane
TRINITY_DN13561_c0_g1_i2	GO:0055114,GO:0006118,GO:0016627,GO:0003995	oxidation-reduction process|obsolete electron transport|oxidoreductase activity, acting on the CH-CH group of donors|acyl-CoA dehydrogenase activity
TRINITY_DN20697_c0_g1_i1	GO:0007017,GO:0007018,GO:0008017,GO:0016787,GO:0003777,GO:0005524,GO:0005874,GO:0045298	microtubule-based process|microtubule-based movement|microtubule binding|hydrolase activity|microtubule motor activity|ATP binding|microtubule|tubulin complex
TRINITY_DN21513_c1_g1_i6	GO:0000166,GO:0046872	nucleotide binding|metal ion binding
TRINITY_DN16835_c0_g1_i1	GO:0045454,GO:0005509	cell redox homeostasis|calcium ion binding
TRINITY_DN19562_c0_g1_i3	GO:0006886,GO:0016192,GO:0005515,GO:0030117,GO:0030131	intracellular protein transport|vesicle-mediated transport|protein binding|membrane coat|clathrin adaptor complex
TRINITY_DN19585_c0_g1_i6	--	--
TRINITY_DN21157_c1_g2_i6	GO:0005975,GO:0071704,GO:0016868	carbohydrate metabolic process|organic substance metabolic process|intramolecular transferase activity, phosphotransferases
TRINITY_DN15961_c1_g1_i1	GO:0006352,GO:0003677,GO:0005634	DNA-templated transcription, initiation|DNA binding|nucleus
TRINITY_DN19713_c0_g1_i2	GO:0016491	oxidoreductase activity
TRINITY_DN16440_c0_g1_i1	GO:0005773,GO:0005783,GO:0005789,GO:0005886,GO:0071458,GO:0071782,GO:0071786	vacuole|endoplasmic reticulum|endoplasmic reticulum membrane|plasma membrane|integral component of cytoplasmic side of endoplasmic reticulum membrane|endoplasmic reticulum tubular network|endoplasmic reticulum tubular network organization
TRINITY_DN19943_c0_g1_i1	GO:0015976,GO:0006099,GO:0006094,GO:0005524,GO:0004612	carbon utilization|tricarboxylic acid cycle|gluconeogenesis|ATP binding|phosphoenolpyruvate carboxykinase (ATP) activity
TRINITY_DN13713_c0_g1_i1	GO:0008152,GO:0003824	metabolic process|catalytic activity
TRINITY_DN20229_c1_g2_i3	GO:0015992,GO:0006418,GO:0006123,GO:0000166,GO:0004812,GO:0005524,GO:0004129,GO:0045277	proton transport|tRNA aminoacylation for protein translation|mitochondrial electron transport, cytochrome c to oxygen|nucleotide binding|aminoacyl-tRNA ligase activity|ATP binding|cytochrome-c oxidase activity|respiratory chain complex IV
TRINITY_DN21133_c0_g4_i1	GO:0006417,GO:0007264,GO:0045182,GO:0005525	regulation of translation|small GTPase mediated signal transduction|translation regulator activity|GTP binding
TRINITY_DN19746_c0_g2_i2	GO:0007264,GO:0005525,GO:0003924	small GTPase mediated signal transduction|GTP binding|GTPase activity
TRINITY_DN21611_c0_g1_i2	GO:0005829,GO:0016491,GO:0046686	cytosol|oxidoreductase activity|response to cadmium ion
TRINITY_DN14321_c0_g1_i1	GO:0008092,GO:0005737,GO:0019898	cytoskeletal protein binding|cytoplasm|extrinsic component of membrane
TRINITY_DN19711_c0_g1_i3	GO:0006412,GO:0042254,GO:0003735,GO:0005840,GO:0015934	translation|ribosome biogenesis|structural constituent of ribosome|ribosome|large ribosomal subunit
TRINITY_DN18897_c0_g1_i3	GO:0008152,GO:0016787	metabolic process|hydrolase activity
TRINITY_DN21217_c0_g1_i2	GO:0006508,GO:0008234	proteolysis|cysteine-type peptidase activity
TRINITY_DN15622_c0_g1_i1	GO:0055114,GO:0016616	oxidation-reduction process|oxidoreductase activity, acting on the CH-OH group of donors, NAD or NADP as acceptor
TRINITY_DN21605_c1_g2_i5	GO:0003824	catalytic activity
TRINITY_DN17011_c1_g1_i1	GO:0007264,GO:0019900,GO:0005525	small GTPase mediated signal transduction|kinase binding|GTP binding
TRINITY_DN20827_c0_g1_i5	GO:0035091	phosphatidylinositol binding
TRINITY_DN16672_c0_g1_i1	GO:0050776,GO:0055114,GO:0007165,GO:0008033,GO:0014068,GO:0016627,GO:0017150,GO:0043548,GO:0005102,GO:0050660,GO:0016491,GO:0005737,GO:0019031,GO:0016020	regulation of immune response|oxidation-reduction process|signal transduction|tRNA processing|positive regulation of phosphatidylinositol 3-kinase signaling|oxidoreductase activity, acting on the CH-CH group of donors|tRNA dihydrouridine synthase activity|phosphatidylinositol 3-kinase binding|receptor binding|flavin adenine dinucleotide binding|oxidoreductase activity|cytoplasm|viral envelope|mem…
TRINITY_DN14179_c0_g1_i1	GO:0010833,GO:0007010,GO:0003779,GO:0043047,GO:0070188	telomere maintenance via telomere lengthening|cytoskeleton organization|actin binding|single-stranded telomeric DNA binding|obsolete Stn1-Ten1 complex
TRINITY_DN9480_c0_g1_i1	GO:0042254,GO:0016032,GO:0006412,GO:0003735,GO:0019031,GO:0005840,GO:0005622	ribosome biogenesis|viral process|translation|structural constituent of ribosome|viral envelope|ribosome|intracellular
TRINITY_DN16894_c0_g1_i1	GO:0006064,GO:0006508,GO:0004197,GO:0008927	glucuronate catabolic process|proteolysis|cysteine-type endopeptidase activity|mannonate dehydratase activity
TRINITY_DN19747_c0_g1_i4	GO:0030246	carbohydrate binding
TRINITY_DN17671_c1_g2_i1	GO:0006614,GO:0008312,GO:0005047,GO:0030942,GO:0005786	SRP-dependent cotranslational protein targeting to membrane|7S RNA binding|signal recognition particle binding|endoplasmic reticulum signal peptide binding|signal recognition particle, endoplasmic reticulum targeting
TRINITY_DN17515_c0_g3_i3	GO:0005739,GO:0005747,GO:0005774,GO:0016021	mitochondrion|mitochondrial respiratory chain complex I|vacuolar membrane|integral component of membrane
TRINITY_DN17225_c0_g1_i3	GO:0006511,GO:0051603,GO:0004298,GO:0004175,GO:0019773,GO:0005839	ubiquitin-dependent protein catabolic process|proteolysis involved in cellular protein catabolic process|threonine-type endopeptidase activity|endopeptidase activity|proteasome core complex, alpha-subunit complex|proteasome core complex
TRINITY_DN20811_c0_g4_i2	GO:0008641	small protein activating enzyme activity
TRINITY_DN19366_c0_g3_i1	GO:0007018,GO:0008152,GO:0007017,GO:0016787,GO:0003777,GO:0005874,GO:0030286	microtubule-based movement|metabolic process|microtubule-based process|hydrolase activity|microtubule motor activity|microtubule|dynein complex
TRINITY_DN21320_c0_g1_i1	GO:0016787,GO:0003723	hydrolase activity|RNA binding
TRINITY_DN16450_c0_g1_i4	GO:0033014,GO:0015979,GO:0015994,GO:0003723,GO:0046872,GO:0005515,GO:0004655,GO:0009539,GO:0016020,GO:0009523	tetrapyrrole biosynthetic process|photosynthesis|chlorophyll metabolic process|RNA binding|metal ion binding|protein binding|porphobilinogen synthase activity|photosystem II reaction center|membrane|photosystem II
TRINITY_DN18604_c0_g8_i1	GO:0006511,GO:0051603,GO:0008270,GO:0004298,GO:0004175,GO:0019773,GO:0005839	ubiquitin-dependent protein catabolic process|proteolysis involved in cellular protein catabolic process|zinc ion binding|threonine-type endopeptidase activity|endopeptidase activity|proteasome core complex, alpha-subunit complex|proteasome core complex
TRINITY_DN17720_c0_g1_i6	GO:0042254,GO:0006412,GO:0003735,GO:0005622,GO:0005840	ribosome biogenesis|translation|structural constituent of ribosome|intracellular|ribosome
TRINITY_DN19052_c0_g2_i1	GO:0006508,GO:0006629,GO:0004190	proteolysis|lipid metabolic process|aspartic-type endopeptidase activity
TRINITY_DN18164_c0_g1_i1	GO:0005737,GO:0009312,GO:0033532,GO:0047268	cytoplasm|oligosaccharide biosynthetic process|stachyose biosynthetic process|galactinol-raffinose galactosyltransferase activity
TRINITY_DN20016_c1_g1_i1	GO:0009052,GO:0006098,GO:0015976,GO:0004751	pentose-phosphate shunt, non-oxidative branch|pentose-phosphate shunt|carbon utilization|ribose-5-phosphate isomerase activity
TRINITY_DN18840_c0_g1_i1	GO:0009058,GO:0006520,GO:0016740,GO:0016829,GO:0030170	biosynthetic process|cellular amino acid metabolic process|transferase activity|lyase activity|pyridoxal phosphate binding
TRINITY_DN16702_c0_g1_i1	GO:0035556,GO:0007165,GO:0030170,GO:0004871,GO:0008483	intracellular signal transduction|signal transduction|pyridoxal phosphate binding|signal transducer activity|transaminase activity
TRINITY_DN14180_c0_g1_i1	GO:0006118,GO:0009055,GO:0051536	obsolete electron transport|electron carrier activity|iron-sulfur cluster binding
TRINITY_DN19860_c0_g2_i2;	--	--
TRINITY_DN18422_c0_g1_i2	GO:0008146	sulfotransferase activity
TRINITY_DN10361_c0_g1_i1	GO:0003723,GO:0003676	RNA binding|nucleic acid binding
TRINITY_DN20804_c0_g1_i4	GO:0005515	protein binding
TRINITY_DN19136_c0_g1_i3	GO:0055114,GO:0019835,GO:0008152,GO:0009405,GO:0006537,GO:0016638,GO:0016491,GO:0015930,GO:0019867	oxidation-reduction process|cytolysis|metabolic process|pathogenesis|glutamate biosynthetic process|oxidoreductase activity, acting on the CH-NH2 group of donors|oxidoreductase activity|glutamate synthase activity|outer membrane
TRINITY_DN17957_c0_g1_i2	GO:0006897,GO:0007342,GO:0060478,GO:0005515,GO:0005886	endocytosis|fusion of sperm to egg plasma membrane|acrosomal vesicle exocytosis|protein binding|plasma membrane
TRINITY_DN13155_c0_g1_i1	GO:0006281,GO:0008081,GO:0005634	DNA repair|phosphoric diester hydrolase activity|nucleus
TRINITY_DN16357_c0_g1_i3	GO:0006950	response to stress
TRINITY_DN18540_c0_g1_i1	GO:0006446,GO:0003743,GO:0005840,GO:0005737,GO:0005852,GO:0008023	regulation of translational initiation|translation initiation factor activity|ribosome|cytoplasm|eukaryotic translation initiation factor 3 complex|transcription elongation factor complex
TRINITY_DN12695_c0_g1_i1	GO:0005509	calcium ion binding
TRINITY_DN21577_c1_g1_i4	GO:0006118,GO:0055114,GO:0003995,GO:0016627	obsolete electron transport|oxidation-reduction process|acyl-CoA dehydrogenase activity|oxidoreductase activity, acting on the CH-CH group of donors
TRINITY_DN21240_c1_g1_i1	GO:0005985,GO:0005982,GO:0016157	sucrose metabolic process|starch metabolic process|sucrose synthase activity
TRINITY_DN12063_c0_g1_i1	GO:0005975,GO:0016853	carbohydrate metabolic process|isomerase activity
TRINITY_DN21019_c0_g3_i3	GO:0046718,GO:0003723	viral entry into host cell|RNA binding
TRINITY_DN13223_c0_g1_i2	GO:0055114,GO:0015031,GO:0006801,GO:0046872	oxidation-reduction process|protein transport|superoxide metabolic process|metal ion binding
TRINITY_DN20840_c0_g1_i7	GO:0009069,GO:0016310,GO:0004674,GO:0005515,GO:0008270	serine family amino acid metabolic process|phosphorylation|protein serine/threonine kinase activity|protein binding|zinc ion binding
TRINITY_DN19869_c0_g1_i3	GO:0042432,GO:0016114,GO:0009058,GO:0005515,GO:0016844	indole biosynthetic process|terpenoid biosynthetic process|biosynthetic process|protein binding|strictosidine synthase activity
TRINITY_DN10183_c0_g1_i1	GO:0005634,GO:0005737,GO:0019904	nucleus|cytoplasm|protein domain specific binding
TRINITY_DN19856_c0_g1_i2	GO:0005975,GO:0004553,GO:0005921,GO:0016021	carbohydrate metabolic process|hydrolase activity, hydrolyzing O-glycosyl compounds|gap junction|integral component of membrane
TRINITY_DN17672_c1_g1_i1	GO:0005315,GO:0005618,GO:0005739,GO:0005774,GO:0009507,GO:0009651,GO:0016020,GO:0031305,GO:0035435	inorganic phosphate transmembrane transporter activity|cell wall|mitochondrion|vacuolar membrane|chloroplast|response to salt stress|membrane|integral component of mitochondrial inner membrane|phosphate ion transmembrane transport
TRINITY_DN21460_c0_g1_i2	GO:0003723,GO:0003676	RNA binding|nucleic acid binding
TRINITY_DN12572_c0_g2_i1	GO:0005515	protein binding
TRINITY_DN17664_c0_g1_i1	GO:0012511,GO:0016021	monolayer-surrounded lipid storage body|integral component of membrane
TRINITY_DN11755_c0_g1_i1	GO:0006412,GO:0055085,GO:0042254,GO:0009306,GO:0003735,GO:0016021,GO:0005840,GO:0005622,GO:0016020	translation|transmembrane transport|ribosome biogenesis|protein secretion|structural constituent of ribosome|integral component of membrane|ribosome|intracellular|membrane
TRINITY_DN21324_c1_g1_i2	GO:0008168	methyltransferase activity
TRINITY_DN21299_c1_g1_i2	GO:0008152,GO:0006118,GO:0055114,GO:0016627,GO:0003995,GO:0050660,GO:0005747,GO:0005739	metabolic process|obsolete electron transport|oxidation-reduction process|oxidoreductase activity, acting on the CH-CH group of donors|acyl-CoA dehydrogenase activity|flavin adenine dinucleotide binding|mitochondrial respiratory chain complex I|mitochondrion
TRINITY_DN19094_c0_g2_i1	GO:0006749,GO:0042398,GO:0004357,GO:0017109	glutathione metabolic process|cellular modified amino acid biosynthetic process|glutamate-cysteine ligase activity|glutamate-cysteine ligase complex
TRINITY_DN19253_c0_g1_i11	GO:0007264,GO:0006576,GO:0003924,GO:0005524,GO:0005525	small GTPase mediated signal transduction|cellular biogenic amine metabolic process|GTPase activity|ATP binding|GTP binding
TRINITY_DN19602_c0_g1_i1	--	--
TRINITY_DN17491_c0_g1_i2	GO:0008152,GO:0016787	metabolic process|hydrolase activity
TRINITY_DN20920_c0_g2_i1	GO:0016192,GO:0006886,GO:0005515,GO:0005198,GO:0030117	vesicle-mediated transport|intracellular protein transport|protein binding|structural molecule activity|membrane coat
TRINITY_DN19631_c0_g1_i2	GO:0009058,GO:0008152,GO:0055114,GO:0006633,GO:0005506,GO:0016491,GO:0050662,GO:0003824,GO:0005524	biosynthetic process|metabolic process|oxidation-reduction process|fatty acid biosynthetic process|iron ion binding|oxidoreductase activity|coenzyme binding|catalytic activity|ATP binding
TRINITY_DN21461_c0_g1_i14	GO:0006090,GO:0055114,GO:0015976,GO:0006108,GO:0006099,GO:0004471	pyruvate metabolic process|oxidation-reduction process|carbon utilization|malate metabolic process|tricarboxylic acid cycle|malate dehydrogenase (decarboxylating) (NAD+) activity
TRINITY_DN19487_c0_g1_i2	GO:0003824	catalytic activity
TRINITY_DN17661_c0_g1_i1	GO:0006885,GO:0006814,GO:0005737,GO:0016021,GO:0005634	regulation of pH|sodium ion transport|cytoplasm|integral component of membrane|nucleus
TRINITY_DN13519_c0_g1_i1	GO:0006412,GO:0042254,GO:0003735,GO:0005840,GO:0005622	translation|ribosome biogenesis|structural constituent of ribosome|ribosome|intracellular
TRINITY_DN15112_c0_g2_i5	GO:0007264,GO:0005525	small GTPase mediated signal transduction|GTP binding
TRINITY_DN18592_c0_g6_i1	GO:0006955,GO:0006950,GO:0007165,GO:0005126,GO:0005576	immune response|response to stress|signal transduction|cytokine receptor binding|extracellular region
TRINITY_DN16048_c0_g1_i2	GO:0005975,GO:0016773,GO:0005524	carbohydrate metabolic process|phosphotransferase activity, alcohol group as acceptor|ATP binding
TRINITY_DN19493_c0_g1_i5	GO:0009252,GO:0046436,GO:0009113,GO:0006144,GO:0046872,GO:0004637,GO:0005524,GO:0008716	peptidoglycan biosynthetic process|D-alanine metabolic process|purine nucleobase biosynthetic process|purine nucleobase metabolic process|metal ion binding|phosphoribosylamine-glycine ligase activity|ATP binding|D-alanine-D-alanine ligase activity
TRINITY_DN18726_c0_g3_i1	GO:0006412,GO:0042254,GO:0003735,GO:0005840,GO:0005622	translation|ribosome biogenesis|structural constituent of ribosome|ribosome|intracellular
TRINITY_DN16881_c0_g1_i1	GO:0000502,GO:0005198,GO:0005634,GO:0005829,GO:0006511,GO:0008541,GO:0030163,GO:0043248	proteasome complex|structural molecule activity|nucleus|cytosol|ubiquitin-dependent protein catabolic process|proteasome regulatory particle, lid subcomplex|protein catabolic process|proteasome assembly
TRINITY_DN18179_c0_g2_i1	GO:0019843,GO:0003723,GO:0005622	rRNA binding|RNA binding|intracellular
TRINITY_DN21262_c0_g1_i6	GO:0055114,GO:0005506,GO:0016705,GO:0020037	oxidation-reduction process|iron ion binding|oxidoreductase activity, acting on paired donors, with incorporation or reduction of molecular oxygen|heme binding
TRINITY_DN19061_c0_g1_i1	GO:0006810,GO:0019385,GO:0000287,GO:0030976,GO:0003824,GO:0005886	transport|methanogenesis, from acetate|magnesium ion binding|thiamine pyrophosphate binding|catalytic activity|plasma membrane
TRINITY_DN14818_c0_g1_i1	GO:0006808,GO:0006547,GO:0007067,GO:0000105,GO:0003879,GO:0030234,GO:0000287,GO:0005737,GO:0072686,GO:0042729	regulation of nitrogen utilization|histidine metabolic process|mitotic nuclear division|histidine biosynthetic process|ATP phosphoribosyltransferase activity|enzyme regulator activity|magnesium ion binding|cytoplasm|mitotic spindle|DASH complex
TRINITY_DN15354_c0_g1_i2	GO:0003924,GO:0005525,GO:0006807,GO:0016151,GO:0043085	GTPase activity|GTP binding|nitrogen compound metabolic process|nickel cation binding|positive regulation of catalytic activity
TRINITY_DN15496_c0_g1_i5	GO:0007264,GO:0019900,GO:0005525	small GTPase mediated signal transduction|kinase binding|GTP binding
TRINITY_DN10585_c0_g1_i1	GO:0006886,GO:0016192,GO:0005198,GO:0030132,GO:0030130	intracellular protein transport|vesicle-mediated transport|structural molecule activity|clathrin coat of coated pit|clathrin coat of trans-Golgi network vesicle
TRINITY_DN21502_c0_g1_i4	GO:0006542,GO:0006807,GO:0009252,GO:0016787,GO:0016765,GO:0004356	glutamine biosynthetic process|nitrogen compound metabolic process|peptidoglycan biosynthetic process|hydrolase activity|transferase activity, transferring alkyl or aryl (other than methyl) groups|glutamate-ammonia ligase activity
TRINITY_DN15236_c0_g1_i1	GO:0007155,GO:0001503,GO:0003676,GO:0005576	cell adhesion|ossification|nucleic acid binding|extracellular region
TRINITY_DN18999_c0_g1_i1	GO:0005975,GO:0045454,GO:0016491,GO:0008184	carbohydrate metabolic process|cell redox homeostasis|oxidoreductase activity|glycogen phosphorylase activity
TRINITY_DN20310_c1_g1_i4	GO:0015992,GO:0015991,GO:0046034,GO:0016820,GO:0005524,GO:0033178	proton transport|ATP hydrolysis coupled proton transport|ATP metabolic process|hydrolase activity, acting on acid anhydrides, catalyzing transmembrane movement of substances|ATP binding|proton-transporting two-sector ATPase complex, catalytic domain
TRINITY_DN15926_c0_g1_i1	GO:0007165,GO:0001664	signal transduction|G-protein coupled receptor binding
TRINITY_DN14871_c0_g1_i2	GO:0042254,GO:0006412,GO:0019843,GO:0003735,GO:0005840	ribosome biogenesis|translation|rRNA binding|structural constituent of ribosome|ribosome
TRINITY_DN17655_c0_g1_i2	GO:0005515	protein binding
TRINITY_DN17200_c0_g1_i1	GO:0055114,GO:0005506,GO:0016705,GO:0020037	oxidation-reduction process|iron ion binding|oxidoreductase activity, acting on paired donors, with incorporation or reduction of molecular oxygen|heme binding
TRINITY_DN12137_c0_g1_i1	GO:0009094,GO:0006811,GO:0009073,GO:0000162,GO:0006571,GO:0003849,GO:0016020	L-phenylalanine biosynthetic process|ion transport|aromatic amino acid family biosynthetic process|tryptophan biosynthetic process|tyrosine biosynthetic process|3-deoxy-7-phosphoheptulonate synthase activity|membrane
TRINITY_DN20348_c3_g2_i1	GO:0006508	proteolysis
TRINITY_DN21047_c1_g2_i1	GO:0001732,GO:0002183,GO:0003743,GO:0005852,GO:0016282,GO:0033290,GO:0071541	formation of cytoplasmic translation initiation complex|cytoplasmic translational initiation|translation initiation factor activity|eukaryotic translation initiation factor 3 complex|eukaryotic 43S preinitiation complex|eukaryotic 48S preinitiation complex|eukaryotic translation initiation factor 3 complex, eIF3m
TRINITY_DN18738_c0_g2_i1	GO:0055114,GO:0016491	oxidation-reduction process|oxidoreductase activity
TRINITY_DN19389_c1_g1_i2	GO:0009058,GO:0005198,GO:0030170,GO:0003824	biosynthetic process|structural molecule activity|pyridoxal phosphate binding|catalytic activity
TRINITY_DN18071_c1_g1_i1	GO:0000166,GO:0047787,GO:0050662	nucleotide binding|delta4-3-oxosteroid 5beta-reductase activity|coenzyme binding
TRINITY_DN18898_c0_g1_i2	GO:0006886	intracellular protein transport
TRINITY_DN18688_c0_g1_i1	GO:0007264,GO:0005525,GO:0003924	small GTPase mediated signal transduction|GTP binding|GTPase activity
TRINITY_DN18893_c0_g1_i1	GO:0033926	glycopeptide alpha-N-acetylgalactosaminidase activity
TRINITY_DN20450_c1_g1_i6	GO:0055114,GO:0042312,GO:0008217,GO:0007165,GO:0004499,GO:0005179,GO:0050660,GO:0050661,GO:0016491,GO:0005576	oxidation-reduction process|regulation of vasodilation|regulation of blood pressure|signal transduction|N,N-dimethylaniline monooxygenase activity|hormone activity|flavin adenine dinucleotide binding|NADP binding|oxidoreductase activity|extracellular region
TRINITY_DN20458_c0_g1_i1	GO:0006359,GO:0006413,GO:0006446,GO:0006810,GO:0031369,GO:0005515,GO:0005215,GO:0003743,GO:0005852,GO:0016020,GO:0005840	regulation of transcription from RNA polymerase III promoter|translational initiation|regulation of translational initiation|transport|translation initiation factor binding|protein binding|transporter activity|translation initiation factor activity|eukaryotic translation initiation factor 3 complex|membrane|ribosome
TRINITY_DN14846_c0_g1_i1	--	--
TRINITY_DN19645_c0_g1_i1	GO:0006118,GO:0020037,GO:0009055	obsolete electron transport|heme binding|electron carrier activity
TRINITY_DN12654_c0_g1_i1	GO:0046008,GO:0007165,GO:0005515,GO:0005179,GO:0005576	regulation of female receptivity, post-mating|signal transduction|protein binding|hormone activity|extracellular region
TRINITY_DN13408_c0_g1_i1	GO:0007264,GO:0005525	small GTPase mediated signal transduction|GTP binding
TRINITY_DN12605_c0_g1_i1	GO:0006974,GO:0006412,GO:0006694,GO:0006571,GO:0009094,GO:0006568,GO:0006810,GO:0006811,GO:0055085,GO:0006777,GO:0000162,GO:0046497,GO:0006355,GO:0006397,GO:0009435,GO:0006813,GO:0016310,GO:0055114,GO:0000160,GO:0006541,GO:0019290,GO:0006230,GO:0019354,GO:0006206,GO:0006826,GO:0008299,GO:0006779,GO:0008152,GO:0015833,GO:0000105,GO:0006629,GO:0007165,GO:0009058,GO:0042254,GO:0006032,GO:0006915,GO:…	cellular response to DNA damage stimulus|translation|steroid biosynthetic process|tyrosine biosynthetic process|L-phenylalanine biosynthetic process|tryptophan metabolic process|transport|ion transport|transmembrane transport|Mo-molybdopterin cofactor biosynthetic process|tryptophan biosynthetic process|nicotinate nucleotide metabolic process|regulation of transcription, DNA-templated|mRNA proces…
TRINITY_DN15417_c0_g1_i1	GO:0016788	hydrolase activity, acting on ester bonds
TRINITY_DN14323_c0_g1_i1	GO:0006206,GO:0006241,GO:0006165,GO:0006228,GO:0006144,GO:0006183,GO:0004550	pyrimidine nucleobase metabolic process|CTP biosynthetic process|nucleoside diphosphate phosphorylation|UTP biosynthetic process|purine nucleobase metabolic process|GTP biosynthetic process|nucleoside diphosphate kinase activity
TRINITY_DN16506_c0_g1_i1	GO:0006118,GO:0007411,GO:0017004,GO:0045158,GO:0009512	obsolete electron transport|axon guidance|cytochrome complex assembly|electron transporter, transferring electrons within cytochrome b6/f complex of photosystem II activity|cytochrome b6f complex
TRINITY_DN15371_c0_g2_i1	--	--
TRINITY_DN21390_c0_g1_i3	GO:0017148,GO:0030598	negative regulation of translation|rRNA N-glycosylase activity
TRINITY_DN17157_c0_g1_i1	GO:0004197,GO:0004843,GO:0005634,GO:0005654,GO:0008270,GO:0016579,GO:0043161,GO:0071108,GO:1990380	cysteine-type endopeptidase activity|thiol-dependent ubiquitin-specific protease activity|nucleus|nucleoplasm|zinc ion binding|protein deubiquitination|proteasome-mediated ubiquitin-dependent protein catabolic process|protein K48-linked deubiquitination|Lys48-specific deubiquitinase activity
TRINITY_DN20914_c0_g3_i1	GO:0005886,GO:0007623,GO:0009409,GO:0009414,GO:0009507,GO:0009644,GO:0009651,GO:0009737	plasma membrane|circadian rhythm|response to cold|response to water deprivation|chloroplast|response to high light intensity|response to salt stress|response to abscisic acid
TRINITY_DN13452_c0_g1_i1	GO:0005737,GO:0005829,GO:0006457,GO:0009408,GO:0009555,GO:0009735,GO:0009880,GO:0009965,GO:0010286,GO:0010450,GO:0032502,GO:0048448,GO:0048833,GO:0051082	cytoplasm|cytosol|protein folding|response to heat|pollen development|response to cytokinin|embryonic pattern specification|leaf morphogenesis|heat acclimation|inflorescence meristem growth|developmental process|stamen morphogenesis|specification of floral organ number|unfolded protein binding
TRINITY_DN20114_c0_g2_i2	GO:0016787	hydrolase activity
TRINITY_DN19517_c1_g2_i3	--	--
TRINITY_DN16824_c0_g1_i1	GO:0019079,GO:0006260,GO:0003824,GO:0030337,GO:0050662,GO:0042575	viral genome replication|DNA replication|catalytic activity|DNA polymerase processivity factor activity|coenzyme binding|DNA polymerase complex
TRINITY_DN16284_c1_g3_i4	GO:0030001,GO:0046872	metal ion transport|metal ion binding
TRINITY_DN17990_c0_g1_i2	GO:0007010,GO:0009086,GO:0008652,GO:0055114,GO:0006570,GO:0004511,GO:0003871,GO:0003779,GO:0008270	cytoskeleton organization|methionine biosynthetic process|cellular amino acid biosynthetic process|oxidation-reduction process|tyrosine metabolic process|tyrosine 3-monooxygenase activity|5-methyltetrahydropteroyltriglutamate-homocysteine S-methyltransferase activity|actin binding|zinc ion binding
TRINITY_DN14960_c0_g1_i3	GO:0055085,GO:0005741	transmembrane transport|mitochondrial outer membrane
TRINITY_DN19792_c0_g1_i12	GO:0006525,GO:0007264,GO:0015684,GO:0005525,GO:0015093,GO:0005524,GO:0016887,GO:0009015,GO:0003924,GO:0016021	arginine metabolic process|small GTPase mediated signal transduction|ferrous iron transport|GTP binding|ferrous iron transmembrane transporter activity|ATP binding|ATPase activity|N-succinylarginine dihydrolase activity|GTPase activity|integral component of membrane
TRINITY_DN15341_c0_g1_i3	GO:0005515	protein binding
TRINITY_DN17175_c0_g1_i3	GO:0006950	response to stress
TRINITY_DN20482_c1_g1_i5	GO:0007155,GO:0006556,GO:0006555,GO:0004478	cell adhesion|S-adenosylmethionine biosynthetic process|methionine metabolic process|methionine adenosyltransferase activity
TRINITY_DN12676_c0_g1_i1	GO:0003676	nucleic acid binding
TRINITY_DN20897_c1_g1_i2	GO:0008152,GO:0003824,GO:0016021	metabolic process|catalytic activity|integral component of membrane
TRINITY_DN18635_c1_g1_i1	GO:0018279,GO:0005789	protein N-linked glycosylation via asparagine|endoplasmic reticulum membrane
TRINITY_DN19149_c2_g2_i1	GO:0008299	isoprenoid biosynthetic process
TRINITY_DN20508_c1_g1_i4	GO:0005515	protein binding
TRINITY_DN19160_c0_g1_i1	GO:0055114,GO:0008152,GO:0006118,GO:0016655,GO:0003824	oxidation-reduction process|metabolic process|obsolete electron transport|oxidoreductase activity, acting on NAD(P)H, quinone or similar compound as acceptor|catalytic activity
TRINITY_DN20754_c0_g1_i2	GO:0005634,GO:0005737,GO:0006281,GO:0010992,GO:0016574,GO:0043130,GO:0043161	nucleus|cytoplasm|DNA repair|ubiquitin recycling|histone ubiquitination|ubiquitin binding|proteasome-mediated ubiquitin-dependent protein catabolic process
TRINITY_DN19821_c0_g1_i1	GO:0030170,GO:0008483	pyridoxal phosphate binding|transaminase activity
TRINITY_DN17003_c0_g1_i2	GO:0016788	hydrolase activity, acting on ester bonds
TRINITY_DN13843_c0_g1_i1	GO:0005496,GO:0005634,GO:0005783,GO:0005886,GO:0009535,GO:0016021,GO:0019904	steroid binding|nucleus|endoplasmic reticulum|plasma membrane|chloroplast thylakoid membrane|integral component of membrane|protein domain specific binding
TRINITY_DN11591_c0_g1_i1	GO:0006412,GO:0042254,GO:0003735,GO:0005622,GO:0005840	translation|ribosome biogenesis|structural constituent of ribosome|intracellular|ribosome
TRINITY_DN19794_c0_g1_i4	GO:0003723,GO:0005634	RNA binding|nucleus
TRINITY_DN6847_c0_g1_i1	GO:0005739,GO:0005773,GO:0005829,GO:0009082,GO:0009097,GO:0009507,GO:0009536,GO:0009570,GO:0009579,GO:0009636,GO:0009941,GO:0019239,GO:0046686,GO:1901565	mitochondrion|vacuole|cytosol|branched-chain amino acid biosynthetic process|isoleucine biosynthetic process|chloroplast|plastid|chloroplast stroma|thylakoid|response to toxic substance|chloroplast envelope|deaminase activity|response to cadmium ion|organonitrogen compound catabolic process
TRINITY_DN15233_c0_g1_i1	GO:0005515	protein binding
TRINITY_DN19564_c0_g1_i7	GO:0030420,GO:0007165,GO:0005179,GO:0005576	establishment of competence for transformation|signal transduction|hormone activity|extracellular region
TRINITY_DN20682_c0_g1_i4	GO:0005515	protein binding
TRINITY_DN15222_c0_g1_i3	GO:0008152,GO:0016597	metabolic process|amino acid binding
TRINITY_DN19052_c0_g3_i3	GO:0006448,GO:0045901,GO:0045905,GO:0006452,GO:0043022,GO:0003746,GO:0003723,GO:0005840	regulation of translational elongation|positive regulation of translational elongation|positive regulation of translational termination|translational frameshifting|ribosome binding|translation elongation factor activity|RNA binding|ribosome
TRINITY_DN18180_c0_g1_i1	GO:0005515	protein binding
TRINITY_DN16453_c0_g1_i3	GO:0007017,GO:0005875	microtubule-based process|microtubule associated complex
TRINITY_DN12756_c0_g1_i1	GO:0005576,GO:0005774,GO:0005783,GO:0005794,GO:0006665,GO:0017040,GO:0034599,GO:0090156,GO:0102121	extracellular region|vacuolar membrane|endoplasmic reticulum|Golgi apparatus|sphingolipid metabolic process|N-acylsphingosine amidohydrolase activity|cellular response to oxidative stress|cellular sphingolipid homeostasis|ceramidase activity
TRINITY_DN15248_c0_g1_i1	GO:0005576,GO:0009506	extracellular region|plasmodesma
TRINITY_DN17797_c0_g2_i2	GO:0043161,GO:0006289,GO:0006281,GO:0019955,GO:0005515,GO:0003684,GO:0016020	proteasome-mediated ubiquitin-dependent protein catabolic process|nucleotide-excision repair|DNA repair|cytokine binding|protein binding|damaged DNA binding|membrane
TRINITY_DN8091_c0_g1_i1	GO:0015986,GO:0015991,GO:0006119,GO:0015992,GO:0046034,GO:0046961,GO:0005524,GO:0016887,GO:0016820,GO:0003723,GO:0003724,GO:0046933,GO:0003924,GO:0005525,GO:0045261,GO:0033178,GO:0045259	ATP synthesis coupled proton transport|ATP hydrolysis coupled proton transport|oxidative phosphorylation|proton transport|ATP metabolic process|proton-transporting ATPase activity, rotational mechanism|ATP binding|ATPase activity|hydrolase activity, acting on acid anhydrides, catalyzing transmembrane movement of substances|RNA binding|RNA helicase activity|proton-transporting ATP synthase activit…
TRINITY_DN12180_c0_g1_i1	GO:0015833,GO:0006810,GO:0009405,GO:0000166,GO:0046872,GO:0003723,GO:0019871,GO:0005524,GO:0042151	peptide transport|transport|pathogenesis|nucleotide binding|metal ion binding|RNA binding|sodium channel inhibitor activity|ATP binding|nematocyst
TRINITY_DN19401_c0_g1_i1	GO:0010181	FMN binding
TRINITY_DN14723_c0_g1_i3	GO:0005515	protein binding
TRINITY_DN18523_c0_g1_i2	GO:0006887,GO:0048278,GO:0006012,GO:0006810,GO:0009117,GO:0019988,GO:0008108,GO:0043399,GO:0005215,GO:0005737,GO:0016021	exocytosis|vesicle docking|galactose metabolic process|transport|nucleotide metabolic process|charged-tRNA amino acid modification|UDP-glucose:hexose-1-phosphate uridylyltransferase activity|tRNA A64-2'-O-ribosylphosphate transferase activity|transporter activity|cytoplasm|integral component of membrane
TRINITY_DN15890_c0_g1_i1	GO:0006886	intracellular protein transport
TRINITY_DN21592_c1_g5_i1	GO:0006508,GO:0035556,GO:0046740,GO:0008236,GO:0070008,GO:0004252,GO:0016021	proteolysis|intracellular signal transduction|transport of virus in host, cell to cell|serine-type peptidase activity|serine-type exopeptidase activity|serine-type endopeptidase activity|integral component of membrane
TRINITY_DN19655_c0_g1_i4	GO:0001575,GO:0006012,GO:0005975,GO:0046486,GO:0004553,GO:0004557	globoside metabolic process|galactose metabolic process|carbohydrate metabolic process|glycerolipid metabolic process|hydrolase activity, hydrolyzing O-glycosyl compounds|alpha-galactosidase activity
TRINITY_DN21508_c0_g1_i1	GO:0055085,GO:0006810,GO:0098519,GO:0016887,GO:0005524,GO:0005525,GO:0042626,GO:0003676,GO:0016021	transmembrane transport|transport|nucleotide phosphatase activity, acting on free nucleotides|ATPase activity|ATP binding|GTP binding|ATPase activity, coupled to transmembrane movement of substances|nucleic acid binding|integral component of membrane
TRINITY_DN18944_c1_g1_i1	GO:0006741,GO:0006012,GO:0006094,GO:0006098,GO:0046497,GO:0008152,GO:0006769,GO:0006013,GO:0006096,GO:0006000,GO:0003872,GO:0003951,GO:0016301,GO:0005945	NADP biosynthetic process|galactose metabolic process|gluconeogenesis|pentose-phosphate shunt|nicotinate nucleotide metabolic process|metabolic process|nicotinamide metabolic process|mannose metabolic process|glycolytic process|fructose metabolic process|6-phosphofructokinase activity|NAD+ kinase activity|kinase activity|6-phosphofructokinase complex
TRINITY_DN16423_c0_g1_i1	GO:0005515	protein binding
TRINITY_DN16749_c0_g1_i2	GO:0015031,GO:0015991,GO:0006606,GO:0016820,GO:0005515,GO:0008565,GO:0000221,GO:0005737,GO:0005634	protein transport|ATP hydrolysis coupled proton transport|protein import into nucleus|hydrolase activity, acting on acid anhydrides, catalyzing transmembrane movement of substances|protein binding|protein transporter activity|vacuolar proton-transporting V-type ATPase, V1 domain|cytoplasm|nucleus
TRINITY_DN20269_c1_g1_i2	GO:0007276,GO:0006302	gamete generation|double-strand break repair
TRINITY_DN15967_c0_g1_i1	GO:0005515	protein binding
TRINITY_DN19654_c1_g1_i1	GO:0000139,GO:0005829,GO:0006888,GO:0006890,GO:0009506,GO:0015031,GO:0016020,GO:0030126,GO:0030137,GO:0051645	Golgi membrane|cytosol|ER to Golgi vesicle-mediated transport|retrograde vesicle-mediated transport, Golgi to ER|plasmodesma|protein transport|membrane|COPI vesicle coat|COPI-coated vesicle|Golgi localization
TRINITY_DN21506_c0_g1_i3	GO:0005985,GO:0005975,GO:0005982,GO:0004134	sucrose metabolic process|carbohydrate metabolic process|starch metabolic process|4-alpha-glucanotransferase activity
TRINITY_DN21599_c0_g1_i2	GO:0006418,GO:0000166,GO:0005524,GO:0004812	tRNA aminoacylation for protein translation|nucleotide binding|ATP binding|aminoacyl-tRNA ligase activity
TRINITY_DN21490_c0_g2_i3	GO:0006508,GO:0004197,GO:0016817,GO:0016740,GO:0016788,GO:0008242,GO:0016747	proteolysis|cysteine-type endopeptidase activity|hydrolase activity, acting on acid anhydrides|transferase activity|hydrolase activity, acting on ester bonds|omega peptidase activity|transferase activity, transferring acyl groups other than amino-acyl groups
TRINITY_DN19678_c0_g1_i1	GO:0008152,GO:0055114,GO:0016597,GO:0051287,GO:0016616	metabolic process|oxidation-reduction process|amino acid binding|NAD binding|oxidoreductase activity, acting on the CH-OH group of donors, NAD or NADP as acceptor
TRINITY_DN19759_c0_g1_i1	--	--
TRINITY_DN18219_c0_g1_i2	GO:0006744,GO:0006879,GO:0055114,GO:0016491,GO:0046872,GO:0008199	ubiquinone biosynthetic process|cellular iron ion homeostasis|oxidation-reduction process|oxidoreductase activity|metal ion binding|ferric iron binding
TRINITY_DN19650_c2_g1_i3	GO:0009058,GO:0016772,GO:0016779	biosynthetic process|transferase activity, transferring phosphorus-containing groups|nucleotidyltransferase activity
TRINITY_DN21090_c0_g2_i2	GO:0043039,GO:0006418,GO:0000166,GO:0005524,GO:0016876,GO:0004812,GO:0005737	tRNA aminoacylation|tRNA aminoacylation for protein translation|nucleotide binding|ATP binding|ligase activity, forming aminoacyl-tRNA and related compounds|aminoacyl-tRNA ligase activity|cytoplasm
TRINITY_DN21508_c0_g2_i1	GO:0055085,GO:0006810,GO:0006935,GO:0007165,GO:0005525,GO:0042626,GO:0004888,GO:0005524,GO:0016887,GO:0003924,GO:0016020,GO:0016021	transmembrane transport|transport|chemotaxis|signal transduction|GTP binding|ATPase activity, coupled to transmembrane movement of substances|transmembrane signaling receptor activity|ATP binding|ATPase activity|GTPase activity|membrane|integral component of membrane
TRINITY_DN18558_c0_g3_i1	GO:0006355,GO:0008210,GO:0006694,GO:0008209,GO:0008207,GO:0055114,GO:0050662,GO:0003854,GO:0003824,GO:0016616,GO:0003700,GO:0005667	regulation of transcription, DNA-templated|estrogen metabolic process|steroid biosynthetic process|androgen metabolic process|C21-steroid hormone metabolic process|oxidation-reduction process|coenzyme binding|3-beta-hydroxy-delta5-steroid dehydrogenase activity|catalytic activity|oxidoreductase activity, acting on the CH-OH group of donors, NAD or NADP as acceptor|transcription factor activity, s…
TRINITY_DN20900_c0_g1_i1	GO:0006388,GO:0051252,GO:0000213,GO:0008237,GO:0008270,GO:0000214	tRNA splicing, via endonucleolytic cleavage and ligation|regulation of RNA metabolic process|tRNA-intron endonuclease activity|metallopeptidase activity|zinc ion binding|tRNA-intron endonuclease complex
TRINITY_DN19351_c0_g2_i1	GO:0055114,GO:0008207,GO:0008209,GO:0008210,GO:0006694,GO:0016616,GO:0003824,GO:0003854,GO:0050662	oxidation-reduction process|C21-steroid hormone metabolic process|androgen metabolic process|estrogen metabolic process|steroid biosynthetic process|oxidoreductase activity, acting on the CH-OH group of donors, NAD or NADP as acceptor|catalytic activity|3-beta-hydroxy-delta5-steroid dehydrogenase activity|coenzyme binding
TRINITY_DN17566_c1_g1_i3	GO:0003713,GO:0005634,GO:0005829,GO:0031490,GO:0045944	transcription coactivator activity|nucleus|cytosol|chromatin DNA binding|positive regulation of transcription by RNA polymerase II
TRINITY_DN19956_c1_g3_i3	GO:0006448,GO:0045901,GO:0045905,GO:0006452,GO:0043022,GO:0003746,GO:0003723,GO:0005840	regulation of translational elongation|positive regulation of translational elongation|positive regulation of translational termination|translational frameshifting|ribosome binding|translation elongation factor activity|RNA binding|ribosome
TRINITY_DN12999_c0_g1_i1	GO:0005783,GO:0005789,GO:0005794,GO:0005886,GO:0071458,GO:0071782,GO:0071786	endoplasmic reticulum|endoplasmic reticulum membrane|Golgi apparatus|plasma membrane|integral component of cytoplasmic side of endoplasmic reticulum membrane|endoplasmic reticulum tubular network|endoplasmic reticulum tubular network organization
TRINITY_DN19706_c0_g1_i1;	--	--
TRINITY_DN19621_c1_g2_i3	GO:0005992,GO:0003824	trehalose biosynthetic process|catalytic activity
TRINITY_DN18318_c0_g3_i1	GO:0003824,GO:0050660	catalytic activity|flavin adenine dinucleotide binding
TRINITY_DN21118_c1_g1_i1	GO:0008299,GO:0006084,GO:0006574,GO:0046950,GO:0006552,GO:0006550,GO:0004421,GO:0019012,GO:0019867	isoprenoid biosynthetic process|acetyl-CoA metabolic process|valine catabolic process|cellular ketone body metabolic process|leucine catabolic process|isoleucine catabolic process|hydroxymethylglutaryl-CoA synthase activity|virion|outer membrane
TRINITY_DN18637_c0_g3_i2	GO:0006412,GO:0042254,GO:0003735,GO:0005840	translation|ribosome biogenesis|structural constituent of ribosome|ribosome
TRINITY_DN17307_c0_g1_i2	GO:0016579,GO:0036459,GO:0005515	protein deubiquitination|ubiquitinyl hydrolase activity|protein binding
TRINITY_DN15973_c0_g1_i2	GO:0005982,GO:0042545,GO:0005985,GO:0004857,GO:0030599,GO:0005618	starch metabolic process|cell wall modification|sucrose metabolic process|enzyme inhibitor activity|pectinesterase activity|cell wall
TRINITY_DN14223_c0_g1_i2	GO:0003735,GO:0005840,GO:0006412	structural constituent of ribosome|ribosome|translation
TRINITY_DN21472_c0_g1_i3	GO:0005975,GO:0004553	carbohydrate metabolic process|hydrolase activity, hydrolyzing O-glycosyl compounds
TRINITY_DN12860_c0_g1_i1	GO:0016020	membrane
TRINITY_DN15242_c0_g1_i1	GO:0019521,GO:0055114,GO:0008152,GO:0006098,GO:0006813,GO:0004616,GO:0051287,GO:0016491	D-gluconate metabolic process|oxidation-reduction process|metabolic process|pentose-phosphate shunt|potassium ion transport|phosphogluconate dehydrogenase (decarboxylating) activity|NAD binding|oxidoreductase activity
TRINITY_DN16689_c0_g1_i3	GO:0005524	ATP binding
TRINITY_DN19735_c0_g1_i3	GO:0006206,GO:0008033,GO:0009069,GO:0006144,GO:0016117,GO:0016310,GO:0055114,GO:0000184,GO:0006351,GO:0051537,GO:0003677,GO:0016614,GO:0016705,GO:0016491,GO:0071949,GO:0050660,GO:0004674,GO:0003899,GO:0043231,GO:0005730	pyrimidine nucleobase metabolic process|tRNA processing|serine family amino acid metabolic process|purine nucleobase metabolic process|carotenoid biosynthetic process|phosphorylation|oxidation-reduction process|nuclear-transcribed mRNA catabolic process, nonsense-mediated decay|transcription, DNA-templated|2 iron, 2 sulfur cluster binding|DNA binding|oxidoreductase activity, acting on CH-OH group…
TRINITY_DN18694_c0_g1_i1	GO:0006464,GO:0006694,GO:0001510,GO:0008152,GO:0009452,GO:0006479,GO:0006554,GO:0032259,GO:0046500,GO:0018024,GO:0004719,GO:0008168	cellular protein modification process|steroid biosynthetic process|RNA methylation|metabolic process|7-methylguanosine RNA capping|protein methylation|lysine catabolic process|methylation|S-adenosylmethionine metabolic process|histone-lysine N-methyltransferase activity|protein-L-isoaspartate (D-aspartate) O-methyltransferase activity|methyltransferase activity
TRINITY_DN19850_c0_g1_i1	GO:0006810,GO:0055085,GO:0042626,GO:0005524,GO:0016021	transport|transmembrane transport|ATPase activity, coupled to transmembrane movement of substances|ATP binding|integral component of membrane
TRINITY_DN21245_c0_g1_i2	GO:0004619,GO:0005634,GO:0005829,GO:0006094,GO:0046538,GO:0061621	phosphoglycerate mutase activity|nucleus|cytosol|gluconeogenesis|2,3-bisphosphoglycerate-dependent phosphoglycerate mutase activity|canonical glycolysis
TRINITY_DN18263_c0_g1_i1	GO:0006754,GO:0006886,GO:0005524,GO:0016887,GO:0005515,GO:0008536,GO:0004867,GO:0000275,GO:0005576,GO:0032040	ATP biosynthetic process|intracellular protein transport|ATP binding|ATPase activity|protein binding|Ran GTPase binding|serine-type endopeptidase inhibitor activity|mitochondrial proton-transporting ATP synthase complex, catalytic core F(1)|extracellular region|small-subunit processome
TRINITY_DN21198_c0_g1_i6	GO:0008207,GO:0055114,GO:0006694,GO:0008210,GO:0008209,GO:0016616,GO:0003824,GO:0050662,GO:0003854	C21-steroid hormone metabolic process|oxidation-reduction process|steroid biosynthetic process|estrogen metabolic process|androgen metabolic process|oxidoreductase activity, acting on the CH-OH group of donors, NAD or NADP as acceptor|catalytic activity|coenzyme binding|3-beta-hydroxy-delta5-steroid dehydrogenase activity
TRINITY_DN20498_c0_g1_i1	GO:0030431,GO:0006118,GO:0009306,GO:0055114,GO:0032222,GO:1903818,GO:0045454,GO:0034235,GO:0016491,GO:0016209,GO:0015035,GO:0009055,GO:0005788	sleep|obsolete electron transport|protein secretion|oxidation-reduction process|regulation of synaptic transmission, cholinergic|positive regulation of voltage-gated potassium channel activity|cell redox homeostasis|GPI anchor binding|oxidoreductase activity|antioxidant activity|protein disulfide oxidoreductase activity|electron carrier activity|endoplasmic reticulum lumen
TRINITY_DN12330_c0_g1_i1	GO:0008152,GO:0055114,GO:0016491	metabolic process|oxidation-reduction process|oxidoreductase activity
TRINITY_DN19163_c1_g2_i5	GO:0000502,GO:0005634,GO:0005783,GO:0005886,GO:0006511,GO:0071365,GO:1901799	proteasome complex|nucleus|endoplasmic reticulum|plasma membrane|ubiquitin-dependent protein catabolic process|cellular response to auxin stimulus|negative regulation of proteasomal protein catabolic process
TRINITY_DN18092_c0_g1_i6	GO:0006468,GO:0006457,GO:0051082,GO:0005524,GO:0016773,GO:0004672,GO:0016272,GO:0016020	protein phosphorylation|protein folding|unfolded protein binding|ATP binding|phosphotransferase activity, alcohol group as acceptor|protein kinase activity|prefoldin complex|membrane
TRINITY_DN13139_c0_g1_i1	GO:0007264,GO:0002949,GO:0046983,GO:0003924,GO:0005525,GO:0005524,GO:0016887	small GTPase mediated signal transduction|tRNA threonylcarbamoyladenosine modification|protein dimerization activity|GTPase activity|GTP binding|ATP binding|ATPase activity
TRINITY_DN20455_c0_g1_i3	GO:0006554,GO:0006479,GO:0034968,GO:0008270,GO:0005515,GO:0042393,GO:0018024,GO:0005634	lysine catabolic process|protein methylation|histone lysine methylation|zinc ion binding|protein binding|histone binding|histone-lysine N-methyltransferase activity|nucleus
TRINITY_DN14839_c0_g2_i1	GO:0005515	protein binding
TRINITY_DN18368_c0_g1_i1	GO:0007131,GO:0055114,GO:0007130,GO:0007283,GO:0016706	reciprocal meiotic recombination|oxidation-reduction process|synaptonemal complex assembly|spermatogenesis|oxidoreductase activity, acting on paired donors, with incorporation or reduction of molecular oxygen, 2-oxoglutarate as one donor, and incorporation of one atom each of oxygen into both donors
TRINITY_DN15412_c0_g1_i3	GO:0006979,GO:0006749,GO:0055114,GO:0006804,GO:0016491,GO:0004602,GO:0016209	response to oxidative stress|glutathione metabolic process|oxidation-reduction process|obsolete peroxidase reaction|oxidoreductase activity|glutathione peroxidase activity|antioxidant activity
TRINITY_DN15427_c0_g1_i1	GO:0008152,GO:0003824	metabolic process|catalytic activity
TRINITY_DN18784_c4_g1_i5	GO:0008207,GO:0055114,GO:0006694,GO:0008210,GO:0008209,GO:0016616,GO:0003824,GO:0050662,GO:0003854	C21-steroid hormone metabolic process|oxidation-reduction process|steroid biosynthetic process|estrogen metabolic process|androgen metabolic process|oxidoreductase activity, acting on the CH-OH group of donors, NAD or NADP as acceptor|catalytic activity|coenzyme binding|3-beta-hydroxy-delta5-steroid dehydrogenase activity
TRINITY_DN17038_c0_g1_i1	GO:0008033,GO:0006351,GO:0006269,GO:0045454,GO:0055114,GO:0016491,GO:0008270,GO:0004386,GO:0050660,GO:0051287,GO:0003896,GO:0005730,GO:0005657	tRNA processing|transcription, DNA-templated|DNA replication, synthesis of RNA primer|cell redox homeostasis|oxidation-reduction process|oxidoreductase activity|zinc ion binding|helicase activity|flavin adenine dinucleotide binding|NAD binding|DNA primase activity|nucleolus|replication fork
TRINITY_DN20715_c0_g1_i3	GO:0005525	GTP binding
TRINITY_DN16596_c0_g4_i2	GO:0008610,GO:0006886,GO:0016747,GO:0005509,GO:0005801,GO:0016020	lipid biosynthetic process|intracellular protein transport|transferase activity, transferring acyl groups other than amino-acyl groups|calcium ion binding|cis-Golgi network|membrane
TRINITY_DN21320_c0_g2_i4	GO:0016787,GO:0003723	hydrolase activity|RNA binding
TRINITY_DN19031_c0_g3_i1	GO:0055114,GO:0008207,GO:0008209,GO:0008210,GO:0006694,GO:0008152,GO:0016616,GO:0003854,GO:0016491,GO:0050662,GO:0003824	oxidation-reduction process|C21-steroid hormone metabolic process|androgen metabolic process|estrogen metabolic process|steroid biosynthetic process|metabolic process|oxidoreductase activity, acting on the CH-OH group of donors, NAD or NADP as acceptor|3-beta-hydroxy-delta5-steroid dehydrogenase activity|oxidoreductase activity|coenzyme binding|catalytic activity
TRINITY_DN14606_c1_g1_i1	GO:0015684,GO:0015093,GO:0016021	ferrous iron transport|ferrous iron transmembrane transporter activity|integral component of membrane
TRINITY_DN6124_c0_g2_i1	GO:0003989,GO:0005524,GO:0006633,GO:0008270,GO:0009317,GO:0009570,GO:0016743,GO:2001295	acetyl-CoA carboxylase activity|ATP binding|fatty acid biosynthetic process|zinc ion binding|acetyl-CoA carboxylase complex|chloroplast stroma|carboxyl- or carbamoyltransferase activity|malonyl-CoA biosynthetic process
TRINITY_DN13575_c0_g1_i1	GO:0009098	leucine biosynthetic process
TRINITY_DN20687_c0_g1_i3	GO:0005975,GO:0005524,GO:0003676,GO:0008184	carbohydrate metabolic process|ATP binding|nucleic acid binding|glycogen phosphorylase activity
TRINITY_DN20648_c0_g1_i3	GO:0006869,GO:0008289	lipid transport|lipid binding
TRINITY_DN15601_c0_g1_i1	GO:0006508,GO:0004190,GO:0005515	proteolysis|aspartic-type endopeptidase activity|protein binding
TRINITY_DN19537_c1_g1_i3	GO:0006468,GO:0005524,GO:0004672	protein phosphorylation|ATP binding|protein kinase activity
TRINITY_DN13790_c0_g1_i2	GO:0003779,GO:0005622	actin binding|intracellular
TRINITY_DN13007_c0_g1_i1;	--	--
TRINITY_DN14618_c0_g1_i1	GO:0003824,GO:0005515	catalytic activity|protein binding
TRINITY_DN20550_c0_g1_i4	GO:0043039,GO:0006418,GO:0004812,GO:0000049,GO:0005524,GO:0005737	tRNA aminoacylation|tRNA aminoacylation for protein translation|aminoacyl-tRNA ligase activity|tRNA binding|ATP binding|cytoplasm
TRINITY_DN20409_c0_g1_i1	GO:0008152,GO:0030259,GO:0005975,GO:0016758	metabolic process|lipid glycosylation|carbohydrate metabolic process|transferase activity, transferring hexosyl groups
TRINITY_DN20257_c0_g1_i2	GO:0006468,GO:0030866,GO:0004672,GO:0016773,GO:0005524,GO:0008092,GO:0016020,GO:0005856	protein phosphorylation|cortical actin cytoskeleton organization|protein kinase activity|phosphotransferase activity, alcohol group as acceptor|ATP binding|cytoskeletal protein binding|membrane|cytoskeleton
TRINITY_DN14750_c0_g2_i2	GO:0003677	DNA binding
TRINITY_DN16223_c0_g1_i1	GO:0008152,GO:0006355,GO:0043565,GO:0016491,GO:0003700,GO:0005667	metabolic process|regulation of transcription, DNA-templated|sequence-specific DNA binding|oxidoreductase activity|transcription factor activity, sequence-specific DNA binding|transcription factor complex
TRINITY_DN18971_c0_g2_i1	GO:0005215,GO:0005737,GO:0005739,GO:0005773,GO:0005774,GO:0005783,GO:0005794,GO:0005886,GO:0006629,GO:0006883,GO:0009408,GO:0009409,GO:0009414,GO:0009416,GO:0009506,GO:0009644,GO:0009735,GO:0009898,GO:0009941,GO:0010286,GO:0010431,GO:0030644,GO:0031969,GO:0042538,GO:0045735,GO:0050826,GO:1901002,GO:1901562,GO:1902884	transporter activity|cytoplasm|mitochondrion|vacuole|vacuolar membrane|endoplasmic reticulum|Golgi apparatus|plasma membrane|lipid metabolic process|cellular sodium ion homeostasis|response to heat|response to cold|response to water deprivation|response to light stimulus|plasmodesma|response to high light intensity|response to cytokinin|cytoplasmic side of plasma membrane|chloroplast envelope|hea…
TRINITY_DN17454_c0_g2_i1	GO:0006520,GO:0016743,GO:0016597	cellular amino acid metabolic process|carboxyl- or carbamoyltransferase activity|amino acid binding
TRINITY_DN18059_c0_g1_i1	GO:0006144,GO:0006308,GO:0046487,GO:0006281,GO:0006351,GO:0008152,GO:0006260,GO:0015977,GO:0006206,GO:0016984,GO:0003899,GO:0003677,GO:0003824,GO:0017108,GO:0005634,GO:0005730,GO:0009573,GO:0033557	purine nucleobase metabolic process|DNA catabolic process|glyoxylate metabolic process|DNA repair|transcription, DNA-templated|metabolic process|DNA replication|carbon fixation|pyrimidine nucleobase metabolic process|ribulose-bisphosphate carboxylase activity|DNA-directed RNA polymerase activity|DNA binding|catalytic activity|5'-flap endonuclease activity|nucleus|nucleolus|chloroplast ribulose bi…
TRINITY_DN10152_c0_g1_i1	GO:0032328,GO:0015804,GO:0015846,GO:0006814,GO:0015655,GO:0016020	alanine transport|neutral amino acid transport|polyamine transport|sodium ion transport|alanine:sodium symporter activity|membrane
TRINITY_DN21133_c0_g1_i1	GO:0006417,GO:0007264,GO:0045182,GO:0005525	regulation of translation|small GTPase mediated signal transduction|translation regulator activity|GTP binding
TRINITY_DN19062_c0_g3_i1	GO:0055114,GO:0008152,GO:0016491	oxidation-reduction process|metabolic process|oxidoreductase activity
TRINITY_DN20797_c0_g2_i4	GO:0005515	protein binding
TRINITY_DN11174_c0_g1_i1	GO:0006094,GO:0006007,GO:0006096,GO:0030145,GO:0003824,GO:0046872,GO:0004619,GO:0005737	gluconeogenesis|glucose catabolic process|glycolytic process|manganese ion binding|catalytic activity|metal ion binding|phosphoglycerate mutase activity|cytoplasm
TRINITY_DN13369_c0_g1_i1	GO:0005576,GO:0005618,GO:2000033,GO:2000280	extracellular region|cell wall|regulation of seed dormancy process|regulation of root development
TRINITY_DN20385_c1_g2_i2	GO:0006118,GO:0045454,GO:0005515,GO:0015035,GO:0009055	obsolete electron transport|cell redox homeostasis|protein binding|protein disulfide oxidoreductase activity|electron carrier activity
TRINITY_DN17798_c0_g2_i1	GO:0005515	protein binding
TRINITY_DN18818_c0_g1_i2	GO:0005524,GO:0016787,GO:0003676,GO:0003677	ATP binding|hydrolase activity|nucleic acid binding|DNA binding
TRINITY_DN17070_c0_g1_i1	GO:0006206,GO:0006241,GO:0006165,GO:0006228,GO:0006144,GO:0006183,GO:0004550	pyrimidine nucleobase metabolic process|CTP biosynthetic process|nucleoside diphosphate phosphorylation|UTP biosynthetic process|purine nucleobase metabolic process|GTP biosynthetic process|nucleoside diphosphate kinase activity
TRINITY_DN20444_c0_g1_i2	GO:0006144,GO:0007165,GO:0005975,GO:0004114,GO:0004553	purine nucleobase metabolic process|signal transduction|carbohydrate metabolic process|3',5'-cyclic-nucleotide phosphodiesterase activity|hydrolase activity, hydrolyzing O-glycosyl compounds
TRINITY_DN16845_c0_g1_i2	GO:0045454,GO:0000398,GO:0055114,GO:0016491,GO:0016209,GO:0005681	cell redox homeostasis|mRNA splicing, via spliceosome|oxidation-reduction process|oxidoreductase activity|antioxidant activity|spliceosomal complex
TRINITY_DN12976_c0_g1_i1	GO:0006888,GO:0006397,GO:0006886,GO:0006914,GO:0003723,GO:0008270,GO:0005634,GO:0005737,GO:0030127	ER to Golgi vesicle-mediated transport|mRNA processing|intracellular protein transport|autophagy|RNA binding|zinc ion binding|nucleus|cytoplasm|COPII vesicle coat
TRINITY_DN15728_c0_g1_i5	GO:0006260,GO:0019079,GO:0030337,GO:0003676,GO:0042575	DNA replication|viral genome replication|DNA polymerase processivity factor activity|nucleic acid binding|DNA polymerase complex
TRINITY_DN19435_c0_g1_i2	GO:0005515	protein binding
TRINITY_DN15585_c0_g1_i1	GO:0003723	RNA binding
TRINITY_DN19918_c0_g2_i1	GO:0006525,GO:0006560,GO:0008152,GO:0071436,GO:0006090,GO:0006814,GO:0008948,GO:0003824,GO:0015081,GO:0016020	arginine metabolic process|proline metabolic process|metabolic process|sodium ion export|pyruvate metabolic process|sodium ion transport|oxaloacetate decarboxylase activity|catalytic activity|sodium ion transmembrane transporter activity|membrane
TRINITY_DN16481_c0_g1_i4	GO:0009790	embryo development
TRINITY_DN20360_c0_g2_i2	GO:0006432,GO:0000162,GO:0006571,GO:0009094,GO:0003723,GO:0004826,GO:0009328	phenylalanyl-tRNA aminoacylation|tryptophan biosynthetic process|tyrosine biosynthetic process|L-phenylalanine biosynthetic process|RNA binding|phenylalanine-tRNA ligase activity|phenylalanine-tRNA ligase complex
TRINITY_DN18592_c0_g2_i2	GO:0006955,GO:0006950,GO:0007165,GO:0005126,GO:0005576	immune response|response to stress|signal transduction|cytokine receptor binding|extracellular region
TRINITY_DN21150_c0_g1_i4	GO:0008152,GO:0008168,GO:0019031	metabolic process|methyltransferase activity|viral envelope
TRINITY_DN21620_c1_g3_i2	GO:0005975,GO:0006013,GO:0004553,GO:0015923,GO:0004559,GO:0008270	carbohydrate metabolic process|mannose metabolic process|hydrolase activity, hydrolyzing O-glycosyl compounds|mannosidase activity|alpha-mannosidase activity|zinc ion binding
TRINITY_DN18969_c0_g1_i1	GO:0005739,GO:0046686	mitochondrion|response to cadmium ion
TRINITY_DN20230_c0_g3_i1	GO:0042254,GO:0006412,GO:0003735,GO:0005622,GO:0005840	ribosome biogenesis|translation|structural constituent of ribosome|intracellular|ribosome
TRINITY_DN20449_c0_g1_i2	GO:0006334,GO:0003677,GO:0000786,GO:0005634	nucleosome assembly|DNA binding|nucleosome|nucleus
TRINITY_DN17856_c0_g3_i3	GO:0005634,GO:0005737,GO:0006952,GO:0031647,GO:0042742,GO:0050821,GO:0050832	nucleus|cytoplasm|defense response|regulation of protein stability|defense response to bacterium|protein stabilization|defense response to fungus
TRINITY_DN21582_c0_g2_i4	GO:0005975,GO:0004553	carbohydrate metabolic process|hydrolase activity, hydrolyzing O-glycosyl compounds
TRINITY_DN20625_c0_g1_i2	GO:0009073,GO:0009094,GO:0010207,GO:0000162,GO:0006571,GO:0004107,GO:0016021	aromatic amino acid family biosynthetic process|L-phenylalanine biosynthetic process|photosystem II assembly|tryptophan biosynthetic process|tyrosine biosynthetic process|chorismate synthase activity|integral component of membrane
TRINITY_DN19616_c0_g1_i2	GO:0005515,GO:0016020	protein binding|membrane
TRINITY_DN16327_c1_g4_i1	GO:0017148,GO:0030598,GO:0016020	negative regulation of translation|rRNA N-glycosylase activity|membrane
TRINITY_DN14682_c0_g1_i2	GO:0046872	metal ion binding
TRINITY_DN17070_c0_g2_i1	GO:0006206,GO:0006241,GO:0006165,GO:0006228,GO:0006144,GO:0006183,GO:0004550	pyrimidine nucleobase metabolic process|CTP biosynthetic process|nucleoside diphosphate phosphorylation|UTP biosynthetic process|purine nucleobase metabolic process|GTP biosynthetic process|nucleoside diphosphate kinase activity
TRINITY_DN13676_c0_g1_i1	GO:0006779,GO:0019521,GO:0055114,GO:0006554,GO:0006552,GO:0006568,GO:0006633,GO:0018874,GO:0019354,GO:0006550,GO:0006098,GO:0006631,GO:0006574,GO:0043115,GO:0003857,GO:0051287,GO:0004616,GO:0048037,GO:0016491	porphyrin-containing compound biosynthetic process|D-gluconate metabolic process|oxidation-reduction process|lysine catabolic process|leucine catabolic process|tryptophan metabolic process|fatty acid biosynthetic process|benzoate metabolic process|siroheme biosynthetic process|isoleucine catabolic process|pentose-phosphate shunt|fatty acid metabolic process|valine catabolic process|precorrin-2 de…
TRINITY_DN16871_c0_g1_i1	GO:0032328,GO:0015804,GO:0015846,GO:0006814,GO:0015655,GO:0016020	alanine transport|neutral amino acid transport|polyamine transport|sodium ion transport|alanine:sodium symporter activity|membrane
TRINITY_DN9492_c0_g1_i1	GO:0003735,GO:0005886,GO:0006412,GO:0009506,GO:0022625	structural constituent of ribosome|plasma membrane|translation|plasmodesma|cytosolic large ribosomal subunit
TRINITY_DN16355_c0_g1_i2	GO:0006886,GO:0016192,GO:0005515,GO:0030117,GO:0030131	intracellular protein transport|vesicle-mediated transport|protein binding|membrane coat|clathrin adaptor complex
TRINITY_DN17858_c0_g1_i1	GO:0015979,GO:0042967,GO:0055085,GO:0008152,GO:0006810,GO:0007165,GO:0006531,GO:0008033,GO:0006120,GO:0006355,GO:0042549,GO:0006526,GO:0006522,GO:0055114,GO:0006808,GO:0006281,GO:0006560,GO:0006633,GO:0005992,GO:0015696,GO:0009306,GO:0006529,GO:0003924,GO:0004810,GO:0016853,GO:0005525,GO:0003677,GO:0003700,GO:0016887,GO:0005524,GO:0008519,GO:0004871,GO:0003824,GO:0004066,GO:0005215,GO:0030234,GO:…	photosynthesis|acyl-carrier-protein biosynthetic process|transmembrane transport|metabolic process|transport|signal transduction|aspartate metabolic process|tRNA processing|mitochondrial electron transport, NADH to ubiquinone|regulation of transcription, DNA-templated|photosystem II stabilization|arginine biosynthetic process|alanine metabolic process|oxidation-reduction process|regulation of nit…
TRINITY_DN20649_c0_g2_i3	GO:0003677,GO:0003676,GO:0005524,GO:0016787	DNA binding|nucleic acid binding|ATP binding|hydrolase activity
TRINITY_DN16180_c0_g1_i2	GO:0006446,GO:0006413,GO:0009094,GO:0006571,GO:0000162,GO:0003743,GO:0003855,GO:0005840	regulation of translational initiation|translational initiation|L-phenylalanine biosynthetic process|tyrosine biosynthetic process|tryptophan biosynthetic process|translation initiation factor activity|3-dehydroquinate dehydratase activity|ribosome
TRINITY_DN21329_c0_g1_i5	GO:0016747	transferase activity, transferring acyl groups other than amino-acyl groups
TRINITY_DN21295_c0_g1_i3	GO:0006869,GO:0042157,GO:0008289,GO:0005576,GO:0016021	lipid transport|lipoprotein metabolic process|lipid binding|extracellular region|integral component of membrane
TRINITY_DN20980_c0_g2_i2	GO:0016579,GO:0055114,GO:0006508,GO:0006511,GO:0016491,GO:0004843,GO:0005622	protein deubiquitination|oxidation-reduction process|proteolysis|ubiquitin-dependent protein catabolic process|oxidoreductase activity|ubiquitin-specific protease activity|intracellular
TRINITY_DN18884_c0_g1_i1	GO:0051536,GO:0003824	iron-sulfur cluster binding|catalytic activity
TRINITY_DN20243_c0_g1_i7	GO:0005737	cytoplasm
TRINITY_DN20121_c0_g2_i4	GO:0005515	protein binding
TRINITY_DN14674_c0_g1_i1	GO:0055114,GO:0016491	oxidation-reduction process|oxidoreductase activity
TRINITY_DN18545_c0_g1_i1	GO:0005524,GO:0016887,GO:0016021	ATP binding|ATPase activity|integral component of membrane
TRINITY_DN21589_c0_g1_i3	GO:0005982,GO:0005985,GO:0016157	starch metabolic process|sucrose metabolic process|sucrose synthase activity
TRINITY_DN20960_c0_g3_i3	GO:0046677,GO:0016192,GO:0006886,GO:0003824,GO:0030131	response to antibiotic|vesicle-mediated transport|intracellular protein transport|catalytic activity|clathrin adaptor complex
TRINITY_DN20597_c0_g1_i2	GO:0005886,GO:0009630,GO:0016567,GO:0046872,GO:0048364,GO:0061630	plasma membrane|gravitropism|protein ubiquitination|metal ion binding|root development|ubiquitin protein ligase activity
TRINITY_DN20491_c0_g1_i2	GO:0006414,GO:0006810,GO:0055085,GO:0006448,GO:0003746,GO:0042626,GO:0005515,GO:0005524,GO:0005840,GO:0016021	translational elongation|transport|transmembrane transport|regulation of translational elongation|translation elongation factor activity|ATPase activity, coupled to transmembrane movement of substances|protein binding|ATP binding|ribosome|integral component of membrane
TRINITY_DN19496_c0_g1_i1	GO:0005516,GO:0005783,GO:0005886,GO:0006457,GO:0009506,GO:0034605,GO:0034620,GO:0070417	calmodulin binding|endoplasmic reticulum|plasma membrane|protein folding|plasmodesma|cellular response to heat|cellular response to unfolded protein|cellular response to cold
TRINITY_DN19858_c0_g1_i1	GO:0019497,GO:0006771,GO:0016787,GO:0003993,GO:0046872	hexachlorocyclohexane metabolic process|riboflavin metabolic process|hydrolase activity|acid phosphatase activity|metal ion binding
TRINITY_DN21646_c3_g1_i7	GO:0006511,GO:0031625	ubiquitin-dependent protein catabolic process|ubiquitin protein ligase binding
TRINITY_DN21144_c0_g1_i1	GO:0045444,GO:0003676,GO:0005634	fat cell differentiation|nucleic acid binding|nucleus
TRINITY_DN17672_c1_g2_i4	GO:0005315,GO:0005618,GO:0005739,GO:0005774,GO:0009507,GO:0009651,GO:0016020,GO:0031305,GO:0035435	inorganic phosphate transmembrane transporter activity|cell wall|mitochondrion|vacuolar membrane|chloroplast|response to salt stress|membrane|integral component of mitochondrial inner membrane|phosphate ion transmembrane transport
TRINITY_DN19996_c0_g1_i1	GO:0006013,GO:0006769,GO:0006096,GO:0046497,GO:0006012,GO:0031167,GO:0006098,GO:0006000,GO:0008152,GO:0006741,GO:0006094,GO:0008168,GO:0003872,GO:0016301,GO:0003951,GO:0005945	mannose metabolic process|nicotinamide metabolic process|glycolytic process|nicotinate nucleotide metabolic process|galactose metabolic process|rRNA methylation|pentose-phosphate shunt|fructose metabolic process|metabolic process|NADP biosynthetic process|gluconeogenesis|methyltransferase activity|6-phosphofructokinase activity|kinase activity|NAD+ kinase activity|6-phosphofructokinase complex
TRINITY_DN12735_c0_g1_i1	GO:0005975,GO:0005985,GO:0005982,GO:0004134	carbohydrate metabolic process|sucrose metabolic process|starch metabolic process|4-alpha-glucanotransferase activity
TRINITY_DN12374_c0_g1_i1	GO:0071973,GO:0006935,GO:0006465,GO:0008233,GO:0016021,GO:0009425,GO:0005787	bacterial-type flagellum-dependent cell motility|chemotaxis|signal peptide processing|peptidase activity|integral component of membrane|bacterial-type flagellum basal body|signal peptidase complex
TRINITY_DN16193_c1_g1_i1	GO:0015979,GO:0015994,GO:0015996,GO:0008152,GO:0016787,GO:0047746,GO:0009523,GO:0005576,GO:0016020	photosynthesis|chlorophyll metabolic process|chlorophyll catabolic process|metabolic process|hydrolase activity|chlorophyllase activity|photosystem II|extracellular region|membrane
TRINITY_DN10166_c0_g1_i1	GO:0006979,GO:0006804,GO:0055114,GO:0020037,GO:0004601	response to oxidative stress|obsolete peroxidase reaction|oxidation-reduction process|heme binding|peroxidase activity
TRINITY_DN20174_c1_g1_i4	GO:0004739,GO:0005759,GO:0006086,GO:0006096	pyruvate dehydrogenase (acetyl-transferring) activity|mitochondrial matrix|acetyl-CoA biosynthetic process from pyruvate|glycolytic process
TRINITY_DN20373_c0_g1_i2	GO:0005544,GO:0005509	calcium-dependent phospholipid binding|calcium ion binding
TRINITY_DN16996_c0_g1_i1	GO:0034599,GO:0005515,GO:0005789	cellular response to oxidative stress|protein binding|endoplasmic reticulum membrane
TRINITY_DN19149_c0_g1_i2	GO:0005789,GO:0005887	endoplasmic reticulum membrane|integral component of plasma membrane
TRINITY_DN7020_c0_g1_i1	GO:0006457	protein folding
TRINITY_DN13432_c0_g1_i1	GO:0005739,GO:0005789,GO:0016021	mitochondrion|endoplasmic reticulum membrane|integral component of membrane
TRINITY_DN16985_c0_g2_i1	GO:0022904,GO:0005515,GO:0016651,GO:0005743	respiratory electron transport chain|protein binding|oxidoreductase activity, acting on NAD(P)H|mitochondrial inner membrane
TRINITY_DN20447_c0_g2_i1	GO:0044780,GO:0000910,GO:0006351,GO:0000226,GO:0003677,GO:0005515,GO:0008017,GO:0005198,GO:0005634,GO:0045298,GO:0019028,GO:0019031	bacterial-type flagellum assembly|cytokinesis|transcription, DNA-templated|microtubule cytoskeleton organization|DNA binding|protein binding|microtubule binding|structural molecule activity|nucleus|tubulin complex|viral capsid|viral envelope
TRINITY_DN17660_c0_g1_i1	GO:0005777,GO:0009507,GO:0009570	peroxisome|chloroplast|chloroplast stroma
TRINITY_DN20929_c0_g1_i1;	--	--
TRINITY_DN18095_c0_g3_i4;	--	--
TRINITY_DN16312_c0_g2_i1	GO:0005198,GO:0016021,GO:0019028	structural molecule activity|integral component of membrane|viral capsid
TRINITY_DN17726_c3_g4_i1	GO:0006457,GO:0000413,GO:0003755	protein folding|protein peptidyl-prolyl isomerization|peptidyl-prolyl cis-trans isomerase activity
TRINITY_DN20989_c1_g1_i1	GO:0006508,GO:0004190	proteolysis|aspartic-type endopeptidase activity
TRINITY_DN18625_c1_g1_i8	GO:0003824,GO:0050662	catalytic activity|coenzyme binding
TRINITY_DN16001_c0_g1_i1	GO:0006119,GO:0006796,GO:0004427,GO:0000287,GO:0005737	oxidative phosphorylation|phosphate-containing compound metabolic process|inorganic diphosphatase activity|magnesium ion binding|cytoplasm
TRINITY_DN17103_c1_g3_i3	GO:0006613,GO:0006508,GO:0008233,GO:0000166,GO:0046872,GO:0005784,GO:0030176	cotranslational protein targeting to membrane|proteolysis|peptidase activity|nucleotide binding|metal ion binding|Sec61 translocon complex|integral component of endoplasmic reticulum membrane
TRINITY_DN18848_c0_g1_i2	GO:0006914,GO:0031047,GO:0005739,GO:0016021	autophagy|gene silencing by RNA|mitochondrion|integral component of membrane
TRINITY_DN17144_c0_g1_i1	GO:0055085,GO:0006810,GO:0030001,GO:0006777,GO:0005525,GO:0046873,GO:0005524,GO:0016887,GO:0016020	transmembrane transport|transport|metal ion transport|Mo-molybdopterin cofactor biosynthetic process|GTP binding|metal ion transmembrane transporter activity|ATP binding|ATPase activity|membrane
TRINITY_DN17524_c0_g2_i1	GO:0006260,GO:0055114,GO:0018401,GO:0007155,GO:0006886,GO:0006525,GO:0006560,GO:0003677,GO:0016702,GO:0004656,GO:0005801,GO:0005783,GO:0016020	DNA replication|oxidation-reduction process|peptidyl-proline hydroxylation to 4-hydroxy-L-proline|cell adhesion|intracellular protein transport|arginine metabolic process|proline metabolic process|DNA binding|oxidoreductase activity, acting on single donors with incorporation of molecular oxygen, incorporation of two atoms of oxygen|procollagen-proline 4-dioxygenase activity|cis-Golgi network|end…
TRINITY_DN15322_c0_g3_i1	GO:0007275,GO:0005515	multicellular organismal development|protein binding
TRINITY_DN16572_c0_g2_i1	GO:0007264,GO:0005524,GO:0005525	small GTPase mediated signal transduction|ATP binding|GTP binding
TRINITY_DN17609_c0_g1_i1	GO:0004222,GO:0005739,GO:0005777,GO:0046872,GO:0051603	metalloendopeptidase activity|mitochondrion|peroxisome|metal ion binding|proteolysis involved in cellular protein catabolic process
TRINITY_DN17630_c0_g1_i1	GO:0006950	response to stress
TRINITY_DN19967_c0_g2_i1	GO:0016032,GO:0016070,GO:0005525,GO:0003924,GO:0019012	viral process|RNA metabolic process|GTP binding|GTPase activity|virion
TRINITY_DN14767_c0_g1_i1	GO:0005515,GO:0035091,GO:0019904,GO:0005737	protein binding|phosphatidylinositol binding|protein domain specific binding|cytoplasm
TRINITY_DN21625_c1_g1_i2	GO:0046872,GO:0000166	metal ion binding|nucleotide binding
TRINITY_DN17621_c0_g1_i1	GO:0003735,GO:0005840,GO:0006412	structural constituent of ribosome|ribosome|translation
TRINITY_DN18108_c0_g1_i5	GO:0005975,GO:0004553	carbohydrate metabolic process|hydrolase activity, hydrolyzing O-glycosyl compounds
TRINITY_DN17602_c0_g1_i2	GO:0055114,GO:0016491	oxidation-reduction process|oxidoreductase activity
TRINITY_DN15987_c0_g1_i1	GO:0000902	cell morphogenesis
TRINITY_DN13702_c0_g1_i1	GO:0006552,GO:0008643,GO:0022904,GO:0007155,GO:0009245,GO:0006568,GO:0006810,GO:0055085,GO:0051607,GO:0042967,GO:0006412,GO:0006366,GO:0006508,GO:0005975,GO:0008033,GO:0006084,GO:0009401,GO:0006574,GO:0044780,GO:0018874,GO:0042742,GO:0006560,GO:0006804,GO:0055114,GO:0016117,GO:0006558,GO:0009103,GO:0006979,GO:0006633,GO:0006260,GO:0006118,GO:0046999,GO:0006525,GO:0008152,GO:0016051,GO:0071973,GO:…	leucine catabolic process|carbohydrate transport|respiratory electron transport chain|cell adhesion|lipid A biosynthetic process|tryptophan metabolic process|transport|transmembrane transport|defense response to virus|acyl-carrier-protein biosynthetic process|translation|transcription from RNA polymerase II promoter|proteolysis|carbohydrate metabolic process|tRNA processing|acetyl-CoA metabolic p…
TRINITY_DN12515_c0_g1_i1	GO:0055114,GO:0016491	oxidation-reduction process|oxidoreductase activity
TRINITY_DN16035_c0_g1_i6	GO:0042254,GO:0006412,GO:0003735,GO:2001070,GO:0005840	ribosome biogenesis|translation|structural constituent of ribosome|starch binding|ribosome
TRINITY_DN18397_c0_g1_i2	GO:0042967,GO:0008610,GO:0006633,GO:0004315,GO:0016747,GO:0005835,GO:0016020	acyl-carrier-protein biosynthetic process|lipid biosynthetic process|fatty acid biosynthetic process|3-oxoacyl-[acyl-carrier-protein] synthase activity|transferase activity, transferring acyl groups other than amino-acyl groups|fatty acid synthase complex|membrane
TRINITY_DN20303_c1_g1_i7	GO:0015996,GO:0015994,GO:0047746	chlorophyll catabolic process|chlorophyll metabolic process|chlorophyllase activity
TRINITY_DN21265_c0_g1_i2	GO:0007155,GO:0008134,GO:0005509,GO:0035091,GO:0045502,GO:0042803,GO:0005576,GO:0005667,GO:0030286	cell adhesion|transcription factor binding|calcium ion binding|phosphatidylinositol binding|dynein binding|protein homodimerization activity|extracellular region|transcription factor complex|dynein complex
TRINITY_DN13969_c0_g1_i1	GO:0016787	hydrolase activity
TRINITY_DN18205_c2_g1_i2	GO:0005975,GO:0030259,GO:0008152,GO:0016758	carbohydrate metabolic process|lipid glycosylation|metabolic process|transferase activity, transferring hexosyl groups
TRINITY_DN17504_c0_g1_i12	GO:0016032,GO:0051304	viral process|chromosome separation
TRINITY_DN18092_c0_g5_i2	GO:0032801,GO:0019076,GO:0006812,GO:0005261,GO:0033644	receptor catabolic process|viral release from host cell|cation transport|cation channel activity|host cell membrane
TRINITY_DN20443_c0_g1_i4	GO:0008152,GO:0008168	metabolic process|methyltransferase activity
TRINITY_DN21422_c0_g1_i1	GO:0015684,GO:0005525,GO:0016887,GO:0005524,GO:0003924,GO:0015093,GO:0016021	ferrous iron transport|GTP binding|ATPase activity|ATP binding|GTPase activity|ferrous iron transmembrane transporter activity|integral component of membrane
TRINITY_DN13606_c0_g1_i2	GO:0055114,GO:0000154,GO:0006801,GO:0006396,GO:0016433,GO:0046872	oxidation-reduction process|rRNA modification|superoxide metabolic process|RNA processing|rRNA (adenine) methyltransferase activity|metal ion binding
TRINITY_DN18729_c0_g1_i4	GO:0005515	protein binding
TRINITY_DN16770_c0_g1_i1	GO:0003991,GO:0005524,GO:0006526,GO:0009507,GO:0009534,GO:0009570,GO:0034618,GO:0042450	acetylglutamate kinase activity|ATP binding|arginine biosynthetic process|chloroplast|chloroplast thylakoid|chloroplast stroma|arginine binding|arginine biosynthetic process via ornithine
TRINITY_DN20931_c0_g1_i6	GO:0055114,GO:0051287,GO:0016616	oxidation-reduction process|NAD binding|oxidoreductase activity, acting on the CH-OH group of donors, NAD or NADP as acceptor
TRINITY_DN13889_c0_g1_i2	GO:0009228,GO:0051536	thiamine biosynthetic process|iron-sulfur cluster binding
TRINITY_DN20633_c0_g1_i5	GO:0008641	small protein activating enzyme activity
TRINITY_DN20885_c0_g1_i1	GO:0007423,GO:0007219,GO:0019028	sensory organ development|Notch signaling pathway|viral capsid
TRINITY_DN15950_c0_g1_i4	GO:0009058,GO:0003824	biosynthetic process|catalytic activity
TRINITY_DN20573_c0_g1_i2	GO:0006810,GO:0055085,GO:0003924,GO:0016887,GO:0005524,GO:0042626,GO:0005525,GO:0016021	transport|transmembrane transport|GTPase activity|ATPase activity|ATP binding|ATPase activity, coupled to transmembrane movement of substances|GTP binding|integral component of membrane
TRINITY_DN14705_c0_g1_i2	GO:0008152,GO:0055114,GO:0003824,GO:0050662,GO:0016491	metabolic process|oxidation-reduction process|catalytic activity|coenzyme binding|oxidoreductase activity
TRINITY_DN7101_c0_g1_i1	GO:0006412,GO:0042254,GO:0003735,GO:0005622,GO:0005840	translation|ribosome biogenesis|structural constituent of ribosome|intracellular|ribosome
TRINITY_DN16860_c1_g1_i1	GO:0003676,GO:0005739	nucleic acid binding|mitochondrion
TRINITY_DN17642_c0_g1_i2	GO:0006260,GO:0006571,GO:0000162,GO:0006096,GO:0015986,GO:0006094,GO:0009094,GO:0015992,GO:0015078,GO:0003697,GO:0000287,GO:0004634,GO:0000276,GO:0000015,GO:0042025	DNA replication|tyrosine biosynthetic process|tryptophan biosynthetic process|glycolytic process|ATP synthesis coupled proton transport|gluconeogenesis|L-phenylalanine biosynthetic process|proton transport|hydrogen ion transmembrane transporter activity|single-stranded DNA binding|magnesium ion binding|phosphopyruvate hydratase activity|mitochondrial proton-transporting ATP synthase complex, coup…
TRINITY_DN16511_c0_g2_i1	GO:0003735,GO:0005634,GO:0005840,GO:0006412,GO:0019843	structural constituent of ribosome|nucleus|ribosome|translation|rRNA binding
TRINITY_DN18287_c0_g1_i1	GO:0015994,GO:0042167,GO:0032957,GO:0055114,GO:0000287,GO:0008270,GO:0052726,GO:0047325,GO:0052725,GO:0004074,GO:0005524,GO:0005622	chlorophyll metabolic process|heme catabolic process|inositol trisphosphate metabolic process|oxidation-reduction process|magnesium ion binding|zinc ion binding|inositol-1,3,4-trisphosphate 5-kinase activity|inositol tetrakisphosphate 1-kinase activity|inositol-1,3,4-trisphosphate 6-kinase activity|biliverdin reductase activity|ATP binding|intracellular
TRINITY_DN12575_c0_g1_i1	GO:0003723	RNA binding
TRINITY_DN20441_c0_g1_i1	GO:0006457,GO:0005515	protein folding|protein binding
TRINITY_DN18435_c0_g2_i1	GO:0005310,GO:0005618,GO:0005739,GO:0005743,GO:0005774,GO:0006835,GO:0009506,GO:0009507,GO:0009941,GO:0015142,GO:0015367,GO:0016021,GO:0035674	dicarboxylic acid transmembrane transporter activity|cell wall|mitochondrion|mitochondrial inner membrane|vacuolar membrane|dicarboxylic acid transport|plasmodesma|chloroplast|chloroplast envelope|tricarboxylic acid transmembrane transporter activity|oxoglutarate:malate antiporter activity|integral component of membrane|tricarboxylic acid transmembrane transport
TRINITY_DN20820_c0_g1_i1	GO:0009712,GO:0042203,GO:0019261,GO:0018874,GO:0042184,GO:0055114,GO:0046232,GO:0044030,GO:0005506,GO:0018576,GO:0005634	catechol-containing compound metabolic process|toluene catabolic process|1,4-dichlorobenzene catabolic process|benzoate metabolic process|xylene catabolic process|oxidation-reduction process|carbazole catabolic process|regulation of DNA methylation|iron ion binding|catechol 1,2-dioxygenase activity|nucleus
TRINITY_DN14671_c0_g1_i1	GO:0006493,GO:0006412,GO:0042254,GO:0003735,GO:0000030,GO:0000136,GO:0005840,GO:0016020	protein O-linked glycosylation|translation|ribosome biogenesis|structural constituent of ribosome|mannosyltransferase activity|alpha-1,6-mannosyltransferase complex|ribosome|membrane
TRINITY_DN12004_c0_g1_i1	GO:0009405,GO:0006355,GO:0019835,GO:0019211,GO:0005634,GO:0019867	pathogenesis|regulation of transcription, DNA-templated|cytolysis|phosphatase activator activity|nucleus|outer membrane
TRINITY_DN15281_c0_g1_i2	GO:0042254,GO:0006412,GO:0003735,GO:2001070,GO:0005840	ribosome biogenesis|translation|structural constituent of ribosome|starch binding|ribosome
TRINITY_DN12783_c0_g1_i1	GO:0005524,GO:0005829,GO:0006000,GO:0006633,GO:0008865,GO:0016051,GO:0019200,GO:0019252,GO:0046686	ATP binding|cytosol|fructose metabolic process|fatty acid biosynthetic process|fructokinase activity|carbohydrate biosynthetic process|carbohydrate kinase activity|starch biosynthetic process|response to cadmium ion
TRINITY_DN20099_c0_g1_i2	GO:0006508,GO:0004190	proteolysis|aspartic-type endopeptidase activity
TRINITY_DN19440_c0_g1_i3	GO:0006804,GO:0055114,GO:0006979,GO:0004601,GO:0020037	obsolete peroxidase reaction|oxidation-reduction process|response to oxidative stress|peroxidase activity|heme binding
TRINITY_DN18327_c0_g1_i1	GO:0005509	calcium ion binding
TRINITY_DN17565_c0_g1_i1	GO:0004659,GO:0016021	prenyltransferase activity|integral component of membrane
TRINITY_DN19019_c0_g1_i3	GO:0055114	oxidation-reduction process
TRINITY_DN19355_c0_g1_i1	GO:0006198,GO:0004115	cAMP catabolic process|3',5'-cyclic-AMP phosphodiesterase activity
TRINITY_DN15904_c0_g1_i2	GO:0006355,GO:0006352,GO:0009439,GO:0043565,GO:0003677,GO:0003700,GO:0016987,GO:0005667	regulation of transcription, DNA-templated|DNA-templated transcription, initiation|cyanate metabolic process|sequence-specific DNA binding|DNA binding|transcription factor activity, sequence-specific DNA binding|sigma factor activity|transcription factor complex
TRINITY_DN14629_c0_g1_i2	GO:0055114,GO:0045454,GO:0016209,GO:0016491	oxidation-reduction process|cell redox homeostasis|antioxidant activity|oxidoreductase activity
TRINITY_DN21403_c0_g2_i1	GO:0008152,GO:0016055,GO:0016787,GO:0008013,GO:0016342	metabolic process|Wnt signaling pathway|hydrolase activity|beta-catenin binding|catenin complex
TRINITY_DN20453_c0_g2_i1	GO:0004869	cysteine-type endopeptidase inhibitor activity
TRINITY_DN19746_c0_g4_i2	GO:0005634,GO:0005737,GO:0009707,GO:0030941,GO:0031359,GO:0045036,GO:0051861	nucleus|cytoplasm|chloroplast outer membrane|chloroplast targeting sequence binding|integral component of chloroplast outer membrane|protein targeting to chloroplast|glycolipid binding
TRINITY_DN17979_c0_g2_i2	GO:0005515	protein binding
TRINITY_DN20793_c0_g1_i4	GO:0006520,GO:0003824,GO:0016743	cellular amino acid metabolic process|catalytic activity|carboxyl- or carbamoyltransferase activity
TRINITY_DN20533_c0_g4_i1	GO:0007165,GO:0015937,GO:0015940,GO:0004140,GO:0005509,GO:0005524,GO:0005578	signal transduction|coenzyme A biosynthetic process|pantothenate biosynthetic process|dephospho-CoA kinase activity|calcium ion binding|ATP binding|proteinaceous extracellular matrix
TRINITY_DN17918_c0_g1_i2	GO:0006807,GO:0016810	nitrogen compound metabolic process|hydrolase activity, acting on carbon-nitrogen (but not peptide) bonds
TRINITY_DN16764_c0_g1_i4	GO:0003729,GO:0005829	mRNA binding|cytosol
TRINITY_DN20078_c0_g1_i2	GO:0005515	protein binding
TRINITY_DN16947_c0_g1_i1	GO:0055114,GO:0016491	oxidation-reduction process|oxidoreductase activity
TRINITY_DN20523_c0_g2_i2	GO:0005975,GO:0008152,GO:0030259,GO:0016758	carbohydrate metabolic process|metabolic process|lipid glycosylation|transferase activity, transferring hexosyl groups
TRINITY_DN20167_c1_g1_i1	GO:0016747	transferase activity, transferring acyl groups other than amino-acyl groups
TRINITY_DN17874_c0_g1_i1	GO:0005975,GO:0008152,GO:0006808,GO:0004553,GO:0030234,GO:0016491,GO:0030246	carbohydrate metabolic process|metabolic process|regulation of nitrogen utilization|hydrolase activity, hydrolyzing O-glycosyl compounds|enzyme regulator activity|oxidoreductase activity|carbohydrate binding
TRINITY_DN14205_c0_g1_i2	GO:0006457,GO:0016021,GO:0005737	protein folding|integral component of membrane|cytoplasm
TRINITY_DN20630_c0_g1_i1	GO:0030244,GO:0006011,GO:0005985,GO:0005982,GO:0016760,GO:0005789,GO:0016020	cellulose biosynthetic process|UDP-glucose metabolic process|sucrose metabolic process|starch metabolic process|cellulose synthase (UDP-forming) activity|endoplasmic reticulum membrane|membrane
TRINITY_DN13841_c0_g1_i2	GO:0006098,GO:0005975,GO:0019521,GO:0055114,GO:0016832,GO:0008270,GO:0004616,GO:0051287	pentose-phosphate shunt|carbohydrate metabolic process|D-gluconate metabolic process|oxidation-reduction process|aldehyde-lyase activity|zinc ion binding|phosphogluconate dehydrogenase (decarboxylating) activity|NAD binding
TRINITY_DN20769_c1_g1_i1	GO:0051603,GO:0004298,GO:0005839	proteolysis involved in cellular protein catabolic process|threonine-type endopeptidase activity|proteasome core complex
TRINITY_DN20239_c0_g1_i2	GO:0006508,GO:0004190	proteolysis|aspartic-type endopeptidase activity
TRINITY_DN17043_c1_g2_i2	GO:0005515	protein binding
TRINITY_DN16408_c0_g1_i1	GO:0006744,GO:0006879,GO:0055114,GO:0016491,GO:0046872,GO:0008199	ubiquinone biosynthetic process|cellular iron ion homeostasis|oxidation-reduction process|oxidoreductase activity|metal ion binding|ferric iron binding
TRINITY_DN19205_c0_g1_i1	GO:0046740,GO:0016021	transport of virus in host, cell to cell|integral component of membrane
TRINITY_DN17782_c0_g2_i9	GO:0003824	catalytic activity
TRINITY_DN14632_c0_g1_i2	GO:0006412,GO:0042254,GO:0003735,GO:0005840	translation|ribosome biogenesis|structural constituent of ribosome|ribosome
TRINITY_DN21007_c0_g1_i1	GO:0006508,GO:0045490,GO:0047487	proteolysis|pectin catabolic process|oligogalacturonide lyase activity
TRINITY_DN19890_c0_g2_i1	GO:0006334,GO:0008152,GO:0016758,GO:0005634	nucleosome assembly|metabolic process|transferase activity, transferring hexosyl groups|nucleus
TRINITY_DN20145_c0_g1_i2	GO:0005975,GO:0016773	carbohydrate metabolic process|phosphotransferase activity, alcohol group as acceptor
TRINITY_DN20936_c0_g4_i2	GO:0008152,GO:0016758	metabolic process|transferase activity, transferring hexosyl groups
TRINITY_DN9514_c0_g1_i1	GO:0008152,GO:0016758	metabolic process|transferase activity, transferring hexosyl groups
TRINITY_DN15318_c0_g1_i1	GO:0006457	protein folding
TRINITY_DN15550_c0_g2_i1	GO:0005507,GO:0005739,GO:0005759,GO:0009055,GO:0016491,GO:0033539,GO:0050660	copper ion binding|mitochondrion|mitochondrial matrix|electron transfer activity|oxidoreductase activity|fatty acid beta-oxidation using acyl-CoA dehydrogenase|flavin adenine dinucleotide binding
TRINITY_DN20266_c0_g1_i4	GO:0005515	protein binding
TRINITY_DN13870_c0_g1_i1	GO:0005739,GO:0009507,GO:0009536,GO:0009941,GO:0015288,GO:0022843,GO:0031359,GO:0034426,GO:0034765,GO:0046930	mitochondrion|chloroplast|plastid|chloroplast envelope|porin activity|voltage-gated cation channel activity|integral component of chloroplast outer membrane|etioplast membrane|regulation of ion transmembrane transport|pore complex
TRINITY_DN18621_c0_g1_i1	GO:0098599	palmitoyl hydrolase activity
TRINITY_DN14649_c0_g1_i1	GO:0016787,GO:0003824	hydrolase activity|catalytic activity
TRINITY_DN18459_c0_g1_i1	GO:0000149,GO:0000325,GO:0005484,GO:0005773,GO:0006886,GO:0006906,GO:0009660,GO:0009705,GO:0009959,GO:0010118,GO:0012505,GO:0016021,GO:0031201,GO:0031902,GO:0045324,GO:0048278	SNARE binding|plant-type vacuole|SNAP receptor activity|vacuole|intracellular protein transport|vesicle fusion|amyloplast organization|plant-type vacuole membrane|negative gravitropism|stomatal movement|endomembrane system|integral component of membrane|SNARE complex|late endosome membrane|late endosome to vacuole transport|vesicle docking
TRINITY_DN12610_c0_g2_i1	GO:0016310,GO:0009069,GO:0006468,GO:0005524,GO:0004674	phosphorylation|serine family amino acid metabolic process|protein phosphorylation|ATP binding|protein serine/threonine kinase activity
TRINITY_DN21258_c0_g2_i1	GO:0055114,GO:0006118,GO:0051536,GO:0016491,GO:0046872,GO:0009055	oxidation-reduction process|obsolete electron transport|iron-sulfur cluster binding|oxidoreductase activity|metal ion binding|electron carrier activity
TRINITY_DN20885_c0_g2_i1	GO:0003729,GO:0005783,GO:0005789,GO:0005886,GO:0009506,GO:0010155,GO:0016021	mRNA binding|endoplasmic reticulum|endoplasmic reticulum membrane|plasma membrane|plasmodesma|regulation of proton transport|integral component of membrane
TRINITY_DN14684_c0_g1_i2	--	--
TRINITY_DN18604_c0_g2_i1	GO:0006511,GO:0051603,GO:0008270,GO:0004298,GO:0004175,GO:0019773,GO:0005839	ubiquitin-dependent protein catabolic process|proteolysis involved in cellular protein catabolic process|zinc ion binding|threonine-type endopeptidase activity|endopeptidase activity|proteasome core complex, alpha-subunit complex|proteasome core complex
TRINITY_DN13520_c0_g1_i1	GO:0006950	response to stress
TRINITY_DN21154_c0_g1_i6	GO:0030246	carbohydrate binding
TRINITY_DN18205_c1_g2_i2	GO:0008152,GO:0016787	metabolic process|hydrolase activity
TRINITY_DN19137_c0_g2_i2	GO:0006810,GO:0007264,GO:0015684,GO:0005525,GO:0042626,GO:0015093,GO:0005524,GO:0016887,GO:0016021	transport|small GTPase mediated signal transduction|ferrous iron transport|GTP binding|ATPase activity, coupled to transmembrane movement of substances|ferrous iron transmembrane transporter activity|ATP binding|ATPase activity|integral component of membrane
TRINITY_DN21057_c0_g1_i2	GO:0006952,GO:0051539,GO:0016020	defense response|4 iron, 4 sulfur cluster binding|membrane
TRINITY_DN19695_c0_g2_i3	GO:0009527,GO:0015171,GO:0015288,GO:0031359,GO:0034220,GO:0042803,GO:0046930	plastid outer membrane|amino acid transmembrane transporter activity|porin activity|integral component of chloroplast outer membrane|ion transmembrane transport|protein homodimerization activity|pore complex
TRINITY_DN18418_c0_g1_i2	GO:0005737,GO:0008270,GO:0008898,GO:0009086,GO:0033528,GO:0047150	cytoplasm|zinc ion binding|S-adenosylmethionine-homocysteine S-methyltransferase activity|methionine biosynthetic process|S-methylmethionine cycle|betaine-homocysteine S-methyltransferase activity
TRINITY_DN16062_c0_g1_i1	GO:0046486,GO:0001575,GO:0006012,GO:0005975,GO:0004557,GO:0004553	glycerolipid metabolic process|globoside metabolic process|galactose metabolic process|carbohydrate metabolic process|alpha-galactosidase activity|hydrolase activity, hydrolyzing O-glycosyl compounds
TRINITY_DN18613_c1_g2_i1	GO:0005515,GO:0003677,GO:0016021	protein binding|DNA binding|integral component of membrane
TRINITY_DN18491_c0_g1_i1	GO:0005739	mitochondrion
TRINITY_DN19305_c0_g3_i5	GO:0005634,GO:0005783,GO:0005789,GO:0005829,GO:0005886,GO:0006605,GO:0016021	nucleus|endoplasmic reticulum|endoplasmic reticulum membrane|cytosol|plasma membrane|protein targeting|integral component of membrane
TRINITY_DN20156_c0_g4_i1	GO:0009607,GO:0005515,GO:0042802,GO:0016021	response to biotic stimulus|protein binding|identical protein binding|integral component of membrane
TRINITY_DN16797_c0_g1_i1	GO:0006813,GO:0016192,GO:0005516,GO:0015269,GO:0016021	potassium ion transport|vesicle-mediated transport|calmodulin binding|calcium-activated potassium channel activity|integral component of membrane
TRINITY_DN15225_c0_g1_i1	GO:0006457,GO:0009507,GO:0009536,GO:0015031,GO:0016020,GO:0031972	protein folding|chloroplast|plastid|protein transport|membrane|chloroplast intermembrane space
TRINITY_DN19336_c0_g2_i2	GO:0006119,GO:0006506,GO:0015992,GO:0009678,GO:0004427,GO:0016740,GO:0005789,GO:0016020	oxidative phosphorylation|GPI anchor biosynthetic process|proton transport|hydrogen-translocating pyrophosphatase activity|inorganic diphosphatase activity|transferase activity|endoplasmic reticulum membrane|membrane
TRINITY_DN18989_c0_g1_i2	GO:0008152,GO:0016787,GO:0004222	metabolic process|hydrolase activity|metalloendopeptidase activity
TRINITY_DN20621_c0_g1_i5	GO:0005515	protein binding
TRINITY_DN15761_c0_g1_i1	GO:0042254,GO:0006412,GO:0003735,GO:0005840	ribosome biogenesis|translation|structural constituent of ribosome|ribosome
TRINITY_DN16253_c0_g1_i2	GO:0051603,GO:0004298,GO:0005839	proteolysis involved in cellular protein catabolic process|threonine-type endopeptidase activity|proteasome core complex
TRINITY_DN17806_c0_g1_i1	GO:0001560,GO:0005777,GO:0005829,GO:0006144,GO:0009742,GO:0019428,GO:0019628,GO:0031234,GO:0033971,GO:0051289,GO:0051997	regulation of cell growth by extracellular stimulus|peroxisome|cytosol|purine nucleobase metabolic process|brassinosteroid mediated signaling pathway|allantoin biosynthetic process|urate catabolic process|extrinsic component of cytoplasmic side of plasma membrane|hydroxyisourate hydrolase activity|protein homotetramerization|2-oxo-4-hydroxy-4-carboxy-5-ureidoimidazoline decarboxylase activity
TRINITY_DN20056_c0_g2_i1	GO:0055085,GO:0005741	transmembrane transport|mitochondrial outer membrane
TRINITY_DN19409_c0_g1_i1	GO:0008299,GO:0009058,GO:0006694,GO:0016772,GO:0050518,GO:0016779	isoprenoid biosynthetic process|biosynthetic process|steroid biosynthetic process|transferase activity, transferring phosphorus-containing groups|2-C-methyl-D-erythritol 4-phosphate cytidylyltransferase activity|nucleotidyltransferase activity
TRINITY_DN14652_c0_g1_i1	GO:0007049,GO:0048193,GO:0048278,GO:0006887,GO:0006351,GO:0016788,GO:0070176,GO:0005737,GO:0005783	cell cycle|Golgi vesicle transport|vesicle docking|exocytosis|transcription, DNA-templated|hydrolase activity, acting on ester bonds|DRM complex|cytoplasm|endoplasmic reticulum
TRINITY_DN16430_c0_g1_i1	GO:0008152,GO:0016042,GO:0046486,GO:0003847,GO:0016787,GO:0008247	metabolic process|lipid catabolic process|glycerolipid metabolic process|1-alkyl-2-acetylglycerophosphocholine esterase activity|hydrolase activity|1-alkyl-2-acetylglycerophosphocholine esterase complex
TRINITY_DN21439_c1_g2_i1;	--	--
TRINITY_DN20284_c1_g1_i1	GO:0006418,GO:0005524,GO:0000166,GO:0004812	tRNA aminoacylation for protein translation|ATP binding|nucleotide binding|aminoacyl-tRNA ligase activity
TRINITY_DN20524_c0_g1_i1	GO:0019867	outer membrane
TRINITY_DN19243_c0_g1_i2	GO:0006886,GO:0016192,GO:0008168,GO:0030117,GO:0030131	intracellular protein transport|vesicle-mediated transport|methyltransferase activity|membrane coat|clathrin adaptor complex
TRINITY_DN19537_c0_g1_i1	GO:0003824	catalytic activity
TRINITY_DN19757_c0_g1_i2	--	--
TRINITY_DN16158_c0_g1_i2	GO:0005739,GO:0005829,GO:0008690,GO:0009555,GO:0009860,GO:0031307,GO:0033468,GO:0071555	mitochondrion|cytosol|3-deoxy-manno-octulosonate cytidylyltransferase activity|pollen development|pollen tube growth|integral component of mitochondrial outer membrane|CMP-keto-3-deoxy-D-manno-octulosonic acid biosynthetic process|cell wall organization
TRINITY_DN17142_c0_g1_i5	GO:0006979,GO:0006804,GO:0055114,GO:0006749,GO:0016209,GO:0004602,GO:0016491	response to oxidative stress|obsolete peroxidase reaction|oxidation-reduction process|glutathione metabolic process|antioxidant activity|glutathione peroxidase activity|oxidoreductase activity
TRINITY_DN18960_c0_g1_i1	GO:0050662,GO:0003824	coenzyme binding|catalytic activity
TRINITY_DN21615_c0_g1_i1	GO:0006777,GO:0006810,GO:0055085,GO:0005524,GO:0016887,GO:0003677,GO:0003924,GO:0005525,GO:0042626,GO:0000166,GO:0043531,GO:0016021	Mo-molybdopterin cofactor biosynthetic process|transport|transmembrane transport|ATP binding|ATPase activity|DNA binding|GTPase activity|GTP binding|ATPase activity, coupled to transmembrane movement of substances|nucleotide binding|ADP binding|integral component of membrane
TRINITY_DN20207_c1_g1_i5	GO:0042819,GO:0009236,GO:0006541,GO:0042823,GO:0006508,GO:0003824,GO:0004359,GO:0008236,GO:0016787	vitamin B6 biosynthetic process|cobalamin biosynthetic process|glutamine metabolic process|pyridoxal phosphate biosynthetic process|proteolysis|catalytic activity|glutaminase activity|serine-type peptidase activity|hydrolase activity
TRINITY_DN18023_c0_g4_i1	GO:0005773,GO:0005774,GO:0005794,GO:0005886,GO:0009506,GO:0016020,GO:0043424	vacuole|vacuolar membrane|Golgi apparatus|plasma membrane|plasmodesma|membrane|protein histidine kinase binding
TRINITY_DN17344_c0_g1_i3	GO:0009507,GO:0009535,GO:0009570	chloroplast|chloroplast thylakoid membrane|chloroplast stroma
TRINITY_DN17663_c0_g1_i1	GO:0006412,GO:0042254,GO:0003735,GO:0005840,GO:0005622	translation|ribosome biogenesis|structural constituent of ribosome|ribosome|intracellular
TRINITY_DN18839_c0_g1_i2	GO:0019441,GO:0046487,GO:0006568,GO:0004061	tryptophan catabolic process to kynurenine|glyoxylate metabolic process|tryptophan metabolic process|arylformamidase activity
TRINITY_DN13914_c0_g1_i1	GO:0006480,GO:0008152,GO:0032259,GO:0008171,GO:0008168	N-terminal protein amino acid methylation|metabolic process|methylation|O-methyltransferase activity|methyltransferase activity
TRINITY_DN16022_c0_g1_i1	GO:0002949,GO:0006310,GO:0006281,GO:0006260,GO:0006355,GO:0016301,GO:0008134,GO:0016787,GO:0003677,GO:0009378,GO:0016887,GO:0005524,GO:0003678,GO:0003824,GO:0005667,GO:0009379,GO:0005657	tRNA threonylcarbamoyladenosine modification|DNA recombination|DNA repair|DNA replication|regulation of transcription, DNA-templated|kinase activity|transcription factor binding|hydrolase activity|DNA binding|four-way junction helicase activity|ATPase activity|ATP binding|DNA helicase activity|catalytic activity|transcription factor complex|Holliday junction helicase complex|replication fork
TRINITY_DN19311_c0_g1_i1	GO:0051382,GO:0007067,GO:0006914,GO:0000090,GO:0007059,GO:0007049,GO:0031110,GO:0006118,GO:0051301,GO:0022900,GO:0009055,GO:0020037,GO:0019901,GO:0008017,GO:0005198,GO:0017048,GO:0005506,GO:0000940,GO:0042597,GO:0019028,GO:0019031,GO:0005882,GO:0005876,GO:0000776,GO:0045298	kinetochore assembly|mitotic nuclear division|autophagy|mitotic anaphase|chromosome segregation|cell cycle|regulation of microtubule polymerization or depolymerization|obsolete electron transport|cell division|electron transport chain|electron carrier activity|heme binding|protein kinase binding|microtubule binding|structural molecule activity|Rho GTPase binding|iron ion binding|condensed chromos…
TRINITY_DN17807_c0_g1_i3	GO:0046836,GO:0051861,GO:0017089,GO:0005737	glycolipid transport|glycolipid binding|glycolipid transporter activity|cytoplasm
TRINITY_DN16324_c0_g2_i1	GO:0009706,GO:0015031,GO:0016021	chloroplast inner membrane|protein transport|integral component of membrane
TRINITY_DN13277_c0_g1_i1	GO:0008152,GO:0055114,GO:0016747,GO:0051920	metabolic process|oxidation-reduction process|transferase activity, transferring acyl groups other than amino-acyl groups|peroxiredoxin activity
TRINITY_DN16836_c0_g1_i1	GO:0005524	ATP binding
TRINITY_DN20720_c0_g3_i1	GO:0015031,GO:0006464,GO:0005515	protein transport|cellular protein modification process|protein binding
TRINITY_DN14517_c0_g1_i1	GO:0015684,GO:0007264,GO:0003924,GO:0016887,GO:0005524,GO:0015093,GO:0005525,GO:0016021	ferrous iron transport|small GTPase mediated signal transduction|GTPase activity|ATPase activity|ATP binding|ferrous iron transmembrane transporter activity|GTP binding|integral component of membrane
TRINITY_DN17026_c0_g1_i2	GO:0042254,GO:0006412,GO:0003735,GO:0005840	ribosome biogenesis|translation|structural constituent of ribosome|ribosome
TRINITY_DN15123_c0_g1_i1	GO:0007165,GO:0055114,GO:0006508,GO:0006955,GO:0050662,GO:0016491,GO:0005125,GO:0016787,GO:0008236,GO:0005576,GO:0016020	signal transduction|oxidation-reduction process|proteolysis|immune response|coenzyme binding|oxidoreductase activity|cytokine activity|hydrolase activity|serine-type peptidase activity|extracellular region|membrane
TRINITY_DN20728_c0_g1_i5	GO:0055114,GO:0015994,GO:0006779,GO:0004109	oxidation-reduction process|chlorophyll metabolic process|porphyrin-containing compound biosynthetic process|coproporphyrinogen oxidase activity
TRINITY_DN13449_c0_g1_i1	GO:0016772	transferase activity, transferring phosphorus-containing groups
TRINITY_DN16152_c0_g1_i2	GO:0032955,GO:0051301	regulation of barrier septum assembly|cell division
TRINITY_DN12731_c0_g1_i1	GO:0006412,GO:0042254,GO:0007031,GO:0005524,GO:0003735,GO:0005777,GO:0005622,GO:0005840	translation|ribosome biogenesis|peroxisome organization|ATP binding|structural constituent of ribosome|peroxisome|intracellular|ribosome
TRINITY_DN19926_c0_g1_i2	GO:0000302,GO:0005737,GO:0006457,GO:0009408,GO:0009651,GO:0042542,GO:0043621,GO:0051082,GO:0051259	response to reactive oxygen species|cytoplasm|protein folding|response to heat|response to salt stress|response to hydrogen peroxide|protein self-association|unfolded protein binding|protein complex oligomerization
TRINITY_DN17766_c0_g1_i1	GO:0006606,GO:0010508,GO:0048870,GO:0019028,GO:0031514	protein import into nucleus|positive regulation of autophagy|cell motility|viral capsid|motile cilium
TRINITY_DN17928_c0_g3_i2	GO:0006542,GO:0006807,GO:0009252,GO:0004356	glutamine biosynthetic process|nitrogen compound metabolic process|peptidoglycan biosynthetic process|glutamate-ammonia ligase activity
TRINITY_DN17625_c0_g1_i2	GO:0006412,GO:0042254,GO:0003735,GO:0005840	translation|ribosome biogenesis|structural constituent of ribosome|ribosome
TRINITY_DN18943_c0_g1_i1	GO:0006952,GO:0005515	defense response|protein binding
TRINITY_DN12582_c0_g1_i1	GO:0032065,GO:0005515,GO:0005543,GO:0005938	cortical protein anchoring|protein binding|phospholipid binding|cell cortex
TRINITY_DN21153_c1_g1_i2	GO:0042254,GO:0006412,GO:0045859,GO:0003735,GO:0005515,GO:0004860,GO:0005622,GO:0005840,GO:0005576	ribosome biogenesis|translation|regulation of protein kinase activity|structural constituent of ribosome|protein binding|protein kinase inhibitor activity|intracellular|ribosome|extracellular region
TRINITY_DN17970_c0_g1_i4	GO:0033926	glycopeptide alpha-N-acetylgalactosaminidase activity
TRINITY_DN14303_c0_g1_i1	GO:0009058,GO:0016779	biosynthetic process|nucleotidyltransferase activity
TRINITY_DN19940_c0_g2_i1	GO:0000287,GO:0005737,GO:0008270,GO:0019284,GO:0019509,GO:0043715,GO:0043716,GO:0043874,GO:0046570	magnesium ion binding|cytoplasm|zinc ion binding|L-methionine salvage from S-adenosylmethionine|L-methionine salvage from methylthioadenosine|2,3-diketo-5-methylthiopentyl-1-phosphate enolase activity|2-hydroxy-3-keto-5-methylthiopentenyl-1-phosphate phosphatase activity|acireductone synthase activity|methylthioribulose 1-phosphate dehydratase activity
TRINITY_DN5495_c0_g1_i1	GO:0006952,GO:0009607,GO:0046872	defense response|response to biotic stimulus|metal ion binding
TRINITY_DN18146_c0_g1_i2	GO:0055114,GO:0050660,GO:0016491	oxidation-reduction process|flavin adenine dinucleotide binding|oxidoreductase activity
TRINITY_DN20416_c0_g1_i1	GO:0005739,GO:0019148	mitochondrion|D-cysteine desulfhydrase activity
TRINITY_DN20636_c0_g2_i1	GO:0008033,GO:0051252,GO:0004540,GO:0016787	tRNA processing|regulation of RNA metabolic process|ribonuclease activity|hydrolase activity
TRINITY_DN20991_c0_g1_i7	GO:0055114,GO:0005506,GO:0016705,GO:0020037	oxidation-reduction process|iron ion binding|oxidoreductase activity, acting on paired donors, with incorporation or reduction of molecular oxygen|heme binding
TRINITY_DN12444_c0_g1_i1	GO:0003333,GO:0005739,GO:0005743,GO:0005774,GO:0009506,GO:0009507,GO:0009853,GO:0015171,GO:0016021,GO:0017077,GO:1990542	amino acid transmembrane transport|mitochondrion|mitochondrial inner membrane|vacuolar membrane|plasmodesma|chloroplast|photorespiration|amino acid transmembrane transporter activity|integral component of membrane|oxidative phosphorylation uncoupler activity|mitochondrial transmembrane transport
TRINITY_DN18853_c0_g1_i1	GO:0042254,GO:0006412,GO:0016740,GO:0003735,GO:0005840,GO:0005622	ribosome biogenesis|translation|transferase activity|structural constituent of ribosome|ribosome|intracellular
TRINITY_DN21207_c0_g1_i1	GO:0016765	transferase activity, transferring alkyl or aryl (other than methyl) groups
TRINITY_DN19238_c0_g3_i4	GO:0006613,GO:0006508,GO:0008233,GO:0000166,GO:0046872,GO:0005784,GO:0030176	cotranslational protein targeting to membrane|proteolysis|peptidase activity|nucleotide binding|metal ion binding|Sec61 translocon complex|integral component of endoplasmic reticulum membrane
TRINITY_DN17764_c0_g2_i2	GO:0006281,GO:0006213,GO:0006289,GO:0043161,GO:0003684,GO:0016763	DNA repair|pyrimidine nucleoside metabolic process|nucleotide-excision repair|proteasome-mediated ubiquitin-dependent protein catabolic process|damaged DNA binding|transferase activity, transferring pentosyl groups
TRINITY_DN21605_c1_g1_i1	GO:0009098,GO:0009097,GO:0009099,GO:0006090,GO:0003852	leucine biosynthetic process|isoleucine biosynthetic process|valine biosynthetic process|pyruvate metabolic process|2-isopropylmalate synthase activity
TRINITY_DN14129_c0_g1_i1	GO:0042823,GO:0055114,GO:0000105,GO:0006807,GO:0008033,GO:0042819,GO:0017150,GO:0018580,GO:0050660	pyridoxal phosphate biosynthetic process|oxidation-reduction process|histidine biosynthetic process|nitrogen compound metabolic process|tRNA processing|vitamin B6 biosynthetic process|tRNA dihydrouridine synthase activity|nitronate monooxygenase activity|flavin adenine dinucleotide binding
TRINITY_DN16310_c0_g1_i2	GO:0006118,GO:0045454,GO:0006508,GO:0009055,GO:0005515,GO:0008236,GO:0015035	obsolete electron transport|cell redox homeostasis|proteolysis|electron carrier activity|protein binding|serine-type peptidase activity|protein disulfide oxidoreductase activity
TRINITY_DN20791_c0_g1_i3	GO:0019521,GO:0055114,GO:0008152,GO:0006568,GO:0006554,GO:0006552,GO:0018874,GO:0006633,GO:0006631,GO:0006574,GO:0006098,GO:0006550,GO:0003857,GO:0004616,GO:0016836,GO:0003824,GO:0016491	D-gluconate metabolic process|oxidation-reduction process|metabolic process|tryptophan metabolic process|lysine catabolic process|leucine catabolic process|benzoate metabolic process|fatty acid biosynthetic process|fatty acid metabolic process|valine catabolic process|pentose-phosphate shunt|isoleucine catabolic process|3-hydroxyacyl-CoA dehydrogenase activity|phosphogluconate dehydrogenase (deca…
TRINITY_DN20244_c0_g1_i1	GO:0045454,GO:0005509	cell redox homeostasis|calcium ion binding
TRINITY_DN21205_c0_g1_i1	GO:0005768,GO:0005794,GO:0005829,GO:0006623,GO:0006886,GO:0019898,GO:0045053,GO:0045324	endosome|Golgi apparatus|cytosol|protein targeting to vacuole|intracellular protein transport|extrinsic component of membrane|protein retention in Golgi apparatus|late endosome to vacuole transport
TRINITY_DN18306_c0_g4_i1	GO:0006457	protein folding
TRINITY_DN17378_c0_g1_i1	GO:0009116,GO:0006810	nucleoside metabolic process|transport
TRINITY_DN16032_c0_g1_i2	GO:0055114,GO:0006520,GO:0016491	oxidation-reduction process|cellular amino acid metabolic process|oxidoreductase activity
TRINITY_DN19941_c0_g2_i1	GO:0055114,GO:0006537,GO:0009228,GO:0000105,GO:0006807,GO:0016638,GO:0018580,GO:0016627,GO:0015930,GO:0003824,GO:0004789,GO:0016491,GO:0005737	oxidation-reduction process|glutamate biosynthetic process|thiamine biosynthetic process|histidine biosynthetic process|nitrogen compound metabolic process|oxidoreductase activity, acting on the CH-NH2 group of donors|nitronate monooxygenase activity|oxidoreductase activity, acting on the CH-CH group of donors|glutamate synthase activity|catalytic activity|thiamine-phosphate diphosphorylase activ…
TRINITY_DN15608_c0_g1_i1	GO:0015074,GO:0007010,GO:0016998,GO:0052861,GO:0052862,GO:0003779	DNA integration|cytoskeleton organization|cell wall macromolecule catabolic process|glucan endo-1,3-beta-glucanase activity, C-3 substituted reducing group|glucan endo-1,4-beta-glucanase activity, C-3 substituted reducing group|actin binding
TRINITY_DN19929_c0_g1_i1	--	--
TRINITY_DN16999_c0_g1_i5	GO:0019354,GO:0055114,GO:0018874,GO:0006633,GO:0006779,GO:0006574,GO:0006568,GO:0006631,GO:0006552,GO:0006550,GO:0006554,GO:0043115,GO:0051287,GO:0003857,GO:0016491	siroheme biosynthetic process|oxidation-reduction process|benzoate metabolic process|fatty acid biosynthetic process|porphyrin-containing compound biosynthetic process|valine catabolic process|tryptophan metabolic process|fatty acid metabolic process|leucine catabolic process|isoleucine catabolic process|lysine catabolic process|precorrin-2 dehydrogenase activity|NAD binding|3-hydroxyacyl-CoA deh…
TRINITY_DN20724_c0_g1_i1	GO:0006790,GO:0000128,GO:0006144,GO:0004781	sulfur compound metabolic process|flocculation|purine nucleobase metabolic process|sulfate adenylyltransferase (ATP) activity
TRINITY_DN12163_c0_g1_i1	GO:0004364,GO:0005737,GO:0009072	glutathione transferase activity|cytoplasm|aromatic amino acid family metabolic process
TRINITY_DN15473_c0_g1_i1	GO:0005515,GO:0051087	protein binding|chaperone binding
TRINITY_DN16348_c0_g1_i1	GO:0016747	transferase activity, transferring acyl groups other than amino-acyl groups
TRINITY_DN19706_c0_g4_i1	--	--
TRINITY_DN17546_c0_g1_i1	GO:0006886,GO:0016192,GO:0005515,GO:0030117	intracellular protein transport|vesicle-mediated transport|protein binding|membrane coat
TRINITY_DN15988_c0_g1_i1	GO:0007165	signal transduction
TRINITY_DN14360_c0_g1_i1	GO:0019288,GO:0050992,GO:0046872,GO:0051745	isopentenyl diphosphate biosynthetic process, methylerythritol 4-phosphate pathway|dimethylallyl diphosphate biosynthetic process|metal ion binding|4-hydroxy-3-methylbut-2-en-1-yl diphosphate reductase activity
TRINITY_DN21483_c1_g3_i1	GO:0055114,GO:0006631,GO:0045300,GO:0016491,GO:0046872	oxidation-reduction process|fatty acid metabolic process|acyl-[acyl-carrier-protein] desaturase activity|oxidoreductase activity|metal ion binding
TRINITY_DN18822_c0_g1_i2	GO:0005515	protein binding
TRINITY_DN20353_c1_g2_i1	GO:0045454,GO:0000398,GO:0055114,GO:0016491,GO:0016209,GO:0005681	cell redox homeostasis|mRNA splicing, via spliceosome|oxidation-reduction process|oxidoreductase activity|antioxidant activity|spliceosomal complex
TRINITY_DN16347_c0_g1_i1	GO:0000162,GO:0004834,GO:0005737,GO:0009570,GO:0009941	tryptophan biosynthetic process|tryptophan synthase activity|cytoplasm|chloroplast stroma|chloroplast envelope
TRINITY_DN18689_c0_g1_i1	GO:0055114,GO:0016491	oxidation-reduction process|oxidoreductase activity
TRINITY_DN11337_c0_g2_i1	GO:0055114,GO:0015031,GO:0006801,GO:0046872	oxidation-reduction process|protein transport|superoxide metabolic process|metal ion binding
TRINITY_DN14876_c0_g1_i4	GO:0006694,GO:0016021,GO:0016491	steroid biosynthetic process|integral component of membrane|oxidoreductase activity
TRINITY_DN15984_c0_g1_i3	GO:0055114,GO:0006813,GO:0030246,GO:0008641,GO:0016491,GO:0071949,GO:0051287	oxidation-reduction process|potassium ion transport|carbohydrate binding|small protein activating enzyme activity|oxidoreductase activity|FAD binding|NAD binding
TRINITY_DN18095_c0_g1_i1;	--	--
TRINITY_DN14329_c0_g1_i1	GO:0006412,GO:0042254,GO:0003735,GO:0005840	translation|ribosome biogenesis|structural constituent of ribosome|ribosome
TRINITY_DN13998_c0_g1_i1	GO:0032328,GO:0015804,GO:0015846,GO:0006814,GO:0015655,GO:0016020	alanine transport|neutral amino acid transport|polyamine transport|sodium ion transport|alanine:sodium symporter activity|membrane
TRINITY_DN15043_c0_g2_i1	GO:0006448,GO:0045901,GO:0045905,GO:0006452,GO:0043022,GO:0003746,GO:0003723,GO:0005840	regulation of translational elongation|positive regulation of translational elongation|positive regulation of translational termination|translational frameshifting|ribosome binding|translation elongation factor activity|RNA binding|ribosome
TRINITY_DN20318_c1_g1_i1	GO:0006810,GO:0042626	transport|ATPase activity, coupled to transmembrane movement of substances
TRINITY_DN10526_c0_g1_i1	GO:0005739,GO:0005749,GO:0005773,GO:0005774,GO:0006099,GO:0009536,GO:0043495,GO:0045273	mitochondrion|mitochondrial respiratory chain complex II, succinate dehydrogenase complex (ubiquinone)|vacuole|vacuolar membrane|tricarboxylic acid cycle|plastid|protein membrane anchor|respiratory chain complex II
TRINITY_DN18118_c0_g1_i3	GO:0006554,GO:0006552,GO:0006568,GO:0019521,GO:0055114,GO:0006098,GO:0006550,GO:0006631,GO:0006574,GO:0006633,GO:0015940,GO:0018874,GO:0003857,GO:0008677,GO:0016491,GO:0051287,GO:0004616	lysine catabolic process|leucine catabolic process|tryptophan metabolic process|D-gluconate metabolic process|oxidation-reduction process|pentose-phosphate shunt|isoleucine catabolic process|fatty acid metabolic process|valine catabolic process|fatty acid biosynthetic process|pantothenate biosynthetic process|benzoate metabolic process|3-hydroxyacyl-CoA dehydrogenase activity|2-dehydropantoate 2-…
TRINITY_DN20685_c0_g1_i12	GO:0005524	ATP binding
TRINITY_DN20643_c0_g2_i1	GO:0006810,GO:0005524,GO:0005471,GO:0016021	transport|ATP binding|ATP:ADP antiporter activity|integral component of membrane
TRINITY_DN17999_c0_g1_i1	GO:0009405,GO:0055114,GO:0016491,GO:0016209	pathogenesis|oxidation-reduction process|oxidoreductase activity|antioxidant activity
TRINITY_DN17838_c0_g1_i4	GO:0005549	odorant binding
TRINITY_DN17143_c0_g2_i3	GO:0006508,GO:0008234	proteolysis|cysteine-type peptidase activity
TRINITY_DN19091_c0_g3_i1	GO:0005515	protein binding
TRINITY_DN15017_c0_g1_i1	GO:0071229,GO:0042710,GO:0005515	cellular response to acid chemical|biofilm formation|protein binding
TRINITY_DN16468_c1_g1_i2	GO:0046999,GO:0019867	regulation of conjugation|outer membrane
TRINITY_DN16244_c0_g1_i1	GO:0007165,GO:0006412,GO:0042254,GO:0006506,GO:0017176,GO:0003735,GO:0016021,GO:0005840,GO:0005622	signal transduction|translation|ribosome biogenesis|GPI anchor biosynthetic process|phosphatidylinositol N-acetylglucosaminyltransferase activity|structural constituent of ribosome|integral component of membrane|ribosome|intracellular
TRINITY_DN12165_c0_g1_i1	GO:0008428,GO:0008948,GO:0046872,GO:0047443,GO:0051252	ribonuclease inhibitor activity|oxaloacetate decarboxylase activity|metal ion binding|4-hydroxy-4-methyl-2-oxoglutarate aldolase activity|regulation of RNA metabolic process
TRINITY_DN17431_c0_g1_i1	GO:0015991,GO:0006308,GO:0015992,GO:0016888,GO:0015078,GO:0033179	ATP hydrolysis coupled proton transport|DNA catabolic process|proton transport|endodeoxyribonuclease activity, producing 5'-phosphomonoesters|hydrogen ion transmembrane transporter activity|proton-transporting V-type ATPase, V0 domain
TRINITY_DN13701_c0_g1_i2	GO:0005982,GO:0005985,GO:0042545,GO:0004857,GO:0030599,GO:0005618	starch metabolic process|sucrose metabolic process|cell wall modification|enzyme inhibitor activity|pectinesterase activity|cell wall
TRINITY_DN17199_c0_g1_i1	GO:0003924	GTPase activity
TRINITY_DN19779_c0_g1_i2	GO:0003729,GO:0003735,GO:0005618,GO:0005730,GO:0005829,GO:0006412,GO:0009506,GO:0016020,GO:0022626,GO:0022627,GO:0042788	mRNA binding|structural constituent of ribosome|cell wall|nucleolus|cytosol|translation|plasmodesma|membrane|cytosolic ribosome|cytosolic small ribosomal subunit|polysomal ribosome
TRINITY_DN21161_c0_g1_i4	GO:0009405,GO:0016787,GO:0019867	pathogenesis|hydrolase activity|outer membrane
TRINITY_DN15854_c0_g1_i1	GO:0006749,GO:0055114,GO:0006098,GO:0006006,GO:0050661,GO:0004345	glutathione metabolic process|oxidation-reduction process|pentose-phosphate shunt|glucose metabolic process|NADP binding|glucose-6-phosphate dehydrogenase activity
TRINITY_DN18787_c1_g1_i1	GO:0008152,GO:0016301,GO:0005524,GO:0016021	metabolic process|kinase activity|ATP binding|integral component of membrane
TRINITY_DN18421_c0_g1_i1	GO:0015996,GO:0015994,GO:0006508,GO:0047746,GO:0016787,GO:0008236	chlorophyll catabolic process|chlorophyll metabolic process|proteolysis|chlorophyllase activity|hydrolase activity|serine-type peptidase activity
TRINITY_DN17880_c0_g1_i2	GO:0006118,GO:0051536,GO:0009055	obsolete electron transport|iron-sulfur cluster binding|electron carrier activity
TRINITY_DN20497_c0_g1_i9	GO:0055114,GO:0008615,GO:0010181,GO:0004733	oxidation-reduction process|pyridoxine biosynthetic process|FMN binding|pyridoxamine-phosphate oxidase activity
TRINITY_DN16315_c0_g2_i2	GO:0003676,GO:0005634	nucleic acid binding|nucleus
TRINITY_DN14789_c0_g1_i1	GO:0006952,GO:0009408,GO:0009409,GO:0009617,GO:0009651,GO:0009738,GO:1900426	defense response|response to heat|response to cold|response to bacterium|response to salt stress|abscisic acid-activated signaling pathway|positive regulation of defense response to bacterium
TRINITY_DN16812_c0_g1_i1	GO:0005829,GO:0006012,GO:0010349,GO:0019853	cytosol|galactose metabolic process|L-galactose dehydrogenase activity|L-ascorbic acid biosynthetic process
TRINITY_DN20657_c0_g1_i1	GO:0019013	viral nucleocapsid
TRINITY_DN14485_c0_g1_i1	GO:0055114,GO:0016491	oxidation-reduction process|oxidoreductase activity
TRINITY_DN18521_c0_g1_i1	GO:0006470,GO:0006570,GO:0046436,GO:0009252,GO:0008716,GO:0004725,GO:0005524,GO:0046872	protein dephosphorylation|tyrosine metabolic process|D-alanine metabolic process|peptidoglycan biosynthetic process|D-alanine-D-alanine ligase activity|protein tyrosine phosphatase activity|ATP binding|metal ion binding
TRINITY_DN9662_c0_g1_i1	GO:0006412,GO:0007218,GO:0030154,GO:0042254,GO:0003735,GO:0005184,GO:0016021,GO:0005840,GO:0005622	translation|neuropeptide signaling pathway|cell differentiation|ribosome biogenesis|structural constituent of ribosome|neuropeptide hormone activity|integral component of membrane|ribosome|intracellular
TRINITY_DN19427_c0_g1_i1	GO:0004128,GO:0005507,GO:0005739,GO:0005758,GO:0005794,GO:0009505,GO:0009651	cytochrome-b5 reductase activity, acting on NAD(P)H|copper ion binding|mitochondrion|mitochondrial intermembrane space|Golgi apparatus|plant-type cell wall|response to salt stress
TRINITY_DN9744_c0_g1_i1	GO:0006550,GO:0006520,GO:0006813,GO:0009396,GO:0006555,GO:0006631,GO:0006574,GO:0006633,GO:0018874,GO:0019354,GO:0006730,GO:0006554,GO:0006118,GO:0006552,GO:0006568,GO:0006779,GO:0046487,GO:0055114,GO:0003824,GO:0016491,GO:0004488,GO:0051287,GO:0004013,GO:0016655,GO:0003857,GO:0043115	isoleucine catabolic process|cellular amino acid metabolic process|potassium ion transport|folic acid-containing compound biosynthetic process|methionine metabolic process|fatty acid metabolic process|valine catabolic process|fatty acid biosynthetic process|benzoate metabolic process|siroheme biosynthetic process|one-carbon metabolic process|lysine catabolic process|obsolete electron transport|le…
TRINITY_DN13215_c0_g1_i2	GO:0006810,GO:0042302,GO:0051015,GO:0016021	transport|structural constituent of cuticle|actin filament binding|integral component of membrane
TRINITY_DN9826_c0_g1_i1	GO:0006412,GO:0042254,GO:0003735,GO:0005840,GO:0015934	translation|ribosome biogenesis|structural constituent of ribosome|ribosome|large ribosomal subunit
TRINITY_DN16289_c0_g3_i1	GO:0008152,GO:0016746,GO:0016763	metabolic process|transferase activity, transferring acyl groups|transferase activity, transferring pentosyl groups
TRINITY_DN19978_c0_g1_i2	GO:0019752,GO:0030170,GO:0016831	carboxylic acid metabolic process|pyridoxal phosphate binding|carboxy-lyase activity
TRINITY_DN6613_c0_g1_i1	GO:0005524,GO:0005829,GO:0008478,GO:0008615,GO:0009443,GO:0010054,GO:0042538,GO:0046872	ATP binding|cytosol|pyridoxal kinase activity|pyridoxine biosynthetic process|pyridoxal 5'-phosphate salvage|trichoblast differentiation|hyperosmotic salinity response|metal ion binding
TRINITY_DN13522_c0_g1_i2	GO:0007010,GO:0003779,GO:0019028	cytoskeleton organization|actin binding|viral capsid
TRINITY_DN21458_c0_g2_i3	GO:0005840	ribosome
TRINITY_DN21356_c0_g1_i6	GO:0009820,GO:0016491	alkaloid metabolic process|oxidoreductase activity
TRINITY_DN21094_c2_g1_i2	GO:0000139,GO:0003924,GO:0005525,GO:0005737,GO:0005774,GO:0005783,GO:0005789,GO:0005886,GO:0006888,GO:0007029,GO:0009832,GO:0009932,GO:0010053,GO:0016021,GO:0016320,GO:0030036,GO:0048309	Golgi membrane|GTPase activity|GTP binding|cytoplasm|vacuolar membrane|endoplasmic reticulum|endoplasmic reticulum membrane|plasma membrane|ER to Golgi vesicle-mediated transport|endoplasmic reticulum organization|plant-type cell wall biogenesis|cell tip growth|root epidermal cell differentiation|integral component of membrane|endoplasmic reticulum membrane fusion|actin cytoskeleton organization|…
TRINITY_DN21049_c0_g1_i6	GO:0006508,GO:0006510,GO:0006281,GO:0006310,GO:0005524,GO:0016887,GO:0003724,GO:0009378,GO:0003924,GO:0016301,GO:0005525,GO:0003723,GO:0004176,GO:0005657,GO:0009379	proteolysis|obsolete ATP-dependent proteolysis|DNA repair|DNA recombination|ATP binding|ATPase activity|RNA helicase activity|four-way junction helicase activity|GTPase activity|kinase activity|GTP binding|RNA binding|ATP-dependent peptidase activity|replication fork|Holliday junction helicase complex
TRINITY_DN18299_c0_g1_i2	GO:0005544,GO:0005509	calcium-dependent phospholipid binding|calcium ion binding
TRINITY_DN14681_c0_g1_i1;	--	--
TRINITY_DN13617_c0_g1_i2	GO:0016579,GO:0006511,GO:0006508,GO:0004843,GO:0016747,GO:0005515,GO:0005622,GO:0005634	protein deubiquitination|ubiquitin-dependent protein catabolic process|proteolysis|ubiquitin-specific protease activity|transferase activity, transferring acyl groups other than amino-acyl groups|protein binding|intracellular|nucleus
TRINITY_DN20976_c0_g2_i1	GO:0006418,GO:0004812,GO:0000166,GO:0005524	tRNA aminoacylation for protein translation|aminoacyl-tRNA ligase activity|nucleotide binding|ATP binding
TRINITY_DN14194_c0_g1_i2	GO:0006118,GO:0015035	obsolete electron transport|protein disulfide oxidoreductase activity
TRINITY_DN19025_c0_g2_i1	GO:0016747	transferase activity, transferring acyl groups other than amino-acyl groups
TRINITY_DN20953_c0_g1_i1;	--	--
TRINITY_DN15321_c0_g1_i1	GO:0003729,GO:0005829	mRNA binding|cytosol
TRINITY_DN18708_c0_g1_i2	GO:0006446,GO:0006413,GO:0003723,GO:0003743,GO:0005515,GO:0005840	regulation of translational initiation|translational initiation|RNA binding|translation initiation factor activity|protein binding|ribosome
TRINITY_DN13730_c0_g1_i1	GO:0005509	calcium ion binding
TRINITY_DN17325_c0_g1_i2	GO:0006457,GO:0005515	protein folding|protein binding
TRINITY_DN16060_c0_g3_i2	GO:0005829,GO:0009269	cytosol|response to desiccation
TRINITY_DN14641_c0_g1_i1	GO:0005515	protein binding
TRINITY_DN3577_c0_g1_i1	GO:0000398,GO:0008152,GO:0008610,GO:0016747,GO:0005681	mRNA splicing, via spliceosome|metabolic process|lipid biosynthetic process|transferase activity, transferring acyl groups other than amino-acyl groups|spliceosomal complex
TRINITY_DN21581_c0_g3_i1	GO:0016579,GO:0036459,GO:0005515	protein deubiquitination|ubiquitinyl hydrolase activity|protein binding
TRINITY_DN17864_c0_g1_i1	GO:0004560,GO:0010383,GO:0047513,GO:0048046	alpha-L-fucosidase activity|cell wall polysaccharide metabolic process|1,2-alpha-L-fucosidase activity|apoplast
TRINITY_DN18313_c0_g1_i2	GO:0016579,GO:0036459	protein deubiquitination|ubiquitinyl hydrolase activity
TRINITY_DN20666_c0_g1_i1	GO:0006807,GO:0000105,GO:0009607,GO:0006537,GO:0006355,GO:0055114,GO:0006508,GO:0016491,GO:0016805,GO:0015930,GO:0003824,GO:0016627,GO:0016638,GO:0018580,GO:0005737	nitrogen compound metabolic process|histidine biosynthetic process|response to biotic stimulus|glutamate biosynthetic process|regulation of transcription, DNA-templated|oxidation-reduction process|proteolysis|oxidoreductase activity|dipeptidase activity|glutamate synthase activity|catalytic activity|oxidoreductase activity, acting on the CH-CH group of donors|oxidoreductase activity, acting on th…
TRINITY_DN17656_c0_g1_i3	GO:0007010,GO:0006811,GO:0004190,GO:0003779,GO:0016020,GO:0016021	cytoskeleton organization|ion transport|aspartic-type endopeptidase activity|actin binding|membrane|integral component of membrane
TRINITY_DN17284_c0_g1_i1	GO:0008152,GO:0055114,GO:0016740,GO:0016491	metabolic process|oxidation-reduction process|transferase activity|oxidoreductase activity
TRINITY_DN18581_c1_g1_i7	GO:0005634	nucleus
TRINITY_DN19829_c1_g1_i5	GO:0030150,GO:0005744	protein import into mitochondrial matrix|mitochondrial inner membrane presequence translocase complex
TRINITY_DN15033_c0_g1_i1	GO:0005975,GO:0005509,GO:0003677,GO:0003824,GO:0005739	carbohydrate metabolic process|calcium ion binding|DNA binding|catalytic activity|mitochondrion
TRINITY_DN20913_c0_g2_i7	GO:0006804,GO:0055114,GO:0006979,GO:0004601,GO:0020037	obsolete peroxidase reaction|oxidation-reduction process|response to oxidative stress|peroxidase activity|heme binding
TRINITY_DN19351_c0_g3_i1	GO:0055114,GO:0008207,GO:0008209,GO:0008210,GO:0006694,GO:0016616,GO:0003824,GO:0003854,GO:0050662	oxidation-reduction process|C21-steroid hormone metabolic process|androgen metabolic process|estrogen metabolic process|steroid biosynthetic process|oxidoreductase activity, acting on the CH-OH group of donors, NAD or NADP as acceptor|catalytic activity|3-beta-hydroxy-delta5-steroid dehydrogenase activity|coenzyme binding
TRINITY_DN20946_c0_g1_i5	GO:0008152,GO:0008168	metabolic process|methyltransferase activity
TRINITY_DN19545_c0_g1_i5	GO:0009269	response to desiccation
TRINITY_DN18273_c3_g1_i1	GO:0008152,GO:0008209,GO:0007165,GO:0008210,GO:0006694,GO:0008207,GO:0055114,GO:0003854,GO:0016491,GO:0050662,GO:0003824,GO:0016616	metabolic process|androgen metabolic process|signal transduction|estrogen metabolic process|steroid biosynthetic process|C21-steroid hormone metabolic process|oxidation-reduction process|3-beta-hydroxy-delta5-steroid dehydrogenase activity|oxidoreductase activity|coenzyme binding|catalytic activity|oxidoreductase activity, acting on the CH-OH group of donors, NAD or NADP as acceptor
TRINITY_DN13879_c0_g1_i1	GO:0000302,GO:0005737,GO:0006457,GO:0009408,GO:0009651,GO:0042542,GO:0043621,GO:0051082,GO:0051259	response to reactive oxygen species|cytoplasm|protein folding|response to heat|response to salt stress|response to hydrogen peroxide|protein self-association|unfolded protein binding|protein complex oligomerization
TRINITY_DN14051_c0_g1_i1	GO:0006730,GO:0006807,GO:0055085,GO:0004089,GO:0008270,GO:0005741	one-carbon metabolic process|nitrogen compound metabolic process|transmembrane transport|carbonate dehydratase activity|zinc ion binding|mitochondrial outer membrane
TRINITY_DN19031_c0_g2_i1	GO:0008207,GO:0055114,GO:0008209,GO:0006694,GO:0008210,GO:0008152,GO:0006506,GO:0016616,GO:0003824,GO:0016491,GO:0016746,GO:0003854,GO:0050662,GO:0016021,GO:0005789	C21-steroid hormone metabolic process|oxidation-reduction process|androgen metabolic process|steroid biosynthetic process|estrogen metabolic process|metabolic process|GPI anchor biosynthetic process|oxidoreductase activity, acting on the CH-OH group of donors, NAD or NADP as acceptor|catalytic activity|oxidoreductase activity|transferase activity, transferring acyl groups|3-beta-hydroxy-delta5-st…
TRINITY_DN13518_c0_g1_i1	GO:0005829,GO:0007165,GO:0031929	cytosol|signal transduction|TOR signaling
TRINITY_DN19907_c0_g1_i2	GO:0016559,GO:0016773,GO:0005779	peroxisome fission|phosphotransferase activity, alcohol group as acceptor|integral component of peroxisomal membrane
TRINITY_DN16720_c0_g1_i1	GO:0006520,GO:0009058,GO:0030170,GO:0016829	cellular amino acid metabolic process|biosynthetic process|pyridoxal phosphate binding|lyase activity
TRINITY_DN11244_c0_g1_i1	GO:0006412,GO:0042254,GO:0003735,GO:0005840,GO:0005622	translation|ribosome biogenesis|structural constituent of ribosome|ribosome|intracellular
TRINITY_DN14467_c0_g1_i1	GO:0005739,GO:0005747,GO:0006979,GO:0008137,GO:0009055,GO:0009735,GO:0050897	mitochondrion|mitochondrial respiratory chain complex I|response to oxidative stress|NADH dehydrogenase (ubiquinone) activity|electron transfer activity|response to cytokinin|cobalt ion binding
TRINITY_DN15717_c0_g1_i1	GO:0005515	protein binding
TRINITY_DN17099_c0_g1_i1	GO:0055114,GO:0050660,GO:0016491	oxidation-reduction process|flavin adenine dinucleotide binding|oxidoreductase activity
TRINITY_DN12002_c0_g1_i2	GO:0006355,GO:0043565,GO:0005515	regulation of transcription, DNA-templated|sequence-specific DNA binding|protein binding
TRINITY_DN4557_c0_g1_i1	GO:0006412,GO:0042254,GO:0003735,GO:0005840	translation|ribosome biogenesis|structural constituent of ribosome|ribosome
TRINITY_DN18995_c0_g1_i6	GO:0000902	cell morphogenesis
TRINITY_DN13659_c0_g1_i4	GO:0009507,GO:0045454	chloroplast|cell redox homeostasis
TRINITY_DN19239_c1_g1_i3	GO:0006073,GO:0005975,GO:0016762,GO:0004553,GO:0005618,GO:0048046,GO:0005634	cellular glucan metabolic process|carbohydrate metabolic process|xyloglucan:xyloglucosyl transferase activity|hydrolase activity, hydrolyzing O-glycosyl compounds|cell wall|apoplast|nucleus
TRINITY_DN19685_c0_g1_i2	GO:0055114,GO:0016491	oxidation-reduction process|oxidoreductase activity
TRINITY_DN20174_c1_g2_i1	GO:0004739,GO:0005759,GO:0006086,GO:0006096	pyruvate dehydrogenase (acetyl-transferring) activity|mitochondrial matrix|acetyl-CoA biosynthetic process from pyruvate|glycolytic process
TRINITY_DN21274_c0_g1_i4	GO:0004373,GO:0009501,GO:0009507,GO:0019252,GO:0102502	glycogen (starch) synthase activity|amyloplast|chloroplast|starch biosynthetic process|ADP-glucose-starch glucosyltransferase activity
TRINITY_DN18000_c0_g2_i1	GO:0055114,GO:0046872,GO:0016491,GO:0003676	oxidation-reduction process|metal ion binding|oxidoreductase activity|nucleic acid binding
TRINITY_DN16737_c0_g1_i3	GO:0016627,GO:0005515	oxidoreductase activity, acting on the CH-CH group of donors|protein binding
TRINITY_DN18581_c0_g1_i1	GO:0005515	protein binding
TRINITY_DN15316_c0_g1_i2	GO:0055114,GO:0051536	oxidation-reduction process|iron-sulfur cluster binding
TRINITY_DN7731_c0_g1_i1	--	--
TRINITY_DN11548_c0_g1_i1	GO:0006725,GO:0016853	cellular aromatic compound metabolic process|isomerase activity
TRINITY_DN12610_c0_g1_i1	GO:0016310,GO:0009069,GO:0006468,GO:0005524,GO:0004674	phosphorylation|serine family amino acid metabolic process|protein phosphorylation|ATP binding|protein serine/threonine kinase activity
TRINITY_DN19548_c0_g2_i4	GO:0004849,GO:0005524,GO:0005525,GO:0005829,GO:0006207,GO:0009507,GO:0016757,GO:0044206,GO:0044211,GO:1901141,GO:2000904,GO:2001006	uridine kinase activity|ATP binding|GTP binding|cytosol|'de novo' pyrimidine nucleobase biosynthetic process|chloroplast|transferase activity, transferring glycosyl groups|UMP salvage|CTP salvage|regulation of lignin biosynthetic process|regulation of starch metabolic process|regulation of cellulose biosynthetic process
TRINITY_DN17115_c0_g1_i1	GO:0006144,GO:0007186,GO:0000103,GO:0055114,GO:0006810,GO:0007165,GO:0015947,GO:0016301,GO:0003924,GO:0004020,GO:0005525,GO:0019001,GO:0030058,GO:0005524,GO:0004871,GO:0043531,GO:0031683,GO:0042597	purine nucleobase metabolic process|G-protein coupled receptor signaling pathway|sulfate assimilation|oxidation-reduction process|transport|signal transduction|methane metabolic process|kinase activity|GTPase activity|adenylylsulfate kinase activity|GTP binding|guanyl nucleotide binding|amine dehydrogenase activity|ATP binding|signal transducer activity|ADP binding|G-protein beta/gamma-subunit co…
TRINITY_DN13429_c0_g1_i2	GO:0009820,GO:0016491	alkaloid metabolic process|oxidoreductase activity
TRINITY_DN18089_c0_g1_i1	GO:0003723	RNA binding
TRINITY_DN11153_c0_g1_i1	GO:0005634,GO:0005635,GO:0005829,GO:0006606,GO:0061608	nucleus|nuclear envelope|cytosol|protein import into nucleus|nuclear import signal receptor activity
TRINITY_DN12439_c1_g1_i1	GO:0006468,GO:0005524,GO:0005515,GO:0004672	protein phosphorylation|ATP binding|protein binding|protein kinase activity
TRINITY_DN20007_c1_g1_i1	GO:0046872	metal ion binding
TRINITY_DN21079_c0_g1_i2	GO:0005515	protein binding
TRINITY_DN17503_c1_g1_i2	GO:0006955,GO:0006950,GO:0007165,GO:0005126,GO:0005576	immune response|response to stress|signal transduction|cytokine receptor binding|extracellular region
TRINITY_DN11148_c0_g1_i1	GO:0008152,GO:0008209,GO:0006694,GO:0008210,GO:0055114,GO:0008207,GO:0003824,GO:0003854,GO:0016491,GO:0050662,GO:0016616	metabolic process|androgen metabolic process|steroid biosynthetic process|estrogen metabolic process|oxidation-reduction process|C21-steroid hormone metabolic process|catalytic activity|3-beta-hydroxy-delta5-steroid dehydrogenase activity|oxidoreductase activity|coenzyme binding|oxidoreductase activity, acting on the CH-OH group of donors, NAD or NADP as acceptor
TRINITY_DN16537_c0_g1_i2	GO:0006952,GO:0006810,GO:0009405,GO:0008200,GO:0019870,GO:0005576	defense response|transport|pathogenesis|ion channel inhibitor activity|potassium channel inhibitor activity|extracellular region
TRINITY_DN9917_c0_g1_i1	GO:0000724,GO:0003824,GO:0051536	double-strand break repair via homologous recombination|catalytic activity|iron-sulfur cluster binding
TRINITY_DN11035_c0_g1_i1	GO:0051252,GO:0008033,GO:0004526,GO:0003676,GO:0030677,GO:0005634	regulation of RNA metabolic process|tRNA processing|ribonuclease P activity|nucleic acid binding|ribonuclease P complex|nucleus
TRINITY_DN19990_c0_g1_i1	GO:0004190,GO:0006508,GO:0030163,GO:0042802,GO:0045735	aspartic-type endopeptidase activity|proteolysis|protein catabolic process|identical protein binding|nutrient reservoir activity
TRINITY_DN21230_c0_g1_i1	GO:0004040,GO:0005654,GO:0005737,GO:0005829,GO:0009684,GO:0009851,GO:0016810,GO:0043864	amidase activity|nucleoplasm|cytoplasm|cytosol|indoleacetic acid biosynthetic process|auxin biosynthetic process|hydrolase activity, acting on carbon-nitrogen (but not peptide) bonds|indoleacetamide hydrolase activity
TRINITY_DN19754_c0_g2_i1	GO:0007264,GO:0005525,GO:0003924	small GTPase mediated signal transduction|GTP binding|GTPase activity
TRINITY_DN18650_c0_g2_i4	GO:0015940,GO:0015937,GO:0004594,GO:0005524	pantothenate biosynthetic process|coenzyme A biosynthetic process|pantothenate kinase activity|ATP binding
TRINITY_DN18685_c0_g1_i1	GO:0032324	molybdopterin cofactor biosynthetic process
TRINITY_DN17692_c0_g1_i1	GO:0046872,GO:0051213	metal ion binding|dioxygenase activity
TRINITY_DN16990_c0_g1_i1	GO:0006493,GO:0006412,GO:0042254,GO:0003735,GO:0000030,GO:0000136,GO:0005840,GO:0016020	protein O-linked glycosylation|translation|ribosome biogenesis|structural constituent of ribosome|mannosyltransferase activity|alpha-1,6-mannosyltransferase complex|ribosome|membrane
TRINITY_DN14302_c0_g1_i1	GO:0000413,GO:0006457,GO:0003755	protein peptidyl-prolyl isomerization|protein folding|peptidyl-prolyl cis-trans isomerase activity
TRINITY_DN20185_c0_g1_i1	GO:0003723,GO:0003676	RNA binding|nucleic acid binding
TRINITY_DN17288_c0_g1_i3	GO:0007034,GO:0031412	vacuolar transport|gas vesicle organization
TRINITY_DN17896_c0_g1_i1	GO:0006508,GO:0004185	proteolysis|serine-type carboxypeptidase activity
TRINITY_DN21182_c0_g1_i1	GO:0008152,GO:0003824	metabolic process|catalytic activity
TRINITY_DN17440_c0_g2_i1	GO:0003779,GO:0005622	actin binding|intracellular
TRINITY_DN16079_c0_g1_i1	GO:0007283,GO:0005515,GO:0005794	spermatogenesis|protein binding|Golgi apparatus
TRINITY_DN6165_c0_g1_i1	GO:0015992,GO:0015991,GO:0006119,GO:0046961,GO:0003677,GO:0046983,GO:0005634,GO:0033178	proton transport|ATP hydrolysis coupled proton transport|oxidative phosphorylation|proton-transporting ATPase activity, rotational mechanism|DNA binding|protein dimerization activity|nucleus|proton-transporting two-sector ATPase complex, catalytic domain
TRINITY_DN17538_c0_g1_i1	GO:0019295	coenzyme M biosynthetic process
TRINITY_DN20166_c0_g1_i1	GO:0051603,GO:0004298,GO:0005839	proteolysis involved in cellular protein catabolic process|threonine-type endopeptidase activity|proteasome core complex
TRINITY_DN15707_c0_g1_i1	GO:0008146	sulfotransferase activity
TRINITY_DN14586_c0_g1_i1	GO:0005975	carbohydrate metabolic process
TRINITY_DN10694_c0_g1_i1	--	--
TRINITY_DN17413_c0_g1_i1	GO:0006281,GO:0000077,GO:0007010,GO:0050790,GO:0006308,GO:0055114,GO:0030234,GO:0000014,GO:0003779	DNA repair|DNA damage checkpoint|cytoskeleton organization|regulation of catalytic activity|DNA catabolic process|oxidation-reduction process|enzyme regulator activity|single-stranded DNA endodeoxyribonuclease activity|actin binding
TRINITY_DN21043_c0_g1_i1	GO:0010325,GO:0047274	raffinose family oligosaccharide biosynthetic process|galactinol-sucrose galactosyltransferase activity
TRINITY_DN18016_c0_g1_i5	GO:0008210,GO:0006694,GO:0008209,GO:0008207,GO:0055114,GO:0008152,GO:0016616,GO:0003824,GO:0050662,GO:0003854,GO:0016491	estrogen metabolic process|steroid biosynthetic process|androgen metabolic process|C21-steroid hormone metabolic process|oxidation-reduction process|metabolic process|oxidoreductase activity, acting on the CH-OH group of donors, NAD or NADP as acceptor|catalytic activity|coenzyme binding|3-beta-hydroxy-delta5-steroid dehydrogenase activity|oxidoreductase activity
TRINITY_DN15643_c0_g1_i4	GO:0009507	chloroplast
TRINITY_DN13199_c0_g2_i1	GO:0006520,GO:0055114,GO:0051287,GO:0016491	cellular amino acid metabolic process|oxidation-reduction process|NAD binding|oxidoreductase activity
TRINITY_DN22248_c0_g1_i1	GO:0004089,GO:0005783,GO:0008270,GO:0009570	carbonate dehydratase activity|endoplasmic reticulum|zinc ion binding|chloroplast stroma
TRINITY_DN17118_c0_g2_i1	GO:0055114,GO:0006804,GO:0006979,GO:0004601,GO:0020037	oxidation-reduction process|obsolete peroxidase reaction|response to oxidative stress|peroxidase activity|heme binding
TRINITY_DN10011_c0_g1_i2	GO:0003676,GO:0008270	nucleic acid binding|zinc ion binding
TRINITY_DN19802_c0_g3_i1	GO:0042254,GO:0006412,GO:0003723,GO:0003735,GO:0005840	ribosome biogenesis|translation|RNA binding|structural constituent of ribosome|ribosome
TRINITY_DN17752_c0_g1_i2	GO:0015684,GO:0015093,GO:0016021	ferrous iron transport|ferrous iron transmembrane transporter activity|integral component of membrane
TRINITY_DN17036_c0_g1_i3	GO:0015684,GO:0015093,GO:0003924,GO:0005525,GO:0016021	ferrous iron transport|ferrous iron transmembrane transporter activity|GTPase activity|GTP binding|integral component of membrane
TRINITY_DN2593_c0_g1_i1	GO:0006811,GO:0009405,GO:0006465,GO:0008233,GO:0005216,GO:0016021,GO:0005576,GO:0005787	ion transport|pathogenesis|signal peptide processing|peptidase activity|ion channel activity|integral component of membrane|extracellular region|signal peptidase complex
TRINITY_DN21611_c0_g2_i1	GO:0016491	oxidoreductase activity
TRINITY_DN18533_c0_g1_i1	GO:0005216,GO:0006812,GO:0015288,GO:0031359,GO:0042802,GO:0046930	ion channel activity|cation transport|porin activity|integral component of chloroplast outer membrane|identical protein binding|pore complex
TRINITY_DN13653_c0_g1_i1	GO:0006950,GO:0016831	response to stress|carboxy-lyase activity
TRINITY_DN12185_c0_g2_i1	GO:0005773,GO:0005774,GO:0005783,GO:0005789,GO:0005886,GO:0009535,GO:0016021,GO:0020037,GO:0046872,GO:0055114	vacuole|vacuolar membrane|endoplasmic reticulum|endoplasmic reticulum membrane|plasma membrane|chloroplast thylakoid membrane|integral component of membrane|heme binding|metal ion binding|oxidation-reduction process
TRINITY_DN15839_c0_g1_i1	GO:0006508,GO:0006629,GO:0004190	proteolysis|lipid metabolic process|aspartic-type endopeptidase activity
TRINITY_DN21064_c1_g1_i1	GO:0006810,GO:0005524,GO:0016787,GO:0003676,GO:0003677,GO:0016020	transport|ATP binding|hydrolase activity|nucleic acid binding|DNA binding|membrane
TRINITY_DN16364_c0_g1_i1	--	--
TRINITY_DN20974_c0_g1_i6	GO:0008152,GO:0006094,GO:0006020,GO:0006000,GO:0015976,GO:0046486,GO:0006096,GO:0006013,GO:0004807	metabolic process|gluconeogenesis|inositol metabolic process|fructose metabolic process|carbon utilization|glycerolipid metabolic process|glycolytic process|mannose metabolic process|triose-phosphate isomerase activity
TRINITY_DN19580_c0_g2_i1	GO:0006012,GO:0005975,GO:0006687,GO:0006027,GO:0046486,GO:0004565,GO:0004553,GO:0016021,GO:0009341	galactose metabolic process|carbohydrate metabolic process|glycosphingolipid metabolic process|glycosaminoglycan catabolic process|glycerolipid metabolic process|beta-galactosidase activity|hydrolase activity, hydrolyzing O-glycosyl compounds|integral component of membrane|beta-galactosidase complex
TRINITY_DN21400_c0_g2_i9	GO:0016114,GO:0009058,GO:0042432,GO:0016844,GO:0005515,GO:0004064	terpenoid biosynthetic process|biosynthetic process|indole biosynthetic process|strictosidine synthase activity|protein binding|arylesterase activity
TRINITY_DN21949_c0_g1_i1	GO:0006813,GO:0006520,GO:0055114,GO:0016491,GO:0005516,GO:0051287,GO:0003712,GO:0016818,GO:0015269,GO:0043565,GO:0003724,GO:0005634,GO:0005667,GO:0016021	potassium ion transport|cellular amino acid metabolic process|oxidation-reduction process|oxidoreductase activity|calmodulin binding|NAD binding|transcription cofactor activity|hydrolase activity, acting on acid anhydrides, in phosphorus-containing anhydrides|calcium-activated potassium channel activity|sequence-specific DNA binding|RNA helicase activity|nucleus|transcription factor complex|integ…
TRINITY_DN19517_c0_g1_i1	GO:0005992,GO:0003824	trehalose biosynthetic process|catalytic activity
TRINITY_DN19024_c0_g1_i2	GO:0015994,GO:0015996,GO:0047746,GO:0004222,GO:0016787	chlorophyll metabolic process|chlorophyll catabolic process|chlorophyllase activity|metalloendopeptidase activity|hydrolase activity
TRINITY_DN13396_c0_g1_i1	GO:0006804,GO:0055114,GO:0006979,GO:0004601,GO:0020037	obsolete peroxidase reaction|oxidation-reduction process|response to oxidative stress|peroxidase activity|heme binding
TRINITY_DN20066_c1_g1_i6	GO:0005737,GO:0005768,GO:0015031,GO:0032511	cytoplasm|endosome|protein transport|late endosome to vacuole transport via multivesicular body sorting pathway
TRINITY_DN20923_c0_g1_i2	GO:0030259,GO:0008152,GO:0005975,GO:0016758	lipid glycosylation|metabolic process|carbohydrate metabolic process|transferase activity, transferring hexosyl groups
TRINITY_DN15618_c0_g1_i2	GO:0007165,GO:0006486,GO:0002532,GO:0004896,GO:0004576,GO:0008250,GO:0016021,GO:0016020	signal transduction|protein glycosylation|production of molecular mediator involved in inflammatory response|cytokine receptor activity|oligosaccharyl transferase activity|oligosaccharyltransferase complex|integral component of membrane|membrane
TRINITY_DN19248_c0_g1_i2	GO:0006260,GO:0002949,GO:0006310,GO:0006281,GO:0016301,GO:0005524,GO:0016887,GO:0003678,GO:0009378,GO:0009379,GO:0005657	DNA replication|tRNA threonylcarbamoyladenosine modification|DNA recombination|DNA repair|kinase activity|ATP binding|ATPase activity|DNA helicase activity|four-way junction helicase activity|Holliday junction helicase complex|replication fork
TRINITY_DN16758_c0_g2_i1	GO:0008033,GO:0006807,GO:0000105,GO:0008152,GO:0006334,GO:0019295,GO:0055114,GO:0016491,GO:0016829,GO:0003824,GO:0050660,GO:0018580,GO:0017150,GO:0005515,GO:0005634	tRNA processing|nitrogen compound metabolic process|histidine biosynthetic process|metabolic process|nucleosome assembly|coenzyme M biosynthetic process|oxidation-reduction process|oxidoreductase activity|lyase activity|catalytic activity|flavin adenine dinucleotide binding|nitronate monooxygenase activity|tRNA dihydrouridine synthase activity|protein binding|nucleus
TRINITY_DN16315_c0_g1_i1	GO:0003676,GO:0005634	nucleic acid binding|nucleus
TRINITY_DN9040_c0_g1_i1	GO:0000103,GO:0006144,GO:0019497,GO:0006885,GO:0006265,GO:0006812,GO:0055085,GO:0006810,GO:0006771,GO:0007165,GO:0015893,GO:0006855,GO:0006355,GO:0005215,GO:0015299,GO:0004020,GO:0031072,GO:0003993,GO:0043565,GO:0098519,GO:0003697,GO:0003924,GO:0005525,GO:0003917,GO:0015238,GO:0051082,GO:0005524,GO:0016887,GO:0003700,GO:0003677,GO:0005667,GO:0019028,GO:0005886,GO:0016021,GO:0005694,GO:0016020	sulfate assimilation|purine nucleobase metabolic process|hexachlorocyclohexane metabolic process|regulation of pH|DNA topological change|cation transport|transmembrane transport|transport|riboflavin metabolic process|signal transduction|drug transport|drug transmembrane transport|regulation of transcription, DNA-templated|transporter activity|solute:proton antiporter activity|adenylylsulfate kina…
TRINITY_DN20872_c0_g2_i1	GO:0015684,GO:0015093,GO:0003924,GO:0005525,GO:0016021	ferrous iron transport|ferrous iron transmembrane transporter activity|GTPase activity|GTP binding|integral component of membrane
TRINITY_DN20379_c0_g2_i3	GO:0006694,GO:0008210,GO:0055114,GO:0008152,GO:0008209,GO:0008207,GO:0017148,GO:0042710,GO:0009372,GO:0006725,GO:0016616,GO:0050662,GO:0043565,GO:0008198,GO:0003854,GO:0016491,GO:0003824	steroid biosynthetic process|estrogen metabolic process|oxidation-reduction process|metabolic process|androgen metabolic process|C21-steroid hormone metabolic process|negative regulation of translation|biofilm formation|quorum sensing|cellular aromatic compound metabolic process|oxidoreductase activity, acting on the CH-OH group of donors, NAD or NADP as acceptor|coenzyme binding|sequence-specifi…
TRINITY_DN20421_c0_g1_i3	GO:0046436,GO:0009252,GO:0055114,GO:0051287,GO:0016491,GO:0005524,GO:0008716	D-alanine metabolic process|peptidoglycan biosynthetic process|oxidation-reduction process|NAD binding|oxidoreductase activity|ATP binding|D-alanine-D-alanine ligase activity
TRINITY_DN16924_c0_g1_i3	GO:0016192,GO:0055085,GO:0006810,GO:0006508,GO:0042626,GO:0010181,GO:0008233,GO:0005524,GO:0016021	vesicle-mediated transport|transmembrane transport|transport|proteolysis|ATPase activity, coupled to transmembrane movement of substances|FMN binding|peptidase activity|ATP binding|integral component of membrane
TRINITY_DN20433_c1_g1_i2	GO:0006629,GO:0009395,GO:0007165,GO:0046339,GO:0035556,GO:0004435	lipid metabolic process|phospholipid catabolic process|signal transduction|diacylglycerol metabolic process|intracellular signal transduction|phosphatidylinositol phospholipase C activity
TRINITY_DN10824_c0_g1_i1	GO:0015992,GO:0006355,GO:0006914,GO:0015991,GO:0006260,GO:0007275,GO:0048193,GO:0000917,GO:0043093,GO:0015078,GO:0043565,GO:0003700,GO:0003677,GO:0016020,GO:0005667,GO:0033179,GO:0005737,GO:0005815,GO:0005634	proton transport|regulation of transcription, DNA-templated|autophagy|ATP hydrolysis coupled proton transport|DNA replication|multicellular organismal development|Golgi vesicle transport|barrier septum assembly|FtsZ-dependent cytokinesis|hydrogen ion transmembrane transporter activity|sequence-specific DNA binding|transcription factor activity, sequence-specific DNA binding|DNA binding|membrane|t…
TRINITY_DN15194_c0_g1_i1	GO:0006413,GO:0003723,GO:0003676	translational initiation|RNA binding|nucleic acid binding
TRINITY_DN20769_c2_g4_i1	GO:0008152,GO:0055114,GO:0016491,GO:0019031	metabolic process|oxidation-reduction process|oxidoreductase activity|viral envelope
TRINITY_DN13181_c0_g1_i1	GO:0003677	DNA binding
TRINITY_DN17390_c0_g1_i1	GO:0015031,GO:0006886,GO:0016192,GO:0008565,GO:0005515,GO:0008270,GO:0016021,GO:0019028	protein transport|intracellular protein transport|vesicle-mediated transport|protein transporter activity|protein binding|zinc ion binding|integral component of membrane|viral capsid
TRINITY_DN18890_c0_g2_i1	GO:0030036,GO:0009312,GO:0009877,GO:0017048,GO:0008757,GO:0003779,GO:0005515	actin cytoskeleton organization|oligosaccharide biosynthetic process|nodulation|Rho GTPase binding|S-adenosylmethionine-dependent methyltransferase activity|actin binding|protein binding
TRINITY_DN9276_c0_g1_i2	GO:0005515	protein binding
TRINITY_DN14606_c1_g2_i1	GO:0015684,GO:0015093,GO:0016021	ferrous iron transport|ferrous iron transmembrane transporter activity|integral component of membrane
TRINITY_DN19675_c0_g1_i8	GO:0007165,GO:0008158,GO:0016020	signal transduction|hedgehog receptor activity|membrane
TRINITY_DN20178_c0_g1_i2	GO:0003824	catalytic activity
TRINITY_DN17800_c0_g1_i1	GO:0043248,GO:0005634,GO:0005783	proteasome assembly|nucleus|endoplasmic reticulum
TRINITY_DN20967_c0_g1_i4	GO:0005515	protein binding
TRINITY_DN11103_c0_g1_i1	GO:0006275,GO:0006355,GO:0003677,GO:0003700,GO:0005667,GO:0042025	regulation of DNA replication|regulation of transcription, DNA-templated|DNA binding|transcription factor activity, sequence-specific DNA binding|transcription factor complex|host cell nucleus
TRINITY_DN17934_c0_g1_i1	GO:0006396,GO:0006554,GO:0080009,GO:0006552,GO:0006118,GO:0006568,GO:0006779,GO:0055114,GO:0008033,GO:0006550,GO:0009451,GO:0006631,GO:0006574,GO:0006633,GO:0018874,GO:0019354,GO:0003857,GO:0043115,GO:0016616,GO:0050660,GO:0008174,GO:0003723,GO:0016491,GO:0009055,GO:0051287,GO:0016021	RNA processing|lysine catabolic process|mRNA methylation|leucine catabolic process|obsolete electron transport|tryptophan metabolic process|porphyrin-containing compound biosynthetic process|oxidation-reduction process|tRNA processing|isoleucine catabolic process|RNA modification|fatty acid metabolic process|valine catabolic process|fatty acid biosynthetic process|benzoate metabolic process|siroh…
TRINITY_DN16522_c0_g2_i1	GO:0006413,GO:0006446,GO:0003743,GO:0005840	translational initiation|regulation of translational initiation|translation initiation factor activity|ribosome
TRINITY_DN21101_c0_g2_i3	GO:0008283,GO:0055114,GO:0040007,GO:0006520,GO:0007165,GO:0008083,GO:0016020	cell proliferation|oxidation-reduction process|growth|cellular amino acid metabolic process|signal transduction|growth factor activity|membrane
TRINITY_DN8566_c0_g1_i1	GO:0009058,GO:0008152,GO:0055114,GO:0006633,GO:0005506,GO:0016491,GO:0050662,GO:0003824,GO:0005524	biosynthetic process|metabolic process|oxidation-reduction process|fatty acid biosynthetic process|iron ion binding|oxidoreductase activity|coenzyme binding|catalytic activity|ATP binding
TRINITY_DN14507_c0_g1_i3	GO:0006888,GO:0006886,GO:0008270,GO:0030127	ER to Golgi vesicle-mediated transport|intracellular protein transport|zinc ion binding|COPII vesicle coat
TRINITY_DN17091_c0_g2_i1	GO:0042262,GO:0008134,GO:0045502,GO:0042803,GO:0016021,GO:0005667,GO:0030286	DNA protection|transcription factor binding|dynein binding|protein homodimerization activity|integral component of membrane|transcription factor complex|dynein complex
TRINITY_DN14202_c0_g1_i3	GO:0008289,GO:0005515	lipid binding|protein binding
TRINITY_DN17509_c0_g1_i1	GO:0008152,GO:0006396,GO:0006364,GO:0000154,GO:0008168,GO:0008649,GO:0008171,GO:0005737	metabolic process|RNA processing|rRNA processing|rRNA modification|methyltransferase activity|rRNA methyltransferase activity|O-methyltransferase activity|cytoplasm
TRINITY_DN21192_c1_g2_i3	GO:0008152,GO:0006506,GO:0016746,GO:0016758,GO:0016021,GO:0005789	metabolic process|GPI anchor biosynthetic process|transferase activity, transferring acyl groups|transferase activity, transferring hexosyl groups|integral component of membrane|endoplasmic reticulum membrane
TRINITY_DN17542_c1_g1_i3	GO:0031554,GO:0003700,GO:0005667	regulation of DNA-templated transcription, termination|transcription factor activity, sequence-specific DNA binding|transcription factor complex
TRINITY_DN17910_c0_g2_i2	GO:0005975,GO:0004553	carbohydrate metabolic process|hydrolase activity, hydrolyzing O-glycosyl compounds
TRINITY_DN14437_c0_g1_i1	GO:0005975,GO:0030259,GO:0008152,GO:0016758	carbohydrate metabolic process|lipid glycosylation|metabolic process|transferase activity, transferring hexosyl groups
TRINITY_DN14009_c0_g1_i1	GO:0046872	metal ion binding
TRINITY_DN19307_c0_g3_i2	GO:0000105,GO:0055114,GO:0008270,GO:0004399,GO:0051287	histidine biosynthetic process|oxidation-reduction process|zinc ion binding|histidinol dehydrogenase activity|NAD binding
TRINITY_DN18304_c0_g1_i1	GO:0006446,GO:0003743,GO:0005852,GO:0005737,GO:0016021,GO:0005840	regulation of translational initiation|translation initiation factor activity|eukaryotic translation initiation factor 3 complex|cytoplasm|integral component of membrane|ribosome
TRINITY_DN21318_c1_g1_i3	GO:0006351,GO:0006206,GO:0030244,GO:0006144,GO:0016866,GO:0003899,GO:0005515,GO:0003677,GO:0005730	transcription, DNA-templated|pyrimidine nucleobase metabolic process|cellulose biosynthetic process|purine nucleobase metabolic process|intramolecular transferase activity|DNA-directed RNA polymerase activity|protein binding|DNA binding|nucleolus
TRINITY_DN12232_c0_g1_i2	GO:0000027,GO:0003723,GO:0003729,GO:0003735,GO:0005730,GO:0006412,GO:0009734,GO:0022625,GO:0048467,GO:1902626	ribosomal large subunit assembly|RNA binding|mRNA binding|structural constituent of ribosome|nucleolus|translation|auxin-activated signaling pathway|cytosolic large ribosomal subunit|gynoecium development|assembly of large subunit precursor of preribosome
TRINITY_DN18181_c0_g1_i4	--	--
TRINITY_DN4429_c0_g1_i1	GO:0004140,GO:0004595,GO:0005524,GO:0005829,GO:0006629,GO:0006970,GO:0009651,GO:0015937,GO:0019915,GO:0080020	dephospho-CoA kinase activity|pantetheine-phosphate adenylyltransferase activity|ATP binding|cytosol|lipid metabolic process|response to osmotic stress|response to salt stress|coenzyme A biosynthetic process|lipid storage|regulation of coenzyme A biosynthetic process
TRINITY_DN18758_c0_g3_i1	GO:0042128,GO:0055114,GO:0016491,GO:0030151	nitrate assimilation|oxidation-reduction process|oxidoreductase activity|molybdenum ion binding
TRINITY_DN14121_c0_g2_i1	GO:0006412,GO:0042254,GO:0003735,GO:0005622,GO:0005840	translation|ribosome biogenesis|structural constituent of ribosome|intracellular|ribosome
TRINITY_DN18388_c0_g6_i1	GO:0005515	protein binding
TRINITY_DN15562_c0_g2_i1	GO:0015940,GO:0003864	pantothenate biosynthetic process|3-methyl-2-oxobutanoate hydroxymethyltransferase activity
TRINITY_DN14573_c0_g1_i1	GO:0006568,GO:0006574,GO:0008152,GO:0006631,GO:0006552,GO:0006550,GO:0006554,GO:0055114,GO:0018874,GO:0006633,GO:0003857,GO:0016491	tryptophan metabolic process|valine catabolic process|metabolic process|fatty acid metabolic process|leucine catabolic process|isoleucine catabolic process|lysine catabolic process|oxidation-reduction process|benzoate metabolic process|fatty acid biosynthetic process|3-hydroxyacyl-CoA dehydrogenase activity|oxidoreductase activity
TRINITY_DN14940_c0_g1_i1	GO:0006810,GO:0005215,GO:0016020	transport|transporter activity|membrane
TRINITY_DN20148_c0_g2_i1	GO:0016192,GO:0006886,GO:0015991,GO:0016820,GO:0000774,GO:0005515,GO:0000221,GO:0005783,GO:0030117	vesicle-mediated transport|intracellular protein transport|ATP hydrolysis coupled proton transport|hydrolase activity, acting on acid anhydrides, catalyzing transmembrane movement of substances|adenyl-nucleotide exchange factor activity|protein binding|vacuolar proton-transporting V-type ATPase, V1 domain|endoplasmic reticulum|membrane coat
TRINITY_DN20457_c1_g4_i1	GO:0006144,GO:0006183,GO:0006165,GO:0006228,GO:0006206,GO:0006241,GO:0004550	purine nucleobase metabolic process|GTP biosynthetic process|nucleoside diphosphate phosphorylation|UTP biosynthetic process|pyrimidine nucleobase metabolic process|CTP biosynthetic process|nucleoside diphosphate kinase activity
TRINITY_DN19904_c0_g1_i1	GO:0007186,GO:0007165,GO:0015774,GO:0004871,GO:0015159,GO:0016020,GO:0005834	G-protein coupled receptor signaling pathway|signal transduction|polysaccharide transport|signal transducer activity|polysaccharide transmembrane transporter activity|membrane|heterotrimeric G-protein complex
TRINITY_DN17847_c0_g1_i1	GO:0008152,GO:0003824,GO:0016491	metabolic process|catalytic activity|oxidoreductase activity
TRINITY_DN18991_c3_g1_i1	GO:0005975,GO:0015031,GO:0004415,GO:0016021	carbohydrate metabolic process|protein transport|hyalurononglucosaminidase activity|integral component of membrane
TRINITY_DN15305_c0_g1_i2	GO:0016747	transferase activity, transferring acyl groups other than amino-acyl groups
TRINITY_DN13877_c0_g1_i2	GO:0006511,GO:0006811,GO:0034220,GO:0005515,GO:0015075,GO:0016021	ubiquitin-dependent protein catabolic process|ion transport|ion transmembrane transport|protein binding|ion transmembrane transporter activity|integral component of membrane
TRINITY_DN14560_c0_g1_i1	GO:0019370,GO:0008270,GO:0008237	leukotriene biosynthetic process|zinc ion binding|metallopeptidase activity
TRINITY_DN18932_c0_g1_i3	--	--
TRINITY_DN21088_c0_g1_i1	GO:0005975,GO:0003824,GO:0004553,GO:0043169,GO:0016020	carbohydrate metabolic process|catalytic activity|hydrolase activity, hydrolyzing O-glycosyl compounds|cation binding|membrane
TRINITY_DN20543_c0_g1_i9	GO:0005975,GO:0052855,GO:0003824,GO:0043169	carbohydrate metabolic process|ADP-dependent NAD(P)H-hydrate dehydratase activity|catalytic activity|cation binding
TRINITY_DN11973_c0_g1_i1	GO:0006869,GO:0008289,GO:0090378	lipid transport|lipid binding|seed trichome elongation
TRINITY_DN12281_c0_g1_i1	GO:0005634,GO:0005829,GO:0016192,GO:0016279,GO:2000765	nucleus|cytosol|vesicle-mediated transport|protein-lysine N-methyltransferase activity|regulation of cytoplasmic translation
TRINITY_DN3861_c0_g1_i1	GO:0042773,GO:0015992,GO:0015986,GO:0055114,GO:0015078,GO:0016758,GO:0016651,GO:0016627,GO:0005789	ATP synthesis coupled electron transport|proton transport|ATP synthesis coupled proton transport|oxidation-reduction process|hydrogen ion transmembrane transporter activity|transferase activity, transferring hexosyl groups|oxidoreductase activity, acting on NAD(P)H|oxidoreductase activity, acting on the CH-CH group of donors|endoplasmic reticulum membrane
TRINITY_DN14661_c0_g1_i1	GO:0008152,GO:0006310,GO:0006281,GO:0055114,GO:0016491,GO:0009378,GO:0009379,GO:0005657	metabolic process|DNA recombination|DNA repair|oxidation-reduction process|oxidoreductase activity|four-way junction helicase activity|Holliday junction helicase complex|replication fork
TRINITY_DN19891_c0_g2_i1	GO:0005739,GO:0005743,GO:0006744,GO:0008289	mitochondrion|mitochondrial inner membrane|ubiquinone biosynthetic process|lipid binding
TRINITY_DN17425_c0_g1_i2	GO:0006412,GO:0042254,GO:0007031,GO:0005524,GO:0003735,GO:0005777,GO:0005622,GO:0005840	translation|ribosome biogenesis|peroxisome organization|ATP binding|structural constituent of ribosome|peroxisome|intracellular|ribosome
TRINITY_DN16543_c0_g1_i1	GO:0055114,GO:0016491,GO:0005507	oxidation-reduction process|oxidoreductase activity|copper ion binding
TRINITY_DN17871_c0_g1_i6	--	--
TRINITY_DN10355_c0_g1_i1	--	--
TRINITY_DN21166_c0_g1_i7	GO:0016787	hydrolase activity
TRINITY_DN21089_c0_g1_i6	GO:0002184,GO:0003747,GO:0005829,GO:0006415,GO:0016149,GO:0018444,GO:0040008,GO:1990825	cytoplasmic translational termination|translation release factor activity|cytosol|translational termination|translation release factor activity, codon specific|translation release factor complex|regulation of growth|sequence-specific mRNA binding
TRINITY_DN20448_c0_g1_i1	GO:0006357,GO:0005515,GO:0001104,GO:0016592	regulation of transcription from RNA polymerase II promoter|protein binding|RNA polymerase II transcription cofactor activity|mediator complex
TRINITY_DN18784_c2_g1_i1	GO:0008207,GO:0055114,GO:0006694,GO:0008210,GO:0008209,GO:0016616,GO:0003824,GO:0050662,GO:0003854	C21-steroid hormone metabolic process|oxidation-reduction process|steroid biosynthetic process|estrogen metabolic process|androgen metabolic process|oxidoreductase activity, acting on the CH-OH group of donors, NAD or NADP as acceptor|catalytic activity|coenzyme binding|3-beta-hydroxy-delta5-steroid dehydrogenase activity
TRINITY_DN19906_c0_g2_i2	GO:0008152,GO:0003824	metabolic process|catalytic activity
TRINITY_DN20492_c0_g3_i1	GO:0005515	protein binding
TRINITY_DN17703_c0_g1_i1	--	--
TRINITY_DN19151_c3_g1_i6	GO:0055085,GO:0055114,GO:0022857,GO:0016702,GO:0016021	transmembrane transport|oxidation-reduction process|transmembrane transporter activity|oxidoreductase activity, acting on single donors with incorporation of molecular oxygen, incorporation of two atoms of oxygen|integral component of membrane
TRINITY_DN18207_c0_g1_i1	GO:0005759,GO:0016226,GO:0016740	mitochondrial matrix|iron-sulfur cluster assembly|transferase activity
TRINITY_DN17476_c1_g1_i1	GO:0015684,GO:0006355,GO:0005524,GO:0003924,GO:0043531,GO:0005525,GO:0008134,GO:0015093,GO:0016021,GO:0005667	ferrous iron transport|regulation of transcription, DNA-templated|ATP binding|GTPase activity|ADP binding|GTP binding|transcription factor binding|ferrous iron transmembrane transporter activity|integral component of membrane|transcription factor complex
TRINITY_DN10506_c3_g1_i2	GO:0016192,GO:0005975,GO:0043248,GO:0006886,GO:0005515,GO:0030131,GO:0030117	vesicle-mediated transport|carbohydrate metabolic process|proteasome assembly|intracellular protein transport|protein binding|clathrin adaptor complex|membrane coat
TRINITY_DN13605_c0_g1_i1	GO:0051603,GO:0004298,GO:0005839	proteolysis involved in cellular protein catabolic process|threonine-type endopeptidase activity|proteasome core complex
TRINITY_DN20348_c2_g1_i2	GO:0004869	cysteine-type endopeptidase inhibitor activity
TRINITY_DN16832_c0_g1_i3	GO:0055114,GO:0008207,GO:0008209,GO:0006694,GO:0008210,GO:0003854,GO:0050662,GO:0003824,GO:0016616	oxidation-reduction process|C21-steroid hormone metabolic process|androgen metabolic process|steroid biosynthetic process|estrogen metabolic process|3-beta-hydroxy-delta5-steroid dehydrogenase activity|coenzyme binding|catalytic activity|oxidoreductase activity, acting on the CH-OH group of donors, NAD or NADP as acceptor
TRINITY_DN2687_c0_g1_i1	GO:0006012,GO:0006098,GO:0006094,GO:0006000,GO:0006096,GO:0006013,GO:0003872,GO:0005945	galactose metabolic process|pentose-phosphate shunt|gluconeogenesis|fructose metabolic process|glycolytic process|mannose metabolic process|6-phosphofructokinase activity|6-phosphofructokinase complex
TRINITY_DN19062_c0_g1_i1	GO:0055114,GO:0008152,GO:0016491	oxidation-reduction process|metabolic process|oxidoreductase activity
TRINITY_DN17751_c0_g1_i2	GO:0017148,GO:0030598	negative regulation of translation|rRNA N-glycosylase activity
TRINITY_DN19025_c0_g1_i1	GO:0016747	transferase activity, transferring acyl groups other than amino-acyl groups
TRINITY_DN17777_c0_g2_i1	GO:0000105,GO:0055114,GO:0016491	histidine biosynthetic process|oxidation-reduction process|oxidoreductase activity
TRINITY_DN20680_c0_g3_i1	GO:0005509	calcium ion binding
TRINITY_DN19153_c0_g1_i1	GO:0006468,GO:0015948,GO:0046656,GO:0004672,GO:0030269,GO:0005524,GO:0005515,GO:0016021,GO:0016020	protein phosphorylation|methanogenesis|folic acid biosynthetic process|protein kinase activity|tetrahydromethanopterin S-methyltransferase activity|ATP binding|protein binding|integral component of membrane|membrane
TRINITY_DN18024_c0_g1_i1	GO:0006556,GO:0006555,GO:0004478	S-adenosylmethionine biosynthetic process|methionine metabolic process|methionine adenosyltransferase activity
TRINITY_DN18880_c0_g1_i2	GO:0042254,GO:0006506,GO:0007264,GO:0006412,GO:0005525,GO:0003735,GO:0017176,GO:0005840,GO:0005622,GO:0016021,GO:0005576	ribosome biogenesis|GPI anchor biosynthetic process|small GTPase mediated signal transduction|translation|GTP binding|structural constituent of ribosome|phosphatidylinositol N-acetylglucosaminyltransferase activity|ribosome|intracellular|integral component of membrane|extracellular region
TRINITY_DN20720_c0_g6_i1	GO:0000338,GO:0005829,GO:0006511,GO:0007275,GO:0008180,GO:0009585,GO:0010971	protein deneddylation|cytosol|ubiquitin-dependent protein catabolic process|multicellular organism development|COP9 signalosome|red, far-red light phototransduction|positive regulation of G2/M transition of mitotic cell cycle
TRINITY_DN20203_c0_g1_i1	GO:0015947,GO:0055114,GO:0030058,GO:0005515,GO:0042597	methane metabolic process|oxidation-reduction process|amine dehydrogenase activity|protein binding|periplasmic space
TRINITY_DN20958_c0_g2_i3	GO:0003006,GO:0009553,GO:0009555,GO:0010183,GO:0048443	developmental process involved in reproduction|embryo sac development|pollen development|pollen tube guidance|stamen development
TRINITY_DN10137_c0_g1_i1	GO:0055114,GO:0006508,GO:0046487,GO:0006811,GO:0009396,GO:0009405,GO:0005515,GO:0004252,GO:0004488,GO:0005216,GO:0003824,GO:0005576	oxidation-reduction process|proteolysis|glyoxylate metabolic process|ion transport|folic acid-containing compound biosynthetic process|pathogenesis|protein binding|serine-type endopeptidase activity|methylenetetrahydrofolate dehydrogenase (NADP+) activity|ion channel activity|catalytic activity|extracellular region
TRINITY_DN20233_c0_g2_i2	GO:0005634,GO:0005737,GO:0005829	nucleus|cytoplasm|cytosol
TRINITY_DN18410_c0_g1_i2	--	--
TRINITY_DN12013_c0_g1_i1	GO:0003723	RNA binding
TRINITY_DN19768_c2_g2_i2	GO:0006334,GO:0003677,GO:0005634,GO:0000786	nucleosome assembly|DNA binding|nucleus|nucleosome
TRINITY_DN18640_c0_g1_i1	GO:0009058,GO:0016846,GO:0016742,GO:0030170	biosynthetic process|carbon-sulfur lyase activity|hydroxymethyl-, formyl- and related transferase activity|pyridoxal phosphate binding
TRINITY_DN19446_c0_g3_i1	GO:0007010,GO:0003779,GO:0016021	cytoskeleton organization|actin binding|integral component of membrane
TRINITY_DN21625_c1_g2_i1	GO:0005388,GO:0005524,GO:0005774,GO:0005783,GO:0005789,GO:0005886,GO:0006816,GO:0008553,GO:0010042,GO:0030176,GO:0046686,GO:0046872	calcium-transporting ATPase activity|ATP binding|vacuolar membrane|endoplasmic reticulum|endoplasmic reticulum membrane|plasma membrane|calcium ion transport|proton-exporting ATPase activity, phosphorylative mechanism|response to manganese ion|integral component of endoplasmic reticulum membrane|response to cadmium ion|metal ion binding
TRINITY_DN11855_c0_g1_i1	GO:0018279,GO:0006486,GO:0016757,GO:0004579,GO:0016021,GO:0008250,GO:0005783	protein N-linked glycosylation via asparagine|protein glycosylation|transferase activity, transferring glycosyl groups|dolichyl-diphosphooligosaccharide-protein glycotransferase activity|integral component of membrane|oligosaccharyltransferase complex|endoplasmic reticulum
TRINITY_DN17791_c0_g3_i4	GO:0006468,GO:0005524,GO:0004672	protein phosphorylation|ATP binding|protein kinase activity
TRINITY_DN20025_c0_g4_i3	GO:0006810,GO:0009405,GO:0019871,GO:0005622,GO:0005576	transport|pathogenesis|sodium channel inhibitor activity|intracellular|extracellular region
TRINITY_DN10511_c0_g1_i2	--	--
TRINITY_DN19943_c0_g2_i5	GO:0006099,GO:0006094,GO:0015976,GO:0004612,GO:0005524	tricarboxylic acid cycle|gluconeogenesis|carbon utilization|phosphoenolpyruvate carboxykinase (ATP) activity|ATP binding
TRINITY_DN17815_c0_g1_i1	GO:0006468,GO:0005524,GO:0004672	protein phosphorylation|ATP binding|protein kinase activity
TRINITY_DN10651_c0_g1_i1	GO:0006182,GO:0006144,GO:0046039,GO:0004383	cGMP biosynthetic process|purine nucleobase metabolic process|GTP metabolic process|guanylate cyclase activity
TRINITY_DN17074_c0_g2_i1	GO:0004746,GO:0005634,GO:0005829,GO:0009231	riboflavin synthase activity|nucleus|cytosol|riboflavin biosynthetic process
TRINITY_DN19398_c1_g2_i1	GO:0008152,GO:0070569	metabolic process|uridylyltransferase activity
TRINITY_DN13093_c0_g1_i2	GO:0005773,GO:0005774,GO:0005783,GO:0005789,GO:0005886,GO:0009535,GO:0016021,GO:0020037,GO:0046872,GO:0055114	vacuole|vacuolar membrane|endoplasmic reticulum|endoplasmic reticulum membrane|plasma membrane|chloroplast thylakoid membrane|integral component of membrane|heme binding|metal ion binding|oxidation-reduction process
TRINITY_DN15723_c0_g1_i2	GO:0005515,GO:0019028	protein binding|viral capsid
TRINITY_DN20023_c0_g1_i11	GO:0005737	cytoplasm
TRINITY_DN12650_c0_g2_i1	GO:0006886,GO:0006357,GO:0005198,GO:0001104,GO:0017119,GO:0019028,GO:0016592,GO:0019031	intracellular protein transport|regulation of transcription from RNA polymerase II promoter|structural molecule activity|RNA polymerase II transcription cofactor activity|Golgi transport complex|viral capsid|mediator complex|viral envelope
TRINITY_DN15678_c0_g1_i1	GO:0015992,GO:0030245,GO:0005985,GO:0015991,GO:0005982,GO:0015078,GO:0008810,GO:0033180	proton transport|cellulose catabolic process|sucrose metabolic process|ATP hydrolysis coupled proton transport|starch metabolic process|hydrogen ion transmembrane transporter activity|cellulase activity|proton-transporting V-type ATPase, V1 domain
TRINITY_DN13581_c0_g1_i1	GO:0006950	response to stress
TRINITY_DN16833_c0_g1_i3	GO:0006118,GO:0022900,GO:0055114,GO:0008827,GO:0005515,GO:0009319,GO:0016021	obsolete electron transport|electron transport chain|oxidation-reduction process|cytochrome o ubiquinol oxidase activity|protein binding|cytochrome o ubiquinol oxidase complex|integral component of membrane
TRINITY_DN18478_c0_g1_i1	GO:0008152,GO:0008168	metabolic process|methyltransferase activity
TRINITY_DN19464_c0_g1_i1	GO:0055114,GO:0010181,GO:0016491	oxidation-reduction process|FMN binding|oxidoreductase activity
TRINITY_DN16612_c0_g1_i2	GO:0008152,GO:0003824	metabolic process|catalytic activity
TRINITY_DN20405_c0_g1_i3	GO:0055114,GO:0045454,GO:0000398,GO:0006118,GO:0015035,GO:0016209,GO:0009055,GO:0016491,GO:0005681	oxidation-reduction process|cell redox homeostasis|mRNA splicing, via spliceosome|obsolete electron transport|protein disulfide oxidoreductase activity|antioxidant activity|electron carrier activity|oxidoreductase activity|spliceosomal complex
TRINITY_DN21475_c0_g1_i11	GO:0019752,GO:0006520,GO:0009058,GO:0016829,GO:0030170,GO:0016831	carboxylic acid metabolic process|cellular amino acid metabolic process|biosynthetic process|lyase activity|pyridoxal phosphate binding|carboxy-lyase activity
TRINITY_DN19161_c0_g1_i2	--	--
TRINITY_DN19635_c0_g1_i4	GO:0009058,GO:0016779	biosynthetic process|nucleotidyltransferase activity
TRINITY_DN13364_c0_g1_i1	GO:0005515	protein binding
TRINITY_DN20358_c0_g1_i3	GO:0006886,GO:0006887,GO:0000145,GO:0016020,GO:0005801	intracellular protein transport|exocytosis|exocyst|membrane|cis-Golgi network
TRINITY_DN13074_c0_g2_i1	GO:0043248,GO:0006886,GO:0008536,GO:0005515	proteasome assembly|intracellular protein transport|Ran GTPase binding|protein binding
TRINITY_DN21311_c0_g2_i1	GO:0055085,GO:0016020,GO:0016021	transmembrane transport|membrane|integral component of membrane
TRINITY_DN21505_c1_g2_i1	GO:0006090,GO:0006633,GO:0003989,GO:0009317	pyruvate metabolic process|fatty acid biosynthetic process|acetyl-CoA carboxylase activity|acetyl-CoA carboxylase complex
TRINITY_DN19782_c0_g1_i1	GO:0009058,GO:0030170	biosynthetic process|pyridoxal phosphate binding
TRINITY_DN11807_c0_g1_i1	GO:0008152,GO:0016758,GO:0016020	metabolic process|transferase activity, transferring hexosyl groups|membrane
TRINITY_DN17338_c1_g2_i2	GO:0005515	protein binding
TRINITY_DN17952_c0_g2_i1	GO:0005739,GO:0009651,GO:0045454,GO:0050897	mitochondrion|response to salt stress|cell redox homeostasis|cobalt ion binding
TRINITY_DN16681_c0_g1_i1	GO:0006468,GO:0004672,GO:0016773,GO:0005524,GO:0016020	protein phosphorylation|protein kinase activity|phosphotransferase activity, alcohol group as acceptor|ATP binding|membrane
TRINITY_DN16741_c0_g1_i1	GO:0005985,GO:0005982,GO:0016157	sucrose metabolic process|starch metabolic process|sucrose synthase activity
TRINITY_DN13986_c1_g3_i1	GO:0051028,GO:0005634	mRNA transport|nucleus
TRINITY_DN14801_c0_g1_i1	--	--
TRINITY_DN5408_c0_g1_i1	GO:0006520,GO:0055114,GO:0008152,GO:0050661,GO:0016491,GO:0016597	cellular amino acid metabolic process|oxidation-reduction process|metabolic process|NADP binding|oxidoreductase activity|amino acid binding
TRINITY_DN16491_c0_g1_i1	GO:0006508,GO:0008236	proteolysis|serine-type peptidase activity
TRINITY_DN10071_c0_g1_i1	GO:0009607,GO:0006952,GO:0019068	response to biotic stimulus|defense response|virion assembly
TRINITY_DN14625_c0_g1_i1	GO:0005975,GO:0008152,GO:0030259,GO:0016758	carbohydrate metabolic process|metabolic process|lipid glycosylation|transferase activity, transferring hexosyl groups
TRINITY_DN19683_c0_g1_i4	GO:0006886,GO:0006888,GO:0008270,GO:0030127	intracellular protein transport|ER to Golgi vesicle-mediated transport|zinc ion binding|COPII vesicle coat
TRINITY_DN17928_c0_g1_i1	GO:0006542,GO:0006807,GO:0009252,GO:0004356	glutamine biosynthetic process|nitrogen compound metabolic process|peptidoglycan biosynthetic process|glutamate-ammonia ligase activity
TRINITY_DN16532_c0_g1_i1	GO:0006119,GO:0015992,GO:0009678,GO:0003824,GO:0004427,GO:0003677,GO:0016020	oxidative phosphorylation|proton transport|hydrogen-translocating pyrophosphatase activity|catalytic activity|inorganic diphosphatase activity|DNA binding|membrane
TRINITY_DN18309_c0_g1_i2	--	--
TRINITY_DN20300_c0_g2_i1	GO:0009405	pathogenesis
TRINITY_DN15713_c0_g1_i2	GO:0009116,GO:0016829	nucleoside metabolic process|lyase activity
TRINITY_DN19210_c0_g1_i5	GO:0008652,GO:0055114,GO:0000051,GO:0046983,GO:0016620,GO:0003942,GO:0005789,GO:0005737	cellular amino acid biosynthetic process|oxidation-reduction process|obsolete urea cycle intermediate metabolic process|protein dimerization activity|oxidoreductase activity, acting on the aldehyde or oxo group of donors, NAD or NADP as acceptor|N-acetyl-gamma-glutamyl-phosphate reductase activity|endoplasmic reticulum membrane|cytoplasm
TRINITY_DN11958_c0_g1_i1	GO:0006520,GO:0006563,GO:0006566,GO:0006544,GO:0006546,GO:0055114,GO:0004375,GO:0016829	cellular amino acid metabolic process|L-serine metabolic process|threonine metabolic process|glycine metabolic process|glycine catabolic process|oxidation-reduction process|glycine dehydrogenase (decarboxylating) activity|lyase activity
TRINITY_DN17656_c0_g2_i1	GO:0007010,GO:0003779	cytoskeleton organization|actin binding
TRINITY_DN18055_c0_g3_i4	--	--
TRINITY_DN11721_c0_g1_i1	GO:0008033,GO:0009451,GO:0002161,GO:0008175	tRNA processing|RNA modification|aminoacyl-tRNA editing activity|tRNA methyltransferase activity
TRINITY_DN10235_c0_g1_i1	--	--
TRINITY_DN19045_c0_g1_i3	GO:0006418,GO:0000166,GO:0005524,GO:0004812,GO:0002161,GO:0005615	tRNA aminoacylation for protein translation|nucleotide binding|ATP binding|aminoacyl-tRNA ligase activity|aminoacyl-tRNA editing activity|extracellular space
TRINITY_DN8606_c0_g1_i1	GO:0005975,GO:0004553	carbohydrate metabolic process|hydrolase activity, hydrolyzing O-glycosyl compounds
TRINITY_DN19159_c0_g1_i1	--	--
TRINITY_DN19419_c0_g2_i1	GO:0019953,GO:0007165,GO:0000772,GO:0005576	sexual reproduction|signal transduction|mating pheromone activity|extracellular region
TRINITY_DN12124_c0_g1_i1	GO:0009058,GO:0006520,GO:0030170,GO:0016829	biosynthetic process|cellular amino acid metabolic process|pyridoxal phosphate binding|lyase activity
TRINITY_DN14333_c0_g1_i1	GO:0008152,GO:0016787	metabolic process|hydrolase activity
TRINITY_DN15370_c0_g1_i3	GO:0009058	biosynthetic process
TRINITY_DN19076_c0_g2_i1	GO:0005634,GO:0009877	nucleus|nodulation
TRINITY_DN14204_c0_g1_i3	GO:0055114,GO:0019521,GO:0015940,GO:0046168,GO:0000162,GO:0006571,GO:0009094,GO:0006098,GO:0004616,GO:0016616,GO:0051287,GO:0008977,GO:0008677,GO:0004665	oxidation-reduction process|D-gluconate metabolic process|pantothenate biosynthetic process|glycerol-3-phosphate catabolic process|tryptophan biosynthetic process|tyrosine biosynthetic process|L-phenylalanine biosynthetic process|pentose-phosphate shunt|phosphogluconate dehydrogenase (decarboxylating) activity|oxidoreductase activity, acting on the CH-OH group of donors, NAD or NADP as acceptor|N…
TRINITY_DN18591_c0_g1_i1	GO:0060478,GO:0006897,GO:0007342,GO:0051252,GO:0003677,GO:0004521,GO:0005886	acrosomal vesicle exocytosis|endocytosis|fusion of sperm to egg plasma membrane|regulation of RNA metabolic process|DNA binding|endoribonuclease activity|plasma membrane
TRINITY_DN19940_c0_g1_i1	GO:0000287,GO:0005737,GO:0008270,GO:0019284,GO:0019509,GO:0043715,GO:0043716,GO:0043874,GO:0046570	magnesium ion binding|cytoplasm|zinc ion binding|L-methionine salvage from S-adenosylmethionine|L-methionine salvage from methylthioadenosine|2,3-diketo-5-methylthiopentyl-1-phosphate enolase activity|2-hydroxy-3-keto-5-methylthiopentenyl-1-phosphate phosphatase activity|acireductone synthase activity|methylthioribulose 1-phosphate dehydratase activity
TRINITY_DN21343_c1_g1_i2	GO:0016872	intramolecular lyase activity
TRINITY_DN19461_c0_g1_i2	GO:0050662,GO:0003824	coenzyme binding|catalytic activity
TRINITY_DN20638_c0_g1_i3	GO:0005982,GO:0030244,GO:0006011,GO:0005985,GO:0016760,GO:0016020	starch metabolic process|cellulose biosynthetic process|UDP-glucose metabolic process|sucrose metabolic process|cellulose synthase (UDP-forming) activity|membrane
TRINITY_DN16193_c1_g2_i1	GO:0015994,GO:0015996,GO:0008152,GO:0016787,GO:0047746,GO:0005576	chlorophyll metabolic process|chlorophyll catabolic process|metabolic process|hydrolase activity|chlorophyllase activity|extracellular region
TRINITY_DN19423_c0_g1_i1	GO:0005975,GO:0004553	carbohydrate metabolic process|hydrolase activity, hydrolyzing O-glycosyl compounds
TRINITY_DN12081_c0_g1_i2	GO:0055114,GO:0016616,GO:0016747	oxidation-reduction process|oxidoreductase activity, acting on the CH-OH group of donors, NAD or NADP as acceptor|transferase activity, transferring acyl groups other than amino-acyl groups
TRINITY_DN20624_c0_g1_i7	GO:0000408,GO:0002949,GO:0005634,GO:0005737,GO:0046872,GO:0061711	EKC/KEOPS complex|tRNA threonylcarbamoyladenosine modification|nucleus|cytoplasm|metal ion binding|N(6)-L-threonylcarbamoyladenine synthase activity
TRINITY_DN13211_c0_g1_i1	GO:0020037,GO:0019825	heme binding|oxygen binding
TRINITY_DN21193_c0_g1_i8	GO:0006508,GO:0034219,GO:0008643,GO:0015144,GO:0004185,GO:0016021	proteolysis|carbohydrate transmembrane transport|carbohydrate transport|carbohydrate transmembrane transporter activity|serine-type carboxypeptidase activity|integral component of membrane
TRINITY_DN14891_c0_g1_i2	GO:0006471,GO:0008270,GO:0003950,GO:0046872,GO:0046332	protein ADP-ribosylation|zinc ion binding|NAD+ ADP-ribosyltransferase activity|metal ion binding|SMAD binding
TRINITY_DN19558_c0_g1_i1	GO:0005515	protein binding
TRINITY_DN12477_c0_g1_i1	GO:0005615,GO:0005618,GO:0005794,GO:0005829,GO:0009505,GO:0009506,GO:0048046	extracellular space|cell wall|Golgi apparatus|cytosol|plant-type cell wall|plasmodesma|apoplast
TRINITY_DN19251_c0_g1_i3	GO:0004112	cyclic-nucleotide phosphodiesterase activity
TRINITY_DN18333_c0_g1_i1	GO:0005515	protein binding
TRINITY_DN12746_c0_g1_i1	GO:0007165,GO:0005975,GO:0006013,GO:0005179,GO:0015923,GO:0005576	signal transduction|carbohydrate metabolic process|mannose metabolic process|hormone activity|mannosidase activity|extracellular region
TRINITY_DN19081_c0_g1_i2	GO:0006633,GO:0006468,GO:0006090,GO:0003989,GO:0016874,GO:0005524,GO:0005515,GO:0004715,GO:0009317,GO:0019028	fatty acid biosynthetic process|protein phosphorylation|pyruvate metabolic process|acetyl-CoA carboxylase activity|ligase activity|ATP binding|protein binding|non-membrane spanning protein tyrosine kinase activity|acetyl-CoA carboxylase complex|viral capsid
TRINITY_DN17050_c0_g1_i4	GO:0005773,GO:0005774,GO:0005886,GO:0009506,GO:0009507,GO:0043424	vacuole|vacuolar membrane|plasma membrane|plasmodesma|chloroplast|protein histidine kinase binding
TRINITY_DN14107_c0_g2_i1	GO:0004089,GO:0005739,GO:0005747,GO:0009853,GO:0031966,GO:0045271,GO:0046872,GO:0070207	carbonate dehydratase activity|mitochondrion|mitochondrial respiratory chain complex I|photorespiration|mitochondrial membrane|respiratory chain complex I|metal ion binding|protein homotrimerization
TRINITY_DN15982_c0_g1_i1	GO:0006281,GO:0003677,GO:0005634,GO:0016021	DNA repair|DNA binding|nucleus|integral component of membrane
TRINITY_DN19098_c0_g1_i2	GO:0030145,GO:0004177	manganese ion binding|aminopeptidase activity
TRINITY_DN21375_c0_g1_i1	GO:0006206,GO:0006351,GO:0006144,GO:0003899,GO:0003677,GO:0005730	pyrimidine nucleobase metabolic process|transcription, DNA-templated|purine nucleobase metabolic process|DNA-directed RNA polymerase activity|DNA binding|nucleolus
TRINITY_DN16023_c0_g1_i2	GO:0009395,GO:0055114,GO:0006629,GO:0007165,GO:0035556,GO:0046339,GO:0004435,GO:0050660,GO:0003885,GO:0016491,GO:0016020	phospholipid catabolic process|oxidation-reduction process|lipid metabolic process|signal transduction|intracellular signal transduction|diacylglycerol metabolic process|phosphatidylinositol phospholipase C activity|flavin adenine dinucleotide binding|D-arabinono-1,4-lactone oxidase activity|oxidoreductase activity|membrane
TRINITY_DN17679_c0_g6_i1	GO:0006007,GO:0046537,GO:0046872,GO:0003824	glucose catabolic process|2,3-bisphosphoglycerate-independent phosphoglycerate mutase activity|metal ion binding|catalytic activity
TRINITY_DN14733_c0_g1_i1	GO:0006807,GO:0016810,GO:0019902	nitrogen compound metabolic process|hydrolase activity, acting on carbon-nitrogen (but not peptide) bonds|phosphatase binding
TRINITY_DN18990_c0_g1_i2	GO:0006629	lipid metabolic process
TRINITY_DN13551_c0_g1_i3	GO:0006468,GO:0004672,GO:0016773,GO:0005524,GO:0016020	protein phosphorylation|protein kinase activity|phosphotransferase activity, alcohol group as acceptor|ATP binding|membrane
TRINITY_DN15687_c0_g1_i1	GO:0016192,GO:0006270,GO:0006886,GO:0009069,GO:0016310,GO:0051090,GO:0005515,GO:0004674,GO:0030117,GO:0005634	vesicle-mediated transport|DNA replication initiation|intracellular protein transport|serine family amino acid metabolic process|phosphorylation|regulation of sequence-specific DNA binding transcription factor activity|protein binding|protein serine/threonine kinase activity|membrane coat|nucleus
TRINITY_DN17682_c0_g1_i4	GO:0006886,GO:0051090,GO:0016192,GO:0005515,GO:0030117,GO:0005634	intracellular protein transport|regulation of sequence-specific DNA binding transcription factor activity|vesicle-mediated transport|protein binding|membrane coat|nucleus
TRINITY_DN19798_c0_g1_i2	GO:0046872,GO:0000166	metal ion binding|nucleotide binding
TRINITY_DN18026_c1_g1_i1	GO:0006813,GO:0055114,GO:0051287,GO:0016616	potassium ion transport|oxidation-reduction process|NAD binding|oxidoreductase activity, acting on the CH-OH group of donors, NAD or NADP as acceptor
TRINITY_DN16296_c0_g1_i1	GO:0016747	transferase activity, transferring acyl groups other than amino-acyl groups
TRINITY_DN20125_c0_g3_i1	GO:0006886,GO:0006260,GO:0003677,GO:0036128,GO:0005622,GO:0005664	intracellular protein transport|DNA replication|DNA binding|CatSper complex|intracellular|nuclear origin of replication recognition complex
TRINITY_DN21610_c2_g1_i1	GO:0006874,GO:0006270,GO:0006816,GO:1901031,GO:0005219,GO:0005622,GO:0005634,GO:0016021	cellular calcium ion homeostasis|DNA replication initiation|calcium ion transport|regulation of response to reactive oxygen species|ryanodine-sensitive calcium-release channel activity|intracellular|nucleus|integral component of membrane
TRINITY_DN16270_c0_g1_i1	GO:0006464,GO:0051082,GO:0016151,GO:0031072,GO:0061630	cellular protein modification process|unfolded protein binding|nickel cation binding|heat shock protein binding|ubiquitin protein ligase activity
TRINITY_DN14297_c0_g1_i2	GO:0004857	enzyme inhibitor activity
TRINITY_DN18608_c2_g1_i1	--	--
TRINITY_DN21452_c0_g2_i5	GO:0009451,GO:0005515,GO:0003824,GO:0051539	RNA modification|protein binding|catalytic activity|4 iron, 4 sulfur cluster binding
TRINITY_DN12594_c0_g1_i1	GO:0005634	nucleus
TRINITY_DN18169_c0_g1_i1	GO:0006520,GO:0009058,GO:0008483,GO:0016829,GO:0030170	cellular amino acid metabolic process|biosynthetic process|transaminase activity|lyase activity|pyridoxal phosphate binding
TRINITY_DN18617_c0_g1_i7	GO:0006464,GO:0051082,GO:0016151,GO:0031072,GO:0061630	cellular protein modification process|unfolded protein binding|nickel cation binding|heat shock protein binding|ubiquitin protein ligase activity
TRINITY_DN21035_c0_g1_i2	GO:0005515,GO:0008289	protein binding|lipid binding
TRINITY_DN13027_c0_g1_i1	GO:0010508,GO:0007034,GO:0005515	positive regulation of autophagy|vacuolar transport|protein binding
TRINITY_DN14785_c0_g2_i1	--	--
TRINITY_DN20481_c0_g1_i1	GO:0010884,GO:0001819,GO:0008284,GO:0004386	positive regulation of lipid storage|positive regulation of cytokine production|positive regulation of cell proliferation|helicase activity
TRINITY_DN9150_c0_g1_i1	GO:0008146	sulfotransferase activity
TRINITY_DN20893_c0_g1_i4	GO:0006281,GO:0006310,GO:0019079,GO:0002949,GO:0006355,GO:0008134,GO:0003724,GO:0003723,GO:0043531,GO:0009378,GO:0005524,GO:0016887,GO:0003678,GO:0005667,GO:0009379,GO:0005657	DNA repair|DNA recombination|viral genome replication|tRNA threonylcarbamoyladenosine modification|regulation of transcription, DNA-templated|transcription factor binding|RNA helicase activity|RNA binding|ADP binding|four-way junction helicase activity|ATP binding|ATPase activity|DNA helicase activity|transcription factor complex|Holliday junction helicase complex|replication fork
TRINITY_DN20944_c0_g1_i11	GO:0008152,GO:0016746,GO:0042302,GO:0050662,GO:0003824	metabolic process|transferase activity, transferring acyl groups|structural constituent of cuticle|coenzyme binding|catalytic activity
TRINITY_DN20455_c0_g3_i1	GO:0006554,GO:0006479,GO:0034968,GO:0008270,GO:0005515,GO:0042393,GO:0018024,GO:0005634	lysine catabolic process|protein methylation|histone lysine methylation|zinc ion binding|protein binding|histone binding|histone-lysine N-methyltransferase activity|nucleus
TRINITY_DN20980_c0_g1_i3	GO:0012511,GO:0016021	monolayer-surrounded lipid storage body|integral component of membrane
TRINITY_DN21307_c0_g2_i1	GO:0009415,GO:0006950	response to water|response to stress
TRINITY_DN14802_c0_g1_i1	GO:0003723,GO:0033897	RNA binding|ribonuclease T2 activity
TRINITY_DN21588_c0_g2_i3	GO:0006508,GO:0006629,GO:0004190	proteolysis|lipid metabolic process|aspartic-type endopeptidase activity
TRINITY_DN15885_c0_g1_i2	GO:0005737,GO:0016192,GO:0016279,GO:0018026,GO:0018027	cytoplasm|vesicle-mediated transport|protein-lysine N-methyltransferase activity|peptidyl-lysine monomethylation|peptidyl-lysine dimethylation
TRINITY_DN9166_c0_g1_i1	GO:0009820,GO:0016491	alkaloid metabolic process|oxidoreductase activity
TRINITY_DN20462_c0_g5_i1	GO:0005515	protein binding
TRINITY_DN19332_c0_g3_i1	GO:0006281,GO:0043161,GO:0006289,GO:0003684	DNA repair|proteasome-mediated ubiquitin-dependent protein catabolic process|nucleotide-excision repair|damaged DNA binding
TRINITY_DN20533_c0_g5_i1	GO:0007165,GO:0005102,GO:0005524,GO:0005515,GO:0003724,GO:0000062,GO:0003723,GO:0016021	signal transduction|receptor binding|ATP binding|protein binding|RNA helicase activity|fatty-acyl-CoA binding|RNA binding|integral component of membrane
TRINITY_DN15844_c0_g1_i2	GO:0006508,GO:0008234,GO:0004197	proteolysis|cysteine-type peptidase activity|cysteine-type endopeptidase activity
TRINITY_DN19198_c2_g1_i5	GO:0000902,GO:0006955,GO:0016020	cell morphogenesis|immune response|membrane
TRINITY_DN20043_c0_g1_i2	GO:0006413,GO:0006446,GO:0007275,GO:0046935,GO:0005515,GO:0003743,GO:0005944,GO:0005840	translational initiation|regulation of translational initiation|multicellular organismal development|1-phosphatidylinositol-3-kinase regulator activity|protein binding|translation initiation factor activity|phosphatidylinositol 3-kinase complex, class IB|ribosome
TRINITY_DN16356_c0_g1_i1	GO:0006468,GO:0016773,GO:0004672,GO:0005524,GO:0016020	protein phosphorylation|phosphotransferase activity, alcohol group as acceptor|protein kinase activity|ATP binding|membrane
TRINITY_DN19442_c0_g1_i5	--	--
TRINITY_DN18259_c0_g1_i1	GO:0000162,GO:0006571,GO:0009073,GO:0009094,GO:0004107	tryptophan biosynthetic process|tyrosine biosynthetic process|aromatic amino acid family biosynthetic process|L-phenylalanine biosynthetic process|chorismate synthase activity
TRINITY_DN20118_c2_g2_i1	GO:0055114,GO:0006118,GO:0005507,GO:0009055	oxidation-reduction process|obsolete electron transport|copper ion binding|electron carrier activity
TRINITY_DN20864_c0_g2_i1	GO:0006396,GO:0007224,GO:0003723,GO:0005515	RNA processing|smoothened signaling pathway|RNA binding|protein binding
TRINITY_DN19842_c0_g1_i1	GO:0031412,GO:0006508,GO:0016042,GO:0046486,GO:0004806,GO:0016787,GO:0008236,GO:0031411	gas vesicle organization|proteolysis|lipid catabolic process|glycerolipid metabolic process|triglyceride lipase activity|hydrolase activity|serine-type peptidase activity|gas vesicle
TRINITY_DN17993_c1_g1_i1	GO:0007165,GO:0007186,GO:0007264,GO:0003924,GO:0004871,GO:0019001,GO:0031683,GO:0005525	signal transduction|G-protein coupled receptor signaling pathway|small GTPase mediated signal transduction|GTPase activity|signal transducer activity|guanyl nucleotide binding|G-protein beta/gamma-subunit complex binding|GTP binding
TRINITY_DN21241_c0_g1_i1	GO:0006351,GO:0006260,GO:0003887,GO:0003677,GO:0042575	transcription, DNA-templated|DNA replication|DNA-directed DNA polymerase activity|DNA binding|DNA polymerase complex
TRINITY_DN14822_c0_g1_i1	GO:0016787	hydrolase activity
TRINITY_DN19586_c0_g1_i1	GO:0006508,GO:0004190	proteolysis|aspartic-type endopeptidase activity
TRINITY_DN18484_c0_g3_i1	GO:0005887	integral component of plasma membrane
TRINITY_DN13100_c0_g1_i1	GO:0008033,GO:0006098,GO:0006550,GO:0006631,GO:0007224,GO:0006574,GO:0006633,GO:0018874,GO:0006364,GO:0006554,GO:0006552,GO:0008152,GO:0006568,GO:0019521,GO:0055114,GO:0003723,GO:0016491,GO:0008168,GO:0051287,GO:0004616,GO:0003857,GO:0016616	tRNA processing|pentose-phosphate shunt|isoleucine catabolic process|fatty acid metabolic process|smoothened signaling pathway|valine catabolic process|fatty acid biosynthetic process|benzoate metabolic process|rRNA processing|lysine catabolic process|leucine catabolic process|metabolic process|tryptophan metabolic process|D-gluconate metabolic process|oxidation-reduction process|RNA binding|oxid…
TRINITY_DN14980_c0_g1_i1	GO:0006629,GO:0042967,GO:0006505,GO:0006886,GO:0008374,GO:0016788	lipid metabolic process|acyl-carrier-protein biosynthetic process|GPI anchor metabolic process|intracellular protein transport|O-acyltransferase activity|hydrolase activity, acting on ester bonds
TRINITY_DN21222_c0_g1_i4	GO:0016567,GO:0004842	protein ubiquitination|ubiquitin-protein transferase activity
TRINITY_DN18964_c0_g1_i3	GO:0019538	protein metabolic process
TRINITY_DN12011_c0_g1_i1	GO:0016747	transferase activity, transferring acyl groups other than amino-acyl groups
TRINITY_DN16168_c0_g1_i8	GO:0016787	hydrolase activity
TRINITY_DN21513_c0_g1_i1	GO:0000166,GO:0046872	nucleotide binding|metal ion binding
TRINITY_DN8941_c0_g1_i1	GO:0000413,GO:0006457,GO:0016567,GO:0003755,GO:0008270,GO:0004842	protein peptidyl-prolyl isomerization|protein folding|protein ubiquitination|peptidyl-prolyl cis-trans isomerase activity|zinc ion binding|ubiquitin-protein transferase activity
TRINITY_DN15670_c0_g1_i1	GO:0016491	oxidoreductase activity
TRINITY_DN4255_c0_g1_i2	GO:0018874,GO:0055114,GO:0006633,GO:0006631,GO:0008152,GO:0006574,GO:0006568,GO:0006550,GO:0006554,GO:0006552,GO:0003857,GO:0003824,GO:0016491,GO:0016021	benzoate metabolic process|oxidation-reduction process|fatty acid biosynthetic process|fatty acid metabolic process|metabolic process|valine catabolic process|tryptophan metabolic process|isoleucine catabolic process|lysine catabolic process|leucine catabolic process|3-hydroxyacyl-CoA dehydrogenase activity|catalytic activity|oxidoreductase activity|integral component of membrane
TRINITY_DN17955_c0_g1_i1	GO:0000919,GO:0005089,GO:0005096,GO:0005525,GO:0005634,GO:0005829,GO:0009793,GO:0016020,GO:0042546,GO:0045324,GO:0048528	cell plate assembly|Rho guanyl-nucleotide exchange factor activity|GTPase activator activity|GTP binding|nucleus|cytosol|embryo development ending in seed dormancy|membrane|cell wall biogenesis|late endosome to vacuole transport|post-embryonic root development
TRINITY_DN20807_c1_g3_i4	GO:0005515	protein binding
TRINITY_DN17384_c0_g1_i1	GO:0006369,GO:0006378,GO:0006379,GO:0005849	termination of RNA polymerase II transcription|mRNA polyadenylation|mRNA cleavage|mRNA cleavage factor complex
TRINITY_DN18305_c1_g2_i6	GO:0055114,GO:0016627,GO:0005737	oxidation-reduction process|oxidoreductase activity, acting on the CH-CH group of donors|cytoplasm
TRINITY_DN21374_c0_g1_i13	GO:0006508,GO:0019956,GO:0004190,GO:0016020	proteolysis|chemokine binding|aspartic-type endopeptidase activity|membrane
TRINITY_DN12629_c0_g1_i1	GO:0018342,GO:0008318,GO:0005739	protein prenylation|protein prenyltransferase activity|mitochondrion
TRINITY_DN14886_c0_g2_i1	GO:0003729,GO:0005829	mRNA binding|cytosol
TRINITY_DN15689_c0_g1_i1	GO:0005615,GO:0005618,GO:0005794,GO:0005829,GO:0009505,GO:0009506,GO:0048046	extracellular space|cell wall|Golgi apparatus|cytosol|plant-type cell wall|plasmodesma|apoplast
TRINITY_DN15703_c0_g1_i1	GO:0055114,GO:0030001,GO:0006801,GO:0046872	oxidation-reduction process|metal ion transport|superoxide metabolic process|metal ion binding
TRINITY_DN17927_c0_g1_i1	GO:0016020	membrane
TRINITY_DN14183_c0_g1_i1	--	--
TRINITY_DN6739_c0_g1_i1	GO:0009607,GO:0006952	response to biotic stimulus|defense response
TRINITY_DN20364_c0_g1_i13	GO:0008299,GO:0046950,GO:0006552,GO:0006550,GO:0006084,GO:0006574,GO:0008610,GO:0005524,GO:0016747,GO:0004421	isoprenoid biosynthetic process|cellular ketone body metabolic process|leucine catabolic process|isoleucine catabolic process|acetyl-CoA metabolic process|valine catabolic process|lipid biosynthetic process|ATP binding|transferase activity, transferring acyl groups other than amino-acyl groups|hydroxymethylglutaryl-CoA synthase activity
TRINITY_DN18672_c0_g1_i2	GO:0016579,GO:0032183,GO:0036459,GO:0070140	protein deubiquitination|SUMO binding|ubiquitinyl hydrolase activity|SUMO-specific isopeptidase activity
TRINITY_DN20596_c1_g2_i4	GO:0005524	ATP binding
TRINITY_DN21134_c0_g1_i2	GO:0045454	cell redox homeostasis
TRINITY_DN20419_c0_g1_i4	--	--
TRINITY_DN19788_c0_g1_i1	GO:0043248,GO:0006886,GO:0008536,GO:0005515	proteasome assembly|intracellular protein transport|Ran GTPase binding|protein binding
TRINITY_DN14524_c0_g1_i1	GO:0042254,GO:0006412,GO:0003735,GO:0005840,GO:0005622	ribosome biogenesis|translation|structural constituent of ribosome|ribosome|intracellular
TRINITY_DN14483_c0_g1_i2	GO:0003676	nucleic acid binding
TRINITY_DN15597_c0_g1_i1	GO:0006468,GO:0007178,GO:0016310,GO:0009069,GO:0004675,GO:0005524,GO:0003723,GO:0016020	protein phosphorylation|transmembrane receptor protein serine/threonine kinase signaling pathway|phosphorylation|serine family amino acid metabolic process|transmembrane receptor protein serine/threonine kinase activity|ATP binding|RNA binding|membrane
TRINITY_DN18078_c0_g1_i1	GO:0008152,GO:0003824	metabolic process|catalytic activity
TRINITY_DN14495_c0_g1_i1	GO:0006487,GO:0007034,GO:0006457,GO:0000774,GO:0051087,GO:0042803,GO:0008250,GO:0016021	protein N-linked glycosylation|vacuolar transport|protein folding|adenyl-nucleotide exchange factor activity|chaperone binding|protein homodimerization activity|oligosaccharyltransferase complex|integral component of membrane
TRINITY_DN16049_c0_g1_i1	--	--
TRINITY_DN12060_c0_g1_i2	GO:0006813,GO:0016117,GO:0055114,GO:0016491,GO:0016705	potassium ion transport|carotenoid biosynthetic process|oxidation-reduction process|oxidoreductase activity|oxidoreductase activity, acting on paired donors, with incorporation or reduction of molecular oxygen
TRINITY_DN18109_c0_g2_i1	GO:0009415,GO:0006950	response to water|response to stress
TRINITY_DN20913_c0_g1_i1	GO:0006804,GO:0055114,GO:0006979,GO:0004601,GO:0020037	obsolete peroxidase reaction|oxidation-reduction process|response to oxidative stress|peroxidase activity|heme binding
TRINITY_DN21248_c0_g1_i1	GO:0055114,GO:0046332,GO:0004174	oxidation-reduction process|SMAD binding|electron-transferring-flavoprotein dehydrogenase activity
TRINITY_DN19259_c4_g1_i1	GO:0006897,GO:0030125,GO:0042626	endocytosis|clathrin vesicle coat|ATPase activity, coupled to transmembrane movement of substances
TRINITY_DN12750_c0_g1_i2	--	--
TRINITY_DN14478_c0_g1_i1	GO:0034061,GO:0020037,GO:0003677,GO:0005634,GO:0016020	DNA polymerase activity|heme binding|DNA binding|nucleus|membrane
TRINITY_DN20370_c0_g1_i1	GO:0006118,GO:0009055	obsolete electron transport|electron carrier activity
TRINITY_DN11893_c0_g1_i1	GO:0016055	Wnt signaling pathway
TRINITY_DN14171_c0_g1_i1	GO:0000139,GO:0006886,GO:0006890,GO:0006891,GO:0030126	Golgi membrane|intracellular protein transport|retrograde vesicle-mediated transport, Golgi to ER|intra-Golgi vesicle-mediated transport|COPI vesicle coat
TRINITY_DN13805_c0_g1_i1	GO:0006418,GO:0000166,GO:0005524,GO:0004812	tRNA aminoacylation for protein translation|nucleotide binding|ATP binding|aminoacyl-tRNA ligase activity
TRINITY_DN21087_c0_g1_i12	GO:0048193,GO:0005783	Golgi vesicle transport|endoplasmic reticulum
TRINITY_DN14185_c0_g1_i1	GO:0008152,GO:0016787	metabolic process|hydrolase activity
TRINITY_DN20080_c0_g3_i1	GO:0007186,GO:0015684,GO:0007165,GO:0007264,GO:0003924,GO:0004871,GO:0015093,GO:0031683,GO:0005525,GO:0019001,GO:0016021	G-protein coupled receptor signaling pathway|ferrous iron transport|signal transduction|small GTPase mediated signal transduction|GTPase activity|signal transducer activity|ferrous iron transmembrane transporter activity|G-protein beta/gamma-subunit complex binding|GTP binding|guanyl nucleotide binding|integral component of membrane
TRINITY_DN16827_c1_g1_i1	GO:0055085,GO:0006810,GO:0006935,GO:0007165,GO:0005525,GO:0042626,GO:0004888,GO:0005524,GO:0016887,GO:0003924,GO:0016020,GO:0016021	transmembrane transport|transport|chemotaxis|signal transduction|GTP binding|ATPase activity, coupled to transmembrane movement of substances|transmembrane signaling receptor activity|ATP binding|ATPase activity|GTPase activity|membrane|integral component of membrane
TRINITY_DN21178_c1_g4_i1	GO:0005737,GO:0006886,GO:0016020	cytoplasm|intracellular protein transport|membrane
TRINITY_DN17338_c1_g1_i1	GO:0003676	nucleic acid binding
TRINITY_DN19688_c0_g1_i1	GO:0005509	calcium ion binding
TRINITY_DN11131_c0_g2_i2	GO:0043565	sequence-specific DNA binding
TRINITY_DN17579_c0_g1_i1	GO:0006457,GO:0000774,GO:0042803,GO:0051087	protein folding|adenyl-nucleotide exchange factor activity|protein homodimerization activity|chaperone binding
TRINITY_DN12827_c1_g2_i1	GO:0055114,GO:0016491	oxidation-reduction process|oxidoreductase activity
TRINITY_DN18576_c0_g1_i1	GO:0046008,GO:0007165,GO:0005515,GO:0005179,GO:0005576	regulation of female receptivity, post-mating|signal transduction|protein binding|hormone activity|extracellular region
TRINITY_DN11439_c0_g1_i2	GO:0006418,GO:0005524,GO:0000166,GO:0004812	tRNA aminoacylation for protein translation|ATP binding|nucleotide binding|aminoacyl-tRNA ligase activity
TRINITY_DN9378_c0_g2_i1	GO:0006510,GO:0008152,GO:0009877,GO:0006508,GO:0006479,GO:0046500,GO:0019058,GO:0009312,GO:0006777,GO:0006464,GO:0004176,GO:0005198,GO:0051539,GO:0004719,GO:0008757,GO:0008168,GO:0004252,GO:0008171,GO:0005524,GO:0019008,GO:0019028	obsolete ATP-dependent proteolysis|metabolic process|nodulation|proteolysis|protein methylation|S-adenosylmethionine metabolic process|viral life cycle|oligosaccharide biosynthetic process|Mo-molybdopterin cofactor biosynthetic process|cellular protein modification process|ATP-dependent peptidase activity|structural molecule activity|4 iron, 4 sulfur cluster binding|protein-L-isoaspartate (D-aspa…
TRINITY_DN15943_c0_g1_i1	GO:0006206,GO:0006144,GO:0007411,GO:0019069,GO:0006810,GO:0006351,GO:0006355,GO:0003700,GO:0003676,GO:0003899,GO:0005667,GO:0005634,GO:0042025,GO:0005622,GO:0005730	pyrimidine nucleobase metabolic process|purine nucleobase metabolic process|axon guidance|viral capsid assembly|transport|transcription, DNA-templated|regulation of transcription, DNA-templated|transcription factor activity, sequence-specific DNA binding|nucleic acid binding|DNA-directed RNA polymerase activity|transcription factor complex|nucleus|host cell nucleus|intracellular|nucleolus
TRINITY_DN18643_c0_g1_i1	GO:0006694,GO:0008210,GO:0008209,GO:0055114,GO:0008207,GO:0003824,GO:0050662,GO:0003854,GO:0016616	steroid biosynthetic process|estrogen metabolic process|androgen metabolic process|oxidation-reduction process|C21-steroid hormone metabolic process|catalytic activity|coenzyme binding|3-beta-hydroxy-delta5-steroid dehydrogenase activity|oxidoreductase activity, acting on the CH-OH group of donors, NAD or NADP as acceptor
TRINITY_DN2800_c0_g1_i1	GO:0005985,GO:0042545,GO:0005982,GO:0030599,GO:0004857,GO:0005618	sucrose metabolic process|cell wall modification|starch metabolic process|pectinesterase activity|enzyme inhibitor activity|cell wall
TRINITY_DN12694_c0_g1_i1	GO:0042719,GO:0042721,GO:0045039,GO:0046872	mitochondrial intermembrane space protein transporter complex|TIM22 mitochondrial import inner membrane insertion complex|protein import into mitochondrial inner membrane|metal ion binding
TRINITY_DN16453_c0_g2_i1	GO:0007017,GO:0005875	microtubule-based process|microtubule associated complex
TRINITY_DN18851_c0_g1_i3	GO:0005515	protein binding
TRINITY_DN18918_c0_g1_i1	GO:0005515	protein binding
TRINITY_DN20909_c0_g1_i3	GO:0009058,GO:0008270,GO:0005524,GO:0003723	biosynthetic process|zinc ion binding|ATP binding|RNA binding
TRINITY_DN19768_c3_g1_i6	GO:0006119,GO:0006796,GO:0000287,GO:0004427,GO:0005737	oxidative phosphorylation|phosphate-containing compound metabolic process|magnesium ion binding|inorganic diphosphatase activity|cytoplasm
TRINITY_DN10749_c0_g1_i1	GO:0005739,GO:0007275,GO:0009507,GO:0009536,GO:0009706,GO:0009941,GO:0016021	mitochondrion|multicellular organism development|chloroplast|plastid|chloroplast inner membrane|chloroplast envelope|integral component of membrane
TRINITY_DN17895_c0_g1_i1	GO:0006807,GO:0005975,GO:0005515,GO:0016810	nitrogen compound metabolic process|carbohydrate metabolic process|protein binding|hydrolase activity, acting on carbon-nitrogen (but not peptide) bonds
TRINITY_DN21277_c0_g1_i1	GO:0055114,GO:0005506,GO:0016705,GO:0020037	oxidation-reduction process|iron ion binding|oxidoreductase activity, acting on paired donors, with incorporation or reduction of molecular oxygen|heme binding
TRINITY_DN12903_c0_g1_i1	GO:0000149,GO:0000325,GO:0005484,GO:0005773,GO:0006886,GO:0006906,GO:0009660,GO:0009705,GO:0009959,GO:0010118,GO:0012505,GO:0016021,GO:0031201,GO:0031902,GO:0045324,GO:0048278	SNARE binding|plant-type vacuole|SNAP receptor activity|vacuole|intracellular protein transport|vesicle fusion|amyloplast organization|plant-type vacuole membrane|negative gravitropism|stomatal movement|endomembrane system|integral component of membrane|SNARE complex|late endosome membrane|late endosome to vacuole transport|vesicle docking
TRINITY_DN15586_c0_g1_i1	GO:0006364,GO:0009451,GO:0008033,GO:0008168,GO:0003723,GO:0051539,GO:0003824	rRNA processing|RNA modification|tRNA processing|methyltransferase activity|RNA binding|4 iron, 4 sulfur cluster binding|catalytic activity
TRINITY_DN15511_c0_g1_i2	GO:0006413,GO:0006446,GO:0003743,GO:0005840	translational initiation|regulation of translational initiation|translation initiation factor activity|ribosome
TRINITY_DN18061_c0_g1_i3	GO:0050792,GO:0005515,GO:0004518	regulation of viral process|protein binding|nuclease activity
TRINITY_DN21159_c0_g1_i2	GO:0019079,GO:0006281,GO:0006310,GO:0016887,GO:0005524,GO:0005515,GO:0003678,GO:0009378,GO:0003724,GO:0003723,GO:0009379,GO:0005657	viral genome replication|DNA repair|DNA recombination|ATPase activity|ATP binding|protein binding|DNA helicase activity|four-way junction helicase activity|RNA helicase activity|RNA binding|Holliday junction helicase complex|replication fork
TRINITY_DN16058_c0_g1_i1	GO:0009308,GO:0007050,GO:0055114,GO:0008131,GO:0048038,GO:0005507	amine metabolic process|cell cycle arrest|oxidation-reduction process|primary amine oxidase activity|quinone binding|copper ion binding
TRINITY_DN20018_c0_g1_i1	GO:0055114,GO:0006260,GO:0016818,GO:0005515,GO:0005524,GO:0003677,GO:0016491,GO:0003824,GO:0005634	oxidation-reduction process|DNA replication|hydrolase activity, acting on acid anhydrides, in phosphorus-containing anhydrides|protein binding|ATP binding|DNA binding|oxidoreductase activity|catalytic activity|nucleus
TRINITY_DN21102_c0_g2_i2	GO:0006542,GO:0006807,GO:0009252,GO:0004356	glutamine biosynthetic process|nitrogen compound metabolic process|peptidoglycan biosynthetic process|glutamate-ammonia ligase activity
TRINITY_DN16096_c0_g1_i1	GO:0005515	protein binding
TRINITY_DN21062_c0_g3_i2	GO:0008270	zinc ion binding
TRINITY_DN18312_c0_g1_i1	GO:0030683,GO:0044386	evasion or tolerance by virus of host immune response|integral to host endoplasmic reticulum membrane
TRINITY_DN16678_c0_g1_i1	GO:0003677,GO:0003676,GO:0016787,GO:0005524	DNA binding|nucleic acid binding|hydrolase activity|ATP binding
TRINITY_DN18377_c0_g2_i4	GO:0005768,GO:0005794,GO:0005829,GO:0006886,GO:0008565,GO:0030904,GO:0031902,GO:0042147	endosome|Golgi apparatus|cytosol|intracellular protein transport|protein transporter activity|retromer complex|late endosome membrane|retrograde transport, endosome to Golgi
TRINITY_DN11944_c0_g1_i1	GO:0019058,GO:0009690,GO:0055114,GO:0016491,GO:0050660,GO:0019139	viral life cycle|cytokinin metabolic process|oxidation-reduction process|oxidoreductase activity|flavin adenine dinucleotide binding|cytokinin dehydrogenase activity
TRINITY_DN16252_c0_g1_i1	GO:0006506,GO:0017176,GO:0016021	GPI anchor biosynthetic process|phosphatidylinositol N-acetylglucosaminyltransferase activity|integral component of membrane
TRINITY_DN18392_c0_g2_i2	GO:0016021	integral component of membrane
TRINITY_DN20636_c0_g3_i2	GO:0006310,GO:0003677,GO:0005515,GO:0016787,GO:0005634	DNA recombination|DNA binding|protein binding|hydrolase activity|nucleus
TRINITY_DN17621_c0_g2_i1	GO:0000462,GO:0003735,GO:0006412,GO:0022627,GO:0042255,GO:0043253	maturation of SSU-rRNA from tricistronic rRNA transcript (SSU-rRNA, 5.8S rRNA, LSU-rRNA)|structural constituent of ribosome|translation|cytosolic small ribosomal subunit|ribosome assembly|chloroplast ribosome
TRINITY_DN18519_c1_g2_i2	GO:0006355,GO:0030001,GO:0046872,GO:0003677	regulation of transcription, DNA-templated|metal ion transport|metal ion binding|DNA binding
TRINITY_DN12814_c0_g1_i1	GO:0006886,GO:0016192,GO:0030117	intracellular protein transport|vesicle-mediated transport|membrane coat
TRINITY_DN17524_c0_g1_i1	GO:0006260,GO:0055114,GO:0018401,GO:0007155,GO:0006886,GO:0006525,GO:0006560,GO:0003677,GO:0016702,GO:0004656,GO:0005801,GO:0005783,GO:0016020	DNA replication|oxidation-reduction process|peptidyl-proline hydroxylation to 4-hydroxy-L-proline|cell adhesion|intracellular protein transport|arginine metabolic process|proline metabolic process|DNA binding|oxidoreductase activity, acting on single donors with incorporation of molecular oxygen, incorporation of two atoms of oxygen|procollagen-proline 4-dioxygenase activity|cis-Golgi network|end…
TRINITY_DN17361_c0_g1_i1	GO:0005737,GO:0005829,GO:0016485,GO:0031365,GO:0046872,GO:0070006,GO:0070084	cytoplasm|cytosol|protein processing|N-terminal protein amino acid modification|metal ion binding|metalloaminopeptidase activity|protein initiator methionine removal
TRINITY_DN20322_c0_g3_i1	GO:0005524,GO:0005975,GO:0006633,GO:0009505,GO:0019887,GO:0042128	ATP binding|carbohydrate metabolic process|fatty acid biosynthetic process|plant-type cell wall|protein kinase regulator activity|nitrate assimilation
TRINITY_DN21359_c0_g3_i3	GO:0045454,GO:0004190,GO:0016021	cell redox homeostasis|aspartic-type endopeptidase activity|integral component of membrane
TRINITY_DN12067_c0_g1_i1	GO:0004866	endopeptidase inhibitor activity
TRINITY_DN20662_c2_g3_i1	GO:0006139,GO:0003723,GO:0008408,GO:0003676	nucleobase-containing compound metabolic process|RNA binding|3'-5' exonuclease activity|nucleic acid binding
TRINITY_DN21603_c0_g4_i2	GO:0004222,GO:0005739,GO:0005777,GO:0046872,GO:0051603	metalloendopeptidase activity|mitochondrion|peroxisome|metal ion binding|proteolysis involved in cellular protein catabolic process
TRINITY_DN20966_c0_g1_i7	GO:0070008,GO:0004252	serine-type exopeptidase activity|serine-type endopeptidase activity
TRINITY_DN19662_c0_g1_i1	--	--
TRINITY_DN19799_c0_g3_i1	GO:0005794,GO:0005829,GO:0006886,GO:0016192,GO:0030131,GO:0030665,GO:0031901	Golgi apparatus|cytosol|intracellular protein transport|vesicle-mediated transport|clathrin adaptor complex|clathrin-coated vesicle membrane|early endosome membrane
TRINITY_DN20314_c1_g1_i5	GO:0004857,GO:0005515	enzyme inhibitor activity|protein binding
TRINITY_DN20058_c0_g2_i2	GO:0004364,GO:0005737,GO:0009072	glutathione transferase activity|cytoplasm|aromatic amino acid family metabolic process
TRINITY_DN21548_c0_g1_i10	GO:0055114	oxidation-reduction process
TRINITY_DN9378_c0_g1_i1	GO:0006510,GO:0008152,GO:0009877,GO:0006508,GO:0006479,GO:0046500,GO:0019058,GO:0009312,GO:0006777,GO:0006464,GO:0004176,GO:0005198,GO:0051539,GO:0004719,GO:0008757,GO:0008168,GO:0004252,GO:0008171,GO:0005524,GO:0019008,GO:0019028	obsolete ATP-dependent proteolysis|metabolic process|nodulation|proteolysis|protein methylation|S-adenosylmethionine metabolic process|viral life cycle|oligosaccharide biosynthetic process|Mo-molybdopterin cofactor biosynthetic process|cellular protein modification process|ATP-dependent peptidase activity|structural molecule activity|4 iron, 4 sulfur cluster binding|protein-L-isoaspartate (D-aspa…
TRINITY_DN19677_c2_g1_i1	GO:0006807,GO:0055085,GO:0006810,GO:0000166,GO:0005525,GO:0042626,GO:0005509,GO:0004668,GO:0016887,GO:0005524,GO:0003677,GO:0003924,GO:0016021,GO:0005737,GO:0005634	nitrogen compound metabolic process|transmembrane transport|transport|nucleotide binding|GTP binding|ATPase activity, coupled to transmembrane movement of substances|calcium ion binding|protein-arginine deiminase activity|ATPase activity|ATP binding|DNA binding|GTPase activity|integral component of membrane|cytoplasm|nucleus
TRINITY_DN20723_c0_g1_i3	GO:0006979,GO:0009506,GO:0010325,GO:0016757,GO:0034484,GO:0052692,GO:0080167	response to oxidative stress|plasmodesma|raffinose family oligosaccharide biosynthetic process|transferase activity, transferring glycosyl groups|raffinose catabolic process|raffinose alpha-galactosidase activity|response to karrikin
TRINITY_DN20833_c1_g3_i2	GO:0016787	hydrolase activity
TRINITY_DN13018_c0_g1_i1	GO:0005635,GO:0005794,GO:0016363	nuclear envelope|Golgi apparatus|nuclear matrix
TRINITY_DN13231_c0_g1_i1	GO:0005773,GO:0005774,GO:0005794,GO:0005886,GO:0009506	vacuole|vacuolar membrane|Golgi apparatus|plasma membrane|plasmodesma
TRINITY_DN20680_c0_g1_i2	GO:0005509	calcium ion binding
TRINITY_DN21559_c0_g1_i3	GO:0006511,GO:0031625	ubiquitin-dependent protein catabolic process|ubiquitin protein ligase binding
TRINITY_DN7281_c0_g1_i1	GO:0000121,GO:0000287,GO:0005739,GO:0006114,GO:0016311,GO:0043136	glycerol-1-phosphatase activity|magnesium ion binding|mitochondrion|glycerol biosynthetic process|dephosphorylation|glycerol-3-phosphatase activity
TRINITY_DN19618_c0_g1_i2	GO:0044237,GO:0005634	cellular metabolic process|nucleus
TRINITY_DN16349_c0_g2_i1	GO:0042254,GO:0006412,GO:0003735,GO:0005840,GO:0005622	ribosome biogenesis|translation|structural constituent of ribosome|ribosome|intracellular
TRINITY_DN10623_c0_g1_i1	GO:0005985,GO:0042545,GO:0005982,GO:0030599,GO:0004857,GO:0005618	sucrose metabolic process|cell wall modification|starch metabolic process|pectinesterase activity|enzyme inhibitor activity|cell wall
TRINITY_DN10687_c0_g1_i1	GO:0005975,GO:0016853	carbohydrate metabolic process|isomerase activity
TRINITY_DN15954_c0_g1_i4	GO:0006974,GO:0051726,GO:0006352,GO:0003677	cellular response to DNA damage stimulus|regulation of cell cycle|DNA-templated transcription, initiation|DNA binding
TRINITY_DN15240_c1_g1_i1	--	--
TRINITY_DN17490_c0_g1_i2	GO:0006457,GO:0016021,GO:0005737	protein folding|integral component of membrane|cytoplasm
TRINITY_DN13542_c0_g1_i1	--	--
TRINITY_DN18293_c0_g1_i1	GO:0046168,GO:0055114,GO:0046486,GO:0005975,GO:0006072,GO:0051287,GO:0016616,GO:0004367,GO:0009331	glycerol-3-phosphate catabolic process|oxidation-reduction process|glycerolipid metabolic process|carbohydrate metabolic process|glycerol-3-phosphate metabolic process|NAD binding|oxidoreductase activity, acting on the CH-OH group of donors, NAD or NADP as acceptor|glycerol-3-phosphate dehydrogenase [NAD+] activity|glycerol-3-phosphate dehydrogenase complex
TRINITY_DN21182_c0_g3_i2	GO:0008152,GO:0003824	metabolic process|catalytic activity
TRINITY_DN20538_c0_g3_i1	GO:0009116	nucleoside metabolic process
TRINITY_DN17021_c0_g1_i2	GO:0030170,GO:0008483	pyridoxal phosphate binding|transaminase activity
TRINITY_DN18517_c0_g1_i1	GO:0001671,GO:0005789,GO:0030433	ATPase activator activity|endoplasmic reticulum membrane|ubiquitin-dependent ERAD pathway
TRINITY_DN16851_c0_g1_i1	GO:0055114,GO:0006355,GO:0006281,GO:0006310,GO:0045735,GO:0000287,GO:0010309	oxidation-reduction process|regulation of transcription, DNA-templated|DNA repair|DNA recombination|nutrient reservoir activity|magnesium ion binding|acireductone dioxygenase [iron(II)-requiring] activity
TRINITY_DN21638_c1_g2_i4	GO:0016579,GO:0036459,GO:0005515	protein deubiquitination|ubiquitinyl hydrolase activity|protein binding
TRINITY_DN18272_c0_g1_i5	GO:0007165,GO:0006412,GO:0042254,GO:0005179,GO:0003735,GO:0005576,GO:0005622,GO:0005840	signal transduction|translation|ribosome biogenesis|hormone activity|structural constituent of ribosome|extracellular region|intracellular|ribosome
TRINITY_DN18495_c0_g1_i1	GO:0016788	hydrolase activity, acting on ester bonds
TRINITY_DN14706_c0_g1_i2	GO:0006570,GO:0006470,GO:0016192,GO:0008138,GO:0004721,GO:0004725,GO:0016021	tyrosine metabolic process|protein dephosphorylation|vesicle-mediated transport|protein tyrosine/serine/threonine phosphatase activity|phosphoprotein phosphatase activity|protein tyrosine phosphatase activity|integral component of membrane
TRINITY_DN17483_c0_g1_i2	GO:0003723	RNA binding
TRINITY_DN20374_c0_g1_i8	GO:0000139,GO:0005829,GO:0006629,GO:0006886,GO:0008195,GO:0008654,GO:0016036,GO:0019375,GO:0032586	Golgi membrane|cytosol|lipid metabolic process|intracellular protein transport|phosphatidate phosphatase activity|phospholipid biosynthetic process|cellular response to phosphate starvation|galactolipid biosynthetic process|protein storage vacuole membrane
TRINITY_DN17971_c1_g1_i1	GO:0008152,GO:0016836,GO:0003824	metabolic process|hydro-lyase activity|catalytic activity
TRINITY_DN18939_c0_g2_i1	GO:0008152,GO:0033014,GO:0044781,GO:0006783,GO:0006928,GO:0015994,GO:0004852,GO:0003824,GO:0050662,GO:0016491,GO:0009288	metabolic process|tetrapyrrole biosynthetic process|bacterial-type flagellum organization|heme biosynthetic process|movement of cell or subcellular component|chlorophyll metabolic process|uroporphyrinogen-III synthase activity|catalytic activity|coenzyme binding|oxidoreductase activity|bacterial-type flagellum
TRINITY_DN19946_c0_g1_i2	GO:0008152,GO:0070569	metabolic process|uridylyltransferase activity
TRINITY_DN17600_c0_g1_i1	GO:0055114,GO:0016491	oxidation-reduction process|oxidoreductase activity
TRINITY_DN11079_c0_g1_i1	GO:0005515	protein binding
TRINITY_DN16476_c0_g1_i1	GO:0055085,GO:0006810,GO:0008152,GO:0005525,GO:0000166,GO:0042626,GO:0003677,GO:0003924,GO:0016301,GO:0016887,GO:0005524,GO:0016021	transmembrane transport|transport|metabolic process|GTP binding|nucleotide binding|ATPase activity, coupled to transmembrane movement of substances|DNA binding|GTPase activity|kinase activity|ATPase activity|ATP binding|integral component of membrane
TRINITY_DN19307_c0_g6_i1	GO:0000105,GO:0055114,GO:0008270,GO:0004399,GO:0051287	histidine biosynthetic process|oxidation-reduction process|zinc ion binding|histidinol dehydrogenase activity|NAD binding
TRINITY_DN18851_c0_g3_i1	GO:0005515	protein binding
TRINITY_DN19062_c0_g2_i1	GO:0055114,GO:0032981	oxidation-reduction process|mitochondrial respiratory chain complex I assembly
TRINITY_DN21121_c1_g1_i9	GO:0005576,GO:0005783,GO:0005794,GO:0005886,GO:0006869,GO:0008289,GO:0009505,GO:0031225,GO:0042335,GO:0046658,GO:0050832	extracellular region|endoplasmic reticulum|Golgi apparatus|plasma membrane|lipid transport|lipid binding|plant-type cell wall|anchored component of membrane|cuticle development|anchored component of plasma membrane|defense response to fungus
TRINITY_DN12317_c0_g1_i1	GO:0000028,GO:0003729,GO:0003735,GO:0005618,GO:0016020,GO:0022626,GO:0022627,GO:0042788	ribosomal small subunit assembly|mRNA binding|structural constituent of ribosome|cell wall|membrane|cytosolic ribosome|cytosolic small ribosomal subunit|polysomal ribosome
TRINITY_DN10793_c0_g1_i1	GO:0030163,GO:0008914,GO:0016853	protein catabolic process|leucyltransferase activity|isomerase activity
TRINITY_DN17329_c0_g1_i3	GO:0012511,GO:0016021	monolayer-surrounded lipid storage body|integral component of membrane
TRINITY_DN18273_c3_g4_i1	GO:0008152,GO:0016491	metabolic process|oxidoreductase activity
TRINITY_DN19944_c0_g2_i3	GO:0005634,GO:0005737,GO:0006606,GO:0008139,GO:0008536,GO:0008565,GO:0043484	nucleus|cytoplasm|protein import into nucleus|nuclear localization sequence binding|Ran GTPase binding|protein transporter activity|regulation of RNA splicing
TRINITY_DN17442_c0_g1_i1	GO:0055114,GO:0019521,GO:0006568,GO:0006552,GO:0006554,GO:0018874,GO:0015940,GO:0006633,GO:0006574,GO:0006631,GO:0006098,GO:0006550,GO:0003857,GO:0004616,GO:0051287,GO:0008677,GO:0016491	oxidation-reduction process|D-gluconate metabolic process|tryptophan metabolic process|leucine catabolic process|lysine catabolic process|benzoate metabolic process|pantothenate biosynthetic process|fatty acid biosynthetic process|valine catabolic process|fatty acid metabolic process|pentose-phosphate shunt|isoleucine catabolic process|3-hydroxyacyl-CoA dehydrogenase activity|phosphogluconate deh…
TRINITY_DN14804_c0_g1_i1	GO:0000118,GO:0004407,GO:0005634,GO:0005730,GO:0009651,GO:0009737,GO:0009793,GO:0009941,GO:0010228,GO:0010431,GO:0016441,GO:0016458,GO:0016575,GO:0032041,GO:0045944,GO:0070932,GO:0070933	histone deacetylase complex|histone deacetylase activity|nucleus|nucleolus|response to salt stress|response to abscisic acid|embryo development ending in seed dormancy|chloroplast envelope|vegetative to reproductive phase transition of meristem|seed maturation|posttranscriptional gene silencing|gene silencing|histone deacetylation|NAD-dependent histone deacetylase activity (H3-K14 specific)|posit…
TRINITY_DN10743_c0_g1_i1	GO:0006412,GO:0042254,GO:0003735,GO:0005840,GO:0015934	translation|ribosome biogenesis|structural constituent of ribosome|ribosome|large ribosomal subunit
TRINITY_DN15627_c0_g1_i2	GO:0003723	RNA binding
TRINITY_DN18081_c0_g1_i4	GO:0006396,GO:0005515,GO:0003723	RNA processing|protein binding|RNA binding
TRINITY_DN18384_c0_g1_i2	GO:0008152,GO:0016836,GO:0003824	metabolic process|hydro-lyase activity|catalytic activity
TRINITY_DN16302_c0_g1_i4	GO:0055114,GO:0016491,GO:0005739	oxidation-reduction process|oxidoreductase activity|mitochondrion
TRINITY_DN17299_c0_g1_i1	GO:0006260,GO:0003887,GO:0042575	DNA replication|DNA-directed DNA polymerase activity|DNA polymerase complex
TRINITY_DN17755_c0_g1_i1	GO:0006637,GO:0055114,GO:0008152,GO:0006811,GO:0006635,GO:0006118,GO:0009405,GO:0016627,GO:0003995,GO:0050660,GO:0003997,GO:0005216,GO:0005576,GO:0005777	acyl-CoA metabolic process|oxidation-reduction process|metabolic process|ion transport|fatty acid beta-oxidation|obsolete electron transport|pathogenesis|oxidoreductase activity, acting on the CH-CH group of donors|acyl-CoA dehydrogenase activity|flavin adenine dinucleotide binding|acyl-CoA oxidase activity|ion channel activity|extracellular region|peroxisome
TRINITY_DN15360_c0_g1_i1	GO:0005515,GO:0005096	protein binding|GTPase activator activity
TRINITY_DN18782_c0_g1_i1	GO:0003676	nucleic acid binding
TRINITY_DN11842_c0_g1_i1	GO:0005515	protein binding
TRINITY_DN21277_c0_g2_i1	GO:0055114,GO:0005506,GO:0016705,GO:0020037	oxidation-reduction process|iron ion binding|oxidoreductase activity, acting on paired donors, with incorporation or reduction of molecular oxygen|heme binding
TRINITY_DN15838_c0_g1_i1	GO:0000302,GO:0005737,GO:0006457,GO:0009408,GO:0009651,GO:0042542,GO:0043621,GO:0051082,GO:0051259	response to reactive oxygen species|cytoplasm|protein folding|response to heat|response to salt stress|response to hydrogen peroxide|protein self-association|unfolded protein binding|protein complex oligomerization
TRINITY_DN18302_c0_g2_i1	GO:0016020	membrane
TRINITY_DN17410_c0_g2_i1	GO:0006571,GO:0000162,GO:0006096,GO:0009094,GO:0006094,GO:0004634,GO:0000287,GO:0000015	tyrosine biosynthetic process|tryptophan biosynthetic process|glycolytic process|L-phenylalanine biosynthetic process|gluconeogenesis|phosphopyruvate hydratase activity|magnesium ion binding|phosphopyruvate hydratase complex
TRINITY_DN18559_c0_g1_i1	GO:0035091	phosphatidylinositol binding
TRINITY_DN10891_c0_g1_i1	GO:0016787	hydrolase activity
TRINITY_DN20439_c0_g1_i3	GO:0006355,GO:0003723,GO:0003700,GO:0005667	regulation of transcription, DNA-templated|RNA binding|transcription factor activity, sequence-specific DNA binding|transcription factor complex
TRINITY_DN18858_c0_g1_i1	GO:0055114,GO:0016705,GO:0020037,GO:0005506	oxidation-reduction process|oxidoreductase activity, acting on paired donors, with incorporation or reduction of molecular oxygen|heme binding|iron ion binding
TRINITY_DN18980_c1_g1_i1	GO:0000139,GO:0005783,GO:0005789,GO:0006886,GO:0006888,GO:0006890,GO:0030134,GO:0030173,GO:0030176	Golgi membrane|endoplasmic reticulum|endoplasmic reticulum membrane|intracellular protein transport|ER to Golgi vesicle-mediated transport|retrograde vesicle-mediated transport, Golgi to ER|COPII-coated ER to Golgi transport vesicle|integral component of Golgi membrane|integral component of endoplasmic reticulum membrane
TRINITY_DN19146_c0_g2_i1	GO:0005730,GO:0005739,GO:0005747,GO:0005773,GO:0005774,GO:0005886,GO:0007005,GO:0009507,GO:0009651,GO:0009697,GO:0009723,GO:0009733,GO:0009941,GO:0016020,GO:0016021,GO:0042742,GO:0044877,GO:0048527,GO:0051301,GO:0051782,GO:0071731	nucleolus|mitochondrion|mitochondrial respiratory chain complex I|vacuole|vacuolar membrane|plasma membrane|mitochondrion organization|chloroplast|response to salt stress|salicylic acid biosynthetic process|response to ethylene|response to auxin|chloroplast envelope|membrane|integral component of membrane|defense response to bacterium|protein-containing complex binding|lateral root development|ce…
TRINITY_DN19629_c0_g1_i1	GO:0016192,GO:0006886,GO:0005198,GO:0030130,GO:0030132	vesicle-mediated transport|intracellular protein transport|structural molecule activity|clathrin coat of trans-Golgi network vesicle|clathrin coat of coated pit
TRINITY_DN18543_c0_g1_i1	GO:0016973,GO:0046872,GO:0003723,GO:0005515,GO:0008270,GO:0005643	poly(A)+ mRNA export from nucleus|metal ion binding|RNA binding|protein binding|zinc ion binding|nuclear pore
TRINITY_DN991_c0_g2_i1	GO:0005975,GO:0004553	carbohydrate metabolic process|hydrolase activity, hydrolyzing O-glycosyl compounds
TRINITY_DN14290_c0_g1_i1	GO:0007275,GO:0006529,GO:0007219,GO:0006531,GO:0006522,GO:0004066,GO:0016021	multicellular organismal development|asparagine biosynthetic process|Notch signaling pathway|aspartate metabolic process|alanine metabolic process|asparagine synthase (glutamine-hydrolyzing) activity|integral component of membrane
TRINITY_DN19583_c1_g1_i4	GO:0007264,GO:0005525,GO:0016887,GO:0005524,GO:0003924	small GTPase mediated signal transduction|GTP binding|ATPase activity|ATP binding|GTPase activity
TRINITY_DN22781_c0_g1_i1	GO:0016020	membrane
TRINITY_DN14180_c0_g3_i2	GO:0006118,GO:0009055,GO:0051536	obsolete electron transport|electron carrier activity|iron-sulfur cluster binding
TRINITY_DN13074_c0_g1_i1	GO:0043248,GO:0006886,GO:0008536,GO:0005515	proteasome assembly|intracellular protein transport|Ran GTPase binding|protein binding
TRINITY_DN20320_c0_g2_i2	GO:0006418,GO:0004812,GO:0005524,GO:0000166	tRNA aminoacylation for protein translation|aminoacyl-tRNA ligase activity|ATP binding|nucleotide binding
TRINITY_DN15391_c0_g1_i1	GO:0009058,GO:0030170	biosynthetic process|pyridoxal phosphate binding
TRINITY_DN15263_c0_g1_i1	GO:0008565,GO:0009507,GO:0009536,GO:0009706,GO:0009941,GO:0045037	protein transporter activity|chloroplast|plastid|chloroplast inner membrane|chloroplast envelope|protein import into chloroplast stroma
TRINITY_DN17126_c2_g1_i1	GO:0045892,GO:0007034,GO:0005634	negative regulation of transcription, DNA-templated|vacuolar transport|nucleus
TRINITY_DN21620_c0_g1_i1	GO:0005975,GO:0006013,GO:0008270,GO:0015923,GO:0004553	carbohydrate metabolic process|mannose metabolic process|zinc ion binding|mannosidase activity|hydrolase activity, hydrolyzing O-glycosyl compounds
TRINITY_DN15834_c0_g1_i1	GO:0008152,GO:0016758	metabolic process|transferase activity, transferring hexosyl groups
TRINITY_DN19924_c0_g3_i2	GO:0005829,GO:0006152,GO:0006218,GO:0008477,GO:0045437,GO:0047622,GO:0047724,GO:0072585	cytosol|purine nucleoside catabolic process|uridine catabolic process|purine nucleosidase activity|uridine nucleosidase activity|adenosine nucleosidase activity|inosine nucleosidase activity|xanthosine nucleotidase activity
TRINITY_DN21428_c0_g1_i1	GO:0051276,GO:0006914,GO:0030418,GO:0005515,GO:0005524,GO:0030410,GO:0005694	chromosome organization|autophagy|nicotianamine biosynthetic process|protein binding|ATP binding|nicotianamine synthase activity|chromosome
TRINITY_DN19775_c0_g1_i5	GO:0042967,GO:0008080,GO:0004379	acyl-carrier-protein biosynthetic process|N-acetyltransferase activity|glycylpeptide N-tetradecanoyltransferase activity
TRINITY_DN6471_c0_g1_i1	GO:0006537,GO:0055114,GO:0006807,GO:0015930	glutamate biosynthetic process|oxidation-reduction process|nitrogen compound metabolic process|glutamate synthase activity
TRINITY_DN20293_c0_g5_i1	GO:0010038,GO:0005634	response to metal ion|nucleus
TRINITY_DN18422_c0_g2_i4	GO:0008146	sulfotransferase activity
TRINITY_DN20834_c1_g1_i1	GO:0000224	peptide-N4-(N-acetyl-beta-glucosaminyl)asparagine amidase activity
TRINITY_DN20656_c0_g3_i1	GO:0000149,GO:0005484,GO:0006886,GO:0006906,GO:0012505,GO:0016021,GO:0031201,GO:0048278	SNARE binding|SNAP receptor activity|intracellular protein transport|vesicle fusion|endomembrane system|integral component of membrane|SNARE complex|vesicle docking
TRINITY_DN16020_c0_g1_i2	GO:0005794,GO:0006886,GO:0016192,GO:0030117,GO:0030665	Golgi apparatus|intracellular protein transport|vesicle-mediated transport|membrane coat|clathrin-coated vesicle membrane
TRINITY_DN12945_c0_g1_i1	GO:0009506,GO:0010497,GO:0016021,GO:0046739	plasmodesma|plasmodesmata-mediated intercellular transport|integral component of membrane|transport of virus in multicellular host
TRINITY_DN19719_c0_g1_i1	GO:0006260,GO:0003723	DNA replication|RNA binding
TRINITY_DN18939_c0_g1_i1	GO:0055114,GO:0008152,GO:0016491,GO:0050662,GO:0003824	oxidation-reduction process|metabolic process|oxidoreductase activity|coenzyme binding|catalytic activity
TRINITY_DN16979_c0_g1_i2	GO:0005789,GO:0016021,GO:0020037,GO:0031090,GO:0046872,GO:0055114	endoplasmic reticulum membrane|integral component of membrane|heme binding|organelle membrane|metal ion binding|oxidation-reduction process
TRINITY_DN18352_c0_g1_i1	GO:0009058,GO:0019058,GO:0016772,GO:0016779	biosynthetic process|viral life cycle|transferase activity, transferring phosphorus-containing groups|nucleotidyltransferase activity
TRINITY_DN15306_c0_g1_i1	GO:0006413,GO:0003723,GO:0003676	translational initiation|RNA binding|nucleic acid binding
TRINITY_DN12670_c0_g1_i2	GO:0009607,GO:0046487,GO:0009396,GO:0006952,GO:0004329,GO:0005524	response to biotic stimulus|glyoxylate metabolic process|folic acid-containing compound biosynthetic process|defense response|formate-tetrahydrofolate ligase activity|ATP binding
TRINITY_DN11685_c0_g1_i1	GO:0003676,GO:0008239	nucleic acid binding|dipeptidyl-peptidase activity
TRINITY_DN20302_c1_g4_i3	GO:0006812,GO:0016887,GO:0016021	cation transport|ATPase activity|integral component of membrane
TRINITY_DN12625_c0_g1_i1	GO:0000162,GO:0006571,GO:0009094,GO:0006568,GO:0003677,GO:0005524,GO:0004640,GO:0016787,GO:0003676	tryptophan biosynthetic process|tyrosine biosynthetic process|L-phenylalanine biosynthetic process|tryptophan metabolic process|DNA binding|ATP binding|phosphoribosylanthranilate isomerase activity|hydrolase activity|nucleic acid binding
TRINITY_DN15805_c0_g1_i1	GO:0008152,GO:0006725,GO:0050662,GO:0016491,GO:0003824,GO:0004497	metabolic process|cellular aromatic compound metabolic process|coenzyme binding|oxidoreductase activity|catalytic activity|monooxygenase activity
TRINITY_DN21319_c0_g1_i2	GO:0055085,GO:0022857,GO:0016021	transmembrane transport|transmembrane transporter activity|integral component of membrane
TRINITY_DN14960_c0_g2_i1	GO:0055085,GO:0005741	transmembrane transport|mitochondrial outer membrane
TRINITY_DN15604_c0_g1_i2	GO:0051252,GO:0006396,GO:0019058,GO:0004525,GO:0003723	regulation of RNA metabolic process|RNA processing|viral life cycle|ribonuclease III activity|RNA binding
TRINITY_DN15753_c0_g1_i2	GO:0016192,GO:0030141,GO:0016021	vesicle-mediated transport|secretory granule|integral component of membrane
TRINITY_DN13787_c0_g1_i1	GO:0015833,GO:0006810,GO:0009405,GO:0007165,GO:0000166,GO:0046872,GO:0003723,GO:0019871,GO:0005524,GO:0004872,GO:0042151,GO:0016021	peptide transport|transport|pathogenesis|signal transduction|nucleotide binding|metal ion binding|RNA binding|sodium channel inhibitor activity|ATP binding|receptor activity|nematocyst|integral component of membrane
TRINITY_DN20635_c1_g1_i5	GO:0006446,GO:0003743,GO:0005852,GO:0005737,GO:0005840	regulation of translational initiation|translation initiation factor activity|eukaryotic translation initiation factor 3 complex|cytoplasm|ribosome
TRINITY_DN2498_c0_g1_i1	GO:0006511,GO:0006355,GO:0019079,GO:0002949,GO:0006310,GO:0006281,GO:0006576,GO:0003677,GO:0009378,GO:0003678,GO:0016887,GO:0005524,GO:0003723,GO:0043531,GO:0016301,GO:0003724,GO:0008134,GO:0016787,GO:0005667,GO:0005657,GO:0009379	ubiquitin-dependent protein catabolic process|regulation of transcription, DNA-templated|viral genome replication|tRNA threonylcarbamoyladenosine modification|DNA recombination|DNA repair|cellular biogenic amine metabolic process|DNA binding|four-way junction helicase activity|DNA helicase activity|ATPase activity|ATP binding|RNA binding|ADP binding|kinase activity|RNA helicase activity|transcrip…
TRINITY_DN13688_c0_g1_i1	--	--
TRINITY_DN13358_c0_g1_i1	--	--
TRINITY_DN21263_c0_g1_i4	GO:0006511,GO:0031625	ubiquitin-dependent protein catabolic process|ubiquitin protein ligase binding
TRINITY_DN16166_c0_g1_i1	GO:0006355,GO:0003700,GO:0005667	regulation of transcription, DNA-templated|transcription factor activity, sequence-specific DNA binding|transcription factor complex
TRINITY_DN21423_c0_g2_i2	GO:0008152,GO:0016747	metabolic process|transferase activity, transferring acyl groups other than amino-acyl groups
TRINITY_DN19107_c0_g1_i1	GO:0006308,GO:0006464,GO:0009307,GO:0009036,GO:0003677,GO:0009359	DNA catabolic process|cellular protein modification process|DNA restriction-modification system|Type II site-specific deoxyribonuclease activity|DNA binding|Type II site-specific deoxyribonuclease complex
TRINITY_DN21345_c0_g3_i2	GO:0000139,GO:0007029,GO:0007030,GO:0012507,GO:0015031,GO:0048208,GO:0070863,GO:0070971,GO:0070973	Golgi membrane|endoplasmic reticulum organization|Golgi organization|ER to Golgi transport vesicle membrane|protein transport|COPII vesicle coating|positive regulation of protein exit from endoplasmic reticulum|endoplasmic reticulum exit site|protein localization to endoplasmic reticulum exit site
TRINITY_DN20385_c1_g1_i1	GO:0016773,GO:0005524,GO:0005515,GO:0016020	phosphotransferase activity, alcohol group as acceptor|ATP binding|protein binding|membrane
TRINITY_DN17213_c0_g1_i1	GO:0005543	phospholipid binding
TRINITY_DN12908_c0_g1_i1	GO:0006446,GO:0006413,GO:0003723,GO:0003743,GO:0005840,GO:0005737	regulation of translational initiation|translational initiation|RNA binding|translation initiation factor activity|ribosome|cytoplasm
TRINITY_DN14977_c0_g1_i3	GO:0008270,GO:0005515,GO:0005524,GO:0004222,GO:0016021	zinc ion binding|protein binding|ATP binding|metalloendopeptidase activity|integral component of membrane
TRINITY_DN13013_c0_g1_i1	GO:0009414,GO:0009535	response to water deprivation|chloroplast thylakoid membrane
TRINITY_DN17251_c0_g2_i1	GO:0003677,GO:0003680,GO:0005634,GO:0005654,GO:0005730,GO:0005737,GO:0005739,GO:0043565,GO:0098687	DNA binding|AT DNA binding|nucleus|nucleoplasm|nucleolus|cytoplasm|mitochondrion|sequence-specific DNA binding|chromosomal region
TRINITY_DN15796_c1_g2_i2	GO:0006355,GO:0006744,GO:0006118,GO:0006289,GO:0055114,GO:0009916,GO:0000439	regulation of transcription, DNA-templated|ubiquinone biosynthetic process|obsolete electron transport|nucleotide-excision repair|oxidation-reduction process|alternative oxidase activity|core TFIIH complex
TRINITY_DN10241_c1_g1_i1	GO:0000398,GO:0003676,GO:0008270,GO:0005634	mRNA splicing, via spliceosome|nucleic acid binding|zinc ion binding|nucleus
TRINITY_DN7925_c0_g1_i1	GO:0006355,GO:0003700,GO:0043565,GO:0008270,GO:0005634,GO:0005667	regulation of transcription, DNA-templated|transcription factor activity, sequence-specific DNA binding|sequence-specific DNA binding|zinc ion binding|nucleus|transcription factor complex
TRINITY_DN17557_c0_g1_i3	GO:0046854	phosphatidylinositol phosphorylation
TRINITY_DN14448_c0_g1_i2	GO:0008152,GO:0006396,GO:0006364,GO:0000154,GO:0008168,GO:0008649,GO:0008171,GO:0005737	metabolic process|RNA processing|rRNA processing|rRNA modification|methyltransferase activity|rRNA methyltransferase activity|O-methyltransferase activity|cytoplasm
TRINITY_DN18281_c0_g1_i8	GO:0003824	catalytic activity
TRINITY_DN10274_c0_g1_i1	GO:0055114,GO:0016491,GO:0016616	oxidation-reduction process|oxidoreductase activity|oxidoreductase activity, acting on the CH-OH group of donors, NAD or NADP as acceptor
TRINITY_DN19343_c0_g1_i2	GO:0044237	cellular metabolic process
TRINITY_DN17391_c0_g1_i1	GO:0006850,GO:0005743	mitochondrial pyruvate transport|mitochondrial inner membrane
TRINITY_DN18930_c0_g1_i1	GO:0055114,GO:0016702	oxidation-reduction process|oxidoreductase activity, acting on single donors with incorporation of molecular oxygen, incorporation of two atoms of oxygen
TRINITY_DN16575_c0_g2_i3	GO:0015833,GO:0055114,GO:0015074,GO:0000166,GO:0005507,GO:0016491,GO:0005524,GO:0003677	peptide transport|oxidation-reduction process|DNA integration|nucleotide binding|copper ion binding|oxidoreductase activity|ATP binding|DNA binding
TRINITY_DN18707_c1_g1_i3	GO:0016787,GO:0003723	hydrolase activity|RNA binding
TRINITY_DN10001_c0_g1_i1	GO:0006118,GO:0051536,GO:0009055	obsolete electron transport|iron-sulfur cluster binding|electron carrier activity
TRINITY_DN21190_c0_g3_i1	GO:0005524,GO:0005737,GO:0009506,GO:0009507,GO:0009570,GO:0009735,GO:0010030,GO:0010214,GO:0033611,GO:0046686,GO:0048046,GO:0050203,GO:0050832	ATP binding|cytoplasm|plasmodesma|chloroplast|chloroplast stroma|response to cytokinin|positive regulation of seed germination|seed coat development|oxalate catabolic process|response to cadmium ion|apoplast|oxalate-CoA ligase activity|defense response to fungus
TRINITY_DN20578_c1_g1_i1	GO:0055114,GO:0030328,GO:0016670,GO:0016491	oxidation-reduction process|prenylcysteine catabolic process|oxidoreductase activity, acting on a sulfur group of donors, oxygen as acceptor|oxidoreductase activity
TRINITY_DN12564_c0_g1_i1	GO:0003989,GO:0006633,GO:0009317,GO:0009507,GO:0009536,GO:0009570,GO:0009941	acetyl-CoA carboxylase activity|fatty acid biosynthetic process|acetyl-CoA carboxylase complex|chloroplast|plastid|chloroplast stroma|chloroplast envelope
TRINITY_DN16257_c0_g2_i1	GO:0007165,GO:0005975,GO:0005515,GO:0004553,GO:0005509,GO:0005578	signal transduction|carbohydrate metabolic process|protein binding|hydrolase activity, hydrolyzing O-glycosyl compounds|calcium ion binding|proteinaceous extracellular matrix
TRINITY_DN21557_c0_g4_i1	GO:0006468,GO:0005524,GO:0004672	protein phosphorylation|ATP binding|protein kinase activity
TRINITY_DN14536_c0_g1_i2	GO:0051607,GO:0006457,GO:0051082,GO:0005198,GO:0016272	defense response to virus|protein folding|unfolded protein binding|structural molecule activity|prefoldin complex
TRINITY_DN12937_c0_g1_i1	GO:0006096,GO:0006013,GO:0006000,GO:0006012,GO:0006098,GO:0006094,GO:0003872,GO:0016020,GO:0005945	glycolytic process|mannose metabolic process|fructose metabolic process|galactose metabolic process|pentose-phosphate shunt|gluconeogenesis|6-phosphofructokinase activity|membrane|6-phosphofructokinase complex
TRINITY_DN17826_c0_g1_i1	GO:0000302,GO:0005783,GO:0005788,GO:0006457,GO:0009408,GO:0009651,GO:0042542,GO:0043621,GO:0051082,GO:0051259	response to reactive oxygen species|endoplasmic reticulum|endoplasmic reticulum lumen|protein folding|response to heat|response to salt stress|response to hydrogen peroxide|protein self-association|unfolded protein binding|protein complex oligomerization
TRINITY_DN22366_c0_g1_i1	GO:0022900,GO:0016021	electron transport chain|integral component of membrane
TRINITY_DN20766_c1_g1_i3	GO:0006446,GO:0003723,GO:0003743,GO:0003676,GO:0005840,GO:0005850	regulation of translational initiation|RNA binding|translation initiation factor activity|nucleic acid binding|ribosome|eukaryotic translation initiation factor 2 complex
TRINITY_DN21560_c1_g1_i1	--	--
TRINITY_DN12715_c0_g1_i1	GO:0005829,GO:0007021,GO:0007023,GO:0048487	cytosol|tubulin complex assembly|post-chaperonin tubulin folding pathway|beta-tubulin binding
TRINITY_DN13813_c0_g1_i2	GO:0006119,GO:0006796,GO:0000287,GO:0004427,GO:0005737	oxidative phosphorylation|phosphate-containing compound metabolic process|magnesium ion binding|inorganic diphosphatase activity|cytoplasm
TRINITY_DN18603_c0_g1_i1	GO:0055114,GO:0005506,GO:0016705,GO:0020037	oxidation-reduction process|iron ion binding|oxidoreductase activity, acting on paired donors, with incorporation or reduction of molecular oxygen|heme binding
TRINITY_DN18371_c0_g1_i1	GO:0005096	GTPase activator activity
TRINITY_DN16327_c1_g5_i1	GO:0017148,GO:0030598	negative regulation of translation|rRNA N-glycosylase activity
TRINITY_DN16712_c0_g1_i1	GO:0003676,GO:0004519	nucleic acid binding|endonuclease activity
TRINITY_DN18227_c0_g1_i1	GO:0009734	auxin-activated signaling pathway
TRINITY_DN14948_c0_g1_i1	GO:0006468,GO:0016773,GO:0004672,GO:0005524	protein phosphorylation|phosphotransferase activity, alcohol group as acceptor|protein kinase activity|ATP binding
[truncated: 800 more rows]

## Sheet: GO_S2 vs. S1__ALL_vs_DAP 
GO_classify1	GO_classify2	Protein percentage	diff.Total percentage	Protein count	diff count	Up	Down	Protein.diff.Up.	Protein.diff.Down.
[truncated: 65 more rows]

[truncated: 15 more sheets: GO_S3 vs. S1__ALL_vs_DAP, GO_S4 vs. S1__ALL_vs_DAP, enrichment-go-S2-vs-S1-Total, enrichment-go-S3-vs-S1-Total, enrichment-go-S4-vs-S1-Total, ALL proteins-KEGG, enrichment-kegg-S2-vs-S1, enrichment-kegg-S3-vs-S1, enrichment-kegg-S4-vs-S1, Phenylpropanoid and flavonoid , Fatty acid, ALL proteins TF, DAPs TF, Flavonoid TF, Fatty acid TF]
