# Supplementary material for: Integrative iTRAQ-based proteomic and transcriptomic analysis reveals the accumulation patterns of key metabolites associated with oil quality during seed ripening of Camellia oleifera
Source: Hortic Res. 2021 Jul 1;8:157. doi: 10.1038/s41438-021-00591-2 (PMC8245520; doi:10.1038/s41438-021-00591-2)
Supplement: Supplementary file 14 — Table S13 [file 41438_2021_591_MOESM14_ESM.xlsx]

## Sheet: S2 vs. S1. PPI
Protein1	Protein_type	Protein2	Protein_type	Combined_score
TRINITY_DN10743_c0_g1_i1	Down	TRINITY_DN14871_c0_g1_i2	Down	999
TRINITY_DN10743_c0_g1_i1	Down	TRINITY_DN15281_c0_g1_i2	Down	999
TRINITY_DN10743_c0_g1_i1	Down	TRINITY_DN15761_c0_g1_i1	Down	999
TRINITY_DN10743_c0_g1_i1	Down	TRINITY_DN18272_c0_g1_i5	Down	999
TRINITY_DN10743_c0_g1_i1	Down	TRINITY_DN18637_c0_g3_i2	Down	999
TRINITY_DN12245_c0_g1_i1	Down	TRINITY_DN9728_c0_g1_i1	Down	999
TRINITY_DN13131_c0_g1_i1	Down	TRINITY_DN17299_c0_g1_i1	Down	999
TRINITY_DN14260_c0_g1_i1	Down	TRINITY_DN15687_c0_g1_i1	Down	999
TRINITY_DN14871_c0_g1_i2	Down	TRINITY_DN15761_c0_g1_i1	Down	999
TRINITY_DN15281_c0_g1_i2	Down	TRINITY_DN15761_c0_g1_i1	Down	999
TRINITY_DN15281_c0_g1_i2	Down	TRINITY_DN18272_c0_g1_i5	Down	999
TRINITY_DN15281_c0_g1_i2	Down	TRINITY_DN18637_c0_g3_i2	Down	999
TRINITY_DN15678_c0_g1_i1	Down	TRINITY_DN20318_c1_g1_i1	Down	999
TRINITY_DN15678_c0_g1_i1	Down	TRINITY_DN6165_c0_g1_i1	Down	999
TRINITY_DN15761_c0_g1_i1	Down	TRINITY_DN18272_c0_g1_i5	Down	999
TRINITY_DN15761_c0_g1_i1	Down	TRINITY_DN18637_c0_g3_i2	Down	999
TRINITY_DN18272_c0_g1_i5	Down	TRINITY_DN18637_c0_g3_i2	Down	999
TRINITY_DN20308_c0_g1_i1	Up	TRINITY_DN21420_c0_g1_i5	Up	999
TRINITY_DN20318_c1_g1_i1	Down	TRINITY_DN6165_c0_g1_i1	Down	999
TRINITY_DN12245_c0_g1_i1	Down	TRINITY_DN21375_c0_g1_i1	Down	998
TRINITY_DN18397_c0_g1_i2	Down	TRINITY_DN18738_c0_g2_i1	Down	998
TRINITY_DN21375_c0_g1_i1	Down	TRINITY_DN9728_c0_g1_i1	Down	998
TRINITY_DN14871_c0_g1_i2	Down	TRINITY_DN15281_c0_g1_i2	Down	997
TRINITY_DN14871_c0_g1_i2	Down	TRINITY_DN18272_c0_g1_i5	Down	997
TRINITY_DN17200_c0_g1_i1	Down	TRINITY_DN18943_c1_g1_i1	Down	997
TRINITY_DN17200_c0_g1_i1	Down	TRINITY_DN18397_c0_g1_i2	Down	996
TRINITY_DN14871_c0_g1_i2	Down	TRINITY_DN18637_c0_g3_i2	Down	995
TRINITY_DN15687_c0_g1_i1	Down	TRINITY_DN20864_c0_g2_i1	Down	995
TRINITY_DN16672_c0_g1_i1	Down	TRINITY_DN19447_c0_g2_i1	Up	995
TRINITY_DN14260_c0_g1_i1	Down	TRINITY_DN20864_c0_g2_i1	Down	994
TRINITY_DN13889_c0_g1_i2	Down	TRINITY_DN19735_c0_g2_i1	Down	992
TRINITY_DN13987_c0_g1_i1	Down	TRINITY_DN20530_c1_g1_i3	Down	992
TRINITY_DN20421_c0_g1_i3	Down	TRINITY_DN20551_c0_g1_i2	Up	992
TRINITY_DN15281_c0_g1_i2	Down	TRINITY_DN20501_c0_g1_i6	Down	989
TRINITY_DN20385_c1_g1_i1	Down	TRINITY_DN20769_c1_g1_i1	Up	988
TRINITY_DN15687_c0_g1_i1	Down	TRINITY_DN16565_c0_g1_i2	Down	987
TRINITY_DN16565_c0_g1_i2	Down	TRINITY_DN19001_c0_g1_i2	Down	986
TRINITY_DN15164_c0_g1_i2	Down	TRINITY_DN17099_c0_g1_i1	Down	983
TRINITY_DN16079_c0_g1_i1	Down	TRINITY_DN18926_c0_g2_i2	Down	983
TRINITY_DN13914_c0_g1_i1	Down	TRINITY_DN18943_c1_g1_i1	Down	982
TRINITY_DN16672_c0_g1_i1	Down	TRINITY_DN21166_c0_g1_i7	Up	981
TRINITY_DN17647_c0_g1_i1	Down	TRINITY_DN18738_c0_g2_i1	Down	980
TRINITY_DN20118_c0_g1_i1	Down	TRINITY_DN2567_c0_g1_i1	Down	978
TRINITY_DN18684_c0_g1_i2	Down	TRINITY_DN21364_c0_g1_i7	Down	976
TRINITY_DN13914_c0_g1_i1	Down	TRINITY_DN20207_c0_g1_i1	Down	975
TRINITY_DN15687_c0_g1_i1	Down	TRINITY_DN19001_c0_g1_i2	Down	974
TRINITY_DN16079_c0_g1_i1	Down	TRINITY_DN17252_c0_g1_i1	Down	974
TRINITY_DN18397_c0_g1_i2	Down	TRINITY_DN18943_c1_g1_i1	Down	971
TRINITY_DN14523_c0_g1_i3	Down	TRINITY_DN18768_c0_g1_i1	Down	969
TRINITY_DN15779_c0_g1_i1	Down	TRINITY_DN20530_c1_g1_i3	Down	969
TRINITY_DN17200_c0_g1_i1	Down	TRINITY_DN18738_c0_g2_i1	Down	967
TRINITY_DN13987_c0_g1_i1	Down	TRINITY_DN18272_c0_g1_i5	Down	965
TRINITY_DN17252_c0_g1_i1	Down	TRINITY_DN18926_c0_g2_i2	Down	965
TRINITY_DN10274_c0_g1_i1	Down	TRINITY_DN19061_c0_g1_i1	Down	964
TRINITY_DN12230_c0_g1_i2	Down	TRINITY_DN20327_c0_g2_i1	Down	964
TRINITY_DN20551_c0_g1_i2	Up	TRINITY_DN9955_c0_g1_i1	Down	964
TRINITY_DN10274_c0_g1_i1	Down	TRINITY_DN18623_c0_g1_i1	Down	962
TRINITY_DN17419_c0_g1_i1	Down	TRINITY_DN18024_c0_g1_i1	Down	960
TRINITY_DN17764_c0_g2_i2	Up	TRINITY_DN20093_c0_g2_i1	Up	960
TRINITY_DN18747_c0_g1_i1	Down	TRINITY_DN21166_c0_g1_i7	Up	959
TRINITY_DN15281_c0_g1_i2	Down	TRINITY_DN20530_c1_g1_i3	Down	958
TRINITY_DN20530_c1_g1_i3	Down	TRINITY_DN8091_c0_g1_i1	Down	957
TRINITY_DN13987_c0_g1_i1	Down	TRINITY_DN15761_c0_g1_i1	Down	956
TRINITY_DN15779_c0_g1_i1	Down	TRINITY_DN8091_c0_g1_i1	Down	954
TRINITY_DN15781_c0_g2_i1	Down	TRINITY_DN21216_c0_g1_i3	Up	954
TRINITY_DN17462_c0_g1_i1	Up	TRINITY_DN21420_c0_g1_i5	Up	954
TRINITY_DN18943_c1_g1_i1	Down	TRINITY_DN20207_c0_g1_i1	Down	952
TRINITY_DN12410_c0_g1_i1	Down	TRINITY_DN20327_c0_g2_i1	Down	949
TRINITY_DN13987_c0_g1_i1	Down	TRINITY_DN15779_c0_g1_i1	Down	949
TRINITY_DN14180_c0_g3_i2	Up	TRINITY_DN2567_c0_g1_i1	Down	949
TRINITY_DN10639_c0_g1_i1	Up	TRINITY_DN13396_c0_g1_i1	Down	948
TRINITY_DN18219_c0_g1_i2	Up	TRINITY_DN21216_c0_g1_i3	Up	948
TRINITY_DN15761_c0_g1_i1	Down	TRINITY_DN15779_c0_g1_i1	Down	947
TRINITY_DN16088_c0_g1_i1	Down	TRINITY_DN21323_c0_g5_i1	Down	946
TRINITY_DN18637_c0_g3_i2	Down	TRINITY_DN20501_c0_g1_i6	Down	946
TRINITY_DN2567_c0_g1_i1	Down	TRINITY_DN8091_c0_g1_i1	Down	946
TRINITY_DN20769_c1_g1_i1	Up	TRINITY_DN21216_c0_g1_i3	Up	945
TRINITY_DN11806_c0_g1_i1	Up	TRINITY_DN21216_c0_g1_i3	Up	944
TRINITY_DN17647_c0_g1_i1	Down	TRINITY_DN18397_c0_g1_i2	Down	944
TRINITY_DN20611_c1_g1_i2	Down	TRINITY_DN21460_c0_g1_i2	Down	943
TRINITY_DN15761_c0_g1_i1	Down	TRINITY_DN20501_c0_g1_i6	Down	942
TRINITY_DN18031_c0_g1_i1	Up	TRINITY_DN21312_c0_g1_i2	Up	942
TRINITY_DN20308_c0_g1_i1	Up	TRINITY_DN20666_c0_g2_i7	Down	942
TRINITY_DN20530_c1_g1_i3	Down	TRINITY_DN2567_c0_g1_i1	Down	941
TRINITY_DN13987_c0_g1_i1	Down	TRINITY_DN18637_c0_g3_i2	Down	940
TRINITY_DN21420_c0_g1_i5	Up	TRINITY_DN21423_c0_g1_i6	Down	940
TRINITY_DN14260_c0_g1_i1	Down	TRINITY_DN19001_c0_g1_i2	Down	938
TRINITY_DN21420_c0_g1_i5	Up	TRINITY_DN21423_c0_g2_i2	Down	938
TRINITY_DN19539_c1_g1_i10	Down	TRINITY_DN21641_c2_g3_i1	Down	936
TRINITY_DN11806_c0_g1_i1	Up	TRINITY_DN18219_c0_g1_i2	Up	934
TRINITY_DN12694_c0_g1_i1	Down	TRINITY_DN18637_c0_g3_i2	Down	932
TRINITY_DN18272_c0_g1_i5	Down	TRINITY_DN20501_c0_g1_i6	Down	932
TRINITY_DN20666_c0_g2_i7	Down	TRINITY_DN21420_c0_g1_i5	Up	930
TRINITY_DN21216_c0_g1_i3	Up	TRINITY_DN21312_c0_g1_i2	Up	930
TRINITY_DN18358_c0_g1_i2	Down	TRINITY_DN21584_c0_g1_i7	Down	929
TRINITY_DN20501_c0_g1_i6	Down	TRINITY_DN20611_c1_g1_i2	Down	929
TRINITY_DN21161_c0_g1_i4	Down	TRINITY_DN9955_c0_g1_i1	Down	929
TRINITY_DN10743_c0_g1_i1	Down	TRINITY_DN13987_c0_g1_i1	Down	928
TRINITY_DN19001_c0_g1_i2	Down	TRINITY_DN20864_c0_g2_i1	Down	926
TRINITY_DN21423_c0_g1_i6	Down	TRINITY_DN3577_c0_g1_i1	Up	926
TRINITY_DN10743_c0_g1_i1	Down	TRINITY_DN20530_c1_g1_i3	Down	925
TRINITY_DN14260_c0_g1_i1	Down	TRINITY_DN16565_c0_g1_i2	Down	924
TRINITY_DN21086_c0_g1_i3	Up	TRINITY_DN21423_c0_g1_i6	Down	924
TRINITY_DN21423_c0_g2_i2	Down	TRINITY_DN3577_c0_g1_i1	Up	923
TRINITY_DN10775_c0_g1_i2	Down	TRINITY_DN16390_c0_g1_i3	Down	922
TRINITY_DN12245_c0_g1_i1	Down	TRINITY_DN13131_c0_g1_i1	Down	922
TRINITY_DN17764_c0_g2_i2	Up	TRINITY_DN21420_c0_g1_i5	Up	921
TRINITY_DN21086_c0_g1_i3	Up	TRINITY_DN21423_c0_g2_i2	Down	921
TRINITY_DN12245_c0_g1_i1	Down	TRINITY_DN16390_c0_g1_i3	Down	920
TRINITY_DN15761_c0_g1_i1	Down	TRINITY_DN21460_c0_g1_i2	Down	920
TRINITY_DN10775_c0_g1_i2	Down	TRINITY_DN12245_c0_g1_i1	Down	919
TRINITY_DN14682_c0_g1_i2	Down	TRINITY_DN21364_c0_g1_i7	Down	919
TRINITY_DN15281_c0_g1_i2	Down	TRINITY_DN20611_c1_g1_i2	Down	919
TRINITY_DN20501_c0_g1_i6	Down	TRINITY_DN21460_c0_g1_i2	Down	919
TRINITY_DN10274_c0_g1_i1	Down	TRINITY_DN19699_c0_g1_i4	Down	918
TRINITY_DN17419_c0_g1_i1	Down	TRINITY_DN19820_c0_g1_i5	Up	918
TRINITY_DN18272_c0_g1_i5	Down	TRINITY_DN20611_c1_g1_i2	Down	918
TRINITY_DN18637_c0_g3_i2	Down	TRINITY_DN20611_c1_g1_i2	Down	918
TRINITY_DN18898_c0_g1_i2	Down	TRINITY_DN18991_c3_g1_i1	Down	918
TRINITY_DN12245_c0_g1_i1	Down	TRINITY_DN16565_c0_g1_i2	Down	917
TRINITY_DN11229_c0_g1_i1	Up	TRINITY_DN12245_c0_g1_i1	Down	916
TRINITY_DN12245_c0_g1_i1	Down	TRINITY_DN14260_c0_g1_i1	Down	916
TRINITY_DN18088_c1_g1_i1	Down	TRINITY_DN20769_c1_g1_i1	Up	916
TRINITY_DN18747_c0_g1_i1	Down	TRINITY_DN21161_c0_g1_i4	Down	916
TRINITY_DN10639_c0_g1_i1	Up	TRINITY_DN17999_c0_g1_i1	Up	915
TRINITY_DN15412_c0_g1_i3	Up	TRINITY_DN21216_c0_g1_i3	Up	915
TRINITY_DN12245_c0_g1_i1	Down	TRINITY_DN17299_c0_g1_i1	Down	914
TRINITY_DN11229_c0_g1_i1	Up	TRINITY_DN19001_c0_g1_i2	Down	913
TRINITY_DN16565_c0_g1_i2	Down	TRINITY_DN20921_c0_g1_i10	Down	913
TRINITY_DN12245_c0_g1_i1	Down	TRINITY_DN19001_c0_g1_i2	Down	912
TRINITY_DN12245_c0_g1_i1	Down	TRINITY_DN20921_c0_g1_i10	Down	912
TRINITY_DN13238_c0_g1_i2	Down	TRINITY_DN16105_c0_g1_i1	Down	912
TRINITY_DN15543_c0_g1_i1	Up	TRINITY_DN19447_c0_g2_i1	Up	912
TRINITY_DN17515_c0_g3_i3	Down	TRINITY_DN20118_c0_g1_i1	Down	912
TRINITY_DN17623_c0_g1_i1	Down	TRINITY_DN21420_c0_g1_i5	Up	912
TRINITY_DN13131_c0_g1_i1	Down	TRINITY_DN18822_c0_g1_i2	Down	911
TRINITY_DN16257_c0_g2_i1	Down	TRINITY_DN21216_c0_g1_i3	Up	911
TRINITY_DN18272_c0_g1_i5	Down	TRINITY_DN21460_c0_g1_i2	Down	911
TRINITY_DN19447_c0_g2_i1	Up	TRINITY_DN19978_c0_g1_i2	Down	911
TRINITY_DN20551_c0_g1_i2	Up	TRINITY_DN21161_c0_g1_i4	Down	911
TRINITY_DN10743_c0_g1_i1	Down	TRINITY_DN21460_c0_g1_i2	Down	910
TRINITY_DN15391_c0_g1_i1	Down	TRINITY_DN21475_c0_g1_i11	Down	909
TRINITY_DN19001_c0_g1_i2	Down	TRINITY_DN20921_c0_g1_i10	Down	909
TRINITY_DN20864_c0_g2_i1	Down	TRINITY_DN20921_c0_g1_i10	Down	909
TRINITY_DN21216_c0_g1_i3	Up	TRINITY_DN21588_c0_g2_i3	Up	909
TRINITY_DN15391_c0_g1_i1	Down	TRINITY_DN21420_c0_g1_i5	Up	908
TRINITY_DN18637_c0_g3_i2	Down	TRINITY_DN21460_c0_g1_i2	Down	908
TRINITY_DN21312_c0_g1_i2	Up	TRINITY_DN21588_c0_g2_i3	Up	908
TRINITY_DN11806_c0_g1_i1	Up	TRINITY_DN20336_c2_g1_i2	Up	907
TRINITY_DN11806_c0_g1_i1	Up	TRINITY_DN20543_c0_g1_i9	Up	906
TRINITY_DN16257_c0_g2_i1	Down	TRINITY_DN20769_c1_g1_i1	Up	906
TRINITY_DN16565_c0_g1_i2	Down	TRINITY_DN20864_c0_g2_i1	Down	906
TRINITY_DN11229_c0_g1_i1	Up	TRINITY_DN14260_c0_g1_i1	Down	905
TRINITY_DN11460_c0_g1_i1	Down	TRINITY_DN11806_c0_g1_i1	Up	905
TRINITY_DN11460_c0_g1_i1	Down	TRINITY_DN16380_c1_g1_i2	Up	905
TRINITY_DN11806_c0_g1_i1	Up	TRINITY_DN16380_c1_g1_i2	Up	905
TRINITY_DN11806_c0_g1_i1	Up	TRINITY_DN17656_c0_g1_i3	Down	905
TRINITY_DN13131_c0_g1_i1	Down	TRINITY_DN20741_c0_g1_i1	Down	905
TRINITY_DN14260_c0_g1_i1	Down	TRINITY_DN20921_c0_g1_i10	Down	905
TRINITY_DN15687_c0_g1_i1	Down	TRINITY_DN20921_c0_g1_i10	Down	905
TRINITY_DN14871_c0_g1_i2	Down	TRINITY_DN20530_c1_g1_i3	Down	904
TRINITY_DN11806_c0_g1_i1	Up	TRINITY_DN21312_c0_g1_i2	Up	903
TRINITY_DN14171_c0_g1_i1	Down	TRINITY_DN20327_c0_g2_i1	Down	903
TRINITY_DN15781_c0_g2_i1	Down	TRINITY_DN18219_c0_g1_i2	Up	903
TRINITY_DN16601_c0_g1_i2	Down	TRINITY_DN20481_c0_g1_i1	Down	903
TRINITY_DN17656_c0_g1_i3	Down	TRINITY_DN18031_c0_g1_i1	Up	903
TRINITY_DN20769_c1_g1_i1	Up	TRINITY_DN21588_c0_g2_i3	Up	903
TRINITY_DN10743_c0_g1_i1	Down	TRINITY_DN15779_c0_g1_i1	Down	902
TRINITY_DN11460_c0_g1_i1	Down	TRINITY_DN17656_c0_g1_i3	Down	902
TRINITY_DN12230_c0_g1_i2	Down	TRINITY_DN14171_c0_g1_i1	Down	902
TRINITY_DN14180_c0_g3_i2	Up	TRINITY_DN20118_c0_g1_i1	Down	902
TRINITY_DN15391_c0_g1_i1	Down	TRINITY_DN20308_c0_g1_i1	Up	902
TRINITY_DN17515_c0_g3_i3	Down	TRINITY_DN20530_c1_g1_i3	Down	902
TRINITY_DN12245_c0_g1_i1	Down	TRINITY_DN15687_c0_g1_i1	Down	901
TRINITY_DN12779_c0_g1_i1	Up	TRINITY_DN18623_c0_g1_i1	Down	901
TRINITY_DN15281_c0_g1_i2	Down	TRINITY_DN21460_c0_g1_i2	Down	901
TRINITY_DN16549_c1_g1_i2	Down	TRINITY_DN20207_c1_g1_i5	Up	901
TRINITY_DN17299_c0_g1_i1	Down	TRINITY_DN18822_c0_g1_i2	Down	901
TRINITY_DN20769_c1_g1_i1	Up	TRINITY_DN21559_c0_g1_i3	Down	901
TRINITY_DN21086_c0_g1_i3	Up	TRINITY_DN3577_c0_g1_i1	Up	901
TRINITY_DN11229_c0_g1_i1	Up	TRINITY_DN15687_c0_g1_i1	Down	900
TRINITY_DN11229_c0_g1_i1	Up	TRINITY_DN16565_c0_g1_i2	Down	900
TRINITY_DN11229_c0_g1_i1	Up	TRINITY_DN20864_c0_g2_i1	Down	900
TRINITY_DN11229_c0_g1_i1	Up	TRINITY_DN20921_c0_g1_i10	Down	900
TRINITY_DN11460_c0_g1_i1	Down	TRINITY_DN18031_c0_g1_i1	Up	900
TRINITY_DN11460_c0_g1_i1	Down	TRINITY_DN18219_c0_g1_i2	Up	900
TRINITY_DN11460_c0_g1_i1	Down	TRINITY_DN21312_c0_g1_i2	Up	900
TRINITY_DN11806_c0_g1_i1	Up	TRINITY_DN18031_c0_g1_i1	Up	900
TRINITY_DN12245_c0_g1_i1	Down	TRINITY_DN20864_c0_g2_i1	Down	900
TRINITY_DN12410_c0_g1_i1	Down	TRINITY_DN16947_c0_g1_i1	Down	900
TRINITY_DN15781_c0_g2_i1	Down	TRINITY_DN16257_c0_g2_i1	Down	900
TRINITY_DN15781_c0_g2_i1	Down	TRINITY_DN18088_c1_g1_i1	Down	900
TRINITY_DN15781_c0_g2_i1	Down	TRINITY_DN20769_c1_g1_i1	Up	900
TRINITY_DN15781_c0_g2_i1	Down	TRINITY_DN21312_c0_g1_i2	Up	900
TRINITY_DN15781_c0_g2_i1	Down	TRINITY_DN21588_c0_g2_i3	Up	900
TRINITY_DN16257_c0_g2_i1	Down	TRINITY_DN18088_c1_g1_i1	Down	900
TRINITY_DN16257_c0_g2_i1	Down	TRINITY_DN18219_c0_g1_i2	Up	900
TRINITY_DN16257_c0_g2_i1	Down	TRINITY_DN21312_c0_g1_i2	Up	900
TRINITY_DN16257_c0_g2_i1	Down	TRINITY_DN21588_c0_g2_i3	Up	900
TRINITY_DN16380_c1_g1_i2	Up	TRINITY_DN17656_c0_g1_i3	Down	900
TRINITY_DN16380_c1_g1_i2	Up	TRINITY_DN18031_c0_g1_i1	Up	900
TRINITY_DN16380_c1_g1_i2	Up	TRINITY_DN18219_c0_g1_i2	Up	900
TRINITY_DN16380_c1_g1_i2	Up	TRINITY_DN21312_c0_g1_i2	Up	900
TRINITY_DN17656_c0_g1_i3	Down	TRINITY_DN18219_c0_g1_i2	Up	900
TRINITY_DN17656_c0_g1_i3	Down	TRINITY_DN21312_c0_g1_i2	Up	900
TRINITY_DN18031_c0_g1_i1	Up	TRINITY_DN18219_c0_g1_i2	Up	900
TRINITY_DN18088_c1_g1_i1	Down	TRINITY_DN18219_c0_g1_i2	Up	900
TRINITY_DN18088_c1_g1_i1	Down	TRINITY_DN21216_c0_g1_i3	Up	900
TRINITY_DN18088_c1_g1_i1	Down	TRINITY_DN21312_c0_g1_i2	Up	900
TRINITY_DN18088_c1_g1_i1	Down	TRINITY_DN21588_c0_g2_i3	Up	900
TRINITY_DN18219_c0_g1_i2	Up	TRINITY_DN20769_c1_g1_i1	Up	900
TRINITY_DN18219_c0_g1_i2	Up	TRINITY_DN21312_c0_g1_i2	Up	900
TRINITY_DN18219_c0_g1_i2	Up	TRINITY_DN21588_c0_g2_i3	Up	900
TRINITY_DN18898_c0_g1_i2	Down	TRINITY_DN20318_c1_g1_i1	Down	900
TRINITY_DN18991_c3_g1_i1	Down	TRINITY_DN20318_c1_g1_i1	Down	900
TRINITY_DN20769_c1_g1_i1	Up	TRINITY_DN21312_c0_g1_i2	Up	900
TRINITY_DN21086_c0_g1_i3	Up	TRINITY_DN21588_c0_g2_i3	Up	900
TRINITY_DN21588_c0_g2_i3	Up	TRINITY_DN3577_c0_g1_i1	Up	900
TRINITY_DN13987_c0_g1_i1	Down	TRINITY_DN14871_c0_g1_i2	Down	899
TRINITY_DN13987_c0_g1_i1	Down	TRINITY_DN15281_c0_g1_i2	Down	899
TRINITY_DN15687_c0_g1_i1	Down	TRINITY_DN21375_c0_g1_i1	Down	899
TRINITY_DN18943_c0_g1_i1	Down	TRINITY_DN9728_c0_g1_i1	Down	899
TRINITY_DN21216_c0_g1_i3	Up	TRINITY_DN7840_c0_g1_i1	Up	898
TRINITY_DN10743_c0_g1_i1	Down	TRINITY_DN18684_c0_g1_i2	Down	896
TRINITY_DN14260_c0_g1_i1	Down	TRINITY_DN20741_c0_g1_i1	Down	895
TRINITY_DN16088_c0_g1_i1	Down	TRINITY_DN18263_c0_g1_i1	Down	893
TRINITY_DN14682_c0_g1_i2	Down	TRINITY_DN18684_c0_g1_i2	Down	892
TRINITY_DN12245_c0_g1_i1	Down	TRINITY_DN15281_c0_g1_i2	Down	889
TRINITY_DN17252_c0_g1_i1	Down	TRINITY_DN21365_c0_g1_i3	Down	888
TRINITY_DN20885_c0_g1_i1	Down	TRINITY_DN21167_c0_g1_i1	Down	888
TRINITY_DN11404_c0_g1_i1	Down	TRINITY_DN20547_c0_g1_i1	Down	887
TRINITY_DN20547_c0_g1_i1	Down	TRINITY_DN20958_c0_g2_i3	Up	884
TRINITY_DN17623_c0_g1_i1	Down	TRINITY_DN20308_c0_g1_i1	Up	883
TRINITY_DN14871_c0_g1_i2	Down	TRINITY_DN15779_c0_g1_i1	Down	882
TRINITY_DN10639_c0_g1_i1	Up	TRINITY_DN11806_c0_g1_i1	Up	881
TRINITY_DN13396_c0_g1_i1	Down	TRINITY_DN20085_c0_g1_i2	Up	881
TRINITY_DN10639_c0_g1_i1	Up	TRINITY_DN13987_c0_g1_i1	Down	880
TRINITY_DN11193_c0_g1_i1	Down	TRINITY_DN15138_c0_g1_i1	Down	880
TRINITY_DN17462_c0_g1_i1	Up	TRINITY_DN18623_c0_g1_i1	Down	879
TRINITY_DN20327_c0_g2_i1	Down	TRINITY_DN20494_c1_g1_i5	Down	872
TRINITY_DN15391_c0_g1_i1	Down	TRINITY_DN18623_c0_g1_i1	Down	871
TRINITY_DN17462_c0_g1_i1	Up	TRINITY_DN2567_c0_g1_i1	Down	870
TRINITY_DN10274_c0_g1_i1	Down	TRINITY_DN16612_c0_g1_i2	Down	869
TRINITY_DN11806_c0_g1_i1	Up	TRINITY_DN20860_c0_g3_i2	Down	869
TRINITY_DN13606_c0_g1_i2	Down	TRINITY_DN21216_c0_g1_i3	Up	868
TRINITY_DN20336_c2_g1_i2	Up	TRINITY_DN21308_c0_g2_i1	Up	868
TRINITY_DN13581_c0_g1_i1	Up	TRINITY_DN13664_c0_g1_i7	Up	866
TRINITY_DN15779_c0_g1_i1	Down	TRINITY_DN2567_c0_g1_i1	Down	866
TRINITY_DN12814_c0_g1_i1	Down	TRINITY_DN17656_c0_g1_i3	Down	865
TRINITY_DN15687_c0_g1_i1	Down	TRINITY_DN20741_c0_g1_i1	Down	862
TRINITY_DN14462_c0_g1_i2	Down	TRINITY_DN18943_c0_g1_i1	Down	861
TRINITY_DN20666_c0_g2_i7	Down	TRINITY_DN21216_c0_g1_i3	Up	859
TRINITY_DN17462_c0_g1_i1	Up	TRINITY_DN17680_c0_g2_i3	Up	858
TRINITY_DN17664_c0_g1_i1	Up	TRINITY_DN21308_c0_g2_i1	Up	857
TRINITY_DN10639_c0_g1_i1	Up	TRINITY_DN14674_c0_g1_i1	Down	856
TRINITY_DN16672_c0_g1_i1	Down	TRINITY_DN18747_c0_g1_i1	Down	855
TRINITY_DN11806_c0_g1_i1	Up	TRINITY_DN13131_c0_g1_i1	Down	853
TRINITY_DN11806_c0_g1_i1	Up	TRINITY_DN17999_c0_g1_i1	Up	852
TRINITY_DN16672_c0_g1_i1	Down	TRINITY_DN17623_c0_g1_i1	Down	852
TRINITY_DN20501_c0_g1_i6	Down	TRINITY_DN21584_c0_g1_i7	Down	851
TRINITY_DN10639_c0_g1_i1	Up	TRINITY_DN20530_c1_g1_i3	Down	850
TRINITY_DN13396_c0_g1_i1	Down	TRINITY_DN21216_c0_g1_i3	Up	850
TRINITY_DN13987_c0_g1_i1	Down	TRINITY_DN15138_c0_g1_i1	Down	848
TRINITY_DN17999_c0_g1_i1	Up	TRINITY_DN21216_c0_g1_i3	Up	846
TRINITY_DN16612_c0_g1_i2	Down	TRINITY_DN6322_c0_g1_i1	Down	843
TRINITY_DN10639_c0_g1_i1	Up	TRINITY_DN15138_c0_g1_i1	Down	841
TRINITY_DN13889_c0_g1_i2	Down	TRINITY_DN20421_c0_g1_i3	Down	841
TRINITY_DN10639_c0_g1_i1	Up	TRINITY_DN11193_c0_g1_i1	Down	838
TRINITY_DN17680_c0_g2_i3	Up	TRINITY_DN19978_c0_g1_i2	Down	838
TRINITY_DN12230_c0_g1_i2	Down	TRINITY_DN12410_c0_g1_i1	Down	835
TRINITY_DN14635_c0_g1_i1	Down	TRINITY_DN18351_c0_g1_i1	Down	835
TRINITY_DN15281_c0_g1_i2	Down	TRINITY_DN21375_c0_g1_i1	Down	835
TRINITY_DN16565_c0_g1_i2	Down	TRINITY_DN20741_c0_g1_i1	Down	834
TRINITY_DN13121_c0_g1_i1	Down	TRINITY_DN21559_c0_g1_i3	Down	833
TRINITY_DN19001_c0_g1_i2	Down	TRINITY_DN20741_c0_g1_i1	Down	832
TRINITY_DN20605_c0_g1_i2	Down	TRINITY_DN21365_c0_g1_i3	Down	832
TRINITY_DN16079_c0_g1_i1	Down	TRINITY_DN16272_c0_g2_i1	Down	830
TRINITY_DN14180_c0_g3_i2	Up	TRINITY_DN17462_c0_g1_i1	Up	827
TRINITY_DN12715_c0_g1_i1	Down	TRINITY_DN20547_c0_g1_i1	Down	824
TRINITY_DN10639_c0_g1_i1	Up	TRINITY_DN7840_c0_g1_i1	Up	823
TRINITY_DN19978_c0_g1_i2	Down	TRINITY_DN20543_c0_g1_i9	Up	819
TRINITY_DN20398_c0_g1_i1	Down	TRINITY_DN21086_c0_g1_i3	Up	818
TRINITY_DN10274_c0_g1_i1	Down	TRINITY_DN15222_c0_g1_i3	Down	816
TRINITY_DN10274_c0_g1_i1	Down	TRINITY_DN6322_c0_g1_i1	Down	816
TRINITY_DN16612_c0_g1_i2	Down	TRINITY_DN19699_c0_g1_i4	Down	816
TRINITY_DN12245_c0_g1_i1	Down	TRINITY_DN14871_c0_g1_i2	Down	815
TRINITY_DN12694_c0_g1_i1	Down	TRINITY_DN15761_c0_g1_i1	Down	815
TRINITY_DN10743_c0_g1_i1	Down	TRINITY_DN12245_c0_g1_i1	Down	812
TRINITY_DN16105_c0_g1_i1	Down	TRINITY_DN20605_c0_g1_i2	Down	812
TRINITY_DN15391_c0_g1_i1	Down	TRINITY_DN17623_c0_g1_i1	Down	811
TRINITY_DN17999_c0_g1_i1	Up	TRINITY_DN7840_c0_g1_i1	Up	809
TRINITY_DN12230_c0_g1_i2	Down	TRINITY_DN16924_c0_g1_i3	Down	808
TRINITY_DN15222_c0_g1_i3	Down	TRINITY_DN6322_c0_g1_i1	Down	808
TRINITY_DN16672_c0_g1_i1	Down	TRINITY_DN17600_c0_g1_i1	Down	807
TRINITY_DN21423_c0_g1_i6	Down	TRINITY_DN21423_c0_g2_i2	Down	803
TRINITY_DN17623_c0_g1_i1	Down	TRINITY_DN20666_c0_g2_i7	Down	801
TRINITY_DN13914_c0_g1_i1	Down	TRINITY_DN17200_c0_g1_i1	Down	799
TRINITY_DN15543_c0_g1_i1	Up	TRINITY_DN18608_c2_g1_i1	Down	799
TRINITY_DN14674_c0_g1_i1	Down	TRINITY_DN8091_c0_g1_i1	Down	796
TRINITY_DN19259_c4_g1_i1	Down	TRINITY_DN21641_c2_g3_i1	Down	791

## Sheet: S3 vs. S1. PPI
Protein1	Protein_type	Protein2	Protein_type	Combined_score
TRINITY_DN12245_c0_g1_i1	Down	TRINITY_DN9728_c0_g1_i1	Down	999
TRINITY_DN13605_c0_g1_i1	Up	TRINITY_DN19201_c0_g1_i4	Down	999
TRINITY_DN13605_c0_g1_i1	Up	TRINITY_DN20769_c1_g1_i1	Up	999
TRINITY_DN14871_c0_g1_i2	Down	TRINITY_DN15761_c0_g1_i1	Down	999
TRINITY_DN14871_c0_g1_i2	Down	TRINITY_DN19734_c0_g1_i2	Down	999
TRINITY_DN15281_c0_g1_i2	Down	TRINITY_DN15761_c0_g1_i1	Down	999
TRINITY_DN15281_c0_g1_i2	Down	TRINITY_DN18272_c0_g1_i5	Down	999
TRINITY_DN15281_c0_g1_i2	Down	TRINITY_DN19734_c0_g1_i2	Down	999
TRINITY_DN15761_c0_g1_i1	Down	TRINITY_DN18272_c0_g1_i5	Down	999
TRINITY_DN15761_c0_g1_i1	Down	TRINITY_DN19734_c0_g1_i2	Down	999
TRINITY_DN18272_c0_g1_i5	Down	TRINITY_DN19734_c0_g1_i2	Down	999
TRINITY_DN19201_c0_g1_i4	Down	TRINITY_DN20769_c1_g1_i1	Up	999
TRINITY_DN20308_c0_g1_i1	Up	TRINITY_DN21420_c0_g1_i5	Up	999
TRINITY_DN12245_c0_g1_i1	Down	TRINITY_DN21375_c0_g1_i1	Down	998
TRINITY_DN18397_c0_g1_i2	Down	TRINITY_DN18738_c0_g2_i1	Down	998
TRINITY_DN21375_c0_g1_i1	Down	TRINITY_DN9728_c0_g1_i1	Down	998
TRINITY_DN14871_c0_g1_i2	Down	TRINITY_DN15281_c0_g1_i2	Down	997
TRINITY_DN14871_c0_g1_i2	Down	TRINITY_DN18272_c0_g1_i5	Down	997
TRINITY_DN17200_c0_g1_i1	Down	TRINITY_DN18943_c1_g1_i1	Down	997
TRINITY_DN14733_c0_g1_i1	Down	TRINITY_DN18684_c0_g1_i2	Down	996
TRINITY_DN17200_c0_g1_i1	Down	TRINITY_DN18397_c0_g1_i2	Down	996
TRINITY_DN17295_c0_g1_i4	Down	TRINITY_DN20741_c0_g1_i1	Down	995
TRINITY_DN17295_c0_g1_i4	Down	TRINITY_DN19001_c0_g1_i2	Down	988
TRINITY_DN20385_c1_g1_i1	Down	TRINITY_DN20769_c1_g1_i1	Up	988
TRINITY_DN16565_c0_g1_i2	Down	TRINITY_DN19001_c0_g1_i2	Down	986
TRINITY_DN16565_c0_g1_i2	Down	TRINITY_DN17295_c0_g1_i4	Down	985
TRINITY_DN19649_c0_g1_i1	Up	TRINITY_DN20687_c0_g1_i3	Up	985
TRINITY_DN15164_c0_g1_i2	Down	TRINITY_DN17099_c0_g1_i1	Down	983
TRINITY_DN19201_c0_g1_i4	Down	TRINITY_DN20385_c1_g1_i1	Down	983
TRINITY_DN17647_c0_g1_i1	Down	TRINITY_DN18738_c0_g2_i1	Down	980
TRINITY_DN10775_c0_g1_i2	Down	TRINITY_DN15961_c1_g1_i1	Down	976
TRINITY_DN18397_c0_g1_i2	Down	TRINITY_DN18943_c1_g1_i1	Down	971
TRINITY_DN14523_c0_g1_i3	Down	TRINITY_DN18768_c0_g1_i1	Down	969
TRINITY_DN17200_c0_g1_i1	Down	TRINITY_DN18738_c0_g2_i1	Down	967
TRINITY_DN13987_c0_g1_i1	Down	TRINITY_DN18272_c0_g1_i5	Down	965
TRINITY_DN17419_c0_g1_i1	Down	TRINITY_DN18024_c0_g1_i1	Down	960
TRINITY_DN17764_c0_g2_i2	Up	TRINITY_DN20093_c0_g2_i1	Up	960
TRINITY_DN20284_c1_g1_i1	Up	TRINITY_DN21584_c0_g1_i7	Down	958
TRINITY_DN13987_c0_g1_i1	Down	TRINITY_DN15761_c0_g1_i1	Down	956
TRINITY_DN15779_c0_g1_i1	Down	TRINITY_DN8091_c0_g1_i1	Down	954
TRINITY_DN15781_c0_g2_i1	Down	TRINITY_DN21216_c0_g1_i3	Up	954
TRINITY_DN17462_c0_g1_i1	Up	TRINITY_DN21420_c0_g1_i5	Up	954
TRINITY_DN18943_c1_g1_i1	Down	TRINITY_DN20207_c0_g1_i1	Down	952
TRINITY_DN13605_c0_g1_i1	Up	TRINITY_DN20385_c1_g1_i1	Down	950
TRINITY_DN13987_c0_g1_i1	Down	TRINITY_DN15779_c0_g1_i1	Down	949
TRINITY_DN18219_c0_g1_i2	Up	TRINITY_DN21216_c0_g1_i3	Up	948
TRINITY_DN15761_c0_g1_i1	Down	TRINITY_DN15779_c0_g1_i1	Down	947
TRINITY_DN20769_c1_g1_i1	Up	TRINITY_DN21216_c0_g1_i3	Up	945
TRINITY_DN11806_c0_g1_i1	Up	TRINITY_DN21216_c0_g1_i3	Up	944
TRINITY_DN17647_c0_g1_i1	Down	TRINITY_DN18397_c0_g1_i2	Down	944
TRINITY_DN18031_c0_g1_i1	Up	TRINITY_DN21312_c0_g1_i2	Up	942
TRINITY_DN20308_c0_g1_i1	Up	TRINITY_DN20666_c0_g2_i7	Down	942
TRINITY_DN20687_c0_g1_i3	Up	TRINITY_DN21312_c0_g1_i2	Up	939
TRINITY_DN17047_c0_g2_i1	Up	TRINITY_DN21216_c0_g1_i3	Up	938
TRINITY_DN12245_c0_g1_i1	Down	TRINITY_DN17295_c0_g1_i4	Down	936
TRINITY_DN11806_c0_g1_i1	Up	TRINITY_DN18219_c0_g1_i2	Up	934
TRINITY_DN15779_c0_g1_i1	Down	TRINITY_DN19734_c0_g1_i2	Down	934
TRINITY_DN16105_c0_g1_i1	Down	TRINITY_DN17197_c0_g1_i2	Up	932
TRINITY_DN20666_c0_g2_i7	Down	TRINITY_DN21420_c0_g1_i5	Up	930
TRINITY_DN21216_c0_g1_i3	Up	TRINITY_DN21312_c0_g1_i2	Up	930
TRINITY_DN20687_c0_g1_i3	Up	TRINITY_DN21216_c0_g1_i3	Up	929
TRINITY_DN13987_c0_g1_i1	Down	TRINITY_DN19734_c0_g1_i2	Down	928
TRINITY_DN18758_c0_g3_i1	Up	TRINITY_DN20724_c0_g1_i1	Down	923
TRINITY_DN10775_c0_g1_i2	Down	TRINITY_DN16390_c0_g1_i3	Down	922
TRINITY_DN12245_c0_g1_i1	Down	TRINITY_DN13131_c0_g1_i1	Down	922
TRINITY_DN16257_c0_g2_i1	Down	TRINITY_DN20687_c0_g1_i3	Up	921
TRINITY_DN17764_c0_g2_i2	Up	TRINITY_DN21420_c0_g1_i5	Up	921
TRINITY_DN12245_c0_g1_i1	Down	TRINITY_DN16390_c0_g1_i3	Down	920
TRINITY_DN17047_c0_g2_i1	Up	TRINITY_DN20687_c0_g1_i3	Up	920
TRINITY_DN10775_c0_g1_i2	Down	TRINITY_DN12245_c0_g1_i1	Down	919
TRINITY_DN14517_c0_g1_i1	Down	TRINITY_DN14828_c1_g1_i1	Down	919
TRINITY_DN15281_c0_g1_i2	Down	TRINITY_DN20611_c1_g1_i2	Down	919
TRINITY_DN17419_c0_g1_i1	Down	TRINITY_DN19820_c0_g1_i5	Up	918
TRINITY_DN18272_c0_g1_i5	Down	TRINITY_DN20611_c1_g1_i2	Down	918
TRINITY_DN12245_c0_g1_i1	Down	TRINITY_DN16565_c0_g1_i2	Down	917
TRINITY_DN11229_c0_g1_i1	Up	TRINITY_DN12245_c0_g1_i1	Down	916
TRINITY_DN13605_c0_g1_i1	Up	TRINITY_DN21559_c0_g1_i3	Down	916
TRINITY_DN18088_c1_g1_i1	Down	TRINITY_DN20769_c1_g1_i1	Up	916
TRINITY_DN10639_c0_g1_i1	Up	TRINITY_DN17999_c0_g1_i1	Up	915
TRINITY_DN12245_c0_g1_i1	Down	TRINITY_DN17047_c0_g2_i1	Up	915
TRINITY_DN15412_c0_g1_i3	Up	TRINITY_DN21216_c0_g1_i3	Up	915
TRINITY_DN11548_c0_g1_i1	Up	TRINITY_DN21216_c0_g1_i3	Up	914
TRINITY_DN18293_c0_g1_i1	Down	TRINITY_DN20533_c0_g6_i1	Up	914
TRINITY_DN11229_c0_g1_i1	Up	TRINITY_DN19001_c0_g1_i2	Down	913
TRINITY_DN12245_c0_g1_i1	Down	TRINITY_DN19001_c0_g1_i2	Down	912
TRINITY_DN13238_c0_g1_i2	Down	TRINITY_DN16105_c0_g1_i1	Down	912
TRINITY_DN16257_c0_g2_i1	Down	TRINITY_DN19649_c0_g1_i1	Up	912
TRINITY_DN13131_c0_g1_i1	Down	TRINITY_DN18822_c0_g1_i2	Down	911
TRINITY_DN16257_c0_g2_i1	Down	TRINITY_DN21216_c0_g1_i3	Up	911
TRINITY_DN19201_c0_g1_i4	Down	TRINITY_DN21559_c0_g1_i3	Down	911
TRINITY_DN19447_c0_g2_i1	Up	TRINITY_DN19978_c0_g1_i2	Down	911
TRINITY_DN11229_c0_g1_i1	Up	TRINITY_DN17047_c0_g2_i1	Up	910
TRINITY_DN11229_c0_g1_i1	Up	TRINITY_DN17295_c0_g1_i4	Down	910
TRINITY_DN11548_c0_g1_i1	Up	TRINITY_DN20687_c0_g1_i3	Up	910
TRINITY_DN11806_c0_g1_i1	Up	TRINITY_DN20687_c0_g1_i3	Up	910
TRINITY_DN18822_c0_g1_i2	Down	TRINITY_DN20011_c0_g1_i2	Down	909
TRINITY_DN20533_c0_g6_i1	Up	TRINITY_DN20543_c0_g1_i9	Up	909
TRINITY_DN13877_c0_g1_i2	Down	TRINITY_DN21079_c0_g1_i2	Down	908
TRINITY_DN16257_c0_g2_i1	Down	TRINITY_DN17047_c0_g2_i1	Up	908
TRINITY_DN17047_c0_g2_i1	Up	TRINITY_DN20769_c1_g1_i1	Up	908
TRINITY_DN17047_c0_g2_i1	Up	TRINITY_DN18219_c0_g1_i2	Up	907
TRINITY_DN17047_c0_g2_i1	Up	TRINITY_DN21312_c0_g1_i2	Up	907
TRINITY_DN11806_c0_g1_i1	Up	TRINITY_DN20543_c0_g1_i9	Up	906
TRINITY_DN16257_c0_g2_i1	Down	TRINITY_DN20769_c1_g1_i1	Up	906
TRINITY_DN17047_c0_g2_i1	Up	TRINITY_DN17295_c0_g1_i4	Down	906
TRINITY_DN18219_c0_g1_i2	Up	TRINITY_DN20687_c0_g1_i3	Up	906
TRINITY_DN11460_c0_g1_i1	Down	TRINITY_DN11806_c0_g1_i1	Up	905
TRINITY_DN11460_c0_g1_i1	Down	TRINITY_DN16380_c1_g1_i2	Up	905
TRINITY_DN11548_c0_g1_i1	Up	TRINITY_DN20769_c1_g1_i1	Up	905
TRINITY_DN11806_c0_g1_i1	Up	TRINITY_DN16380_c1_g1_i2	Up	905
TRINITY_DN11806_c0_g1_i1	Up	TRINITY_DN17656_c0_g1_i3	Down	905
TRINITY_DN13131_c0_g1_i1	Down	TRINITY_DN20741_c0_g1_i1	Down	905
TRINITY_DN17047_c0_g2_i1	Up	TRINITY_DN19649_c0_g1_i1	Up	904
TRINITY_DN11548_c0_g1_i1	Up	TRINITY_DN21312_c0_g1_i2	Up	903
TRINITY_DN11806_c0_g1_i1	Up	TRINITY_DN21312_c0_g1_i2	Up	903
TRINITY_DN12415_c0_g1_i1	Down	TRINITY_DN7281_c0_g1_i1	Down	903
TRINITY_DN15781_c0_g2_i1	Down	TRINITY_DN18219_c0_g1_i2	Up	903
TRINITY_DN17047_c0_g2_i1	Up	TRINITY_DN19001_c0_g1_i2	Down	903
TRINITY_DN17656_c0_g1_i3	Down	TRINITY_DN18031_c0_g1_i1	Up	903
TRINITY_DN19649_c0_g1_i1	Up	TRINITY_DN21216_c0_g1_i3	Up	903
TRINITY_DN19649_c0_g1_i1	Up	TRINITY_DN21312_c0_g1_i2	Up	903
TRINITY_DN11460_c0_g1_i1	Down	TRINITY_DN17656_c0_g1_i3	Down	902
TRINITY_DN20687_c0_g1_i3	Up	TRINITY_DN20769_c1_g1_i1	Up	902
TRINITY_DN10775_c0_g1_i2	Down	TRINITY_DN21079_c0_g1_i2	Down	901
TRINITY_DN11548_c0_g1_i1	Up	TRINITY_DN17047_c0_g2_i1	Up	901
TRINITY_DN16390_c0_g1_i3	Down	TRINITY_DN21079_c0_g1_i2	Down	901
TRINITY_DN16565_c0_g1_i2	Down	TRINITY_DN17047_c0_g2_i1	Up	901
TRINITY_DN20769_c1_g1_i1	Up	TRINITY_DN21559_c0_g1_i3	Down	901
TRINITY_DN21086_c0_g1_i3	Up	TRINITY_DN3577_c0_g1_i1	Up	901
TRINITY_DN11229_c0_g1_i1	Up	TRINITY_DN16565_c0_g1_i2	Down	900
TRINITY_DN11460_c0_g1_i1	Down	TRINITY_DN18031_c0_g1_i1	Up	900
TRINITY_DN11460_c0_g1_i1	Down	TRINITY_DN18219_c0_g1_i2	Up	900
TRINITY_DN11460_c0_g1_i1	Down	TRINITY_DN20687_c0_g1_i3	Up	900
TRINITY_DN11460_c0_g1_i1	Down	TRINITY_DN21312_c0_g1_i2	Up	900
TRINITY_DN11548_c0_g1_i1	Up	TRINITY_DN15781_c0_g2_i1	Down	900
TRINITY_DN11548_c0_g1_i1	Up	TRINITY_DN16257_c0_g2_i1	Down	900
TRINITY_DN11548_c0_g1_i1	Up	TRINITY_DN18088_c1_g1_i1	Down	900
TRINITY_DN11548_c0_g1_i1	Up	TRINITY_DN18219_c0_g1_i2	Up	900
TRINITY_DN11548_c0_g1_i1	Up	TRINITY_DN19649_c0_g1_i1	Up	900
TRINITY_DN11806_c0_g1_i1	Up	TRINITY_DN18031_c0_g1_i1	Up	900
TRINITY_DN13877_c0_g1_i2	Down	TRINITY_DN17542_c1_g1_i3	Down	900
TRINITY_DN15781_c0_g2_i1	Down	TRINITY_DN16257_c0_g2_i1	Down	900
TRINITY_DN15781_c0_g2_i1	Down	TRINITY_DN17047_c0_g2_i1	Up	900
TRINITY_DN15781_c0_g2_i1	Down	TRINITY_DN18088_c1_g1_i1	Down	900
TRINITY_DN15781_c0_g2_i1	Down	TRINITY_DN19649_c0_g1_i1	Up	900
TRINITY_DN15781_c0_g2_i1	Down	TRINITY_DN20687_c0_g1_i3	Up	900
TRINITY_DN15781_c0_g2_i1	Down	TRINITY_DN20769_c1_g1_i1	Up	900
TRINITY_DN15781_c0_g2_i1	Down	TRINITY_DN21312_c0_g1_i2	Up	900
TRINITY_DN16257_c0_g2_i1	Down	TRINITY_DN18088_c1_g1_i1	Down	900
TRINITY_DN16257_c0_g2_i1	Down	TRINITY_DN18219_c0_g1_i2	Up	900
TRINITY_DN16257_c0_g2_i1	Down	TRINITY_DN21312_c0_g1_i2	Up	900
TRINITY_DN16380_c1_g1_i2	Up	TRINITY_DN17656_c0_g1_i3	Down	900
TRINITY_DN16380_c1_g1_i2	Up	TRINITY_DN18031_c0_g1_i1	Up	900
TRINITY_DN16380_c1_g1_i2	Up	TRINITY_DN18219_c0_g1_i2	Up	900
TRINITY_DN16380_c1_g1_i2	Up	TRINITY_DN20687_c0_g1_i3	Up	900
TRINITY_DN16380_c1_g1_i2	Up	TRINITY_DN21312_c0_g1_i2	Up	900
TRINITY_DN17047_c0_g2_i1	Up	TRINITY_DN18088_c1_g1_i1	Down	900
TRINITY_DN17542_c1_g1_i3	Down	TRINITY_DN21079_c0_g1_i2	Down	900
TRINITY_DN17656_c0_g1_i3	Down	TRINITY_DN18219_c0_g1_i2	Up	900
TRINITY_DN17656_c0_g1_i3	Down	TRINITY_DN20687_c0_g1_i3	Up	900
TRINITY_DN17656_c0_g1_i3	Down	TRINITY_DN21312_c0_g1_i2	Up	900
TRINITY_DN18031_c0_g1_i1	Up	TRINITY_DN18219_c0_g1_i2	Up	900
TRINITY_DN18031_c0_g1_i1	Up	TRINITY_DN20687_c0_g1_i3	Up	900
TRINITY_DN18088_c1_g1_i1	Down	TRINITY_DN18219_c0_g1_i2	Up	900
TRINITY_DN18088_c1_g1_i1	Down	TRINITY_DN19649_c0_g1_i1	Up	900
TRINITY_DN18088_c1_g1_i1	Down	TRINITY_DN20687_c0_g1_i3	Up	900
TRINITY_DN18088_c1_g1_i1	Down	TRINITY_DN21216_c0_g1_i3	Up	900
TRINITY_DN18088_c1_g1_i1	Down	TRINITY_DN21312_c0_g1_i2	Up	900
TRINITY_DN18219_c0_g1_i2	Up	TRINITY_DN19649_c0_g1_i1	Up	900
TRINITY_DN18219_c0_g1_i2	Up	TRINITY_DN20769_c1_g1_i1	Up	900
TRINITY_DN18219_c0_g1_i2	Up	TRINITY_DN21312_c0_g1_i2	Up	900
TRINITY_DN19649_c0_g1_i1	Up	TRINITY_DN20769_c1_g1_i1	Up	900
TRINITY_DN20769_c1_g1_i1	Up	TRINITY_DN21312_c0_g1_i2	Up	900
TRINITY_DN13987_c0_g1_i1	Down	TRINITY_DN14871_c0_g1_i2	Down	899
TRINITY_DN13987_c0_g1_i1	Down	TRINITY_DN15281_c0_g1_i2	Down	899
TRINITY_DN18943_c0_g1_i1	Down	TRINITY_DN9728_c0_g1_i1	Down	899
TRINITY_DN20011_c0_g1_i2	Down	TRINITY_DN21323_c0_g5_i1	Down	899
TRINITY_DN21216_c0_g1_i3	Up	TRINITY_DN7840_c0_g1_i1	Up	898
TRINITY_DN14682_c0_g1_i2	Down	TRINITY_DN14733_c0_g1_i1	Down	892
TRINITY_DN14682_c0_g1_i2	Down	TRINITY_DN18684_c0_g1_i2	Down	892
TRINITY_DN14818_c0_g1_i1	Up	TRINITY_DN17764_c0_g2_i2	Up	892
TRINITY_DN12245_c0_g1_i1	Down	TRINITY_DN15281_c0_g1_i2	Down	889
TRINITY_DN20547_c0_g1_i1	Down	TRINITY_DN20958_c0_g2_i3	Up	884
TRINITY_DN14871_c0_g1_i2	Down	TRINITY_DN15779_c0_g1_i1	Down	882
TRINITY_DN10639_c0_g1_i1	Up	TRINITY_DN11806_c0_g1_i1	Up	881
TRINITY_DN10639_c0_g1_i1	Up	TRINITY_DN13987_c0_g1_i1	Down	880
TRINITY_DN17462_c0_g1_i1	Up	TRINITY_DN18623_c0_g1_i1	Down	879
TRINITY_DN11806_c0_g1_i1	Up	TRINITY_DN20860_c0_g3_i2	Down	869
TRINITY_DN12814_c0_g1_i1	Down	TRINITY_DN17656_c0_g1_i3	Down	865
TRINITY_DN14462_c0_g1_i2	Down	TRINITY_DN18943_c0_g1_i1	Down	861
TRINITY_DN17047_c0_g2_i1	Up	TRINITY_DN18926_c0_g2_i2	Down	861
TRINITY_DN20666_c0_g2_i7	Down	TRINITY_DN21216_c0_g1_i3	Up	859
TRINITY_DN17462_c0_g1_i1	Up	TRINITY_DN17680_c0_g2_i3	Up	858
TRINITY_DN11806_c0_g1_i1	Up	TRINITY_DN13131_c0_g1_i1	Down	853
TRINITY_DN17047_c0_g2_i1	Up	TRINITY_DN20023_c0_g1_i11	Up	853
TRINITY_DN18272_c0_g1_i5	Down	TRINITY_DN19201_c0_g1_i4	Down	853
TRINITY_DN11806_c0_g1_i1	Up	TRINITY_DN17999_c0_g1_i1	Up	852
TRINITY_DN13987_c0_g1_i1	Down	TRINITY_DN15138_c0_g1_i1	Down	848
TRINITY_DN17999_c0_g1_i1	Up	TRINITY_DN21216_c0_g1_i3	Up	846
TRINITY_DN10639_c0_g1_i1	Up	TRINITY_DN15138_c0_g1_i1	Down	841
TRINITY_DN19201_c0_g1_i4	Down	TRINITY_DN19734_c0_g1_i2	Down	839
TRINITY_DN17680_c0_g2_i3	Up	TRINITY_DN19978_c0_g1_i2	Down	838
TRINITY_DN15281_c0_g1_i2	Down	TRINITY_DN21375_c0_g1_i1	Down	835
TRINITY_DN16565_c0_g1_i2	Down	TRINITY_DN20741_c0_g1_i1	Down	834
TRINITY_DN13121_c0_g1_i1	Down	TRINITY_DN21559_c0_g1_i3	Down	833
TRINITY_DN19001_c0_g1_i2	Down	TRINITY_DN20741_c0_g1_i1	Down	832
TRINITY_DN13398_c0_g1_i1	Down	TRINITY_DN15281_c0_g1_i2	Down	831
TRINITY_DN12245_c0_g1_i1	Down	TRINITY_DN19734_c0_g1_i2	Down	825
TRINITY_DN10639_c0_g1_i1	Up	TRINITY_DN7840_c0_g1_i1	Up	823
TRINITY_DN15761_c0_g1_i1	Down	TRINITY_DN19201_c0_g1_i4	Down	823
TRINITY_DN19978_c0_g1_i2	Down	TRINITY_DN20543_c0_g1_i9	Up	819
TRINITY_DN20398_c0_g1_i1	Down	TRINITY_DN21086_c0_g1_i3	Up	818
TRINITY_DN15961_c1_g1_i1	Down	TRINITY_DN18822_c0_g1_i2	Down	816
TRINITY_DN12245_c0_g1_i1	Down	TRINITY_DN14871_c0_g1_i2	Down	815
TRINITY_DN12694_c0_g1_i1	Down	TRINITY_DN15761_c0_g1_i1	Down	815
TRINITY_DN19734_c0_g1_i2	Down	TRINITY_DN20611_c1_g1_i2	Down	813
TRINITY_DN17999_c0_g1_i1	Up	TRINITY_DN7840_c0_g1_i1	Up	809
TRINITY_DN15222_c0_g1_i3	Down	TRINITY_DN6322_c0_g1_i1	Down	808
TRINITY_DN17099_c0_g1_i1	Down	TRINITY_DN18858_c0_g1_i1	Down	804
TRINITY_DN11806_c0_g1_i1	Up	TRINITY_DN15138_c0_g1_i1	Down	789
TRINITY_DN12245_c0_g1_i1	Down	TRINITY_DN13987_c0_g1_i1	Down	787
TRINITY_DN20308_c0_g1_i1	Up	TRINITY_DN21216_c0_g1_i3	Up	787
TRINITY_DN11806_c0_g1_i1	Up	TRINITY_DN17664_c0_g1_i1	Up	781
TRINITY_DN21086_c0_g1_i3	Up	TRINITY_DN21420_c0_g1_i5	Up	780
TRINITY_DN21216_c0_g1_i3	Up	TRINITY_DN21420_c0_g1_i5	Up	780
TRINITY_DN20741_c0_g1_i1	Down	TRINITY_DN9728_c0_g1_i1	Down	779
TRINITY_DN15961_c1_g1_i1	Down	TRINITY_DN16390_c0_g1_i3	Down	778
TRINITY_DN17295_c0_g1_i4	Down	TRINITY_DN9728_c0_g1_i1	Down	778
TRINITY_DN17200_c0_g1_i1	Down	TRINITY_DN17647_c0_g1_i1	Down	776
TRINITY_DN17462_c0_g1_i1	Up	TRINITY_DN20308_c0_g1_i1	Up	773
TRINITY_DN18685_c0_g1_i1	Down	TRINITY_DN18758_c0_g3_i1	Up	771
TRINITY_DN18983_c0_g1_i2	Up	TRINITY_DN21216_c0_g1_i3	Up	771
TRINITY_DN17462_c0_g1_i1	Up	TRINITY_DN8091_c0_g1_i1	Down	770
TRINITY_DN18397_c0_g1_i2	Down	TRINITY_DN20207_c0_g1_i1	Down	769
TRINITY_DN15412_c0_g1_i3	Up	TRINITY_DN20266_c0_g1_i4	Up	767
TRINITY_DN10639_c0_g1_i1	Up	TRINITY_DN17656_c0_g1_i3	Down	765
TRINITY_DN18738_c0_g2_i1	Down	TRINITY_DN18943_c1_g1_i1	Down	764
TRINITY_DN10639_c0_g1_i1	Up	TRINITY_DN15412_c0_g1_i3	Up	763
TRINITY_DN14706_c0_g1_i2	Down	TRINITY_DN17047_c0_g2_i1	Up	762
TRINITY_DN15779_c0_g1_i1	Down	TRINITY_DN18272_c0_g1_i5	Down	762
TRINITY_DN17251_c0_g2_i1	Down	TRINITY_DN19089_c1_g1_i3	Down	762
TRINITY_DN18272_c0_g1_i5	Down	TRINITY_DN18943_c0_g1_i1	Down	759
TRINITY_DN19063_c0_g1_i1	Down	TRINITY_DN20243_c0_g1_i7	Up	758
TRINITY_DN17664_c0_g1_i1	Up	TRINITY_DN19881_c0_g1_i3	Up	756
TRINITY_DN15281_c0_g1_i2	Down	TRINITY_DN15779_c0_g1_i1	Down	755
TRINITY_DN15011_c0_g1_i5	Down	TRINITY_DN16356_c0_g1_i1	Down	750
TRINITY_DN20308_c0_g1_i1	Up	TRINITY_DN21086_c0_g1_i3	Up	750
TRINITY_DN17999_c0_g1_i1	Up	TRINITY_DN18983_c0_g1_i2	Up	749
TRINITY_DN10639_c0_g1_i1	Up	TRINITY_DN21216_c0_g1_i3	Up	748
TRINITY_DN19978_c0_g1_i2	Down	TRINITY_DN20687_c0_g1_i3	Up	746
TRINITY_DN20398_c0_g1_i1	Down	TRINITY_DN20769_c1_g1_i1	Up	745
TRINITY_DN19455_c1_g2_i4	Up	TRINITY_DN20093_c0_g2_i1	Up	744
TRINITY_DN13398_c0_g1_i1	Down	TRINITY_DN15761_c0_g1_i1	Down	741
TRINITY_DN15412_c0_g1_i3	Up	TRINITY_DN17950_c0_g1_i1	Down	741
TRINITY_DN17950_c0_g1_i1	Down	TRINITY_DN20547_c0_g1_i1	Down	740
TRINITY_DN19447_c0_g2_i1	Up	TRINITY_DN21078_c0_g1_i3	Down	739
TRINITY_DN17764_c0_g2_i2	Up	TRINITY_DN18293_c0_g1_i1	Down	738
TRINITY_DN18926_c0_g2_i2	Down	TRINITY_DN21365_c0_g1_i3	Down	734
TRINITY_DN18293_c0_g1_i1	Down	TRINITY_DN20093_c0_g2_i1	Up	732
TRINITY_DN15412_c0_g1_i3	Up	TRINITY_DN18623_c0_g1_i1	Down	727
TRINITY_DN15796_c1_g2_i2	Up	TRINITY_DN21216_c0_g1_i3	Up	726
TRINITY_DN11131_c0_g2_i2	Down	TRINITY_DN20769_c1_g1_i1	Up	720
TRINITY_DN13408_c0_g1_i1	Down	TRINITY_DN21078_c0_g1_i3	Down	718
TRINITY_DN13581_c0_g1_i1	Up	TRINITY_DN19061_c0_g1_i1	Down	718
TRINITY_DN14871_c0_g1_i2	Down	TRINITY_DN21375_c0_g1_i1	Down	711
TRINITY_DN15973_c0_g1_i2	Up	TRINITY_DN3689_c0_g1_i1	Down	710
TRINITY_DN17664_c0_g1_i1	Up	TRINITY_DN20860_c0_g3_i2	Down	710
TRINITY_DN15341_c0_g1_i3	Up	TRINITY_DN15412_c0_g1_i3	Up	707
TRINITY_DN17154_c0_g1_i1	Down	TRINITY_DN20011_c0_g1_i2	Down	706
TRINITY_DN17462_c0_g1_i1	Up	TRINITY_DN20659_c0_g1_i1	Up	703
TRINITY_DN15412_c0_g1_i3	Up	TRINITY_DN18729_c0_g1_i4	Up	698
TRINITY_DN19978_c0_g1_i2	Down	TRINITY_DN20533_c0_g6_i1	Up	691
TRINITY_DN19297_c0_g2_i1	Up	TRINITY_DN21216_c0_g1_i3	Up	690
TRINITY_DN18623_c0_g1_i1	Down	TRINITY_DN19820_c0_g1_i5	Up	689
TRINITY_DN13987_c0_g1_i1	Down	TRINITY_DN18983_c0_g1_i2	Up	688
TRINITY_DN14869_c0_g1_i1	Down	TRINITY_DN21078_c0_g1_i3	Down	684
TRINITY_DN20093_c0_g2_i1	Up	TRINITY_DN21101_c0_g2_i3	Down	683
TRINITY_DN15341_c0_g1_i3	Up	TRINITY_DN20266_c0_g1_i4	Up	681
TRINITY_DN12245_c0_g1_i1	Down	TRINITY_DN15779_c0_g1_i1	Down	679
TRINITY_DN20860_c0_g3_i2	Down	TRINITY_DN21610_c2_g1_i1	Down	679
TRINITY_DN17154_c0_g1_i1	Down	TRINITY_DN21323_c0_g5_i1	Down	675
TRINITY_DN19734_c0_g1_i2	Down	TRINITY_DN21375_c0_g1_i1	Down	674
TRINITY_DN11806_c0_g1_i1	Up	TRINITY_DN21420_c0_g1_i5	Up	673
TRINITY_DN17680_c0_g2_i3	Up	TRINITY_DN21216_c0_g1_i3	Up	673
TRINITY_DN18263_c0_g1_i1	Down	TRINITY_DN20011_c0_g1_i2	Down	672
TRINITY_DN15164_c0_g1_i2	Down	TRINITY_DN17600_c0_g1_i1	Down	671
TRINITY_DN12245_c0_g1_i1	Down	TRINITY_DN9955_c0_g1_i1	Down	669
TRINITY_DN19297_c0_g2_i1	Up	TRINITY_DN20687_c0_g1_i3	Up	669
TRINITY_DN19201_c0_g1_i4	Down	TRINITY_DN21186_c0_g1_i1	Up	668
TRINITY_DN18926_c0_g2_i2	Down	TRINITY_DN8091_c0_g1_i1	Down	667
TRINITY_DN11806_c0_g1_i1	Up	TRINITY_DN18983_c0_g1_i2	Up	665
TRINITY_DN20533_c0_g6_i1	Up	TRINITY_DN21216_c0_g1_i3	Up	663
TRINITY_DN17600_c0_g1_i1	Down	TRINITY_DN20398_c0_g1_i1	Down	662
TRINITY_DN19447_c0_g2_i1	Up	TRINITY_DN21079_c0_g1_i2	Down	661
TRINITY_DN10639_c0_g1_i1	Up	TRINITY_DN14818_c0_g1_i1	Up	660
TRINITY_DN11806_c0_g1_i1	Up	TRINITY_DN15412_c0_g1_i3	Up	658
TRINITY_DN21216_c0_g1_i3	Up	TRINITY_DN21365_c0_g1_i3	Down	655
TRINITY_DN12694_c0_g1_i1	Down	TRINITY_DN15281_c0_g1_i2	Down	652
TRINITY_DN15412_c0_g1_i3	Up	TRINITY_DN17999_c0_g1_i1	Up	652
TRINITY_DN11806_c0_g1_i1	Up	TRINITY_DN20207_c0_g1_i1	Down	650

## Sheet: S4 vs. S1. PPI
Protein1	Protein_type	Protein2	Protein_type	Combined_score
TRINITY_DN10506_c3_g1_i2	Down	TRINITY_DN19356_c0_g1_i3	Down	999
TRINITY_DN10743_c0_g1_i1	Down	TRINITY_DN10801_c0_g1_i2	Down	999
TRINITY_DN10743_c0_g1_i1	Down	TRINITY_DN11591_c0_g1_i1	Down	999
TRINITY_DN10743_c0_g1_i1	Down	TRINITY_DN12575_c0_g1_i1	Down	999
TRINITY_DN10743_c0_g1_i1	Down	TRINITY_DN13222_c0_g1_i2	Down	999
TRINITY_DN10743_c0_g1_i1	Down	TRINITY_DN13669_c0_g1_i2	Down	999
TRINITY_DN10743_c0_g1_i1	Down	TRINITY_DN14871_c0_g1_i2	Down	999
TRINITY_DN10743_c0_g1_i1	Down	TRINITY_DN15281_c0_g1_i2	Down	999
TRINITY_DN10743_c0_g1_i1	Down	TRINITY_DN15761_c0_g1_i1	Down	999
TRINITY_DN10743_c0_g1_i1	Down	TRINITY_DN15990_c0_g1_i2	Down	999
TRINITY_DN10743_c0_g1_i1	Down	TRINITY_DN16351_c0_g1_i1	Down	999
TRINITY_DN10743_c0_g1_i1	Down	TRINITY_DN17425_c0_g1_i2	Down	999
TRINITY_DN10743_c0_g1_i1	Down	TRINITY_DN17595_c0_g3_i1	Down	999
TRINITY_DN10743_c0_g1_i1	Down	TRINITY_DN17720_c0_g1_i6	Down	999
TRINITY_DN10743_c0_g1_i1	Down	TRINITY_DN18272_c0_g1_i5	Down	999
TRINITY_DN10743_c0_g1_i1	Down	TRINITY_DN18637_c0_g3_i2	Down	999
TRINITY_DN10743_c0_g1_i1	Down	TRINITY_DN18726_c0_g3_i1	Down	999
TRINITY_DN10743_c0_g1_i1	Down	TRINITY_DN19734_c0_g1_i2	Down	999
TRINITY_DN10743_c0_g1_i1	Down	TRINITY_DN20230_c0_g3_i1	Down	999
TRINITY_DN10801_c0_g1_i2	Down	TRINITY_DN11591_c0_g1_i1	Down	999
TRINITY_DN10801_c0_g1_i2	Down	TRINITY_DN12575_c0_g1_i1	Down	999
TRINITY_DN10801_c0_g1_i2	Down	TRINITY_DN15281_c0_g1_i2	Down	999
TRINITY_DN10801_c0_g1_i2	Down	TRINITY_DN15761_c0_g1_i1	Down	999
TRINITY_DN10801_c0_g1_i2	Down	TRINITY_DN15990_c0_g1_i2	Down	999
TRINITY_DN10801_c0_g1_i2	Down	TRINITY_DN17425_c0_g1_i2	Down	999
TRINITY_DN10801_c0_g1_i2	Down	TRINITY_DN17720_c0_g1_i6	Down	999
TRINITY_DN10801_c0_g1_i2	Down	TRINITY_DN18272_c0_g1_i5	Down	999
TRINITY_DN10801_c0_g1_i2	Down	TRINITY_DN18637_c0_g3_i2	Down	999
TRINITY_DN10801_c0_g1_i2	Down	TRINITY_DN18726_c0_g3_i1	Down	999
TRINITY_DN10801_c0_g1_i2	Down	TRINITY_DN19734_c0_g1_i2	Down	999
TRINITY_DN10801_c0_g1_i2	Down	TRINITY_DN20230_c0_g3_i1	Down	999
TRINITY_DN10801_c0_g1_i2	Down	TRINITY_DN9826_c0_g1_i1	Down	999
TRINITY_DN11591_c0_g1_i1	Down	TRINITY_DN12575_c0_g1_i1	Down	999
TRINITY_DN11591_c0_g1_i1	Down	TRINITY_DN13222_c0_g1_i2	Down	999
TRINITY_DN11591_c0_g1_i1	Down	TRINITY_DN13669_c0_g1_i2	Down	999
TRINITY_DN11591_c0_g1_i1	Down	TRINITY_DN14871_c0_g1_i2	Down	999
TRINITY_DN11591_c0_g1_i1	Down	TRINITY_DN15281_c0_g1_i2	Down	999
TRINITY_DN11591_c0_g1_i1	Down	TRINITY_DN15761_c0_g1_i1	Down	999
TRINITY_DN11591_c0_g1_i1	Down	TRINITY_DN15990_c0_g1_i2	Down	999
TRINITY_DN11591_c0_g1_i1	Down	TRINITY_DN16351_c0_g1_i1	Down	999
TRINITY_DN11591_c0_g1_i1	Down	TRINITY_DN17425_c0_g1_i2	Down	999
TRINITY_DN11591_c0_g1_i1	Down	TRINITY_DN17595_c0_g3_i1	Down	999
TRINITY_DN11591_c0_g1_i1	Down	TRINITY_DN17720_c0_g1_i6	Down	999
TRINITY_DN11591_c0_g1_i1	Down	TRINITY_DN18272_c0_g1_i5	Down	999
TRINITY_DN11591_c0_g1_i1	Down	TRINITY_DN18637_c0_g3_i2	Down	999
TRINITY_DN11591_c0_g1_i1	Down	TRINITY_DN18726_c0_g3_i1	Down	999
TRINITY_DN11591_c0_g1_i1	Down	TRINITY_DN20230_c0_g3_i1	Down	999
TRINITY_DN11591_c0_g1_i1	Down	TRINITY_DN9826_c0_g1_i1	Down	999
TRINITY_DN11855_c0_g1_i1	Down	TRINITY_DN18635_c1_g1_i1	Down	999
TRINITY_DN11855_c0_g1_i1	Down	TRINITY_DN21432_c0_g1_i7	Down	999
TRINITY_DN12245_c0_g1_i1	Down	TRINITY_DN9728_c0_g1_i1	Down	999
TRINITY_DN12575_c0_g1_i1	Down	TRINITY_DN13222_c0_g1_i2	Down	999
TRINITY_DN12575_c0_g1_i1	Down	TRINITY_DN13669_c0_g1_i2	Down	999
TRINITY_DN12575_c0_g1_i1	Down	TRINITY_DN14871_c0_g1_i2	Down	999
TRINITY_DN12575_c0_g1_i1	Down	TRINITY_DN15281_c0_g1_i2	Down	999
TRINITY_DN12575_c0_g1_i1	Down	TRINITY_DN15761_c0_g1_i1	Down	999
TRINITY_DN12575_c0_g1_i1	Down	TRINITY_DN15990_c0_g1_i2	Down	999
TRINITY_DN12575_c0_g1_i1	Down	TRINITY_DN17595_c0_g3_i1	Down	999
TRINITY_DN12575_c0_g1_i1	Down	TRINITY_DN17720_c0_g1_i6	Down	999
TRINITY_DN12575_c0_g1_i1	Down	TRINITY_DN18272_c0_g1_i5	Down	999
TRINITY_DN12575_c0_g1_i1	Down	TRINITY_DN18637_c0_g3_i2	Down	999
TRINITY_DN12575_c0_g1_i1	Down	TRINITY_DN18726_c0_g3_i1	Down	999
TRINITY_DN12575_c0_g1_i1	Down	TRINITY_DN19734_c0_g1_i2	Down	999
TRINITY_DN12575_c0_g1_i1	Down	TRINITY_DN20230_c0_g3_i1	Down	999
TRINITY_DN12575_c0_g1_i1	Down	TRINITY_DN9826_c0_g1_i1	Down	999
TRINITY_DN13078_c0_g1_i1	Down	TRINITY_DN9728_c0_g1_i1	Down	999
TRINITY_DN13131_c0_g1_i1	Down	TRINITY_DN17299_c0_g1_i1	Down	999
TRINITY_DN13222_c0_g1_i2	Down	TRINITY_DN13669_c0_g1_i2	Down	999
TRINITY_DN13222_c0_g1_i2	Down	TRINITY_DN14871_c0_g1_i2	Down	999
TRINITY_DN13222_c0_g1_i2	Down	TRINITY_DN15281_c0_g1_i2	Down	999
TRINITY_DN13222_c0_g1_i2	Down	TRINITY_DN15761_c0_g1_i1	Down	999
TRINITY_DN13222_c0_g1_i2	Down	TRINITY_DN15990_c0_g1_i2	Down	999
TRINITY_DN13222_c0_g1_i2	Down	TRINITY_DN16351_c0_g1_i1	Down	999
TRINITY_DN13222_c0_g1_i2	Down	TRINITY_DN17425_c0_g1_i2	Down	999
TRINITY_DN13222_c0_g1_i2	Down	TRINITY_DN17595_c0_g3_i1	Down	999
TRINITY_DN13222_c0_g1_i2	Down	TRINITY_DN17720_c0_g1_i6	Down	999
TRINITY_DN13222_c0_g1_i2	Down	TRINITY_DN18272_c0_g1_i5	Down	999
TRINITY_DN13222_c0_g1_i2	Down	TRINITY_DN18637_c0_g3_i2	Down	999
TRINITY_DN13222_c0_g1_i2	Down	TRINITY_DN18726_c0_g3_i1	Down	999
TRINITY_DN13222_c0_g1_i2	Down	TRINITY_DN20230_c0_g3_i1	Down	999
TRINITY_DN13222_c0_g1_i2	Down	TRINITY_DN9826_c0_g1_i1	Down	999
TRINITY_DN13364_c0_g1_i1	Down	TRINITY_DN15306_c0_g1_i1	Down	999
TRINITY_DN13364_c0_g1_i1	Down	TRINITY_DN18540_c0_g1_i1	Down	999
TRINITY_DN13605_c0_g1_i1	Up	TRINITY_DN18604_c0_g2_i1	Up	999
TRINITY_DN13605_c0_g1_i1	Up	TRINITY_DN19201_c0_g1_i4	Down	999
TRINITY_DN13669_c0_g1_i2	Down	TRINITY_DN15281_c0_g1_i2	Down	999
TRINITY_DN13669_c0_g1_i2	Down	TRINITY_DN15761_c0_g1_i1	Down	999
TRINITY_DN13669_c0_g1_i2	Down	TRINITY_DN15990_c0_g1_i2	Down	999
TRINITY_DN13669_c0_g1_i2	Down	TRINITY_DN16351_c0_g1_i1	Down	999
TRINITY_DN13669_c0_g1_i2	Down	TRINITY_DN17167_c0_g1_i1	Down	999
TRINITY_DN13669_c0_g1_i2	Down	TRINITY_DN17425_c0_g1_i2	Down	999
TRINITY_DN13669_c0_g1_i2	Down	TRINITY_DN17595_c0_g3_i1	Down	999
TRINITY_DN13669_c0_g1_i2	Down	TRINITY_DN17720_c0_g1_i6	Down	999
TRINITY_DN13669_c0_g1_i2	Down	TRINITY_DN18272_c0_g1_i5	Down	999
TRINITY_DN13669_c0_g1_i2	Down	TRINITY_DN18637_c0_g3_i2	Down	999
TRINITY_DN13669_c0_g1_i2	Down	TRINITY_DN18726_c0_g3_i1	Down	999
TRINITY_DN13669_c0_g1_i2	Down	TRINITY_DN19734_c0_g1_i2	Down	999
TRINITY_DN13669_c0_g1_i2	Down	TRINITY_DN20230_c0_g3_i1	Down	999
TRINITY_DN13669_c0_g1_i2	Down	TRINITY_DN9826_c0_g1_i1	Down	999
TRINITY_DN14260_c0_g1_i1	Down	TRINITY_DN15687_c0_g1_i1	Down	999
TRINITY_DN14467_c0_g1_i1	Down	TRINITY_DN16985_c0_g2_i1	Down	999
TRINITY_DN14467_c0_g1_i1	Down	TRINITY_DN17845_c0_g1_i2	Down	999
TRINITY_DN14467_c0_g1_i1	Down	TRINITY_DN21057_c0_g1_i2	Down	999
TRINITY_DN14467_c0_g1_i1	Down	TRINITY_DN8042_c0_g1_i1	Down	999
TRINITY_DN14652_c0_g1_i1	Down	TRINITY_DN18489_c0_g1_i1	Down	999
TRINITY_DN14652_c0_g1_i1	Down	TRINITY_DN20327_c0_g2_i1	Down	999
TRINITY_DN14723_c0_g1_i3	Down	TRINITY_DN15233_c0_g1_i1	Down	999
TRINITY_DN14723_c0_g1_i3	Down	TRINITY_DN20720_c0_g6_i1	Down	999
TRINITY_DN14871_c0_g1_i2	Down	TRINITY_DN15761_c0_g1_i1	Down	999
TRINITY_DN14871_c0_g1_i2	Down	TRINITY_DN16351_c0_g1_i1	Down	999
TRINITY_DN14871_c0_g1_i2	Down	TRINITY_DN17595_c0_g3_i1	Down	999
TRINITY_DN14871_c0_g1_i2	Down	TRINITY_DN19734_c0_g1_i2	Down	999
TRINITY_DN14871_c0_g1_i2	Down	TRINITY_DN9826_c0_g1_i1	Down	999
TRINITY_DN14988_c0_g1_i1	Down	TRINITY_DN19199_c0_g2_i3	Down	999
TRINITY_DN15121_c0_g1_i2	Down	TRINITY_DN17295_c0_g1_i4	Down	999
TRINITY_DN15281_c0_g1_i2	Down	TRINITY_DN15761_c0_g1_i1	Down	999
TRINITY_DN15281_c0_g1_i2	Down	TRINITY_DN15990_c0_g1_i2	Down	999
TRINITY_DN15281_c0_g1_i2	Down	TRINITY_DN16351_c0_g1_i1	Down	999
TRINITY_DN15281_c0_g1_i2	Down	TRINITY_DN17425_c0_g1_i2	Down	999
TRINITY_DN15281_c0_g1_i2	Down	TRINITY_DN17595_c0_g3_i1	Down	999
TRINITY_DN15281_c0_g1_i2	Down	TRINITY_DN17720_c0_g1_i6	Down	999
TRINITY_DN15281_c0_g1_i2	Down	TRINITY_DN18272_c0_g1_i5	Down	999
TRINITY_DN15281_c0_g1_i2	Down	TRINITY_DN18637_c0_g3_i2	Down	999
TRINITY_DN15281_c0_g1_i2	Down	TRINITY_DN18726_c0_g3_i1	Down	999
TRINITY_DN15281_c0_g1_i2	Down	TRINITY_DN19734_c0_g1_i2	Down	999
TRINITY_DN15281_c0_g1_i2	Down	TRINITY_DN20230_c0_g3_i1	Down	999
TRINITY_DN15281_c0_g1_i2	Down	TRINITY_DN9826_c0_g1_i1	Down	999
TRINITY_DN15306_c0_g1_i1	Down	TRINITY_DN18540_c0_g1_i1	Down	999
TRINITY_DN15306_c0_g1_i1	Down	TRINITY_DN20230_c0_g3_i1	Down	999
TRINITY_DN15306_c0_g1_i1	Down	TRINITY_DN20501_c0_g1_i6	Down	999
TRINITY_DN15761_c0_g1_i1	Down	TRINITY_DN15990_c0_g1_i2	Down	999
TRINITY_DN15761_c0_g1_i1	Down	TRINITY_DN16351_c0_g1_i1	Down	999
TRINITY_DN15761_c0_g1_i1	Down	TRINITY_DN17425_c0_g1_i2	Down	999
TRINITY_DN15761_c0_g1_i1	Down	TRINITY_DN17595_c0_g3_i1	Down	999
TRINITY_DN15761_c0_g1_i1	Down	TRINITY_DN17720_c0_g1_i6	Down	999
TRINITY_DN15761_c0_g1_i1	Down	TRINITY_DN18272_c0_g1_i5	Down	999
TRINITY_DN15761_c0_g1_i1	Down	TRINITY_DN18637_c0_g3_i2	Down	999
TRINITY_DN15761_c0_g1_i1	Down	TRINITY_DN18726_c0_g3_i1	Down	999
TRINITY_DN15761_c0_g1_i1	Down	TRINITY_DN19734_c0_g1_i2	Down	999
TRINITY_DN15761_c0_g1_i1	Down	TRINITY_DN20230_c0_g3_i1	Down	999
TRINITY_DN15761_c0_g1_i1	Down	TRINITY_DN9826_c0_g1_i1	Down	999
TRINITY_DN15990_c0_g1_i2	Down	TRINITY_DN16351_c0_g1_i1	Down	999
TRINITY_DN15990_c0_g1_i2	Down	TRINITY_DN17595_c0_g3_i1	Down	999
TRINITY_DN15990_c0_g1_i2	Down	TRINITY_DN17720_c0_g1_i6	Down	999
TRINITY_DN15990_c0_g1_i2	Down	TRINITY_DN18272_c0_g1_i5	Down	999
TRINITY_DN15990_c0_g1_i2	Down	TRINITY_DN18637_c0_g3_i2	Down	999
TRINITY_DN15990_c0_g1_i2	Down	TRINITY_DN18726_c0_g3_i1	Down	999
TRINITY_DN15990_c0_g1_i2	Down	TRINITY_DN19734_c0_g1_i2	Down	999
TRINITY_DN15990_c0_g1_i2	Down	TRINITY_DN20230_c0_g3_i1	Down	999
TRINITY_DN15990_c0_g1_i2	Down	TRINITY_DN9826_c0_g1_i1	Down	999
TRINITY_DN16351_c0_g1_i1	Down	TRINITY_DN17595_c0_g3_i1	Down	999
TRINITY_DN16351_c0_g1_i1	Down	TRINITY_DN17720_c0_g1_i6	Down	999
TRINITY_DN16351_c0_g1_i1	Down	TRINITY_DN18272_c0_g1_i5	Down	999
TRINITY_DN16351_c0_g1_i1	Down	TRINITY_DN18637_c0_g3_i2	Down	999
TRINITY_DN16351_c0_g1_i1	Down	TRINITY_DN18726_c0_g3_i1	Down	999
TRINITY_DN16351_c0_g1_i1	Down	TRINITY_DN19734_c0_g1_i2	Down	999
TRINITY_DN16351_c0_g1_i1	Down	TRINITY_DN20230_c0_g3_i1	Down	999
TRINITY_DN16351_c0_g1_i1	Down	TRINITY_DN9826_c0_g1_i1	Down	999
TRINITY_DN16761_c0_g1_i5	Down	TRINITY_DN19047_c0_g1_i1	Down	999
TRINITY_DN16985_c0_g2_i1	Down	TRINITY_DN8042_c0_g1_i1	Down	999
TRINITY_DN17167_c0_g1_i1	Down	TRINITY_DN20230_c0_g3_i1	Down	999
TRINITY_DN17425_c0_g1_i2	Down	TRINITY_DN17595_c0_g3_i1	Down	999
TRINITY_DN17425_c0_g1_i2	Down	TRINITY_DN18272_c0_g1_i5	Down	999
TRINITY_DN17425_c0_g1_i2	Down	TRINITY_DN18637_c0_g3_i2	Down	999
TRINITY_DN17425_c0_g1_i2	Down	TRINITY_DN18726_c0_g3_i1	Down	999
TRINITY_DN17425_c0_g1_i2	Down	TRINITY_DN19734_c0_g1_i2	Down	999
TRINITY_DN17425_c0_g1_i2	Down	TRINITY_DN9826_c0_g1_i1	Down	999
TRINITY_DN17439_c2_g3_i2	Down	TRINITY_DN20559_c0_g2_i1	Down	999
TRINITY_DN17595_c0_g3_i1	Down	TRINITY_DN17720_c0_g1_i6	Down	999
TRINITY_DN17595_c0_g3_i1	Down	TRINITY_DN18272_c0_g1_i5	Down	999
TRINITY_DN17595_c0_g3_i1	Down	TRINITY_DN18637_c0_g3_i2	Down	999
TRINITY_DN17595_c0_g3_i1	Down	TRINITY_DN18726_c0_g3_i1	Down	999
TRINITY_DN17595_c0_g3_i1	Down	TRINITY_DN19734_c0_g1_i2	Down	999
TRINITY_DN17595_c0_g3_i1	Down	TRINITY_DN20230_c0_g3_i1	Down	999
TRINITY_DN17595_c0_g3_i1	Down	TRINITY_DN9826_c0_g1_i1	Down	999
TRINITY_DN17720_c0_g1_i6	Down	TRINITY_DN18272_c0_g1_i5	Down	999
TRINITY_DN17720_c0_g1_i6	Down	TRINITY_DN18637_c0_g3_i2	Down	999
TRINITY_DN17720_c0_g1_i6	Down	TRINITY_DN18726_c0_g3_i1	Down	999
TRINITY_DN17720_c0_g1_i6	Down	TRINITY_DN20230_c0_g3_i1	Down	999
TRINITY_DN17720_c0_g1_i6	Down	TRINITY_DN9826_c0_g1_i1	Down	999
TRINITY_DN17731_c0_g2_i1	Down	TRINITY_DN20493_c0_g1_i1	Down	999
TRINITY_DN17845_c0_g1_i2	Down	TRINITY_DN20425_c0_g1_i1	Down	999
TRINITY_DN17845_c0_g1_i2	Down	TRINITY_DN21057_c0_g1_i2	Down	999
TRINITY_DN17845_c0_g1_i2	Down	TRINITY_DN21248_c0_g1_i1	Down	999
TRINITY_DN17845_c0_g1_i2	Down	TRINITY_DN2567_c0_g1_i1	Down	999
TRINITY_DN17845_c0_g1_i2	Down	TRINITY_DN8042_c0_g1_i1	Down	999
TRINITY_DN18026_c2_g1_i1	Down	TRINITY_DN18635_c1_g1_i1	Down	999
TRINITY_DN18026_c2_g1_i1	Down	TRINITY_DN21432_c0_g1_i7	Down	999
TRINITY_DN18272_c0_g1_i5	Down	TRINITY_DN18637_c0_g3_i2	Down	999
TRINITY_DN18272_c0_g1_i5	Down	TRINITY_DN18726_c0_g3_i1	Down	999
TRINITY_DN18272_c0_g1_i5	Down	TRINITY_DN19734_c0_g1_i2	Down	999
TRINITY_DN18272_c0_g1_i5	Down	TRINITY_DN20230_c0_g3_i1	Down	999
TRINITY_DN18272_c0_g1_i5	Down	TRINITY_DN9826_c0_g1_i1	Down	999
TRINITY_DN18489_c0_g1_i1	Down	TRINITY_DN20327_c0_g2_i1	Down	999
TRINITY_DN18521_c0_g1_i1	Down	TRINITY_DN20210_c0_g1_i1	Down	999
TRINITY_DN18604_c0_g2_i1	Up	TRINITY_DN19201_c0_g1_i4	Down	999
TRINITY_DN18635_c1_g1_i1	Down	TRINITY_DN21432_c0_g1_i7	Down	999
TRINITY_DN18637_c0_g3_i2	Down	TRINITY_DN18726_c0_g3_i1	Down	999
TRINITY_DN18637_c0_g3_i2	Down	TRINITY_DN19734_c0_g1_i2	Down	999
TRINITY_DN18637_c0_g3_i2	Down	TRINITY_DN20230_c0_g3_i1	Down	999
TRINITY_DN18637_c0_g3_i2	Down	TRINITY_DN9826_c0_g1_i1	Down	999
TRINITY_DN18726_c0_g3_i1	Down	TRINITY_DN19734_c0_g1_i2	Down	999
TRINITY_DN18726_c0_g3_i1	Down	TRINITY_DN20230_c0_g3_i1	Down	999
TRINITY_DN18726_c0_g3_i1	Down	TRINITY_DN9826_c0_g1_i1	Down	999
TRINITY_DN18768_c1_g1_i2	Down	TRINITY_DN19161_c0_g1_i2	Down	999
TRINITY_DN19356_c0_g1_i3	Down	TRINITY_DN21641_c2_g3_i1	Down	999
TRINITY_DN19654_c1_g2_i2	Down	TRINITY_DN20399_c0_g1_i4	Down	999
TRINITY_DN19734_c0_g1_i2	Down	TRINITY_DN20230_c0_g3_i1	Down	999
TRINITY_DN19734_c0_g1_i2	Down	TRINITY_DN9826_c0_g1_i1	Down	999
TRINITY_DN20207_c1_g1_i5	Up	TRINITY_DN21414_c0_g1_i1	Up	999
TRINITY_DN20230_c0_g3_i1	Down	TRINITY_DN9826_c0_g1_i1	Down	999
TRINITY_DN20425_c0_g1_i1	Down	TRINITY_DN21057_c0_g1_i2	Down	999
TRINITY_DN20425_c0_g1_i1	Down	TRINITY_DN21248_c0_g1_i1	Down	999
TRINITY_DN20425_c0_g1_i1	Down	TRINITY_DN2567_c0_g1_i1	Down	999
TRINITY_DN20425_c0_g1_i1	Down	TRINITY_DN8042_c0_g1_i1	Down	999
TRINITY_DN21057_c0_g1_i2	Down	TRINITY_DN21248_c0_g1_i1	Down	999
TRINITY_DN21057_c0_g1_i2	Down	TRINITY_DN8042_c0_g1_i1	Down	999
TRINITY_DN21248_c0_g1_i1	Down	TRINITY_DN2567_c0_g1_i1	Down	999
TRINITY_DN21248_c0_g1_i1	Down	TRINITY_DN8042_c0_g1_i1	Down	999
TRINITY_DN10743_c0_g1_i1	Down	TRINITY_DN17167_c0_g1_i1	Down	998
TRINITY_DN10801_c0_g1_i2	Down	TRINITY_DN13222_c0_g1_i2	Down	998
TRINITY_DN10801_c0_g1_i2	Down	TRINITY_DN13669_c0_g1_i2	Down	998
TRINITY_DN10801_c0_g1_i2	Down	TRINITY_DN16351_c0_g1_i1	Down	998
TRINITY_DN10801_c0_g1_i2	Down	TRINITY_DN17595_c0_g3_i1	Down	998
TRINITY_DN11591_c0_g1_i1	Down	TRINITY_DN19734_c0_g1_i2	Down	998
TRINITY_DN12245_c0_g1_i1	Down	TRINITY_DN13078_c0_g1_i1	Down	998
TRINITY_DN12245_c0_g1_i1	Down	TRINITY_DN21375_c0_g1_i1	Down	998
TRINITY_DN12575_c0_g1_i1	Down	TRINITY_DN16351_c0_g1_i1	Down	998
TRINITY_DN12575_c0_g1_i1	Down	TRINITY_DN17425_c0_g1_i2	Down	998
TRINITY_DN13222_c0_g1_i2	Down	TRINITY_DN19734_c0_g1_i2	Down	998
TRINITY_DN13364_c0_g1_i1	Down	TRINITY_DN18272_c0_g1_i5	Down	998
TRINITY_DN13364_c0_g1_i1	Down	TRINITY_DN18637_c0_g3_i2	Down	998
TRINITY_DN13618_c0_g1_i2	Down	TRINITY_DN13987_c0_g1_i1	Down	998
TRINITY_DN13669_c0_g1_i2	Down	TRINITY_DN14843_c0_g1_i1	Down	998
TRINITY_DN13987_c0_g1_i1	Down	TRINITY_DN15861_c0_g1_i1	Down	998
TRINITY_DN14467_c0_g1_i1	Down	TRINITY_DN21248_c0_g1_i1	Down	998
TRINITY_DN14485_c0_g1_i1	Down	TRINITY_DN18397_c0_g1_i2	Down	998
TRINITY_DN14871_c0_g1_i2	Down	TRINITY_DN17425_c0_g1_i2	Down	998
TRINITY_DN15761_c0_g1_i1	Down	TRINITY_DN17167_c0_g1_i1	Down	998
TRINITY_DN15990_c0_g1_i2	Down	TRINITY_DN17167_c0_g1_i1	Down	998
TRINITY_DN15990_c0_g1_i2	Down	TRINITY_DN17425_c0_g1_i2	Down	998
TRINITY_DN16351_c0_g1_i1	Down	TRINITY_DN17167_c0_g1_i1	Down	998
TRINITY_DN16351_c0_g1_i1	Down	TRINITY_DN17425_c0_g1_i2	Down	998
TRINITY_DN16985_c0_g2_i1	Down	TRINITY_DN20425_c0_g1_i1	Down	998
TRINITY_DN16985_c0_g2_i1	Down	TRINITY_DN21248_c0_g1_i1	Down	998
TRINITY_DN17036_c0_g1_i3	Down	TRINITY_DN19825_c0_g1_i6	Down	998
TRINITY_DN17167_c0_g1_i1	Down	TRINITY_DN17595_c0_g3_i1	Down	998
TRINITY_DN17167_c0_g1_i1	Down	TRINITY_DN18272_c0_g1_i5	Down	998
TRINITY_DN17167_c0_g1_i1	Down	TRINITY_DN18637_c0_g3_i2	Down	998
TRINITY_DN17167_c0_g1_i1	Down	TRINITY_DN18726_c0_g3_i1	Down	998
TRINITY_DN17167_c0_g1_i1	Down	TRINITY_DN19734_c0_g1_i2	Down	998
TRINITY_DN17167_c0_g1_i1	Down	TRINITY_DN9826_c0_g1_i1	Down	998
TRINITY_DN17425_c0_g1_i2	Down	TRINITY_DN17720_c0_g1_i6	Down	998
TRINITY_DN17425_c0_g1_i2	Down	TRINITY_DN20230_c0_g3_i1	Down	998
TRINITY_DN17720_c0_g1_i6	Down	TRINITY_DN19734_c0_g1_i2	Down	998
TRINITY_DN17856_c0_g3_i3	Down	TRINITY_DN20493_c0_g1_i1	Down	998
TRINITY_DN18240_c0_g1_i1	Down	TRINITY_DN20421_c0_g1_i3	Down	998
TRINITY_DN18397_c0_g1_i2	Down	TRINITY_DN18738_c0_g2_i1	Down	998
TRINITY_DN19047_c0_g1_i1	Down	TRINITY_DN6322_c0_g1_i1	Down	998
TRINITY_DN20340_c0_g1_i1	Down	TRINITY_DN20872_c0_g2_i1	Down	998
TRINITY_DN21375_c0_g1_i1	Down	TRINITY_DN9728_c0_g1_i1	Down	998
TRINITY_DN10801_c0_g1_i2	Down	TRINITY_DN13364_c0_g1_i1	Down	997
TRINITY_DN10801_c0_g1_i2	Down	TRINITY_DN17167_c0_g1_i1	Down	997
TRINITY_DN11591_c0_g1_i1	Down	TRINITY_DN17167_c0_g1_i1	Down	997
TRINITY_DN12575_c0_g1_i1	Down	TRINITY_DN17167_c0_g1_i1	Down	997
TRINITY_DN13222_c0_g1_i2	Down	TRINITY_DN17167_c0_g1_i1	Down	997
TRINITY_DN13618_c0_g1_i2	Down	TRINITY_DN19268_c0_g1_i1	Down	997
TRINITY_DN13669_c0_g1_i2	Down	TRINITY_DN14871_c0_g1_i2	Down	997
TRINITY_DN14843_c0_g1_i1	Down	TRINITY_DN18637_c0_g3_i2	Down	997
TRINITY_DN14871_c0_g1_i2	Down	TRINITY_DN15281_c0_g1_i2	Down	997
TRINITY_DN14871_c0_g1_i2	Down	TRINITY_DN18272_c0_g1_i5	Down	997
TRINITY_DN14871_c0_g1_i2	Down	TRINITY_DN20230_c0_g3_i1	Down	997
TRINITY_DN15233_c0_g1_i1	Down	TRINITY_DN20720_c0_g6_i1	Down	997
TRINITY_DN15281_c0_g1_i2	Down	TRINITY_DN17167_c0_g1_i1	Down	997
TRINITY_DN15306_c0_g1_i1	Down	TRINITY_DN15990_c0_g1_i2	Down	997
TRINITY_DN16212_c0_g1_i3	Up	TRINITY_DN21216_c0_g1_i3	Up	997
TRINITY_DN16851_c0_g1_i1	Down	TRINITY_DN19940_c0_g2_i1	Down	997
TRINITY_DN17167_c0_g1_i1	Down	TRINITY_DN17720_c0_g1_i6	Down	997
TRINITY_DN17200_c0_g1_i1	Down	TRINITY_DN18943_c1_g1_i1	Down	997
TRINITY_DN17378_c0_g1_i1	Down	TRINITY_DN19493_c0_g1_i5	Down	997
TRINITY_DN17830_c0_g1_i3	Down	TRINITY_DN19560_c0_g1_i5	Down	997
TRINITY_DN18768_c1_g1_i2	Down	TRINITY_DN9955_c0_g1_i1	Down	997
TRINITY_DN19161_c0_g1_i2	Down	TRINITY_DN20551_c0_g1_i2	Up	997
TRINITY_DN21057_c0_g1_i2	Down	TRINITY_DN2567_c0_g1_i1	Down	997
TRINITY_DN10801_c0_g1_i2	Down	TRINITY_DN15306_c0_g1_i1	Down	996
TRINITY_DN13078_c0_g1_i1	Down	TRINITY_DN21375_c0_g1_i1	Down	996
TRINITY_DN13222_c0_g1_i2	Down	TRINITY_DN14843_c0_g1_i1	Down	996
TRINITY_DN13364_c0_g1_i1	Down	TRINITY_DN13669_c0_g1_i2	Down	996
TRINITY_DN13364_c0_g1_i1	Down	TRINITY_DN15761_c0_g1_i1	Down	996
TRINITY_DN13364_c0_g1_i1	Down	TRINITY_DN15990_c0_g1_i2	Down	996
TRINITY_DN13364_c0_g1_i1	Down	TRINITY_DN20230_c0_g3_i1	Down	996
TRINITY_DN14467_c0_g1_i1	Down	TRINITY_DN20425_c0_g1_i1	Down	996
TRINITY_DN14485_c0_g1_i1	Down	TRINITY_DN21343_c1_g1_i2	Down	996
TRINITY_DN15222_c0_g1_i3	Down	TRINITY_DN19047_c0_g1_i1	Down	996
TRINITY_DN15281_c0_g1_i2	Down	TRINITY_DN15306_c0_g1_i1	Down	996
TRINITY_DN15306_c0_g1_i1	Down	TRINITY_DN18726_c0_g3_i1	Down	996
TRINITY_DN15444_c0_g1_i1	Down	TRINITY_DN19141_c1_g1_i2	Down	996
TRINITY_DN16985_c0_g2_i1	Down	TRINITY_DN17845_c0_g1_i2	Down	996
TRINITY_DN17167_c0_g1_i1	Down	TRINITY_DN17425_c0_g1_i2	Down	996
TRINITY_DN17200_c0_g1_i1	Down	TRINITY_DN18397_c0_g1_i2	Down	996

## Sheet: Phenylpropanoid and flavonoid 
Protein1	Protein2	Combined_score
TRINITY_DN14485_c0_g1_i1	TRINITY_DN18397_c0_g1_i2	998
TRINITY_DN18397_c0_g1_i2	TRINITY_DN18738_c0_g2_i1	998
TRINITY_DN17200_c0_g1_i1	TRINITY_DN18943_c1_g1_i1	997
TRINITY_DN17200_c0_g1_i1	TRINITY_DN18397_c0_g1_i2	996
TRINITY_DN14485_c0_g1_i1	TRINITY_DN18738_c0_g2_i1	995
TRINITY_DN13914_c0_g1_i1	TRINITY_DN7607_c0_g1_i2	984
TRINITY_DN17200_c0_g1_i1	TRINITY_DN20645_c0_g1_i1	984
TRINITY_DN13676_c0_g1_i1	TRINITY_DN20207_c0_g1_i1	982
TRINITY_DN13914_c0_g1_i1	TRINITY_DN18943_c1_g1_i1	982
TRINITY_DN13914_c0_g1_i1	TRINITY_DN15242_c0_g1_i1	981
TRINITY_DN13914_c0_g1_i1	TRINITY_DN20207_c0_g1_i1	975
TRINITY_DN18397_c0_g1_i2	TRINITY_DN18943_c1_g1_i1	971
TRINITY_DN14485_c0_g1_i1	TRINITY_DN17200_c0_g1_i1	969
TRINITY_DN17200_c0_g1_i1	TRINITY_DN18738_c0_g2_i1	967
TRINITY_DN13676_c0_g1_i1	TRINITY_DN13914_c0_g1_i1	960
TRINITY_DN13676_c0_g1_i1	TRINITY_DN17200_c0_g1_i1	953
TRINITY_DN18943_c1_g1_i1	TRINITY_DN20207_c0_g1_i1	952
TRINITY_DN18943_c1_g1_i1	TRINITY_DN20645_c0_g1_i1	951
TRINITY_DN20207_c0_g1_i1	TRINITY_DN20769_c2_g2_i1	945
TRINITY_DN18943_c1_g1_i1	TRINITY_DN20769_c2_g2_i1	943
TRINITY_DN13914_c0_g1_i1	TRINITY_DN20769_c2_g2_i1	918
TRINITY_DN13676_c0_g1_i1	TRINITY_DN18943_c1_g1_i1	892
TRINITY_DN15242_c0_g1_i1	TRINITY_DN20207_c0_g1_i1	864
TRINITY_DN20207_c0_g1_i1	TRINITY_DN7607_c0_g1_i2	858
TRINITY_DN20769_c2_g2_i1	TRINITY_DN7607_c0_g1_i2	840
TRINITY_DN13676_c0_g1_i1	TRINITY_DN20769_c2_g2_i1	811
TRINITY_DN14485_c0_g1_i1	TRINITY_DN18943_c1_g1_i1	801
TRINITY_DN13914_c0_g1_i1	TRINITY_DN17200_c0_g1_i1	799
TRINITY_DN20645_c0_g1_i1	TRINITY_DN7607_c0_g1_i2	795
TRINITY_DN15242_c0_g1_i1	TRINITY_DN20645_c0_g1_i1	778
TRINITY_DN14485_c0_g1_i1	TRINITY_DN20645_c0_g1_i1	777
TRINITY_DN15242_c0_g1_i1	TRINITY_DN20769_c2_g2_i1	772
TRINITY_DN18397_c0_g1_i2	TRINITY_DN20207_c0_g1_i1	769
TRINITY_DN18738_c0_g2_i1	TRINITY_DN18943_c1_g1_i1	764
TRINITY_DN17817_c0_g2_i2	TRINITY_DN20207_c0_g1_i1	736
TRINITY_DN13676_c0_g1_i1	TRINITY_DN18397_c0_g1_i2	732
TRINITY_DN15242_c0_g1_i1	TRINITY_DN17200_c0_g1_i1	719
TRINITY_DN13914_c0_g1_i1	TRINITY_DN17817_c0_g2_i2	717
TRINITY_DN17817_c0_g2_i2	TRINITY_DN7607_c0_g1_i2	713
TRINITY_DN17200_c0_g1_i1	TRINITY_DN7607_c0_g1_i2	706

## Sheet: Fatty acid
Protein1	Protein2	Combined_score
TRINITY_DN18675_c0_g2_i1	TRINITY_DN20093_c0_g2_i1	999
TRINITY_DN17764_c0_g2_i2	TRINITY_DN21505_c1_g1_i1	995
TRINITY_DN17764_c0_g2_i2	TRINITY_DN18675_c0_g2_i1	994
TRINITY_DN21505_c1_g1_i1	TRINITY_DN6124_c0_g2_i1	993
TRINITY_DN18443_c0_g1_i1	TRINITY_DN21086_c0_g1_i3	991
TRINITY_DN18443_c0_g1_i1	TRINITY_DN3577_c0_g1_i1	984
TRINITY_DN18675_c0_g2_i1	TRINITY_DN21505_c1_g1_i1	984
TRINITY_DN18443_c0_g1_i1	TRINITY_DN21423_c0_g1_i6	982
TRINITY_DN18443_c0_g1_i1	TRINITY_DN21423_c0_g2_i2	982
TRINITY_DN21423_c0_g1_i6	TRINITY_DN6124_c0_g2_i1	975
TRINITY_DN21423_c0_g2_i2	TRINITY_DN6124_c0_g2_i1	975
TRINITY_DN20093_c0_g2_i1	TRINITY_DN21505_c1_g1_i1	974
TRINITY_DN17764_c0_g2_i2	TRINITY_DN6124_c0_g2_i1	968
TRINITY_DN18675_c0_g2_i1	TRINITY_DN6124_c0_g2_i1	968
TRINITY_DN15408_c0_g1_i2	TRINITY_DN18675_c0_g2_i1	967
TRINITY_DN17764_c0_g2_i2	TRINITY_DN20093_c0_g2_i1	960
TRINITY_DN18603_c0_g1_i1	TRINITY_DN18796_c3_g2_i1	959
TRINITY_DN20803_c0_g1_i3	TRINITY_DN21086_c0_g1_i3	949
TRINITY_DN15408_c0_g1_i2	TRINITY_DN20093_c0_g2_i1	945
TRINITY_DN17755_c0_g1_i1	TRINITY_DN21086_c0_g1_i3	945
TRINITY_DN17755_c0_g1_i1	TRINITY_DN18443_c0_g1_i1	944
TRINITY_DN20803_c0_g1_i3	TRINITY_DN3577_c0_g1_i1	939
TRINITY_DN17755_c0_g1_i1	TRINITY_DN3577_c0_g1_i1	929
TRINITY_DN21423_c0_g1_i6	TRINITY_DN3577_c0_g1_i1	926
TRINITY_DN21086_c0_g1_i3	TRINITY_DN21423_c0_g1_i6	924
TRINITY_DN21423_c0_g2_i2	TRINITY_DN3577_c0_g1_i1	923
TRINITY_DN21086_c0_g1_i3	TRINITY_DN21423_c0_g2_i2	921
TRINITY_DN20803_c0_g1_i3	TRINITY_DN21423_c0_g1_i6	920
TRINITY_DN20803_c0_g1_i3	TRINITY_DN21423_c0_g2_i2	919
TRINITY_DN17755_c0_g1_i1	TRINITY_DN20803_c0_g1_i3	918
TRINITY_DN15408_c0_g1_i2	TRINITY_DN17764_c0_g2_i2	903
TRINITY_DN21086_c0_g1_i3	TRINITY_DN3577_c0_g1_i1	901
TRINITY_DN20093_c0_g2_i1	TRINITY_DN21483_c1_g3_i1	900
TRINITY_DN15408_c0_g1_i2	TRINITY_DN21483_c1_g3_i1	895
TRINITY_DN18443_c0_g1_i1	TRINITY_DN20803_c0_g1_i3	895
TRINITY_DN15781_c0_g2_i1	TRINITY_DN18267_c0_g1_i3	836
TRINITY_DN17755_c0_g1_i1	TRINITY_DN21423_c0_g1_i6	808
TRINITY_DN17755_c0_g1_i1	TRINITY_DN21423_c0_g2_i2	808
TRINITY_DN21423_c0_g1_i6	TRINITY_DN21423_c0_g2_i2	803
TRINITY_DN15408_c0_g1_i2	TRINITY_DN19455_c1_g2_i4	791
TRINITY_DN18267_c0_g1_i3	TRINITY_DN20803_c0_g1_i3	770
TRINITY_DN19455_c1_g2_i4	TRINITY_DN20093_c0_g2_i1	744
TRINITY_DN17764_c0_g2_i2	TRINITY_DN21423_c0_g2_i2	721
TRINITY_DN19485_c0_g1_i2	TRINITY_DN21086_c0_g1_i3	708
TRINITY_DN17764_c0_g2_i2	TRINITY_DN21423_c0_g1_i6	707
