# Supplementary material for: Integrative iTRAQ-based proteomic and transcriptomic analysis reveals the accumulation patterns of key metabolites associated with oil quality during seed ripening of Camellia oleifera
Source: Hortic Res. 2021 Jul 1;8:157. doi: 10.1038/s41438-021-00591-2 (PMC8245520; doi:10.1038/s41438-021-00591-2)
Supplement: Supplementary file 15 — Table S14 [file 41438_2021_591_MOESM15_ESM.xlsx]

## Sheet: moduleTraitCor
	Total flavonoids	Oil content	Palmitic acid (C16-0)	Palmitoleic acid (C16-1)	Stearic acid (C18-0)	Oleic acid (C18-1)	Linoleic acid (C18-2)	Linolenic acid (C18-3)	SFA	MUFA	PUFA	S1	S2	S3	S4
greenyellow	-0.130394	0.18261	-0.0566581	-0.321585	0.864182	0.51862	0.043381	-0.219379	0.0719678	0.511944	0.0128141	-0.631853	0.52655	0.621255	-0.515952
magenta	-0.875548	0.751127	-0.848621	-0.937897	0.655089	-0.22589	-0.789713	-0.904833	-0.76291	-0.236098	-0.806403	-0.995262	0.266632	0.311062	0.417568
midnightblue	-0.872884	0.692088	-0.912094	-0.757476	-0.110696	-0.779616	-0.944497	-0.820312	-0.942295	-0.784632	-0.933819	-0.512879	-0.235747	-0.229973	0.978599
red	-0.0867498	0.103734	-0.143392	0.0982105	-0.904292	-0.744219	-0.245711	-0.0068325	-0.283399	-0.738511	-0.218757	0.484789	-0.724607	-0.401062	0.64088
lightcyan	0.561355	-0.516866	0.522698	0.561513	-0.242233	0.250002	0.512531	0.558837	0.495705	0.25553	0.519985	0.548393	-0.0133734	-0.223157	-0.311862
black	0.865727	-0.64712	0.907061	0.749172	0.0435938	0.713903	0.935388	0.810263	0.926247	0.719421	0.924562	0.53994	0.138652	0.289942	-0.968534
yellow	0.869829	-0.687471	0.854729	0.914518	-0.663114	0.203107	0.799561	0.88754	0.766711	0.213444	0.813116	0.982518	-0.339535	-0.172913	-0.47007

## Sheet: moduleTraitPvalue
	Total flavonoids	Oil content	Palmitic acid (C16-0)	Palmitoleic acid (C16-1)	Stearic acid (C18-0)	Oleic acid (C18-1)	Linoleic acid (C18-2)	Linolenic acid (C18-3)	SFA	MUFA	PUFA	S1	S2	S3	S4
greenyellow	0.686273	0.569999	0.861163	0.308058	0.000288474	0.084067	0.89351	0.493299	0.824109	0.0888483	0.968472	0.0275157	0.0786178	0.031067	0.085956
magenta	0.000190103	0.00486369	0.000482771	6.55137e-06	0.0207684	0.480225	0.00224758	5.23016e-05	0.00389972	0.460051	0.00153187	1.8658e-11	0.402187	0.325044	0.176811
midnightblue	0.000210353	0.0126329	3.56153e-05	0.00432432	0.731986	0.00278996	3.77776e-06	0.0010818	4.57182e-06	0.00250935	8.94153e-06	0.0881678	0.460738	0.472108	3.41089e-08
red	0.788642	0.748345	0.656619	0.761391	5.37561e-05	0.00550678	0.441426	0.983187	0.372062	0.00608479	0.494557	0.110184	0.00768339	0.196319	0.0247302
lightcyan	0.0575466	0.0853058	0.0812339	0.0574609	0.448123	0.433231	0.0884206	0.0589209	0.101238	0.422786	0.0831114	0.0648672	0.967097	0.485693	0.323735
black	0.000273177	0.0229283	4.66392e-05	0.00503962	0.89299	0.0091138	7.952e-06	0.00139476	1.51703e-05	0.00835365	1.6935e-05	0.0699735	0.667382	0.360636	2.30426e-07
yellow	0.00023561	0.0134909	0.000397186	3.10966e-05	0.0187473	0.526658	0.00180006	0.000116966	0.00362205	0.505356	0.00129963	1.24895e-08	0.280253	0.590986	0.123055

## Sheet: magenta
Accession	Modules	S1_1	S1_2	S1_3	S2_1	S2_2	S2_3	S3_1	S3_2	S3_3	S4_1	S4_2	S4_3
TRINITY_DN19678_c0_g2_i1	magenta	6.49506	6.54071	6.52826	6.69627	6.71425	6.70183	6.75087	6.74281	6.72928	6.67666	6.62498	6.66534
TRINITY_DN19590_c0_g1_i2	magenta	6.5744	6.62059	6.61912	6.64818	6.65105	6.66107	6.6893	6.74551	6.70321	6.71699	6.61324	6.64818
TRINITY_DN21135_c0_g1_i1	magenta	6.50938	6.72383	6.55305	6.7046	6.69627	6.68229	6.63952	6.69349	6.63952	6.76686	6.50938	6.75087
TRINITY_DN19674_c0_g1_i1	magenta	6.40259	6.55459	6.52042	6.72247	6.64097	6.64818	6.71973	6.75622	6.7211	6.76022	6.67243	6.73335
TRINITY_DN20791_c0_g2_i1	magenta	6.49025	6.46761	6.54689	6.77215	6.76155	6.73335	6.68229	6.71973	6.6879	6.67384	6.66676	6.65964
TRINITY_DN21347_c0_g1_i1	magenta	6.50144	6.52199	6.53605	6.65249	6.64097	6.63807	6.66534	6.7211	6.66249	6.79961	6.74012	6.78398
TRINITY_DN20491_c0_g2_i1	magenta	6.57592	6.59096	6.58496	6.6893	6.68229	6.68229	6.6851	6.70736	6.69349	6.67948	6.64962	6.66818
TRINITY_DN21420_c0_g1_i5	magenta	6.16189	6.17991	5.95187	6.92481	6.90689	6.96463	6.77083	6.75889	6.80864	6.66818	6.6893	6.71425
TRINITY_DN19820_c0_g1_i5	magenta	6.46923	6.42459	6.47411	6.72383	6.72247	6.70321	6.71425	6.75355	6.73471	6.70874	6.70874	6.70736
TRINITY_DN21321_c0_g1_i4	magenta	6.55919	6.54535	6.57592	6.6893	6.67243	6.67807	6.70736	6.67948	6.7046	6.67101	6.72928	6.67101
TRINITY_DN20093_c0_g2_i1	magenta	6.4545	6.49506	6.42962	6.74685	6.75489	6.76951	6.75622	6.72383	6.74147	6.65392	6.6453	6.66818
TRINITY_DN21086_c0_g1_i3	magenta	6.41785	6.40939	6.4446	6.81378	6.77083	6.77479	6.73064	6.76686	6.73471	6.64097	6.65678	6.65678
TRINITY_DN14868_c0_g1_i1	magenta	6.55919	6.55305	6.52356	6.65964	6.66818	6.66818	6.67666	6.67525	6.67243	6.732	6.72928	6.75889
TRINITY_DN17462_c0_g1_i1	magenta	6.40769	6.42962	6.36982	6.66818	6.66534	6.69349	6.74281	6.67666	6.71012	6.7866	6.83415	6.82273
TRINITY_DN17886_c0_g1_i3	magenta	6.55459	6.55919	6.53294	6.67807	6.70183	6.68229	6.6893	6.6893	6.69349	6.7046	6.67807	6.71836
TRINITY_DN20085_c0_g1_i2	magenta	6.42626	6.38888	6.45779	6.75221	6.76686	6.77742	6.64818	6.62644	6.58195	6.78005	6.81378	6.7879
TRINITY_DN21216_c0_g1_i3	magenta	6.2854	6.30925	6.24222	6.82655	6.79961	6.80735	6.67384	6.70598	6.69209	6.7866	6.76686	6.8189
TRINITY_DN20736_c0_g1_i1	magenta	5.96578	6.13134	6.08534	6.83162	6.848	6.8189	6.63517	6.56986	6.62498	7.00225	6.9507	6.96
TRINITY_DN18630_c0_g1_i1	magenta	6.30925	6.29462	6.31288	6.83668	6.76686	6.84046	6.69905	6.74819	6.73471	6.73471	6.76951	6.69209
TRINITY_DN14750_c2_g1_i1	magenta	6.51885	6.55919	6.65392	6.7046	6.70598	6.6893	6.68229	6.69349	6.64674	6.71836	6.66959	6.64241
TRINITY_DN21076_c0_g1_i1	magenta	6.55612	6.59842	6.59246	6.65964	6.61765	6.65249	6.68089	6.69488	6.65105	6.73064	6.71836	6.73335
TRINITY_DN21303_c0_g1_i1	magenta	6.56224	6.50144	6.5345	6.69627	6.75221	6.73471	6.71287	6.71836	6.72928	6.65678	6.64818	6.62498
TRINITY_DN17772_c0_g1_i4	magenta	6.53916	6.42122	6.3837	6.74147	6.79312	6.79051	6.72656	6.73335	6.74685	6.61618	6.65821	6.67948
TRINITY_DN18320_c0_g1_i1	magenta	6.46761	6.40769	6.44791	6.74012	6.75221	6.76818	6.73471	6.72928	6.73606	6.67525	6.71699	6.66107
TRINITY_DN21236_c0_g1_i1	magenta	6.54689	6.69209	6.60881	6.6837	6.64097	6.59246	6.64241	6.65821	6.73335	6.75355	6.64241	6.69349
TRINITY_DN17259_c0_g1_i3	magenta	6.58946	6.58646	6.60437	6.63662	6.66534	6.60288	6.70321	6.71012	6.6907	6.69905	6.66676	6.73064
TRINITY_DN20551_c0_g1_i2	magenta	6.43962	6.47573	6.40939	6.73742	6.72383	6.71425	6.6893	6.70736	6.68089	6.74416	6.71012	6.79961
TRINITY_DN14230_c0_g1_i1	magenta	6.60437	6.52826	6.51096	6.67807	6.69766	6.72792	6.70598	6.71836	6.71425	6.64241	6.68089	6.66959
TRINITY_DN19569_c0_g1_i2	magenta	6.54998	6.56224	6.54071	6.77742	6.76155	6.79961	6.60288	6.65964	6.64097	6.69209	6.64386	6.63952
TRINITY_DN13712_c1_g2_i1	magenta	6.4545	6.48382	6.49346	6.6837	6.65821	6.65964	6.73606	6.75622	6.69488	6.73877	6.71973	6.77083
TRINITY_DN20748_c0_g2_i2	magenta	6.63517	6.63807	6.58946	6.6279	6.64674	6.66391	6.72792	6.64962	6.68229	6.64097	6.69766	6.69488
TRINITY_DN17680_c0_g2_i3	magenta	6.40939	6.42962	6.43129	6.7211	6.7252	6.71425	6.71287	6.70874	6.71562	6.76288	6.74685	6.74953
TRINITY_DN16611_c0_g2_i1	magenta	6.58946	6.58346	6.6014	6.63227	6.66391	6.66249	6.67243	6.6893	6.65249	6.73335	6.69209	6.71562
TRINITY_DN19567_c0_g1_i1	magenta	6.5157	6.6453	6.60437	6.72656	6.71425	6.73471	6.65678	6.68089	6.63517	6.7252	6.58946	6.65392
TRINITY_DN17547_c0_g1_i1	magenta	6.55305	6.57894	6.60881	6.61029	6.64962	6.64818	6.69766	6.69766	6.67101	6.76421	6.7046	6.70321
TRINITY_DN21312_c0_g1_i2	magenta	6.48543	6.42459	6.43796	6.70598	6.71149	6.73606	6.67525	6.76421	6.73064	6.75221	6.71012	6.70736
TRINITY_DN16417_c0_g1_i4	magenta	6.51885	6.53605	6.55459	6.70874	6.7252	6.73064	6.69627	6.6851	6.6907	6.70044	6.68089	6.65249
TRINITY_DN15543_c0_g1_i1	magenta	6.39403	6.54689	6.34518	6.82655	6.82146	6.84298	6.68229	6.64674	6.70598	6.69627	6.60288	6.69349
TRINITY_DN20201_c1_g1_i4	magenta	6.60585	6.66818	6.56834	6.62352	6.63952	6.62936	6.7046	6.65392	6.73471	6.69766	6.67101	6.69488
TRINITY_DN20577_c0_g1_i1	magenta	6.55766	6.51728	6.53138	6.67948	6.6865	6.65821	6.63372	6.71699	6.6851	6.75622	6.70183	6.75087
TRINITY_DN18772_c0_g1_i1	magenta	6.53761	6.5345	6.47086	6.65678	6.64674	6.70321	6.69905	6.68229	6.6865	6.732	6.75889	6.75622
TRINITY_DN19682_c0_g3_i1	magenta	6.55152	6.53294	6.48543	6.6279	6.69488	6.71562	6.63517	6.66534	6.65821	6.80607	6.732	6.76022
TRINITY_DN21489_c0_g1_i11	magenta	6.3837	6.44626	6.54844	6.69627	6.6865	6.65678	6.73335	6.71149	6.71562	6.7866	6.76686	6.70598
TRINITY_DN19447_c0_g2_i1	magenta	6.52982	6.37504	6.42626	6.73877	6.70736	6.75355	6.64097	6.75087	6.72928	6.71425	6.76421	6.70044
TRINITY_DN18342_c0_g2_i1	magenta	6.51412	6.53761	6.4545	6.6907	6.70044	6.69766	6.64674	6.65392	6.68229	6.76951	6.73335	6.77873
TRINITY_DN21041_c0_g2_i1	magenta	6.57137	6.54998	6.53294	6.62498	6.6851	6.63081	6.732	6.71149	6.74012	6.70044	6.68089	6.71836
TRINITY_DN16331_c0_g1_i4	magenta	6.59842	6.62205	6.56224	6.71012	6.66959	6.68089	6.69349	6.67101	6.67243	6.6279	6.66959	6.71149
TRINITY_DN15247_c0_g1_i1	magenta	6.62205	6.58796	6.55305	6.73335	6.73877	6.75355	6.61618	6.65249	6.63952	6.65821	6.64818	6.67807
TRINITY_DN20660_c0_g1_i1	magenta	6.47735	6.52199	6.53294	6.70183	6.6879	6.71699	6.6879	6.6865	6.67525	6.75087	6.72792	6.70044
TRINITY_DN17493_c0_g1_i1	magenta	6.25361	6.2555	6.30012	6.6851	6.69627	6.69209	6.70874	6.70598	6.70183	6.90809	6.90087	6.8802
TRINITY_DN20402_c0_g1_i1	magenta	6.56986	6.66676	6.63372	6.6879	6.60437	6.65821	6.71287	6.6879	6.68229	6.65821	6.67243	6.65821
TRINITY_DN20479_c0_g1_i1	magenta	6.53761	6.49025	6.53294	6.59842	6.6453	6.63227	6.72383	6.7046	6.6893	6.76155	6.77742	6.76818
TRINITY_DN13638_c0_g1_i1	magenta	6.58946	6.6865	6.53294	6.68089	6.62644	6.65964	6.68089	6.70736	6.72792	6.67807	6.61029	6.7046
TRINITY_DN19498_c0_g1_i1	magenta	6.65964	6.40769	6.67101	6.64962	6.75756	6.66249	6.65249	6.66534	6.64818	6.66959	6.77347	6.64962
TRINITY_DN20292_c0_g1_i1	magenta	6.58646	6.61029	6.56682	6.66959	6.61029	6.70598	6.64962	6.71699	6.6851	6.72383	6.69209	6.66959
TRINITY_DN16889_c0_g1_i3	magenta	6.51412	6.47897	6.45779	6.61176	6.70598	6.6907	6.70321	6.6837	6.6851	6.78921	6.74953	6.78005
TRINITY_DN21485_c1_g1_i12	magenta	6.55459	6.43962	6.50303	6.72928	6.77215	6.71149	6.69766	6.71012	6.71425	6.64386	6.6893	6.69349
TRINITY_DN19843_c0_g1_i4	magenta	6.65535	6.55766	6.49185	6.71425	6.73742	6.73064	6.63081	6.63952	6.67243	6.63081	6.69349	6.7252
TRINITY_DN14779_c0_g1_i4	magenta	6.50303	6.51412	6.56377	6.75756	6.77083	6.77479	6.68229	6.62352	6.67948	6.67807	6.71149	6.60733
TRINITY_DN16212_c0_g1_i3	magenta	6.47249	6.50303	6.41278	6.68229	6.67243	6.73742	6.68089	6.69627	6.71699	6.78005	6.74953	6.74012
TRINITY_DN17275_c1_g1_i3	magenta	6.54226	6.53916	6.55459	6.81762	6.77215	6.75889	6.61176	6.6893	6.61912	6.64674	6.62352	6.6907
TRINITY_DN14408_c0_g1_i1	magenta	6.58346	6.52513	6.57592	6.6453	6.67384	6.73606	6.67807	6.67807	6.63807	6.72247	6.74685	6.67666
TRINITY_DN16357_c0_g3_i1	magenta	6.60733	6.59544	6.64818	6.65678	6.67243	6.63952	6.68229	6.6851	6.65392	6.6837	6.67948	6.6893
TRINITY_DN19077_c0_g1_i3	magenta	6.40769	6.33271	6.42962	6.64818	6.59991	6.65392	6.72656	6.76421	6.69349	6.8189	6.87897	6.82782
TRINITY_DN14288_c0_g1_i2	magenta	6.61029	6.47249	6.56377	6.6837	6.87652	6.80607	6.6851	6.59694	6.60585	6.65249	6.65678	6.6453
TRINITY_DN21489_c0_g2_i1	magenta	6.46597	6.39746	6.4363	6.76022	6.74819	6.75756	6.64962	6.69905	6.66249	6.73877	6.75889	6.75355
TRINITY_DN14128_c0_g1_i1	magenta	6.75489	6.48704	6.62936	6.63662	6.72928	6.67101	6.61324	6.70736	6.66959	6.62498	6.69766	6.66249
TRINITY_DN14889_c0_g1_i2	magenta	6.55305	6.43296	6.3906	6.61618	6.65535	6.6907	6.66959	6.67243	6.71973	6.78267	6.84298	6.79961
TRINITY_DN20517_c0_g2_i3	magenta	6.48543	6.61912	6.66391	6.70183	6.59544	6.65249	6.75087	6.68089	6.6893	6.68089	6.73335	6.62644
TRINITY_DN16004_c0_g2_i1	magenta	6.4822	6.40259	6.42459	6.73877	6.78398	6.76553	6.64962	6.72928	6.6879	6.74819	6.6865	6.73064
TRINITY_DN17109_c0_g1_i2	magenta	6.48704	6.57743	6.50462	6.6879	6.62644	6.64386	6.69209	6.70598	6.69488	6.75221	6.71836	6.7761
TRINITY_DN19315_c0_g1_i2	magenta	6.58346	6.55305	6.5345	6.6453	6.63081	6.59395	6.6837	6.73064	6.74685	6.71562	6.71149	6.74685
TRINITY_DN18311_c0_g1_i2	magenta	6.59395	6.54071	6.59694	6.6893	6.69488	6.6837	6.68089	6.65249	6.66534	6.66676	6.73742	6.6851
TRINITY_DN16008_c0_g1_i1	magenta	6.52982	6.51728	6.45943	6.75489	6.74147	6.73606	6.6837	6.72656	6.6837	6.65535	6.63807	6.73606
TRINITY_DN15950_c0_g2_i1	magenta	6.61471	6.60585	6.69209	6.63952	6.6851	6.67384	6.67807	6.64818	6.67807	6.70044	6.6907	6.58646
TRINITY_DN18152_c0_g2_i1	magenta	6.57289	6.62936	6.57137	6.70736	6.61471	6.78529	6.61176	6.70874	6.6453	6.73471	6.67948	6.62059
TRINITY_DN14506_c0_g1_i1	magenta	6.56224	6.3837	6.54689	6.66959	6.70874	6.63081	6.732	6.77479	6.67807	6.66249	6.73335	6.76951
TRINITY_DN18031_c0_g1_i1	magenta	6.46107	6.40259	6.42122	6.78005	6.75622	6.79701	6.73471	6.78398	6.74819	6.63662	6.66107	6.63807
TRINITY_DN19943_c0_g1_i1	magenta	6.49506	6.49825	6.54689	6.69766	6.68089	6.61324	6.76421	6.78529	6.75355	6.66107	6.65392	6.71149
TRINITY_DN19052_c0_g2_i1	magenta	6.24222	6.47411	6.39917	6.68089	6.61912	6.66107	6.81506	6.75756	6.80607	6.82146	6.76288	6.73606
TRINITY_DN21240_c1_g1_i1	magenta	6.57894	6.68229	6.61471	6.66391	6.66534	6.66107	6.6865	6.64386	6.65678	6.70044	6.63952	6.69905
TRINITY_DN18592_c0_g6_i1	magenta	6.34341	6.31288	6.24031	6.82655	6.853	6.88996	6.78529	6.79961	6.78921	6.63081	6.60881	6.63227
TRINITY_DN15236_c0_g1_i1	magenta	6.51885	6.52826	6.6453	6.72928	6.65678	6.64962	6.66534	6.69766	6.66107	6.70874	6.74012	6.67666
TRINITY_DN15371_c0_g2_i1	magenta	6.59395	6.58796	6.51096	6.71973	6.75889	6.73471	6.65964	6.63662	6.6865	6.65678	6.64386	6.6907
TRINITY_DN14960_c0_g1_i3	magenta	6.51254	6.5157	6.44956	6.7211	6.72383	6.69488	6.65678	6.73064	6.74281	6.732	6.65249	6.72656
TRINITY_DN17175_c0_g1_i3	magenta	6.49185	6.5744	6.56529	6.732	6.79442	6.77479	6.61029	6.54998	6.63517	6.78136	6.70044	6.64962
TRINITY_DN13843_c0_g1_i1	magenta	6.52356	6.50144	6.51096	6.70044	6.64674	6.70598	6.64241	6.72656	6.65821	6.75622	6.74551	6.74819
TRINITY_DN6847_c0_g1_i1	magenta	6.54689	6.55152	6.3733	6.71836	6.69349	6.6893	6.6907	6.69488	6.73742	6.67101	6.6879	6.79701
TRINITY_DN16423_c0_g1_i1	magenta	6.31107	6.27984	6.32373	6.78529	6.72928	6.70874	6.732	6.7879	6.78529	6.75489	6.77873	6.76818
TRINITY_DN18219_c0_g1_i2	magenta	6.08958	6.08746	6.14975	6.72383	6.83289	6.75889	6.65964	6.59694	6.60881	7.01235	6.96809	6.98982
TRINITY_DN19650_c2_g1_i3	magenta	6.58195	6.57743	6.59842	6.61618	6.60585	6.61765	6.75355	6.7866	6.71012	6.67525	6.65535	6.70321
TRINITY_DN19351_c0_g2_i1	magenta	6.50779	6.48704	6.56377	6.67243	6.70736	6.75355	6.71425	6.7252	6.69766	6.72792	6.70044	6.60881
TRINITY_DN15973_c0_g1_i2	magenta	6.44128	6.27426	6.23458	6.64962	6.70598	6.69209	6.71012	6.75355	6.73064	6.80864	6.83794	6.89603
TRINITY_DN12860_c0_g1_i1	magenta	6.39746	6.49506	6.48864	6.8392	6.732	6.72928	6.66391	6.72792	6.69905	6.69766	6.66676	6.7046
TRINITY_DN20498_c0_g1_i1	magenta	6.58346	6.53138	6.60881	6.69209	6.81762	6.65249	6.69627	6.67948	6.65535	6.65678	6.58796	6.71287
TRINITY_DN12330_c0_g1_i1	magenta	6.51412	6.62498	6.41278	6.76288	6.76951	6.77215	6.65678	6.58796	6.61765	6.6879	6.64386	6.79961
TRINITY_DN18784_c4_g1_i5	magenta	6.36107	6.32193	6.37156	6.73877	6.71562	6.70321	6.72792	6.72383	6.74953	6.76818	6.82273	6.77347
TRINITY_DN20687_c0_g1_i3	magenta	6.47086	6.42794	6.54535	6.6014	6.63952	6.58796	6.80478	6.77083	6.81378	6.732	6.76818	6.67101
TRINITY_DN11174_c0_g1_i1	magenta	6.6453	6.63807	6.53916	6.69766	6.65249	6.62936	6.67666	6.70321	6.64386	6.61176	6.63807	6.80607
TRINITY_DN20491_c0_g1_i2	magenta	6.55152	6.36807	6.36982	6.70321	6.63662	6.91648	6.7252	6.65821	6.71287	6.64674	6.91886	6.58045
TRINITY_DN12735_c0_g1_i1	magenta	6.52826	6.64962	6.46761	6.66391	6.61912	6.58646	6.66249	6.77347	6.83036	6.76818	6.58346	6.72383
TRINITY_DN17609_c0_g1_i1	magenta	6.52826	6.64097	6.53761	6.65678	6.72928	6.77873	6.65535	6.64386	6.62936	6.78005	6.61618	6.67666
TRINITY_DN17630_c0_g1_i1	magenta	6.45286	6.49025	6.46761	6.6907	6.74281	6.6865	6.71562	6.63807	6.70598	6.75355	6.74685	6.75489
TRINITY_DN18729_c0_g1_i4	magenta	6.58195	6.40939	6.34696	6.73877	6.69488	6.79831	6.65535	6.82273	6.77347	6.65249	6.67525	6.67243
TRINITY_DN17918_c0_g1_i2	magenta	6.56071	6.67807	6.60881	6.62205	6.64241	6.66107	6.72656	6.65535	6.66818	6.71699	6.65678	6.69209
TRINITY_DN20769_c1_g1_i1	magenta	6.50938	6.44956	6.41954	6.76421	6.72928	6.75889	6.70874	6.77873	6.74685	6.63807	6.65392	6.68229
TRINITY_DN17043_c1_g2_i2	magenta	6.41616	6.39917	6.50938	6.76951	6.76155	6.73335	6.72792	6.75889	6.71149	6.69349	6.6837	6.66676
TRINITY_DN21258_c0_g2_i1	magenta	6.64674	6.59395	6.53916	6.63227	6.63662	6.6907	6.70874	6.7211	6.71836	6.6453	6.67807	6.67807
TRINITY_DN14684_c0_g1_i2	magenta	6.53916	6.50621	6.58796	6.70183	6.74012	6.6893	6.65105	6.65105	6.66534	6.73335	6.72383	6.6879
TRINITY_DN19336_c0_g2_i2	magenta	6.30561	5.89724	6.34518	6.67384	6.82782	6.67666	6.60585	6.53761	6.63807	6.97039	7.10748	6.91767
TRINITY_DN20056_c0_g2_i1	magenta	6.50779	6.60437	6.59991	6.71287	6.65249	6.63662	6.67807	6.6453	6.66249	6.72383	6.72656	6.732
TRINITY_DN19757_c0_g1_i2	magenta	6.57894	6.58195	6.50303	6.60437	6.65105	6.65392	6.76288	6.70321	6.7879	6.67948	6.69349	6.67384
TRINITY_DN20207_c1_g1_i5	magenta	6.39232	6.49825	6.41616	6.8189	6.76288	6.84549	6.61324	6.58045	6.5744	6.77083	6.77215	6.75889
TRINITY_DN16310_c0_g1_i2	magenta	6.58045	6.61176	6.52669	6.72383	6.6851	6.71149	6.64962	6.63807	6.65392	6.67525	6.69627	6.732
TRINITY_DN20791_c0_g1_i3	magenta	6.38888	6.49985	6.29646	6.71287	6.69627	6.76022	6.83162	6.75355	6.72656	6.66249	6.67101	6.79442
TRINITY_DN16468_c1_g1_i2	magenta	6.3505	6.46597	6.41954	6.69766	6.64818	6.61471	6.70321	6.70321	6.71425	6.83794	6.79572	6.84925
TRINITY_DN14789_c0_g1_i1	magenta	6.54689	6.54689	6.49506	6.8125	6.66676	6.71287	6.64818	6.64818	6.6907	6.61324	6.76288	6.7211
TRINITY_DN16812_c0_g1_i1	magenta	6.56986	6.61618	6.61912	6.69766	6.61029	6.64097	6.71287	6.71562	6.71012	6.64818	6.6879	6.66107
TRINITY_DN9744_c0_g1_i1	magenta	6.6851	6.55919	6.5744	6.70874	6.8936	6.73606	6.58646	6.57289	6.59096	6.65105	6.57894	6.72383
TRINITY_DN16289_c0_g3_i1	magenta	6.53294	6.58946	6.68089	6.67101	6.65678	6.6279	6.6851	6.73335	6.69627	6.73471	6.64962	6.6279
TRINITY_DN14194_c0_g1_i2	magenta	6.49185	6.40599	6.44956	6.75622	6.77215	6.74685	6.59246	6.61618	6.61176	6.77347	6.80478	6.8009
TRINITY_DN18581_c1_g1_i7	magenta	6.39403	6.38888	6.52669	6.66107	6.76155	6.70598	6.74819	6.89239	6.77347	6.79701	6.53761	6.61324
TRINITY_DN19351_c0_g3_i1	magenta	6.4363	6.6014	6.53761	6.77479	6.62205	6.61618	6.73471	6.64962	6.76022	6.66391	6.75622	6.70874
TRINITY_DN20946_c0_g1_i5	magenta	6.54844	6.17792	5.99548	6.67807	6.51728	6.58496	6.42794	6.98413	7.00113	6.92955	6.82528	6.85922
TRINITY_DN11548_c0_g1_i1	magenta	6.47735	6.35579	6.35226	6.64674	6.61618	6.66676	6.71836	6.71562	6.72383	6.77479	6.89482	6.84549
TRINITY_DN16537_c0_g1_i2	magenta	6.58195	6.50938	6.45943	6.65964	6.6893	6.69627	6.70736	6.72383	6.71562	6.68089	6.70183	6.74416
TRINITY_DN14302_c0_g1_i1	magenta	6.52669	6.59842	6.58346	6.58045	6.76421	6.57592	6.76421	6.65249	6.70044	6.74685	6.61176	6.76553
TRINITY_DN10694_c0_g1_i1	magenta	6.52356	6.65392	6.48059	6.68089	6.67807	6.6907	6.6907	6.65678	6.67384	6.72928	6.6453	6.77347
TRINITY_DN13653_c0_g1_i1	magenta	6.39746	6.48704	6.33092	6.77479	6.64241	6.73335	6.65821	6.59096	6.64962	6.77083	6.88264	6.86666
TRINITY_DN20379_c0_g2_i3	magenta	6.39232	6.46107	6.48382	6.57592	6.52513	6.69349	6.65392	6.78136	6.68089	6.95303	6.83036	6.75889
TRINITY_DN14606_c1_g2_i1	magenta	6.58946	6.37156	6.53916	6.66391	6.75087	6.64386	6.71287	6.79572	6.60437	6.66534	6.67807	6.82909
TRINITY_DN18932_c0_g1_i3	magenta	6.2891	6.37851	6.29278	6.61029	6.56682	6.65964	6.72383	6.74012	6.69488	6.93664	6.89603	6.91648
TRINITY_DN20543_c0_g1_i9	magenta	6.29094	6.41278	6.27984	6.70183	6.66534	6.7252	6.66818	6.6893	6.71012	6.90569	6.83415	6.85549
TRINITY_DN21089_c0_g1_i6	magenta	6.6014	6.69488	6.56071	6.67807	6.63662	6.62644	6.67666	6.71287	6.70874	6.67525	6.58496	6.73064
TRINITY_DN18784_c2_g1_i1	magenta	6.63372	6.52982	6.47573	6.62352	6.62205	6.65821	6.67384	6.75889	6.848	6.70183	6.71149	6.62644
TRINITY_DN17703_c0_g1_i1	magenta	6.49185	6.47249	6.5157	6.81506	6.81634	6.78398	6.58796	6.64674	6.63807	6.71699	6.67666	6.68229
TRINITY_DN13605_c0_g1_i1	magenta	6.36632	6.57289	6.34341	6.63081	6.62936	6.62936	6.77083	6.67101	6.82273	6.82273	6.75355	6.78921
TRINITY_DN20958_c0_g2_i3	magenta	6.49985	6.36107	6.50144	6.7211	6.74551	6.74012	6.73877	6.75221	6.69209	6.66107	6.73742	6.6879
TRINITY_DN20025_c0_g4_i3	magenta	6.67525	6.51728	6.51412	6.66107	6.67101	6.76421	6.6837	6.63372	6.6279	6.61176	6.79701	6.71562
TRINITY_DN19943_c0_g2_i5	magenta	6.66959	6.41785	6.61176	6.61618	6.71562	6.69627	6.60881	6.82273	6.73335	6.73606	6.64674	6.58496
TRINITY_DN17815_c0_g1_i1	magenta	6.64241	6.66391	6.58796	6.58496	6.62936	6.67384	6.70183	6.6851	6.6907	6.70044	6.65392	6.67807
TRINITY_DN17074_c0_g2_i1	magenta	6.57743	6.54998	6.70183	6.65105	6.64818	6.69349	6.69766	6.71149	6.58346	6.70321	6.71699	6.65105
TRINITY_DN13581_c0_g1_i1	magenta	6.32912	6.31288	6.47735	6.75087	6.74281	6.77083	6.73877	6.6879	6.6453	6.76951	6.83668	6.72383
TRINITY_DN20358_c0_g1_i3	magenta	6.58646	6.5744	6.68089	6.71973	6.6453	6.64241	6.71012	6.64962	6.6837	6.61029	6.75756	6.62352
TRINITY_DN11807_c0_g1_i1	magenta	6.44956	6.44956	6.56682	6.69349	6.63662	6.6865	6.69766	6.76686	6.60585	6.77215	6.75756	6.76553
TRINITY_DN17952_c0_g2_i1	magenta	6.50621	6.49025	6.45615	6.73335	6.6879	6.70183	6.66534	6.65821	6.66959	6.71699	6.78136	6.7866
TRINITY_DN18591_c0_g1_i1	magenta	6.25739	6.42122	6.32733	6.83542	6.74281	6.70044	6.74685	6.65392	6.67101	6.72656	6.7866	6.8802
TRINITY_DN19461_c0_g1_i2	magenta	6.6851	6.58796	6.47249	6.64962	6.63227	6.61618	6.69209	6.72656	6.76818	6.60288	6.68229	6.75622
TRINITY_DN12477_c0_g1_i1	magenta	6.49825	6.40939	6.43296	6.6907	6.66959	6.63952	6.73471	6.78529	6.71973	6.69766	6.74012	6.81506
TRINITY_DN13100_c0_g1_i1	magenta	6.47735	6.65249	6.63372	6.73606	6.65535	6.78529	6.71973	6.62936	6.54071	6.6851	6.69349	6.66249
TRINITY_DN17955_c0_g1_i1	magenta	6.30561	6.54381	6.6014	6.81506	6.78136	6.80607	6.69766	6.45121	6.62205	6.76288	6.82273	6.59246
TRINITY_DN18851_c0_g1_i3	magenta	6.37504	6.52356	6.26303	6.65249	6.65964	6.66534	6.72792	6.58796	6.61618	6.83794	6.84046	6.99661
TRINITY_DN20909_c0_g1_i3	magenta	6.58496	6.55152	6.46761	6.73335	6.67807	6.63807	6.63372	6.60437	6.7046	6.67807	6.7879	6.80349
TRINITY_DN20314_c1_g1_i5	magenta	6.28725	6.20945	6.50938	6.78921	6.76951	6.73606	6.75622	6.78398	6.69209	6.74416	6.79051	6.6865
TRINITY_DN20058_c0_g2_i2	magenta	6.56986	6.44128	6.57894	6.75355	6.66676	6.63081	6.79312	6.69627	6.66534	6.49506	6.80478	6.75087
TRINITY_DN20833_c1_g3_i2	magenta	6.67101	6.56986	6.62498	6.62059	6.6865	6.60585	6.75221	6.67384	6.70321	6.58346	6.69905	6.69627
TRINITY_DN15240_c1_g1_i1	magenta	6.44626	6.49985	6.44791	6.77215	6.732	6.74551	6.70598	6.6907	6.71012	6.6879	6.69905	6.71149
TRINITY_DN17021_c0_g1_i2	magenta	6.32912	6.56529	6.54844	6.71699	6.59246	6.70598	6.77347	6.71287	6.71425	6.76686	6.75221	6.65821
TRINITY_DN21121_c1_g1_i9	magenta	6.39917	6.49985	6.66249	6.57289	6.59096	6.67525	6.83036	6.74012	6.7046	6.78921	6.78398	6.58646
TRINITY_DN17410_c0_g2_i1	magenta	6.56071	6.62205	6.56682	6.75087	6.80219	6.76686	6.65678	6.57894	6.61324	6.65964	6.61912	6.67807
TRINITY_DN991_c0_g2_i1	magenta	6.24982	6.33271	6.25927	6.78136	6.74147	6.7761	6.90207	6.8802	6.92955	6.62059	6.62352	6.58346
TRINITY_DN18939_c0_g1_i1	magenta	6.50303	6.32012	6.53294	6.68229	6.7761	6.67807	6.73064	6.69349	6.63662	6.70736	6.79442	6.77347
TRINITY_DN13787_c0_g1_i1	magenta	6.40088	6.42794	6.59246	6.54844	6.78398	6.69766	6.47897	6.83162	6.7046	7.09487	6.55152	6.63372
TRINITY_DN17557_c0_g1_i3	magenta	6.44128	6.57743	6.56682	6.66391	6.70044	6.61912	6.79312	6.71562	6.63807	6.71149	6.63517	6.79961
TRINITY_DN17391_c0_g1_i1	magenta	6.48704	6.58346	6.40429	6.7252	6.71287	6.62059	6.76288	6.65678	6.84046	6.64241	6.67666	6.732
TRINITY_DN10001_c0_g1_i1	magenta	6.63081	6.52669	6.47897	6.60585	6.32733	6.75622	6.67525	7.07682	6.67525	6.71699	6.59096	6.70736
TRINITY_DN17485_c0_g1_i1	magenta	6.50938	6.50462	6.60288	6.65678	6.62644	6.61618	6.72928	6.75489	6.71149	6.72656	6.73335	6.69905
TRINITY_DN21190_c0_g4_i1	magenta	6.45286	6.59842	6.42962	6.67243	6.65392	6.70044	6.75221	6.71699	6.71562	6.73606	6.65964	6.76553
TRINITY_DN17586_c0_g1_i5	magenta	6.62352	6.51096	6.45121	6.67101	6.63372	6.66534	6.75889	6.63662	6.70183	6.57289	6.83162	6.79312
TRINITY_DN19649_c0_g1_i1	magenta	6.55152	6.42291	6.44626	6.57592	6.67384	6.6893	6.82655	6.74685	6.79442	6.66249	6.76421	6.68089
TRINITY_DN17976_c0_g2_i1	magenta	6.48059	6.66534	6.59842	6.73606	6.72247	6.77873	6.70321	6.60288	6.63081	6.69766	6.63807	6.61765
TRINITY_DN16518_c0_g1_i2	magenta	6.34341	6.79051	6.58946	6.81121	6.48543	6.77215	6.64962	6.74416	6.62936	6.78136	6.59096	6.63372
TRINITY_DN21186_c0_g1_i1	magenta	6.43129	6.21529	6.47086	6.79181	6.7211	6.8009	6.81634	6.64818	6.74012	6.55766	6.95303	6.59842
TRINITY_DN20829_c1_g1_i2	magenta	6.62352	6.54689	6.70736	6.72792	6.64674	6.62352	6.68229	6.65964	6.65678	6.59544	6.77215	6.64386
TRINITY_DN8289_c0_g1_i1	magenta	6.49825	6.50303	6.62498	6.55152	6.62498	6.74819	6.82909	6.74147	6.65105	6.73064	6.74953	6.60437
TRINITY_DN16704_c0_g1_i1	magenta	6.15583	6.15583	6.22497	6.40769	6.5345	6.44791	6.88996	6.848	6.86542	7.01235	6.96463	6.96924
TRINITY_DN18405_c0_g1_i1	magenta	6.62352	6.58796	6.6893	6.53761	6.65535	6.56377	6.72383	6.71836	6.73471	6.73877	6.66818	6.63952
TRINITY_DN20820_c0_g4_i1	magenta	6.51254	6.45943	6.58045	6.64097	6.67807	6.63372	6.73471	6.73064	6.71562	6.73471	6.74685	6.69766
TRINITY_DN13807_c0_g1_i1	magenta	6.34341	6.31107	6.45779	6.7866	6.73335	6.71287	6.62936	6.63517	6.66391	6.82528	6.8936	6.77873
TRINITY_DN14647_c0_g1_i1	magenta	6.79312	6.43796	6.38716	6.69905	6.58946	6.76288	6.73606	6.77479	6.69488	6.36807	6.8009	6.75622
TRINITY_DN20533_c0_g6_i1	magenta	6.62936	6.36457	6.34696	6.53916	6.60437	6.70874	6.75622	6.91648	6.93192	6.70044	6.69349	6.58496
TRINITY_DN7840_c0_g1_i1	magenta	6.1918	6.14568	6.27612	6.8009	6.75756	6.77215	6.72928	6.79831	6.79051	6.82528	6.82909	6.73606
TRINITY_DN11832_c0_g1_i1	magenta	6.28725	6.55459	6.38198	6.66959	6.73335	6.5345	6.6851	6.61618	6.80735	6.92125	6.7211	6.85674
TRINITY_DN14482_c0_g1_i2	magenta	5.09592	5.53294	4.97269	6.69627	6.70321	6.71287	6.65964	6.68229	6.61912	7.36632	7.23554	7.40429
TRINITY_DN18257_c0_g2_i3	magenta	6.18388	6.25927	6.34163	6.8189	6.76022	6.73471	6.74819	6.8125	6.77347	6.79442	6.73471	6.74147
TRINITY_DN13818_c0_g3_i1	magenta	6.71699	6.35226	6.53138	6.66818	6.71699	6.6893	6.63662	6.53605	6.78398	6.60881	6.95652	6.61618
TRINITY_DN19227_c0_g1_i5	magenta	6.71699	6.56224	6.52199	6.6837	6.66534	6.60437	6.66249	6.78398	6.6879	6.56682	6.61176	6.80349
TRINITY_DN17433_c0_g1_i2	magenta	6.60733	6.43129	6.65678	6.59544	6.71287	6.55459	6.66534	6.8125	6.69488	6.75889	6.64962	6.71973
TRINITY_DN13266_c0_g1_i1	magenta	6.53138	6.55305	6.60288	6.66534	6.72656	6.6851	6.62498	6.72656	6.69209	6.79831	6.61912	6.65105
TRINITY_DN13150_c0_g2_i1	magenta	6.41616	6.49506	6.60733	6.75756	6.72383	6.58946	6.63517	6.67101	6.80864	6.79312	6.73064	6.61618
TRINITY_DN18273_c2_g1_i5	magenta	6.69766	6.61471	6.36807	6.80735	6.60437	6.67243	6.74281	6.65678	6.6893	6.34163	6.75221	6.86047
TRINITY_DN21279_c0_g1_i5	magenta	6.41278	6.28355	6.53916	6.91767	6.89239	6.74281	6.66959	6.69627	6.71973	6.58646	6.69488	6.62205
TRINITY_DN17197_c0_g1_i2	magenta	6.46761	6.32553	6.62936	6.77873	6.64386	6.66249	6.6907	6.86913	6.73742	6.67807	6.74147	6.59991
TRINITY_DN20882_c0_g2_i1	magenta	6.53761	6.53761	6.62059	6.74551	6.74012	6.71836	6.74012	6.6279	6.67384	6.59842	6.71836	6.61765
TRINITY_DN19497_c0_g1_i3	magenta	6.62936	6.42794	6.44956	6.65678	6.6837	6.64097	6.74147	6.72928	6.82273	6.6014	6.76818	6.69488
TRINITY_DN10315_c0_g1_i1	magenta	6.56986	6.6279	6.58946	6.63372	6.67525	6.63372	6.65249	6.71836	6.69209	6.76951	6.61029	6.71425
TRINITY_DN3820_c0_g1_i1	magenta	6.73742	6.38543	6.18785	6.77479	6.99322	6.82273	6.56377	6.6453	6.76818	6.54226	6.53605	6.76686
TRINITY_DN14583_c0_g1_i3	magenta	6.62059	6.32553	6.25172	6.57894	7.06501	6.74685	6.86542	6.30925	6.732	6.54689	6.78921	6.83415
TRINITY_DN18784_c2_g2_i1	magenta	5.91409	6.11061	6.00225	6.70598	6.6279	6.66107	6.74819	6.72928	6.76818	7.04221	7.02126	7.01903
TRINITY_DN19985_c0_g3_i1	magenta	6.12309	6.45943	6.23074	6.7879	6.66107	6.78136	6.75221	6.64818	6.70736	6.85798	6.83794	6.8392
TRINITY_DN12940_c0_g1_i1	magenta	6.37678	6.45615	6.33985	6.61176	6.75756	6.8679	6.80993	6.71425	6.61765	6.79181	6.6865	6.75489
TRINITY_DN18970_c1_g3_i1	magenta	6.7879	6.52669	6.44128	6.83162	6.66107	6.69209	6.43296	6.67666	6.67101	6.54071	6.75889	6.80349
TRINITY_DN16197_c0_g1_i2	magenta	6.03122	6.94369	5.87036	6.96463	6.65964	6.83036	6.76686	6.30743	6.81378	6.71287	6.65105	6.89845
TRINITY_DN23086_c0_g1_i1	magenta	6.55459	6.43463	6.44956	6.54535	6.71425	6.62205	6.78398	6.65105	6.7046	6.732	6.80735	6.83036
TRINITY_DN16209_c0_g1_i1	magenta	6.38716	6.58195	6.07253	6.84298	6.75622	6.9331	6.52356	6.58346	6.49025	6.82655	6.70183	6.96
TRINITY_DN19695_c0_g1_i1	magenta	6.47086	6.40259	6.4363	6.61176	6.56377	6.36107	6.8189	6.94134	7.11478	6.70874	6.67243	6.59395
TRINITY_DN10643_c0_g1_i1	magenta	6.4363	6.45943	6.45943	6.47411	6.65249	6.62059	6.78005	6.75221	6.63662	6.88996	6.74953	6.88264
TRINITY_DN11229_c0_g1_i1	magenta	6.40259	6.2817	6.38024	6.6879	6.69349	6.70044	6.77873	6.80478	6.84298	6.73471	6.79442	6.66959

## Sheet: midnightblue
Accession	Modules	S1_1	S1_2	S1_3	S2_1	S2_2	S2_3	S3_1	S3_2	S3_3	S4_1	S4_2	S4_3
TRINITY_DN20336_c2_g1_i2	midnightblue	6.23649	6.30012	6.2891	6.54689	6.52513	6.55152	6.4545	6.46107	6.46434	7.20457	7.1809	7.16591
TRINITY_DN20117_c0_g1_i2	midnightblue	6.54998	6.55612	6.54381	6.67525	6.67243	6.66818	6.63081	6.63372	6.63807	6.76818	6.76288	6.77347
TRINITY_DN1272_c0_g1_i1	midnightblue	6.50462	6.47411	6.47897	6.70044	6.6879	6.69349	6.59246	6.62205	6.61029	6.81634	6.82528	6.82782
TRINITY_DN19610_c0_g2_i1	midnightblue	6.35226	6.32012	6.34341	6.48543	6.47735	6.46271	6.36107	6.34873	6.33807	7.23362	7.26115	7.26303
TRINITY_DN17051_c3_g1_i1	midnightblue	6.57289	6.65535	6.67384	6.67101	6.63517	6.65964	6.65249	6.67525	6.64097	6.73335	6.66676	6.65964
TRINITY_DN18800_c0_g1_i1	midnightblue	6.36807	6.40088	6.39403	6.66534	6.64818	6.64674	6.56224	6.57743	6.56682	6.97039	6.95187	6.96463
TRINITY_DN21439_c1_g3_i2	midnightblue	6.32912	6.23649	6.24413	6.58045	6.56682	6.57137	6.53605	6.54689	6.54689	7.07788	7.1334	7.12516
TRINITY_DN18750_c0_g1_i4	midnightblue	6.08108	6.10224	6.15583	6.52982	6.52513	6.54226	6.49665	6.46597	6.49346	7.26303	7.27426	7.22304
TRINITY_DN21225_c0_g3_i1	midnightblue	6.59694	6.55459	6.54535	6.59842	6.61471	6.61324	6.64386	6.63662	6.63517	6.78529	6.81378	6.824
TRINITY_DN19984_c0_g2_i3	midnightblue	6.61765	6.67243	6.65678	6.59544	6.61618	6.57743	6.6014	6.61618	6.62936	6.80735	6.7252	6.76288
TRINITY_DN19514_c0_g1_i2	midnightblue	6.49825	6.49185	6.49825	6.64241	6.64962	6.65821	6.65964	6.66249	6.65105	6.81506	6.81121	6.80864
TRINITY_DN19326_c0_g1_i5	midnightblue	6.65678	6.6279	6.66391	6.65105	6.63517	6.65678	6.6279	6.65392	6.63081	6.69627	6.71562	6.68089
TRINITY_DN16458_c0_g1_i1	midnightblue	6.52826	6.54381	6.57894	6.65105	6.65249	6.66249	6.59395	6.59246	6.57289	6.84046	6.82782	6.80607
TRINITY_DN17139_c0_g2_i1	midnightblue	6.65535	6.73471	6.69209	6.58045	6.59395	6.59395	6.59842	6.58346	6.60437	6.78921	6.71425	6.73742
TRINITY_DN19758_c0_g2_i2	midnightblue	6.65105	6.65105	6.70321	6.65821	6.67101	6.6837	6.61029	6.61765	6.58946	6.71149	6.6907	6.65535
TRINITY_DN20558_c0_g1_i1	midnightblue	6.58195	6.54689	6.5157	6.64097	6.61176	6.57137	6.63372	6.67666	6.69905	6.76818	6.7866	6.82655
TRINITY_DN21410_c0_g1_i4	midnightblue	6.47249	6.45943	6.42626	6.69488	6.67525	6.67666	6.63227	6.6279	6.64386	6.81121	6.84423	6.85425
TRINITY_DN21308_c0_g3_i2	midnightblue	6.29094	6.31107	6.32193	6.42122	6.42794	6.45121	6.35755	6.40599	6.37678	7.30378	7.26397	7.26115
TRINITY_DN16843_c0_g1_i1	midnightblue	6.62498	6.59544	6.58946	6.61471	6.65392	6.6279	6.65105	6.66959	6.70044	6.73877	6.71149	6.71149
TRINITY_DN19903_c1_g1_i2	midnightblue	6.54226	6.48543	6.53605	6.56529	6.64386	6.61176	6.60437	6.61765	6.61471	6.89239	6.86047	6.8505
TRINITY_DN18462_c0_g1_i2	midnightblue	6.69488	6.67384	6.64962	6.56224	6.59991	6.60437	6.60437	6.60288	6.57289	6.76421	6.75221	6.79572
TRINITY_DN21414_c0_g1_i1	midnightblue	6.30561	6.24793	6.31107	6.49346	6.50779	6.52982	6.55612	6.54535	6.54844	7.13648	7.16591	7.11478
TRINITY_DN18464_c1_g1_i3	midnightblue	6.33628	6.24413	6.45943	6.54071	6.51728	6.55152	6.53761	6.54689	6.61324	7.10014	7.16088	6.95768
TRINITY_DN19050_c0_g2_i3	midnightblue	6.41954	6.43129	6.42794	6.60881	6.60733	6.59694	6.45286	6.42794	6.45943	7.05637	7.06717	7.05637
TRINITY_DN18796_c3_g2_i1	midnightblue	6.55305	6.58646	6.58045	6.54844	6.53916	6.58195	6.59246	6.60733	6.55152	6.90809	6.87529	6.89239
TRINITY_DN20957_c1_g3_i1	midnightblue	6.50938	6.55766	6.50938	6.64674	6.64818	6.67666	6.58195	6.60288	6.58195	6.86913	6.81121	6.84298
TRINITY_DN21196_c0_g1_i3	midnightblue	6.27426	6.19574	6.29646	6.46597	6.50303	6.48864	6.48704	6.48543	6.44791	7.21432	7.23266	7.21237
TRINITY_DN14673_c0_g1_i1	midnightblue	6.14975	6.19967	6.20163	6.72247	6.82146	6.78136	6.54689	6.47735	6.52826	7.06501	7.00338	7.00113
TRINITY_DN19472_c0_g1_i2	midnightblue	6.57743	6.47897	6.47411	6.59395	6.5744	6.54844	6.55919	6.57894	6.58346	6.87652	6.95303	6.97269
TRINITY_DN19666_c0_g1_i4	midnightblue	6.30925	6.29278	6.27984	6.71699	6.7046	6.7211	6.59991	6.60733	6.60585	6.93664	6.95187	6.9472
TRINITY_DN18855_c2_g2_i2	midnightblue	6.36807	6.62936	6.35579	6.58496	6.52982	6.58195	6.54226	6.50303	6.54071	7.04658	6.92955	7.05853
TRINITY_DN18831_c0_g1_i2	midnightblue	6.64097	6.58346	6.61029	6.6279	6.62498	6.62498	6.58646	6.61029	6.62644	6.77083	6.80349	6.76553
TRINITY_DN15282_c0_g1_i1	midnightblue	6.61912	6.6279	6.66534	6.63517	6.65392	6.6279	6.63807	6.63372	6.61324	6.73877	6.71562	6.72383
TRINITY_DN20316_c0_g1_i1	midnightblue	6.59096	6.60733	6.58646	6.6837	6.67525	6.6865	6.61912	6.64241	6.62205	6.73471	6.70598	6.73335
TRINITY_DN16208_c0_g1_i2	midnightblue	6.59842	6.56986	6.55152	6.46434	6.4446	6.47573	6.43129	6.49185	6.49185	7.05094	7.0433	7.03562
TRINITY_DN20716_c0_g1_i2	midnightblue	6.44128	6.55766	6.51885	6.64962	6.59395	6.64674	6.57137	6.55305	6.58045	6.926	6.89845	6.86295
TRINITY_DN11478_c0_g1_i1	midnightblue	6.52042	6.62205	6.63807	6.45943	6.6014	6.66818	6.80607	6.81121	6.52513	6.80993	6.58646	6.78921
TRINITY_DN19440_c0_g2_i1	midnightblue	6.55919	6.59246	6.52982	6.60288	6.56682	6.56377	6.59991	6.6014	6.62059	6.853	6.853	6.88874
TRINITY_DN19695_c1_g1_i1	midnightblue	6.36457	6.33985	6.35755	6.67666	6.64386	6.64818	6.63081	6.64241	6.64241	6.90929	6.94251	6.92837
TRINITY_DN16659_c0_g1_i1	midnightblue	6.52042	6.58496	6.48382	6.51412	6.51728	6.54535	6.53605	6.52042	6.45779	7	6.96116	7.05637
TRINITY_DN18916_c0_g1_i2;	midnightblue	6.65105	6.61618	6.60881	6.56224	6.61324	6.59096	6.4446	6.47086	6.44956	6.92955	6.89845	6.93782
TRINITY_DN21029_c0_g1_i3	midnightblue	6.56377	6.60881	6.57592	6.64674	6.61176	6.66959	6.67384	6.64962	6.66107	6.74147	6.75756	6.72247
TRINITY_DN13986_c0_g1_i1	midnightblue	6.55612	6.52826	6.53916	6.66959	6.6907	6.6907	6.66534	6.60881	6.66107	6.73471	6.79181	6.73471
TRINITY_DN17268_c0_g1_i1	midnightblue	6.43962	6.41447	6.42291	6.58195	6.59842	6.56682	6.56377	6.55152	6.55919	6.98641	7	7.01235
TRINITY_DN20517_c0_g1_i2	midnightblue	6.30195	6.27426	6.27612	6.65821	6.63807	6.6453	6.58946	6.57592	6.58796	6.99887	7.04002	7.02459
TRINITY_DN18855_c2_g1_i1	midnightblue	6.40259	6.3505	6.35226	6.57289	6.56224	6.58646	6.54535	6.56071	6.51885	7.03012	7.0607	7.07146
TRINITY_DN19588_c0_g1_i2	midnightblue	6.58796	6.52199	6.58195	6.67243	6.6837	6.6865	6.6279	6.6453	6.61912	6.74012	6.77083	6.73877
TRINITY_DN19932_c1_g1_i4	midnightblue	6.56071	6.49825	6.45943	6.54071	6.56071	6.61029	6.58946	6.63081	6.63517	6.91049	6.90809	6.89482
TRINITY_DN21621_c0_g1_i10	midnightblue	6.59096	6.67807	6.69488	6.68229	6.67807	6.60881	6.58946	6.6453	6.63227	6.76155	6.63227	6.69488
TRINITY_DN20299_c0_g1_i1	midnightblue	6.65678	6.54226	6.59246	6.62644	6.67243	6.61618	6.62205	6.6014	6.61912	6.7252	6.80349	6.79572
TRINITY_DN20190_c0_g1_i1	midnightblue	6.62498	6.73742	6.71012	6.52199	6.41954	6.47897	6.3345	6.32733	6.35226	7.05094	7.03782	7.0045
TRINITY_DN19487_c0_g2_i2	midnightblue	6.66818	6.64386	6.63952	6.56986	6.6279	6.60733	6.63227	6.62059	6.62498	6.75489	6.73742	6.75756
TRINITY_DN13098_c0_g1_i1	midnightblue	6.63517	6.59395	6.60733	6.62205	6.61176	6.57289	6.62059	6.65678	6.70321	6.75087	6.76421	6.74281
TRINITY_DN19881_c0_g1_i3	midnightblue	5.97728	5.77083	5.80735	6.50779	6.53605	6.58195	6.53605	6.56682	6.51254	7.29737	7.33807	7.33002
TRINITY_DN16327_c1_g2_i9	midnightblue	6.59395	6.58946	6.59842	6.55612	6.57743	6.56986	6.6279	6.62936	6.63081	6.83794	6.82273	6.82018
TRINITY_DN15793_c0_g2_i1	midnightblue	6.46434	6.55305	6.55305	6.60733	6.64818	6.58946	6.63372	6.62644	6.63517	6.8936	6.79442	6.83794
TRINITY_DN21287_c0_g4_i1	midnightblue	6.30561	6.32012	6.31651	6.44956	6.52982	6.43962	6.51254	6.50303	6.49346	7.1918	7.14057	7.20359
TRINITY_DN14736_c0_g1_i6	midnightblue	6.63517	6.63372	6.61471	6.69488	6.6907	6.69905	6.62352	6.61912	6.61618	6.67948	6.6879	6.70044
TRINITY_DN14357_c0_g1_i1	midnightblue	6.63952	6.48059	6.53761	6.55612	6.61765	6.65964	6.66391	6.61324	6.59842	6.76553	6.88996	6.82146
TRINITY_DN20748_c0_g1_i1	midnightblue	6.61176	6.66107	6.67948	6.61618	6.63081	6.67101	6.62059	6.64241	6.66818	6.77873	6.69766	6.61324
TRINITY_DN19337_c0_g1_i1	midnightblue	6.34341	6.32553	6.35226	6.66391	6.67948	6.71149	6.6893	6.65535	6.65535	6.88509	6.91169	6.86666
TRINITY_DN19915_c0_g1_i1	midnightblue	6.27798	6.23458	6.33628	6.59694	6.63227	6.62936	6.60733	6.62205	6.60881	7.04439	7.03232	6.98413
TRINITY_DN19250_c0_g1_i1	midnightblue	6.61912	6.47897	6.56529	6.6453	6.64818	6.65678	6.69627	6.67525	6.61029	6.67101	6.81121	6.78921
TRINITY_DN15837_c0_g1_i2	midnightblue	6.43962	6.42122	6.61765	6.57743	6.61029	6.67666	6.63952	6.62498	6.65392	6.93074	6.92955	6.6837
TRINITY_DN18714_c0_g1_i1	midnightblue	6.71699	6.59544	6.60437	6.63662	6.66534	6.67525	6.62059	6.64962	6.63952	6.65678	6.71973	6.71149
TRINITY_DN18327_c0_g2_i1	midnightblue	6.51096	6.56834	6.50144	6.62352	6.61176	6.59544	6.50938	6.50303	6.56224	6.94369	6.91409	6.93192
TRINITY_DN20419_c0_g4_i2	midnightblue	6.55919	6.65678	6.70874	6.51412	6.49985	6.4363	6.54071	6.52199	6.47897	6.96809	6.91528	6.9507
TRINITY_DN18983_c0_g1_i2	midnightblue	6.31288	6.42962	6.2817	6.57743	6.54071	6.58946	6.61765	6.61029	6.61176	7.03122	6.98868	7.04549
TRINITY_DN15500_c2_g1_i2	midnightblue	6.60437	6.58045	6.57289	6.72792	6.71149	6.77873	6.58796	6.58646	6.56071	6.70736	6.74551	6.70874
TRINITY_DN19149_c1_g1_i3	midnightblue	6.58045	6.48059	6.56682	6.53605	6.63952	6.58496	6.51412	6.4545	6.49825	6.95536	6.99209	6.94017
TRINITY_DN21199_c0_g1_i6	midnightblue	6.49185	6.48704	6.42794	6.61324	6.57894	6.62352	6.65678	6.66959	6.64818	6.848	6.86913	6.89482
TRINITY_DN16074_c0_g2_i1	midnightblue	6.72383	6.58496	6.64386	6.65964	6.64818	6.66959	6.5744	6.64818	6.63372	6.67101	6.74685	6.6851
TRINITY_DN16807_c0_g1_i1	midnightblue	6.48543	6.51728	6.46107	6.58646	6.60881	6.57894	6.61912	6.61765	6.62205	6.90689	6.86542	6.92719
TRINITY_DN18086_c0_g1_i2	midnightblue	6.54226	6.5157	6.55459	6.66249	6.65392	6.67384	6.65249	6.61765	6.63807	6.76686	6.82782	6.75889
TRINITY_DN19992_c0_g1_i2	midnightblue	6.50938	6.35579	6.30012	6.50779	6.58796	6.5744	6.62644	6.54689	6.56986	6.94486	7.04876	7.07575
TRINITY_DN21626_c0_g2_i2	midnightblue	6.38543	6.36457	6.48704	6.61765	6.58646	6.60585	6.62498	6.64386	6.62352	6.94837	6.97154	6.88631
TRINITY_DN17869_c0_g1_i1	midnightblue	6.6014	6.58346	6.56071	6.66534	6.66249	6.66818	6.65249	6.65249	6.67525	6.71149	6.73064	6.72383
TRINITY_DN19363_c0_g2_i1	midnightblue	6.52199	6.56682	6.58946	6.68089	6.61029	6.5744	6.6014	6.62644	6.61765	6.8125	6.81634	6.83542
TRINITY_DN12952_c0_g1_i1	midnightblue	6.51096	6.39746	6.52669	6.61618	6.68089	6.62059	6.60288	6.54998	6.56224	6.87652	6.9472	6.89239
TRINITY_DN19050_c0_g3_i1	midnightblue	6.59395	6.65105	6.60437	6.67666	6.64097	6.62205	6.46107	6.46107	6.44128	6.87036	6.85175	6.92362
TRINITY_DN18443_c0_g1_i1	midnightblue	6.63372	6.55919	6.57289	6.53138	6.52982	6.54844	6.57592	6.55766	6.52982	6.8679	6.94251	6.94017
TRINITY_DN16539_c0_g1_i2	midnightblue	6.62936	6.54998	6.68089	6.41447	6.42626	6.36632	6.54998	6.57592	6.42626	6.97613	7.01011	7.0542
TRINITY_DN15714_c0_g2_i1	midnightblue	6.67384	6.67807	6.66534	6.57743	6.55766	6.60881	6.59246	6.63081	6.55459	6.78136	6.75889	6.79181
TRINITY_DN19056_c0_g1_i1	midnightblue	6.54071	6.48864	6.54071	6.67243	6.64818	6.71973	6.59395	6.5744	6.58796	6.80993	6.88996	6.77215
TRINITY_DN16570_c0_g1_i1	midnightblue	6.61765	6.61176	6.64386	6.65964	6.64674	6.64674	6.6279	6.66249	6.63081	6.72383	6.71012	6.71012
TRINITY_DN17973_c0_g1_i1	midnightblue	6.51412	6.61471	6.66391	6.59246	6.56834	6.65249	6.61912	6.53294	6.56682	6.87897	6.88874	6.74416
TRINITY_DN18536_c0_g1_i2	midnightblue	6.53761	6.60733	6.65249	6.63662	6.63517	6.56682	6.65964	6.64386	6.65535	6.7879	6.74416	6.75221
TRINITY_DN15565_c0_g1_i1	midnightblue	6.2555	6.20163	6.34696	6.54689	6.52669	6.54071	6.57137	6.59246	6.57137	7.11894	7.1467	7.06932
TRINITY_DN19786_c0_g3_i1	midnightblue	6.65535	6.66107	6.66818	6.70874	6.74281	6.64097	6.55766	6.54844	6.56986	6.70598	6.67525	6.74819
TRINITY_DN21308_c0_g2_i1	midnightblue	6.14975	6.19377	6.24603	6.49506	6.50303	6.52042	6.44626	6.44626	6.36632	7.2817	7.2555	7.26491
TRINITY_DN21122_c0_g1_i5	midnightblue	6.55459	6.5157	6.44128	6.52042	6.65249	6.66107	6.62352	6.57289	6.59991	6.90207	6.86666	6.89239
TRINITY_DN18026_c3_g1_i1	midnightblue	6.63807	6.6453	6.55459	6.68089	6.64674	6.71699	6.61618	6.56071	6.64241	6.69766	6.77347	6.71425
TRINITY_DN20563_c0_g1_i1	midnightblue	6.58045	6.46923	6.63081	6.53138	6.51728	6.41785	6.51412	6.51096	6.46271	6.95884	7.05094	7.03562
TRINITY_DN19971_c0_g1_i2	midnightblue	6.59694	6.6014	6.51885	6.59246	6.56529	6.62205	6.51728	6.4446	6.46923	6.89603	6.96694	6.96809
TRINITY_DN18893_c1_g1_i1	midnightblue	6.55766	6.55919	6.56071	6.54998	6.57894	6.54071	6.56834	6.52042	6.54226	6.92125	6.93546	6.9472
TRINITY_DN15577_c0_g1_i2	midnightblue	6.38716	6.32733	6.30378	6.54998	6.64962	6.62352	6.50938	6.53294	6.50621	7.08215	7.03012	7.08215
TRINITY_DN15555_c0_g1_i1	midnightblue	6.7211	6.57743	6.68089	6.60585	6.65392	6.59842	6.61765	6.63372	6.63081	6.6837	6.76288	6.71973
TRINITY_DN14619_c0_g1_i4	midnightblue	6.6865	6.56529	6.57894	6.61618	6.58796	6.76686	6.63662	6.66391	6.60437	6.69349	6.80349	6.67525
TRINITY_DN17658_c0_g1_i2	midnightblue	6.50621	6.49185	6.5157	6.56682	6.55766	6.57137	6.58045	6.61029	6.68089	6.93782	6.93074	6.84298
TRINITY_DN20714_c0_g1_i1	midnightblue	6.63372	6.67948	6.65535	6.60733	6.58496	6.61618	6.59544	6.56986	6.55459	6.7879	6.7879	6.79701
TRINITY_DN20652_c1_g1_i7	midnightblue	6.66107	6.62205	6.65964	6.58646	6.52669	6.56682	6.58796	6.60288	6.61029	6.7879	6.86047	6.7866
TRINITY_DN21522_c0_g1_i3	midnightblue	6.30925	6.23458	6.18587	6.64962	6.63372	6.64097	6.54689	6.58346	6.52513	7.03122	7.0607	7.12205
TRINITY_DN17152_c0_g1_i1	midnightblue	6.66249	6.58496	6.58796	6.54998	6.48382	6.54381	6.50462	6.50303	6.53294	6.88509	6.99887	6.92955
TRINITY_DN14341_c0_g1_i1	midnightblue	6.62059	6.5744	6.58195	6.62498	6.65678	6.66959	6.64674	6.64386	6.64818	6.73606	6.75221	6.72928
TRINITY_DN18615_c0_g1_i2	midnightblue	6.56224	6.67101	6.59246	6.62205	6.66959	6.62205	6.67101	6.61765	6.62936	6.76951	6.67525	6.78136
TRINITY_DN16295_c0_g1_i1	midnightblue	6.61029	6.63517	6.52513	6.62498	6.66676	6.69905	6.6279	6.63807	6.58796	6.76288	6.69209	6.80478
TRINITY_DN20019_c0_g1_i4	midnightblue	6.2384	6.17393	6.32193	6.55459	6.53138	6.55152	6.48704	6.52356	6.51096	7.17792	7.20163	7.1179
TRINITY_DN11436_c0_g1_i1	midnightblue	6.41278	6.4363	6.40769	6.62936	6.56682	6.60733	6.55305	6.58646	6.59991	6.97613	6.98299	6.96116
TRINITY_DN16619_c0_g1_i1	midnightblue	6.17393	6.22689	6.1819	6.65535	6.64674	6.59096	6.54689	6.53138	6.56529	7.10329	7.0917	7.13237
TRINITY_DN18912_c1_g1_i6	midnightblue	6.50462	6.51254	6.47086	6.57289	6.63372	6.58796	6.61176	6.58496	6.61765	6.90929	6.87529	6.91648
TRINITY_DN19737_c0_g1_i1	midnightblue	6.74819	6.65249	6.60585	6.60288	6.56834	6.54226	6.49506	6.56377	6.54998	6.77083	6.83036	6.90328
TRINITY_DN20893_c0_g2_i1	midnightblue	6.59246	6.53916	6.54535	6.59544	6.52513	6.59096	6.61324	6.54226	6.53294	6.82018	6.97384	6.926
TRINITY_DN20249_c1_g1_i1	midnightblue	6.59395	6.57894	6.52669	6.68229	6.60881	6.66676	6.64962	6.6893	6.6014	6.7046	6.75087	6.82146
TRINITY_DN15205_c0_g1_i2	midnightblue	6.56224	6.65821	6.59842	6.6865	6.59991	6.6279	6.70321	6.65964	6.67525	6.67666	6.71287	6.72656
TRINITY_DN12322_c0_g1_i1	midnightblue	6.732	6.61029	6.55766	6.60288	6.65964	6.67948	6.65392	6.64386	6.65678	6.64097	6.71699	6.732
TRINITY_DN16913_c0_g1_i1	midnightblue	6.60733	6.65535	6.57743	6.65249	6.69349	6.65392	6.63952	6.61029	6.66107	6.732	6.67243	6.73606
TRINITY_DN20549_c0_g2_i1	midnightblue	6.51885	6.50779	6.48864	6.65535	6.61029	6.67666	6.63662	6.67101	6.65535	6.80735	6.82528	6.79572
TRINITY_DN18436_c0_g1_i1	midnightblue	6.62936	6.6837	6.61176	6.61618	6.61618	6.61471	6.60585	6.64386	6.64818	6.77479	6.6879	6.75221
TRINITY_DN18321_c0_g1_i1	midnightblue	6.72656	6.58946	6.66676	6.63952	6.55766	6.60733	6.63517	6.67948	6.69209	6.62936	6.79572	6.66391
TRINITY_DN20384_c0_g1_i1	midnightblue	6.56834	6.72656	6.59246	6.62936	6.58496	6.63227	6.64818	6.65249	6.66391	6.78005	6.66534	6.73877
TRINITY_DN16639_c0_g1_i1	midnightblue	6.49665	6.49825	6.48382	6.53761	6.55919	6.57592	6.5744	6.57289	6.52669	6.97154	6.95536	6.98755
TRINITY_DN18528_c0_g1_i1	midnightblue	6.67243	6.59246	6.61912	6.47573	6.52199	6.51096	6.64386	6.64818	6.63662	6.82018	6.848	6.84549
TRINITY_DN16262_c0_g1_i8	midnightblue	6.63081	6.60288	6.59246	6.65249	6.68229	6.57894	6.63517	6.61324	6.60585	6.71287	6.73064	6.84046
TRINITY_DN20831_c0_g1_i1	midnightblue	6.55305	6.5744	6.59694	6.66959	6.66959	6.66959	6.6279	6.60288	6.6014	6.77215	6.77742	6.75756
TRINITY_DN15531_c0_g1_i2	midnightblue	6.59842	6.54844	6.70183	6.63227	6.65249	6.62205	6.72656	6.65392	6.65392	6.67243	6.76951	6.65392
TRINITY_DN21538_c0_g1_i6	midnightblue	6.56071	6.58946	6.56224	6.63662	6.6837	6.67807	6.62059	6.62059	6.62352	6.80219	6.73606	6.76288
TRINITY_DN18638_c0_g1_i1	midnightblue	6.62352	6.61029	6.54381	6.49025	6.58496	6.57137	6.75489	6.62205	6.61912	6.74819	6.80478	6.87529
TRINITY_DN19994_c0_g1_i3	midnightblue	6.63517	6.6453	6.61324	6.69627	6.69766	6.69766	6.65249	6.61912	6.59395	6.64818	6.66959	6.72383
TRINITY_DN11835_c0_g1_i1	midnightblue	6.59991	6.58946	6.61618	6.61912	6.56071	6.59991	6.70044	6.69766	6.70736	6.71012	6.77479	6.70598
TRINITY_DN18881_c0_g2_i1	midnightblue	6.59246	6.46761	6.54998	6.59694	6.67948	6.54689	6.48543	6.49025	6.59246	6.92006	6.94486	6.90929
TRINITY_DN13566_c0_g1_i2	midnightblue	6.55612	6.59991	6.58496	6.64962	6.61912	6.62644	6.58646	6.61765	6.57894	6.82528	6.78921	6.82782
TRINITY_DN19318_c0_g1_i1	midnightblue	6.48059	6.36982	6.50779	6.6865	6.6879	6.66249	6.57894	6.58946	6.63952	6.85922	6.93074	6.80864
TRINITY_DN17797_c0_g1_i4	midnightblue	6.58946	6.57743	6.58195	6.62498	6.42962	6.60733	6.66676	6.66818	6.66676	6.74685	6.91409	6.76951
TRINITY_DN12530_c0_g1_i1	midnightblue	6.10852	6.22689	6.31107	6.64962	6.65249	6.62205	6.64097	6.62498	6.61765	7.07468	7.02015	6.99887
TRINITY_DN21588_c0_g1_i3	midnightblue	6.41278	6.42626	6.27426	6.61029	6.54381	6.58946	6.54689	6.55919	6.55152	6.99548	7.0268	7.09276
TRINITY_DN13561_c0_g1_i2	midnightblue	6.56986	6.54071	6.45779	6.64818	6.75889	6.66391	6.64818	6.59395	6.63227	6.76022	6.72792	6.85175
TRINITY_DN19713_c0_g1_i2	midnightblue	6.67243	6.55459	6.55305	6.59395	6.63662	6.6837	6.61029	6.62352	6.59246	6.75087	6.80607	6.79181
TRINITY_DN16440_c0_g1_i1	midnightblue	6.52042	6.59096	6.48543	6.70044	6.64097	6.57289	6.62498	6.58946	6.6014	6.77479	6.8009	6.93192
TRINITY_DN19746_c0_g2_i2	midnightblue	6.52982	6.65392	6.72383	6.6014	6.6014	6.6279	6.62352	6.61029	6.62936	6.85674	6.76155	6.64962
TRINITY_DN18897_c0_g1_i3	midnightblue	6.58045	6.57743	6.54998	6.64241	6.67666	6.65964	6.58646	6.60733	6.6014	6.81121	6.76421	6.80864
TRINITY_DN17011_c1_g1_i1	midnightblue	6.46923	6.53138	6.47897	6.64386	6.64241	6.64241	6.64674	6.67384	6.65535	6.84674	6.7761	6.83415
TRINITY_DN16450_c0_g1_i4	midnightblue	6.66391	6.63517	6.64386	6.66676	6.57137	6.66107	6.66959	6.65964	6.66676	6.63227	6.76022	6.66107
TRINITY_DN18164_c0_g1_i1	midnightblue	6.64674	6.54998	6.52042	6.6014	6.65678	6.61912	6.68089	6.63662	6.70044	6.70183	6.78005	6.78005
TRINITY_DN20016_c1_g1_i1	midnightblue	6.54689	6.61471	6.6879	6.66534	6.62936	6.62059	6.70044	6.61618	6.64386	6.71425	6.76686	6.67807
TRINITY_DN14180_c0_g1_i1	midnightblue	6.57289	6.59096	6.57894	6.69766	6.66959	6.67525	6.63662	6.64241	6.67101	6.72247	6.7252	6.7046
TRINITY_DN19860_c0_g2_i2;	midnightblue	6.52199	6.61765	6.57137	6.49825	6.46107	6.51412	6.61471	6.65821	6.6014	6.9507	6.86666	6.91289
TRINITY_DN17664_c0_g1_i1	midnightblue	6.22304	6.28355	6.2211	6.65535	6.67243	6.73471	6.64818	6.60585	6.64818	7.00225	6.98527	6.93782
TRINITY_DN19253_c0_g1_i11	midnightblue	6.60437	6.62059	6.70598	6.61471	6.64386	6.64241	6.62936	6.66676	6.61912	6.77742	6.70183	6.66391
TRINITY_DN21262_c0_g1_i6	midnightblue	6.50938	6.60585	6.59842	6.58946	6.63227	6.59246	6.65249	6.61912	6.64097	6.85798	6.76818	6.79181
TRINITY_DN15496_c0_g1_i5	midnightblue	6.59395	6.61471	6.66959	6.62352	6.67666	6.58195	6.61324	6.57894	6.59096	6.79312	6.75622	6.78267
TRINITY_DN21502_c0_g1_i4	midnightblue	6.60733	6.55459	6.52356	6.54844	6.54226	6.6279	6.60881	6.58796	6.6279	6.84925	6.91409	6.83415
TRINITY_DN18688_c0_g1_i1	midnightblue	6.65535	6.61912	6.52356	6.59842	6.65249	6.61176	6.67243	6.61618	6.73064	6.7046	6.74147	6.75622
TRINITY_DN20450_c1_g1_i6	midnightblue	6.3345	6.19377	6.41785	6.55152	6.54535	6.51096	6.58496	6.53916	6.55305	7.0607	7.17393	7.05961
TRINITY_DN20458_c0_g1_i1	midnightblue	6.56682	6.63807	6.59096	6.71699	6.61471	6.65535	6.66391	6.59842	6.61618	6.68089	6.77479	6.76421
TRINITY_DN15417_c0_g1_i1	midnightblue	6.36282	6.24413	6.37156	6.65392	6.67525	6.62498	6.66959	6.6879	6.68229	6.89724	6.94134	6.90569
TRINITY_DN21390_c0_g1_i3	midnightblue	6.07039	5.99322	6.00899	6.49346	6.49025	6.55612	6.53138	6.46434	6.45943	7.26866	7.34074	7.29921
TRINITY_DN20914_c0_g3_i1	midnightblue	6.70874	6.63517	6.70736	6.59096	6.59991	6.54998	6.53138	6.51885	6.57289	6.7879	6.85549	6.78921
TRINITY_DN20114_c0_g2_i2	midnightblue	6.57894	6.64674	6.47735	6.62936	6.58346	6.66818	6.61324	6.59842	6.57592	6.8009	6.79442	6.8802
TRINITY_DN20897_c1_g1_i2	midnightblue	6.64674	6.62352	6.55305	6.62936	6.61618	6.70044	6.63372	6.54689	6.66249	6.7211	6.83036	6.71149
TRINITY_DN19794_c0_g1_i4	midnightblue	6.71149	6.62352	6.56224	6.62644	6.67807	6.56682	6.6907	6.69209	6.65964	6.6014	6.63807	6.82655
TRINITY_DN20682_c0_g1_i4	midnightblue	6.52042	6.50462	6.48382	6.6879	6.67666	6.72383	6.52356	6.5345	6.47086	6.87283	6.88509	6.90809
TRINITY_DN18180_c0_g1_i1	midnightblue	6.70044	6.71836	6.59246	6.56834	6.61029	6.6279	6.54226	6.54381	6.53916	6.80607	6.75087	6.853
TRINITY_DN16453_c0_g1_i3	midnightblue	6.54689	6.6279	6.61618	6.59246	6.59544	6.60585	6.61765	6.6279	6.60585	6.85549	6.77479	6.79442
TRINITY_DN15248_c0_g1_i1	midnightblue	6.29278	6.45286	6.2384	6.61912	6.57137	6.62059	6.43129	6.47249	6.42626	7.13955	7.04985	7.16993
TRINITY_DN19655_c0_g1_i4	midnightblue	6.45943	6.46434	6.29462	6.58496	6.55305	6.58796	6.65105	6.6453	6.70736	6.90087	6.92719	6.96232
TRINITY_DN21506_c0_g1_i3	midnightblue	6.64241	6.65392	6.62644	6.61176	6.57592	6.60733	6.67666	6.55152	6.67525	6.70044	6.83542	6.71973
TRINITY_DN19678_c0_g1_i1	midnightblue	6.67384	6.31832	6.56986	6.59096	6.61471	6.65105	6.7252	6.70183	6.66818	6.63952	6.93074	6.73877
TRINITY_DN19759_c0_g1_i1	midnightblue	6.78398	6.55919	6.65105	6.51254	6.69627	6.58045	6.59991	6.58796	6.67101	6.72247	6.77873	6.72656
TRINITY_DN17566_c1_g1_i3	midnightblue	6.51254	6.40429	6.62352	6.61912	6.51728	6.46761	6.62059	6.62059	6.52669	6.85798	7.01569	6.96347
TRINITY_DN12999_c0_g1_i1	midnightblue	6.58496	6.58646	6.61912	6.62644	6.61912	6.60881	6.66107	6.6279	6.61765	6.75355	6.79051	6.78005
TRINITY_DN19706_c0_g1_i1;	midnightblue	6.65535	6.63227	6.58496	6.65105	6.57289	6.62498	6.54381	6.66107	6.59544	6.77479	6.75889	6.81506
TRINITY_DN18318_c0_g3_i1	midnightblue	6.71012	6.66391	6.60437	6.54998	6.51254	6.59096	6.6014	6.56834	6.58796	6.76155	6.86419	6.83415
TRINITY_DN19163_c1_g2_i5	midnightblue	6.56071	6.75622	6.74281	6.55919	6.50144	6.52356	6.55152	6.54381	6.52042	6.92362	6.80864	6.82146
TRINITY_DN14839_c0_g2_i1	midnightblue	6.6893	6.5345	6.71149	6.55459	6.57137	6.62936	6.65678	6.66818	6.6907	6.72656	6.8392	6.59842
TRINITY_DN15412_c0_g1_i3	midnightblue	6.2114	6.24982	6.1639	6.59842	6.60733	6.62352	6.56377	6.58796	6.59096	7.1127	7.06824	7.10224
TRINITY_DN13575_c0_g1_i1	midnightblue	6.17991	6.10643	6.11894	6.56377	6.54535	6.57289	6.60585	6.64386	6.61471	7.12516	7.1467	7.14262
TRINITY_DN20648_c0_g1_i3	midnightblue	6.36107	6.46434	6.3837	6.47086	6.48543	6.47411	6.57137	6.59395	6.52356	7.10748	7.01792	7.12516
TRINITY_DN20409_c0_g1_i1	midnightblue	6.46271	6.43463	6.47086	6.46271	6.44791	6.46761	6.5157	6.49985	6.55459	7.08852	7.12619	7.05311
TRINITY_DN16223_c0_g1_i1	midnightblue	6.6279	6.52356	6.60881	6.58346	6.61618	6.62498	6.63372	6.63952	6.63227	6.77873	6.83415	6.76155
TRINITY_DN18971_c0_g2_i1	midnightblue	6.62352	6.43463	6.55612	6.56529	6.62936	6.60437	6.49346	6.47897	6.57743	6.91528	7.01458	6.8716
TRINITY_DN17070_c0_g1_i1	midnightblue	6.40599	6.48543	6.53916	6.67948	6.63662	6.67101	6.66959	6.70183	6.60733	6.84423	6.79181	6.8009
TRINITY_DN16845_c0_g1_i2	midnightblue	6.51885	6.44956	6.41785	6.51412	6.58346	6.56682	6.6453	6.62936	6.63517	6.91648	6.92837	6.95884
TRINITY_DN19435_c0_g1_i2	midnightblue	6.6879	6.60733	6.66676	6.66249	6.62936	6.56377	6.67525	6.63807	6.6893	6.60585	6.75355	6.70874
TRINITY_DN20625_c0_g1_i2	midnightblue	6.6907	6.61176	6.59246	6.3906	6.45121	6.41447	6.36982	6.3837	6.40088	7.06717	7.07788	7.10538
TRINITY_DN16327_c1_g4_i1	midnightblue	6.32733	6.41278	6.39232	6.64962	6.63517	6.64241	6.63227	6.61029	6.59395	6.95536	6.92719	6.9472
TRINITY_DN17070_c0_g2_i1	midnightblue	6.50621	6.64674	6.65821	6.42794	6.40429	6.39917	6.43463	6.45286	6.53761	7.1334	7.03892	6.97384
TRINITY_DN16871_c0_g1_i1	midnightblue	6.61324	6.59096	6.67243	6.50938	6.57289	6.63952	6.52042	6.60437	6.6014	6.94603	6.84674	6.71699
TRINITY_DN21295_c0_g1_i3	midnightblue	6.67666	6.69349	6.5345	6.51885	6.5744	6.61912	6.54226	6.52042	6.64241	6.8679	6.82528	6.82146
TRINITY_DN20960_c0_g3_i3	midnightblue	6.58946	6.59694	6.71149	6.59842	6.67807	6.61324	6.66249	6.70321	6.58796	6.77479	6.65249	6.71562
TRINITY_DN20597_c0_g1_i2	midnightblue	6.12722	6.17792	6.3345	6.52826	6.59395	6.55612	6.6014	6.55305	6.58346	7.17792	7.13955	7.05745
TRINITY_DN19496_c0_g1_i1	midnightblue	6.56071	6.60733	6.63662	6.56224	6.67807	6.55152	6.62644	6.63372	6.58346	6.86171	6.71149	6.84172
TRINITY_DN19996_c0_g1_i1	midnightblue	6.64386	6.66818	6.63952	6.62644	6.59246	6.61324	6.67807	6.61912	6.66534	6.6837	6.74819	6.71287
TRINITY_DN17660_c0_g1_i1	midnightblue	6.70874	6.59842	6.60437	6.52982	6.63807	6.56986	6.60437	6.67384	6.76553	6.7761	6.7211	6.6851
TRINITY_DN20929_c0_g1_i1;	midnightblue	6.42962	6.40599	6.42626	6.62498	6.59096	6.54844	6.62644	6.61324	6.59246	6.91049	6.96463	6.99887
TRINITY_DN16572_c0_g2_i1	midnightblue	6.55766	6.70321	6.65964	6.50779	6.5157	6.67666	6.69766	6.63807	6.67948	6.84549	6.76288	6.61765
TRINITY_DN18108_c0_g1_i5	midnightblue	6.48059	6.50938	6.45779	6.49346	6.45943	6.54689	6.69349	6.58346	6.60288	6.92006	7.01123	6.97039
TRINITY_DN17602_c0_g1_i2	midnightblue	6.58045	6.28725	6.56377	6.59395	6.6279	6.54998	6.53605	6.63807	6.58045	6.8936	6.99322	6.90689
TRINITY_DN14705_c0_g1_i2	midnightblue	6.69627	6.63372	6.65249	6.60881	6.58346	6.58796	6.58946	6.61471	6.58796	6.73335	6.79051	6.79572
TRINITY_DN20820_c0_g1_i1	midnightblue	6.56834	6.66107	6.56224	6.67525	6.61618	6.69627	6.55459	6.60437	6.59096	6.8189	6.74685	6.77215
TRINITY_DN20099_c0_g1_i2	midnightblue	6.6014	6.47897	6.52826	6.44294	6.56682	6.47086	6.45615	6.52199	6.51728	7.04549	7.00113	7.03782
TRINITY_DN17565_c0_g1_i1	midnightblue	6.72928	6.51885	6.52513	6.63662	6.67243	6.6851	6.61029	6.64962	6.57894	6.65392	6.78005	6.82528
TRINITY_DN20453_c0_g2_i1	midnightblue	6.23266	6.30925	6.19377	6.52513	6.50462	6.53761	6.56529	6.55459	6.56529	7.14975	7.12825	7.16289
TRINITY_DN16408_c0_g1_i1	midnightblue	6.40599	6.39917	6.38888	6.59842	6.61765	6.59395	6.52826	6.47573	6.58496	7.02237	7.04876	6.99548
TRINITY_DN21007_c0_g1_i1	midnightblue	6.61029	6.62352	6.52982	6.56224	6.51254	6.58646	6.53605	6.63517	6.59544	6.89482	6.84172	6.89239
TRINITY_DN15550_c0_g2_i1	midnightblue	6.72247	6.60585	6.57743	6.58646	6.54071	6.74819	6.66534	6.64241	6.62352	6.65535	6.82782	6.67807
TRINITY_DN18621_c0_g1_i1	midnightblue	6.60437	6.74953	6.67666	6.47735	6.37504	6.41785	6.49185	6.52199	6.46107	6.99548	6.92481	7.00113
TRINITY_DN18604_c0_g2_i1	midnightblue	6.46271	6.61912	6.61324	6.52982	6.53916	6.57592	6.72656	6.62352	6.62352	6.87529	6.83415	6.80864
TRINITY_DN13520_c0_g1_i1	midnightblue	6.55612	6.73064	6.67666	6.64962	6.61324	6.8009	6.70736	6.57592	6.41447	6.71562	6.70736	6.71425
TRINITY_DN21154_c0_g1_i6	midnightblue	6.50303	6.4822	6.45286	6.63952	6.50779	6.65105	6.64386	6.64674	6.56071	6.82909	6.9472	6.92481
TRINITY_DN19695_c0_g2_i3	midnightblue	6.51728	6.45121	6.47735	6.56529	6.57592	6.56986	6.67807	6.66391	6.67384	6.84925	6.90207	6.8802
TRINITY_DN16797_c0_g1_i1	midnightblue	6.74012	6.64097	6.56529	6.60437	6.59544	6.67243	6.68229	6.65535	6.63662	6.6014	6.73877	6.75087
TRINITY_DN16253_c0_g1_i2	midnightblue	6.62059	6.64962	6.47249	6.57289	6.57592	6.46271	6.71012	6.62644	6.8392	6.72383	6.77347	6.81378
TRINITY_DN21439_c1_g2_i1;	midnightblue	6.66391	6.64818	6.56071	6.50779	6.47573	6.52199	6.48864	6.56377	6.49825	6.92837	6.90809	6.99209
TRINITY_DN17142_c0_g1_i5	midnightblue	6.63662	6.39575	6.58195	6.64674	6.66107	6.67525	6.60437	6.54689	6.6014	6.74281	6.96694	6.76686
TRINITY_DN18023_c0_g4_i1	midnightblue	6.61029	6.66391	6.61324	6.57894	6.56529	6.52356	6.5744	6.61471	6.62936	6.8505	6.78136	6.84674
TRINITY_DN20720_c0_g3_i1	midnightblue	6.84298	6.48059	6.43463	6.54381	6.60585	6.6865	6.59991	6.6865	6.65392	6.6279	6.83668	6.83036
TRINITY_DN15123_c0_g1_i1	midnightblue	6.73471	6.57289	6.67948	6.58496	6.67807	6.62936	6.61176	6.66249	6.61618	6.69627	6.71562	6.70598
TRINITY_DN5495_c0_g1_i1	midnightblue	6.55919	6.42459	6.57289	6.67384	6.6893	6.6851	6.40599	6.46597	6.44128	6.94017	6.98413	6.89482
TRINITY_DN18146_c0_g1_i2	midnightblue	6.66534	6.67384	6.56986	6.47249	6.48543	6.55766	6.52513	6.56682	6.53916	6.926	6.87652	6.92719
TRINITY_DN15608_c0_g1_i1	midnightblue	6.46434	6.42626	6.53916	6.67525	6.51412	6.60881	6.67384	6.86171	6.64386	6.79961	6.78529	6.82655
TRINITY_DN19929_c0_g1_i1	midnightblue	6.43463	6.25739	6.39917	6.59395	6.66676	6.56986	6.66107	6.68089	6.70183	6.90328	6.94603	6.91289
TRINITY_DN19706_c0_g4_i1	midnightblue	6.65105	6.6907	6.65105	6.67525	6.71287	6.59694	6.57137	6.56224	6.58496	6.732	6.66391	6.79051
TRINITY_DN20353_c1_g2_i1	midnightblue	6.4446	6.21335	6.14975	6.64962	6.6879	6.67101	6.62352	6.62644	6.63952	6.88142	6.99887	7.03892
TRINITY_DN16347_c0_g1_i1	midnightblue	6.52042	6.55919	6.59694	6.51885	6.57743	6.60288	6.58946	6.62059	6.61618	6.95768	6.85425	6.80607
TRINITY_DN17999_c0_g1_i1	midnightblue	6.3505	6.32553	6.42122	6.65392	6.65105	6.57743	6.67525	6.71287	6.6865	6.90087	6.88753	6.90448
TRINITY_DN17838_c0_g1_i4	midnightblue	6.84298	6.46923	6.44791	6.46271	6.60881	6.51096	6.6453	6.70044	6.74819	6.65678	6.82909	6.88142
TRINITY_DN17143_c0_g2_i3	midnightblue	6.52042	6.55305	6.61176	6.75756	6.67807	6.65535	6.60288	6.60288	6.62059	6.73877	6.7879	6.74147
TRINITY_DN13701_c0_g1_i2	midnightblue	6.46923	6.56377	6.65678	6.66818	6.62352	6.57289	6.64962	6.63372	6.60881	6.82273	6.8009	6.78529
TRINITY_DN6613_c0_g1_i1	midnightblue	6.69349	6.74281	6.52356	6.57289	6.6851	6.72383	6.66249	6.54998	6.60437	6.69905	6.64818	6.76818
TRINITY_DN20976_c0_g2_i1	midnightblue	6.48864	6.54071	6.7211	6.2854	6.33985	6.60288	6.34873	6.35403	6.71973	7.2724	7.20945	6.58346
TRINITY_DN16060_c0_g3_i2	midnightblue	6.3505	6.48059	6.30925	6.55919	6.54226	6.60585	6.4822	6.49185	6.50462	7.11582	7.04002	7.09381
TRINITY_DN14641_c0_g1_i1	midnightblue	6.60733	6.4545	6.58496	6.62352	6.73335	6.67243	6.61471	6.72247	6.56682	6.77873	6.70321	6.79572
TRINITY_DN17864_c0_g1_i1	midnightblue	6.59842	6.6014	6.57894	6.58946	6.57894	6.56986	6.6014	6.59246	6.60288	6.82909	6.84423	6.86171
TRINITY_DN19829_c1_g1_i5	midnightblue	6.63081	6.56071	6.62936	6.61765	6.67384	6.6014	6.58496	6.61029	6.65249	6.79181	6.77873	6.74551
TRINITY_DN20913_c0_g2_i7	midnightblue	6.46271	6.51254	6.46434	6.41954	6.40429	6.50303	6.43796	6.42291	6.42122	7.16491	7.15178	7.12205
TRINITY_DN19545_c0_g1_i5	midnightblue	6.2555	6.0917	6.29094	6.51885	6.48543	6.59991	6.58796	6.61765	6.62205	7.12619	7.20945	7.02459
TRINITY_DN19239_c1_g1_i3	midnightblue	6.31107	6.3345	6.41278	6.55459	6.41278	6.50779	6.44956	6.3505	6.38024	7.16088	7.29002	7.17493
TRINITY_DN20185_c0_g1_i1	midnightblue	6.70321	6.55612	6.64818	6.50621	6.56529	6.55459	6.63517	6.69627	6.62498	6.77479	6.8009	6.79572
TRINITY_DN22248_c0_g1_i1	midnightblue	6.57592	6.71973	6.63372	6.6279	6.61912	6.59544	6.57592	6.56071	6.62498	6.83668	6.72792	6.77215
TRINITY_DN20974_c0_g1_i6	midnightblue	6.50938	6.50144	6.56682	6.62059	6.63807	6.59694	6.58346	6.61029	6.57743	6.89118	6.85922	6.86913
TRINITY_DN19517_c0_g1_i1	midnightblue	6.48864	6.59842	6.72383	6.76951	6.62205	6.50621	6.57592	6.65105	6.70321	6.77742	6.75622	6.6907
TRINITY_DN20769_c2_g4_i1	midnightblue	6.71149	6.66107	6.75355	6.46761	6.49025	6.39232	6.40259	6.38543	6.44791	6.97842	7.01346	6.96347
TRINITY_DN19675_c0_g1_i8	midnightblue	6.36982	6.45121	6.57289	6.57894	6.60881	6.6014	6.59544	6.58496	6.58796	7.01011	6.94251	6.85175
TRINITY_DN20178_c0_g1_i2	midnightblue	6.43796	6.54689	6.35403	6.63807	6.59991	6.59246	6.55305	6.6453	6.57137	6.9507	6.82528	7.02901
TRINITY_DN17800_c0_g1_i1	midnightblue	6.62352	6.55919	6.60288	6.62936	6.6851	6.62644	6.70321	6.6837	6.65964	6.67525	6.70044	6.74012
TRINITY_DN20967_c0_g1_i4	midnightblue	6.45121	6.36107	6.55459	6.44791	6.49025	6.30743	6.52513	6.49665	6.45779	7.09803	7.14568	7.15886
TRINITY_DN11103_c0_g1_i1	midnightblue	6.48382	6.49985	6.45943	6.7252	6.66676	6.69209	6.52513	6.56529	6.5345	6.86542	6.87283	6.90569
TRINITY_DN21192_c1_g2_i3	midnightblue	6.66249	6.65678	6.63227	6.47735	6.50303	6.52982	6.51885	6.51412	6.52199	6.93074	6.92006	6.91409
TRINITY_DN17910_c0_g2_i2	midnightblue	6.67384	6.57137	6.55305	6.44626	6.50303	6.64386	6.66676	6.63952	6.63807	6.82146	6.88874	6.7879
TRINITY_DN14437_c0_g1_i1	midnightblue	6.57592	6.59694	6.54998	6.64241	6.66818	6.55305	6.67101	6.58646	6.67666	6.73877	6.77479	6.83415
TRINITY_DN16543_c0_g1_i1	midnightblue	6.64097	6.56986	6.6453	6.57894	6.56834	6.58496	6.70321	6.76022	6.71973	6.70598	6.72383	6.68089
TRINITY_DN10355_c0_g1_i1	midnightblue	6.39403	6.2211	6.27612	6.58796	6.56071	6.51096	6.49665	6.55612	6.5345	7.05961	7.13853	7.15482
TRINITY_DN19906_c0_g2_i2	midnightblue	6.59544	6.58195	6.60585	6.58496	6.58646	6.58346	6.64962	6.69905	6.70598	6.79181	6.75622	6.732
TRINITY_DN18207_c0_g1_i1	midnightblue	6.58045	6.58796	6.55919	6.71425	6.66534	6.65535	6.61471	6.61471	6.65678	6.71836	6.75889	6.75622
TRINITY_DN20348_c2_g1_i2	midnightblue	6.39746	6.28355	6.2891	6.60437	6.55459	6.57743	6.61471	6.56682	6.58796	6.95884	7.10119	7.06717
TRINITY_DN19446_c0_g3_i1	midnightblue	6.6851	6.50144	6.62205	6.61029	6.68089	6.55766	6.62205	6.63081	6.6907	6.71425	6.80478	6.75489
TRINITY_DN20405_c0_g1_i3	midnightblue	6.49346	6.20555	6.49985	6.61176	6.66249	6.51885	6.73877	6.67666	6.75889	6.77083	6.98527	6.82655
TRINITY_DN17338_c1_g2_i2	midnightblue	6.6851	6.17592	6.66391	6.50779	6.74953	6.63227	6.74012	6.56377	6.71836	6.6907	7.01792	6.61618
TRINITY_DN13986_c1_g3_i1	midnightblue	6.6837	6.50621	6.56834	6.47411	6.61765	6.59842	6.63662	6.55305	6.58646	6.81762	6.91886	6.86047
TRINITY_DN14625_c0_g1_i1	midnightblue	6.62644	6.55305	6.72656	6.6453	6.6453	6.54535	6.6879	6.70183	6.60437	6.67243	6.72792	6.74551
TRINITY_DN19683_c0_g1_i4	midnightblue	6.76553	6.3733	6.51412	6.6014	6.75355	6.67807	6.67384	6.61471	6.65105	6.58646	6.848	6.77742
TRINITY_DN17928_c0_g1_i1	midnightblue	5.52669	6.32733	6.05961	6.10434	6.43296	6.15178	6.07253	6.19771	6.13955	7.79312	7.35667	7.61324
TRINITY_DN15713_c0_g1_i2	midnightblue	6.66249	6.61912	6.61029	6.69905	6.61029	6.64241	6.48543	6.55305	6.48543	6.77083	6.83415	6.8679
TRINITY_DN18055_c0_g3_i4	midnightblue	6.7046	6.62205	6.66391	6.6879	6.59096	6.55612	6.44626	6.52982	6.54844	6.77215	6.86666	6.84423
TRINITY_DN10235_c0_g1_i1	midnightblue	6.63807	6.62936	6.6014	6.54998	6.60585	6.59842	6.69766	6.71699	6.60288	6.74012	6.67807	6.81762
TRINITY_DN19940_c0_g1_i1	midnightblue	6.41616	6.30195	6.73335	6.60288	6.74416	6.40259	6.59096	6.84423	6.29462	6.96578	6.6865	7.07146
TRINITY_DN19423_c0_g1_i1	midnightblue	6.13134	6.42291	6.2114	6.42291	6.61618	6.43962	6.50144	6.48382	6.34518	7.29921	7.02901	7.33807
TRINITY_DN21193_c0_g1_i8	midnightblue	6.55152	6.43463	6.3147	6.48543	6.6014	6.59395	6.50144	6.65964	6.59991	7.02237	6.89845	7.03012
TRINITY_DN17050_c0_g1_i4	midnightblue	6.47411	6.43962	6.49506	6.54844	6.52826	6.54535	6.6279	6.63081	6.49985	6.93782	6.97499	7.02126
TRINITY_DN19098_c0_g1_i2	midnightblue	6.56986	6.58946	6.79961	6.7252	6.63952	6.50144	6.59395	6.47735	6.58796	6.73471	6.89239	6.72656
TRINITY_DN20944_c0_g1_i11	midnightblue	6.59842	6.44128	6.5157	6.61471	6.58796	6.58796	6.68089	6.77347	6.75355	6.73335	6.8009	6.76155
TRINITY_DN20980_c0_g1_i3	midnightblue	6.14568	6.10224	6.10852	6.46761	6.47086	6.46923	6.5345	6.58796	6.55919	7.24888	7.23362	7.24888
TRINITY_DN21307_c0_g2_i1	midnightblue	6.61176	6.55919	6.57894	6.54535	6.61176	6.60585	6.71149	6.65964	6.77083	6.75489	6.79051	6.67101
TRINITY_DN14802_c0_g1_i1	midnightblue	5.96809	6.22497	6.48059	6.59694	6.58045	6.67384	6.53761	6.66676	6.62498	7.24413	7.0433	6.83036
TRINITY_DN21588_c0_g2_i3	midnightblue	6.20945	6.19377	6.28725	6.78005	6.7761	6.72247	6.42122	6.45615	6.52356	7.07039	7.05853	7.00338
TRINITY_DN15844_c0_g1_i2	midnightblue	6.32012	6.25172	6.41785	6.56224	6.49825	6.55305	6.46271	6.44626	6.54535	7.14364	7.22978	7.03452
TRINITY_DN20118_c2_g2_i1	midnightblue	6.57894	6.56682	6.47086	6.52356	6.70044	6.63662	6.45286	6.29829	6.3505	7.00899	6.98299	7.06824
TRINITY_DN12011_c0_g1_i1	midnightblue	6.47735	6.58195	6.43129	6.54689	6.33985	6.54689	6.42291	6.55919	6.49025	7.08321	7.0542	7.06932
TRINITY_DN8941_c0_g1_i1	midnightblue	6.62644	6.58946	6.61765	6.59842	6.66534	6.62059	6.69627	6.57137	6.6279	6.70736	6.79572	6.76022
TRINITY_DN21374_c0_g1_i13	midnightblue	6.50303	6.58346	6.46271	6.53605	6.52513	6.59991	6.59096	6.56529	6.65249	6.95652	6.92125	6.88387
TRINITY_DN15689_c0_g1_i1	midnightblue	6.58346	6.39917	6.3733	6.55766	6.58646	6.61471	6.62936	6.65821	6.63517	6.84298	6.93664	6.9507
TRINITY_DN14183_c0_g1_i1	midnightblue	6.70321	6.49506	6.61324	6.56377	6.53761	6.58045	6.6851	6.71425	6.75756	6.67666	6.85549	6.67384
TRINITY_DN18672_c0_g1_i2	midnightblue	6.59096	6.69766	6.60585	6.54998	6.42626	6.66107	6.61618	6.60733	6.65964	6.85549	6.86666	6.70598
TRINITY_DN20596_c1_g2_i4	midnightblue	6.44128	6.8125	6.61324	6.50303	6.64674	6.54689	6.71012	6.37678	6.66107	6.92719	6.75756	6.8009
TRINITY_DN18078_c0_g1_i1	midnightblue	6.55459	6.70044	6.56224	6.64962	6.56224	6.61765	6.62352	6.56224	6.60881	6.79442	6.79312	6.82909
TRINITY_DN18109_c0_g2_i1	midnightblue	5.87529	6.0045	6.04221	6.69766	6.67666	6.83794	6.51096	6.29278	6.41954	7.23074	7.31288	7.10957
TRINITY_DN20370_c0_g1_i1	midnightblue	6.53761	6.66959	6.66107	6.57592	6.59096	6.58496	6.61765	6.59096	6.55766	6.87652	6.77347	6.81506
TRINITY_DN19688_c0_g1_i1	midnightblue	6.60288	6.54071	6.27984	6.66818	6.65249	6.75221	6.60585	6.5345	6.60881	6.75221	6.87897	6.91767
TRINITY_DN16453_c0_g2_i1	midnightblue	6.58946	6.58496	6.60733	6.62498	6.6879	6.59842	6.69766	6.64241	6.71425	6.71699	6.71425	6.70874
TRINITY_DN18918_c0_g1_i1	midnightblue	5.77347	5.59395	6.07468	6.63952	6.47573	6.62352	6.55612	6.50621	6.50621	7.27984	7.45861	7.20065
TRINITY_DN10749_c0_g1_i1	midnightblue	6.67666	6.56224	6.62644	6.58195	6.55612	6.49665	6.62352	6.58796	6.60437	6.74551	6.89724	6.87774
TRINITY_DN18519_c1_g2_i2	midnightblue	6.62644	6.75756	6.69627	6.54381	6.43962	6.47897	6.56071	6.53294	6.55612	6.87774	6.86295	6.87036
TRINITY_DN12067_c0_g1_i1	midnightblue	6.49185	6.59246	6.5157	6.39575	6.40429	6.40939	6.39746	6.52513	6.32912	7.18488	7.03122	7.19967
TRINITY_DN21603_c0_g4_i2	midnightblue	6.63952	6.61471	6.55919	6.65249	6.64674	6.6279	6.74147	6.6014	6.70183	6.59544	6.76421	6.73742
TRINITY_DN20680_c0_g1_i2	midnightblue	6.70736	6.66959	6.58346	6.66676	6.55305	6.65821	6.53761	6.63952	6.67384	6.71562	6.76288	6.71287
TRINITY_DN18495_c0_g1_i1	midnightblue	6.38543	6.38198	6.61471	6.53761	6.56986	6.50779	6.6879	6.70736	6.62644	6.95768	6.91886	6.86047
TRINITY_DN17971_c1_g1_i1	midnightblue	6.53294	6.4446	6.49346	6.50303	6.49825	6.43296	6.51412	6.63081	6.55919	7.01458	6.99322	7.05745
TRINITY_DN16476_c0_g1_i1	midnightblue	6.33628	6.70044	6.72247	6.62059	6.56986	6.61618	6.92481	6.6014	6.52669	6.69209	6.75355	6.75622
TRINITY_DN17329_c0_g1_i3	midnightblue	6.1375	6.27053	6.40599	6.25927	6.58346	6.56071	6.12516	6.50462	6.63081	7.54844	7.13031	6.97499
TRINITY_DN14290_c0_g1_i1	midnightblue	6.61765	6.25739	6.49985	6.6879	6.54998	6.69905	6.62644	6.57592	6.59694	6.69905	7.1127	6.81634
TRINITY_DN21620_c0_g1_i1	midnightblue	6.55919	6.59246	6.62059	6.65249	6.75087	6.71149	6.67948	6.58045	6.56682	6.73606	6.70183	6.72792
TRINITY_DN20834_c1_g1_i1	midnightblue	6.53138	6.48864	6.36807	6.44956	6.42794	6.39575	6.56682	6.53138	6.56682	7.01458	7.08321	7.15381
TRINITY_DN12945_c0_g1_i1	midnightblue	6.63517	6.56224	6.67243	6.62205	6.66107	6.67243	6.62936	6.61324	6.63517	6.74281	6.7866	6.65249
TRINITY_DN13688_c0_g1_i1	midnightblue	6.25361	6.31288	6.3733	6.52199	6.79831	6.80607	6.55152	6.58796	6.56986	7.15076	6.8716	6.83542
TRINITY_DN15796_c1_g2_i2	midnightblue	6.28355	6.21529	6.27053	6.31107	6.32912	6.1334	6.65964	6.56529	6.81506	7.18587	7.2724	7.16993
TRINITY_DN18930_c0_g1_i1	midnightblue	6.65678	6.61912	6.41954	6.49025	6.48543	6.39232	6.51885	6.50938	6.40939	6.92481	6.96463	7.22304
TRINITY_DN21190_c0_g3_i1	midnightblue	6.40429	6.60288	6.48864	6.67948	6.61176	6.64097	6.63517	6.62644	6.73471	6.87406	6.78398	6.75355
TRINITY_DN18603_c0_g1_i1	midnightblue	6.43463	6.28355	6.47249	6.63081	6.60437	6.57592	6.67525	6.69766	6.70044	6.86047	6.96578	6.85549
TRINITY_DN16327_c1_g5_i1	midnightblue	5.96809	5.7761	5.57894	6.71012	6.74953	6.71562	6.33807	6.24413	6.31832	7.28355	7.3733	7.42038
TRINITY_DN16712_c0_g1_i1	midnightblue	6.6279	6.48382	6.57592	6.63081	6.71287	6.61324	6.58496	6.62498	6.64818	6.78267	6.79181	6.78529
TRINITY_DN13304_c0_g1_i2	midnightblue	6.60288	6.69905	6.73064	6.78529	6.55919	6.52356	6.5744	6.46761	6.50779	6.65964	6.87283	6.84298
TRINITY_DN13819_c0_g1_i1	midnightblue	6.63662	6.1334	6.59842	6.60733	6.67948	6.6014	6.64962	6.6907	6.72928	6.73742	6.99887	6.70044
TRINITY_DN20227_c0_g1_i2	midnightblue	6.57592	6.6865	6.72383	6.34518	6.49025	6.43962	6.45121	6.52356	6.45943	7.12619	6.89603	6.9472
TRINITY_DN21620_c1_g2_i2	midnightblue	6.58496	6.63081	6.67525	6.56377	6.52669	6.62644	6.66818	6.71973	6.57592	6.80219	6.74685	6.75087
TRINITY_DN12184_c0_g1_i1	midnightblue	6.74551	6.35579	6.63081	6.6453	6.3837	6.25172	7.07253	6.31107	6.21917	5.9542	7.3156	7.26866
TRINITY_DN711_c0_g1_i1	midnightblue	6.18982	6.24031	6.38716	6.58496	6.62205	6.58195	6.63662	6.63081	6.53916	7.08215	7.03012	7.03782
TRINITY_DN20812_c0_g1_i8	midnightblue	6.6837	6.62205	6.53761	6.52199	6.59395	6.66391	6.6453	6.63952	6.61176	6.77215	6.77083	6.80735
TRINITY_DN19655_c0_g2_i1	midnightblue	6.65535	6.56682	6.61765	6.71973	6.63952	6.60733	6.59395	6.71149	6.69905	6.66107	6.71149	6.70598
TRINITY_DN21281_c0_g1_i4	midnightblue	6.54071	6.56529	6.51412	6.61471	6.66391	6.65678	6.67101	6.62352	6.70183	6.79572	6.77215	6.74953
TRINITY_DN17380_c0_g2_i1	midnightblue	6.76818	6.3837	6.78136	6.50621	6.58045	6.43296	6.48864	6.70044	6.51412	6.83668	6.91767	6.86047
TRINITY_DN17810_c0_g1_i2	midnightblue	6.56682	6.6453	6.48704	6.7046	6.50621	6.71287	6.68089	6.58496	6.64386	6.67666	6.87036	6.77479
TRINITY_DN13759_c0_g1_i1	midnightblue	6.56377	6.54381	6.59842	6.78398	6.66249	6.69766	6.59544	6.58496	6.63227	6.68089	6.82528	6.70183
TRINITY_DN21593_c0_g1_i1	midnightblue	6.49985	6.75087	6.69905	6.47897	6.43129	6.55459	6.60585	6.56071	6.5744	6.98641	6.853	6.79312
TRINITY_DN14747_c0_g1_i2	midnightblue	6.60288	6.67101	6.58496	6.53294	6.58946	6.56682	6.64674	6.68089	6.67525	6.83289	6.6893	6.79442
TRINITY_DN20348_c1_g1_i1	midnightblue	6.53605	6.6453	6.53294	6.63372	6.71149	6.63662	6.49506	6.78529	6.66534	6.92719	6.47411	6.7866
TRINITY_DN17305_c0_g1_i1	midnightblue	6.61618	6.60288	6.52199	6.70044	6.62352	6.63517	6.66534	6.71425	6.65964	6.65105	6.6893	6.80219
TRINITY_DN20245_c0_g1_i6	midnightblue	6.44128	6.6453	6.4446	6.69209	6.67101	6.60288	6.53761	6.53605	6.74551	6.91648	6.77215	6.8125
TRINITY_DN17811_c0_g1_i1	midnightblue	6.49025	6.22304	6.13134	6.41616	6.52356	6.46597	6.71425	6.65392	6.62498	6.9507	7.09381	7.19673
TRINITY_DN20084_c0_g1_i6	midnightblue	6.77215	6.30743	6.72792	6.61176	6.58796	6.66107	6.6851	6.64097	6.61765	6.55305	7.00899	6.62352
TRINITY_DN16469_c0_g1_i1	midnightblue	6.732	6.62498	6.63517	6.70044	6.62936	6.64818	6.5744	6.66107	6.60585	6.62059	6.71562	6.74012
TRINITY_DN13491_c0_g1_i2	midnightblue	6.54535	6.52199	6.64386	6.57289	6.58195	6.67384	6.61912	6.76553	6.65964	6.8716	6.74819	6.65678
TRINITY_DN18073_c0_g1_i3	midnightblue	6.70321	6.40429	6.49185	6.64386	6.71562	6.60437	6.27053	6.53761	6.61176	6.93782	6.92244	6.89239
TRINITY_DN20958_c0_g4_i1	midnightblue	6.55919	6.64241	6.66249	6.60881	6.60881	6.63952	6.57894	6.63081	6.60733	6.86542	6.74685	6.7211
TRINITY_DN19776_c0_g1_i1	midnightblue	6.61912	6.65821	6.58496	6.52669	6.59544	6.57289	6.56986	6.62059	6.64674	6.88874	6.75221	6.81378
TRINITY_DN20428_c0_g1_i6	midnightblue	6.74281	6.38716	6.4822	6.63807	6.62498	6.72383	6.66391	6.63227	6.62205	6.58346	6.93546	6.7866
TRINITY_DN18055_c0_g2_i4	midnightblue	6.34163	6.65678	6.78136	6.29094	6.59991	6.49665	6.37851	6.48704	6.30195	7.3345	6.86419	6.96232
TRINITY_DN20336_c2_g2_i1	midnightblue	6.33807	6.30378	6.33628	6.64818	6.6453	6.62498	6.59991	6.59694	6.59842	6.97384	7.00113	6.99548
TRINITY_DN19436_c2_g1_i2	midnightblue	6.7211	6.51885	6.59544	6.52042	6.62352	6.76421	6.70736	6.64962	6.61029	6.67525	6.824	6.65535
TRINITY_DN21536_c0_g2_i1	midnightblue	6.40599	6.27426	6.36632	6.56529	6.59395	6.53138	6.47735	6.52669	6.4545	7.08215	7.10538	7.14262
TRINITY_DN16327_c1_g3_i1	midnightblue	6.52826	6.35579	6.40769	5.56986	5.24031	5.54226	5.50779	5.36457	5.44294	7.77347	7.92541	7.83857
TRINITY_DN16647_c0_g1_i2	midnightblue	6.58646	6.38198	6.43296	6.65249	6.48543	6.6865	6.62059	6.7211	6.62644	6.76686	6.97039	6.85549
TRINITY_DN13936_c0_g1_i4	midnightblue	6.62644	6.54998	6.61029	6.53761	6.68089	6.66391	6.62205	6.58346	6.61912	6.83036	6.80478	6.73606
TRINITY_DN16006_c0_g1_i2	midnightblue	6.54689	6.54998	6.55152	6.65821	6.68089	6.69488	6.5157	6.66534	6.60733	6.88264	6.732	6.76951
TRINITY_DN15010_c0_g2_i1	midnightblue	6.63517	6.55919	6.60585	6.60585	6.67101	6.70598	6.66107	6.73606	6.55305	6.72792	6.66107	6.75889
TRINITY_DN20062_c0_g1_i2	midnightblue	6.68229	6.55305	6.56682	6.56529	6.59246	6.61324	6.56834	6.61765	6.52042	6.80478	6.8505	6.90087
TRINITY_DN20515_c0_g2_i2	midnightblue	6.2384	6.86913	6.42794	6.31832	6.6879	6.46271	6.38888	6.48864	6.21917	7.36632	6.55766	7.27798
TRINITY_DN20039_c0_g1_i6	midnightblue	6.66249	6.52356	6.62644	6.65535	6.67384	6.6279	6.61324	6.52042	6.54998	6.69905	6.88509	6.81634
TRINITY_DN20769_c2_g1_i1	midnightblue	6.67101	6.70736	6.56986	6.48704	5.9472	6.37504	6.62059	6.67243	6.42962	6.83162	7.08534	7.12722
TRINITY_DN11057_c0_g1_i1	midnightblue	6.69627	6.63517	6.61765	6.62498	6.56224	6.53761	6.64241	6.62644	6.6907	6.66818	6.79831	6.7761
TRINITY_DN21081_c0_g1_i3	midnightblue	6.60585	6.46434	6.5345	6.38198	6.53294	6.71287	6.71699	6.7211	6.75087	6.88264	6.87774	6.62498
TRINITY_DN21316_c0_g1_i3	midnightblue	6.70321	6.29094	6.54844	6.6014	6.85425	6.71287	6.65392	6.48059	6.63807	6.67243	6.91409	6.72656
TRINITY_DN16254_c0_g1_i2	midnightblue	6.66249	6.6865	6.5345	6.48864	6.61029	6.64386	6.65821	6.49665	6.58796	6.80478	6.82018	6.84674
TRINITY_DN13377_c0_g1_i1	midnightblue	6.71973	6.54381	6.60585	6.54844	6.61471	6.58796	6.47573	6.41109	6.48864	6.85798	6.99435	6.91409
TRINITY_DN19905_c1_g1_i1	midnightblue	6.50462	6.65249	6.57592	6.60733	6.51728	6.62644	6.7211	6.69766	6.64674	6.78398	6.75489	6.7761
TRINITY_DN16284_c0_g1_i4	midnightblue	6.34341	6.39575	6.41109	6.52042	6.49506	6.52669	6.63372	6.63372	6.59842	7.04111	7.0268	7.01903
TRINITY_DN20333_c0_g1_i3	midnightblue	6.60437	6.49506	6.32373	6.71149	6.61765	6.69488	6.65249	6.69209	6.61765	6.66249	6.80993	6.93074
TRINITY_DN17550_c0_g1_i1	midnightblue	6.40429	6.2384	6.39746	6.54071	6.64674	6.53605	6.65678	6.70874	6.72928	6.96924	6.9507	6.91648
TRINITY_DN15872_c0_g1_i1	midnightblue	6.67384	6.6014	6.62352	6.6014	6.62059	6.63372	6.69488	6.66107	6.59096	6.66107	6.74551	6.77742
TRINITY_DN13896_c0_g1_i1	midnightblue	6.51412	6.63517	6.70321	6.55766	6.47249	6.46271	6.58045	6.55152	6.63372	6.93899	6.93074	6.80993
TRINITY_DN21582_c0_g1_i1	midnightblue	6.56986	6.67807	6.54381	6.59694	6.55459	6.52826	6.58646	6.56682	6.59096	6.86047	6.81762	6.93074
TRINITY_DN17864_c0_g2_i1	midnightblue	6.74551	6.61029	6.55612	6.63227	6.7046	6.63227	6.54844	6.67384	6.65535	6.69905	6.64241	6.78005
TRINITY_DN12097_c0_g1_i1	midnightblue	6.60881	6.52199	6.75221	6.62352	6.63807	6.45286	6.61324	6.63662	6.70736	6.78005	6.82018	6.70321
TRINITY_DN21468_c0_g1_i2	midnightblue	6.57743	6.6279	6.66676	6.67666	6.73335	6.66959	6.65249	6.57137	6.61618	6.72383	6.69488	6.68089
TRINITY_DN21448_c0_g1_i1	midnightblue	6.77347	6.5157	6.47735	6.51885	6.80349	6.46923	6.58796	6.36632	6.59246	6.73742	6.88753	7.01903
TRINITY_DN20899_c0_g1_i5	midnightblue	6.45779	6.8189	6.36457	6.70321	6.48543	6.69905	6.65821	6.68089	6.60733	6.79312	6.62936	6.91049
TRINITY_DN15590_c0_g1_i3	midnightblue	6.66818	6.63807	6.56834	6.57743	6.61029	6.59842	6.56834	6.66676	6.71287	6.80607	6.71425	6.74551
TRINITY_DN14537_c0_g1_i1	midnightblue	6.59991	6.49825	6.55305	6.6879	6.66107	6.65964	6.70736	6.61765	6.61324	6.63517	6.83415	6.79572
TRINITY_DN16498_c0_g1_i1	midnightblue	6.70598	6.56834	6.45286	6.56071	6.61324	6.63227	6.64674	6.62644	6.68229	6.71425	6.8125	6.8392
TRINITY_DN15388_c0_g1_i2	midnightblue	6.72792	6.51412	6.76421	6.49346	6.60733	6.56071	6.47735	6.45121	6.41278	6.89239	6.99435	6.85425
TRINITY_DN13300_c0_g1_i1	midnightblue	6.64097	6.61471	6.15381	6.54226	6.60288	6.71287	6.64818	6.63081	6.66959	6.79051	6.77742	6.97842
TRINITY_DN20156_c0_g1_i1	midnightblue	6.66534	6.65105	6.59246	6.63081	6.63807	6.70321	6.66818	6.61618	6.58796	6.66676	6.72656	6.74281
TRINITY_DN17317_c0_g1_i1	midnightblue	6.57289	6.45779	6.58496	6.8392	6.71836	6.47086	6.68229	6.66391	6.50938	6.51728	6.77347	7.00225
TRINITY_DN19640_c0_g1_i12	midnightblue	6.60585	6.56682	6.63081	6.5157	6.48059	6.54071	6.71699	6.88142	6.69627	6.77873	6.67243	6.75489
TRINITY_DN15388_c0_g2_i1	midnightblue	6.64674	6.72928	6.64386	6.47086	6.59395	6.42794	6.45286	6.55152	6.54535	6.99435	6.74819	6.96
TRINITY_DN21189_c0_g1_i1	midnightblue	6.42794	6.36807	6.43463	6.5157	6.62936	6.70044	6.66534	6.66676	6.50779	6.96463	6.91648	6.93546
TRINITY_DN8813_c0_g1_i1	midnightblue	6.5157	6.55152	6.3906	6.7046	6.65964	6.80219	6.46434	6.732	6.62936	6.90569	6.6837	6.7761
TRINITY_DN18171_c1_g1_i1	midnightblue	6.59694	6.44791	6.57289	6.59395	6.73877	6.63081	6.61471	6.62352	6.6014	6.81506	6.79831	6.81506
TRINITY_DN14742_c0_g1_i1	midnightblue	6.32912	6.8392	6.51412	6.60733	6.42122	6.51254	6.73877	6.56224	6.70321	6.89724	6.77083	6.8716
TRINITY_DN18556_c0_g1_i2	midnightblue	6.8009	6.22689	5.74147	6.07895	6.55612	6.55305	6.46923	6.55305	6.68089	7.08958	7.14057	7.26585
TRINITY_DN19420_c0_g1_i1	midnightblue	6.64097	6.56986	6.49506	6.59395	6.56377	6.59991	6.52826	6.62498	6.65535	6.84925	6.85425	6.85798
TRINITY_DN15922_c0_g1_i2	midnightblue	6.27612	6.39917	6.40429	6.44626	6.65249	6.07468	6.38888	6.65392	6.29094	7.2817	6.88631	7.43879
TRINITY_DN10089_c0_g1_i1	midnightblue	6.49665	6.92955	6.45286	6.55766	6.3733	6.72792	6.38543	6.71425	6.7211	7.08746	6.55612	6.71149
TRINITY_DN20031_c0_g3_i1	midnightblue	6.67243	6.59246	6.69905	6.47735	6.63081	6.48543	6.61471	6.65964	6.58946	6.84549	6.74551	6.83542
TRINITY_DN12175_c0_g1_i1	midnightblue	6.58195	6.77083	6.68089	6.55305	6.47086	6.44956	6.55305	6.51096	6.56071	6.91169	6.84423	6.90087
TRINITY_DN18257_c0_g1_i1	midnightblue	6.74685	6.58045	6.63517	6.65392	6.66676	6.60585	6.63807	6.62498	6.59842	6.58946	6.75489	6.78529
TRINITY_DN15497_c0_g1_i1	midnightblue	6.41616	6.69905	6.29094	6.49985	6.48382	6.5157	6.48059	6.41954	6.51728	7.11686	6.96578	7.15583
TRINITY_DN11970_c0_g1_i2	midnightblue	6.64818	6.67525	6.42459	6.67243	6.59991	6.61471	6.60288	6.70874	6.61324	6.70736	6.64674	6.9331
TRINITY_DN18292_c0_g1_i2	midnightblue	6.86419	6.5744	6.66107	6.58946	6.73471	6.53761	6.50621	6.39232	6.61618	6.64818	6.88509	6.80478
TRINITY_DN14300_c0_g1_i3	midnightblue	6.15583	6.19771	6.41278	6.30012	6.63227	6.69627	6.2114	6.63372	6.58346	7.49025	7.04549	6.89724
TRINITY_DN21203_c0_g1_i5	midnightblue	6.39232	6.71836	6.69905	6.52199	6.62644	6.56529	6.6879	6.58496	6.8125	6.96578	6.69905	6.53916
TRINITY_DN13104_c0_g1_i1	midnightblue	6.48543	6.40939	6.37156	6.67101	6.59544	6.54071	6.63372	6.50303	6.52982	6.824	7.04002	7.08428
TRINITY_DN20499_c0_g2_i4	midnightblue	6.6865	6.61029	6.38024	6.5157	6.61618	6.75087	6.75355	6.45121	6.64241	6.66676	6.91648	6.82146
TRINITY_DN7588_c0_g2_i1	midnightblue	6.67807	6.35579	6.50144	6.54381	6.60881	6.76553	6.50303	6.69209	6.65105	6.87774	6.92006	6.70183
TRINITY_DN19305_c0_g2_i2	midnightblue	6.50462	6.56071	6.56529	6.53294	6.61765	6.62352	6.61765	6.57137	6.57137	6.93546	6.86047	6.853
TRINITY_DN20128_c0_g3_i1	midnightblue	6.69905	6.41616	6.60585	6.48704	6.41278	6.46923	6.50621	6.66391	6.59096	6.90087	7.04439	6.92481
TRINITY_DN16877_c0_g2_i1	midnightblue	6.48704	6.67807	6.52982	6.71012	6.58346	6.66959	6.78005	6.5345	6.69209	6.63952	6.82146	6.73335
TRINITY_DN21364_c0_g2_i2	midnightblue	6.63081	6.58796	6.62936	6.54226	6.55152	6.57137	6.6014	6.59842	6.59246	6.84172	6.8716	6.82528
TRINITY_DN15059_c0_g1_i2	midnightblue	6.55459	6.37678	6.42291	6.45121	6.37156	6.39917	6.62352	6.71836	6.64818	6.95187	7.05311	7.0607
TRINITY_DN18616_c0_g3_i2	midnightblue	6.50462	6.56834	6.56377	6.81506	6.82782	6.80864	6.42291	6.3906	6.48864	6.84172	6.80219	6.74685
TRINITY_DN2939_c0_g1_i2	midnightblue	6.6279	6.49506	6.67243	6.36632	6.70044	6.52042	6.73742	6.84549	6.59544	6.85549	6.56834	6.82655
TRINITY_DN19683_c0_g3_i1	midnightblue	6.75622	6.65249	6.44791	6.58045	6.48864	6.65678	6.6907	6.76288	6.59694	6.59991	6.71425	6.89482
TRINITY_DN17779_c0_g1_i3	midnightblue	6.48382	6.50144	6.50144	6.6907	6.64097	6.67525	6.66391	6.63952	6.55766	6.77873	6.83162	6.87036
TRINITY_DN16512_c0_g1_i2	midnightblue	6.63517	6.65535	6.69209	6.51885	6.63662	6.58195	6.64962	6.42794	6.51885	6.8125	6.87774	6.82273
TRINITY_DN9850_c0_g1_i2	midnightblue	6.43129	6.27984	6.36632	6.49346	6.49185	6.49506	6.57894	6.47735	6.48543	7.04549	7.20163	7.1467
TRINITY_DN14315_c0_g1_i1	midnightblue	6.6279	6.50938	6.71836	6.56834	6.42122	6.60288	6.67525	6.6837	6.53605	6.75355	6.95884	6.76288
TRINITY_DN21626_c0_g1_i3	midnightblue	6.50938	6.41954	6.61029	6.48864	6.47573	6.53294	6.48382	6.40259	6.51096	7.06178	7.17792	6.93782
TRINITY_DN19236_c0_g1_i2	midnightblue	6.75087	6.50779	6.30012	6.59842	6.65678	6.67948	6.66818	6.72247	6.62205	6.61029	6.73606	6.95536
TRINITY_DN14209_c0_g1_i1	midnightblue	5.74685	6.13134	5.87283	6.52982	6.65821	6.51412	6.6014	6.64097	6.55152	7.32912	7.05528	7.32373
TRINITY_DN15235_c0_g1_i2	midnightblue	6.65821	6.50938	6.52356	6.56071	6.75489	6.71699	6.6893	6.59395	6.55919	6.71836	6.75889	6.8125
TRINITY_DN21390_c0_g2_i1	midnightblue	6.6837	6.62936	6.6014	6.63372	6.63372	6.67101	6.33985	6.44626	6.35226	6.91767	6.88874	6.94603
TRINITY_DN9504_c0_g1_i1	midnightblue	6.55152	6.53605	6.46597	6.56529	6.54844	6.61618	6.56377	6.56529	6.66818	6.91648	6.94017	6.85549

## Sheet: black
Accession	Modules	S1_1	S1_2	S1_3	S2_1	S2_2	S2_3	S3_1	S3_2	S3_3	S4_1	S4_2	S4_3
TRINITY_DN17047_c1_g1_i1	black	6.67525	6.67525	6.6837	6.69905	6.7252	6.72247	6.67101	6.6893	6.68229	6.58496	6.53605	6.53605
TRINITY_DN17451_c0_g1_i1	black	6.73606	6.71836	6.76022	6.67101	6.70044	6.67525	6.68089	6.69349	6.68229	6.53761	6.51096	6.50462
TRINITY_DN19660_c0_g1_i2	black	6.75087	6.7761	6.77742	6.70183	6.76022	6.69488	6.70598	6.70874	6.69905	6.45615	6.34696	6.43796
TRINITY_DN17881_c1_g1_i3	black	6.63807	6.66676	6.64097	6.75756	6.76155	6.76155	6.71425	6.70598	6.72247	6.50938	6.48382	6.49346
TRINITY_DN19105_c2_g1_i2	black	6.71149	6.63372	6.71973	6.66534	6.67807	6.6453	6.75221	6.8009	6.75622	6.49025	6.50462	6.49825
TRINITY_DN21355_c0_g2_i1	black	6.8392	6.82655	6.82018	6.67525	6.6893	6.72247	6.69488	6.67807	6.67948	6.38716	6.40939	6.37156
TRINITY_DN20493_c0_g1_i1	black	6.7879	6.87283	6.80864	6.73742	6.72656	6.72656	6.76022	6.77215	6.73606	6.29278	6.16189	6.31107
TRINITY_DN18445_c0_g1_i1	black	6.8392	6.88142	6.85674	6.93074	6.92125	6.90929	6.8679	6.86047	6.85798	5.66391	5.60585	5.69766
TRINITY_DN16104_c0_g1_i3	black	6.70736	6.67101	6.70598	6.66391	6.65392	6.6879	6.63372	6.66676	6.63372	6.62644	6.64097	6.60437
TRINITY_DN17068_c0_g1_i1	black	6.59544	6.79181	6.63517	6.76553	6.67807	6.76022	6.6907	6.65105	6.66249	6.57289	6.49665	6.56682
TRINITY_DN20922_c0_g1_i1	black	6.69905	6.67948	6.70044	6.63952	6.65105	6.62936	6.68089	6.67101	6.6865	6.61176	6.63081	6.61324
TRINITY_DN21467_c0_g1_i1	black	6.85798	6.85674	6.85425	6.69209	6.67525	6.69627	6.6851	6.69627	6.66959	6.35403	6.36107	6.3733
TRINITY_DN21141_c0_g1_i2	black	6.63952	6.67101	6.67948	6.67243	6.67948	6.66534	6.70874	6.67948	6.67384	6.61176	6.59991	6.61324
TRINITY_DN20558_c0_g2_i1	black	6.66391	6.6879	6.7046	6.72247	6.7046	6.70183	6.74416	6.7252	6.72383	6.48864	6.50462	6.49025
TRINITY_DN21355_c0_g1_i1	black	6.81121	6.76951	6.80478	6.73335	6.6865	6.6893	6.65964	6.7252	6.6851	6.39575	6.42794	6.42794
TRINITY_DN21423_c0_g1_i6	black	6.92837	6.8802	6.86913	6.62498	6.65392	6.60585	6.80735	6.78921	6.82146	6.15987	6.22689	6.25739
TRINITY_DN20295_c0_g1_i1	black	6.68229	6.63807	6.66391	6.74551	6.75622	6.74551	6.72928	6.732	6.72383	6.45779	6.49185	6.48543
TRINITY_DN16761_c0_g1_i5	black	6.83794	6.81506	6.81762	6.66818	6.66249	6.66818	6.70044	6.72928	6.71149	6.3906	6.39232	6.40429
TRINITY_DN20133_c0_g1_i3	black	6.97039	6.97842	6.96924	6.6893	6.72247	6.70321	6.73742	6.71699	6.73335	6.10434	6.06824	6.08958
TRINITY_DN21236_c0_g2_i4	black	6.79701	6.83036	6.85175	6.65678	6.67525	6.65964	6.64097	6.67807	6.64386	6.52513	6.41954	6.44956
TRINITY_DN16918_c1_g1_i8	black	6.63227	6.59991	6.52356	6.76951	6.79701	6.74819	6.73335	6.71699	6.83668	6.4822	6.50144	6.49506
TRINITY_DN20972_c0_g1_i8	black	6.82909	6.76155	6.77083	6.66391	6.68089	6.66107	6.6907	6.69209	6.70183	6.41785	6.48382	6.48382
TRINITY_DN20880_c0_g1_i1	black	6.70321	6.6907	6.70321	6.74281	6.71287	6.70874	6.7211	6.74685	6.73877	6.44626	6.46597	6.46597
TRINITY_DN19202_c0_g2_i1	black	6.8679	6.87652	6.84298	6.70874	6.7046	6.73335	6.76155	6.72792	6.75221	6.2114	6.25172	6.23074
TRINITY_DN19606_c0_g1_i1	black	6.824	6.84549	6.82018	6.67948	6.6865	6.66391	6.7761	6.78136	6.8189	6.29462	6.24603	6.26115
TRINITY_DN21381_c0_g3_i5	black	6.96	6.87897	6.8505	6.69209	6.70874	6.71836	6.6851	6.74281	6.70736	6.19377	6.2211	6.29829
TRINITY_DN18751_c0_g1_i1	black	6.82146	6.81506	6.80735	6.65678	6.67807	6.67525	6.70598	6.71699	6.71149	6.41954	6.3906	6.40939
TRINITY_DN19802_c0_g2_i1	black	6.73471	6.70321	6.61471	6.66676	6.67525	6.65249	6.74953	6.72656	6.74953	6.46434	6.51885	6.61029
TRINITY_DN12531_c0_g1_i1	black	7.16692	7.02901	7.14466	6.58646	6.77873	6.71425	6.69488	6.64386	6.78398	5.92125	5.98868	5.56377
TRINITY_DN15262_c0_g1_i2	black	6.80993	6.77479	6.73742	6.74012	6.64818	6.63807	6.7046	6.64962	6.6453	6.33271	6.55152	6.60881
TRINITY_DN20289_c0_g2_i1	black	6.67948	6.72383	6.74281	6.7046	6.66818	6.69209	6.71836	6.7046	6.6851	6.52199	6.52826	6.50144
TRINITY_DN18863_c0_g1_i1	black	6.7252	6.75087	6.7211	6.69209	6.70598	6.68089	6.71699	6.69488	6.71012	6.48543	6.46434	6.51096
TRINITY_DN21535_c0_g1_i1	black	6.72656	6.72928	6.72656	6.70183	6.69209	6.7046	6.67384	6.65392	6.67807	6.52199	6.55152	6.51412
TRINITY_DN16482_c0_g1_i1	black	6.7046	6.67384	6.72656	6.65821	6.64386	6.63081	6.71562	6.70874	6.71012	6.54844	6.60585	6.55766
TRINITY_DN19561_c0_g2_i1	black	6.59395	6.63372	6.82909	6.8716	6.73471	6.61324	6.5157	6.65392	6.6879	6.62644	6.60733	6.4822
TRINITY_DN21167_c0_g1_i1	black	6.824	6.93192	6.89239	6.63227	6.60288	6.61176	6.71149	6.66249	6.67101	6.4363	6.3837	6.41785
TRINITY_DN21026_c1_g3_i2	black	6.49665	6.52982	6.52199	6.90087	6.90328	6.90207	6.88631	6.86419	6.8679	6.24603	6.23649	6.24222
TRINITY_DN20851_c0_g1_i1	black	6.73742	6.732	6.7252	6.71012	6.70736	6.7046	6.6893	6.7046	6.69905	6.48382	6.47411	6.49346
TRINITY_DN880_c0_g1_i1	black	6.76553	6.84423	6.80993	6.65821	6.60437	6.61324	6.71973	6.70598	6.70183	6.47249	6.44956	6.48864
TRINITY_DN20790_c0_g1_i2	black	6.83289	6.80735	6.78005	6.61618	6.67101	6.67384	6.6837	6.66107	6.65821	6.47735	6.47411	6.50779
TRINITY_DN15875_c0_g1_i1	black	6.71562	6.73335	6.7252	6.71973	6.74416	6.74685	6.67525	6.66391	6.66391	6.51254	6.47573	6.48059
TRINITY_DN18952_c0_g1_i1	black	6.83162	6.853	6.82018	6.72792	6.6879	6.69905	6.73335	6.6879	6.71836	6.27798	6.36107	6.35403
TRINITY_DN19537_c0_g2_i2	black	6.7866	6.69209	6.7211	6.67666	6.71287	6.71836	6.66391	6.64674	6.65678	6.49185	6.57743	6.52826
TRINITY_DN21271_c0_g1_i4	black	6.732	6.74416	6.69905	6.64962	6.63952	6.65678	6.65249	6.66534	6.66534	6.59395	6.57894	6.61029
TRINITY_DN17654_c1_g1_i5	black	6.65535	6.61618	6.59991	6.67948	6.58646	6.64818	6.69209	6.87529	6.83162	6.60437	6.52982	6.53605
TRINITY_DN20289_c0_g3_i1	black	6.78267	6.78267	6.73877	6.65821	6.72656	6.74012	6.74147	6.76553	6.74953	6.42459	6.30743	6.36982
TRINITY_DN21629_c1_g3_i2	black	6.66534	6.67525	6.71425	6.73064	6.69349	6.67666	6.71012	6.74281	6.73471	6.51728	6.51254	6.49506
TRINITY_DN21498_c1_g1_i1	black	6.72928	6.73064	6.71012	6.66959	6.68089	6.6851	6.65249	6.6453	6.64962	6.57592	6.57137	6.58496
TRINITY_DN12106_c0_g1_i2	black	6.76951	6.67243	6.70044	6.6893	6.7211	6.75622	6.7046	6.71699	6.6879	6.44956	6.51254	6.47249
TRINITY_DN20142_c0_g1_i3	black	6.80349	6.90207	6.91648	6.74147	6.71699	6.72247	6.77479	6.65678	6.63517	6.24222	6.29094	6.2891
TRINITY_DN16721_c0_g1_i1	black	6.7046	6.6879	6.71699	6.65249	6.64818	6.63081	6.69905	6.75355	6.71149	6.57289	6.5345	6.56834
TRINITY_DN20399_c0_g1_i4	black	6.78005	6.74147	6.83415	6.63662	6.66107	6.60437	6.6893	6.69627	6.6851	6.5157	6.52513	6.48543
TRINITY_DN20645_c0_g1_i1	black	6.89845	6.90448	6.87652	6.75087	6.75889	6.76951	6.85674	6.7866	6.84925	5.93546	6.03342	5.95652
TRINITY_DN18125_c0_g1_i2	black	6.75889	6.54998	6.70183	6.82782	6.43296	6.52669	6.60585	6.88996	6.85549	6.40259	6.71836	6.52199
TRINITY_DN20420_c0_g1_i1	black	6.70183	6.69488	6.67384	6.67101	6.71973	6.70874	6.7252	6.73742	6.71836	6.52513	6.46434	6.52356
TRINITY_DN20142_c0_g2_i1	black	6.64386	6.69209	6.65678	6.63372	6.65105	6.66534	6.6893	6.69349	6.71562	6.66676	6.59395	6.59246
TRINITY_DN20988_c1_g1_i8	black	6.95652	6.8936	6.88753	6.6279	6.70183	6.6453	6.63807	6.70736	6.67384	6.34696	6.25739	6.38024
TRINITY_DN17731_c0_g2_i1	black	6.74281	6.79312	6.8189	6.69488	6.69488	6.67525	6.69209	6.67384	6.6837	6.49025	6.44956	6.42626
TRINITY_DN20909_c1_g1_i2	black	6.63081	6.69209	6.65105	6.66107	6.64818	6.66249	6.71012	6.67525	6.66818	6.62936	6.61471	6.65249
TRINITY_DN18060_c0_g2_i4	black	6.76022	6.78005	6.77347	6.75087	6.74819	6.74147	6.73471	6.73471	6.7252	6.34696	6.32373	6.35403
TRINITY_DN19704_c0_g2_i3	black	6.74281	6.75221	6.75221	6.6893	6.66249	6.67948	6.67525	6.68229	6.6893	6.5157	6.52669	6.49825
TRINITY_DN21505_c1_g1_i1	black	6.85175	6.73742	6.74416	6.67666	6.71699	6.74685	6.68089	6.72656	6.73606	6.38543	6.42962	6.36982
TRINITY_DN20811_c0_g2_i1	black	6.70321	6.6279	6.67807	6.64241	6.60585	6.63952	6.74147	6.72247	6.74012	6.53761	6.67384	6.56986
TRINITY_DN17372_c0_g2_i3	black	6.76155	6.78921	6.71699	6.66818	6.67243	6.64097	6.66818	6.65678	6.67101	6.52513	6.49985	6.60288
TRINITY_DN21025_c1_g1_i1	black	6.80219	6.78267	6.7761	6.64818	6.69627	6.65249	6.69627	6.6893	6.7211	6.46597	6.44294	6.46271
TRINITY_DN19751_c0_g1_i3	black	6.80219	6.81121	6.76421	6.64097	6.66391	6.6837	6.62498	6.67384	6.6453	6.55152	6.46271	6.52982
TRINITY_DN17064_c0_g2_i1	black	6.6893	6.71012	6.70736	6.65105	6.63517	6.65249	6.72792	6.71699	6.72247	6.56071	6.56529	6.54381
TRINITY_DN19989_c0_g1_i3	black	6.75221	6.72383	6.71149	6.66676	6.66676	6.67243	6.7046	6.71287	6.70598	6.49665	6.52042	6.53605
TRINITY_DN20801_c0_g1_i2	black	6.7252	6.62352	6.56682	6.66391	6.67101	6.69766	6.76155	6.78921	6.79312	6.46434	6.53761	6.56224
TRINITY_DN20781_c0_g2_i1	black	6.83036	6.82528	6.82273	6.63807	6.65249	6.63227	6.75355	6.6837	6.74281	6.36982	6.44626	6.40088
TRINITY_DN20611_c1_g2_i2	black	6.67666	6.67384	6.6851	6.66534	6.67101	6.68089	6.67807	6.70598	6.67666	6.61176	6.57894	6.58946
TRINITY_DN15036_c0_g1_i1	black	6.75889	6.7046	6.69488	6.66959	6.65392	6.71562	6.68229	6.71562	6.6907	6.51096	6.55305	6.52356
TRINITY_DN16047_c0_g2_i1	black	6.63517	6.66249	6.73606	6.70598	6.73064	6.67384	6.80735	6.79961	6.74953	6.46271	6.40939	6.45286
TRINITY_DN18432_c0_g7_i1	black	6.74551	6.65821	6.74147	6.63662	6.68229	6.62205	6.65821	6.6837	6.66391	6.58796	6.60733	6.6014
TRINITY_DN20004_c1_g3_i5	black	6.87652	6.88264	6.87652	6.8189	6.7761	6.83289	6.70598	6.69627	6.70044	6.1127	6.18388	6.09803
TRINITY_DN6854_c0_g1_i1	black	6.6279	6.70598	6.67807	6.80478	6.75756	6.74953	6.76022	6.75622	6.74551	6.40769	6.38024	6.43796
TRINITY_DN17047_c0_g2_i1	black	6.62352	6.59694	6.40429	6.64097	6.92955	6.8189	6.94837	6.8716	7.0045	6.35931	6.0917	6.2854
TRINITY_DN19844_c0_g1_i2	black	6.86542	6.73335	6.83036	6.6279	6.732	6.60881	6.66107	6.6865	6.65821	6.44791	6.46434	6.5157
TRINITY_DN16858_c0_g1_i1	black	6.70736	6.71836	6.71562	6.6879	6.67666	6.69209	6.70183	6.67666	6.69627	6.52669	6.55612	6.51885
TRINITY_DN19148_c0_g1_i1	black	6.65535	6.65964	6.65535	6.66818	6.6879	6.64097	6.72792	6.73606	6.72928	6.57743	6.54071	6.60288
TRINITY_DN21499_c1_g1_i10	black	6.7252	6.75489	6.72247	6.86542	6.85549	6.8505	6.84298	6.86913	6.853	6.06393	5.98185	6.07253
TRINITY_DN19415_c0_g1_i2	black	7.00899	6.99661	7	6.75087	6.76288	6.77347	6.75489	6.79572	6.7761	5.89239	5.82273	5.83289
TRINITY_DN18803_c0_g1_i1	black	6.90689	6.81762	6.824	6.71699	6.71562	6.71425	6.70321	6.79051	6.75622	6.2211	6.23649	6.27798
TRINITY_DN21165_c0_g1_i1	black	7.12619	7.09381	7.11061	6.68229	6.65535	6.66676	6.67384	6.67525	6.67807	5.89482	6.00899	5.94953
TRINITY_DN20462_c0_g3_i1	black	6.63081	6.62205	6.63372	6.71012	6.74147	6.6907	6.75756	6.73877	6.72792	6.52356	6.51728	6.5744
TRINITY_DN18994_c0_g1_i1	black	6.66249	6.62352	6.65392	6.6865	6.70874	6.69349	6.69349	6.69488	6.6837	6.58796	6.60288	6.59991
TRINITY_DN15521_c0_g1_i1	black	6.75087	6.77083	6.81762	6.71699	6.71149	6.6851	6.75889	6.73471	6.71562	6.37156	6.3837	6.37851
TRINITY_DN17886_c0_g2_i1	black	6.71149	6.7761	6.69209	6.75489	6.69488	6.6893	6.69488	6.6907	6.69766	6.45286	6.45286	6.54844
TRINITY_DN20434_c0_g1_i2	black	6.74685	6.72383	6.72792	6.67948	6.69488	6.71149	6.74819	6.71287	6.7211	6.4363	6.48864	6.4545
TRINITY_DN19632_c0_g1_i1	black	6.63662	6.64962	6.63227	6.78136	6.81378	6.78921	6.69766	6.66107	6.6851	6.50303	6.49025	6.51254
TRINITY_DN18342_c0_g1_i2	black	6.83415	6.86666	6.76022	6.68229	6.71562	6.76686	6.64674	6.66107	6.62352	6.44294	6.34163	6.46107
TRINITY_DN19852_c0_g1_i1	black	6.58045	6.69905	6.62352	6.72792	6.70321	6.77873	6.7211	6.70736	6.70321	6.59694	6.51412	6.5157
TRINITY_DN19084_c0_g1_i1	black	6.71425	6.7761	6.75756	6.64674	6.64097	6.63227	6.69627	6.67243	6.6893	6.57137	6.53138	6.54535
TRINITY_DN17439_c2_g3_i2	black	6.73606	6.70183	6.75221	6.7252	6.73606	6.70321	6.75622	6.75756	6.74281	6.3837	6.41109	6.40769
TRINITY_DN16184_c0_g1_i1	black	6.74685	6.71836	6.74551	6.68089	6.64097	6.6453	6.72928	6.77873	6.72383	6.45779	6.47897	6.50779
TRINITY_DN17546_c0_g2_i1	black	6.74012	6.67807	6.65678	6.67525	6.64097	6.63807	6.66959	6.6907	6.7252	6.54071	6.62205	6.61176
TRINITY_DN16879_c0_g1_i1	black	6.66818	6.63517	6.64674	6.6453	6.67948	6.66249	6.71836	6.71425	6.70044	6.59842	6.6014	6.62205
TRINITY_DN14339_c0_g1_i1	black	6.63517	6.61176	6.60437	6.77215	6.82273	6.74819	6.71012	6.63372	6.74281	6.50144	6.54998	6.52513
TRINITY_DN12848_c0_g1_i1	black	6.73606	6.69209	6.7252	6.64674	6.66107	6.65678	6.68089	6.67807	6.67384	6.56377	6.59991	6.57289
TRINITY_DN14988_c0_g1_i1	black	6.68229	6.76155	6.89482	6.73877	6.6907	6.63807	6.67807	6.67384	6.63517	6.52513	6.49346	6.42626
TRINITY_DN20425_c0_g1_i1	black	6.76951	6.79181	6.732	6.72656	6.70321	6.66249	6.6837	6.69488	6.76818	6.42962	6.41616	6.45121
TRINITY_DN21496_c0_g1_i1	black	6.76951	6.66107	6.6453	6.60437	6.63372	6.6851	6.69209	6.71699	6.74685	6.55766	6.61912	6.54844
TRINITY_DN17769_c0_g1_i1	black	6.63081	6.56986	6.6865	6.79181	6.75221	6.76421	6.70044	6.74953	6.66959	6.49506	6.54844	6.49985
TRINITY_DN13669_c0_g1_i2	black	6.8716	6.8802	6.85674	6.63372	6.61765	6.62936	6.65392	6.70874	6.62936	6.44128	6.3837	6.49346
TRINITY_DN16804_c0_g1_i4	black	6.84549	6.80349	6.79831	6.8679	6.91409	6.86047	6.67384	6.65821	6.67948	6.13134	6.1416	6.20945
TRINITY_DN19199_c0_g2_i3	black	6.78136	6.81634	6.75622	6.65249	6.62059	6.66676	6.67525	6.66107	6.70321	6.51096	6.51885	6.49346
TRINITY_DN16817_c0_g2_i1	black	6.78921	6.77083	6.74551	6.67101	6.7211	6.69627	6.6837	6.69349	6.67243	6.47086	6.42291	6.50779
TRINITY_DN11927_c0_g1_i1	black	6.75489	6.75889	6.74147	6.66249	6.70321	6.67948	6.69209	6.65821	6.70044	6.51412	6.49985	6.49985
TRINITY_DN17707_c0_g1_i2	black	6.71836	6.80735	6.7211	6.67525	6.61471	6.70044	6.72383	6.71836	6.68229	6.50462	6.47086	6.52042
TRINITY_DN20847_c0_g4_i2	black	6.6865	6.74012	6.8189	6.67384	6.64386	6.7211	6.76553	6.7866	6.79701	6.49346	6.43796	6.21529
TRINITY_DN16765_c0_g1_i2	black	6.75489	6.75489	6.75889	6.66818	6.65249	6.64818	6.6893	6.6879	6.6907	6.50938	6.52826	6.52513
TRINITY_DN19767_c0_g1_i1	black	6.9331	6.64962	6.74416	6.59395	6.70598	6.62644	6.60585	6.71699	6.6893	6.45615	6.55459	6.56682
TRINITY_DN16615_c0_g1_i1	black	6.59395	6.58796	6.6279	6.74819	6.72792	6.70044	6.74819	6.75889	6.77215	6.52982	6.54844	6.52042
TRINITY_DN19269_c0_g2_i2	black	6.69627	6.73335	6.7046	6.65105	6.66249	6.64386	6.66676	6.65964	6.66959	6.61912	6.57289	6.61324
TRINITY_DN18242_c0_g1_i2	black	6.67384	6.67384	6.66818	6.67666	6.67384	6.68089	6.7046	6.71562	6.70598	6.57592	6.56529	6.5744
TRINITY_DN17714_c0_g1_i1	black	6.67243	6.67101	6.64818	6.66959	6.66534	6.65678	6.7252	6.72656	6.74147	6.56071	6.56377	6.58195
TRINITY_DN20155_c0_g1_i2	black	6.71836	6.73471	6.74685	6.6851	6.6893	6.68229	6.72383	6.70183	6.69209	6.49185	6.49506	6.49985
TRINITY_DN18428_c0_g1_i2	black	6.64962	6.66818	6.71973	6.79312	6.75355	6.74147	6.75221	6.75756	6.72383	6.40769	6.42962	6.42626
TRINITY_DN17080_c0_g1_i2	black	6.68089	6.69209	6.66249	6.63952	6.62498	6.65249	6.69209	6.70874	6.67948	6.61912	6.60437	6.63662
TRINITY_DN16713_c0_g1_i1	black	6.70044	6.67948	6.69488	6.67807	6.66959	6.66249	6.70736	6.7046	6.73064	6.54071	6.57743	6.53761
TRINITY_DN15677_c0_g2_i1	black	6.76553	6.69905	6.70736	6.70044	6.73877	6.69905	6.72247	6.71973	6.71562	6.41954	6.45779	6.50144
TRINITY_DN17814_c1_g1_i6	black	6.72247	6.71699	6.76022	6.732	6.66249	6.6865	6.63952	6.65535	6.64962	6.52982	6.59544	6.52669
TRINITY_DN16817_c0_g1_i1	black	6.73335	6.83668	6.73742	6.64818	6.62059	6.6907	6.66107	6.76818	6.70598	6.58646	6.36282	6.48543
TRINITY_DN20976_c0_g1_i1	black	6.69209	6.72247	6.67101	6.70183	6.69627	6.6879	6.75622	6.71562	6.73064	6.46597	6.48543	6.53605
TRINITY_DN20842_c0_g1_i1	black	6.65535	6.61029	6.58496	6.74281	6.7761	6.79701	6.74012	6.732	6.73064	6.47897	6.49825	6.50144
TRINITY_DN21574_c0_g1_i12	black	6.86666	6.8802	6.90207	6.73877	6.65821	6.7211	6.71973	6.72656	6.7046	6.23074	6.31107	6.2211
TRINITY_DN15444_c0_g1_i1	black	6.6907	6.7046	6.6907	6.76022	6.73742	6.78136	6.80735	6.81506	6.80735	6.32733	6.32912	6.29646
TRINITY_DN20921_c0_g2_i1	black	6.83162	6.52356	6.59246	6.61324	6.76553	6.67666	6.67525	6.80478	6.76818	6.49185	6.51412	6.58796
TRINITY_DN17565_c0_g2_i1	black	6.80349	6.93664	6.77215	6.78921	6.75221	6.82782	6.72383	6.72383	6.77347	6.24793	6.08958	6.16591
TRINITY_DN15431_c0_g1_i1	black	6.69627	6.72928	6.6837	6.77215	6.77347	6.67525	6.57592	6.58195	6.63081	6.57894	6.5345	6.64386
TRINITY_DN19173_c0_g1_i1	black	6.66959	6.71699	6.6837	6.72383	6.6893	6.70874	6.75087	6.72656	6.72247	6.47249	6.48543	6.50779
TRINITY_DN15296_c0_g1_i1	black	6.75489	6.71836	6.79051	6.63081	6.58195	6.64241	6.71149	6.67666	6.68089	6.52513	6.65249	6.50462
TRINITY_DN20769_c2_g2_i1	black	6.77873	6.74416	6.76155	6.69488	6.6865	6.6837	6.80607	6.78398	6.77215	6.30012	6.38543	6.38198
TRINITY_DN20130_c0_g2_i1	black	6.7252	6.78398	6.77215	6.6893	6.63227	6.66818	6.6879	6.6837	6.70598	6.52199	6.52042	6.46923
TRINITY_DN20462_c0_g4_i1	black	6.77347	6.67666	6.64962	6.73471	6.75355	6.74012	6.6907	6.70044	6.69349	6.40599	6.49025	6.54381
TRINITY_DN17392_c0_g1_i2	black	6.64674	6.62644	6.73742	6.68229	6.68089	6.69488	6.66818	6.70321	6.7046	6.63662	6.62059	6.48382
TRINITY_DN19416_c0_g1_i2	black	6.65535	6.58646	6.60585	6.72792	6.74685	6.73064	6.8009	6.83162	6.83162	6.42122	6.4363	6.43463
TRINITY_DN19455_c1_g2_i4	black	6.58796	6.46434	6.47735	6.89966	6.86171	6.86666	6.81506	6.85425	6.85175	6.24413	6.38543	6.36982
TRINITY_DN16633_c0_g1_i3	black	6.76951	6.76421	6.79961	6.66818	6.6893	6.6851	6.66959	6.6453	6.65821	6.51254	6.52356	6.47086
TRINITY_DN20695_c0_g2_i1	black	6.80349	6.76951	6.77083	6.69905	6.7252	6.71149	6.67525	6.70044	6.69905	6.42962	6.41278	6.42794
TRINITY_DN19500_c0_g1_i2	black	6.74416	6.70183	6.66676	6.61912	6.7046	6.6453	6.71425	6.65392	6.7046	6.54535	6.56834	6.61471
TRINITY_DN15001_c0_g1_i1	black	6.76818	6.77347	6.76421	6.6865	6.68229	6.66534	6.75622	6.7046	6.73471	6.38888	6.45286	6.44956
TRINITY_DN16365_c0_g1_i2	black	6.79181	6.78267	6.78005	6.71149	6.69349	6.71425	6.72383	6.67948	6.64818	6.36982	6.45779	6.47249
TRINITY_DN18026_c2_g1_i1	black	6.82146	6.81121	6.80735	6.64241	6.59842	6.71149	6.66534	6.66534	6.63227	6.48382	6.54226	6.45779
TRINITY_DN19853_c0_g1_i3	black	6.66818	6.6453	6.67948	6.61176	6.66107	6.58796	6.76686	6.85175	6.88387	6.57743	6.44626	6.44626
TRINITY_DN21053_c0_g5_i1	black	6.65678	6.62059	6.6453	6.68229	6.70598	6.71973	6.75756	6.74819	6.74147	6.52669	6.54998	6.5157
TRINITY_DN19642_c0_g1_i1	black	6.74281	6.67101	6.72928	6.74953	6.73877	6.72928	6.64097	6.67101	6.65678	6.48382	6.54381	6.50621
TRINITY_DN19899_c0_g1_i1	black	6.8679	6.81378	6.82655	6.76022	6.68229	6.71562	6.54535	6.67384	6.58045	6.41616	6.43796	6.48543
TRINITY_DN20512_c0_g2_i1	black	6.72247	6.7211	6.69766	6.67243	6.6837	6.61912	6.63807	6.61912	6.71149	6.59694	6.60585	6.59991
TRINITY_DN17965_c0_g1_i1	black	6.65678	6.66818	6.71012	6.79961	6.85425	6.69905	6.69349	6.6453	6.70736	6.46271	6.43296	6.50621
TRINITY_DN21217_c0_g3_i1	black	6.74819	6.81506	6.79831	6.62059	6.63952	6.62352	6.70736	6.67807	6.68229	6.54844	6.48059	6.51412
TRINITY_DN18768_c1_g1_i2	black	6.84046	6.85674	6.88631	6.66534	6.62936	6.61912	6.66107	6.65821	6.64386	6.43796	6.46271	6.44956
TRINITY_DN14843_c0_g1_i1	black	6.79442	6.83542	6.88509	6.72383	6.65392	6.72247	6.64674	6.71149	6.62205	6.4446	6.39746	6.35403
TRINITY_DN21026_c1_g5_i2	black	6.88142	6.63517	6.72792	6.74012	6.80607	6.80864	6.70183	6.78398	6.79051	6.23074	6.36632	6.23266
TRINITY_DN18511_c0_g1_i2	black	6.77742	6.72656	6.71836	6.66391	6.66249	6.66249	6.64962	6.66676	6.6851	6.53138	6.57289	6.56377
TRINITY_DN13280_c0_g1_i3	black	6.65392	6.65249	6.66391	6.74147	6.72656	6.73335	6.79572	6.74685	6.73742	6.41278	6.49185	6.48382
TRINITY_DN19301_c0_g1_i2	black	6.75087	6.59694	6.70183	6.72656	6.76022	6.67948	6.6851	6.74953	6.72792	6.45286	6.50938	6.51412
TRINITY_DN18060_c0_g1_i2	black	6.98185	6.97842	7.07895	6.68229	6.66676	6.65821	6.76421	6.77873	6.7046	6.04876	6.05311	5.98868
TRINITY_DN20886_c0_g1_i3	black	6.74551	6.61471	6.71562	6.6851	6.6851	6.65964	6.75221	6.80735	6.74147	6.42626	6.50938	6.50462
TRINITY_DN16817_c0_g5_i1	black	6.86171	6.86047	6.82782	6.6453	6.6453	6.67948	6.66107	6.6851	6.71287	6.43296	6.40599	6.37504
TRINITY_DN14331_c0_g1_i1	black	6.70321	6.63081	6.67525	6.80349	6.82273	6.80735	6.79831	6.79701	6.82018	6.26303	6.33271	6.26303
TRINITY_DN20361_c0_g1_i2	black	6.71149	6.71287	6.63372	6.66249	6.6453	6.72383	6.6865	6.69488	6.6837	6.56682	6.57592	6.58946
TRINITY_DN16074_c0_g1_i1	black	6.88509	6.82018	6.81378	6.6879	6.60733	6.65678	6.68089	6.68089	6.67666	6.32373	6.50621	6.46434
TRINITY_DN17281_c0_g1_i1	black	6.64097	6.66676	6.70183	6.73742	6.76818	6.76421	6.77742	6.71973	6.74551	6.45615	6.46107	6.3906
TRINITY_DN16261_c0_g2_i4	black	6.6453	6.66534	6.67807	6.75622	6.76818	6.7879	6.76288	6.76951	6.76421	6.44626	6.39746	6.36632
TRINITY_DN20695_c0_g1_i1	black	6.61471	6.65678	6.65392	6.71012	6.7252	6.73335	6.78005	6.81121	6.72383	6.5157	6.40939	6.51096
TRINITY_DN14579_c0_g1_i1	black	6.76288	6.60881	6.76951	6.69905	6.58646	6.66249	6.59096	6.93428	6.73606	6.57137	6.45943	6.44294
TRINITY_DN19149_c2_g1_i1	black	6.71149	6.74685	6.75087	6.75756	6.71836	6.70183	6.74012	6.69627	6.72792	6.39403	6.45286	6.42794
TRINITY_DN21264_c0_g3_i1	black	6.74551	6.72383	6.74685	6.72928	6.67666	6.67666	6.73877	6.71149	6.73606	6.38888	6.51096	6.4545
TRINITY_DN21483_c1_g1_i7	black	6.80607	6.74012	6.75087	6.71699	6.71973	6.71287	6.77479	6.75889	6.72383	6.27426	6.38024	6.42122
TRINITY_DN14871_c0_g2_i1	black	6.67101	6.74281	6.72792	6.71836	6.64674	6.65678	6.70183	6.6865	6.6865	6.5345	6.54998	6.55612
TRINITY_DN17454_c0_g1_i1	black	6.64386	6.6907	6.77083	6.74953	6.8009	6.70183	6.74685	6.69766	6.66107	6.47573	6.41447	6.48382
TRINITY_DN18714_c0_g2_i2	black	6.81506	6.82655	6.80349	6.7046	6.62059	6.63227	6.69766	6.66391	6.68089	6.38024	6.50303	6.49985
TRINITY_DN21324_c1_g2_i1	black	6.71699	6.853	6.82909	6.79961	6.82273	6.76951	6.86913	6.80864	6.83415	6.13955	5.97957	6.06609
TRINITY_DN14365_c0_g1_i1	black	6.77479	6.76818	6.76288	6.66249	6.70874	6.71012	6.77347	6.65535	6.71699	6.3906	6.48543	6.41616
TRINITY_DN19047_c0_g1_i1	black	6.848	6.90689	6.87283	6.62205	6.61618	6.63517	6.67525	6.6837	6.69349	6.46107	6.37504	6.3906
TRINITY_DN12048_c0_g1_i2	black	6.75355	6.78267	6.76951	6.62352	6.6453	6.59842	6.71012	6.68089	6.6907	6.53605	6.51096	6.56682
TRINITY_DN20289_c0_g1_i1	black	6.74416	6.86295	6.83415	6.65105	6.62936	6.58946	6.67525	6.66107	6.68089	6.55612	6.44956	6.50779
TRINITY_DN18920_c0_g1_i1	black	6.6279	6.70736	6.68089	6.74012	6.69627	6.72792	6.69766	6.66959	6.66818	6.56071	6.55459	6.55152
TRINITY_DN20340_c0_g1_i1	black	6.80735	6.74012	6.81762	6.63807	6.6851	6.6453	6.73064	6.75756	6.7046	6.42962	6.42626	6.43962
TRINITY_DN20983_c0_g1_i2	black	6.77873	6.81762	6.78529	6.75622	6.74147	6.7866	6.84423	6.82273	6.84549	6.15381	6.14975	6.09592
TRINITY_DN13280_c0_g2_i2	black	6.62059	6.62936	6.48704	6.79701	6.76951	6.98982	6.76022	6.86047	6.70183	6.42626	6.3147	6.37678
TRINITY_DN17210_c0_g2_i1	black	6.85922	6.75756	6.87897	6.71012	6.6851	6.68089	6.69209	6.74416	6.70183	6.31832	6.42291	6.31651
TRINITY_DN14624_c0_g1_i1	black	6.59246	6.67525	6.71699	6.78267	6.7211	6.71973	6.72928	6.71425	6.73335	6.51096	6.51096	6.44294
TRINITY_DN21634_c1_g2_i2	black	6.71562	6.71149	6.6865	6.67948	6.69349	6.73877	6.67243	6.65249	6.67948	6.55919	6.56986	6.51885
TRINITY_DN17336_c0_g1_i1	black	6.66959	6.67384	6.59694	6.70598	6.67807	6.68089	6.732	6.71562	6.79051	6.51412	6.56071	6.55305
TRINITY_DN15436_c0_g2_i1	black	6.74416	6.69627	6.74281	6.69766	6.6865	6.64674	6.71562	6.71012	6.73064	6.45943	6.53294	6.49985
TRINITY_DN17821_c0_g1_i1	black	6.7761	6.7252	6.77873	6.71012	6.69905	6.65678	6.65821	6.70874	6.67101	6.47086	6.48864	6.5157
TRINITY_DN20130_c0_g1_i1	black	6.83415	6.732	6.83289	6.63517	6.72383	6.65249	6.59246	6.73064	6.66249	6.55305	6.42291	6.46107
TRINITY_DN18351_c0_g1_i1	black	6.91409	6.93074	6.88874	6.59544	6.61765	6.67807	6.69905	6.65392	6.62352	6.37156	6.37678	6.40259
TRINITY_DN19816_c0_g2_i2	black	6.89482	6.87036	6.89966	6.70874	6.6893	6.61912	6.68229	6.6851	6.63952	6.27984	6.33807	6.43463
TRINITY_DN18094_c1_g1_i2	black	6.83289	6.76686	6.82273	6.67243	6.64241	6.63952	6.78267	6.74281	6.75355	6.2854	6.46271	6.37851
TRINITY_DN16746_c0_g2_i1	black	6.60881	6.69209	6.63227	6.74281	6.79442	6.76686	6.78267	6.74012	6.82528	6.48059	6.37156	6.36632
TRINITY_DN17166_c0_g2_i1	black	6.76818	6.65249	6.72247	6.72247	6.75087	6.7046	6.62498	6.65105	6.63081	6.50144	6.57289	6.57137
TRINITY_DN20010_c0_g2_i5	black	6.71012	6.77083	6.8189	6.66959	6.62352	6.63662	6.73742	6.66534	6.63372	6.50621	6.56682	6.52982
TRINITY_DN20765_c1_g1_i5	black	6.55152	6.56986	6.55766	6.77873	6.78921	6.73742	6.83415	6.84925	6.83036	6.43129	6.37851	6.4822
TRINITY_DN15198_c0_g1_i1	black	6.71149	6.83162	6.8189	6.65821	6.62352	6.66107	6.71973	6.64674	6.64241	6.53605	6.51412	6.49185
TRINITY_DN20595_c0_g1_i1	black	6.87283	6.84046	6.85922	6.67243	6.59694	6.6837	6.63662	6.76155	6.6851	6.41447	6.39232	6.36107
TRINITY_DN17190_c0_g1_i2	black	6.6279	6.67948	6.66534	6.70598	6.66959	6.60288	6.71562	6.71562	6.71425	6.57743	6.56377	6.64674
TRINITY_DN14844_c0_g1_i1	black	6.74416	6.74147	6.70044	6.6893	6.62644	6.67948	6.6837	6.7211	6.68089	6.50462	6.53294	6.56834
TRINITY_DN7607_c0_g1_i2	black	6.74147	6.78267	6.80349	6.76421	6.76686	6.74012	6.73742	6.74685	6.75221	6.3505	6.27798	6.27984
TRINITY_DN19694_c3_g1_i6	black	6.72247	6.74685	6.74147	6.71425	6.68089	6.70044	6.71287	6.74953	6.72247	6.46761	6.43296	6.45121
TRINITY_DN16351_c0_g1_i1	black	6.80478	6.70874	6.8009	6.6851	6.73471	6.6893	6.63807	6.65105	6.65821	6.48704	6.52826	6.46271
TRINITY_DN16549_c1_g2_i1	black	6.75221	6.67101	6.64097	6.7252	6.74953	6.76421	6.66959	6.71973	6.70874	6.47086	6.47735	6.50621
TRINITY_DN15436_c0_g1_i1	black	6.92006	6.65678	6.56529	6.5157	6.73742	6.7211	6.67807	6.7761	6.69766	6.47735	6.44128	6.64241
TRINITY_DN13222_c0_g1_i2	black	6.78267	6.92125	6.81378	6.67666	6.63517	6.62059	6.6837	6.61618	6.66676	6.47086	6.41447	6.51412
TRINITY_DN20978_c0_g1_i4	black	6.60437	6.66818	6.65964	6.59544	6.60288	6.63807	6.83542	6.80219	6.75087	6.58346	6.54689	6.57743
TRINITY_DN18693_c0_g1_i1	black	6.59842	6.63517	6.60585	6.8125	6.76288	6.7879	6.77347	6.76951	6.77479	6.41616	6.44128	6.4363
TRINITY_DN17531_c0_g1_i1	black	6.80478	6.65964	6.66818	6.61471	6.66676	6.73606	6.74416	6.75622	6.75489	6.44294	6.54226	6.45615
TRINITY_DN20368_c0_g1_i2	black	6.71836	6.74953	6.6851	6.69627	6.6907	6.71562	6.70736	6.74012	6.74012	6.49985	6.42962	6.47735
TRINITY_DN17848_c0_g3_i1	black	6.7252	6.71287	6.75756	6.75087	6.70874	6.71012	6.71836	6.69766	6.73471	6.41109	6.50144	6.40259
TRINITY_DN18659_c0_g1_i2	black	6.60288	6.6879	6.60733	6.78921	6.6907	6.79442	6.74012	6.67384	6.7252	6.48059	6.57743	6.48704
TRINITY_DN19402_c0_g2_i2	black	6.6879	6.62205	6.67666	6.64241	6.6893	6.65678	6.76288	6.75622	6.75087	6.52982	6.55919	6.54226
TRINITY_DN20820_c0_g5_i1	black	6.68089	6.66391	6.6893	6.66534	6.71149	6.64674	6.6837	6.6907	6.67807	6.59991	6.56377	6.61912
TRINITY_DN15992_c0_g1_i3	black	6.94251	6.87406	6.85674	6.6279	6.65105	6.66959	6.71287	6.732	6.70183	6.27053	6.32012	6.36107
TRINITY_DN17262_c0_g1_i1	black	6.82273	6.75489	6.72656	6.63081	6.63952	6.62936	6.67243	6.71287	6.69209	6.48864	6.51412	6.58045
TRINITY_DN18606_c0_g1_i1	black	6.70044	6.66818	6.65535	6.64386	6.66391	6.71287	6.66818	6.76686	6.63227	6.61912	6.52356	6.63227
TRINITY_DN19363_c0_g3_i2	black	6.76818	6.71149	6.6879	6.66818	6.61912	6.66959	6.69488	6.67243	6.6837	6.48543	6.6279	6.58946
TRINITY_DN17669_c0_g1_i1	black	6.69766	6.64097	6.732	6.66676	6.69209	6.65821	6.66818	6.74147	6.69349	6.59991	6.55152	6.54226
TRINITY_DN20807_c1_g1_i2	black	6.6837	6.66107	6.70183	6.69905	6.63081	6.67384	6.75355	6.74147	6.7211	6.48382	6.59694	6.52669
TRINITY_DN15093_c0_g1_i3	black	6.62498	6.76022	6.65392	6.69905	6.63517	6.68089	6.67243	6.67384	6.65535	6.63517	6.55612	6.64241
TRINITY_DN15507_c0_g1_i1	black	6.7761	6.77347	6.71562	6.65821	6.67101	6.63372	6.63807	6.71836	6.65249	6.55152	6.44956	6.6279
TRINITY_DN19642_c0_g2_i1	black	6.73471	6.73335	6.72247	6.67101	6.62059	6.66534	6.6893	6.72383	6.74147	6.52982	6.54689	6.49025
TRINITY_DN19968_c0_g1_i1	black	6.72792	6.73471	6.71973	6.66107	6.64241	6.66249	6.68229	6.67807	6.71287	6.55612	6.57289	6.52826
TRINITY_DN14073_c0_g1_i1	black	6.77083	6.80349	6.73877	6.66818	6.63372	6.64097	6.73335	6.71973	6.74416	6.43796	6.45286	6.49506
TRINITY_DN17856_c0_g1_i3	black	6.93546	6.94953	6.91289	6.67948	6.6837	6.69349	6.69488	6.67101	6.70321	6.24031	6.24222	6.24413
TRINITY_DN21330_c1_g1_i4	black	6.88874	6.90689	6.93428	6.67948	6.72792	6.69627	6.80735	6.77479	6.72928	6.14975	6.09803	6.16792
TRINITY_DN19624_c2_g3_i1	black	6.68229	6.69349	6.6865	6.70321	6.69488	6.70321	6.65535	6.69349	6.6893	6.58946	6.54689	6.54844
TRINITY_DN18183_c0_g1_i1	black	6.62936	6.63372	6.68089	6.69488	6.70874	6.67101	6.73742	6.7252	6.6879	6.56682	6.56071	6.59096
TRINITY_DN11787_c0_g1_i1	black	6.74551	6.69349	6.73877	6.73606	6.75221	6.7252	6.80478	6.82273	6.82273	6.29094	6.31288	6.28725
TRINITY_DN21599_c1_g1_i4	black	6.74685	6.69488	6.67384	6.61176	6.6453	6.64962	6.66676	6.69905	6.7211	6.60288	6.59246	6.58496
TRINITY_DN21368_c0_g1_i4	black	6.71012	6.77083	6.732	6.75756	6.75489	6.7252	6.84549	6.79831	6.848	6.24793	6.2384	6.26115
TRINITY_DN17683_c0_g1_i2	black	6.71973	6.54381	6.64386	6.83289	6.96347	6.87774	6.6279	6.64241	6.6851	6.42122	6.42626	6.3837
TRINITY_DN18286_c0_g5_i1	black	6.72792	6.72247	6.79051	6.66676	6.65821	6.61029	6.68089	6.70874	6.71012	6.55152	6.53605	6.50779
TRINITY_DN18675_c0_g2_i1	black	6.77083	6.76022	6.73742	6.74147	6.74281	6.70736	6.75087	6.80993	6.81506	6.32553	6.25172	6.32553
TRINITY_DN14054_c0_g1_i1	black	6.85175	6.79961	6.853	6.58646	6.63662	6.62205	6.69627	6.71425	6.64674	6.47086	6.46107	6.48704
TRINITY_DN21335_c1_g5_i5	black	6.91528	6.93074	6.9472	6.75756	6.84298	6.75889	6.74416	6.66391	6.6453	6.08534	6.04002	6.17592
TRINITY_DN16394_c0_g1_i1	black	6.74012	6.74416	6.66818	6.64386	6.62936	6.70598	6.70183	6.66249	6.67807	6.53916	6.59246	6.57743
TRINITY_DN17580_c0_g1_i2	black	6.63081	6.6907	6.61618	6.51096	6.58045	6.66107	6.91049	6.76951	6.75355	6.54689	6.58195	6.59842
TRINITY_DN13938_c0_g1_i1	black	6.82782	6.92244	6.82018	6.77083	6.61471	6.66818	6.70183	6.73877	6.74953	6.26866	6.28355	6.35226
TRINITY_DN20988_c1_g2_i3	black	7.0268	7.06393	7.01903	6.6851	6.64386	6.65535	6.66818	6.73742	6.70598	6.10852	5.98868	6.1127
TRINITY_DN21054_c0_g1_i1	black	6.73877	6.732	6.80219	6.6851	6.65249	6.66534	6.66959	6.64386	6.6879	6.53138	6.6014	6.45615
TRINITY_DN14997_c0_g1_i1	black	6.6879	6.74147	6.73877	6.63662	6.64241	6.64962	6.732	6.67384	6.69766	6.57137	6.57137	6.53916
TRINITY_DN18675_c0_g1_i2	black	6.80993	6.86666	6.83794	6.65105	6.64674	6.64386	6.70874	6.66818	6.67101	6.4363	6.41447	6.4545
TRINITY_DN17913_c0_g1_i1	black	6.73335	6.60881	6.81378	6.66818	6.67243	6.66249	6.67525	6.74551	6.66959	6.54844	6.6014	6.46434
TRINITY_DN20502_c0_g3_i1	black	6.97842	6.94486	6.96463	6.70736	6.66676	6.6893	6.79961	6.87529	6.82655	5.9542	5.94953	5.96578
TRINITY_DN20798_c0_g1_i1	black	6.76288	6.73742	6.78005	6.69627	6.74685	6.67101	6.78267	6.79181	6.80735	6.34873	6.30561	6.32553
TRINITY_DN19837_c0_g1_i6	black	6.71836	6.80349	6.69905	6.64962	6.61324	6.70183	6.71425	6.65821	6.69627	6.54226	6.54689	6.52669
TRINITY_DN21407_c0_g1_i6	black	6.8009	6.8189	6.81378	6.6453	6.62498	6.60585	6.70321	6.77215	6.71149	6.46271	6.37851	6.48059
TRINITY_DN18968_c0_g3_i2	black	6.89845	6.77215	6.82909	6.60585	6.54998	6.72247	6.69209	6.79051	6.63952	6.3906	6.49665	6.40939
TRINITY_DN21335_c1_g4_i1	black	6.80735	6.81634	6.83162	6.86295	6.90207	6.853	6.66534	6.6879	6.65535	6.2114	6.10224	6.20359
TRINITY_DN20789_c0_g2_i1	black	6.81506	6.69766	6.74012	6.61618	6.67384	6.63807	6.66818	6.67525	6.63081	6.5157	6.58496	6.62059
TRINITY_DN13456_c0_g1_i1	black	6.77479	6.8009	6.7252	6.82782	6.79181	6.82018	6.67101	6.65964	6.63081	6.30378	6.33271	6.42794
TRINITY_DN12724_c0_g1_i1	black	6.65392	6.76951	6.74819	6.75355	6.67525	6.7046	6.73064	6.6879	6.66959	6.47735	6.48543	6.49825
TRINITY_DN14367_c0_g1_i2	black	6.97154	6.95768	6.91409	6.63517	6.67243	6.6879	6.61029	6.68089	6.62059	6.34696	6.22882	6.35755
TRINITY_DN20680_c0_g2_i2	black	6.69627	6.74685	6.6907	6.60733	6.63517	6.66391	6.72383	6.67807	6.70321	6.6014	6.56682	6.57289
TRINITY_DN19754_c0_g1_i10	black	6.87036	6.82528	6.8189	6.58346	6.65392	6.58646	6.70183	6.67666	6.69905	6.44294	6.45286	6.50938
TRINITY_DN19485_c0_g1_i2	black	6.64674	6.67807	6.74685	6.71425	6.73606	6.63807	6.77083	6.853	6.75756	6.48543	6.31107	6.47249
TRINITY_DN19009_c0_g1_i5	black	6.66534	6.74819	6.63662	6.75622	6.71562	6.77347	6.61176	6.61765	6.62498	6.59395	6.54226	6.58946
TRINITY_DN21256_c0_g1_i3	black	6.67101	6.72247	6.74685	6.71973	6.67948	6.63952	6.62936	6.63662	6.65535	6.60881	6.59096	6.58496
TRINITY_DN14798_c0_g1_i1	black	6.77873	7.01681	6.77083	6.67525	6.60437	6.73471	6.76951	6.6279	6.85549	6.37504	6.2891	6.17792
TRINITY_DN20605_c0_g1_i2	black	6.91289	6.8189	6.8936	6.59544	6.57592	6.60733	6.7046	6.70598	6.66249	6.36632	6.51254	6.43296
TRINITY_DN18843_c1_g1_i15	black	6.79961	6.90569	6.74953	6.63662	6.65105	6.6837	6.66676	6.63081	6.6879	6.5157	6.40088	6.49825
TRINITY_DN15491_c0_g1_i1	black	6.73335	6.70874	6.76553	6.65964	6.60288	6.63081	6.67948	6.7866	6.64386	6.55459	6.51885	6.58646
TRINITY_DN20559_c0_g2_i1	black	6.79961	6.69209	6.66676	6.73742	6.80864	6.70874	6.64962	6.67666	6.78529	6.41785	6.42794	6.44956
TRINITY_DN20920_c0_g1_i2	black	6.6907	6.73064	6.71149	6.62059	6.62644	6.64386	6.76818	6.7046	6.74819	6.54381	6.56529	6.51885
TRINITY_DN19585_c0_g2_i3	black	6.57137	6.80478	6.7211	6.72656	6.68229	6.72383	6.81121	6.75756	6.85425	6.50144	6.34518	6.26866
TRINITY_DN21317_c0_g1_i5	black	6.77215	6.70321	6.68089	6.62352	6.65105	6.60881	6.67525	6.6879	6.6907	6.55305	6.58946	6.65105
TRINITY_DN17830_c0_g1_i3	black	6.73742	6.7211	6.74819	6.70183	6.68229	6.6865	6.75087	6.75221	6.6893	6.41954	6.46107	6.49825
TRINITY_DN19953_c0_g2_i3	black	6.67807	6.69349	6.67948	6.70183	6.66249	6.64241	6.73335	6.72656	6.72383	6.50938	6.54535	6.58195
TRINITY_DN11483_c0_g1_i1	black	6.77742	6.74012	6.71699	6.65678	6.732	6.67525	6.65678	6.67948	6.73064	6.53138	6.46434	6.49825
TRINITY_DN17921_c0_g1_i3	black	6.6907	6.67384	6.70736	6.69488	6.75889	6.61029	6.64241	6.76022	6.71012	6.60288	6.41109	6.60288
TRINITY_DN17530_c0_g1_i3	black	6.72928	6.66391	6.71562	6.6879	6.74953	6.71973	6.61029	6.65105	6.66391	6.6014	6.56071	6.52513
TRINITY_DN14344_c0_g1_i2	black	6.68089	6.72247	6.6865	6.67101	6.66676	6.66534	6.70044	6.70044	6.67101	6.57743	6.53761	6.60881
TRINITY_DN14095_c0_g1_i1	black	6.73742	6.79442	6.63081	6.68229	6.65821	6.69349	6.68089	6.66391	6.66818	6.52513	6.50144	6.63952
TRINITY_DN17515_c0_g2_i1	black	6.73877	6.75756	6.75756	6.61176	6.67243	6.65821	6.6851	6.68229	6.6837	6.59246	6.50938	6.52356
TRINITY_DN18144_c2_g1_i1	black	6.70321	6.71836	6.57743	6.67525	6.52982	6.72928	6.72247	6.83668	6.74819	6.52356	6.52356	6.56682
TRINITY_DN14107_c0_g1_i1	black	6.72247	6.78005	6.80349	6.7046	6.66676	6.66534	6.74416	6.76155	6.71973	6.44294	6.39232	6.41616
TRINITY_DN20803_c0_g1_i3	black	6.76951	6.77873	6.77479	6.63372	6.65821	6.69349	6.6907	6.69209	6.68229	6.52826	6.48864	6.46434
TRINITY_DN13531_c0_g1_i2	black	6.67948	6.71973	6.61912	6.61324	6.62644	6.64241	6.72928	6.67384	6.70874	6.60733	6.61176	6.65964
TRINITY_DN21028_c0_g1_i5	black	6.70183	6.76818	6.67101	6.60437	6.61471	6.65249	6.74685	6.71149	6.732	6.57289	6.52669	6.57289
TRINITY_DN19913_c0_g1_i3	black	6.72383	6.6893	6.6893	6.63081	6.63081	6.63807	6.69905	6.6907	6.72247	6.57289	6.62205	6.57894
TRINITY_DN10417_c0_g1_i1	black	6.78005	6.72383	6.71699	6.63662	6.68229	6.74281	6.65392	6.74281	6.71562	6.55152	6.46761	6.43463
TRINITY_DN13370_c0_g1_i1	black	6.61324	6.69627	6.63081	6.70598	6.65964	6.71425	6.67525	6.70044	6.69627	6.63662	6.57137	6.58796
TRINITY_DN16585_c0_g1_i1	black	6.73471	6.74685	6.82655	6.6453	6.60437	6.60288	6.70044	6.72383	6.64674	6.54689	6.54844	6.54071
TRINITY_DN19141_c1_g1_i2	black	6.79961	6.69488	6.80478	6.67666	6.73606	6.62205	6.66534	6.67525	6.67948	6.47249	6.5157	6.51096
TRINITY_DN12009_c0_g1_i1	black	6.68089	6.65105	6.67525	6.6865	6.63662	6.67384	6.6879	6.69209	6.6837	6.5744	6.65249	6.59842
TRINITY_DN19560_c0_g1_i5	black	6.70044	6.80735	6.72656	6.73064	6.68229	6.78267	6.8392	6.8009	6.77215	6.30925	6.2817	6.30012
TRINITY_DN18909_c0_g2_i1	black	6.76421	6.73742	6.6893	6.6453	6.6453	6.66676	6.67243	6.69905	6.74819	6.54226	6.54226	6.51885
TRINITY_DN15050_c0_g1_i1	black	6.6453	6.69349	6.71562	6.73877	6.71562	6.78529	6.67525	6.67384	6.74147	6.56834	6.54535	6.3505
TRINITY_DN17210_c0_g1_i1	black	6.79442	6.85798	6.78398	6.67525	6.64962	6.65392	6.70183	6.74416	6.7761	6.43796	6.32912	6.3837
TRINITY_DN13463_c0_g1_i1	black	7.00899	6.98185	7.02348	6.59096	6.66249	6.6279	6.68089	6.70736	6.71836	6.25172	6.16591	6.12309
TRINITY_DN16175_c0_g1_i2	black	6.78921	6.73064	6.76155	6.6851	6.67384	6.6893	6.64674	6.67384	6.64818	6.49665	6.54998	6.52356
TRINITY_DN20460_c1_g1_i1	black	6.72383	6.67807	6.6907	6.63517	6.65249	6.65392	6.6851	6.71149	6.7252	6.58646	6.58796	6.55766
TRINITY_DN12437_c0_g1_i1	black	6.92244	6.99322	6.97384	6.59544	6.65105	6.66391	6.66249	6.67525	6.6865	6.40429	6.2075	6.2075
TRINITY_DN12740_c0_g1_i2	black	6.69349	6.60733	6.58346	6.6865	6.68229	6.67101	6.6851	6.72656	6.75756	6.56377	6.61324	6.61471
TRINITY_DN19699_c0_g1_i4	black	6.99322	6.90689	7.01458	6.63227	6.61912	6.61176	6.65964	6.6453	6.70044	6.25361	6.41954	6.18785
TRINITY_DN21079_c1_g3_i1	black	6.73064	6.66676	6.56224	6.74685	6.73742	6.82782	6.6851	6.77742	6.7866	6.45286	6.42626	6.41954
TRINITY_DN17608_c0_g1_i1	black	6.87774	6.84172	6.88996	6.62059	6.60585	6.62205	6.6865	6.77479	6.6851	6.40939	6.36457	6.3906
TRINITY_DN16031_c0_g1_i1	black	6.73742	6.71425	6.78267	6.65964	6.69349	6.67384	6.71425	6.67243	6.72792	6.51096	6.54689	6.42291
TRINITY_DN20697_c0_g1_i1	black	6.74012	6.79442	6.63081	6.6865	6.70736	6.71287	6.69349	6.7211	6.6865	6.50303	6.37504	6.59991
TRINITY_DN19562_c0_g1_i3	black	6.79572	6.6907	6.7211	6.6893	6.7211	6.72656	6.66391	6.66249	6.66818	6.46434	6.55305	6.50621
TRINITY_DN13713_c0_g1_i1	black	6.70598	6.82018	6.824	6.67384	6.71699	6.69488	6.7211	6.66534	6.66959	6.52356	6.39746	6.41616
TRINITY_DN14321_c0_g1_i1	black	6.8125	6.74147	6.67384	6.6014	6.67525	6.69627	6.70044	6.6837	6.66818	6.49825	6.52356	6.59096
TRINITY_DN15622_c0_g1_i1	black	6.81506	6.83668	6.7252	6.66249	6.62352	6.7252	6.61912	6.66391	6.63662	6.52199	6.48704	6.53761
TRINITY_DN9480_c0_g1_i1	black	6.80349	6.6837	6.71562	6.63517	6.71287	6.67948	6.71562	6.70736	6.68229	6.45615	6.51885	6.54998
TRINITY_DN16894_c0_g1_i1	black	6.83668	6.73064	6.84925	6.68089	6.6851	6.6879	6.71973	6.74281	6.69766	6.3505	6.45615	6.35403
TRINITY_DN19747_c0_g1_i4	black	6.82782	6.80735	6.80735	6.6907	6.7046	6.70183	6.69766	6.7761	6.69766	6.37851	6.2854	6.39403
TRINITY_DN19366_c0_g3_i1	black	6.74685	6.7761	6.75622	6.64386	6.63372	6.79831	6.67525	6.6893	6.56377	6.56071	6.52199	6.49025
TRINITY_DN21320_c0_g1_i1	black	6.77347	6.62644	6.58346	6.63807	6.52982	6.69766	6.63807	6.82018	6.81121	6.5744	6.64097	6.52356
TRINITY_DN17720_c0_g1_i6	black	6.71012	6.81506	6.88387	6.55305	6.70321	6.58496	6.85425	6.61471	6.61029	6.48543	6.47897	6.52513
TRINITY_DN18422_c0_g1_i2	black	6.67807	6.6837	6.71699	6.74416	6.70598	6.72383	6.80993	6.78005	6.75889	6.36107	6.44128	6.40429
TRINITY_DN20804_c0_g1_i4	black	6.76022	6.69627	6.71836	6.67525	6.68089	6.67384	6.65964	6.67666	6.60437	6.52826	6.57743	6.63372
TRINITY_DN19136_c0_g1_i3	black	6.6837	6.73471	6.76686	6.6279	6.66959	6.64818	6.76022	6.67666	6.6851	6.55305	6.54689	6.52199
TRINITY_DN17957_c0_g1_i2	black	6.69905	6.7211	6.66818	6.65392	6.61324	6.67525	6.67948	6.67243	6.64818	6.59991	6.62352	6.64241
TRINITY_DN16357_c0_g1_i3	black	6.6851	6.62205	6.6907	6.67243	6.71425	6.71973	6.76155	6.76288	6.68089	6.50144	6.52356	6.5345
TRINITY_DN18540_c0_g1_i1	black	6.83415	6.77479	6.79442	6.61176	6.63517	6.66818	6.72383	6.70321	6.66959	6.43296	6.50621	6.48382
TRINITY_DN12695_c0_g1_i1	black	6.75221	6.6837	6.69627	6.65249	6.67384	6.71012	6.62205	6.65105	6.67101	6.6014	6.62352	6.54844
TRINITY_DN21577_c1_g1_i4	black	6.99435	7.00113	6.97613	6.60437	6.61176	6.59096	6.72656	6.71562	6.74147	6.19574	6.1918	6.2211
TRINITY_DN12063_c0_g1_i1	black	6.70183	6.66818	6.74147	6.84046	6.72247	6.65821	6.6837	6.74953	6.71836	6.36632	6.47897	6.50303
TRINITY_DN10183_c0_g1_i1	black	6.53761	6.58346	6.78529	7.03892	6.93428	6.79312	6.7046	6.69349	6.78398	6.23458	6.36282	6.1819
TRINITY_DN21460_c0_g1_i2	black	6.97269	7.03342	6.93664	6.65821	6.63662	6.6453	6.73606	6.71836	6.76421	6.14364	6.0917	6.18388
TRINITY_DN11755_c0_g1_i1	black	6.61912	6.64962	6.68089	6.63081	6.73471	6.64241	6.6865	6.73064	6.66107	6.69488	6.50779	6.64818
TRINITY_DN21324_c1_g1_i2	black	6.65964	6.79572	6.73877	6.80478	6.75889	6.83036	6.91528	6.81762	6.84549	6.13955	6.16792	6.09592
TRINITY_DN21299_c1_g1_i2	black	6.6279	6.65678	6.64962	6.7046	6.75355	6.68089	6.72656	6.67666	6.69488	6.56986	6.53761	6.60437
TRINITY_DN19602_c0_g1_i1	black	6.70736	6.69209	6.64962	6.6453	6.59096	6.65392	6.71836	6.6851	6.71562	6.55459	6.66107	6.61176
TRINITY_DN17491_c0_g1_i2	black	6.98527	7.02348	7.07682	6.60437	6.5744	6.61618	6.71973	6.65964	6.62059	6.2211	6.27798	6.17991
TRINITY_DN20920_c0_g2_i1	black	6.62059	6.58646	6.67807	6.6907	6.67384	6.70044	6.81506	6.6865	6.71836	6.48543	6.6837	6.52826
TRINITY_DN16048_c0_g1_i2	black	6.83289	6.69488	6.82018	6.67948	6.57743	6.61176	6.7046	6.79442	6.72792	6.38024	6.55305	6.4446
TRINITY_DN19493_c0_g1_i5	black	6.83542	6.8125	6.77347	6.65964	6.64386	6.66959	6.62059	6.67807	6.74416	6.49665	6.47897	6.41954
TRINITY_DN18726_c0_g3_i1	black	6.732	6.82273	6.6865	6.73606	6.65678	6.87406	6.66534	6.72383	6.65249	6.48543	6.39575	6.37678
TRINITY_DN16881_c0_g1_i1	black	6.77215	6.66959	6.66107	6.66959	6.7211	6.71836	6.67525	6.73335	6.76022	6.50462	6.49665	6.47573
TRINITY_DN18179_c0_g2_i1	black	6.80607	6.61471	6.81634	6.69766	6.61029	6.72383	6.63081	6.6879	6.65964	6.47897	6.71562	6.39917
TRINITY_DN10585_c0_g1_i1	black	6.60288	6.63952	6.70321	6.75221	6.73335	6.72383	6.70736	6.66249	6.69766	6.56224	6.59544	6.49825
TRINITY_DN15926_c0_g1_i1	black	6.89724	6.75889	6.84549	6.59395	6.69488	6.67101	6.73471	6.65105	6.67243	6.35226	6.51728	6.40939
TRINITY_DN17655_c0_g1_i2	black	6.66959	6.63952	6.65392	6.70183	6.70321	6.64097	6.69905	6.75355	6.75889	6.55766	6.52669	6.57289
TRINITY_DN17200_c0_g1_i1	black	7.00225	6.96924	6.97613	6.61324	6.61912	6.63662	6.7046	6.67525	6.63807	6.20163	6.2891	6.30378
TRINITY_DN12137_c0_g1_i1	black	6.95303	6.8392	6.8716	6.65249	6.59096	6.66818	6.73606	6.79051	6.72792	6.18982	6.36457	6.30743
TRINITY_DN20348_c3_g2_i1	black	6.69349	6.7879	6.73742	6.69905	6.62498	6.63662	6.67948	6.67243	6.6453	6.55612	6.53605	6.61029
TRINITY_DN18738_c0_g2_i1	black	7.20163	7.12928	7.12928	6.59544	6.61618	6.69905	6.60288	6.56224	6.62644	5.97728	6.15785	5.93782
TRINITY_DN19389_c1_g1_i2	black	6.7211	6.71012	6.67243	6.68229	6.70598	6.75087	6.71562	6.66249	6.67666	6.50144	6.54998	6.52356
TRINITY_DN14846_c0_g1_i1	black	6.86171	6.75221	6.90809	6.60881	6.6453	6.61471	6.62352	6.66959	6.79181	6.51728	6.55919	6.23074
TRINITY_DN14323_c0_g1_i1	black	6.88142	6.80607	6.82655	6.65535	6.66107	6.67948	6.6907	6.71425	6.73064	6.35755	6.42459	6.35403
TRINITY_DN16506_c0_g1_i1	black	6.6865	6.7211	6.71836	6.69627	6.62205	6.59544	6.77347	6.76686	6.81762	6.45779	6.50779	6.48059
TRINITY_DN13452_c0_g1_i1	black	6.6014	6.61618	6.57894	6.77873	6.79051	6.78921	6.76022	6.70044	6.74685	6.47086	6.50938	6.49825
TRINITY_DN16824_c0_g1_i1	black	6.72383	6.66249	6.65821	6.74819	6.67384	6.56834	6.64962	6.69766	6.82782	6.49985	6.59694	6.56071
TRINITY_DN20482_c1_g1_i5	black	6.853	6.84925	6.89239	6.63517	6.66107	6.57894	6.74147	6.76155	6.81378	6.35755	6.30378	6.26866
TRINITY_DN18635_c1_g1_i1	black	6.96924	6.8009	6.79181	6.54998	6.68089	6.69349	6.6907	6.75622	6.6851	6.35226	6.35226	6.43962
TRINITY_DN20508_c1_g1_i4	black	6.79051	6.71287	6.71287	6.6279	6.68229	6.68229	6.7046	6.70044	6.71012	6.49185	6.52982	6.51885
TRINITY_DN19160_c0_g1_i1	black	6.83542	6.67101	6.73471	6.66107	6.72656	6.66676	6.69209	6.75756	6.74685	6.41278	6.45943	6.46761
TRINITY_DN19821_c0_g1_i1	black	6.8392	6.65821	6.67384	6.65535	6.65964	6.732	6.72247	6.75087	6.70321	6.37678	6.55766	6.5157
TRINITY_DN11591_c0_g1_i1	black	6.75756	6.81634	6.82018	6.71012	6.59991	6.65105	6.6865	6.76155	6.67243	6.45943	6.42291	6.46761
TRINITY_DN15233_c0_g1_i1	black	6.76421	6.82018	6.89966	6.67101	6.60288	6.63081	6.66818	6.74281	6.6893	6.51885	6.43796	6.36282
TRINITY_DN19401_c0_g1_i1	black	6.76553	6.66391	6.732	6.67948	6.70044	6.6879	6.73742	6.80219	6.71836	6.42626	6.44128	6.48059
TRINITY_DN14723_c0_g1_i3	black	6.77083	6.88509	6.81506	6.62352	6.65535	6.62936	6.7211	6.60881	6.67525	6.50303	6.45121	6.49346
TRINITY_DN18523_c0_g1_i2	black	6.73471	6.76288	6.65535	6.72383	6.65392	6.69488	6.64097	6.72656	6.74012	6.52356	6.47086	6.53294
TRINITY_DN20269_c1_g1_i2	black	6.83289	6.81378	6.8392	6.6879	6.72656	6.69349	6.62498	6.67525	6.63227	6.46271	6.38198	6.43962
TRINITY_DN19654_c1_g1_i1	black	6.76686	6.66249	6.85922	6.64241	6.72383	6.56834	6.70736	6.72383	6.63081	6.50303	6.51412	6.55305
TRINITY_DN21490_c0_g2_i3	black	6.88874	6.7252	6.67666	6.79961	6.93899	7.11894	6.6837	6.66818	6.61029	6.15785	6.20555	6.02237
TRINITY_DN21090_c0_g2_i2	black	6.63517	6.85425	6.54226	6.78267	6.71699	6.72656	6.72383	6.60288	6.75355	6.47249	6.42291	6.59991
TRINITY_DN18558_c0_g3_i1	black	6.42962	6.70736	6.72928	6.86542	6.79961	6.78136	6.824	6.74685	6.732	6.45779	6.3345	6.3505
TRINITY_DN20900_c0_g1_i1	black	6.63807	6.62644	6.62498	6.71973	6.67807	6.65392	6.73471	6.74147	6.76951	6.53138	6.58045	6.57743
TRINITY_DN19621_c1_g2_i3	black	6.70044	6.71699	6.72792	6.77873	6.67807	6.69209	6.7046	6.64386	6.66676	6.42459	6.59096	6.53916
TRINITY_DN15242_c0_g1_i1	black	6.732	6.72247	6.76155	6.80864	6.87406	6.78921	6.85425	6.83289	6.87652	6.12722	6.06824	6.07468
TRINITY_DN18694_c0_g1_i1	black	6.79181	6.80349	6.81121	6.60288	6.59694	6.62205	6.74147	6.71562	6.74416	6.47573	6.49825	6.42794
TRINITY_DN21245_c0_g1_i2	black	6.76421	6.7761	6.62644	6.75489	6.71287	6.73471	6.7252	6.6851	6.67807	6.3505	6.4363	6.59096
TRINITY_DN21198_c0_g1_i6	black	6.6907	6.64818	6.56682	6.58496	6.66676	6.69488	6.77215	6.76686	6.80735	6.57592	6.54226	6.54844
TRINITY_DN20455_c0_g1_i3	black	6.76951	6.80607	6.824	6.69488	6.71149	6.63662	6.71973	6.71012	6.71562	6.42626	6.36982	6.42626
TRINITY_DN18368_c0_g1_i1	black	6.8679	7.02126	6.85798	6.61765	6.61618	6.75756	6.66107	6.61618	6.68089	6.45615	6.28355	6.26866
TRINITY_DN16596_c0_g4_i2	black	6.6279	6.60881	6.82655	6.68089	6.70598	6.71012	6.71425	6.86171	6.68229	6.60733	6.42122	6.37678
TRINITY_DN21320_c0_g2_i4	black	6.82528	6.60881	6.62205	6.53138	6.43296	6.62059	6.62352	7.05745	6.89239	6.63662	6.43962	6.46271
TRINITY_DN19031_c0_g3_i1	black	6.8392	6.92481	6.83542	6.67101	6.62498	6.69209	6.70044	6.70598	6.72792	6.38543	6.31107	6.32912
TRINITY_DN6124_c0_g2_i1	black	6.7879	6.82782	6.76421	6.6837	6.68229	6.69209	6.73471	6.7879	6.76155	6.39575	6.2724	6.38198
TRINITY_DN15601_c0_g1_i1	black	6.69766	6.73335	6.74281	6.63952	6.62352	6.66959	6.67525	6.7046	6.6865	6.61912	6.56529	6.52513
TRINITY_DN13007_c0_g1_i1;	black	6.92125	6.65678	6.90448	6.77742	6.79312	6.63517	6.4363	6.6851	6.54226	6.43463	6.4822	6.51728
TRINITY_DN14618_c0_g1_i1	black	6.80478	6.65678	7.04221	6.6865	6.77347	6.62059	6.79442	6.90929	6.62059	6.2891	6.19771	6.23649
TRINITY_DN20257_c0_g1_i2	black	6.73471	6.60288	6.70044	6.6014	6.79442	6.62205	6.66534	6.69905	6.66676	6.6279	6.52199	6.64241
TRINITY_DN14750_c0_g2_i2	black	6.78267	6.7879	6.85175	6.62059	6.64674	6.61176	6.6907	6.69905	6.63081	6.52669	6.48059	6.51728
TRINITY_DN17454_c0_g2_i1	black	6.98185	6.74416	6.9472	6.66249	6.66391	6.66107	6.66959	6.63807	6.6014	6.21917	6.58195	6.36282
TRINITY_DN18059_c0_g1_i1	black	6.80735	6.58646	6.55919	6.76553	6.77347	6.69627	6.64962	6.74551	6.77742	6.3733	6.51096	6.58946
TRINITY_DN13369_c0_g1_i1	black	6.71149	6.45615	7.22014	6.75489	7.04985	6.56377	6.65678	6.61029	6.3906	6.49825	6.42626	6.2555
TRINITY_DN20444_c0_g1_i2	black	6.67243	6.64674	6.57137	6.80478	6.82528	6.77742	6.70874	6.74416	6.70321	6.41954	6.37851	6.56986
TRINITY_DN19918_c0_g2_i1	black	6.82655	7.03562	6.91169	6.64241	6.54844	6.62205	6.71287	6.62205	6.62059	6.42122	6.33628	6.43796
TRINITY_DN18592_c0_g2_i2	black	6.79701	6.91289	6.87897	6.72656	6.7252	6.67384	6.75756	6.69488	6.63662	6.29829	6.2114	6.40429
TRINITY_DN21150_c0_g1_i4	black	6.8125	6.88753	6.74147	6.64818	6.55766	6.67101	6.70183	6.64097	6.67525	6.4446	6.51728	6.53761
TRINITY_DN20230_c0_g3_i1	black	6.8936	6.83668	6.85549	6.55459	6.67101	6.67384	6.71012	6.64962	6.71012	6.43296	6.44956	6.34696
TRINITY_DN20449_c0_g1_i2	black	6.8802	6.75756	6.86419	6.67384	6.75889	6.70321	6.61471	6.63081	6.59395	6.42794	6.46597	6.43796
TRINITY_DN17856_c0_g3_i3	black	6.80735	6.84046	6.81506	6.67948	6.69905	6.6879	6.77347	6.7046	6.72656	6.32193	6.34341	6.36457
TRINITY_DN13676_c0_g1_i1	black	6.80349	6.74953	6.74012	6.67384	6.7252	6.76818	6.69349	6.82018	6.76818	6.43796	6.27798	6.30561
TRINITY_DN9492_c0_g1_i1	black	6.69905	6.75221	6.62644	6.71836	6.65964	6.76421	6.71287	6.66959	6.69905	6.48864	6.54381	6.53294
TRINITY_DN16355_c0_g1_i2	black	6.82528	6.65678	6.79051	6.53294	6.74819	6.67948	6.66107	6.65535	6.66107	6.59694	6.56682	6.48543
TRINITY_DN17858_c0_g1_i1	black	6.69488	6.6837	6.69209	6.71562	6.69349	6.69349	6.6907	6.6907	6.70736	6.52356	6.56071	6.53294
TRINITY_DN16180_c0_g1_i2	black	6.74416	6.67807	6.71287	6.66391	6.64674	6.65964	6.62205	6.69209	6.77347	6.59694	6.61471	6.46923
TRINITY_DN21329_c0_g1_i5	black	7.01792	7.15886	6.91049	6.80993	6.63081	6.72656	6.68229	6.57894	6.67101	5.89239	6.05528	6.24603
TRINITY_DN18884_c0_g1_i1	black	6.75756	6.80607	6.71012	6.6453	6.60437	6.63081	6.67243	6.63807	6.8125	6.54998	6.57137	6.45615
TRINITY_DN21589_c0_g1_i3	black	6.74416	6.61765	6.71012	6.65535	6.61618	6.66249	6.6893	6.74147	6.70598	6.53605	6.65535	6.54844
TRINITY_DN21646_c3_g1_i7	black	6.76686	6.63081	6.73471	6.63662	6.6851	6.65964	6.71973	6.73064	6.70183	6.49506	6.58045	6.52669
TRINITY_DN21144_c0_g1_i1	black	6.65821	6.62936	6.56986	6.74416	6.74281	6.74147	6.66818	6.74416	6.71425	6.55612	6.50462	6.59991
TRINITY_DN12374_c0_g1_i1	black	6.69627	6.77742	6.84046	6.65392	6.57289	6.68089	6.6907	6.68229	6.65678	6.58946	6.59096	6.42626
TRINITY_DN20447_c0_g2_i1	black	6.85922	6.91289	6.88874	6.70321	6.66534	6.5157	6.7252	6.7211	6.82782	6.28355	6.25739	6.32912
TRINITY_DN17726_c3_g4_i1	black	6.74012	6.63952	6.70598	6.78529	6.69627	6.71149	6.62059	6.69627	6.64962	6.46597	6.59991	6.55919
TRINITY_DN18625_c1_g1_i8	black	6.82146	6.79831	6.76553	6.61618	6.63807	6.60733	6.75889	6.72383	6.71287	6.40088	6.44956	6.53605
TRINITY_DN16001_c0_g1_i1	black	6.732	6.70321	6.78136	6.67525	6.6879	6.67101	6.76288	6.65678	6.65105	6.44128	6.58045	6.51728
TRINITY_DN15322_c0_g3_i1	black	6.78005	6.72383	6.75221	6.65392	6.66249	6.72383	6.70598	6.6865	6.6865	6.47411	6.55305	6.45121
TRINITY_DN14767_c0_g1_i1	black	6.79312	6.79961	6.69766	6.62644	6.62644	6.61029	6.86171	6.66959	6.87036	6.2854	6.52513	6.41785
TRINITY_DN21625_c1_g1_i2	black	6.74012	6.80735	6.76155	6.66249	6.67384	6.63807	6.70874	6.6865	6.7211	6.50938	6.44128	6.49825
TRINITY_DN13702_c0_g1_i1	black	6.70183	6.6851	6.68089	6.67101	6.65821	6.71287	6.75622	6.71425	6.69488	6.49025	6.57137	6.53761
TRINITY_DN18397_c0_g1_i2	black	6.93899	7.03892	7.01123	6.64241	6.60585	6.60733	6.66818	6.65678	6.64241	6.31651	6.21335	6.27984
TRINITY_DN20303_c1_g1_i7	black	6.65678	6.58346	6.63372	6.85922	6.81378	6.63517	6.60733	6.73335	6.81762	6.48382	6.47897	6.53138
TRINITY_DN21265_c0_g1_i2	black	6.92006	6.89966	6.86419	6.62936	6.60437	6.64818	6.72792	6.67525	6.67243	6.28355	6.40939	6.41109
TRINITY_DN17504_c0_g1_i12	black	6.74953	6.64386	6.8009	6.58195	6.80478	6.6014	6.66391	6.63807	6.64097	6.63227	6.53138	6.57894
TRINITY_DN20931_c0_g1_i6	black	6.71425	6.6865	6.64241	6.6837	6.70321	6.67948	6.67101	6.69488	6.80478	6.55919	6.54226	6.48864
TRINITY_DN13889_c0_g1_i2	black	6.93782	7.00225	6.98755	6.70736	6.67948	6.7046	6.71012	6.73471	6.73606	6.17393	6.06393	6.04658
TRINITY_DN15950_c0_g1_i4	black	6.91767	6.87283	6.92719	6.6279	6.62352	6.60437	6.75221	6.70183	6.66107	6.2555	6.39575	6.38888
TRINITY_DN16860_c1_g1_i1	black	6.77479	6.853	6.83289	6.67525	6.62352	6.69488	6.64674	6.64241	6.66818	6.52669	6.49025	6.40429
TRINITY_DN17642_c0_g1_i2	black	6.79572	6.85798	6.73335	6.59842	6.62644	6.6453	6.77479	6.72792	6.74147	6.43463	6.37851	6.49985
TRINITY_DN18287_c0_g1_i1	black	6.85922	6.80993	6.74685	6.58195	6.64097	6.7046	6.67384	6.67666	6.72792	6.49185	6.48543	6.43129
TRINITY_DN12575_c0_g1_i1	black	6.74685	6.80864	6.77215	6.69488	6.64241	6.64818	6.68089	6.66107	6.67101	6.49825	6.50621	6.53138
TRINITY_DN20441_c0_g1_i1	black	6.79051	6.90328	6.86171	6.8392	6.74819	6.73064	6.56682	6.60733	6.64386	6.39232	6.30925	6.3505
TRINITY_DN18435_c0_g2_i1	black	6.68229	6.66818	6.58045	6.6865	6.6837	6.71699	6.81378	6.71425	6.80993	6.42459	6.56224	6.50462
TRINITY_DN14671_c0_g1_i1	black	6.69488	6.70183	6.824	6.6879	6.67243	6.66676	6.6851	6.71836	6.63662	6.56071	6.53294	6.48543
TRINITY_DN19440_c0_g1_i3	black	6.76155	6.72383	6.64386	6.71973	6.77873	6.76553	6.75489	6.76951	6.83289	6.35931	6.31107	6.34341
TRINITY_DN18327_c0_g1_i1	black	6.7046	6.66959	7.04876	6.69627	6.42626	6.52356	6.67948	6.96116	6.52982	6.54535	6.51728	6.44626
TRINITY_DN15904_c0_g1_i2	black	6.92125	6.76288	6.71973	6.61765	6.65964	6.732	6.58045	6.6837	6.66249	6.47249	6.51412	6.50779
TRINITY_DN14629_c0_g1_i2	black	6.6893	6.6851	6.71287	6.66818	6.66249	6.66534	6.6907	6.6865	6.69488	6.58195	6.59694	6.55459
TRINITY_DN19746_c0_g4_i2	black	6.70598	6.21529	6.87283	6.75756	6.73877	6.75622	6.59694	7.1179	6.64674	6.56377	6.39403	6.29462
TRINITY_DN20078_c0_g1_i2	black	6.95884	6.92362	6.92837	6.60288	6.6865	6.63807	6.74012	6.71425	6.71012	6.2384	6.2211	6.28355
TRINITY_DN20523_c0_g2_i2	black	6.51728	6.62059	7.37504	6.83289	6.74819	6.63662	6.73064	6.74551	6.08321	6.52669	6.50462	6.1416
TRINITY_DN17874_c0_g1_i1	black	6.79181	6.76553	6.72928	6.6907	6.65105	6.67525	6.71425	6.75087	6.77083	6.40769	6.4446	6.43463
TRINITY_DN20239_c0_g1_i2	black	7.04439	7.06932	7.00675	6.61618	6.59096	6.64386	6.75889	6.732	6.68229	6.03562	6.06393	6.1819
TRINITY_DN14632_c0_g1_i2	black	6.70321	6.74416	6.81762	6.6907	6.6879	6.59096	6.69627	6.64818	6.68089	6.53605	6.54381	6.52669
TRINITY_DN15318_c0_g1_i1	black	6.66676	6.72792	6.68089	6.70321	6.67525	6.66107	6.70736	6.67948	6.66676	6.54998	6.54381	6.62352
TRINITY_DN13870_c0_g1_i1	black	6.8505	6.86419	6.71973	6.59842	6.57289	6.64241	6.69905	6.74281	6.71012	6.45779	6.41278	6.55459
TRINITY_DN20885_c0_g2_i1	black	6.78005	6.64962	6.76288	6.62644	6.66249	6.64674	6.67243	6.74012	6.72656	6.54381	6.57592	6.48059
TRINITY_DN18205_c1_g2_i2	black	6.86047	6.84298	6.88874	6.69766	6.69488	6.65678	6.65821	6.74416	6.75087	6.37504	6.29462	6.26491
TRINITY_DN19137_c0_g2_i2	black	6.6865	6.76288	6.69209	6.67948	6.75489	6.72792	6.63952	6.67101	6.63517	6.62644	6.41785	6.57289
TRINITY_DN21057_c0_g1_i2	black	6.80607	6.80735	6.80607	6.65678	6.70598	6.69209	6.64241	6.70598	6.732	6.51254	6.37851	6.36457
TRINITY_DN18418_c0_g1_i2	black	6.73064	6.72792	6.74147	6.74281	6.60585	6.59395	6.73471	6.6014	6.67807	6.39575	6.69209	6.61471
TRINITY_DN16062_c0_g1_i1	black	6.74416	6.74012	6.80864	6.76155	6.8679	6.75221	6.75756	6.66959	6.75087	6.32373	6.29462	6.2555
TRINITY_DN18613_c1_g2_i1	black	6.82146	6.64097	6.72656	6.62936	6.79312	6.71836	6.67525	6.63372	6.63227	6.48543	6.55459	6.54844
TRINITY_DN18491_c0_g1_i1	black	6.67525	6.69905	6.74953	6.66107	6.6893	6.6851	6.71973	6.67243	6.66676	6.5744	6.56834	6.52199
TRINITY_DN20621_c0_g1_i5	black	6.79572	6.53605	6.82273	6.63952	6.70044	6.7046	6.6865	6.77479	6.63662	6.49506	6.61029	6.44128
TRINITY_DN14652_c0_g1_i1	black	6.853	6.88996	6.86666	6.63662	6.62059	6.57743	6.6879	6.6865	6.66818	6.42122	6.3906	6.49346
TRINITY_DN16158_c0_g1_i2	black	6.59096	6.76155	6.72247	6.70598	6.69766	6.62059	6.67243	6.63517	6.66249	6.66249	6.52826	6.62352
TRINITY_DN18960_c0_g1_i1	black	6.70874	6.64962	6.65535	6.65392	6.6865	6.65392	6.76951	6.74012	6.75087	6.48543	6.54998	6.56682
TRINITY_DN17663_c0_g1_i1	black	6.78921	6.7211	6.79181	6.67384	6.7211	6.6865	6.65821	6.63952	6.64818	6.49825	6.54381	6.49025
TRINITY_DN18839_c0_g1_i2	black	6.80349	6.73335	6.75889	6.67525	6.79572	6.72792	6.56529	6.60437	6.61176	6.57592	6.47735	6.52199
TRINITY_DN13914_c0_g1_i1	black	6.95652	7.06932	6.93074	6.62205	6.51728	6.62644	6.69488	6.75622	6.72928	6.27984	6.12928	6.26866
TRINITY_DN16022_c0_g1_i1	black	6.79442	6.78267	6.80349	6.61765	6.60733	6.62644	6.75355	6.72247	6.67384	6.44128	6.50303	6.51254
TRINITY_DN13277_c0_g1_i1	black	6.65535	6.68089	6.61324	6.732	6.72792	6.71425	6.80478	6.7211	6.84674	6.41109	6.49025	6.42794
TRINITY_DN16836_c0_g1_i1	black	6.74685	6.75756	6.77873	6.59544	6.59395	6.71973	6.79442	6.69627	6.61912	6.47411	6.57743	6.50144
TRINITY_DN17026_c0_g1_i2	black	6.732	6.74685	6.71012	6.73877	6.69349	6.7211	6.63662	6.70044	6.65535	6.5157	6.47735	6.53916
TRINITY_DN20728_c0_g1_i5	black	6.71149	6.83036	6.55152	6.70598	6.67101	6.76022	6.67384	6.66534	6.74551	6.53605	6.43962	6.56224
TRINITY_DN13449_c0_g1_i1	black	6.848	6.8189	6.89482	6.6907	6.6907	6.60437	6.66959	6.75221	6.65105	6.38716	6.32012	6.4446
TRINITY_DN19926_c0_g1_i2	black	6.77873	6.8009	6.83289	6.73064	6.72247	6.71287	6.79572	6.87774	6.83415	6.26491	6.1127	6.14771
TRINITY_DN17625_c0_g1_i2	black	6.7211	6.85425	6.71287	6.71836	6.76022	6.71836	6.61765	6.51412	6.68089	6.56986	6.46597	6.50938
TRINITY_DN14303_c0_g1_i1	black	6.74819	6.7046	6.66676	6.66959	6.69349	6.73606	6.54226	6.66818	6.66391	6.66534	6.56224	6.56071
TRINITY_DN19940_c0_g2_i1	black	6.72928	6.86047	6.71699	6.65678	6.55305	6.69766	6.67948	6.68089	6.75622	6.56224	6.51254	6.44128
TRINITY_DN20416_c0_g1_i1	black	6.8009	6.78921	6.80864	6.62498	6.69349	6.67807	6.67948	6.64241	6.64674	6.51096	6.49185	6.4822
TRINITY_DN20991_c0_g1_i7	black	6.97728	6.83415	6.89966	6.6879	6.73064	6.66391	6.72792	6.76951	6.65964	6.10643	6.2211	6.35931
TRINITY_DN12444_c0_g1_i1	black	6.78267	6.63227	6.87897	6.70598	6.78136	6.54689	6.7866	6.63081	6.6279	6.30561	6.57894	6.55305
TRINITY_DN18853_c0_g1_i1	black	6.66818	6.68229	6.70044	6.73877	6.65392	6.72656	6.67948	6.6837	6.59991	6.54071	6.61176	6.6014
TRINITY_DN21207_c0_g1_i1	black	6.84549	7.03562	6.89845	6.71012	6.56682	6.60881	6.63662	6.6865	6.75087	6.40599	6.22882	6.30925
TRINITY_DN21605_c1_g1_i1	black	6.72792	6.71012	6.7046	6.69488	6.76421	6.66676	6.64818	6.62352	6.6907	6.55612	6.52356	6.56682
TRINITY_DN21205_c0_g1_i1	black	6.732	6.81121	6.68089	6.61618	6.58796	6.64241	6.65535	6.67243	6.71973	6.62644	6.54535	6.58796
TRINITY_DN18306_c0_g4_i1	black	6.61912	6.67525	6.65249	6.73064	6.72928	6.74012	6.70321	6.6865	6.70598	6.57592	6.5345	6.52669
TRINITY_DN17378_c0_g1_i1	black	6.67807	6.79701	6.82273	6.61765	6.62498	6.65821	6.79831	6.67384	6.75087	6.52513	6.52356	6.36107
TRINITY_DN16032_c0_g1_i2	black	6.84925	6.71149	6.80349	6.76421	6.95187	6.6907	6.60585	6.4822	6.6851	6.36807	6.42626	6.42794
TRINITY_DN19941_c0_g2_i1	black	6.6865	6.6279	6.55766	6.67807	6.59842	6.7879	6.75622	6.75355	6.79572	6.49985	6.64818	6.46271
TRINITY_DN16999_c0_g1_i5	black	6.70874	6.69766	6.70321	6.73471	6.71699	6.64386	6.77873	6.66107	6.71012	6.37678	6.55152	6.57137
TRINITY_DN17546_c0_g1_i1	black	6.67525	6.66107	6.62205	6.66534	6.63372	6.61765	6.6879	6.71836	6.71699	6.6014	6.61765	6.67384
TRINITY_DN21483_c1_g3_i1	black	6.73877	6.93899	6.81121	6.66249	6.74819	6.74012	6.8505	6.5744	6.69488	6.33271	6.29462	6.34163
TRINITY_DN18822_c0_g1_i2	black	7.02901	6.94251	6.92955	6.62644	6.66107	6.62205	6.65105	6.5744	6.71973	6.21335	6.40088	6.2891
TRINITY_DN18689_c0_g1_i1	black	7.09276	6.90569	6.95768	6.48543	6.69488	6.66818	6.66959	6.7211	6.74281	6.24982	6.22882	6.14771
TRINITY_DN11337_c0_g2_i1	black	6.82655	6.81762	6.72247	6.96116	6.87283	6.80735	6.40769	6.50621	6.52513	6.33985	6.37678	6.55919
TRINITY_DN14876_c0_g1_i4	black	7.07575	7.04111	6.82018	6.56682	6.50938	6.79701	6.58346	6.59694	6.6879	6.29094	6.39917	6.26115
TRINITY_DN15984_c0_g1_i3	black	6.7761	6.76818	6.74147	6.65821	6.71012	6.67948	6.65821	6.64818	6.66818	6.52982	6.49185	6.53761
TRINITY_DN13998_c0_g1_i1	black	6.63227	6.69766	6.65105	6.7761	6.7211	6.74416	6.79181	6.73606	6.79051	6.39917	6.46271	6.41954
TRINITY_DN20685_c0_g1_i12	black	6.90207	7.2211	6.75221	6.6453	6.50462	6.77873	6.66676	6.6907	6.66676	6.36807	5.92362	6.40769
TRINITY_DN20643_c0_g2_i1	black	6.76951	6.81634	6.80349	6.64962	6.6279	6.66391	6.79961	6.73877	6.732	6.37678	6.41785	6.40259
TRINITY_DN19779_c0_g1_i2	black	6.57894	6.82146	6.77873	6.89239	6.64962	6.7252	6.56224	6.67666	6.57743	6.57137	6.46271	6.53761
TRINITY_DN18421_c0_g1_i1	black	6.66107	6.70736	6.76686	6.72383	6.67807	6.66391	6.72792	6.6893	6.66249	6.50938	6.55305	6.52982
TRINITY_DN14485_c0_g1_i1	black	6.89482	6.80219	6.87897	6.63952	6.65249	6.6279	6.6865	6.6879	6.67243	6.36282	6.47249	6.41616
TRINITY_DN18521_c0_g1_i1	black	6.72247	6.78267	6.84674	6.76951	6.71012	6.60733	6.6851	6.8009	6.7046	6.43296	6.27984	6.4446
TRINITY_DN9826_c0_g1_i1	black	6.87529	6.79572	6.81634	6.73742	6.71149	6.71425	6.59694	6.62059	6.67666	6.37678	6.48864	6.39403
TRINITY_DN21458_c0_g2_i3	black	6.97039	7.07146	6.99209	6.61471	6.49506	6.56529	6.69488	6.7211	6.67384	6.26679	6.20359	6.32193
TRINITY_DN21049_c0_g1_i6	black	6.68229	6.62205	6.6907	6.62498	6.64674	6.65105	6.6907	6.72247	6.70598	6.63372	6.63952	6.58195
TRINITY_DN18299_c0_g1_i2	black	6.75756	7.14568	6.80219	6.67948	6.42794	6.58496	6.66249	6.64674	6.74012	6.52356	6.24982	6.4822
TRINITY_DN19025_c0_g2_i1	black	7.08958	6.92362	6.91767	6.54535	6.64674	6.6279	6.63952	6.71836	6.71836	6.22304	6.27053	6.30195
TRINITY_DN20953_c0_g1_i1;	black	6.86542	6.88874	6.91886	6.79701	6.76553	6.73064	6.78921	6.79051	6.71149	6.03782	6.04439	6.16792
TRINITY_DN15321_c0_g1_i1	black	6.67948	6.92125	6.72247	6.71562	6.61324	6.72383	6.67666	6.52513	6.74281	6.55612	6.5345	6.41954
TRINITY_DN17325_c0_g1_i2	black	6.7252	6.67807	6.732	6.71425	6.74551	6.74012	6.6837	6.62205	6.68229	6.49825	6.58346	6.46107
TRINITY_DN3577_c0_g1_i1	black	6.65678	6.33985	6.49825	6.70736	6.87897	6.84674	6.848	6.98868	6.95884	6.38198	6.29094	6.2114
TRINITY_DN18313_c0_g1_i2	black	6.61912	6.77479	6.66534	6.77873	6.65964	6.83036	6.72792	6.64818	6.59694	6.49185	6.54071	6.52042
TRINITY_DN15033_c0_g1_i1	black	6.59096	6.62498	6.68089	6.6865	6.64097	6.69209	6.76553	6.76818	6.74281	6.58195	6.59246	6.50621
TRINITY_DN13879_c0_g1_i1	black	6.84423	6.89482	6.88264	6.58346	6.62205	6.6453	6.70044	6.72383	6.71149	6.47897	6.33628	6.33985
TRINITY_DN19907_c0_g1_i2	black	6.91528	6.99322	6.82909	6.54844	6.49665	6.59842	6.75889	6.6879	6.74012	6.34873	6.37851	6.43463
TRINITY_DN14467_c0_g1_i1	black	6.85674	6.85798	6.75489	6.57894	6.58646	6.61618	6.70321	6.74551	6.70321	6.46434	6.40259	6.54998
TRINITY_DN20174_c1_g2_i1	black	6.82528	6.64962	6.71836	6.63517	6.63372	6.68229	6.73606	6.68229	6.6879	6.40088	6.66676	6.53761
TRINITY_DN21274_c0_g1_i4	black	6.56834	6.73877	6.65392	6.65678	6.54071	6.73471	6.88264	6.848	6.79312	6.49506	6.47411	6.42459
TRINITY_DN16737_c0_g1_i3	black	6.7761	6.62936	6.74147	6.75489	6.73606	6.69905	6.62936	6.71836	6.6279	6.44956	6.54071	6.55766
TRINITY_DN18581_c0_g1_i1	black	6.6893	6.76951	6.77479	6.7252	6.74551	6.7211	6.70044	6.66818	6.71425	6.50779	6.42459	6.3906
TRINITY_DN15316_c0_g1_i2	black	6.65678	6.64818	6.59395	6.76022	6.69488	6.81762	6.70321	6.73335	6.71562	6.49985	6.54998	6.48382
TRINITY_DN12610_c0_g1_i1	black	6.6014	6.63081	6.6837	6.73335	6.74281	6.732	6.69766	6.71973	6.70183	6.59544	6.52826	6.50462
TRINITY_DN19548_c0_g2_i4	black	6.69349	6.70321	6.63372	6.68089	6.58496	6.70321	6.7761	6.81506	6.78921	6.46597	6.51096	6.49185
TRINITY_DN18089_c0_g1_i1	black	6.74012	6.58496	6.67243	6.63662	6.732	6.77083	6.74012	6.73064	6.70598	6.50462	6.57743	6.46434
TRINITY_DN17692_c0_g1_i1	black	6.73877	6.732	6.79961	6.62059	6.67101	6.66818	6.71149	6.73606	6.6453	6.55459	6.47897	6.50462
TRINITY_DN16990_c0_g1_i1	black	6.78529	6.8189	6.67243	6.6279	6.48543	6.74416	6.73877	6.77347	6.63807	6.45943	6.52513	6.57289
TRINITY_DN17896_c0_g1_i1	black	6.7046	6.7211	6.76022	6.90207	6.90087	6.87652	6.76155	6.84549	6.71149	6.16189	6	6.19574
TRINITY_DN17538_c0_g1_i1	black	6.98413	7.01458	6.69905	6.59991	6.63081	6.70321	6.60585	6.59544	6.7252	6.37504	6.30195	6.49185
TRINITY_DN15707_c0_g1_i1	black	6.99435	6.93664	7.06824	6.71149	6.6879	6.67666	6.55612	6.66818	6.59246	6.27612	6.26115	6.14975
TRINITY_DN14586_c0_g1_i1	black	7.02459	6.87283	6.90087	6.71149	6.7046	6.63227	6.6279	6.67666	6.72383	6.13134	6.32553	6.3147
TRINITY_DN17413_c0_g1_i1	black	6.75087	6.71973	6.78267	6.61324	6.67101	6.62498	6.67666	6.66107	6.67948	6.58646	6.57894	6.53294
TRINITY_DN21043_c0_g1_i1	black	6.82146	6.88387	6.59096	6.78921	6.7761	6.83415	6.56986	6.56986	6.65392	6.41447	6.34341	6.53605
TRINITY_DN18016_c0_g1_i5	black	6.57137	6.52513	6.56834	6.86295	6.86542	6.78136	6.79572	6.848	6.84549	6.34696	6.32193	6.39403
TRINITY_DN17036_c0_g1_i3	black	6.78267	6.79442	6.848	6.62936	6.62936	6.55152	6.70736	6.67807	6.65678	6.49665	6.51728	6.55766
TRINITY_DN21611_c0_g2_i1	black	6.75756	6.50938	6.61618	6.67525	6.87036	6.84298	6.79312	6.84674	6.79572	6.37156	6.33628	6.32193
TRINITY_DN18533_c0_g1_i1	black	6.50779	6.75756	6.69488	6.81506	6.70736	6.77083	6.78529	6.61765	6.65249	6.49506	6.54226	6.50144
TRINITY_DN21400_c0_g2_i9	black	6.76421	6.73335	6.69766	6.70874	6.79442	6.73471	6.81121	6.77347	6.82909	6.29094	6.27053	6.32193
TRINITY_DN19024_c0_g1_i2	black	6.74147	6.70044	6.91049	6.69488	6.6879	6.5744	6.81762	6.8189	6.4822	6.3345	6.39232	6.62936
TRINITY_DN15618_c0_g1_i2	black	6.62205	6.69488	6.63807	6.66249	6.65821	6.68089	6.75889	6.71699	6.72792	6.58346	6.55612	6.58045
TRINITY_DN19248_c0_g1_i2	black	6.67525	6.75087	6.76022	6.7252	6.66818	6.66818	6.59096	6.71973	6.65678	6.63807	6.47897	6.53916
TRINITY_DN16315_c0_g1_i1	black	6.79312	6.71836	6.72792	6.75622	6.74147	6.73877	6.61471	6.63807	6.72928	6.44294	6.52513	6.41109
TRINITY_DN20872_c0_g2_i1	black	6.75622	6.75622	6.70598	6.67243	6.71149	6.71836	6.69488	6.73471	6.6879	6.49665	6.40259	6.50938
TRINITY_DN15194_c0_g1_i1	black	6.73471	6.74551	6.66107	6.63807	6.67807	6.66107	6.64818	6.69488	6.74416	6.60733	6.50462	6.56071
TRINITY_DN17390_c0_g1_i1	black	6.70736	6.74147	6.71287	6.76553	6.77479	6.83289	6.62352	6.6865	6.56224	6.52513	6.40259	6.50303
TRINITY_DN17934_c0_g1_i1	black	6.82655	6.76553	6.86666	6.60733	6.59991	6.56377	6.6851	6.75489	6.7761	6.49346	6.49506	6.37678
TRINITY_DN16522_c0_g2_i1	black	6.65105	6.68089	6.64674	6.66818	6.61912	6.63952	6.75221	6.72928	6.72383	6.55459	6.59991	6.62059
TRINITY_DN17509_c0_g1_i1	black	6.59395	6.63807	6.6907	6.81378	6.85674	6.74416	6.6865	6.59544	6.63081	6.52042	6.52042	6.56224
TRINITY_DN21318_c1_g1_i3	black	6.63227	6.80735	6.62644	6.75622	6.7252	6.63952	6.80864	6.67243	6.73064	6.40259	6.39746	6.63372
TRINITY_DN18181_c0_g1_i4	black	6.85425	6.61324	6.85798	6.56224	6.82528	6.60881	6.62644	6.73471	6.60881	6.56986	6.42962	6.53605
TRINITY_DN18388_c0_g6_i1	black	6.71562	6.65249	6.74953	6.65821	6.63807	6.60437	6.69766	6.75221	6.74012	6.55612	6.58496	6.52669
TRINITY_DN20148_c0_g2_i1	black	6.83668	6.86047	6.75889	6.61912	6.64097	6.64818	6.67525	6.61324	6.70321	6.48059	6.49185	6.51096
TRINITY_DN15305_c0_g1_i2	black	6.96809	6.92955	6.8679	6.54998	6.61029	6.66676	6.6851	6.60881	6.6893	6.36107	6.43962	6.36282
TRINITY_DN21088_c0_g1_i1	black	6.76951	6.82018	6.70183	6.63517	6.70736	6.732	6.69349	6.67666	6.8189	6.52356	6.39575	6.33628
TRINITY_DN12281_c0_g1_i1	black	6.93192	6.92837	6.8189	6.56986	6.51885	6.7046	6.69209	6.63662	6.67666	6.3837	6.50779	6.40088
TRINITY_DN3861_c0_g1_i1	black	6.69627	6.64962	6.7252	6.67384	6.67101	6.6837	6.74416	6.76155	6.71287	6.50938	6.54381	6.49985
TRINITY_DN17425_c0_g1_i2	black	6.69349	6.86047	6.74416	6.66959	6.64241	6.68229	6.76951	6.6893	6.75355	6.48382	6.40429	6.42962
TRINITY_DN17871_c0_g1_i6	black	6.89482	6.82018	6.86542	6.60881	6.61324	6.63372	6.62936	6.732	6.70321	6.46597	6.44128	6.3906
TRINITY_DN20492_c0_g3_i1	black	6.85674	6.79442	6.75221	6.66249	6.65535	6.66676	6.62205	6.732	6.62936	6.46597	6.42291	6.57894
TRINITY_DN17476_c1_g1_i1	black	6.84549	6.7252	6.83036	6.43796	6.7046	6.47897	6.926	6.71425	6.86295	6.33271	6.47249	6.40259
TRINITY_DN10506_c3_g1_i2	black	6.87652	6.92006	6.71562	6.56377	6.72383	6.51096	6.67948	6.51412	6.8505	6.48382	6.42291	6.52669
TRINITY_DN16832_c0_g1_i3	black	6.86171	6.59544	6.84298	6.82655	7.2891	6.65678	6.72247	6.49825	6.74147	6.09803	5.91648	6.34341
TRINITY_DN19025_c0_g1_i1	black	6.79442	6.80219	6.6865	6.73742	6.61912	6.74819	6.79572	6.71012	6.66534	6.23266	6.4822	6.52356
TRINITY_DN17777_c0_g2_i1	black	6.74012	6.75489	6.51412	6.53916	6.51885	6.84298	6.77742	6.85922	6.58646	6.55919	6.46271	6.66818
TRINITY_DN20720_c0_g6_i1	black	6.87897	6.77083	6.82782	6.59246	6.67948	6.6453	6.61324	6.79961	6.6865	6.52042	6.33985	6.44956
TRINITY_DN10137_c0_g1_i1	black	6.74551	6.59842	6.80993	6.6453	6.72656	6.55459	6.71425	6.71012	6.80735	6.51728	6.59395	6.42122
TRINITY_DN20233_c0_g2_i2	black	6.61324	6.71012	6.65535	6.77347	6.74416	6.66391	6.67243	6.64386	6.76022	6.56529	6.52356	6.54535
TRINITY_DN18410_c0_g1_i2	black	6.79831	6.76686	6.73606	6.61176	6.80349	6.59991	6.66534	6.59246	6.64962	6.54689	6.44128	6.6453
TRINITY_DN18640_c0_g1_i1	black	6.62059	6.78398	6.59991	6.81378	6.66959	6.70874	6.75221	6.78529	6.76553	6.41447	6.35226	6.54844
TRINITY_DN11855_c0_g1_i1	black	6.81762	6.88874	6.87774	6.60288	6.66249	6.75221	6.67666	6.6279	6.63372	6.52042	6.41278	6.30925
TRINITY_DN17791_c0_g3_i4	black	6.91528	6.97039	7.00562	6.65249	6.58346	6.54689	6.6865	6.65105	6.6865	6.31651	6.36107	6.30378
TRINITY_DN19398_c1_g2_i1	black	6.67948	6.63227	6.90569	6.66959	6.71012	6.63952	6.63662	6.65964	6.63952	6.64674	6.62936	6.40599
TRINITY_DN12650_c0_g2_i1	black	6.67384	6.69905	6.83794	6.58646	6.76951	6.57743	6.75889	6.71699	6.74281	6.60733	6.42291	6.44294
TRINITY_DN16833_c0_g1_i3	black	6.70874	6.82909	6.80607	6.76022	6.6851	6.68089	6.74281	6.62352	6.63081	6.3906	6.47411	6.49825
TRINITY_DN18478_c0_g1_i1	black	6.70044	6.64386	6.94953	6.71287	6.75489	6.65105	6.72656	6.7046	6.54689	6.47897	6.51885	6.43129
TRINITY_DN16612_c0_g1_i2	black	6.91528	6.9542	6.98868	6.70044	6.65392	6.59395	6.73742	6.6907	6.74551	6.1819	6.24793	6.1918
TRINITY_DN19161_c0_g1_i2	black	6.59842	6.61912	6.78136	6.79181	6.76686	6.70183	6.83036	6.86913	6.74012	6.36632	6.31832	6.37678
TRINITY_DN13364_c0_g1_i1	black	6.77083	6.87283	6.84423	6.61471	6.65105	6.61324	6.67384	6.71973	6.6865	6.56529	6.33985	6.46271
TRINITY_DN21505_c1_g2_i1	black	6.74012	6.56986	6.67666	6.69905	6.7211	6.65821	6.89845	7.0607	6.78005	6.2075	6.12928	6.50462
TRINITY_DN19782_c0_g1_i1	black	6.853	6.79572	6.75889	6.60585	6.6837	6.72792	6.6453	6.65821	6.69905	6.50779	6.47897	6.42291
TRINITY_DN14801_c0_g1_i1	black	6.78136	6.98527	6.72247	6.73064	6.56529	6.74147	6.69905	6.64386	6.63517	6.39232	6.36807	6.52356
TRINITY_DN5408_c0_g1_i1	black	6.67948	6.72656	6.69627	6.71973	6.63952	6.70874	6.63807	6.69627	6.64818	6.59246	6.56529	6.57592
TRINITY_DN16532_c0_g1_i1	black	6.95536	6.85922	6.84298	6.67525	6.67101	6.71836	6.65821	6.64097	6.58346	6.26115	6.42962	6.46107
TRINITY_DN20300_c0_g2_i1	black	6.7866	6.86419	6.84172	6.65535	6.56224	6.58946	6.70736	6.73335	6.64386	6.46434	6.4363	6.54071
TRINITY_DN17656_c0_g2_i1	black	6.97154	6.98527	7.00338	6.60585	6.52982	6.55766	6.64818	6.732	6.71287	6.33628	6.29646	6.25927
TRINITY_DN11721_c0_g1_i1	black	6.8009	6.66107	6.77083	6.58646	6.61618	6.70044	6.6879	6.8009	6.53138	6.54226	6.54226	6.61912
TRINITY_DN19045_c0_g1_i3	black	6.60585	6.66107	6.72247	6.50462	6.66249	6.61618	6.90929	6.67666	6.74551	6.57894	6.63372	6.53916
TRINITY_DN12124_c0_g1_i1	black	6.75489	6.84172	6.8009	6.70874	6.6907	6.71012	6.77215	6.83794	6.7879	6.35931	6.1639	6.27053
TRINITY_DN14204_c0_g1_i3	black	6.75087	6.7761	6.57289	6.87774	6.54381	6.85798	6.54381	6.63662	6.64962	6.41447	6.66818	6.52982
TRINITY_DN21343_c1_g1_i2	black	6.93192	6.91528	6.89603	6.70874	6.72928	6.77347	6.69209	6.6893	6.6851	6.2075	6.2075	6.18388
TRINITY_DN20638_c0_g1_i3	black	6.90448	6.98982	7.00338	6.67384	6.59991	6.59395	6.64241	6.71973	6.73606	6.36107	6.21917	6.1819
TRINITY_DN20624_c0_g1_i7	black	6.87036	6.91648	6.86913	6.6865	6.69209	6.64962	6.77873	6.57137	6.61765	6.21335	6.40599	6.46761
TRINITY_DN19558_c0_g1_i1	black	6.71425	7.05311	6.59544	6.68089	6.74147	6.67666	6.6837	6.54535	6.82909	6.54844	6.14771	6.51096
TRINITY_DN18333_c0_g1_i1	black	6.59694	6.67666	6.7211	6.66391	6.63952	6.56529	6.76288	6.70044	6.76421	6.60288	6.61471	6.57137
TRINITY_DN19081_c0_g1_i2	black	6.72792	6.72928	6.69349	6.7761	6.76686	6.69905	6.66676	6.67525	6.76022	6.43962	6.43962	6.46271
TRINITY_DN14107_c0_g2_i1	black	6.83415	6.72656	7.02348	6.62205	6.73877	6.44791	6.64097	6.71012	6.78005	6.51728	6.43796	6.26115
TRINITY_DN15982_c0_g1_i1	black	6.73064	6.848	6.80349	6.64962	6.67666	6.66107	6.69627	6.64241	6.71699	6.55152	6.43796	6.42459
TRINITY_DN13551_c0_g1_i3	black	6.64386	6.78921	6.92125	6.72656	6.54381	6.53138	6.64818	6.67948	6.73606	6.61176	6.61029	6.38888
TRINITY_DN17682_c0_g1_i4	black	6.69488	6.69349	6.63372	6.63081	6.55612	6.57894	6.73742	6.74012	6.78398	6.56377	6.63517	6.6279
TRINITY_DN16296_c0_g1_i1	black	6.9507	6.94953	6.76155	6.71562	6.6014	6.80607	6.72928	6.69349	6.77215	6.1127	6.31651	6.21529
TRINITY_DN14297_c0_g1_i2	black	6.44956	6.66818	6.78267	6.88142	6.69488	6.65678	6.89845	6.8392	6.8392	6.31107	6.39575	6.29462
TRINITY_DN18169_c0_g1_i1	black	6.77347	6.57137	6.66249	6.70736	6.853	6.75221	6.82528	6.848	6.82655	6.25927	6.28725	6.34518
TRINITY_DN18617_c0_g1_i7	black	6.87406	6.7046	6.72792	6.59991	6.65105	6.74819	6.55919	6.72656	6.58646	6.57592	6.54226	6.56071
TRINITY_DN14785_c0_g2_i1	black	6.84674	6.64241	6.64674	6.71836	6.72928	6.77083	6.61324	6.79831	6.76951	6.42122	6.43796	6.41785
TRINITY_DN9150_c0_g1_i1	black	6.66107	6.64818	6.6865	6.90207	6.81378	6.79701	6.824	6.85175	6.87774	6.12928	6.24222	6.17393
TRINITY_DN20893_c0_g1_i4	black	6.82782	6.79442	6.88264	6.66818	6.76022	6.61471	6.65821	6.66676	6.732	6.45615	6.3733	6.35226
TRINITY_DN20455_c0_g3_i1	black	6.77873	6.64962	6.79312	6.61324	6.6837	6.64818	6.7761	6.76022	6.71012	6.43796	6.53138	6.46271
TRINITY_DN15885_c0_g1_i2	black	6.87897	6.81378	6.90087	6.74953	6.70736	6.65249	6.63372	6.7211	6.58496	6.30925	6.34873	6.45779
TRINITY_DN19198_c2_g1_i5	black	6.81506	6.7211	6.73877	6.56834	6.65392	6.66534	6.69627	6.69209	6.71425	6.53605	6.56224	6.50303
TRINITY_DN18259_c0_g1_i1	black	6.72383	6.73335	6.61029	6.66107	6.57743	6.73335	6.73606	6.63807	6.7252	6.49985	6.68089	6.55612
TRINITY_DN19842_c0_g1_i1	black	6.62936	6.69766	6.55152	6.73335	6.65678	6.73471	6.71149	6.75889	6.86666	6.55152	6.50779	6.44294
TRINITY_DN17993_c1_g1_i1	black	6.54071	6.97957	6.88387	6.77083	6.65105	6.69488	6.80864	6.60585	6.63807	6.48382	6.32193	6.36982
TRINITY_DN21241_c0_g1_i1	black	6.6865	6.69209	6.79181	6.62059	6.57137	6.56224	6.79442	6.70044	6.68229	6.51728	6.66534	6.58646
TRINITY_DN14822_c0_g1_i1	black	6.70044	6.72928	6.73335	6.6893	6.66391	6.71287	6.58045	6.71425	6.6865	6.65821	6.5157	6.48704
TRINITY_DN19586_c0_g1_i1	black	6.75087	6.72928	6.6453	6.60881	6.60585	6.63227	6.68229	6.67101	6.72928	6.58496	6.62352	6.62498
TRINITY_DN18484_c0_g3_i1	black	6.79442	6.87652	6.85798	6.67807	6.61912	6.6279	6.732	6.76022	6.78267	6.39917	6.31832	6.30195
TRINITY_DN15670_c0_g1_i1	black	6.80349	6.8679	6.83794	6.56986	6.67666	6.67525	6.87897	6.75622	6.70874	6.3147	6.26303	6.36982
TRINITY_DN20807_c1_g3_i4	black	7.09803	6.7761	6.76022	6.42459	6.62936	6.64241	6.76818	6.79572	6.76951	6.17193	6.39917	6.4363
TRINITY_DN17384_c0_g1_i1	black	6.86295	6.95187	6.83668	6.63372	6.59096	6.65964	6.74012	6.64386	6.82782	6.34873	6.38716	6.22689
TRINITY_DN20364_c0_g1_i13	black	6.8189	6.85674	6.77479	6.66107	6.69766	6.64674	6.77347	6.72792	6.79312	6.32912	6.29094	6.38198
TRINITY_DN21134_c0_g1_i2	black	6.67948	6.96347	7.02459	6.71562	6.83415	6.54535	6.75087	6.66107	6.6453	6.47086	5.99774	6.32733
TRINITY_DN14495_c0_g1_i1	black	6.79442	6.63372	6.65392	6.64097	6.67807	6.70044	6.66391	6.7046	6.7046	6.52042	6.61471	6.57137
TRINITY_DN16049_c0_g1_i1	black	6.70874	6.66391	6.84172	6.65678	6.82782	6.71425	6.60881	6.71973	6.67948	6.65678	6.38543	6.35403
TRINITY_DN21248_c0_g1_i1	black	6.86295	6.78529	6.6907	6.60288	6.64818	6.72247	6.72656	6.66534	6.72928	6.40088	6.52199	6.47735
TRINITY_DN14478_c0_g1_i1	black	6.56986	6.69766	6.71699	6.67384	6.68089	6.67666	6.73335	6.65249	6.72383	6.65105	6.59991	6.50303
TRINITY_DN11893_c0_g1_i1	black	6.71973	6.82655	6.66676	6.66249	6.77479	6.73471	6.6279	6.57743	6.66676	6.62059	6.41785	6.55919
TRINITY_DN16827_c1_g1_i1	black	6.48382	6.79701	6.6837	6.64962	6.65821	6.70598	6.96578	6.73335	6.66107	6.47735	6.41616	6.57894
TRINITY_DN21178_c1_g4_i1	black	6.84298	6.76155	6.6837	6.71562	6.54535	7.08534	6.53916	6.86913	6.70598	6.50938	6.41109	5.92837
TRINITY_DN17338_c1_g1_i1	black	6.73064	6.84298	6.65964	6.69349	6.75355	6.71425	6.69627	6.58796	6.73335	6.49985	6.41109	6.5157
TRINITY_DN17579_c0_g1_i1	black	6.76155	6.63081	6.63227	6.64241	6.72656	6.71425	6.65821	6.70044	6.62936	6.56377	6.56986	6.65535
TRINITY_DN18576_c0_g1_i1	black	6.53605	6.83415	6.59842	6.58045	6.51885	6.72656	6.76951	6.66818	6.84925	6.73335	6.59395	6.42459
TRINITY_DN15943_c0_g1_i1	black	7.07146	7.09908	7.01011	6.6851	6.69905	6.69488	6.62059	6.56682	6.63372	6.0917	6.0917	6.17592
TRINITY_DN18643_c0_g1_i1	black	6.79181	6.6893	6.61324	6.61176	6.64818	6.70736	6.59096	6.71149	6.70874	6.63081	6.58045	6.59991
TRINITY_DN19768_c3_g1_i6	black	6.72247	6.67243	6.6851	6.67243	6.72928	6.67101	6.67807	6.64386	6.72792	6.55612	6.58346	6.54226
TRINITY_DN21277_c0_g1_i1	black	6.6837	6.4363	6.65535	6.82146	6.76421	6.77873	6.76553	6.80349	6.78398	6.30925	6.59842	6.37851
TRINITY_DN12903_c0_g1_i1	black	6.8802	6.7211	6.85425	6.61618	6.63952	6.67101	6.71425	6.69488	6.71562	6.37504	6.5744	6.34518
TRINITY_DN15586_c0_g1_i1	black	6.56224	6.65535	6.74416	6.6851	6.65392	6.63517	6.80349	6.70044	6.67525	6.56834	6.62205	6.57289
TRINITY_DN15511_c0_g1_i2	black	6.57592	6.7761	6.7879	6.66818	6.65249	6.67666	6.81506	6.73064	6.6879	6.56071	6.45286	6.46107
TRINITY_DN16058_c0_g1_i1	black	6.92244	6.88142	6.79831	6.59544	6.67243	6.67807	6.56224	6.67807	6.71699	6.5157	6.3505	6.41109
TRINITY_DN20018_c0_g1_i1	black	6.69905	6.50462	6.853	6.75489	6.80219	6.67807	6.77083	6.8802	6.61912	6.3733	6.38716	6.4545
TRINITY_DN21062_c0_g3_i2	black	6.81762	6.77347	6.8505	6.58946	6.61176	6.69905	6.73064	6.74685	6.76288	6.47086	6.4822	6.24982
TRINITY_DN18312_c0_g1_i1	black	6.92719	6.94603	6.90809	6.59842	6.60585	6.58796	6.72247	6.71699	6.69209	6.31832	6.28725	6.39917
TRINITY_DN20636_c0_g3_i2	black	6.64818	6.71562	6.74685	6.59694	6.76022	6.60733	6.71012	6.66959	6.68089	6.67666	6.47249	6.59096
TRINITY_DN20322_c0_g3_i1	black	6.82655	6.63952	6.66959	6.69766	6.71425	6.76686	6.63227	6.63662	6.7866	6.45121	6.64097	6.3733
TRINITY_DN20662_c2_g3_i1	black	6.81378	6.76022	6.79312	6.61912	6.54381	6.61324	6.70044	6.73471	6.73742	6.48059	6.58346	6.46597
TRINITY_DN19662_c0_g1_i1	black	6.72247	6.70598	6.74147	6.79572	6.69209	6.75087	6.61471	6.71425	6.64097	6.48059	6.51096	6.48543
TRINITY_DN20723_c0_g1_i3	black	6.99095	6.7866	7.3156	6.66249	6.8189	6.56834	6.65678	6.74416	6.43296	6.2211	6.19967	5.98641
TRINITY_DN17490_c0_g1_i2	black	6.74012	6.62059	6.66818	6.65105	6.6907	6.65535	6.65964	6.71149	6.74281	6.57743	6.60733	6.56071
TRINITY_DN18293_c0_g1_i1	black	7.0045	7.02237	6.95187	6.59246	6.6837	6.66534	6.63807	6.65535	6.72383	6.31288	6.1375	6.18982
TRINITY_DN21182_c0_g3_i2	black	6.67948	7.09803	6.24222	6.56834	6.47897	6.97269	6.89724	6.70321	6.62936	6.44956	6.20163	6.69488
TRINITY_DN18517_c0_g1_i1	black	6.73877	6.71973	6.81506	6.69488	6.68089	6.60733	6.77479	6.65821	6.75889	6.39575	6.56986	6.42122
TRINITY_DN21638_c1_g2_i4	black	6.85798	6.6453	6.63807	6.70044	6.64386	6.74012	6.54998	6.76818	6.70183	6.49506	6.56834	6.54381
TRINITY_DN17483_c0_g1_i2	black	6.80478	6.82782	6.82655	6.58346	6.50779	6.63517	6.66391	6.73064	6.7866	6.56986	6.54381	6.3345
TRINITY_DN20374_c0_g1_i8	black	6.84925	6.91289	6.79831	6.7046	6.5744	6.68229	6.80993	6.70183	6.72792	6.17393	6.39403	6.39232
TRINITY_DN19307_c0_g6_i1	black	6.56529	6.81506	6.69905	6.81378	6.40429	6.60437	6.62936	6.8936	6.6907	6.61176	6.4545	6.63662
TRINITY_DN19062_c0_g2_i1	black	6.63081	6.68229	6.59096	6.72792	6.6837	6.7211	6.70598	6.6837	6.7046	6.56377	6.57894	6.61029
TRINITY_DN12317_c0_g1_i1	black	6.58195	6.66249	6.77347	6.74147	6.74819	6.65964	6.79831	6.66107	6.71836	6.49025	6.55459	6.46271
TRINITY_DN18273_c3_g4_i1	black	6.71699	6.62936	6.59842	6.57743	6.7252	6.59096	6.61912	6.8679	6.7211	6.71425	6.36457	6.71836
TRINITY_DN19944_c0_g2_i3	black	6.79051	6.848	6.75355	6.59246	6.56071	6.68089	6.75489	6.62205	6.72383	6.47411	6.58346	6.45615
TRINITY_DN14804_c0_g1_i1	black	6.86047	6.79831	6.61029	6.60733	6.63227	6.52669	6.64818	6.63952	6.88387	6.49185	6.55152	6.58496
TRINITY_DN10743_c0_g1_i1	black	6.91409	6.95652	6.79701	6.51728	6.5157	6.62352	6.72792	6.74551	6.76421	6.42122	6.33985	6.41954
TRINITY_DN16302_c0_g1_i4	black	6.79701	6.89603	6.76421	6.61912	6.66959	6.64097	6.69905	6.67948	6.77873	6.50144	6.3345	6.41954
TRINITY_DN17299_c0_g1_i1	black	6.91049	6.84172	6.94369	6.59842	6.65535	6.40599	6.61618	6.74416	6.8125	6.47086	6.34518	6.38716
TRINITY_DN17755_c0_g1_i1	black	6.90929	6.6851	6.8009	6.6279	6.72247	6.66249	6.50303	6.67948	6.65535	6.55612	6.53916	6.49985
TRINITY_DN11842_c0_g1_i1	black	6.84046	6.78921	6.7761	6.67666	6.68089	6.64962	6.6851	6.66676	6.65392	6.39575	6.48059	6.54226
TRINITY_DN21277_c0_g2_i1	black	6.64241	6.78921	6.58195	6.80864	6.72247	6.97957	6.67525	6.60733	6.69766	6.48864	6.49825	6.29094
TRINITY_DN15838_c0_g1_i1	black	6.86542	6.98641	6.732	6.72656	6.68089	6.7866	6.61471	6.62498	6.70736	6.3837	6.24603	6.37156
TRINITY_DN18559_c0_g1_i1	black	6.88631	6.75087	6.99548	6.63807	6.58195	6.56224	6.69349	6.63372	6.65964	6.36807	6.65964	6.33628
TRINITY_DN10891_c0_g1_i1	black	6.8505	6.80864	6.69488	6.52826	6.62059	6.65964	6.80735	6.74147	6.69627	6.39746	6.4363	6.57894
TRINITY_DN20439_c0_g1_i3	black	6.58496	6.76288	6.67666	6.79051	6.6907	6.53294	6.77215	6.67948	6.83415	6.45943	6.48543	6.56986
TRINITY_DN19583_c1_g1_i4	black	6.55919	6.73742	6.72656	6.81762	6.71973	6.66107	6.75355	6.65392	6.75221	6.47735	6.51096	6.47735
TRINITY_DN22781_c0_g1_i1	black	7.02569	6.89239	6.92006	6.59991	6.53761	6.61324	6.6865	6.90207	6.7761	6.20359	6.18388	6.23458
TRINITY_DN13074_c0_g1_i1	black	6.73335	6.7211	6.69209	6.56986	6.6865	6.63807	6.69627	6.68229	6.73335	6.6279	6.53761	6.56377
TRINITY_DN15263_c0_g1_i1	black	6.76951	6.73471	6.73064	6.55152	6.58796	6.6851	6.824	6.90087	6.6865	6.45615	6.35403	6.52199
TRINITY_DN19924_c0_g3_i2	black	6.49346	6.58045	6.84925	6.61912	6.62498	6.58195	6.88874	6.78398	6.6279	6.6014	6.63517	6.55459
TRINITY_DN21428_c0_g1_i1	black	6.90448	6.87652	6.88264	6.58796	6.61324	6.61176	6.64674	6.70598	6.77083	6.45615	6.39575	6.30378
TRINITY_DN19775_c0_g1_i5	black	6.62644	6.74953	6.71012	6.67384	6.65821	6.71699	6.76421	6.70044	6.61176	6.56224	6.51412	6.58946
TRINITY_DN6471_c0_g1_i1	black	6.83415	6.81121	6.75756	6.62059	6.64818	6.60733	6.63517	6.73471	6.67243	6.52356	6.40769	6.58946
TRINITY_DN20293_c0_g5_i1	black	6.70044	6.81634	6.70736	6.66107	6.62498	6.66534	6.63081	6.72792	6.66249	6.63952	6.43463	6.59694
TRINITY_DN18422_c0_g2_i4	black	7.04876	6.98755	6.9331	6.57894	6.71562	6.44128	6.69349	6.65392	6.71699	6.17991	6.15381	6.48864
TRINITY_DN16979_c0_g1_i2	black	6.8125	6.7211	6.80864	6.6865	6.65249	6.63372	6.66249	6.6453	6.64818	6.44626	6.61324	6.52982
TRINITY_DN18352_c0_g1_i1	black	6.75889	6.88264	6.76288	6.69209	6.53294	6.68229	6.74819	6.69766	6.71149	6.40599	6.48382	6.45779
TRINITY_DN15306_c0_g1_i1	black	6.90328	6.89603	6.6907	6.63662	6.56224	6.7879	6.57894	6.63952	6.70736	6.47897	6.50462	6.42122
TRINITY_DN11685_c0_g1_i1	black	6.6014	6.64674	6.84549	6.69349	6.70598	6.57137	6.73064	6.69488	6.6837	6.60288	6.58346	6.50938
TRINITY_DN12625_c0_g1_i1	black	6.7879	6.92837	6.63807	6.53294	6.64818	6.63807	6.67384	6.73742	6.83794	6.62498	6.23458	6.49825
TRINITY_DN15805_c0_g1_i1	black	6.71012	6.79312	6.92719	6.65392	6.61471	6.54844	6.80864	6.69766	6.61324	6.43296	6.51412	6.50462
TRINITY_DN21319_c0_g1_i2	black	6.63517	6.80993	6.77347	6.71973	6.62936	6.63517	6.62644	6.70044	6.65535	6.64962	6.47249	6.56224
TRINITY_DN15753_c0_g1_i2	black	6.67525	7.01903	6.6837	6.63807	6.59842	6.63952	6.71149	6.67525	6.7211	6.60585	6.23266	6.58346
TRINITY_DN21263_c0_g1_i4	black	7.00113	6.7761	6.75087	6.57592	6.64674	6.65535	6.65964	6.69627	6.71425	6.31107	6.49825	6.49985
TRINITY_DN16166_c0_g1_i1	black	6.99209	7.07788	7.09803	6.55766	6.67525	6.43296	6.71836	6.61176	6.65678	6.26866	6.10852	6.31832
TRINITY_DN21345_c0_g3_i2	black	6.84423	6.8802	6.80349	6.70874	6.69349	6.71149	6.69766	6.6453	6.71562	6.33271	6.36807	6.36457
TRINITY_DN17213_c0_g1_i1	black	6.91767	6.65249	6.76421	6.6453	6.76553	6.61176	6.61471	6.70321	6.77215	6.40939	6.49825	6.46107
TRINITY_DN14977_c0_g1_i3	black	6.78921	6.91169	6.83415	6.48059	6.54071	6.58496	6.78398	6.77873	6.61324	6.55459	6.3345	6.58646
TRINITY_DN13013_c0_g1_i1	black	6.65964	7.10748	6.67384	6.99661	6.50621	6.85674	6.84298	6.79051	6.86295	5.91886	6.01123	6.12102
TRINITY_DN7925_c0_g1_i1	black	6.65821	6.71699	6.63227	6.71973	6.70321	6.64962	6.70321	6.69905	6.70736	6.54535	6.50303	6.64241
TRINITY_DN14448_c0_g1_i2	black	6.56682	6.64962	7.01903	6.88996	6.92955	6.84172	6.66676	6.51885	6.46597	6.47573	6.49185	6.15583
TRINITY_DN16575_c0_g2_i3	black	6.85674	6.848	6.76288	6.62936	6.61912	6.68229	6.67666	6.71149	6.63662	6.43962	6.42122	6.54226
TRINITY_DN18707_c1_g1_i3	black	6.7046	6.79831	6.8189	6.58346	6.56224	6.63952	6.73064	6.75221	6.63807	6.60881	6.49825	6.52042
TRINITY_DN20578_c1_g1_i1	black	6.90569	6.89482	6.89239	6.63807	6.71973	6.61471	6.71562	6.62498	6.71973	6.31107	6.33807	6.35403
TRINITY_DN12564_c0_g1_i1	black	6.63662	6.58346	6.59842	6.80607	6.78136	6.77479	6.77742	6.88753	6.75355	6.3733	6.31832	6.48704
TRINITY_DN21557_c0_g4_i1	black	6.76686	6.59395	6.72792	6.66676	6.72928	6.67948	6.75889	6.75087	6.74147	6.41278	6.54689	6.46761
TRINITY_DN12937_c0_g1_i1	black	6.7046	6.71149	6.72247	6.71836	6.6837	6.67384	6.61765	6.6279	6.60881	6.58796	6.60585	6.62644
TRINITY_DN20766_c1_g1_i3	black	6.72383	6.69627	6.66249	6.66534	6.6907	6.72383	6.63372	6.69349	6.61912	6.60733	6.54535	6.62498
TRINITY_DN21560_c1_g1_i1	black	6.92244	6.88509	6.83289	6.66534	6.6453	6.66534	6.60288	6.63517	6.6837	6.39232	6.43129	6.42291
TRINITY_DN13813_c0_g1_i2	black	6.64962	6.57894	6.56834	6.82909	6.76288	6.74685	6.84298	6.79051	6.76288	6.23074	6.47735	6.54071
TRINITY_DN18371_c0_g1_i1	black	6.91169	6.80993	6.88509	6.45615	6.63952	6.56377	6.79442	6.71149	6.6879	6.40599	6.44791	6.46107
TRINITY_DN17817_c0_g2_i2	black	6.88509	6.7046	6.8125	6.72656	6.848	6.87283	6.6837	6.67948	6.70321	6.26866	6.35755	6.1334
TRINITY_DN20188_c0_g1_i1	black	6.79961	6.83162	6.8189	6.56377	6.6453	6.59096	6.71149	6.7252	6.64818	6.54226	6.39575	6.56071
TRINITY_DN20210_c0_g1_i1	black	6.87283	6.80735	6.76951	6.7211	6.76155	6.77742	6.83415	6.90689	6.81378	6.06824	5.98868	6.18388
TRINITY_DN20346_c0_g1_i2	black	6.71699	6.83668	6.90809	6.76951	6.65392	6.59544	6.926	6.83289	6.80993	6.08958	6.22689	6.22882
TRINITY_DN16073_c0_g1_i4	black	6.87283	6.74819	6.73742	6.59694	6.65821	6.65392	6.61618	6.72247	6.71287	6.52356	6.49025	6.51885
TRINITY_DN16005_c0_g1_i1	black	6.65249	6.72792	6.62352	6.60288	6.65964	6.70874	6.76022	6.71699	6.68089	6.61176	6.51885	6.61618
TRINITY_DN21192_c1_g3_i1	black	6.79442	6.94369	6.7761	6.50621	6.68229	6.61471	6.78529	6.61618	6.68089	6.52042	6.32553	6.55152
TRINITY_DN15394_c0_g1_i1	black	6.81762	6.83289	6.87036	6.732	6.71287	6.65964	6.7252	6.83668	6.65821	6.30378	6.14771	6.40769
TRINITY_DN9604_c0_g1_i1	black	6.92125	6.87897	6.80219	6.69349	6.69209	6.79312	6.58045	6.61176	6.63662	6.38543	6.41278	6.35755
TRINITY_DN18522_c0_g1_i4	black	6.7879	6.926	6.74281	6.84925	6.59395	6.70044	6.64962	6.64386	6.73471	6.2817	6.42291	6.43296
TRINITY_DN16596_c0_g2_i4	black	6.69905	6.66249	6.6879	6.73064	6.65964	6.65249	6.65678	6.70598	6.76022	6.53761	6.6014	6.52199
TRINITY_DN15704_c0_g1_i1	black	6.79572	6.62352	6.62936	6.61029	6.70598	6.79701	6.94017	6.8125	6.79572	6.17792	6.46761	6.36982
TRINITY_DN15188_c0_g1_i2	black	6.67525	6.63227	6.69905	6.72928	6.76421	6.72656	6.79051	6.73877	6.71699	6.40939	6.48059	6.47735
TRINITY_DN21484_c0_g2_i2	black	6.60437	6.72247	6.75087	6.73471	6.6893	6.60437	6.61765	6.87406	6.71012	6.67243	6.2854	6.55919
TRINITY_DN17167_c0_g1_i1	black	6.76155	6.73877	6.82909	6.71287	6.83542	6.58796	6.62059	6.61471	6.66391	6.52669	6.41109	6.5345
TRINITY_DN21053_c0_g3_i1	black	6.8392	6.68229	6.91767	6.65392	6.66534	6.72247	6.76022	6.69766	6.65964	6.32912	6.58646	6.25739
TRINITY_DN16139_c0_g1_i2	black	6.81378	6.86542	6.77347	6.66534	6.6837	6.64097	6.73471	6.59842	6.72792	6.3837	6.45286	6.47249
TRINITY_DN17754_c0_g1_i3	black	6.65678	6.65821	6.58796	6.7046	6.75355	6.7211	6.78921	6.72792	6.7879	6.46271	6.47735	6.52042
TRINITY_DN19209_c0_g1_i1	black	6.48543	6.67243	6.76022	6.82273	6.6851	6.83668	6.96	6.71425	6.4822	6.25927	6.55459	6.52356
TRINITY_DN15642_c0_g2_i1	black	6.74147	6.74012	6.74281	6.7211	6.73742	6.76818	6.71012	6.76818	6.67525	6.43962	6.34873	6.42122
TRINITY_DN20069_c0_g1_i3	black	6.64386	6.70736	6.8802	6.68229	6.83542	6.5744	6.71425	6.67666	6.68089	6.59096	6.3733	6.46597
TRINITY_DN13281_c0_g1_i2	black	6.82146	6.85549	6.71836	6.59544	6.6014	6.76818	6.66818	6.67807	6.62059	6.52982	6.47086	6.51254
TRINITY_DN18520_c0_g1_i4	black	6.46761	6.77479	6.75622	6.67948	6.65535	6.65249	6.76022	6.6279	6.6893	6.70736	6.56682	6.52513
TRINITY_DN19150_c0_g1_i1	black	7.02791	7.06178	6.66391	6.44626	6.5345	6.72792	6.74147	6.54689	6.73335	6.30925	6.39575	6.49506
TRINITY_DN20651_c0_g4_i1	black	6.75756	6.69766	6.66818	6.71287	6.62498	6.69488	6.55766	6.61912	6.75622	6.59544	6.6893	6.50144
TRINITY_DN11938_c0_g1_i1	black	6.92362	6.87036	6.96232	6.54844	6.63372	6.52042	6.72247	6.6865	6.67666	6.38198	6.40259	6.41447
TRINITY_DN15818_c0_g1_i1	black	6.75221	6.6279	6.70736	6.61471	6.6865	6.732	6.76022	6.75756	6.70044	6.48864	6.55305	6.47735
TRINITY_DN13924_c0_g1_i1	black	6.93546	6.96463	6.65821	6.79312	6.34696	6.90207	6.66676	6.92719	6.81378	6.11061	6.24982	6.14771
TRINITY_DN18967_c0_g1_i1	black	6.7866	6.88387	6.65535	6.75889	6.42962	6.85175	6.6879	6.66534	6.58946	6.36107	6.61765	6.51254
TRINITY_DN19658_c0_g1_i1	black	6.93664	6.72656	6.85175	6.6014	6.56682	6.70598	6.76022	6.83542	6.70044	6.24793	6.47735	6.32373
TRINITY_DN12245_c0_g1_i1	black	7.09592	6.96463	6.83542	6.58796	6.63372	6.66534	6.54381	6.6837	6.74012	6.27984	6.26679	6.34696
TRINITY_DN18663_c0_g1_i2	black	6.85798	6.88996	6.853	6.76022	6.73064	6.72928	6.80993	6.71562	6.76288	6.07468	6.2114	6.20359
TRINITY_DN11844_c0_g1_i3	black	6.79181	6.79961	6.76288	6.60437	6.62205	6.64818	6.69488	6.69209	6.74819	6.52826	6.50303	6.45286
TRINITY_DN20684_c0_g2_i5	black	6.74551	6.62352	6.67243	6.63517	6.68229	6.65821	6.65964	6.70183	6.6907	6.58796	6.62352	6.61176
TRINITY_DN17211_c0_g1_i1	black	6.85425	7.07468	6.90328	6.87406	6.65678	6.79051	6.53761	6.57592	6.58496	6.2854	6.18587	6.27798
TRINITY_DN21344_c0_g1_i2	black	6.76288	6.55612	6.72656	6.67807	6.67243	6.66249	6.66391	6.90809	6.67525	6.51728	6.4545	6.56377
TRINITY_DN17589_c0_g1_i1	black	6.46434	6.6279	6.88509	6.75756	6.74281	6.82655	6.60585	6.76951	6.53761	6.78267	6.47411	6.31107
TRINITY_DN20769_c1_g2_i1	black	6.7046	6.96116	6.74012	6.63372	6.64674	6.58346	6.69209	6.6453	6.73742	6.59842	6.30561	6.56377
TRINITY_DN20651_c0_g2_i2	black	6.90689	6.74685	6.85922	6.62059	6.41785	6.55612	6.65249	6.96232	6.73606	6.41109	6.43296	6.44626
TRINITY_DN17595_c0_g2_i1	black	6.65392	6.6893	6.69627	6.66818	6.74281	6.61176	6.72792	6.61176	6.67948	6.58045	6.58346	6.64386
TRINITY_DN19599_c0_g2_i3	black	6.60585	6.78267	6.70044	6.57137	6.63227	6.58195	6.83162	6.6907	6.79831	6.60881	6.51412	6.53605
TRINITY_DN15671_c0_g1_i1	black	6.98641	6.93782	6.89724	6.51885	6.61324	6.52826	6.67101	6.73471	6.68229	6.38543	6.26866	6.49025
TRINITY_DN15917_c0_g1_i1	black	6.90087	6.81378	7.09064	6.64962	6.42291	6.65964	6.66391	6.77347	6.48704	6.36807	6.59096	6.26491
TRINITY_DN13578_c0_g1_i1	black	6.71287	6.78136	6.90207	6.67807	6.69349	6.58796	6.79312	6.7866	6.69209	6.42291	6.32373	6.40599
TRINITY_DN16616_c0_g1_i2	black	6.65678	6.57743	6.57289	6.73606	6.76818	6.79051	6.67525	6.81634	6.80219	6.56071	6.43796	6.43463
TRINITY_DN14136_c0_g1_i1	black	6.91169	6.96694	6.85922	6.65678	6.71149	6.68089	6.65105	6.63517	6.70321	6.36107	6.22304	6.34163
TRINITY_DN21583_c1_g1_i3	black	6.84423	6.69905	6.75087	6.6865	6.72383	6.6907	6.66818	6.80864	6.83668	6.39917	6.36107	6.29829
TRINITY_DN21328_c0_g2_i1	black	6.76155	7.05745	6.7761	6.66818	6.64241	6.67384	6.8505	6.61618	6.81378	6.29094	6.18587	6.31832
TRINITY_DN15700_c0_g2_i1	black	6.65392	6.60437	6.76022	6.94369	6.9472	6.56377	6.58346	6.74416	6.77873	6.39917	6.24982	6.51096
TRINITY_DN15797_c0_g1_i2	black	6.65249	6.75756	6.76155	6.76022	6.55152	6.60881	6.73471	6.71425	6.70044	6.46761	6.59991	6.55459
TRINITY_DN16788_c0_g1_i1	black	6.80864	6.84172	6.83289	6.71287	6.59694	6.57894	6.66249	6.71836	6.6851	6.42122	6.44626	6.5157
TRINITY_DN8042_c0_g1_i1	black	6.81378	6.80478	6.77215	6.65105	6.64386	6.66249	6.69627	6.70598	6.71699	6.44791	6.45615	6.46271
TRINITY_DN17042_c0_g1_i1	black	6.74147	6.74012	6.78136	6.6014	6.65105	6.60733	6.71012	6.73606	6.68089	6.57289	6.49185	6.55459
TRINITY_DN12235_c0_g1_i1	black	6.99322	7.08108	7.08428	6.7211	6.5744	6.62936	6.56377	6.65821	6.58646	6.25739	6.17792	6.19377
TRINITY_DN16764_c0_g2_i2	black	6.79701	6.61176	6.79312	6.65105	6.79181	6.6893	6.6907	6.79181	6.73742	6.47735	6.40088	6.37851
TRINITY_DN17862_c0_g1_i1;	black	7.15279	7.20945	7.16792	6.64097	6.58646	6.61471	6.78136	6.76022	6.71973	5.69488	5.6865	5.82782
TRINITY_DN16285_c0_g1_i1	black	6.91049	6.6837	6.65392	6.46271	6.65964	6.69766	6.74416	6.70874	6.69349	6.46271	6.57592	6.58496
TRINITY_DN16994_c0_g1_i1	black	6.66959	6.74953	6.848	6.67384	6.63952	6.64097	6.60585	6.86913	6.52669	6.68089	6.31651	6.59694
TRINITY_DN20939_c0_g2_i3	black	6.69627	6.69209	6.73606	6.6893	6.67525	6.62352	6.64386	6.73606	6.62059	6.6014	6.52042	6.64962
TRINITY_DN20447_c0_g1_i1	black	6.8125	6.80349	6.91169	6.69905	6.77873	6.6879	6.77479	6.78529	6.73742	6.2891	6.17393	6.20555
TRINITY_DN18350_c0_g1_i1	black	6.81121	6.926	6.94017	6.6879	6.52042	6.57743	6.71562	6.71973	6.71149	6.3837	6.41447	6.33985
TRINITY_DN18257_c0_g3_i1	black	6.87283	6.72656	6.75622	6.70321	6.61324	6.63081	6.64097	6.67666	6.6893	6.37156	6.61324	6.54998
TRINITY_DN15408_c0_g1_i2	black	6.7866	6.82909	6.83542	6.74281	6.63517	6.61324	6.7252	6.72656	6.66107	6.3345	6.40939	6.50144
TRINITY_DN15931_c0_g1_i1	black	6.62498	6.83289	6.77347	6.67525	6.71149	6.59991	6.77742	6.61324	6.72792	6.54381	6.44791	6.51885
TRINITY_DN14865_c0_g1_i1	black	6.76553	6.77215	6.80478	6.56986	6.6279	6.57592	6.61765	6.86295	6.66391	6.67243	6.31107	6.57743
TRINITY_DN20884_c0_g5_i1	black	6.89724	6.66959	6.65392	6.55919	6.60585	6.66818	6.6893	6.71425	6.76553	6.44626	6.63952	6.53605
TRINITY_DN19739_c0_g1_i1	black	6.79181	6.53916	6.90207	6.66534	6.66249	6.6014	6.62644	6.88142	6.7211	6.53761	6.52042	6.35579
TRINITY_DN16854_c1_g1_i1	black	6.91049	6.89239	6.95768	6.52669	6.59395	6.52826	6.7046	6.7252	6.74012	6.44626	6.37156	6.33092
TRINITY_DN13073_c0_g2_i1	black	6.80864	6.72383	6.71699	6.61029	6.58195	6.65964	6.71149	6.8125	6.62059	6.4822	6.49185	6.63372
TRINITY_DN16974_c0_g1_i1	black	6.59842	6.78398	6.78529	6.60733	6.65821	6.65678	6.85674	6.61324	6.61765	6.54998	6.56682	6.56377
TRINITY_DN17969_c0_g1_i5	black	6.56529	6.66676	6.71012	6.69349	6.71836	6.65249	6.74953	6.64674	6.66818	6.61765	6.59842	6.59991
TRINITY_DN15486_c0_g1_i1	black	6.65678	6.74685	6.79181	6.64097	6.58646	6.63952	6.77742	6.72656	6.64674	6.54844	6.56529	6.54381
TRINITY_DN13618_c0_g1_i2	black	6.87652	6.82782	6.81121	6.56986	6.61618	6.62498	6.69488	6.6851	6.70598	6.45779	6.48059	6.46923
TRINITY_DN19072_c0_g1_i1	black	6.69488	6.75889	6.72247	6.76155	6.55919	6.61176	6.75756	6.69209	6.78136	6.38716	6.61324	6.50144
TRINITY_DN16784_c0_g2_i1	black	6.92006	6.83542	6.70874	6.61324	6.62498	6.71973	6.60881	6.63807	6.66249	6.45121	6.5157	6.5345
TRINITY_DN18464_c0_g1_i4	black	6.79181	6.55919	6.59096	6.67243	6.79701	6.82909	6.71287	6.75221	6.71149	6.43129	6.50303	6.47735
TRINITY_DN19870_c0_g1_i5	black	6.82018	6.86666	6.824	6.60881	6.61471	6.60733	6.71562	6.66391	6.74819	6.46434	6.45779	6.41954
TRINITY_DN16444_c0_g1_i2	black	6.50621	6.74012	6.57289	7.06932	6.70874	6.99209	6.6907	6.6014	6.60585	6.23649	6.57592	6.39403
TRINITY_DN18142_c0_g1_i4	black	6.53916	6.64097	6.80735	6.90689	6.72383	6.81762	6.54535	6.59694	6.59395	6.60881	6.66676	6.36982
TRINITY_DN22601_c0_g1_i1	black	6.66534	6.6014	6.80607	6.70321	6.8189	6.58646	6.6893	6.56986	6.67101	6.57137	6.63081	6.55612
TRINITY_DN10967_c0_g1_i1	black	6.83542	6.79442	6.83668	6.67384	6.71012	6.67525	6.69488	6.72383	6.70183	6.39403	6.36807	6.38198
TRINITY_DN10571_c0_g1_i1	black	6.63517	6.62936	6.6837	6.83668	6.71149	6.59991	6.66818	6.6279	6.63517	6.46923	6.66107	6.71012
TRINITY_DN8690_c0_g1_i1	black	6.63372	6.75756	6.63227	6.78529	6.74551	6.6837	6.84423	6.61029	6.77083	6.31288	6.50462	6.53761
TRINITY_DN20366_c0_g1_i2	black	6.74953	6.54998	6.68089	6.46923	6.71012	6.50779	6.78005	6.69349	6.89966	6.61324	6.67384	6.50779
TRINITY_DN16952_c0_g1_i2	black	6.18587	6.30195	6.76818	7.25833	7.2937	6.94369	7.01235	6.8936	6.74147	5.61765	5.62352	6.02237
TRINITY_DN16193_c0_g1_i1	black	6.90328	6.8125	6.97154	6.71149	6.77215	6.58946	6.6837	6.6907	6.59096	6.26115	6.30195	6.42291
TRINITY_DN18775_c0_g4_i1	black	6.72247	6.64962	6.66107	6.60733	6.65821	6.67384	6.73742	6.82146	6.69209	6.55919	6.48382	6.60288
TRINITY_DN19386_c0_g1_i8	black	7.1375	7.13545	7.1467	6.59544	6.66107	6.62936	6.56224	6.57894	6.57592	6.16993	6.05745	6.08534
TRINITY_DN12333_c0_g1_i1	black	6.82528	6.83415	6.77742	6.72792	6.69349	6.6907	6.70736	6.65821	6.69905	6.32193	6.41616	6.4446
TRINITY_DN15164_c0_g1_i2	black	7.10643	6.91409	6.99095	6.63952	6.69349	6.6893	6.6879	6.59544	6.74953	5.98641	6.38024	6.04439
TRINITY_DN15085_c0_g1_i1	black	6.58796	6.824	7.02791	6.6907	6.76951	6.58946	6.84172	6.75756	6.56377	6.48864	6.19771	6.36807
TRINITY_DN20474_c0_g2_i1	black	7.36107	6.61029	6.96694	6.38024	6.66959	6.75087	6.47249	6.85549	6.47086	6.07682	6.47086	6.36632
TRINITY_DN18076_c0_g1_i3	black	6.81378	6.74953	6.72792	6.65392	6.76022	6.64097	6.61176	6.71836	6.80735	6.53916	6.36982	6.42962
TRINITY_DN12167_c0_g1_i3	black	6.57743	6.84172	6.92719	6.86666	6.79312	6.66676	6.66676	6.63372	6.57592	6.49346	6.30561	6.41447
TRINITY_DN13037_c0_g1_i1	black	6.57743	6.72656	6.67101	6.74551	6.64386	6.67384	6.67948	6.6837	6.67666	6.62498	6.57592	6.61029
TRINITY_DN18604_c0_g1_i2	black	6.79312	6.71973	6.80607	6.64962	6.65964	6.61618	6.61029	6.76288	6.64674	6.56986	6.47249	6.55305
TRINITY_DN10801_c0_g1_i2	black	6.92125	6.8716	6.81634	6.59395	6.67243	6.6865	6.65535	6.6851	6.69209	6.41447	6.35755	6.40769
TRINITY_DN18251_c0_g1_i1	black	6.60585	6.72656	6.88509	6.732	6.75221	6.64241	6.73606	6.80478	6.59544	6.54844	6.29462	6.47735
TRINITY_DN21490_c0_g1_i6	black	6.87283	6.72383	6.9542	6.64097	6.79831	6.45286	6.71149	6.78529	6.65678	6.35931	6.26115	6.51728
TRINITY_DN13823_c0_g1_i1	black	6.91648	6.74819	6.74953	6.58796	6.62498	6.7211	6.77083	6.82018	6.72792	6.2817	6.40599	6.40769
TRINITY_DN16053_c0_g1_i1	black	6.74551	6.68089	6.80735	6.67948	6.5744	6.67101	6.60881	6.76421	6.66107	6.59395	6.60585	6.47411
TRINITY_DN12132_c0_g1_i1	black	6.6453	6.72247	6.82146	6.77742	6.87283	6.74685	6.77873	6.75889	6.75221	6.39917	6.18587	6.24413
TRINITY_DN16232_c0_g1_i4	black	6.79051	6.824	6.83794	6.75489	6.68089	6.74819	6.67807	6.6837	6.64241	6.3733	6.41447	6.36107
TRINITY_DN10185_c0_g1_i1	black	6.65678	6.64386	6.67384	6.62498	6.60437	6.66391	6.69488	6.74416	6.69209	6.65392	6.63517	6.60288
TRINITY_DN17624_c0_g1_i2	black	6.824	6.94837	6.77479	6.63807	6.41447	6.73471	6.70736	6.79312	6.71425	6.43796	6.39917	6.37678
TRINITY_DN20201_c0_g1_i1	black	6.63227	6.86295	6.83415	6.72792	6.44956	6.67243	6.67525	6.64818	6.824	6.59395	6.64097	6.2211
TRINITY_DN20889_c0_g1_i16	black	6.6893	6.68229	6.66391	6.67948	6.65964	6.88996	6.69349	6.69766	6.56529	6.56529	6.59096	6.48059
TRINITY_DN17649_c0_g2_i1	black	6.83542	6.74953	7.00562	6.72656	6.54844	6.37678	6.66534	6.82782	6.72247	6.36457	6.47735	6.44128
TRINITY_DN15819_c0_g1_i1	black	6.55612	7.07146	6.49346	6.68229	6.35579	6.74147	6.71699	6.7211	6.87036	6.67243	6.35931	6.49185
TRINITY_DN16847_c0_g1_i3	black	6.58646	6.70321	6.6851	6.70044	6.64962	6.59544	6.71287	6.70874	6.73877	6.62936	6.56682	6.60881
TRINITY_DN20167_c2_g1_i1	black	6.71562	6.72928	6.71012	6.7211	6.66959	6.70736	6.59544	6.61029	6.67243	6.59544	6.62059	6.53605
TRINITY_DN17030_c0_g1_i6	black	7.07895	7.18785	7.08958	6.61471	6.45286	6.58045	6.61912	6.75622	6.69766	6.17792	5.96347	6.0917
TRINITY_DN14260_c0_g1_i1	black	7.11478	6.82146	6.84298	6.57289	6.66818	6.55919	6.68089	6.76022	6.732	6.08108	6.3345	6.47086
TRINITY_DN17453_c0_g1_i1	black	6.79961	6.66818	6.61618	6.63081	6.64386	6.72656	6.5744	6.71562	6.72383	6.61912	6.60288	6.55919
TRINITY_DN19027_c0_g3_i1	black	6.96578	6.82146	6.83162	6.67525	6.45943	6.72928	6.71012	6.76421	6.58796	6.17193	6.55766	6.4545
TRINITY_DN21277_c0_g3_i1	black	7.33271	6.92837	6.58195	6.48543	6.71562	6.8189	6.50303	6.61176	6.73335	5.96578	6.30925	6.47411
TRINITY_DN18512_c0_g1_i1	black	6.67243	6.84549	6.66249	6.67666	6.52513	6.69627	6.77083	6.71425	6.70736	6.50144	6.52356	6.56377
TRINITY_DN20876_c0_g1_i1	black	7.07253	7.21529	7.11166	6.63952	6.56529	6.57137	6.6837	6.59096	6.53605	6.06393	6.00675	6.2817
TRINITY_DN16306_c0_g1_i1	black	6.86295	6.57289	6.90929	6.62936	6.63227	6.61471	6.56986	6.84046	6.65678	6.54844	6.56986	6.40769
TRINITY_DN11319_c0_g1_i1	black	6.80735	6.88264	6.85674	6.56986	6.51096	6.68229	6.76686	6.7046	6.74281	6.46107	6.49985	6.2891
TRINITY_DN11093_c0_g1_i1	black	6.80864	6.75221	6.74281	6.7046	6.63952	6.64241	6.73742	6.6879	6.66676	6.33807	6.54535	6.57592
TRINITY_DN17125_c0_g1_i3	black	6.70736	6.70598	6.66249	6.8189	6.75355	6.63517	6.78921	6.732	6.79312	6.24793	6.41616	6.52982
TRINITY_DN14348_c0_g1_i3	black	6.6014	6.67384	6.67243	6.62644	6.732	6.66391	6.76288	6.70321	6.64962	6.63662	6.51254	6.6453
TRINITY_DN20300_c1_g2_i1	black	6.83794	6.78005	6.76155	6.69488	6.71012	6.71973	6.53294	6.60437	6.62352	6.54535	6.52356	6.51728
TRINITY_DN18240_c0_g1_i1	black	6.88631	6.6879	6.90929	6.58045	6.79312	6.58195	6.75087	6.63517	6.63807	6.36457	6.49985	6.46597
TRINITY_DN15613_c0_g1_i1	black	6.62205	6.79051	6.81762	6.62352	6.65392	6.67525	6.76421	6.70321	6.824	6.61765	6.46597	6.24222
TRINITY_DN21641_c2_g3_i1	black	6.90809	7.04221	6.7879	6.52199	6.57592	6.62936	6.77873	6.66818	6.79312	6.35931	6.23074	6.38543
TRINITY_DN20636_c0_g1_i6	black	6.6907	6.70598	6.74819	6.6907	6.67666	6.69905	6.80993	6.69905	6.74012	6.41278	6.54535	6.42122
TRINITY_DN11898_c0_g1_i1	black	6.76022	6.65821	6.6851	6.64818	6.69627	6.66249	6.63081	6.65105	6.6851	6.58796	6.6279	6.59694
TRINITY_DN14082_c0_g2_i1	black	6.88387	6.91886	6.84298	6.71699	6.69488	6.70183	6.66249	6.67666	6.65678	6.31107	6.26866	6.39575
TRINITY_DN19639_c1_g1_i6	black	6.66959	6.88631	6.92837	6.69766	6.65678	6.57743	6.58646	6.74147	6.60881	6.67666	6.2817	6.47897
TRINITY_DN16463_c0_g1_i1	black	6.82528	6.78921	6.77215	6.64241	6.73742	6.85922	6.71149	6.88996	6.82782	6.42291	6.08958	6.02459
TRINITY_DN16960_c0_g1_i3	black	7.07895	6.85674	6.61029	6.62205	6.6851	6.77742	6.61029	6.77215	6.60585	6.1819	6.24603	6.63081
TRINITY_DN17650_c0_g2_i1	black	7.02237	6.74416	6.76421	6.22497	6.71836	6.6865	6.85798	6.73742	6.70044	6.37851	6.40769	6.46271
TRINITY_DN19393_c0_g2_i5	black	6.66818	6.732	6.55459	6.69209	6.60881	6.76818	6.6893	6.64386	6.70183	6.58045	6.6453	6.59991
TRINITY_DN15030_c1_g1_i1	black	7.09276	6.91169	6.96463	6.5157	6.57289	6.5744	6.6879	6.76553	6.69766	6.18785	6.31651	6.32193
TRINITY_DN14236_c0_g1_i1	black	6.77479	6.8936	6.92362	6.63807	6.67807	6.74012	6.75221	6.66107	6.29829	6.4446	6.3505	6.59991
TRINITY_DN11193_c0_g1_i1	black	6.98071	6.8189	6.85549	6.59096	6.58796	6.61765	6.70874	6.68089	6.61176	6.26115	6.52826	6.52669
TRINITY_DN10740_c0_g1_i1	black	6.61912	6.8679	6.70598	6.78921	6.7866	6.76818	6.67525	6.60585	6.61912	6.53761	6.31107	6.52669
TRINITY_DN15187_c0_g1_i1	black	6.84549	6.81634	6.732	6.59246	6.51096	6.61029	6.79442	6.92837	6.70183	6.34873	6.29094	6.58346
TRINITY_DN16443_c0_g1_i1	black	6.67807	6.7252	6.49825	6.73064	6.72247	6.70044	6.69488	6.73877	6.70044	6.52042	6.42291	6.72247
TRINITY_DN9056_c0_g1_i1	black	6.69905	7.07575	6.85922	6.64386	6.66391	6.6893	6.78267	6.57743	6.66818	6.49025	6.17592	6.37678
TRINITY_DN16486_c0_g1_i2	black	6.81762	6.69766	6.848	6.7879	6.69905	6.71836	6.65105	6.66391	6.63807	6.32553	6.56834	6.3906
TRINITY_DN19099_c0_g1_i2	black	6.55766	6.68229	6.5345	6.79961	6.65535	6.6893	6.94251	6.69488	6.78267	6.23649	6.59842	6.61471
TRINITY_DN17845_c0_g1_i2	black	6.79961	7.24793	6.80735	6.86295	6.4446	6.60881	6.58496	6.50144	6.77215	6.32553	6.21529	6.41109
TRINITY_DN19690_c0_g1_i1	black	6.6014	6.848	6.50938	6.75489	6.55459	6.77215	6.79312	6.54535	6.79961	6.45779	6.66534	6.52826
TRINITY_DN12704_c0_g1_i4	black	6.75622	6.71149	6.76022	6.60288	6.79312	6.64241	6.7046	6.65249	6.56682	6.56071	6.4545	6.65678
TRINITY_DN17976_c0_g1_i1	black	6.65535	6.85425	6.91169	6.98299	6.57289	6.58195	6.54689	6.56986	6.59694	6.37678	6.61618	6.50779
TRINITY_DN11038_c0_g1_i1	black	6.55612	6.72247	6.73742	6.70044	6.64674	6.66676	6.73877	6.73606	6.75622	6.63081	6.51728	6.45286
TRINITY_DN15848_c0_g1_i1	black	6.65821	6.61471	6.65964	6.69209	6.71562	6.65105	6.66676	6.78267	6.73335	6.61471	6.50462	6.58346
TRINITY_DN3186_c0_g1_i1	black	6.85425	6.71425	6.81762	6.63517	6.57743	6.64962	6.64241	6.66959	6.65821	6.47735	6.66818	6.48864
TRINITY_DN15121_c0_g1_i2	black	6.79181	6.88631	6.9331	6.64674	6.70183	6.62498	6.70183	6.57289	6.65105	6.47249	6.43463	6.36807
TRINITY_DN13593_c0_g1_i1	black	6.65392	6.71012	6.63952	6.79961	6.79312	6.74819	6.70598	6.76553	6.83542	6.45121	6.31651	6.36807
TRINITY_DN18525_c1_g2_i2	black	6.93428	6.71425	6.87529	6.50462	6.8802	6.54071	6.73877	6.76022	6.66676	6.39403	6.18587	6.52199
TRINITY_DN19133_c0_g1_i2	black	6.91767	6.95303	6.88874	6.54998	6.69349	6.6837	6.64962	6.65249	6.60437	6.47411	6.24603	6.41785
TRINITY_DN20535_c0_g1_i8	black	6.82528	6.6893	6.65392	6.45943	6.63807	6.6893	6.81121	6.6879	6.79051	6.49506	6.61618	6.4822
TRINITY_DN14497_c0_g1_i1	black	6.71562	6.53605	6.51096	6.61324	6.58346	6.63807	6.93428	7.04658	7.07361	6.29829	6.37678	6.29462
TRINITY_DN19983_c0_g1_i1	black	6.73606	6.79701	6.91289	6.79442	6.71973	6.59991	6.69349	6.65105	6.89239	6.3733	6.43962	6.08108
TRINITY_DN2425_c0_g1_i1	black	6.96347	6.79051	6.95187	6.52513	6.90448	6.65964	6.66107	6.57592	6.58796	6.42291	6.28725	6.3733
TRINITY_DN18489_c0_g1_i1	black	6.72247	6.81506	6.97154	6.70044	6.60881	6.63517	6.58946	6.69905	6.60881	6.61618	6.49025	6.34873
TRINITY_DN21216_c0_g3_i1	black	6.72792	6.6837	6.5744	6.74685	6.71012	6.88264	6.75756	6.78005	6.6851	6.36457	6.4363	6.4545
TRINITY_DN18189_c0_g1_i2	black	6.76686	6.82655	6.97728	6.77479	6.66818	6.64386	6.8009	6.8189	6.79442	6.2114	6.24603	6.06609
TRINITY_DN17984_c0_g2_i6	black	6.69209	6.66534	6.74416	6.55305	6.7252	6.59991	6.87529	6.80219	6.90448	6.47897	6.41109	6.32373
TRINITY_DN14044_c0_g1_i2	black	6.8125	6.65105	6.79831	6.56529	6.59395	6.61765	6.69627	6.84172	6.72383	6.54381	6.52826	6.47249
TRINITY_DN15985_c0_g1_i1	black	6.6893	6.78005	6.79831	6.61324	6.66676	6.66676	6.75622	6.69627	6.69905	6.56834	6.47411	6.44626
TRINITY_DN8804_c0_g1_i1	black	6.84423	6.61912	7.05637	6.7879	6.95187	6.36457	6.59991	6.78529	6.49346	6.3505	6.16189	6.62059
TRINITY_DN12236_c0_g2_i1	black	6.61176	6.70736	6.97499	7.04876	6.70598	6.59246	6.30561	6.89724	6.62644	6.56682	6.24603	6.3733
TRINITY_DN10639_c0_g1_i1	black	6.43962	6.59544	6.41954	6.98413	6.82273	6.90929	6.85674	6.83036	6.89118	6.22497	6.32912	6.31288
TRINITY_DN20327_c0_g2_i1	black	6.7761	6.98641	6.87774	6.6907	6.54535	6.59842	6.71012	6.6893	6.70874	6.43463	6.33271	6.40599
TRINITY_DN12415_c0_g1_i1	black	6.82909	6.97957	6.84423	6.74953	6.76155	6.85549	6.62498	6.43962	6.49506	6.39232	6.36807	6.37678
TRINITY_DN17595_c0_g3_i1	black	6.76421	6.78136	6.72247	6.73335	6.68229	6.70183	6.60288	6.6893	6.73471	6.52042	6.45943	6.45615
TRINITY_DN12764_c0_g1_i1	black	6.73064	6.75622	6.83542	6.71149	6.6865	6.63952	6.67666	6.70598	6.67243	6.50144	6.46761	6.46107
TRINITY_DN18979_c0_g3_i2	black	6.83794	6.88509	6.97613	6.80993	6.87283	6.69488	6.60585	6.66107	6.60585	6.32373	6.07682	6.26866
TRINITY_DN18608_c1_g1_i1	black	6.87774	6.67948	6.80993	6.68229	6.80349	6.6865	6.59246	6.56224	6.61618	6.4446	6.5744	6.50303
TRINITY_DN20052_c0_g1_i1	black	6.73064	6.77873	6.67243	6.53761	6.79701	6.68089	6.8189	6.70321	6.77347	6.52199	6.30012	6.49185
TRINITY_DN16901_c0_g1_i2	black	6.65964	6.67101	6.79181	6.62205	6.82655	6.8125	6.75355	6.87897	6.76818	6.59096	6.14771	6.16591
TRINITY_DN14794_c0_g2_i1	black	6.78136	6.71836	6.59096	6.63952	6.60288	6.66959	6.63807	6.72928	6.78136	6.56529	6.57592	6.58195
TRINITY_DN20767_c0_g3_i1	black	6.62498	6.6879	6.73606	6.72383	6.66391	6.62498	6.84549	6.7879	6.85674	6.40088	6.47573	6.37156
TRINITY_DN2115_c0_g1_i1	black	6.83794	6.88631	6.94837	6.66249	6.71699	6.55305	6.72792	6.6879	6.7046	6.36282	6.27426	6.36282
TRINITY_DN21335_c1_g2_i1	black	6.95652	6.80735	6.67666	6.70183	6.65821	6.90689	6.66676	6.76288	6.92125	6.20945	6.36282	5.91886
TRINITY_DN21624_c0_g1_i3	black	6.73742	6.69627	6.73471	6.65249	6.57289	6.6865	6.74685	6.82909	6.73742	6.48059	6.51412	6.45615
TRINITY_DN17063_c0_g1_i1	black	6.82273	6.73064	6.71836	6.6453	6.5744	6.47411	6.67666	6.75489	6.82655	6.46597	6.56224	6.58946
TRINITY_DN4364_c0_g1_i1	black	6.77083	6.6837	6.76553	6.63517	6.67384	6.71836	6.73471	6.71425	6.8936	6.47411	6.55612	6.14975
TRINITY_DN16951_c0_g2_i1	black	6.64241	6.72247	6.67948	6.63517	6.66818	6.59991	6.72656	6.66107	6.71836	6.62644	6.57894	6.63081
TRINITY_DN10594_c0_g1_i3	black	6.94953	6.83289	6.95768	6.53138	6.66391	6.60881	6.70183	6.68089	6.61324	6.3906	6.42626	6.39746
TRINITY_DN17211_c0_g2_i1	black	7.13134	7.02348	7.16088	6.59694	6.56682	6.47086	6.71699	6.6837	6.70321	5.94953	6.2555	6.08746
TRINITY_DN17409_c0_g1_i1	black	6.78005	6.78921	6.72383	6.70874	6.75087	6.85674	6.57592	6.60733	6.57894	6.55612	6.46434	6.43962
TRINITY_DN18788_c0_g1_i2	black	6.75355	6.76818	6.82146	6.93664	6.79312	6.83542	6.56682	6.61176	6.56224	6.29829	6.43129	6.36107
TRINITY_DN13610_c0_g1_i1	black	6.36982	6.7211	6.71425	6.80993	6.75756	6.7211	7.00113	6.81121	6.78529	6.33985	6.2854	6.37851
TRINITY_DN13808_c0_g1_i1	black	6.63081	6.60585	6.73471	6.8392	6.78005	6.77873	6.61618	6.74281	6.71973	6.52669	6.48543	6.36282
TRINITY_DN19266_c0_g1_i4	black	6.6893	6.95652	6.82146	6.73471	6.58496	6.66391	6.86295	6.69488	6.62352	6.28355	6.32733	6.50621
TRINITY_DN17481_c0_g6_i1	black	6.69627	6.77083	6.75889	6.58496	6.6279	6.78398	6.67384	6.72247	6.74012	6.67525	6.49665	6.29462
TRINITY_DN20547_c0_g1_i1	black	7.07895	6.96232	6.83542	6.56834	6.50779	6.66676	6.62205	6.71425	6.72383	6.23649	6.38024	6.36457
TRINITY_DN14124_c0_g1_i1	black	6.95187	6.84046	6.95768	6.51412	6.61176	6.58496	6.76421	6.72928	6.67525	6.32373	6.41785	6.34696
TRINITY_DN20626_c0_g2_i2	black	6.92125	6.71836	6.89603	6.67101	6.62205	6.69209	6.41109	6.73064	6.66818	6.58346	6.55459	6.31832
TRINITY_DN15884_c0_g3_i1	black	6.64386	6.63372	6.71012	6.78267	7.08958	6.91409	6.70874	6.74953	6.83289	6.4822	5.92837	6.01569
TRINITY_DN16846_c0_g1_i1	black	6.76421	6.86295	6.75221	6.61176	6.61471	6.67948	6.69349	6.70874	6.72247	6.55459	6.40939	6.46271
TRINITY_DN18212_c0_g1_i1	black	6.77347	6.38024	6.6014	6.61765	6.34696	6.46107	6.74953	6.98755	7.05528	6.47086	6.81121	6.42459
TRINITY_DN15576_c0_g1_i1	black	6.80349	6.96809	6.71287	6.75087	6.66391	6.90809	6.74551	6.61471	6.6893	6.2724	6.30925	6.24603
TRINITY_DN13508_c0_g1_i2	black	6.78921	6.61029	6.67101	6.62352	6.85922	6.67384	6.73471	6.72656	6.77479	6.46597	6.39917	6.50144
TRINITY_DN19887_c0_g2_i1	black	6.77215	6.71287	6.6879	6.63952	6.70183	6.70183	6.70321	6.73606	6.71012	6.50462	6.46597	6.52513
TRINITY_DN18267_c0_g1_i3	black	6.96	6.89239	6.77083	6.67243	6.73335	6.78398	6.73606	6.76155	6.83794	6.14771	6.13545	6.13545
TRINITY_DN19252_c0_g1_i4	black	6.41616	6.74281	7.04549	6.72247	6.75355	6.57137	6.86047	6.65678	6.62352	6.59544	6.46107	6.2891
TRINITY_DN17876_c0_g1_i1	black	6.86419	6.78921	7.00113	6.65678	6.75221	6.65964	6.74012	6.69349	6.58646	6.31651	6.35931	6.29829
TRINITY_DN12121_c0_g1_i1	black	6.71699	6.69209	6.6014	6.65105	6.6865	6.62644	6.65392	6.66107	6.76421	6.60881	6.59096	6.63517
TRINITY_DN18797_c0_g3_i1	black	6.71973	6.58646	6.79831	6.79701	6.78005	6.49025	6.59395	6.70044	6.67948	6.50303	6.55459	6.64818
TRINITY_DN19195_c0_g1_i1	black	6.7211	6.63952	6.67101	6.6893	6.60288	6.58796	6.55152	6.75889	6.7879	6.66534	6.62644	6.5744
TRINITY_DN16922_c0_g1_i1	black	6.75221	6.76553	6.6907	6.7211	6.70044	6.7866	6.62498	6.71287	6.70321	6.52356	6.43129	6.42794
TRINITY_DN15197_c0_g1_i1	black	6.30012	6.61471	6.77742	6.86171	6.83794	6.88631	6.8936	6.84298	6.87406	6.49185	6.26303	5.87774
TRINITY_DN18530_c0_g2_i1	black	6.77083	6.7761	6.72656	6.63517	6.7761	6.63081	6.61029	6.59395	6.83668	6.61029	6.46271	6.40429
TRINITY_DN15830_c0_g2_i1	black	6.47573	6.49185	6.2817	6.95303	6.87406	6.94486	6.92719	7.00113	7.01346	6.11478	6.10014	6.20555
TRINITY_DN20004_c1_g5_i1	black	6.8189	6.71012	6.70321	6.6907	6.6893	6.73742	6.6907	6.71562	6.80735	6.40259	6.50779	6.34163
TRINITY_DN18801_c0_g1_i1	black	6.86171	6.78529	6.94603	6.54844	6.64097	6.71836	6.73742	6.62936	6.67243	6.44956	6.56986	6.19574
TRINITY_DN6279_c0_g1_i1	black	6.87652	6.63807	6.70874	6.67384	6.82528	6.74012	6.61618	6.71836	6.59694	6.42962	6.42122	6.58045
TRINITY_DN17596_c0_g2_i1	black	6.80993	6.7211	6.68229	6.78529	6.71149	6.78136	6.62352	6.63227	6.6453	6.37156	6.56224	6.51096
TRINITY_DN20998_c0_g1_i2	black	6.77083	6.82655	6.69766	6.61324	6.5744	6.71149	6.89482	6.6865	6.64962	6.2817	6.52513	6.56986
TRINITY_DN10866_c0_g1_i1	black	6.74953	6.72792	6.71973	6.74819	6.63372	6.74685	6.66534	6.73742	6.67101	6.44956	6.52356	6.48059
TRINITY_DN20476_c0_g3_i2	black	6.8716	6.95884	6.79181	6.73335	6.58045	6.64097	6.74147	6.53916	6.73064	6.20163	6.50779	6.44626
TRINITY_DN18984_c1_g3_i1	black	6.81378	6.79961	6.58045	6.62936	6.65964	6.6865	6.71699	6.71973	6.853	6.44791	6.42794	6.48543
TRINITY_DN15166_c0_g1_i1	black	6.58346	6.72928	6.52982	6.8716	6.65821	6.82018	6.80219	6.64674	6.77083	6.31107	6.59544	6.48382
TRINITY_DN16117_c0_g1_i1	black	6.48382	6.54689	6.53138	6.91409	6.87774	6.97154	6.94603	6.83794	6.8679	6.13955	6.29278	6.1127
TRINITY_DN6523_c0_g1_i1	black	6.65105	6.87897	6.76951	6.848	6.57743	6.61765	6.74416	6.67666	6.65678	6.33985	6.46761	6.58195
TRINITY_DN13078_c0_g1_i1	black	6.92006	6.97728	6.87406	6.67525	6.61324	6.71562	6.72247	6.69209	6.74551	6.22882	6.26115	6.21529
TRINITY_DN20996_c0_g2_i1	black	6.66534	6.97957	6.67948	6.92244	6.58496	6.82146	6.76155	6.62059	6.33628	6.18587	6.38198	6.74953
TRINITY_DN19282_c1_g1_i6	black	6.65821	6.60881	6.64241	6.70598	6.73335	6.68089	6.81121	6.67525	6.64097	6.43129	6.61176	6.66676
TRINITY_DN11620_c0_g1_i1	black	6.76686	6.95536	6.48543	6.57894	6.40939	6.96694	6.61912	6.63227	6.74147	6.66107	6.57894	6.36282
TRINITY_DN13151_c0_g1_i2	black	6.77479	6.65964	6.6279	6.54998	6.80478	6.63372	6.85798	6.61029	6.73877	6.40599	6.54535	6.62936
TRINITY_DN19141_c2_g1_i1	black	6.71149	6.87406	6.73742	6.63807	6.60585	6.71699	6.69766	6.6907	6.56834	6.58195	6.42794	6.60288
TRINITY_DN14118_c0_g1_i1	black	6.71836	6.65535	6.76022	6.66107	6.58646	6.63372	6.6851	6.76421	6.59395	6.56377	6.61912	6.64097
TRINITY_DN20200_c0_g2_i2	black	6.58946	6.58195	6.77083	6.80607	6.84172	6.57743	6.61176	6.65821	6.78529	6.61471	6.53294	6.47573
TRINITY_DN19114_c0_g1_i2	black	6.61471	6.67243	6.79051	6.68229	6.78529	6.732	6.56377	6.64674	6.57743	6.76421	6.51728	6.5157
TRINITY_DN10742_c0_g1_i1	black	6.84172	6.75489	6.82273	6.74416	6.48382	6.61618	6.84549	6.63081	6.61324	6.06824	6.74551	6.56682
TRINITY_DN19912_c1_g1_i1	black	6.72656	6.61618	6.66818	6.66534	6.73606	6.66959	6.75355	6.72656	6.71562	6.46923	6.54535	6.57592
TRINITY_DN12960_c0_g1_i1	black	7.1375	7.17093	7.00225	6.36107	6.38543	6.48543	6.76421	6.71425	6.76951	6.17393	6.15583	6.26866
TRINITY_DN17848_c0_g1_i10	black	6.7761	6.79572	6.75489	6.61618	6.57137	6.60881	6.74012	6.72656	6.6865	6.48059	6.52199	6.57592
TRINITY_DN19957_c1_g1_i1	black	6.87406	7.00338	7.01235	6.52513	6.58195	6.48059	6.79181	6.67101	6.6837	6.38888	6.2854	6.37156
TRINITY_DN14751_c0_g1_i1	black	6.82146	6.79961	6.84549	6.59694	6.61618	6.50144	6.75489	6.67243	6.82273	6.42794	6.53138	6.41278
TRINITY_DN19825_c0_g1_i6	black	6.77083	6.82146	6.76553	6.62936	6.66391	6.66534	6.6453	6.63081	6.69349	6.58045	6.49985	6.49506
TRINITY_DN21611_c0_g3_i1	black	6.67525	6.64818	6.52513	6.77347	6.8716	6.83415	6.74953	6.76421	6.79051	6.40599	6.28355	6.44626
TRINITY_DN13166_c0_g1_i1	black	6.75889	6.82146	6.79961	6.65678	6.73606	6.62936	6.86666	6.45615	6.59395	6.2854	6.59246	6.59991
TRINITY_DN11604_c0_g1_i3	black	6.58946	6.58796	6.75087	6.67243	6.71149	6.63662	6.8936	6.84298	6.78136	6.43962	6.46271	6.43962
TRINITY_DN13322_c0_g1_i2	black	6.84172	6.75889	6.79701	6.60733	6.76553	6.69905	6.54689	6.75087	6.73064	6.61912	6.30743	6.37156
TRINITY_DN18070_c0_g2_i1	black	6.72383	6.7879	6.80607	6.57592	6.70321	6.59096	6.7879	6.66391	6.63662	6.52982	6.45779	6.58646
TRINITY_DN14764_c2_g1_i1	black	6.69905	6.83415	6.78921	6.69349	6.65964	6.64818	6.85674	6.76421	6.71973	6.33271	6.32373	6.45615
TRINITY_DN14633_c0_g1_i1	black	7.06286	6.86295	6.89482	6.58045	6.63372	6.63807	6.75087	6.80478	6.74281	6.06393	6.25739	6.29094
TRINITY_DN13389_c0_g1_i1	black	6.99887	6.26115	6.47086	6.34163	6.94837	6.98413	6.54535	6.88387	6.79961	6.66676	6.42122	6.2724
TRINITY_DN14523_c0_g2_i1	black	6.86419	6.82273	6.92362	6.74953	6.68089	6.6279	6.69766	6.71425	6.73742	6.25172	6.37851	6.26866
TRINITY_DN15345_c0_g1_i1	black	6.91528	6.87036	6.87652	6.86542	6.84298	6.8802	6.90448	6.853	6.87283	5.55152	5.82273	5.6865

## Sheet: yellow
Accession	Modules	S1_1	S1_2	S1_3	S2_1	S2_2	S2_3	S3_1	S3_2	S3_3	S4_1	S4_2	S4_3
TRINITY_DN19429_c0_g1_i6	yellow	6.80349	6.85674	6.92006	6.55612	6.55766	6.50779	6.57743	6.54689	6.51096	6.68229	6.64962	6.65249
TRINITY_DN20827_c0_g2_i2	yellow	6.69627	6.6851	6.67384	6.61471	6.65105	6.63952	6.65392	6.66249	6.65249	6.66818	6.63372	6.66676
TRINITY_DN15848_c2_g1_i1	yellow	6.75355	6.74281	6.74953	6.61176	6.63081	6.61324	6.62059	6.67948	6.63517	6.64241	6.57592	6.63227
TRINITY_DN20280_c0_g1_i6	yellow	6.78921	6.84423	6.83668	6.70044	6.64818	6.42626	6.58346	6.63517	6.69349	6.54689	6.4822	6.64674
TRINITY_DN17814_c0_g1_i1	yellow	6.88264	6.82655	6.86171	6.72792	6.67525	6.67525	6.59694	6.60881	6.62205	6.37851	6.50303	6.44128
TRINITY_DN19407_c1_g1_i1;	yellow	6.74281	6.74953	6.70736	6.62644	6.61765	6.59544	6.58646	6.59842	6.61618	6.67243	6.66249	6.71012
TRINITY_DN13887_c1_g1_i1	yellow	6.75355	6.75489	6.80478	6.6837	6.6907	6.66676	6.61471	6.65249	6.58646	6.5744	6.52513	6.56071
TRINITY_DN19201_c0_g3_i1	yellow	6.66959	6.7866	6.74685	6.67525	6.63081	6.65249	6.68229	6.60288	6.63807	6.60437	6.60437	6.59096
TRINITY_DN21365_c0_g1_i3	yellow	6.8716	7.07468	6.83289	6.59991	6.50938	6.59096	6.61912	6.52199	6.6453	6.5157	6.42794	6.54689
TRINITY_DN19238_c0_g2_i12	yellow	6.85425	6.81506	6.88631	6.49346	6.60733	6.58045	6.61912	6.64962	6.64097	6.64241	6.54689	6.49506
TRINITY_DN19358_c0_g1_i4	yellow	6.70736	6.72247	6.6865	6.67666	6.61912	6.67101	6.61471	6.63372	6.59694	6.63227	6.65535	6.67666
TRINITY_DN18433_c0_g1_i1	yellow	6.68089	6.67384	6.74147	6.59842	6.61029	6.58195	6.64962	6.66391	6.65821	6.70183	6.6851	6.64818
TRINITY_DN15696_c0_g1_i1	yellow	6.84172	6.84674	6.8189	6.6453	6.64241	6.64674	6.59694	6.58195	6.62059	6.52982	6.54071	6.53138
TRINITY_DN20781_c0_g1_i1	yellow	6.7866	6.78398	6.81121	6.60437	6.66818	6.64386	6.58346	6.64962	6.66249	6.64962	6.51728	6.49665
TRINITY_DN17943_c0_g1_i1	yellow	6.79701	6.77215	6.80607	6.55305	6.58646	6.58346	6.61029	6.61912	6.58946	6.66107	6.64818	6.64241
TRINITY_DN20093_c0_g1_i1	yellow	6.96924	6.82655	6.86666	6.61029	6.63952	6.91528	6.33271	6.66249	6.4822	6.64818	6.48382	6.27053
TRINITY_DN11460_c0_g1_i1	yellow	7.12309	7.09592	7.07575	6.56224	6.52982	6.56071	6.5345	6.54381	6.55766	6.27426	6.34873	6.32912
TRINITY_DN21432_c0_g1_i7	yellow	6.91528	6.81121	6.85674	6.65678	6.63662	6.62205	6.59544	6.65392	6.62352	6.42122	6.5157	6.50779
TRINITY_DN19201_c0_g1_i4	yellow	6.824	6.99661	7.18884	6.86542	6.67101	6.52826	6.52042	6.54071	6.44791	6.36282	6.34341	6.29462
TRINITY_DN20811_c0_g5_i2	yellow	6.79961	6.79312	6.80219	6.50779	6.54226	6.78267	6.71012	6.64386	6.52513	6.59842	6.64241	6.49506
TRINITY_DN20691_c0_g1_i5	yellow	6.824	6.74281	6.83542	6.61324	6.65964	6.58496	6.62644	6.66534	6.61912	6.55459	6.55919	6.57743
TRINITY_DN19063_c0_g1_i1	yellow	6.80607	6.79961	6.96	6.54998	6.55612	6.48543	6.58346	6.56682	6.54071	6.67948	6.69766	6.59694
TRINITY_DN20530_c1_g1_i3	yellow	6.81378	6.89118	6.88753	6.58045	6.55612	6.50303	6.62059	6.59246	6.63662	6.60585	6.56682	6.57592
TRINITY_DN13103_c0_g1_i1	yellow	6.69905	6.6865	6.72928	6.6453	6.64962	6.61324	6.66391	6.62644	6.66107	6.62352	6.66959	6.62498
TRINITY_DN18400_c0_g1_i1	yellow	6.73742	6.69488	6.75622	6.65392	6.65535	6.57289	6.63952	6.64962	6.66676	6.59842	6.63227	6.63081
TRINITY_DN21210_c0_g1_i3	yellow	6.76421	6.74819	6.75756	6.57894	6.59395	6.56986	6.6879	6.67948	6.6837	6.59246	6.60585	6.61471
TRINITY_DN21584_c0_g1_i7	yellow	6.83415	7.02348	6.87774	6.62498	6.53605	6.63517	6.66676	6.59842	6.65249	6.48382	6.39575	6.43129
TRINITY_DN21269_c0_g1_i2	yellow	6.75489	6.70044	6.78398	6.67101	6.64962	6.6279	6.62936	6.70321	6.63662	6.57137	6.57743	6.57592
TRINITY_DN19528_c0_g1_i2	yellow	6.81121	6.79831	6.80478	6.66959	6.65678	6.64674	6.56071	6.57894	6.59395	6.57743	6.58646	6.57592
TRINITY_DN13434_c0_g1_i1	yellow	6.88996	6.90929	6.84046	6.55612	6.60585	6.58346	6.56071	6.54071	6.59096	6.59842	6.54535	6.6014
TRINITY_DN20516_c0_g2_i1	yellow	6.76686	6.71149	6.69209	6.6014	6.65249	6.60585	6.61324	6.60585	6.66818	6.6453	6.66107	6.66391
TRINITY_DN20611_c1_g1_i2	yellow	6.8716	6.90689	6.93664	6.58045	6.61765	6.56224	6.65678	6.60881	6.61618	6.49665	6.46271	6.47411
TRINITY_DN20947_c0_g1_i3	yellow	6.70874	6.7879	6.73471	6.66391	6.62352	6.62059	6.66107	6.66818	6.64962	6.59694	6.54226	6.62644
TRINITY_DN19654_c1_g2_i2	yellow	6.84925	6.80735	6.80607	6.60288	6.61176	6.56986	6.65821	6.66959	6.71287	6.49985	6.52982	6.52669
TRINITY_DN19885_c0_g1_i1	yellow	6.69488	6.75622	6.66959	6.59246	6.63807	6.65678	6.67525	6.65105	6.66818	6.66818	6.58195	6.63662
TRINITY_DN18747_c0_g1_i1	yellow	6.80219	6.82909	6.83542	6.5744	6.54071	6.56529	6.59246	6.57289	6.59395	6.65249	6.67384	6.62352
TRINITY_DN15138_c0_g1_i1	yellow	6.90087	6.90569	6.91409	6.57894	6.59842	6.57137	6.61618	6.59991	6.60881	6.50462	6.49506	6.50303
TRINITY_DN18262_c0_g1_i1	yellow	6.78398	6.76553	6.75622	6.61471	6.65249	6.62059	6.65821	6.62205	6.64818	6.56682	6.58496	6.60288
TRINITY_DN19325_c0_g1_i1	yellow	6.84172	6.67384	6.82909	6.67948	6.71287	6.60288	6.58346	6.63517	6.61176	6.50621	6.60881	6.5744
TRINITY_DN18713_c0_g1_i1	yellow	6.76553	6.60733	6.72656	6.57743	6.60733	6.61471	6.60733	6.72383	6.67101	6.67525	6.6907	6.61912
TRINITY_DN18749_c0_g1_i1	yellow	6.77215	6.85922	6.82528	6.64386	6.58195	6.64097	6.61029	6.58646	6.61176	6.6014	6.58646	6.53916
TRINITY_DN19646_c0_g1_i2	yellow	6.78005	6.7252	6.86913	6.60733	6.62205	6.59096	6.64386	6.64962	6.60733	6.59395	6.63372	6.54226
TRINITY_DN20096_c0_g1_i8	yellow	6.79961	6.6837	6.78005	6.61765	6.65535	6.57894	6.63372	6.67807	6.67525	6.57137	6.61471	6.58946
TRINITY_DN16817_c0_g3_i1	yellow	6.9472	7.1416	6.99209	6.57894	6.38543	6.59544	6.66249	6.47735	6.67807	6.38543	6.49346	6.27798
TRINITY_DN20501_c0_g1_i6	yellow	6.91289	6.93664	6.87406	6.57743	6.56834	6.60881	6.67666	6.61176	6.65392	6.41954	6.47249	6.46597
TRINITY_DN19787_c0_g1_i5	yellow	6.82273	6.76553	6.83289	6.58646	6.63662	6.59096	6.60881	6.64674	6.63952	6.59991	6.57894	6.55152
TRINITY_DN12320_c0_g1_i1	yellow	6.78267	6.75756	6.72247	6.71287	6.70736	6.69627	6.57743	6.57137	6.58796	6.54844	6.58796	6.62205
TRINITY_DN18805_c0_g1_i4	yellow	7.05094	7.02569	6.84549	6.40259	6.43296	6.49506	6.39232	6.4545	6.50938	6.68229	6.63807	6.75087
TRINITY_DN19734_c0_g1_i2	yellow	6.94603	6.79442	6.88753	6.59991	6.6865	6.7211	6.49985	6.71562	6.56834	6.54071	6.40939	6.41447
TRINITY_DN20594_c0_g1_i2	yellow	6.90929	6.77742	6.79701	6.56682	6.64386	6.63662	6.54226	6.59991	6.58946	6.58195	6.60437	6.59991
TRINITY_DN17608_c0_g2_i1	yellow	6.77347	6.80219	6.83794	6.6907	6.58496	6.57743	6.66959	6.73742	6.58346	6.48382	6.48704	6.61765
TRINITY_DN18802_c0_g1_i1	yellow	6.88509	6.87897	6.80864	6.5345	6.61324	6.6014	6.66107	6.61176	6.67948	6.52199	6.50144	6.52826
TRINITY_DN16404_c0_g1_i1	yellow	6.76818	6.76686	6.75355	6.59246	6.59246	6.61029	6.6279	6.62936	6.59842	6.63807	6.63807	6.66534
TRINITY_DN19735_c0_g2_i1	yellow	6.94017	6.8936	6.87774	6.56224	6.58346	6.58045	6.61912	6.60437	6.63081	6.46597	6.52042	6.51728
TRINITY_DN20038_c1_g2_i1	yellow	6.82018	6.92006	6.79572	6.57289	6.57894	6.59694	6.65821	6.60881	6.63517	6.56682	6.48864	6.59544
TRINITY_DN17623_c0_g1_i1	yellow	6.82273	6.86171	6.853	6.59395	6.57743	6.57894	6.63662	6.61176	6.63662	6.56682	6.56071	6.54226
TRINITY_DN17262_c0_g2_i2	yellow	6.79831	6.78005	6.73877	6.53294	6.48864	6.45779	6.6279	6.71425	6.6879	6.66249	6.63372	6.72928
TRINITY_DN20986_c1_g1_i4	yellow	6.82146	6.73606	6.78398	6.58346	6.58946	6.58195	6.67525	6.65678	6.64674	6.53605	6.64674	6.61176
TRINITY_DN17252_c0_g1_i1	yellow	6.91886	6.82273	6.92244	6.57894	6.64097	6.54535	6.65821	6.63662	6.69627	6.43296	6.5157	6.42122
TRINITY_DN17731_c0_g1_i2	yellow	6.78267	7.15279	6.82782	6.60437	6.49025	6.65535	6.66249	6.6014	6.64386	6.5744	6.2211	6.48543
TRINITY_DN18926_c0_g2_i2	yellow	6.96578	6.89239	6.88631	6.47249	6.52042	6.50938	6.62498	6.66676	6.65105	6.51412	6.52199	6.55612
TRINITY_DN14595_c0_g1_i1	yellow	6.80993	6.79312	6.8125	6.62352	6.60437	6.65678	6.65678	6.64962	6.59991	6.52826	6.57592	6.54844
TRINITY_DN20767_c0_g1_i1	yellow	6.86542	6.69905	6.8505	6.49185	6.59842	6.45943	6.58346	6.63227	6.58045	6.66534	6.70044	6.71287
TRINITY_DN20300_c0_g1_i7	yellow	6.69627	6.6879	6.71012	6.61176	6.63372	6.64818	6.67807	6.65249	6.66249	6.64674	6.65821	6.61029
TRINITY_DN18599_c0_g2_i1	yellow	6.73877	6.71973	6.71012	6.65105	6.62352	6.63227	6.65105	6.62205	6.55152	6.58796	6.66676	6.73335
TRINITY_DN16767_c0_g1_i1	yellow	6.78267	6.81121	6.78921	6.61618	6.6014	6.63662	6.63227	6.69627	6.67525	6.59395	6.50621	6.51885
TRINITY_DN15615_c0_g1_i1	yellow	6.66818	6.64818	6.77347	6.59991	6.55919	6.58496	6.66249	6.77347	6.64962	6.70183	6.64386	6.61618
TRINITY_DN12070_c0_g1_i2	yellow	6.72656	6.7211	6.73606	6.58346	6.59544	6.61471	6.64241	6.63227	6.63952	6.67666	6.68089	6.64097
TRINITY_DN16225_c0_g1_i1	yellow	6.67101	6.75087	6.74012	6.63081	6.64097	6.6453	6.65964	6.57289	6.57743	6.66959	6.66249	6.66391
TRINITY_DN19332_c0_g1_i1	yellow	7.08534	7.13443	6.93192	6.41447	6.46761	6.52356	6.57743	6.54998	6.65249	6.44956	6.34518	6.4822
TRINITY_DN21230_c0_g2_i3	yellow	6.89118	6.92362	6.93074	6.56529	6.52826	6.61029	6.67666	6.64241	6.63227	6.46434	6.49665	6.41109
TRINITY_DN15492_c0_g4_i2	yellow	6.81634	6.78398	6.80607	6.61324	6.61029	6.63662	6.63372	6.62498	6.67807	6.55612	6.60585	6.49346
TRINITY_DN19400_c0_g1_i1	yellow	6.81121	6.73606	6.70321	6.60881	6.56682	6.59096	6.63081	6.65964	6.6837	6.56834	6.66534	6.65249
TRINITY_DN18623_c0_g1_i1	yellow	6.88142	7.00675	7.04221	6.61324	6.58646	6.55612	6.63517	6.56224	6.49985	6.47249	6.40599	6.45286
TRINITY_DN20139_c0_g1_i6	yellow	6.83036	6.81121	6.79701	6.57592	6.55305	6.63372	6.58646	6.65535	6.62205	6.62498	6.59991	6.56834
TRINITY_DN10775_c0_g1_i2	yellow	6.94837	6.96347	6.91289	6.61324	6.59694	6.68089	6.44294	6.44956	6.44128	6.57894	6.56986	6.55612
TRINITY_DN12299_c0_g1_i3	yellow	6.73742	6.75756	6.75221	6.65105	6.61765	6.62936	6.65821	6.65535	6.65678	6.58346	6.59694	6.59096
TRINITY_DN15287_c0_g1_i1	yellow	6.75355	6.78921	6.76951	6.67525	6.61176	6.61765	6.62498	6.66534	6.69627	6.57289	6.55766	6.53916
TRINITY_DN17238_c1_g5_i1	yellow	6.66391	6.64097	6.71149	6.62936	6.6453	6.64674	6.67243	6.6851	6.65678	6.66676	6.66107	6.61471
TRINITY_DN16272_c0_g2_i1	yellow	6.92719	6.83162	6.75889	6.53761	6.56682	6.61176	6.50303	6.59544	6.59842	6.62498	6.62205	6.65821
TRINITY_DN18941_c0_g1_i1	yellow	6.79701	6.72383	6.74416	6.57894	6.61471	6.61765	6.64962	6.57137	6.60585	6.59694	6.71699	6.66107
TRINITY_DN15990_c0_g1_i2	yellow	6.83542	6.83036	6.78921	6.67243	6.65964	6.63662	6.57743	6.59991	6.60733	6.52826	6.52513	6.59096
TRINITY_DN17705_c0_g2_i3	yellow	6.85798	6.71562	6.86419	6.63517	6.65964	6.63807	6.61765	6.59694	6.58946	6.49985	6.65964	6.51728
TRINITY_DN16390_c0_g1_i3	yellow	7.11686	7.16993	7.15785	6.44956	6.44956	6.44956	6.47086	6.41785	6.43796	6.47735	6.4446	6.4446
TRINITY_DN18095_c0_g2_i4;	yellow	6.8716	6.8392	6.85798	6.61029	6.67807	6.63081	6.56834	6.57592	6.58195	6.55919	6.51728	6.54071
TRINITY_DN13125_c0_g1_i1	yellow	6.77479	6.80349	6.8505	6.61176	6.59694	6.48864	6.66107	6.7211	6.61912	6.57894	6.49185	6.64962
TRINITY_DN19188_c0_g2_i5	yellow	6.85922	6.74551	6.75489	6.54381	6.56682	6.62644	6.69209	6.65535	6.73335	6.51096	6.65964	6.50621
TRINITY_DN19221_c0_g1_i2	yellow	6.89118	6.63662	6.83668	6.49185	6.54689	6.53916	6.5345	6.62498	6.54535	6.68089	6.80993	6.6907
TRINITY_DN15087_c0_g1_i1	yellow	6.71699	6.69488	6.74953	6.63081	6.69627	6.6279	6.66249	6.53761	6.65678	6.62059	6.69627	6.59395
TRINITY_DN20930_c0_g1_i3	yellow	6.83668	6.74281	6.71149	6.62936	6.65678	6.63517	6.6279	6.63807	6.58796	6.52042	6.59096	6.69627
TRINITY_DN18048_c0_g1_i3	yellow	6.71149	6.83668	6.7866	6.66534	6.60585	6.62059	6.64818	6.61176	6.62644	6.60585	6.56224	6.58946
TRINITY_DN19281_c0_g1_i1	yellow	6.94486	6.99774	6.95768	6.54689	6.54535	6.56224	6.56986	6.60585	6.57894	6.52669	6.41616	6.48543
TRINITY_DN15026_c0_g1_i1	yellow	6.66676	6.8125	6.67807	6.68089	6.59842	6.62936	6.63081	6.53761	6.66959	6.65392	6.66959	6.65678
TRINITY_DN14794_c0_g1_i1	yellow	6.74147	6.79312	6.82528	6.58646	6.56834	6.59694	6.63517	6.64674	6.58496	6.66534	6.61471	6.61176
TRINITY_DN19406_c0_g2_i1	yellow	6.93546	6.99322	6.94017	6.54071	6.5157	6.56071	6.54226	6.5744	6.56224	6.57289	6.48864	6.52826
TRINITY_DN21136_c0_g3_i1	yellow	6.87529	6.8189	6.65249	6.57137	6.56071	6.56071	6.62352	6.66107	6.63662	6.53761	6.57894	6.7761
TRINITY_DN17795_c0_g1_i1	yellow	6.80349	6.83162	6.71012	6.6453	6.54998	6.61176	6.65249	6.62498	6.66959	6.51728	6.61176	6.63807
TRINITY_DN15549_c0_g1_i4	yellow	6.8679	6.84423	6.90328	6.62352	6.62205	6.6014	6.58646	6.49185	6.55766	6.53138	6.65249	6.53916
TRINITY_DN16835_c0_g1_i1	yellow	6.82528	6.85549	6.82528	6.60881	6.59694	6.55919	6.65105	6.61471	6.64386	6.53138	6.54535	6.59096
TRINITY_DN15961_c1_g1_i1	yellow	6.90448	6.88387	6.88996	6.66249	6.66959	6.70183	6.58646	6.57137	6.55305	6.43962	6.47411	6.44956
TRINITY_DN20229_c1_g2_i3	yellow	6.67525	7.23745	6.53138	6.66676	6.49025	6.71149	6.78921	6.3906	6.73064	6.48382	6.30925	6.65105
TRINITY_DN21133_c0_g4_i1	yellow	6.6851	6.76686	6.73877	6.6865	6.56377	6.6014	6.6453	6.64386	6.64674	6.61618	6.65105	6.64097
TRINITY_DN19711_c0_g1_i3	yellow	6.85674	6.79312	6.82782	6.56224	6.58045	6.61029	6.63807	6.63952	6.62936	6.55612	6.61029	6.54998
TRINITY_DN20827_c0_g1_i5	yellow	6.71699	6.70183	6.7046	6.62352	6.6014	6.64386	6.63081	6.67807	6.60585	6.65964	6.65105	6.67666
TRINITY_DN16672_c0_g1_i1	yellow	6.86295	6.85922	6.92719	6.53761	6.52826	6.45286	6.60288	6.71425	6.65392	6.60733	6.49985	6.55459
TRINITY_DN14179_c0_g1_i1	yellow	6.83289	6.79572	6.89239	6.69209	6.69766	6.63807	6.59246	6.63517	6.59395	6.49506	6.48864	6.47573
TRINITY_DN17671_c1_g2_i1	yellow	6.77479	6.78005	6.76421	6.62498	6.6279	6.59395	6.66959	6.61765	6.66107	6.55459	6.59991	6.60585
TRINITY_DN17515_c0_g3_i3	yellow	6.82655	6.92125	6.85425	6.55459	6.60437	6.62059	6.66959	6.52982	6.58195	6.56682	6.54071	6.55612
TRINITY_DN20811_c0_g4_i2	yellow	6.75889	6.74416	6.84674	6.54535	6.66534	6.63517	6.36282	6.65105	6.64097	6.90689	6.56682	6.48864
TRINITY_DN18840_c0_g1_i1	yellow	6.71562	6.732	6.93074	6.69627	6.69766	6.55305	6.64386	6.66391	6.54998	6.57289	6.53138	6.56071
TRINITY_DN16702_c0_g1_i1	yellow	6.70321	6.61912	6.71562	6.61765	6.63807	6.61912	6.65821	6.66959	6.69209	6.65392	6.7046	6.60288
TRINITY_DN10361_c0_g1_i1	yellow	6.84674	6.74147	7.04439	6.65392	6.72792	6.50938	6.45943	6.61471	6.58496	6.64674	6.53916	6.40769
TRINITY_DN21019_c0_g3_i3	yellow	6.91049	6.96463	6.90689	6.5345	6.52513	6.56071	6.59991	6.5744	6.62352	6.55612	6.51728	6.50779
TRINITY_DN13223_c0_g1_i2	yellow	6.82528	7.00338	6.74281	6.63517	6.59991	6.67384	6.58796	6.56986	6.67666	6.57137	6.38543	6.53138
TRINITY_DN20840_c0_g1_i7	yellow	6.7761	6.59991	6.70874	6.55766	6.64241	6.64962	6.6851	6.71562	6.66534	6.60437	6.67243	6.60733
TRINITY_DN19869_c0_g1_i3	yellow	6.91528	6.90809	6.76818	6.732	6.63372	6.63517	6.63662	6.57137	6.51412	6.27612	6.48382	6.70321
TRINITY_DN12572_c0_g2_i1	yellow	6.76951	6.88387	6.8679	6.65392	6.54689	6.60585	6.73877	6.62936	6.64962	6.44791	6.54381	6.48059
TRINITY_DN19094_c0_g2_i1	yellow	6.80219	6.8505	6.79701	6.60585	6.63952	6.63227	6.67101	6.59395	6.65964	6.54071	6.52826	6.52982
TRINITY_DN19631_c0_g1_i2	yellow	6.67525	6.77215	6.7252	6.59694	6.54998	6.60585	6.67101	6.65821	6.65535	6.6879	6.6453	6.64386
TRINITY_DN19487_c0_g1_i2	yellow	6.7866	6.79701	6.80478	6.67101	6.65678	6.59246	6.57894	6.68089	6.67384	6.58646	6.4822	6.54844
TRINITY_DN17661_c0_g1_i1	yellow	6.6893	6.824	6.73742	6.6837	6.74551	6.68229	6.54381	6.61912	6.67384	6.71012	6.40939	6.52982
TRINITY_DN13519_c0_g1_i1	yellow	6.7866	6.76022	6.74147	6.58045	6.62352	6.63662	6.63227	6.6453	6.64674	6.62352	6.59842	6.60437
TRINITY_DN15112_c0_g2_i5	yellow	6.73471	6.73877	6.73742	6.61324	6.61765	6.63807	6.67384	6.67666	6.63952	6.60881	6.59544	6.61471
TRINITY_DN19061_c0_g1_i1	yellow	6.85798	7.01903	6.88387	6.62644	6.49665	6.58496	6.72792	6.55459	6.66249	6.37851	6.49346	6.46923
TRINITY_DN18999_c0_g1_i1	yellow	6.74685	6.75355	6.85425	6.69209	6.64674	6.65249	6.62205	6.62352	6.59991	6.56529	6.60437	6.50303
TRINITY_DN20310_c1_g1_i4	yellow	6.6851	6.73877	6.71699	6.61324	6.63662	6.64241	6.62644	6.64097	6.61324	6.70598	6.61176	6.65821
TRINITY_DN14871_c0_g1_i2	yellow	6.96463	6.97269	7.11686	6.5157	6.59694	6.42626	6.67243	6.59694	6.55919	6.41954	6.40599	6.40769
TRINITY_DN18071_c1_g1_i1	yellow	6.89724	6.64241	6.81762	6.54226	6.6879	6.58946	6.57137	6.63227	6.58346	6.59246	6.66959	6.62936
TRINITY_DN18898_c0_g1_i2	yellow	6.87652	6.90087	6.89724	6.54071	6.55459	6.56529	6.65105	6.61471	6.64386	6.53761	6.53138	6.49506
TRINITY_DN18893_c0_g1_i1	yellow	6.86666	6.73742	6.79442	6.58346	6.58195	6.54689	6.50303	6.59842	6.52826	6.65249	6.70874	6.74416
TRINITY_DN12654_c0_g1_i1	yellow	6.73606	6.77742	6.8189	6.63952	6.63227	6.60437	6.70321	6.63372	6.62936	6.54689	6.58195	6.56682
TRINITY_DN17157_c0_g1_i1	yellow	6.75489	6.71562	6.82528	6.57894	6.61324	6.59544	6.63227	6.65964	6.65678	6.66107	6.64241	6.53916
TRINITY_DN16284_c1_g3_i4	yellow	7.02901	6.92244	6.92481	6.57289	6.5744	6.54226	6.5157	6.55459	6.58646	6.4363	6.54535	6.54071
TRINITY_DN12676_c0_g1_i1	yellow	6.96463	6.74147	6.72792	6.59246	6.66391	6.58796	6.56529	6.64674	6.66818	6.45779	6.5744	6.6453
TRINITY_DN20754_c0_g1_i2	yellow	6.93192	6.77479	6.80478	6.63662	6.63517	6.57137	6.56682	6.61471	6.56682	6.45286	6.6014	6.67525
TRINITY_DN15222_c0_g1_i3	yellow	7.10329	6.98527	6.97039	6.59395	6.60437	6.59991	6.57289	6.65392	6.67101	6.22304	6.30925	6.31651
TRINITY_DN17797_c0_g2_i2	yellow	6.92362	7.06393	7.00225	6.35755	6.47411	6.46923	6.63517	6.48382	6.52199	6.66249	6.52199	6.5744
TRINITY_DN8091_c0_g1_i1	yellow	6.92125	6.99322	7.02126	6.62498	6.59395	6.52669	6.61029	6.50779	6.55305	6.43296	6.47573	6.45943
TRINITY_DN12180_c0_g1_i1	yellow	6.84549	6.78267	6.88753	6.51728	6.56529	6.50779	6.67948	6.6879	6.69766	6.56834	6.58496	6.50462
TRINITY_DN21508_c0_g1_i1	yellow	6.87652	6.93899	6.82018	6.55766	6.54226	6.58195	6.65678	6.61912	6.66959	6.51412	6.48864	6.54381
TRINITY_DN15967_c0_g1_i1	yellow	6.90087	6.94603	6.96578	6.63227	6.61176	6.59842	6.64674	6.63372	6.61324	6.41109	6.38543	6.39575
TRINITY_DN21599_c0_g1_i2	yellow	6.79831	6.79312	6.8392	6.55919	6.58045	6.51728	6.68229	6.66249	6.63662	6.58045	6.58646	6.62059
TRINITY_DN21508_c0_g2_i1	yellow	6.88264	6.92719	6.77215	6.50144	6.53294	6.63807	6.76288	6.6851	6.69627	6.44128	6.43962	6.5157
TRINITY_DN21118_c1_g1_i1	yellow	6.69905	6.89239	6.78529	6.5345	6.58346	6.56682	6.82909	6.63227	6.61029	6.54998	6.49346	6.66107
TRINITY_DN18637_c0_g3_i2	yellow	6.78529	6.92125	6.87652	6.6014	6.55919	6.55612	6.65678	6.60733	6.61765	6.58045	6.50621	6.55919
TRINITY_DN16689_c0_g1_i3	yellow	6.78529	6.6851	6.67384	6.61618	6.59991	6.54689	6.6879	6.66107	6.77347	6.53294	6.6851	6.62936
TRINITY_DN19735_c0_g1_i3	yellow	7.07788	6.91886	6.99322	6.35226	6.39232	6.38888	6.4545	6.56377	6.36107	6.63662	6.70598	6.78921
TRINITY_DN19850_c0_g1_i1	yellow	6.73606	6.7866	6.6907	6.57137	6.58195	6.65678	6.70321	6.70598	6.6453	6.61618	6.54381	6.64097
TRINITY_DN18263_c0_g1_i1	yellow	7.09908	7.16792	7.16692	6.45286	6.35931	6.37156	6.51254	6.60437	6.55152	6.45943	6.33628	6.38888
TRINITY_DN18092_c0_g1_i6	yellow	6.69905	6.74416	6.66676	6.62352	6.61618	6.56834	6.69766	6.69766	6.67101	6.61029	6.56834	6.7211
TRINITY_DN13139_c0_g1_i1	yellow	6.7046	6.8189	6.71287	6.69627	6.52199	6.67525	6.59395	6.62352	6.55919	6.63517	6.65249	6.68089
TRINITY_DN15427_c0_g1_i1	yellow	6.78529	6.80735	6.83415	6.60733	6.64962	6.62644	6.57592	6.60881	6.63081	6.65678	6.55305	6.52356
TRINITY_DN20715_c0_g1_i3	yellow	6.78267	6.73335	6.66959	6.61324	6.6279	6.61618	6.62059	6.61324	6.64818	6.61029	6.65535	6.69766
TRINITY_DN19537_c1_g1_i3	yellow	6.7866	6.90448	6.89118	6.58195	6.58646	6.62644	6.6453	6.65249	6.67666	6.61029	6.45121	6.39746
TRINITY_DN13790_c0_g1_i2	yellow	6.70874	6.82655	6.7879	6.63227	6.64962	6.54844	6.67948	6.57137	6.65821	6.61176	6.56986	6.6279
TRINITY_DN20550_c0_g1_i4	yellow	6.71836	6.74551	6.79831	6.7046	6.65535	6.56834	6.57743	6.59694	6.63081	6.6279	6.62936	6.62644
TRINITY_DN21133_c0_g1_i1	yellow	6.89966	6.87529	6.96809	6.55152	6.49825	6.48864	6.58346	6.5744	6.56529	6.56682	6.65678	6.55766
TRINITY_DN17798_c0_g2_i1	yellow	6.83542	6.87652	6.78005	6.51254	6.55612	6.54689	6.58496	6.61324	6.60437	6.68089	6.56377	6.69209
TRINITY_DN18818_c0_g1_i2	yellow	6.63952	6.824	6.75489	6.76288	6.46271	6.55459	6.62352	6.77479	6.6453	6.6014	6.53761	6.67101
TRINITY_DN12976_c0_g1_i1	yellow	6.73877	6.77873	6.73335	6.66534	6.57137	6.57137	6.59694	6.56377	6.59096	6.62644	6.70736	6.72928
TRINITY_DN15585_c0_g1_i1	yellow	6.88387	6.86666	6.85798	6.5744	6.59842	6.61618	6.57743	6.69766	6.66391	6.56986	6.4363	6.46761
TRINITY_DN18969_c0_g1_i1	yellow	6.7761	6.77479	6.81378	6.59096	6.63662	6.58195	6.60881	6.60437	6.61618	6.64962	6.61029	6.61029
TRINITY_DN19616_c0_g1_i2	yellow	6.76818	6.90087	6.82146	6.56071	6.64241	6.46761	6.62352	6.61471	6.66391	6.67243	6.43463	6.65964
TRINITY_DN14682_c0_g1_i2	yellow	7.05853	6.92719	7.05853	6.59395	6.63952	6.54535	6.6014	6.65821	6.60437	6.26679	6.35226	6.32193
TRINITY_DN20121_c0_g2_i4	yellow	6.84423	6.78398	6.75355	6.63227	6.61912	6.65249	6.61324	6.67666	6.64241	6.52513	6.54226	6.58045
TRINITY_DN14674_c0_g1_i1	yellow	6.8802	6.84423	6.88631	6.56986	6.63081	6.54071	6.59096	6.63372	6.63227	6.56529	6.50303	6.54535
TRINITY_DN16193_c1_g1_i1	yellow	6.96	6.94134	6.93782	6.59246	6.67384	6.57592	6.65392	6.63372	6.61029	6.36282	6.31651	6.46434
TRINITY_DN20373_c0_g1_i2	yellow	6.60437	7.08958	7.23362	6.60881	6.63662	6.59096	6.76553	6.48543	6.50144	6.64818	6.29829	6.05528
TRINITY_DN16996_c0_g1_i1	yellow	6.97269	6.90087	6.68089	6.49025	6.52199	6.69766	6.70321	6.70598	6.6893	6.39746	6.46107	6.55919
TRINITY_DN19149_c0_g1_i2	yellow	6.84549	6.86913	6.87036	6.62352	6.59842	6.64674	6.62205	6.62936	6.68089	6.52199	6.51096	6.39575
TRINITY_DN13432_c0_g1_i1	yellow	6.73742	6.80349	6.69627	6.59694	6.60585	6.62644	6.61471	6.5744	6.67101	6.67948	6.63807	6.63807
TRINITY_DN16985_c0_g2_i1	yellow	6.78398	6.8505	6.81378	6.61618	6.56071	6.69627	6.69766	6.65392	6.64386	6.52199	6.54689	6.45615
TRINITY_DN18095_c0_g3_i4;	yellow	6.76022	6.82018	6.80349	6.87774	6.85674	6.82146	6.40429	6.39403	6.43796	6.54381	6.50779	6.53138
TRINITY_DN17103_c1_g3_i3	yellow	6.73471	6.824	6.82528	6.6907	6.64241	6.69905	6.64818	6.62352	6.58496	6.55459	6.52669	6.50303
TRINITY_DN18848_c0_g1_i2	yellow	6.81634	6.83542	6.79312	6.58946	6.59246	6.62352	6.71425	6.64097	6.6851	6.49185	6.54689	6.51885
TRINITY_DN17144_c0_g1_i1	yellow	6.73742	6.85175	6.79312	6.58496	6.72656	6.63081	6.58045	6.53761	6.57894	6.7211	6.48704	6.62059
TRINITY_DN17524_c0_g2_i1	yellow	6.7866	6.72928	6.77742	6.58045	6.57592	6.56529	6.63227	6.64097	6.6453	6.62644	6.68229	6.63662
TRINITY_DN17621_c0_g1_i1	yellow	7.09064	6.99435	7.10224	6.5744	6.65678	6.61618	6.49825	6.50779	6.47249	6.35931	6.40088	6.31651
TRINITY_DN12515_c0_g1_i1	yellow	6.96463	7.06178	6.91648	6.54071	6.55459	6.58946	6.67666	6.61765	6.63227	6.38716	6.2891	6.4545
TRINITY_DN16035_c0_g1_i6	yellow	6.81506	6.76818	6.80219	6.56224	6.59395	6.64674	6.62936	6.63517	6.59544	6.61324	6.62936	6.57743
TRINITY_DN18205_c2_g1_i2	yellow	6.99209	7.08428	7.04002	6.54689	6.49665	6.50621	6.55459	6.56834	6.58045	6.48059	6.37678	6.42291
TRINITY_DN20443_c0_g1_i4	yellow	6.81378	6.86419	6.76686	6.64097	6.51412	6.6865	6.55305	6.59096	6.69627	6.61176	6.63952	6.46597
TRINITY_DN21422_c0_g1_i1	yellow	6.87529	6.82909	6.79701	6.59246	6.57894	6.52042	6.65964	6.71012	6.76421	6.47411	6.49185	6.52826
TRINITY_DN13606_c0_g1_i2	yellow	6.84172	6.73742	6.85922	6.54844	6.59842	6.50144	6.6014	6.52669	6.63227	6.62352	6.75756	6.61765
TRINITY_DN20633_c0_g1_i5	yellow	6.86542	6.92719	6.67243	6.53294	6.58646	6.70044	6.66676	6.61765	6.62059	6.54071	6.45943	6.63952
TRINITY_DN20885_c0_g1_i1	yellow	6.90448	6.84423	6.94837	6.59395	6.64674	6.53605	6.66391	6.56834	6.62936	6.42962	6.55459	6.47086
TRINITY_DN20573_c0_g1_i2	yellow	6.76686	6.83289	6.78267	6.61618	6.52042	6.57289	6.76553	6.62498	6.45121	6.46434	6.63662	6.79701
TRINITY_DN7101_c0_g1_i1	yellow	6.89603	6.80607	6.77742	6.6279	6.6453	6.60585	6.58646	6.64674	6.71012	6.49025	6.52199	6.52669
TRINITY_DN16511_c0_g2_i1	yellow	6.75355	6.82273	6.64097	6.52042	6.70321	6.59842	6.70321	6.44128	6.74281	6.6453	6.64097	6.64674
TRINITY_DN15281_c0_g1_i2	yellow	7.07146	7.0542	6.95884	6.48382	6.54535	6.5345	6.52042	6.52042	6.59842	6.46434	6.42626	6.49346
TRINITY_DN12783_c0_g1_i1	yellow	6.89239	7.47492	6.53761	6.58796	6.56834	6.64241	6.58946	6.13955	6.71425	6.5345	5.92362	6.72928
TRINITY_DN19019_c0_g1_i3	yellow	6.74147	6.73742	6.82909	6.63227	6.67525	6.59842	6.65678	6.66391	6.63081	6.59842	6.55152	6.55919
TRINITY_DN19355_c0_g1_i1	yellow	6.75087	6.7761	6.71012	6.64386	6.58045	6.59544	6.7046	6.59544	6.6851	6.52356	6.67243	6.63952
TRINITY_DN20793_c0_g1_i4	yellow	6.82655	6.7866	6.76951	6.6014	6.61471	6.56071	6.58646	6.73335	6.75221	6.60437	6.48059	6.5345
TRINITY_DN20533_c0_g4_i1	yellow	6.84925	6.80349	6.80607	6.58646	6.62644	6.59842	6.63952	6.63081	6.66534	6.53761	6.56071	6.54998
TRINITY_DN20167_c1_g1_i1	yellow	6.89845	6.86542	6.78267	6.56071	6.55459	6.62644	6.67525	6.64241	6.67101	6.46107	6.54535	6.54381
TRINITY_DN14205_c0_g1_i2	yellow	6.87283	6.83162	6.9472	6.61765	6.5744	6.57592	6.62205	6.65964	6.6014	6.49185	6.54998	6.46107
TRINITY_DN20630_c0_g1_i1	yellow	6.8679	6.81762	6.87406	6.58646	6.5744	6.59395	6.61176	6.76155	6.67101	6.54381	6.45121	6.46271
TRINITY_DN13841_c0_g1_i2	yellow	6.8009	6.73606	6.81378	6.62352	6.53916	6.54535	6.65964	6.57289	6.66959	6.5345	6.77083	6.58946
TRINITY_DN19205_c0_g1_i1	yellow	6.80349	6.8679	6.80993	6.57592	6.49185	6.67384	6.64241	6.79051	6.65678	6.59991	6.43296	6.47411
TRINITY_DN19890_c0_g2_i1	yellow	7.1127	7.07895	7.09592	6.58496	6.56986	6.58346	6.56682	6.61912	6.57137	6.22497	6.2384	6.25172
TRINITY_DN20145_c0_g1_i2	yellow	6.82528	6.75756	6.79961	6.59395	6.69905	6.55766	6.66959	6.62644	6.60585	6.52513	6.53916	6.65821
TRINITY_DN9514_c0_g1_i1	yellow	7.41616	7.31832	7.32193	6.55459	6.36107	6.49506	6.29278	6.50303	6.39746	5.926	6.15987	6.11894
TRINITY_DN18459_c0_g1_i1	yellow	6.81378	6.98299	6.8189	6.6879	6.54998	6.64386	6.61324	6.67948	6.65821	6.49825	6.34341	6.49346
TRINITY_DN19305_c0_g3_i5	yellow	6.78921	6.65821	6.76155	6.61324	6.66676	6.6837	6.59246	6.61912	6.53916	6.62936	6.6879	6.63952
TRINITY_DN15225_c0_g1_i1	yellow	7.00562	7.02569	7.11686	6.35931	6.52356	6.43962	6.50621	6.46923	6.47086	6.68089	6.54071	6.48864
TRINITY_DN15761_c0_g1_i1	yellow	7.03012	6.99661	7.01346	6.58496	6.5744	6.57289	6.56986	6.63662	6.60733	6.36457	6.34873	6.35755
TRINITY_DN17806_c0_g1_i1	yellow	6.94017	6.73335	6.80993	6.47086	6.63662	6.65105	6.62644	6.75489	6.65105	6.54998	6.49346	6.50462
TRINITY_DN16430_c0_g1_i1	yellow	7.0917	7.09276	7.14262	6.56834	6.49346	6.54381	6.56682	6.61471	6.51885	6.2854	6.30925	6.27984
TRINITY_DN19243_c0_g1_i2	yellow	6.71562	6.88996	6.83289	6.61029	6.50938	6.54844	6.6879	6.60881	6.64386	6.61618	6.59544	6.59096
TRINITY_DN19537_c0_g1_i1	yellow	6.59694	7.10852	6.77742	6.78267	6.32373	6.63807	6.60733	6.55152	6.61471	6.63807	6.52669	6.59544
TRINITY_DN21615_c0_g1_i1	yellow	6.71287	6.69488	6.66249	6.65105	6.58346	6.6879	6.63662	6.67666	6.65249	6.63081	6.67384	6.62936
TRINITY_DN19311_c0_g1_i1	yellow	6.83162	6.81634	6.78921	6.66534	6.58796	6.57894	6.63227	6.6453	6.65678	6.4822	6.56834	6.59842
TRINITY_DN16324_c0_g2_i1	yellow	6.7879	6.76421	6.74551	6.59246	6.64386	6.65678	6.65249	6.64241	6.67101	6.59096	6.57592	6.55152
TRINITY_DN14517_c0_g1_i1	yellow	6.86913	6.85175	6.98868	6.80349	6.6907	6.52513	6.47086	6.53605	6.52199	6.43796	6.52826	6.53916
TRINITY_DN16152_c0_g1_i2	yellow	6.80993	6.81121	6.79442	6.65392	6.63081	6.58646	6.65964	6.58346	6.59694	6.49025	6.59544	6.6453
TRINITY_DN12731_c0_g1_i1	yellow	6.74551	6.90328	6.99322	6.73606	6.53138	6.50938	6.66249	6.73742	6.58195	6.47249	6.41109	6.48704
TRINITY_DN17766_c0_g1_i1	yellow	6.73606	6.74281	6.66107	6.59395	6.61176	6.64818	6.64386	6.63952	6.66676	6.65392	6.63662	6.65678
TRINITY_DN18943_c0_g1_i1	yellow	6.8716	6.94134	6.91648	6.53761	6.4545	6.53605	6.57743	6.48704	6.55152	6.62205	6.69627	6.59544
TRINITY_DN21153_c1_g1_i2	yellow	6.79572	6.87283	6.83542	6.58195	6.55305	6.52199	6.69905	6.61471	6.66391	6.54381	6.56834	6.59246
TRINITY_DN20636_c0_g2_i1	yellow	6.76421	6.8716	6.92837	6.61324	6.61471	6.55459	6.69209	6.66818	6.60881	6.55305	6.44626	6.50144
TRINITY_DN19238_c0_g3_i4	yellow	6.89239	6.91049	6.75756	6.51254	6.46434	6.61029	6.72656	6.75489	6.75087	6.45943	6.44956	6.49825
TRINITY_DN14129_c0_g1_i1	yellow	6.71836	6.7252	6.75489	6.63662	6.61029	6.62059	6.60733	6.64818	6.58646	6.66818	6.64674	6.66676
TRINITY_DN20724_c0_g1_i1	yellow	6.90929	6.94017	6.91886	6.64241	6.55305	6.54226	6.53916	6.59246	6.56224	6.50621	6.50462	6.5744
TRINITY_DN16348_c0_g1_i1	yellow	7.00562	6.95536	7.03452	6.41447	6.41785	6.43962	6.58496	6.62352	6.56986	6.55766	6.58195	6.50938
TRINITY_DN14360_c0_g1_i1	yellow	6.63807	6.62352	6.79442	6.62352	6.63227	6.67666	6.66391	6.6893	6.64818	6.7046	6.6865	6.49825
TRINITY_DN18095_c0_g1_i1;	yellow	6.92481	6.93782	6.91289	6.58045	6.58496	6.5744	6.57137	6.55766	6.61176	6.51885	6.51096	6.49665
TRINITY_DN15043_c0_g2_i1	yellow	6.78136	6.73606	6.70183	6.60437	6.66534	6.62644	6.6014	6.64962	6.73606	6.63807	6.57743	6.56224
TRINITY_DN20318_c1_g1_i1	yellow	6.78005	6.7866	6.87036	6.53605	6.49985	6.46434	6.63807	6.65105	6.60733	6.66818	6.68229	6.66107
TRINITY_DN10526_c0_g1_i1	yellow	6.52982	6.6837	6.87036	6.76155	6.6907	6.57137	6.7046	6.61912	6.59991	6.6279	6.63807	6.56986
TRINITY_DN19091_c0_g3_i1	yellow	6.76155	6.79831	6.78136	6.51096	6.51728	6.55152	6.74551	6.6893	6.6907	6.59842	6.61324	6.59842
TRINITY_DN16244_c0_g1_i1	yellow	6.86542	6.75221	6.72928	6.64962	6.67384	6.67243	6.56986	6.63227	6.61618	6.52356	6.56834	6.61176
TRINITY_DN17199_c0_g1_i1	yellow	6.89239	6.88387	6.85549	6.6014	6.66818	6.53138	6.54381	6.64386	6.66107	6.56834	6.39575	6.56224
TRINITY_DN21161_c0_g1_i4	yellow	6.85674	6.848	6.86913	6.55305	6.60288	6.46107	6.58496	6.66818	6.6851	6.61912	6.49025	6.58496
TRINITY_DN15854_c0_g1_i1	yellow	6.65105	6.70736	6.71973	6.74416	6.62352	6.58346	6.63372	6.70044	6.63081	6.59991	6.59694	6.69627
TRINITY_DN20497_c0_g1_i9	yellow	6.6453	6.71425	6.67948	6.63081	6.61176	6.58946	6.7211	6.61471	6.69627	6.63372	6.6893	6.66391
TRINITY_DN16315_c0_g2_i2	yellow	6.99887	6.94603	6.89966	6.50144	6.40599	6.44956	6.56377	6.56071	6.59991	6.50621	6.66391	6.64818
TRINITY_DN9662_c0_g1_i1	yellow	6.79181	6.78267	6.79831	6.55152	6.57743	6.57894	6.61471	6.59694	6.59991	6.66249	6.66818	6.64386
TRINITY_DN19978_c0_g1_i2	yellow	7.02126	6.97842	6.9507	6.60437	6.57289	6.6453	6.54381	6.62644	6.57743	6.3837	6.3906	6.40429
TRINITY_DN13522_c0_g1_i2	yellow	6.90569	6.99209	6.90809	6.66676	6.51885	6.63807	6.66676	6.64962	6.61912	6.33807	6.40429	6.42626
TRINITY_DN21356_c0_g1_i6	yellow	6.93192	6.90328	6.84423	6.48704	6.69209	6.50303	6.43296	6.44294	6.53294	6.7252	6.55459	6.7252
TRINITY_DN21094_c2_g1_i2	yellow	6.70183	6.92481	6.74953	6.70598	6.55766	6.63952	6.62498	6.6279	6.67243	6.59694	6.48059	6.56529
TRINITY_DN13617_c0_g1_i2	yellow	6.71836	6.68229	6.732	6.58946	6.74953	6.61324	6.75087	6.61029	6.58946	6.56529	6.58346	6.69209
TRINITY_DN18708_c0_g1_i2	yellow	6.63081	6.72383	6.74416	6.5744	6.59246	6.65821	6.65392	6.6907	6.66249	6.76553	6.62205	6.56071
TRINITY_DN13730_c0_g1_i1	yellow	6.76553	6.81506	6.85175	6.76288	6.56071	6.64962	6.32373	6.74147	6.77742	6.73471	6.49025	6.29278
TRINITY_DN17656_c0_g1_i3	yellow	6.89482	6.98299	6.88264	6.55305	6.58796	6.58346	6.60288	6.60733	6.61765	6.55152	6.38888	6.52042
TRINITY_DN14051_c0_g1_i1	yellow	6.80864	6.85549	6.75889	6.54381	6.50938	6.56224	6.66959	6.54535	6.74147	6.59694	6.69766	6.55766
TRINITY_DN19031_c0_g2_i1	yellow	7.13134	7.30378	7.04985	6.49825	6.47897	6.56682	6.67807	6.44956	6.63372	6.15178	6.11686	6.27426
TRINITY_DN13518_c0_g1_i1	yellow	6.78529	6.65249	6.81634	6.66959	6.71562	6.70183	6.57743	6.49665	6.62644	6.59096	6.75355	6.46597
TRINITY_DN16720_c0_g1_i1	yellow	6.8936	6.8936	6.95303	6.48864	6.60881	6.55152	6.65249	6.50303	6.57137	6.56529	6.59842	6.51254
TRINITY_DN15717_c0_g1_i1	yellow	6.88142	6.6907	6.78921	6.61912	6.61176	6.74819	6.54535	6.59991	6.52356	6.56071	6.7252	6.55459
TRINITY_DN17099_c0_g1_i1	yellow	6.92837	6.87036	6.90809	6.60288	6.60437	6.61324	6.60585	6.61324	6.63952	6.45286	6.52042	6.42962
TRINITY_DN12002_c0_g1_i2	yellow	6.81506	6.85425	6.7252	6.61471	6.71562	6.57592	6.65678	6.61324	6.65535	6.52982	6.41616	6.67384
TRINITY_DN4557_c0_g1_i1	yellow	6.74685	6.96116	6.8679	6.71699	6.42962	6.70874	6.59096	6.59694	6.55305	6.56986	6.59096	6.47086
TRINITY_DN13659_c0_g1_i4	yellow	6.94486	6.7761	6.76022	6.51412	6.59991	6.59991	6.62498	6.62936	6.64097	6.50303	6.62059	6.62644
TRINITY_DN19685_c0_g1_i2	yellow	6.98527	6.77479	6.86913	6.60585	6.59694	6.62205	6.5345	6.6279	6.66534	6.44791	6.62644	6.4446
TRINITY_DN18000_c0_g2_i1	yellow	6.75756	6.8505	6.77083	6.59395	6.64962	6.6879	6.59694	6.64386	6.64674	6.67666	6.46271	6.51412
TRINITY_DN7731_c0_g1_i1	yellow	6.67948	6.74416	6.69488	6.47573	6.41447	6.48864	6.83542	6.89966	6.82782	6.62059	6.52513	6.6014
TRINITY_DN17115_c0_g1_i1	yellow	6.65105	6.89724	6.63372	6.58045	6.63662	6.69627	6.73742	6.60733	6.60881	6.65964	6.45615	6.69209
TRINITY_DN13429_c0_g1_i2	yellow	6.74953	6.88874	6.77215	6.65964	6.32012	6.51096	6.61029	6.71012	6.67243	6.61029	6.65678	6.66391
TRINITY_DN11153_c0_g1_i1	yellow	6.71562	6.7866	6.7252	6.60437	6.6279	6.62059	6.70736	6.56529	6.73471	6.60288	6.64386	6.54381
TRINITY_DN12439_c1_g1_i1	yellow	6.75489	6.87036	6.87529	6.67101	6.56224	6.56224	6.65105	6.56834	6.62498	6.54844	6.61029	6.54535
TRINITY_DN20007_c1_g1_i1	yellow	6.70321	6.7866	6.58045	6.70044	6.58946	6.66959	6.60585	6.61912	6.65249	6.62059	6.62936	6.72656
TRINITY_DN21079_c0_g1_i2	yellow	6.93428	6.83415	6.86047	6.66818	6.6837	6.68229	6.54998	6.63807	6.59842	6.43129	6.45121	6.46271
TRINITY_DN9917_c0_g1_i1	yellow	6.74685	6.72383	6.92006	6.53605	6.59395	6.72928	6.76421	6.6893	6.47411	6.57289	6.62205	6.45943
TRINITY_DN19754_c0_g2_i1	yellow	6.86171	6.82273	6.74819	6.64818	6.76022	6.8189	6.5345	6.46271	6.55152	6.56529	6.55919	6.48864
TRINITY_DN18650_c0_g2_i4	yellow	6.89724	6.84172	7.03562	6.65821	6.55459	6.52356	6.67525	6.82909	6.53761	6.3505	6.3505	6.45943
TRINITY_DN17288_c0_g1_i3	yellow	6.83036	6.82273	6.79181	6.69766	6.56377	6.54844	6.51254	6.63517	6.64962	6.56986	6.59694	6.63372
TRINITY_DN17440_c0_g2_i1	yellow	6.90448	6.86295	6.61912	6.64097	6.86542	6.70321	6.48543	6.42459	6.66818	6.56682	6.41109	6.64097
TRINITY_DN16079_c0_g1_i1	yellow	6.89845	6.81121	6.87036	6.57743	6.55152	6.57137	6.54998	6.6879	6.62936	6.57592	6.56682	6.53761
TRINITY_DN6165_c0_g1_i1	yellow	6.8009	6.89239	6.83668	6.6279	6.54535	6.5157	6.61471	6.61176	6.59395	6.57743	6.55305	6.66818
TRINITY_DN20166_c0_g1_i1	yellow	6.7866	6.73742	6.72928	6.65105	6.59544	6.61029	6.56071	6.58496	6.57592	6.62498	6.70874	6.71012
TRINITY_DN15643_c0_g1_i4	yellow	6.93428	6.96924	6.91528	6.55459	6.47249	6.44956	6.61618	6.55152	6.65678	6.48543	6.58646	6.57137
TRINITY_DN19802_c0_g3_i1	yellow	6.77215	6.75756	6.82018	6.64241	6.67525	6.61618	6.64962	6.64818	6.6453	6.56224	6.54381	6.53605
TRINITY_DN17752_c0_g1_i2	yellow	6.79831	6.87406	6.83668	6.61176	6.52982	6.63227	6.56529	6.61324	6.55152	6.64674	6.59096	6.59544
TRINITY_DN2593_c0_g1_i1	yellow	6.74819	6.80607	6.86047	6.66391	6.6279	6.62498	6.63081	6.63662	6.63952	6.58346	6.55152	6.4822
TRINITY_DN12185_c0_g2_i1	yellow	6.83289	6.8009	6.78267	6.59842	6.64241	6.66676	6.61324	6.57289	6.62498	6.57137	6.60733	6.54998
TRINITY_DN21064_c1_g1_i1	yellow	6.72792	6.6879	6.77083	6.63372	6.55612	6.71149	6.57743	6.65821	6.55459	6.6893	6.7252	6.58346
TRINITY_DN16364_c0_g1_i1	yellow	6.61176	6.86542	6.81506	6.74953	6.66249	6.6879	6.50144	6.59842	6.59694	6.75489	6.47897	6.51728
TRINITY_DN19580_c0_g2_i1	yellow	6.67525	6.77873	6.83036	6.62498	6.58045	6.54689	6.64962	6.56224	6.53294	6.68229	6.70183	6.70183
TRINITY_DN21949_c0_g1_i1	yellow	6.55459	6.90087	6.77347	6.58045	6.42122	6.46434	6.72656	6.78005	6.85549	6.76155	6.47411	6.49985
TRINITY_DN13396_c0_g1_i1	yellow	6.72928	6.89603	6.81506	6.54381	6.42962	6.54226	6.69766	6.65678	6.65105	6.65535	6.61324	6.61176
TRINITY_DN20066_c1_g1_i6	yellow	6.64818	6.71973	6.90569	6.64818	6.53294	6.63807	6.70736	6.70183	6.57894	6.62936	6.67101	6.47249
TRINITY_DN16758_c0_g2_i1	yellow	6.83036	6.82018	6.85674	6.58045	6.46761	6.52042	6.54689	6.57592	6.57137	6.65821	6.74281	6.66107
TRINITY_DN9040_c0_g1_i1	yellow	6.6893	6.76553	6.74551	6.62059	6.58646	6.59246	6.6851	6.62936	6.6865	6.63662	6.6453	6.60288
TRINITY_DN20421_c0_g1_i3	yellow	7.19771	6.92719	6.80607	6.33092	6.45779	6.46923	6.44956	6.65249	6.65535	6.48059	6.55152	6.68229
TRINITY_DN16924_c0_g1_i3	yellow	6.8189	6.94134	6.69905	6.63662	6.49985	6.47411	6.65392	6.59544	6.72383	6.50462	6.55459	6.7211
TRINITY_DN20433_c1_g1_i2	yellow	6.67384	6.76818	6.7252	6.67243	6.59544	6.57592	6.59544	6.62644	6.65249	6.6893	6.63807	6.67525
TRINITY_DN10824_c0_g1_i1	yellow	6.78921	6.61029	6.732	6.51728	6.65964	6.6279	6.60881	6.70736	6.67243	6.70321	6.65249	6.59694
TRINITY_DN13181_c0_g1_i1	yellow	6.63372	6.65392	6.8189	6.57289	6.66818	6.61176	6.58646	6.6893	6.68089	6.82528	6.62059	6.50303
TRINITY_DN18890_c0_g2_i1	yellow	6.77083	6.67101	6.77873	6.60733	6.55612	6.75221	6.66818	6.58796	6.6279	6.57743	6.80349	6.45121
TRINITY_DN9276_c0_g1_i2	yellow	6.90929	6.86171	6.8009	6.5157	6.57289	6.57894	6.63517	6.65678	6.65964	6.53761	6.51728	6.58346
TRINITY_DN21101_c0_g2_i3	yellow	6.82528	6.92481	6.80478	6.58796	6.52669	6.58195	6.53916	6.54689	6.57289	6.66534	6.59694	6.66107
TRINITY_DN8566_c0_g1_i1	yellow	6.95187	7.00899	6.80219	6.55766	6.53761	6.53761	6.53138	6.49665	6.61029	6.54689	6.52356	6.66959
TRINITY_DN17091_c0_g2_i1	yellow	6.82909	6.90087	6.79051	6.59096	6.63372	6.56986	6.58496	6.50462	6.66959	6.61324	6.56071	6.59246
TRINITY_DN14202_c0_g1_i3	yellow	6.77742	6.82782	6.67243	6.62498	6.56377	6.66107	6.64818	6.64674	6.61471	6.5744	6.57894	6.6837
TRINITY_DN17542_c1_g1_i3	yellow	6.6837	6.94837	6.93546	6.63227	6.66676	6.63081	6.62059	6.55305	6.38543	6.69488	6.40939	6.62644
TRINITY_DN19307_c0_g3_i2	yellow	6.79572	6.69905	6.78398	6.64241	6.73877	6.53294	6.65249	6.52513	6.70598	6.52982	6.66249	6.59694
TRINITY_DN18304_c0_g1_i1	yellow	6.78398	6.87036	6.82909	6.61176	6.57592	6.59544	6.61471	6.67525	6.65105	6.61471	6.4822	6.54071
TRINITY_DN12232_c0_g1_i2	yellow	6.6014	6.8802	6.90448	6.74281	6.68089	6.56986	6.64386	6.59246	6.53138	6.64097	6.44294	6.59544
TRINITY_DN4429_c0_g1_i1	yellow	6.57137	6.76421	6.78136	6.6453	6.67243	6.59991	6.65821	6.61765	6.62352	6.75355	6.57137	6.62059
TRINITY_DN14573_c0_g1_i1	yellow	6.81506	6.91528	6.77873	6.57894	6.58796	6.62059	6.63227	6.63372	6.65392	6.59544	6.45615	6.57289
TRINITY_DN20457_c1_g4_i1	yellow	6.74953	6.79312	6.71149	6.61912	6.70183	6.58646	6.59991	6.62059	6.6893	6.65821	6.50144	6.64241
TRINITY_DN17847_c0_g1_i1	yellow	6.77742	6.73877	6.71562	6.66818	6.42459	6.38024	6.67948	6.77083	6.82655	6.49346	6.67384	6.67384
TRINITY_DN18991_c3_g1_i1	yellow	6.95303	6.95187	6.824	6.59096	6.56377	6.6279	6.62936	6.65392	6.65535	6.40429	6.40939	6.50779
TRINITY_DN13877_c0_g1_i2	yellow	6.84549	6.81634	6.92244	6.57894	6.67666	6.7866	6.59842	6.57289	6.27053	6.59246	6.55152	6.57137
TRINITY_DN14560_c0_g1_i1	yellow	6.83415	6.88142	6.82018	6.60585	6.5744	6.59842	6.6279	6.59395	6.69627	6.54844	6.55766	6.49825
TRINITY_DN11973_c0_g1_i1	yellow	7.07788	6.5345	7.04767	6.52982	6.47573	6.60881	6.49025	6.5157	6.36282	6.43796	7.03232	6.52042
TRINITY_DN14661_c0_g1_i1	yellow	6.68229	6.74685	6.67384	6.62498	6.59544	6.64962	6.62644	6.74012	6.55305	6.69627	6.53761	6.75087
TRINITY_DN19891_c0_g2_i1	yellow	6.67525	6.72383	6.84298	6.52826	6.75355	6.67525	6.60733	6.62936	6.54226	6.80735	6.5157	6.55152
TRINITY_DN20448_c0_g1_i1	yellow	6.78267	6.74416	6.63227	6.63662	6.60733	6.57592	6.66818	6.67525	6.75355	6.5345	6.6014	6.66534
TRINITY_DN19151_c3_g1_i6	yellow	6.98185	6.87529	6.98299	6.52356	6.56071	6.48543	6.60881	6.63081	6.53138	6.45943	6.54071	6.57592
TRINITY_DN2687_c0_g1_i1	yellow	6.91049	6.72656	6.69209	6.6014	6.63227	6.61765	6.46923	6.56071	6.63807	6.61471	6.70736	6.6837
TRINITY_DN19062_c0_g1_i1	yellow	7.32643	7.10748	7.09487	6.36632	6.52982	6.49185	6.52199	6.59096	6.63807	6.11061	6.27053	6.27984
TRINITY_DN17751_c0_g1_i2	yellow	6.87036	7.14364	6.87036	6.61618	6.48059	6.60437	6.70598	6.5345	6.6879	6.40259	6.33271	6.4363
TRINITY_DN19153_c0_g1_i1	yellow	6.84172	6.77215	6.78529	6.50938	6.50462	6.51885	6.66391	6.62644	6.66959	6.59842	6.71562	6.64674
TRINITY_DN18024_c0_g1_i1	yellow	7.05202	6.79442	6.90448	6.54535	6.66249	6.59395	6.59544	6.71836	6.65535	6.34341	6.43296	6.44128
TRINITY_DN18880_c0_g1_i2	yellow	6.76553	6.88996	6.75087	6.61471	6.53294	6.57137	6.6453	6.58496	6.69627	6.6014	6.59694	6.60733
TRINITY_DN12013_c0_g1_i1	yellow	6.6879	6.8009	6.73335	6.59694	6.56377	6.54689	6.6851	6.62644	6.67384	6.66107	6.63081	6.67243
TRINITY_DN19768_c2_g2_i2	yellow	7.01011	7.00113	7.03232	6.66534	6.55459	6.55305	6.61029	6.5744	6.63227	6.24603	6.4363	6.32193
TRINITY_DN21625_c1_g2_i1	yellow	6.88264	6.98071	6.9472	6.61618	6.49025	6.5345	6.66818	6.58045	6.65964	6.42962	6.52513	6.43962
TRINITY_DN10651_c0_g1_i1	yellow	7.04549	7.09064	6.97154	6.64674	6.67243	6.65535	6.58346	6.51885	6.60288	6.24413	6.2075	6.33092
TRINITY_DN13093_c0_g1_i2	yellow	6.73471	6.79701	6.73606	6.70183	6.6893	6.6865	6.57137	6.56529	6.55919	6.61765	6.56834	6.64386
TRINITY_DN15723_c0_g1_i2	yellow	6.82146	6.88387	6.73471	6.53916	6.50779	6.61618	6.57592	6.6453	6.66959	6.67807	6.56682	6.60881
TRINITY_DN15678_c0_g1_i1	yellow	6.80735	6.83415	6.80993	6.56529	6.43796	6.55919	6.66818	6.71699	6.60881	6.57894	6.61618	6.64241
TRINITY_DN19464_c0_g1_i1	yellow	6.8679	6.87036	6.78921	6.53916	6.65821	6.66534	6.65249	6.56682	6.54844	6.54844	6.51096	6.61765
TRINITY_DN21475_c0_g1_i11	yellow	6.86542	6.9331	6.76022	6.57592	6.55305	6.60585	6.56682	6.62936	6.70736	6.60288	6.47249	6.54998
TRINITY_DN19635_c0_g1_i4	yellow	6.7879	6.74551	6.824	6.63227	6.61176	6.61029	6.66249	6.6907	6.54689	6.53916	6.57894	6.63662
TRINITY_DN16741_c0_g1_i1	yellow	6.74685	6.75355	6.79701	6.65392	6.58045	6.50462	6.62059	6.58195	6.63227	6.60881	6.70874	6.6837
TRINITY_DN11958_c0_g1_i1	yellow	6.65105	6.74012	6.80993	6.62498	6.53605	6.60585	6.63807	6.67243	6.59544	6.71699	6.67666	6.61176
TRINITY_DN19159_c0_g1_i1	yellow	6.92719	6.96	6.87036	6.55152	6.46761	6.6014	6.63227	6.58346	6.63517	6.48059	6.57137	6.49825
TRINITY_DN14333_c0_g1_i1	yellow	6.73877	6.80478	6.71562	6.52199	6.58346	6.65535	6.63081	6.58496	6.58195	6.73064	6.64818	6.67666
TRINITY_DN19076_c0_g2_i1	yellow	6.89239	6.74147	7.1179	6.60437	6.66959	6.47086	6.67243	6.69766	6.50938	6.42459	6.51412	6.41447
TRINITY_DN16193_c1_g2_i1	yellow	6.66676	6.926	6.59991	6.65392	6.54381	6.65535	6.69627	6.60437	6.67384	6.61471	6.52042	6.70321
TRINITY_DN13211_c0_g1_i1	yellow	6.90328	6.89482	7.00113	6.50779	6.58646	6.60437	6.64674	6.56529	6.52356	6.54071	6.55766	6.43796
TRINITY_DN21375_c0_g1_i1	yellow	6.94251	6.85175	6.92006	6.54071	6.77347	6.60585	6.63952	6.67807	6.55919	6.46271	6.26303	6.50938
TRINITY_DN17679_c0_g6_i1	yellow	6.72656	6.95303	6.77742	6.56834	6.45615	6.48059	6.79572	6.64962	6.80349	6.52513	6.52199	6.54381
TRINITY_DN14733_c0_g1_i1	yellow	6.91767	6.65678	6.92362	6.60881	6.65249	6.57743	6.51254	6.57137	6.59096	6.55766	6.74551	6.50303
TRINITY_DN18990_c0_g1_i2	yellow	6.89482	6.72656	6.77347	6.58496	6.58646	6.61471	6.55612	6.6865	6.65964	6.56986	6.63081	6.57743
TRINITY_DN15687_c0_g1_i1	yellow	6.92362	6.81762	6.95303	6.49506	6.67243	6.47249	6.57743	6.67101	6.6865	6.59842	6.44791	6.46271
TRINITY_DN19798_c0_g1_i2	yellow	6.79051	6.80864	6.94486	6.51412	6.45615	6.58195	6.61618	6.51728	6.60733	6.69905	6.81378	6.45121
TRINITY_DN20125_c0_g3_i1	yellow	6.78529	6.78529	6.66676	6.56224	6.57289	6.65105	6.64386	6.67101	6.73742	6.63227	6.59395	6.57289
TRINITY_DN21610_c2_g1_i1	yellow	6.84674	6.83415	6.96347	6.65964	6.66959	6.53605	6.55459	6.4363	6.47249	6.55152	6.66676	6.60881
TRINITY_DN18608_c2_g1_i1	yellow	6.84423	6.7761	6.76155	6.52669	6.45121	6.49346	6.60288	6.67243	6.65249	6.63807	6.71287	6.71149
TRINITY_DN21452_c0_g2_i5	yellow	6.61765	6.90569	6.91409	6.53294	6.51096	6.42626	6.71699	6.73606	6.66107	6.75489	6.43296	6.58646
TRINITY_DN12594_c0_g1_i1	yellow	6.71425	6.86913	6.56834	6.66959	6.64241	6.64386	6.59246	6.58646	6.6279	6.65249	6.51096	6.78398
TRINITY_DN21035_c0_g1_i2	yellow	6.6907	6.67807	6.84423	6.63807	6.66107	6.36107	6.71562	6.58346	6.70874	6.58496	6.70736	6.67807
TRINITY_DN13027_c0_g1_i1	yellow	6.67807	6.67243	6.74416	6.58346	6.66818	6.6865	6.66107	6.66249	6.64097	6.70736	6.63081	6.55459
TRINITY_DN20481_c0_g1_i1	yellow	6.7046	6.83162	6.91528	6.54844	6.52669	6.57289	6.63227	6.58346	6.54226	6.74012	6.67384	6.56834
TRINITY_DN20462_c0_g5_i1	yellow	6.90569	6.99322	6.98755	6.56071	6.59395	6.47411	6.67384	6.52826	6.63081	6.4545	6.4545	6.47897
TRINITY_DN19332_c0_g3_i1	yellow	7.02791	6.85798	6.82782	6.50938	6.61176	6.6851	6.63807	6.56224	6.70321	6.37156	6.58045	6.38024
TRINITY_DN20533_c0_g5_i1	yellow	6.96347	6.97842	6.87897	6.58346	6.67948	6.6893	6.60585	6.5157	6.58946	6.42626	6.38888	6.43962
TRINITY_DN20043_c0_g1_i2	yellow	6.73471	6.70321	6.75756	6.68089	6.67525	6.56682	6.59395	6.67243	6.65249	6.62059	6.57743	6.65105
TRINITY_DN16356_c0_g1_i1	yellow	6.86295	6.88142	6.88631	6.65392	6.64386	6.66391	6.56071	6.54689	6.59246	6.53138	6.53294	6.45615
TRINITY_DN20864_c0_g2_i1	yellow	6.8679	6.96463	6.79442	6.54226	6.51728	6.54071	6.61324	6.77873	6.63952	6.58646	6.27984	6.64818
TRINITY_DN14980_c0_g1_i1	yellow	6.95187	6.91648	6.87283	6.52199	6.58646	6.53138	6.4363	6.3733	6.37504	6.66818	6.70183	6.79831
TRINITY_DN18964_c0_g1_i3	yellow	6.8679	6.76155	7.07788	6.44956	6.67807	6.58496	6.71836	6.72656	6.47249	6.56224	6.44626	6.39403
TRINITY_DN16168_c0_g1_i8	yellow	6.77742	6.73877	6.79442	6.62352	6.6279	6.57743	6.61912	6.63662	6.61765	6.60437	6.6279	6.63372
TRINITY_DN21513_c0_g1_i1	yellow	6.84925	6.92244	6.9507	6.53761	6.47411	6.38716	6.58195	6.47897	6.51885	6.64241	6.70736	6.71287
TRINITY_DN18305_c1_g2_i6	yellow	6.8189	6.69627	6.61765	6.57289	6.6893	6.65392	6.62205	6.62352	6.7879	6.60585	6.62205	6.56377
TRINITY_DN15703_c0_g1_i1	yellow	6.73742	6.74685	6.84549	6.60437	6.62644	6.66959	6.61912	6.65678	6.61324	6.66676	6.59842	6.48059
TRINITY_DN17927_c0_g1_i1	yellow	6.98071	6.88753	6.84298	6.46923	6.41109	6.59991	6.55459	6.83794	6.63081	6.57289	6.42794	6.53916
TRINITY_DN14524_c0_g1_i1	yellow	6.73335	6.82655	6.76155	6.66534	6.58796	6.58045	6.66107	6.6907	6.7211	6.56834	6.50779	6.55919
TRINITY_DN14483_c0_g1_i2	yellow	6.84423	6.72247	6.75756	6.75622	6.70598	6.74953	6.50779	6.6014	6.53605	6.49185	6.59842	6.57592
TRINITY_DN15597_c0_g1_i1	yellow	6.93782	6.86913	6.84046	6.53294	6.51096	6.54998	6.70044	6.66249	6.67101	6.40599	6.56377	6.55152
TRINITY_DN19259_c4_g1_i1	yellow	6.82273	7.04111	6.81634	6.64674	6.65392	6.60288	6.61618	6.45943	6.64097	6.53138	6.38543	6.55766
TRINITY_DN14171_c0_g1_i1	yellow	7.01123	6.79442	6.95884	6.59991	6.72383	6.61324	6.49025	6.69209	6.53294	6.46107	6.38888	6.47573
TRINITY_DN11131_c0_g2_i2	yellow	6.94369	6.96347	7.12412	6.50779	6.51885	6.50621	6.67101	6.64241	6.55459	6.45943	6.4545	6.3147
TRINITY_DN9378_c0_g2_i1	yellow	6.7252	6.87036	6.73335	6.69627	6.5744	6.71012	6.65964	6.63081	6.57137	6.54689	6.53294	6.61176
TRINITY_DN2800_c0_g1_i1	yellow	6.76421	6.80478	6.75889	6.57289	6.52669	6.56682	6.6279	6.65964	6.63081	6.66107	6.6279	6.66818
TRINITY_DN12694_c0_g1_i1	yellow	6.96116	6.90809	6.78398	6.43463	6.48382	6.5345	6.57743	6.5744	6.64962	6.60437	6.63081	6.65249
TRINITY_DN18061_c0_g1_i3	yellow	6.71699	6.92837	6.56224	6.48864	6.33092	6.52199	6.79051	6.53916	6.92244	6.61765	6.76553	6.58946
TRINITY_DN21159_c0_g1_i2	yellow	6.86295	6.71012	7.06393	6.62498	6.54689	6.49825	6.67243	6.59395	6.49985	6.44128	6.77083	6.48059
TRINITY_DN21102_c0_g2_i2	yellow	7.05094	6.88874	6.75355	6.48382	6.60733	6.54535	6.48864	6.5345	6.56529	6.52513	6.5744	6.75489
TRINITY_DN16096_c0_g1_i1	yellow	6.76155	6.8189	6.82018	6.53605	6.51096	6.53138	6.6014	6.6851	6.69209	6.72247	6.6014	6.57137
TRINITY_DN18377_c0_g2_i4	yellow	6.75221	6.73877	6.77083	6.57894	6.56682	6.56682	6.6453	6.71012	6.66249	6.65249	6.61029	6.62498
TRINITY_DN11944_c0_g1_i1	yellow	6.64097	7.00675	6.99095	6.67101	6.47411	6.38024	6.70044	6.50144	6.43796	6.61912	6.58346	6.73877
TRINITY_DN18392_c0_g2_i2	yellow	6.74551	6.75087	6.82528	6.59395	6.57137	6.52669	6.63227	6.57743	6.59694	6.65678	6.72383	6.66676
TRINITY_DN17621_c0_g2_i1	yellow	6.848	6.78529	6.62352	6.58195	6.42962	6.70598	6.54381	6.65964	6.63372	6.63952	6.73335	6.66959
TRINITY_DN12814_c0_g1_i1	yellow	7.03782	6.86047	7.02791	6.3345	6.51728	6.58045	6.68089	6.62352	6.63081	6.48059	6.61029	6.30012
TRINITY_DN17524_c0_g1_i1	yellow	6.86047	7.04658	6.73877	6.66391	6.54226	6.60585	6.65535	6.55612	6.64674	6.42122	6.40259	6.63807
TRINITY_DN17361_c0_g1_i1	yellow	6.73471	6.86047	6.89239	6.53138	6.53761	6.65678	6.54226	6.73606	6.62205	6.80607	6.46434	6.42291
TRINITY_DN20966_c0_g1_i7	yellow	6.73606	6.82146	6.6837	6.61324	6.57743	6.6453	6.65964	6.61324	6.60585	6.62059	6.60881	6.69627
TRINITY_DN19799_c0_g3_i1	yellow	6.72656	6.71836	6.71562	6.65964	6.62059	6.6453	6.65105	6.64097	6.64962	6.59246	6.65249	6.62059
TRINITY_DN21548_c0_g1_i10	yellow	6.88874	6.80735	6.76553	6.51412	6.49506	6.6453	6.62936	6.69488	6.63517	6.57137	6.61912	6.58045
TRINITY_DN19677_c2_g1_i1	yellow	6.71836	6.81378	6.75889	6.7252	6.56377	6.61765	6.53761	6.73335	6.62059	6.64386	6.49985	6.63081
TRINITY_DN13018_c0_g1_i1	yellow	6.94017	6.89482	6.88264	6.61765	6.74012	6.66818	6.56986	6.56071	6.58646	6.45943	6.38888	6.46271
TRINITY_DN21559_c0_g1_i3	yellow	6.92125	6.99209	6.87036	6.50462	6.5157	6.6279	6.6837	6.58946	6.59842	6.47735	6.47573	6.51254
TRINITY_DN7281_c0_g1_i1	yellow	6.79831	6.98185	6.93074	6.66959	6.54226	6.59544	6.74416	6.55152	6.62205	6.38716	6.50303	6.43796
TRINITY_DN10623_c0_g1_i1	yellow	7.04002	6.88874	7.15076	6.49346	6.59842	6.49985	6.6014	6.56529	6.46107	6.41278	6.55305	6.38198
TRINITY_DN10687_c0_g1_i1	yellow	6.64962	6.84925	6.74685	6.62644	6.58195	6.54844	6.71012	6.58496	6.70874	6.6453	6.59694	6.61912
TRINITY_DN13542_c0_g1_i1	yellow	6.72928	6.73335	6.61912	6.59842	6.64674	6.72247	6.63227	6.59395	6.64962	6.66959	6.65535	6.63952
TRINITY_DN20538_c0_g3_i1	yellow	6.86047	6.87897	6.82782	6.58496	6.65678	6.56986	6.64674	6.63227	6.54381	6.5157	6.42962	6.67525
TRINITY_DN16851_c0_g1_i1	yellow	6.848	6.91648	6.85549	6.49025	6.56071	6.52982	6.64962	6.65249	6.6851	6.62205	6.46271	6.53761
TRINITY_DN18272_c0_g1_i5	yellow	7.10748	7.11998	7.10119	6.6907	6.51096	6.5744	6.24982	6.39403	6.38716	6.43796	6.48704	6.4545
TRINITY_DN14706_c0_g1_i2	yellow	6.92362	7.10852	6.86171	6.53138	6.3906	6.55305	6.56986	6.52042	6.59544	6.57137	6.49665	6.6014
TRINITY_DN17600_c0_g1_i1	yellow	6.91169	7.03122	6.926	6.65105	6.62352	6.62205	6.57592	6.61618	6.59096	6.4545	6.25739	6.44956
TRINITY_DN10793_c0_g1_i1	yellow	6.85549	6.74281	6.95884	6.52199	6.66676	6.46597	6.64674	6.70183	6.58646	6.58646	6.51096	6.57137
TRINITY_DN17442_c0_g1_i1	yellow	6.88874	6.98413	6.8189	6.50621	6.68229	6.63807	6.67666	6.51096	6.64241	6.52669	6.38543	6.51728
TRINITY_DN15627_c0_g1_i2	yellow	6.8125	6.89724	7.0045	6.5744	6.59842	6.47897	6.64241	6.62936	6.57894	6.59246	6.47411	6.50462
TRINITY_DN18384_c0_g1_i2	yellow	6.79442	6.72792	6.80735	6.61471	6.64962	6.63081	6.58946	6.56986	6.67525	6.62498	6.68089	6.50144
TRINITY_DN15360_c0_g1_i1	yellow	6.79181	6.59544	6.80349	6.61471	6.51254	6.58946	6.66959	6.6837	6.65821	6.54535	6.82146	6.56986
TRINITY_DN18858_c0_g1_i1	yellow	6.90448	6.89118	6.7866	6.64674	6.58946	6.6907	6.55305	6.50779	6.60585	6.49346	6.61471	6.53916
TRINITY_DN18980_c1_g1_i1	yellow	6.90448	6.7046	6.97384	6.6453	6.70874	6.64386	6.47735	6.67807	6.51096	6.56986	6.5345	6.4446
TRINITY_DN20320_c0_g2_i2	yellow	6.7211	6.80478	6.79181	6.70598	6.6893	6.57137	6.66249	6.45286	6.58946	6.53605	6.66391	6.66818
TRINITY_DN15391_c0_g1_i1	yellow	6.76288	7.05528	7.10119	6.60881	6.55612	6.53138	6.8009	6.62352	6.47249	6.43129	6.29094	6.41616
TRINITY_DN17126_c2_g1_i1	yellow	6.83415	6.92362	6.78267	6.64818	6.61912	6.66818	6.60437	6.55919	6.54998	6.52826	6.49185	6.62059
TRINITY_DN15834_c0_g1_i1	yellow	6.64097	6.70736	7.07361	6.69766	6.65678	6.59842	6.67948	6.63662	6.40429	6.61176	6.63081	6.4545
TRINITY_DN20656_c0_g3_i1	yellow	6.8392	6.96809	6.6837	6.47411	6.50144	6.61324	6.71012	6.57743	6.63081	6.58195	6.5345	6.70321
TRINITY_DN16020_c0_g1_i2	yellow	6.80219	6.83668	6.80478	6.56834	6.60437	6.50462	6.69488	6.59694	6.71149	6.55152	6.57894	6.59395
TRINITY_DN19719_c0_g1_i1	yellow	6.71562	6.78005	6.79701	6.75355	6.64962	6.66959	6.52356	6.63517	6.58496	6.62936	6.55919	6.56986
TRINITY_DN20635_c1_g1_i5	yellow	6.80735	6.84925	6.98868	6.68229	6.55152	6.64962	6.6879	6.64674	6.57743	6.42962	6.56377	6.34163
TRINITY_DN13358_c0_g1_i1	yellow	6.96116	7.00113	6.88509	6.6014	6.57137	6.61029	6.59246	6.60288	6.66959	6.42459	6.38543	6.43129
TRINITY_DN21423_c0_g2_i2	yellow	6.87897	6.91049	6.88142	6.63662	6.55152	6.62205	6.63807	6.61176	6.67807	6.44626	6.52513	6.41278
TRINITY_DN19107_c0_g1_i1	yellow	6.76288	6.74685	6.82146	6.6279	6.71287	6.54226	6.59395	6.67101	6.69627	6.64241	6.48704	6.55459
TRINITY_DN20385_c1_g1_i1	yellow	7.10748	6.94603	6.90448	6.52513	6.6453	6.63081	6.54535	6.55459	6.60733	6.33092	6.4363	6.45286
TRINITY_DN12908_c0_g1_i1	yellow	6.82782	6.79961	6.66676	6.50462	6.47735	6.58796	6.66391	6.70598	6.66676	6.61765	6.62936	6.70874
TRINITY_DN17251_c0_g2_i1	yellow	6.90569	6.9507	6.94369	6.49025	6.50303	6.50779	6.6014	6.59096	6.50621	6.6014	6.54226	6.62936
TRINITY_DN18281_c0_g1_i8	yellow	7.16692	6.76022	6.8716	6.49185	6.67243	6.56071	6.4545	6.40088	6.61029	6.36982	6.76951	6.56682
TRINITY_DN10274_c0_g1_i1	yellow	6.82528	6.92006	6.88509	6.59246	6.61324	6.61471	6.63952	6.58195	6.67243	6.56071	6.47735	6.42291
TRINITY_DN19343_c0_g1_i2	yellow	6.85674	6.84298	6.70598	6.53294	6.6907	6.63227	6.62644	6.57592	6.61324	6.59544	6.49825	6.67948
TRINITY_DN16257_c0_g2_i1	yellow	7.08958	7.02015	6.98071	6.39232	6.40088	6.47573	6.40429	6.40939	6.42794	6.63081	6.71012	6.68089
TRINITY_DN14536_c0_g1_i2	yellow	6.7046	6.84423	6.92955	6.66534	6.50938	6.62352	6.66676	6.62644	6.50303	6.59246	6.63227	6.53761
TRINITY_DN22366_c0_g1_i1	yellow	6.83668	7.15076	6.51254	6.63227	6.61471	6.74416	6.60437	6.42291	6.55612	6.54226	6.28725	6.79961
TRINITY_DN12715_c0_g1_i1	yellow	6.85922	6.8125	6.80864	6.56071	6.49025	6.52513	6.64241	6.67525	6.67948	6.54998	6.63662	6.60437
TRINITY_DN18227_c0_g1_i1	yellow	6.853	7.03562	6.93074	6.5157	6.46597	6.4822	6.64097	6.54071	6.50938	6.60288	6.51254	6.66391
TRINITY_DN14948_c0_g1_i1	yellow	6.7046	6.63807	6.68089	6.53138	6.58346	6.59842	6.72383	6.76155	6.72656	6.66676	6.64386	6.62352
TRINITY_DN16686_c0_g1_i1	yellow	7.01458	7.0268	6.94134	6.6014	6.56377	6.44626	6.60585	6.6907	6.67243	6.32373	6.24031	6.52042
TRINITY_DN13588_c0_g1_i2	yellow	6.70598	6.78921	6.76818	6.60288	6.65678	6.49506	6.53605	6.59991	6.67525	6.77742	6.57743	6.68089
TRINITY_DN20061_c0_g1_i2	yellow	6.59694	6.75355	6.99322	6.6907	6.65678	6.54226	6.64818	6.58346	6.56986	6.69488	6.63227	6.46597
TRINITY_DN19231_c0_g2_i1	yellow	6.732	6.75622	6.66959	6.66959	6.81378	6.54689	6.56377	6.58496	6.71287	6.66391	6.44791	6.69905
TRINITY_DN21039_c1_g1_i1	yellow	6.72656	6.99209	6.86913	6.732	6.43463	6.63662	6.58195	6.66249	6.61912	6.58646	6.47411	6.48059
TRINITY_DN10033_c0_g1_i4	yellow	6.80219	6.75087	6.732	6.61618	6.63517	6.76553	6.58796	6.62059	6.61765	6.61618	6.62205	6.50462
TRINITY_DN21270_c0_g1_i3	yellow	6.88142	7.01681	6.90689	6.70044	6.58195	6.60288	6.53761	6.58796	6.56986	6.47735	6.36632	6.52042
TRINITY_DN16497_c0_g1_i2	yellow	6.88387	6.71562	6.77347	6.56224	6.70183	6.63081	6.6453	6.59395	6.67101	6.51096	6.61765	6.54844
TRINITY_DN20566_c0_g1_i4	yellow	6.6893	6.65964	6.78921	6.63372	6.59096	6.54071	6.69627	6.72247	6.66818	6.61176	6.65678	6.62352
TRINITY_DN7104_c0_g1_i1	yellow	7.08108	6.78398	6.97154	6.49346	6.69766	6.58045	6.59246	6.58496	6.52982	6.35755	6.55612	6.49825
TRINITY_DN16449_c0_g2_i1	yellow	6.92244	6.87897	6.89845	6.56224	6.64818	6.6851	6.51412	6.6837	6.52042	6.59694	6.37678	6.49346
TRINITY_DN13238_c0_g1_i2	yellow	6.89239	7.00338	6.8392	6.67948	6.49985	6.59694	6.58946	6.61912	6.53916	6.43296	6.44128	6.63952
TRINITY_DN16650_c0_g2_i1	yellow	6.80993	6.8009	6.76951	6.55152	6.56529	6.6851	6.63807	6.61912	6.59544	6.62059	6.63662	6.5744
TRINITY_DN17419_c0_g1_i1	yellow	6.97957	6.81762	6.91049	6.33271	6.41109	6.63662	6.54535	6.62059	6.63081	6.69766	6.75087	6.41109
TRINITY_DN10793_c0_g2_i1	yellow	6.76818	6.75622	6.76155	6.63807	6.62644	6.63081	6.62352	6.70044	6.62498	6.59694	6.54071	6.61029
TRINITY_DN21556_c0_g2_i1	yellow	6.90809	6.84549	6.79181	6.51412	6.47086	6.49985	6.7866	6.69349	6.72247	6.35931	6.59694	6.6014
TRINITY_DN17564_c0_g2_i1;	yellow	7.08108	6.90809	6.824	6.44956	6.49985	6.50938	6.33628	6.54071	6.53916	6.64962	6.64674	6.73471
TRINITY_DN11011_c0_g1_i1	yellow	6.76421	6.71699	6.73877	6.50462	6.53138	6.61912	6.6893	6.70598	6.63807	6.66107	6.67101	6.63372
TRINITY_DN18328_c0_g1_i2	yellow	6.84298	6.81634	6.82146	6.65535	6.61912	6.57137	6.53916	6.59246	6.63372	6.57592	6.59246	6.59096
TRINITY_DN18876_c0_g1_i2	yellow	6.90328	6.75355	6.84172	6.47086	6.64097	6.59096	6.64674	6.63517	6.64097	6.57592	6.59842	6.54071
TRINITY_DN18981_c0_g1_i1	yellow	6.75087	6.73064	6.65392	6.56682	6.732	6.65105	6.66959	6.53761	6.67243	6.63952	6.62352	6.65392
TRINITY_DN14499_c0_g1_i2	yellow	6.78529	7.05094	6.71973	6.69766	6.40769	6.70736	6.59544	6.66391	6.58195	6.54071	6.41109	6.62059
TRINITY_DN907_c0_g1_i1	yellow	6.82909	6.65821	7.18488	6.62205	6.66676	6.42626	6.56377	6.74685	6.4363	6.60288	6.55459	6.42459
TRINITY_DN19578_c0_g1_i2	yellow	6.79831	6.96578	6.81762	6.64386	6.6014	6.61618	6.60733	6.52356	6.62936	6.57289	6.49025	6.55612
TRINITY_DN15288_c0_g1_i2	yellow	6.98413	6.62644	7.06178	6.46761	6.58346	6.35403	6.61765	6.51412	6.55919	6.50303	6.88142	6.55919
TRINITY_DN19139_c0_g1_i2	yellow	6.88753	6.83794	6.65964	6.6014	6.52199	6.59096	6.5157	6.61618	6.63952	6.59842	6.63807	6.73877
TRINITY_DN15738_c0_g1_i1	yellow	6.71562	6.76155	6.70321	6.64818	6.67243	6.67101	6.61471	6.62059	6.6279	6.65249	6.57137	6.6279
TRINITY_DN17180_c0_g1_i2	yellow	7.37417	7.3733	7.06393	6.38198	6.47897	6.65105	6.34696	6.49825	6.47086	6.19574	5.87529	6.33985
TRINITY_DN16314_c0_g1_i1	yellow	6.70874	6.81506	6.71012	6.58346	6.56224	6.69488	6.47897	6.6279	6.71973	6.83668	6.61471	6.49665
TRINITY_DN15294_c0_g1_i1	yellow	6.73335	7.10329	7.18388	6.76686	6.58646	6.47735	6.59694	6.50621	6.40769	6.52042	6.31288	6.40259
TRINITY_DN13668_c0_g1_i2	yellow	6.87774	6.98299	6.98755	6.49185	6.44791	6.5345	6.59246	6.69627	6.6279	6.64241	6.43463	6.41954
TRINITY_DN19526_c0_g1_i1	yellow	6.96232	6.96578	7.17692	6.57894	6.55919	6.54226	6.61029	6.6865	6.65249	6.42626	6.35226	6.03342
TRINITY_DN18271_c0_g1_i1	yellow	6.82909	7.00113	6.68229	6.52356	6.39746	6.54844	6.65678	6.71699	6.86666	6.60585	6.43296	6.50621
TRINITY_DN6322_c0_g1_i1	yellow	6.9331	6.87406	7.08321	6.59096	6.6893	6.49185	6.73064	6.46597	6.60881	6.30743	6.57137	6.33628
TRINITY_DN12557_c0_g1_i1	yellow	6.80349	6.75489	6.6279	6.56529	6.56529	6.57289	6.63517	6.72928	6.68229	6.61765	6.57289	6.74551
TRINITY_DN15309_c2_g1_i1	yellow	6.74281	6.71287	6.69209	6.65392	6.62205	6.65821	6.63081	6.65964	6.63952	6.6014	6.63662	6.64097
TRINITY_DN19350_c0_g4_i1	yellow	6.89845	6.85798	6.84172	6.57289	6.6279	6.57289	6.66818	6.62936	6.66107	6.4545	6.49185	6.53916
TRINITY_DN14793_c0_g1_i1	yellow	6.84423	6.73471	6.75355	6.56834	6.59395	6.59395	6.55919	6.61471	6.56071	6.64241	6.6865	6.71562
TRINITY_DN12410_c0_g1_i1	yellow	7.03122	6.96924	7.10119	6.4446	6.62205	6.56224	6.56682	6.58946	6.46434	6.51096	6.39232	6.3906
TRINITY_DN11761_c0_g1_i1	yellow	6.732	6.96463	7.0268	6.52513	6.7866	6.63952	6.24031	6.63662	6.55919	7.02237	6.11061	6.3147
TRINITY_DN11429_c0_g1_i1	yellow	6.90569	6.90448	7.15178	6.73471	6.61029	6.1918	6.67525	6.59096	6.26866	6.23649	6.49346	6.8009
TRINITY_DN17005_c0_g1_i3	yellow	6.91289	6.95768	6.7252	6.62059	6.58195	6.61912	6.52826	6.47573	6.69766	6.5345	6.56834	6.58646
TRINITY_DN21513_c1_g2_i3	yellow	6.71699	6.75889	6.63662	6.48864	6.61324	6.69905	6.58946	6.65105	6.74551	6.81634	6.60437	6.54535
TRINITY_DN21323_c0_g5_i1	yellow	6.78267	6.80864	6.8679	6.49825	6.60437	6.45286	6.52042	6.59246	6.55612	6.80349	6.61765	6.7211
TRINITY_DN16153_c0_g1_i1	yellow	6.65105	6.78921	6.91886	6.72383	6.66534	6.58946	6.49665	6.64674	6.62498	6.74819	6.51728	6.45779
TRINITY_DN17193_c1_g1_i10	yellow	6.86913	6.92125	6.70183	6.55766	6.54689	6.67525	6.64241	6.63807	6.7252	6.53761	6.48704	6.52199
TRINITY_DN13500_c0_g3_i1	yellow	6.90689	6.82909	6.82146	6.56986	6.63662	6.56834	6.61471	6.69905	6.51254	6.50779	6.44128	6.71012
TRINITY_DN14878_c0_g1_i1	yellow	6.84549	6.98527	6.82018	6.57592	6.2384	6.65392	6.66391	6.8125	6.63081	6.52669	6.4822	6.51254
TRINITY_DN16740_c0_g1_i1	yellow	6.8716	6.73742	6.61176	6.56834	6.42794	6.64962	6.69488	6.66391	6.74147	6.46597	6.78005	6.62644
TRINITY_DN19978_c0_g2_i2	yellow	6.77742	6.84925	6.9331	6.57137	6.59991	6.63227	6.72383	6.69209	6.58796	6.54689	6.46271	6.43463
TRINITY_DN14141_c0_g1_i1	yellow	6.8009	7.23362	7.16792	6.51254	6.31832	6.46271	6.65105	6.40939	6.35755	6.65392	6.47249	6.49346
TRINITY_DN16601_c0_g1_i2	yellow	7.16591	6.92837	7.02126	6.44128	6.56377	6.46597	6.62352	6.63807	6.6014	6.22689	6.45943	6.46923
TRINITY_DN19089_c1_g1_i3	yellow	7.10957	7.01569	6.95652	6.41109	6.64962	6.71012	6.6865	6.48382	6.63952	6.2817	6.40429	6.23649
TRINITY_DN13598_c0_g1_i1	yellow	6.91648	6.93782	6.87036	6.48864	6.47735	6.55305	6.6837	6.62498	6.67948	6.49985	6.54844	6.49985
TRINITY_DN19261_c1_g2_i3	yellow	7.0268	6.92362	6.98299	6.4822	6.57743	6.61471	6.56986	6.61618	6.55612	6.47897	6.47411	6.41616
TRINITY_DN16191_c0_g1_i2	yellow	6.73877	6.88264	6.93546	6.67101	6.55612	6.58195	6.71699	6.63807	6.54071	6.49346	6.52826	6.5345
TRINITY_DN20921_c0_g1_i10	yellow	6.86171	6.8392	6.73877	6.59395	6.46597	6.58346	6.56834	6.61176	6.58045	6.58946	6.6907	6.72383
TRINITY_DN16360_c0_g1_i1	yellow	6.89845	7.04767	7.01792	6.65964	6.45121	6.54998	6.65821	6.66676	6.54998	6.36807	6.36807	6.44294
TRINITY_DN18023_c0_g1_i6	yellow	6.6893	6.78267	6.61618	6.6279	6.61324	6.58195	6.68089	6.63517	6.75889	6.63372	6.59395	6.66959
TRINITY_DN19522_c0_g1_i2	yellow	6.6907	6.76553	6.73742	6.61471	6.71699	6.48543	6.69627	6.61471	6.75221	6.6279	6.52356	6.64386
TRINITY_DN13411_c0_g1_i1	yellow	6.76288	6.853	6.80993	6.51412	6.68229	6.58346	6.76421	6.55766	6.6279	6.57592	6.5157	6.59991
TRINITY_DN16665_c0_g1_i1	yellow	7.01569	6.80864	6.84046	6.58496	6.64818	6.49185	6.59395	6.5157	6.58045	6.35755	6.64386	6.69766
TRINITY_DN19813_c0_g1_i1	yellow	6.49185	7.11998	6.74281	6.66676	6.46761	6.53605	6.51728	6.52356	6.65392	6.91648	6.39917	6.69209
TRINITY_DN18768_c0_g1_i1	yellow	7.25644	7.11061	7.26679	6.37851	6.52669	6.38543	6.47249	6.6453	6.49665	6.30743	6.19771	6.25172
TRINITY_DN12380_c0_g1_i1	yellow	7.05528	6.83162	6.92006	6.52042	6.50621	6.59991	6.56377	6.80219	6.70044	6.40429	6.45286	6.35579
TRINITY_DN17006_c0_g1_i4	yellow	6.54998	6.92955	6.65105	6.75221	6.38024	6.66676	6.78529	6.54998	6.64097	6.52669	6.71699	6.67243
TRINITY_DN14024_c0_g1_i1	yellow	6.70736	6.84423	6.73877	6.57289	6.39403	6.57894	6.7046	6.77083	6.61618	6.64386	6.58346	6.69209
TRINITY_DN14869_c0_g1_i1	yellow	6.70044	6.9331	6.90087	6.66249	6.78921	6.49346	6.58796	6.40088	6.51096	6.68089	6.43796	6.6893
TRINITY_DN21123_c0_g1_i1	yellow	6.71425	6.74819	6.77215	6.67384	6.62936	6.58045	6.49985	6.732	6.74551	6.732	6.51096	6.51885
TRINITY_DN20451_c0_g2_i2	yellow	6.89603	6.87774	6.87529	6.52669	6.67948	6.45615	6.44128	6.42962	6.60288	6.72656	6.61176	6.66534
TRINITY_DN14523_c0_g1_i3	yellow	6.94953	6.94953	7.01235	6.52042	6.59842	6.35403	6.64386	6.61618	6.63227	6.46761	6.41616	6.55305
TRINITY_DN14449_c0_g1_i1	yellow	6.79181	6.74551	6.77742	6.58045	6.61618	6.56682	6.57137	6.56682	6.61471	6.67948	6.69766	6.66534
TRINITY_DN14860_c0_g1_i1	yellow	6.71012	7.04658	6.59842	6.65821	6.4822	6.80478	6.63517	6.52669	6.58496	6.6279	6.49506	6.63517
TRINITY_DN20116_c0_g1_i1	yellow	6.86171	6.87529	6.87036	6.51096	6.79572	6.56682	6.62498	6.50779	6.69209	6.61176	6.40088	6.47249
TRINITY_DN20398_c0_g1_i1	yellow	7.06609	6.97269	6.89239	6.35931	6.49665	6.60585	6.70874	6.6837	6.65392	6.38024	6.41278	6.4446
TRINITY_DN21018_c2_g1_i3	yellow	7.03232	7.13237	6.78136	6.6014	6.4822	6.6453	6.48382	6.50303	6.63662	6.43463	6.38543	6.55919
TRINITY_DN18405_c0_g2_i3	yellow	6.89603	6.79961	6.65678	6.48543	6.41785	6.58045	6.56224	6.59842	6.65249	6.65678	6.78398	6.73742
TRINITY_DN20725_c0_g1_i1	yellow	6.70874	6.87036	6.82655	6.65105	6.75221	6.52513	6.64386	6.52826	6.66959	6.6279	6.44128	6.59544
TRINITY_DN14543_c0_g1_i2	yellow	6.81634	6.82655	6.88753	6.63662	6.6453	6.57289	6.65964	6.65105	6.63952	6.50303	6.49025	6.50144
TRINITY_DN1521_c0_g1_i1	yellow	6.73877	6.90207	6.63081	6.76421	6.56529	6.56682	6.60288	6.7046	6.67666	6.51254	6.41616	6.75221
TRINITY_DN21174_c0_g1_i1	yellow	7.13955	7.05311	7.24031	6.50779	6.60437	6.52669	6.34163	6.53605	6.43129	6.50621	6.34163	6.21529
TRINITY_DN17466_c0_g1_i1	yellow	6.86542	6.73877	6.80993	6.4822	6.76155	6.57894	6.51885	6.67243	6.68229	6.732	6.43796	6.54535
TRINITY_DN14934_c0_g1_i1	yellow	6.98868	6.77215	6.83794	6.48864	6.64818	6.61176	6.60733	6.77479	6.63081	6.48704	6.40769	6.53294
TRINITY_DN20666_c0_g2_i7	yellow	7.04111	6.85798	6.92125	6.4822	6.41447	6.52356	6.53138	6.55152	6.51885	6.49825	6.76686	6.62936
TRINITY_DN20879_c1_g2_i5	yellow	6.73064	6.66107	6.86295	6.59395	6.63952	6.53294	6.6865	6.73742	6.65821	6.61765	6.59096	6.55459
TRINITY_DN18424_c0_g2_i1	yellow	6.72792	6.74551	6.77215	6.57289	6.4822	6.53138	6.62205	6.7252	6.70736	6.7046	6.66676	6.61029
TRINITY_DN19356_c0_g1_i3	yellow	6.65678	6.88631	6.83289	6.6907	6.59991	6.62205	6.69766	6.67384	6.62352	6.58346	6.4363	6.53761
TRINITY_DN2567_c0_g1_i1	yellow	7.00113	6.79312	6.75355	6.54689	6.55612	6.63807	6.63081	6.7046	6.70321	6.38198	6.56529	6.52826
TRINITY_DN13121_c0_g1_i1	yellow	7.05311	6.926	6.88509	6.44294	6.58346	6.56986	6.46923	6.46761	6.49825	6.57743	6.61471	6.64962
TRINITY_DN16053_c1_g1_i3	yellow	6.67807	6.92125	6.89118	6.66818	6.63081	6.5744	6.61176	6.58646	6.61618	6.67384	6.45121	6.52199
TRINITY_DN14635_c0_g1_i1	yellow	6.92481	6.73335	6.77215	6.50462	6.61324	6.5345	6.66534	6.6851	6.63662	6.49506	6.59694	6.67807
TRINITY_DN19268_c0_g1_i1	yellow	6.80478	6.88874	6.90569	6.58496	6.66959	6.6014	6.66249	6.61618	6.68229	6.56834	6.42122	6.39917
TRINITY_DN20211_c0_g1_i2	yellow	6.99209	6.78921	7.00225	6.45121	6.58496	6.58045	6.65535	6.71562	6.56834	6.46761	6.52826	6.41278
TRINITY_DN12166_c0_g1_i1;	yellow	6.8936	6.9507	6.63081	6.68089	6.49025	6.63952	6.45615	6.53916	6.65249	6.56529	6.60437	6.70874
TRINITY_DN14828_c1_g1_i1	yellow	7.07253	6.81506	6.73335	6.59842	6.54226	6.50462	6.43463	6.50621	6.58045	6.42626	6.74685	6.79572
TRINITY_DN18684_c0_g1_i2	yellow	6.88264	7	6.93782	6.64962	6.54226	6.58796	6.63081	6.59544	6.6279	6.43296	6.42794	6.43129
TRINITY_DN17116_c0_g1_i1	yellow	6.91289	6.94837	6.99774	6.54535	6.61176	6.58796	6.58496	6.57743	6.53138	6.55766	6.4446	6.45121
TRINITY_DN20229_c0_g1_i1	yellow	6.74147	6.86666	6.76818	6.65821	6.58646	6.71562	6.61029	6.59246	6.64818	6.61912	6.56529	6.48543
TRINITY_DN17295_c0_g1_i4	yellow	6.85798	6.83162	6.88264	6.71012	6.64241	6.65821	6.58195	6.6453	6.55305	6.45121	6.49346	6.50779
TRINITY_DN12968_c0_g2_i1	yellow	6.78136	6.81506	6.76951	6.60288	6.58946	6.58195	6.68229	6.58195	6.72792	6.55612	6.63517	6.54071
TRINITY_DN12644_c0_g1_i1	yellow	7.25739	6.88753	6.83668	6.32733	6.60437	6.56986	6.43463	6.72383	6.61029	6.39403	6.36807	6.6014
TRINITY_DN9661_c0_g1_i1	yellow	6.65821	7.01792	6.64386	6.67807	6.61618	6.80864	6.70321	6.52826	6.36282	6.59096	6.39232	6.7761
TRINITY_DN21446_c0_g1_i1	yellow	6.6907	6.73064	6.86419	6.67666	6.57592	6.52199	6.69627	6.71149	6.68229	6.56529	6.60881	6.53761
TRINITY_DN10307_c0_g1_i1	yellow	6.79051	6.83162	7.10852	6.62498	6.68229	6.75622	6.62352	6.51885	6.45121	6.58496	6.58195	6.1375
TRINITY_DN18358_c0_g1_i2	yellow	6.8679	6.94953	6.8009	6.55919	6.61912	6.63662	6.59842	6.55612	6.69209	6.58496	6.45779	6.48543
TRINITY_DN17137_c0_g1_i1	yellow	6.8936	6.90448	6.87036	6.45943	6.47249	6.53138	6.73471	6.62498	6.6279	6.50144	6.59544	6.57894
TRINITY_DN15781_c0_g2_i1	yellow	7.00787	6.90809	6.99887	6.59544	6.54535	6.62644	6.58346	6.58346	6.60881	6.37156	6.56377	6.3147
TRINITY_DN21617_c1_g1_i9	yellow	6.70044	6.86047	6.71012	6.65392	6.62644	6.65249	6.63081	6.65392	6.65105	6.64674	6.46434	6.61765
TRINITY_DN16870_c0_g4_i1	yellow	6.85922	6.84549	6.86913	6.64818	6.69627	6.59246	6.42122	6.53138	6.58946	6.67243	6.5345	6.55919
TRINITY_DN297_c0_g1_i1	yellow	7.0864	7.01458	6.88264	6.58646	6.63662	6.71836	6.55459	6.57137	6.47411	6.28725	6.32373	6.52042
TRINITY_DN21103_c0_g1_i2	yellow	6.65249	7.00113	6.89966	6.67948	6.71836	6.4545	6.71973	6.52982	6.65678	6.57894	6.2891	6.58346
TRINITY_DN9185_c0_g1_i2	yellow	6.79831	6.8936	6.81506	6.62498	6.6893	6.62059	6.42794	6.64097	6.58195	6.75221	6.35755	6.60288
TRINITY_DN21570_c0_g1_i3	yellow	7.13134	6.65821	6.85549	6.52669	6.54998	6.44128	6.42626	6.63372	6.52669	6.41954	6.78136	6.76951
TRINITY_DN20300_c1_g1_i1	yellow	6.84549	6.81762	6.74819	6.5157	6.4822	6.46761	6.51728	6.66676	6.63372	6.7252	6.64818	6.76288
TRINITY_DN20494_c1_g1_i5	yellow	7.82591	7.43129	7.28725	5.97728	6.28725	6.41785	5.9472	6.3147	6.37851	5.71149	6.20359	6.30561
TRINITY_DN21098_c0_g1_i1	yellow	6.73064	7.22014	7.26772	6.75622	6.52513	6.51728	6.65821	6.50621	6.44626	6.47086	6.16792	6.15381
TRINITY_DN11696_c0_g1_i3	yellow	6.66959	7.36282	7.19967	6.74147	6.00225	6.31832	6.70874	6.09592	6.40939	6.50144	6.74012	6.52669
TRINITY_DN9955_c0_g1_i1	yellow	7.05745	6.8936	6.96463	6.59694	6.54689	6.64818	6.60437	6.65249	6.60437	6.25927	6.50779	6.34696
TRINITY_DN17617_c0_g1_i1	yellow	6.99435	7.24413	6.75889	6.54998	6.43463	6.6879	6.4545	6.46761	6.66249	6.57137	6.27426	6.51412
TRINITY_DN19479_c2_g2_i4	yellow	6.77742	6.90569	6.75756	6.62205	6.66534	6.5744	6.55152	6.5157	6.62059	6.67243	6.51096	6.67243
TRINITY_DN13131_c0_g1_i1	yellow	6.80349	6.92362	7.1809	6.57894	6.47897	6.57894	6.68229	6.56377	6.47897	6.55459	6.62644	6.2114
TRINITY_DN3405_c0_g1_i1	yellow	6.74147	6.82018	6.74685	6.45943	6.35579	6.48864	6.79051	6.72383	6.75221	6.61912	6.69209	6.62936
TRINITY_DN21112_c0_g1_i13	yellow	6.88509	6.69349	6.91528	6.38024	6.66107	6.63081	6.48382	6.64386	6.66959	6.82018	6.63372	6.36632
TRINITY_DN16504_c0_g1_i1	yellow	6.94953	6.83794	6.79572	6.59246	6.5345	6.53605	6.43463	6.61029	6.59395	6.60585	6.63372	6.69488
TRINITY_DN10768_c0_g1_i1	yellow	6.8679	6.79181	6.6865	6.44128	6.57137	6.66818	6.67948	6.65678	6.70874	6.61176	6.60288	6.56529
TRINITY_DN12361_c0_g1_i2	yellow	6.78267	6.83794	6.92125	6.6453	6.57743	6.54381	6.69627	6.71973	6.61765	6.49506	6.47086	6.51254
TRINITY_DN20914_c0_g1_i5	yellow	6.78136	6.848	6.83794	6.66107	6.61618	6.54226	6.48382	6.47897	6.56682	6.6893	6.66534	6.66676
TRINITY_DN17601_c0_g1_i1	yellow	6.6453	6.7761	6.63081	6.6014	6.63517	6.59246	6.69488	6.69766	6.72928	6.6893	6.51254	6.67666
TRINITY_DN20378_c0_g1_i2	yellow	7.10643	6.98982	6.99435	6.48704	6.61029	6.61324	6.62352	6.67525	6.58195	6.28355	6.26679	6.37156
TRINITY_DN20948_c2_g1_i10	yellow	6.79961	6.66818	6.79831	6.51728	6.51728	6.69766	6.68089	6.71287	6.6453	6.62205	6.7252	6.47249
TRINITY_DN13191_c0_g1_i1	yellow	6.83415	6.82146	6.66391	6.59544	6.59096	6.69488	6.4545	6.52356	6.61765	6.7211	6.67948	6.65535
TRINITY_DN16143_c0_g1_i1	yellow	6.75622	6.69627	6.85549	6.82018	6.65535	6.41954	6.53761	6.60733	6.7252	6.49185	6.67243	6.59694
TRINITY_DN15250_c0_g1_i1	yellow	6.90448	6.63372	6.79181	6.36107	6.54226	6.80478	6.64241	6.59694	6.49665	6.67384	6.84172	6.50938
TRINITY_DN18150_c0_g2_i1	yellow	6.97154	6.70598	6.74953	6.54381	6.64097	6.58195	6.53138	6.72928	6.63227	6.53605	6.54844	6.66391
TRINITY_DN21078_c0_g1_i3	yellow	7.0045	6.95884	6.96924	6.53294	6.57289	6.50144	6.50144	6.52826	6.48864	6.52982	6.52513	6.62059
TRINITY_DN17950_c0_g1_i1	yellow	7.06824	6.85425	6.91767	6.68089	6.71562	6.51728	6.54535	6.50621	6.59544	6.20555	6.52826	6.56682
TRINITY_DN16057_c0_g1_i1	yellow	6.63807	6.65535	7.05745	6.67101	6.69488	6.41785	6.49985	6.59842	6.58796	6.80864	6.68229	6.47735
TRINITY_DN12474_c0_g1_i2	yellow	6.70321	6.97039	6.87036	6.48543	6.42962	6.54998	6.69766	6.79572	6.64818	6.73335	6.34518	6.54071
TRINITY_DN19348_c0_g5_i1	yellow	6.76022	6.81506	6.87283	6.68089	6.59246	6.54998	6.70321	6.59842	6.55919	6.47249	6.61471	6.62644
TRINITY_DN21560_c0_g1_i2	yellow	6.853	6.8189	6.85798	6.58646	6.58646	6.58496	6.70044	6.65964	6.64097	6.46434	6.55152	6.52669
TRINITY_DN16670_c0_g2_i1	yellow	6.84674	6.848	6.80993	6.48382	6.63372	6.53605	6.65105	6.67666	6.7252	6.6279	6.44791	6.54226
TRINITY_DN18584_c0_g1_i1	yellow	6.97039	7.1127	6.94369	6.85674	6.63807	6.4822	6.14364	6.46434	6.57894	6.52356	6.27798	6.58346
TRINITY_DN19819_c1_g1_i1	yellow	6.73064	6.82528	6.99887	6.48382	6.58646	6.41954	6.64962	6.67101	6.62644	6.75221	6.5345	6.51728
TRINITY_DN22756_c0_g1_i1	yellow	6.81121	6.97039	6.75889	6.67384	6.62644	6.52513	6.63372	6.50621	6.74819	6.49665	6.47411	6.58496
TRINITY_DN11404_c0_g1_i1	yellow	6.81121	6.93074	6.7761	6.64962	6.47573	6.43129	6.54381	6.75087	6.73606	6.61471	6.41447	6.66534
TRINITY_DN19957_c1_g2_i3	yellow	6.82273	6.78921	6.76818	6.58346	6.55152	6.61618	6.64818	6.79831	6.60733	6.56224	6.46434	6.63662
TRINITY_DN19200_c0_g1_i1	yellow	6.75221	6.74953	6.70598	6.58496	6.64674	6.72928	6.7046	6.6014	6.52513	6.58346	6.63081	6.66391
TRINITY_DN12631_c0_g1_i1	yellow	6.69905	6.97728	6.76022	6.51728	6.51728	6.49985	6.69209	6.52982	6.69209	6.71562	6.55459	6.66818
TRINITY_DN21526_c1_g2_i1	yellow	7.1416	6.71562	6.94369	6.62936	6.6893	6.59842	6.33092	6.37678	6.57894	6.38198	6.81506	6.46761
TRINITY_DN4290_c0_g1_i1	yellow	6.81762	6.87036	6.6865	6.65964	6.45615	6.52199	6.57894	6.56682	6.6879	6.56224	6.70598	6.72792
TRINITY_DN20653_c0_g1_i9	yellow	6.75756	6.85798	6.72792	6.62352	6.53605	6.63227	6.56529	6.63807	6.59991	6.67948	6.57894	6.66818
TRINITY_DN22051_c0_g1_i1	yellow	7.06393	7.22786	7.00899	6.58496	6.44294	6.55305	6.41447	6.52356	6.58195	6.47411	6.23266	6.41785
TRINITY_DN16275_c1_g1_i1	yellow	6.92125	6.98071	6.83162	6.60437	6.45943	6.55766	6.56986	6.41616	6.52513	6.49825	6.7046	6.69905
TRINITY_DN15895_c0_g2_i1	yellow	6.94603	6.92719	6.99322	6.62644	6.64097	6.6014	6.54535	6.61618	6.6279	6.46761	6.39917	6.3345
TRINITY_DN13987_c0_g1_i1	yellow	7.07575	7.24603	7.01235	6.39917	6.40259	6.46107	6.52513	6.40259	6.66818	6.53294	6.37504	6.40939
TRINITY_DN3998_c0_g1_i1	yellow	6.80993	6.96463	6.99095	6.64097	6.54535	6.52826	6.59991	6.65105	6.69209	6.56834	6.41278	6.34163
TRINITY_DN20461_c0_g1_i2	yellow	6.92955	6.82909	6.71562	6.56834	6.59842	6.60733	6.62498	6.64674	6.78921	6.46761	6.54226	6.50303
TRINITY_DN16524_c0_g1_i2	yellow	7.22304	7.15076	7.04549	6.37156	6.47573	6.47573	6.61912	6.54226	6.54535	6.19967	6.31832	6.48382
TRINITY_DN21024_c0_g1_i3	yellow	6.70321	6.88509	6.8679	6.62498	6.64674	6.59246	6.64097	6.66959	6.65105	6.66391	6.38888	6.49506
TRINITY_DN19539_c1_g1_i10	yellow	6.93192	6.89966	6.8125	6.53138	6.50938	6.59991	6.59395	6.67384	6.71425	6.53605	6.51412	6.48543
TRINITY_DN19424_c0_g1_i2	yellow	6.97384	7.01011	6.89118	6.3906	6.49185	6.49346	6.58646	6.61471	6.71149	6.61765	6.44626	6.49825
TRINITY_DN13270_c0_g1_i1	yellow	6.99661	6.81762	6.71149	6.64818	6.85549	6.84046	6.44128	6.38543	6.5744	6.47735	6.52042	6.48059
TRINITY_DN20225_c0_g3_i3	yellow	6.848	6.89118	6.85674	6.43962	6.55919	6.50779	6.68089	6.66391	6.74416	6.63517	6.48543	6.49025
TRINITY_DN15858_c0_g3_i1	yellow	6.93074	6.86047	6.82273	6.27798	6.47086	6.56529	6.82146	6.62205	6.65392	6.51254	6.65105	6.57592
TRINITY_DN16105_c0_g1_i1	yellow	6.89845	6.93899	6.91169	6.55152	6.5744	6.40088	6.50144	6.5345	6.53138	6.64962	6.54381	6.73606
TRINITY_DN20372_c0_g1_i4	yellow	7.03892	7.05637	6.96924	6.47086	6.44626	6.30561	6.40259	6.47086	6.4545	6.63372	6.56986	6.80607
TRINITY_DN19828_c0_g1_i1	yellow	6.9542	6.78398	7.03452	6.38888	6.66818	6.47086	6.70183	6.6893	6.52199	6.52669	6.47411	6.52982
TRINITY_DN21214_c0_g1_i1	yellow	6.86047	6.71012	7.59544	6.6453	6.61618	5.96578	6.51096	6.73606	6.2817	6.59246	6.56377	6.1375
TRINITY_DN19819_c0_g1_i1	yellow	6.77083	6.85425	7.01681	6.56834	6.63081	6.66107	6.60733	6.70736	6.51254	6.67807	6.40429	6.35931
TRINITY_DN16472_c0_g1_i1	yellow	6.54844	6.8392	6.89239	6.64386	6.51728	6.47086	6.63517	6.65678	6.6907	6.79442	6.6014	6.54071
TRINITY_DN12282_c0_g3_i1	yellow	6.98641	6.69488	6.86047	6.42459	6.42794	6.48704	6.58796	6.70874	6.60881	6.57137	6.7761	6.64962
TRINITY_DN18914_c0_g1_i2	yellow	6.98755	6.83162	6.80219	6.62498	6.69209	6.62644	6.56834	6.61471	6.67666	6.3837	6.47086	6.51096
TRINITY_DN16868_c0_g1_i1	yellow	7.05745	6.88509	6.93664	6.59544	6.53605	6.54226	6.48543	6.55919	6.59991	6.40088	6.62498	6.51254
TRINITY_DN15157_c0_g1_i1	yellow	6.62936	6.69905	6.79701	6.77215	6.68229	6.64241	6.55766	6.64674	6.55612	6.66534	6.60437	6.6279
TRINITY_DN20102_c0_g1_i2	yellow	7.02791	7.02791	7.0433	6.63081	6.66107	6.59096	6.53605	6.5157	6.61029	6.35226	6.33628	6.2854
TRINITY_DN13586_c0_g1_i1	yellow	6.78529	6.76421	6.78005	6.57894	6.58646	6.56834	6.60288	6.61029	6.58646	6.65678	6.66534	6.6879
TRINITY_DN17008_c0_g1_i1	yellow	6.74281	6.78921	6.77873	6.61912	6.52826	6.5345	6.57743	6.56071	6.65392	6.6865	6.73877	6.65535
TRINITY_DN20589_c0_g2_i3	yellow	6.78005	6.86295	6.89239	6.60881	6.67243	6.55766	6.79831	6.62498	6.56224	6.41447	6.44128	6.59246
TRINITY_DN18925_c0_g2_i1	yellow	6.89482	6.70736	6.7046	6.54381	6.58346	6.67525	6.54226	6.59544	6.73606	6.62205	6.74012	6.50621
TRINITY_DN18776_c0_g1_i6	yellow	7.17493	7.00338	6.89482	6.49346	6.50779	6.64674	6.46107	6.43962	6.75622	6.34518	6.61176	6.26115
TRINITY_DN15169_c0_g1_i1	yellow	7.06824	7.20359	6.88996	6.57743	6.50621	6.54689	6.51096	6.29829	6.6453	6.37678	6.44294	6.52042
TRINITY_DN17916_c0_g1_i1	yellow	6.97499	6.97269	7.05311	6.61029	6.52042	6.54844	6.43962	6.53138	6.54998	6.54998	6.55612	6.3906
TRINITY_DN16185_c0_g1_i1	yellow	6.75622	6.84925	6.85425	6.69349	6.55305	6.80607	6.69627	6.25927	6.50303	6.47086	6.88509	6.42291
TRINITY_DN17737_c0_g1_i4	yellow	6.89845	6.71836	6.67807	6.48864	6.57289	6.60288	6.7211	6.66534	6.7252	6.4822	6.67243	6.62352
TRINITY_DN12387_c0_g1_i1	yellow	6.85175	6.8189	6.80864	6.53138	6.51412	6.74416	6.53916	6.54226	6.62352	6.6879	6.73471	6.42962
TRINITY_DN16685_c0_g2_i1	yellow	7.04767	7.05853	7.18289	6.55766	6.55612	6.3733	6.55459	6.67525	6.61176	6.38543	6.21529	6.2854
TRINITY_DN18635_c0_g1_i1	yellow	6.85549	6.87406	6.97039	6.46434	6.68089	6.4822	6.61471	6.58946	6.59842	6.67101	6.45615	6.52826
TRINITY_DN17132_c0_g1_i1	yellow	6.74416	6.73877	6.79442	6.7211	6.54998	6.58646	6.60437	6.73335	6.64097	6.55305	6.6014	6.6014
TRINITY_DN20194_c0_g1_i1	yellow	6.95187	6.82528	6.88387	6.46923	6.54689	6.59246	6.6837	6.7252	6.66818	6.47249	6.51254	6.45615
TRINITY_DN12448_c0_g1_i2	yellow	6.99322	6.88874	6.89603	6.55305	6.56986	6.46271	6.61029	6.59246	6.50144	6.40939	6.55459	6.72928
TRINITY_DN21364_c0_g1_i7	yellow	6.87283	6.79181	6.88996	6.49025	6.58496	6.45779	6.62936	6.73742	6.75087	6.61471	6.49985	6.48864
TRINITY_DN9627_c0_g1_i1	yellow	6.82146	6.79312	6.64241	6.48704	6.52513	6.59991	6.66391	6.57592	6.64962	6.64097	6.72383	6.73742
TRINITY_DN15582_c0_g1_i1	yellow	6.85922	6.88631	6.86419	6.49185	6.58646	6.61618	6.59544	6.63081	6.65105	6.66107	6.50144	6.47411
TRINITY_DN16322_c0_g1_i1	yellow	7.14975	7.23458	7.18686	6.37156	6.49506	6.46434	6.5157	6.54689	6.48543	6.4545	6.12309	6.32912
TRINITY_DN13242_c0_g1_i2	yellow	6.77873	6.70044	6.81634	6.55305	6.51885	6.49346	6.60881	6.6851	6.65105	6.68229	6.71973	6.65392
TRINITY_DN14669_c0_g1_i2	yellow	6.53294	6.93546	6.74281	6.62059	6.62205	6.63662	6.63517	6.56071	6.54689	6.82782	6.47249	6.70044
TRINITY_DN21363_c0_g1_i2	yellow	6.71287	6.77215	6.76288	6.71149	6.52982	6.59096	6.60288	6.69627	6.74012	6.6014	6.62205	6.52669
TRINITY_DN21526_c1_g1_i2	yellow	6.71562	6.90569	6.91528	6.59246	6.58946	6.58045	6.56834	6.55919	6.58346	6.74953	6.54689	6.51885
TRINITY_DN15522_c0_g1_i1	yellow	6.72247	6.94017	7.00113	6.88264	6.56682	6.65105	6.35226	6.71012	6.59395	6.62498	6.35403	6.30012
TRINITY_DN18985_c0_g2_i1	yellow	6.87652	6.75355	6.73335	6.40429	6.52042	6.73335	6.64818	6.56377	6.51728	6.66534	6.77742	6.63807
TRINITY_DN12963_c0_g1_i1	yellow	7.01681	7.13443	6.90087	6.55919	6.29462	6.65392	6.65535	6.66818	6.62059	6.31288	6.38024	6.41616
TRINITY_DN17647_c0_g1_i1	yellow	7.12102	7.13031	7.14364	6.48864	6.47735	6.6014	6.51412	6.5345	6.56224	6.38543	6.36107	6.14975
TRINITY_DN19091_c0_g2_i1	yellow	7.02791	6.71836	6.98868	6.26115	6.50621	6.02015	6.60881	6.61618	6.64386	6.63227	6.77742	6.80993
TRINITY_DN14133_c0_g1_i1	yellow	6.71699	7.00899	6.96694	6.71012	6.55919	6.5744	6.6893	6.54998	6.60881	6.50621	6.4446	6.42794
TRINITY_DN19404_c0_g1_i4	yellow	6.98413	6.85425	6.85922	6.4363	6.56986	6.54226	6.56224	6.63372	6.57743	6.58946	6.55612	6.63227
TRINITY_DN16565_c0_g1_i2	yellow	6.91169	6.87529	6.77083	6.45121	6.49346	6.56071	6.55612	6.54998	6.61176	6.67243	6.6837	6.68089
TRINITY_DN20118_c0_g1_i1	yellow	6.87774	6.83036	6.72792	6.42794	6.51885	6.59544	6.79181	6.70736	6.58045	6.48382	6.55459	6.72247
TRINITY_DN13398_c0_g1_i1	yellow	6.80349	6.88387	6.8716	6.71287	6.59991	6.55766	6.57743	6.47573	6.63807	6.52199	6.64386	6.54071
TRINITY_DN9121_c0_g1_i1	yellow	7.08002	7.01569	6.96232	6.69766	6.65392	6.62644	6.46107	6.53605	6.55152	6.26303	6.34163	6.4363
TRINITY_DN20792_c1_g2_i3	yellow	6.7866	6.88631	6.7879	6.71425	6.6837	6.60437	6.60733	6.49985	6.6279	6.50938	6.52982	6.60437
TRINITY_DN23057_c0_g1_i1	yellow	6.96347	6.84298	6.74551	6.86542	6.69766	6.71836	6.0045	6.26866	6.63372	6.62059	6.76022	6.52513
TRINITY_DN12230_c0_g1_i2	yellow	6.70044	6.98755	6.82273	6.5744	6.52199	6.5345	6.73606	6.58195	6.73064	6.61618	6.48059	6.52199
TRINITY_DN14462_c0_g1_i2	yellow	6.94953	6.92362	6.89118	6.4822	6.47735	6.59694	6.51728	6.59694	6.54381	6.63517	6.59395	6.57289
TRINITY_DN18676_c0_g1_i2	yellow	6.79442	6.86666	6.8125	6.68229	6.5744	6.51412	6.66676	6.6851	6.71425	6.47086	6.47735	6.5744
TRINITY_DN18128_c0_g1_i2	yellow	7.16189	7.22304	7.24317	6.58496	6.71699	6.63081	6.42122	6.17193	6.38024	6.30561	6.2724	6.1334
TRINITY_DN14495_c0_g2_i1	yellow	6.53761	6.85425	6.88996	6.49665	6.67948	6.74819	6.86542	6.51096	6.4545	6.70321	6.56377	6.49346
TRINITY_DN18088_c1_g1_i1	yellow	7.05094	6.89724	6.88753	6.47249	6.67525	6.63662	6.73742	6.54998	6.65392	6.24793	6.47411	6.41616
TRINITY_DN18820_c0_g1_i1	yellow	6.92125	7.04111	6.90207	6.51885	6.5345	6.23074	6.78529	6.63517	6.74416	6.3345	6.32733	6.67525
TRINITY_DN20911_c0_g4_i1	yellow	7.31198	7.12412	6.74953	6.2075	6.63227	6.75622	6.51254	6.68229	6.61324	6.32012	5.96809	6.49825
TRINITY_DN15861_c0_g1_i1	yellow	6.76686	6.79701	7.04549	6.53761	6.73064	6.40429	6.8009	6.70044	6.54998	6.50303	6.36632	6.54689
TRINITY_DN15243_c0_g2_i1	yellow	6.87774	6.89118	6.63662	6.50303	6.48704	6.59991	6.54535	6.58045	6.61618	6.67807	6.64241	6.77215
TRINITY_DN16219_c0_g3_i1	yellow	6.59694	6.84046	6.97384	6.58045	6.64674	6.48382	6.61765	6.59246	6.60585	6.824	6.53605	6.51412
TRINITY_DN12366_c0_g1_i2	yellow	6.89845	6.91409	6.95187	6.57894	6.66391	6.60437	6.5345	6.56682	6.55766	6.59096	6.44626	6.47086
TRINITY_DN23094_c0_g1_i1	yellow	7.19574	7.10224	7.05311	6.44128	6.50621	6.52826	6.59395	6.52042	6.59096	6.20945	6.3906	6.36632
TRINITY_DN16549_c1_g1_i2	yellow	6.96694	6.848	6.89603	6.55305	6.63662	6.53916	6.65821	6.59544	6.57743	6.3906	6.53294	6.59096
TRINITY_DN20207_c0_g1_i1	yellow	6.9542	7.18587	7.02348	6.42122	6.37678	6.62059	6.57592	6.57743	6.66818	6.6279	6.32012	6.20555
TRINITY_DN17073_c0_g1_i4	yellow	7.00675	7.14771	7.05311	6.45943	6.28355	6.45779	6.64241	6.39575	6.53138	6.45121	6.64386	6.50462
TRINITY_DN15011_c0_g1_i5	yellow	6.88387	6.80607	6.80735	6.55766	6.67666	6.36107	6.60585	6.43463	6.59991	6.55766	6.6893	6.81634
TRINITY_DN19146_c0_g4_i1	yellow	6.92481	6.76951	6.84549	6.54226	6.54689	6.59246	6.52356	6.67666	6.53294	6.60437	6.63081	6.64241
TRINITY_DN15227_c0_g1_i1	yellow	6.77742	6.71973	6.76421	6.7211	6.58045	6.59096	6.57894	6.61618	6.60881	6.54071	6.71149	6.66249
TRINITY_DN18943_c1_g1_i1	yellow	7.01903	7.04985	7.10852	6.55766	6.47411	6.47249	6.61618	6.69488	6.72656	6.35931	6.30378	6.15583
TRINITY_DN11539_c0_g1_i1	yellow	6.90448	6.9331	6.7046	6.42794	6.57137	6.54071	6.70874	6.58195	6.80735	6.54535	6.50621	6.56377
TRINITY_DN19344_c0_g1_i1	yellow	6.93782	7.1819	6.99322	6.24031	6.4363	6.53605	6.71699	6.80607	6.70183	6.65105	5.91409	6.3147
TRINITY_DN20826_c1_g1_i4	yellow	6.83415	6.63662	6.79961	6.54071	6.51096	6.49185	6.59395	6.94486	6.71149	6.64674	6.49346	6.61176
TRINITY_DN3689_c0_g1_i1	yellow	7.10014	7.05961	7.07788	6.32733	6.49506	6.3505	6.56986	6.59694	6.50303	6.5157	6.38543	6.59395
TRINITY_DN18627_c0_g1_i1	yellow	6.61618	6.85425	6.86171	6.35931	6.50938	6.53138	6.8679	6.56529	6.56834	6.74147	6.67948	6.64818
TRINITY_DN17481_c0_g4_i1	yellow	6.77742	6.79961	6.82273	6.59246	6.69627	6.6865	6.50938	6.52826	6.58195	6.73742	6.59395	6.52199
TRINITY_DN20356_c0_g1_i2	yellow	7.40854	7.35315	7.52199	6.32193	6.35579	6.2891	6.24031	6.36982	6.1918	6.29278	6.24603	6.10852
TRINITY_DN20158_c0_g1_i1	yellow	7.5691	6.66818	7.1918	5.90207	6.60881	6.27984	6.4363	6.54689	6.56071	6.08108	6.79572	6.42122
TRINITY_DN13269_c0_g1_i1	yellow	6.96347	6.90448	6.93546	6.71012	6.6014	6.60437	6.39917	6.732	6.48704	6.49346	6.33628	6.56224
TRINITY_DN19573_c0_g1_i1	yellow	6.99887	6.90207	7.03892	6.41954	6.43962	6.59395	6.74281	6.71699	6.57743	6.38198	6.52982	6.32733
TRINITY_DN20741_c0_g1_i1	yellow	7.06824	6.95303	6.87283	6.27426	6.52356	6.56529	6.50779	6.45121	6.5744	6.66534	6.65249	6.59544
TRINITY_DN20011_c0_g1_i2	yellow	6.80349	6.81634	6.82528	6.60585	6.67243	6.55766	6.49025	6.51728	6.58646	6.71425	6.61029	6.64818
TRINITY_DN21651_c1_g2_i1	yellow	6.80864	6.57743	6.90809	6.64674	6.37156	6.60881	6.73606	6.59544	6.62936	6.41109	7.01123	6.44791
TRINITY_DN17583_c0_g1_i13	yellow	6.80478	6.86419	6.8392	6.74012	6.54998	6.50779	6.64818	6.5744	6.74551	6.40769	6.62059	6.51096
TRINITY_DN16088_c0_g1_i1	yellow	6.95652	7.0045	6.76818	6.59842	6.49665	6.37504	6.69488	6.52042	6.91886	6.31107	6.54844	6.50779
TRINITY_DN16342_c0_g1_i1	yellow	6.71562	6.79961	6.8009	6.63662	6.60437	6.64674	6.6879	6.6453	6.67243	6.59096	6.57137	6.49665
TRINITY_DN18561_c0_g3_i5	yellow	6.77479	6.72383	7.14466	6.32373	6.50144	6.56682	6.90328	6.85922	6.47897	6.56529	6.51728	6.29278
TRINITY_DN21385_c0_g2_i1	yellow	6.79961	6.87036	6.89118	6.52513	6.61029	6.52513	6.59694	6.55152	6.63372	6.69766	6.57592	6.55305
TRINITY_DN20184_c1_g2_i1	yellow	6.79831	6.8009	6.84046	6.64241	6.59544	6.52513	6.61618	6.63517	6.60733	6.56682	6.58946	6.64097
TRINITY_DN11490_c0_g1_i1	yellow	6.9331	6.97154	6.92481	6.59544	6.48864	6.58195	6.59395	6.56224	6.61618	6.46761	6.55766	6.46923
TRINITY_DN17061_c0_g2_i3	yellow	6.80478	6.89603	7.02015	6.65535	6.62498	6.38716	6.59991	6.54689	6.66818	6.56071	6.5345	6.47249
TRINITY_DN9728_c0_g1_i1	yellow	6.99548	6.78921	6.90207	6.57137	6.56529	6.68229	6.57894	6.72928	6.54689	6.41954	6.5345	6.46434
TRINITY_DN20246_c0_g1_i2	yellow	6.82146	6.82528	6.75622	6.67807	6.59842	6.41616	6.64818	6.51096	6.71287	6.46271	6.67948	6.72247
TRINITY_DN19621_c1_g1_i1	yellow	6.88631	6.83668	6.79312	6.53138	6.51254	6.48704	6.6014	6.64962	6.71287	6.58646	6.61471	6.62205
TRINITY_DN17154_c0_g1_i1	yellow	7.21917	7.16892	6.97613	6.57592	6.47897	6.61029	6.46923	6.52356	6.65105	6.15178	6.30012	6.32193
TRINITY_DN13211_c0_g2_i1	yellow	6.98071	6.96924	6.98527	6.64962	6.53294	6.58496	6.52356	6.67384	6.57743	6.41278	6.39232	6.42122
TRINITY_DN20407_c0_g1_i6	yellow	6.8802	6.91049	6.93192	6.72383	6.67243	6.54689	6.50621	6.60881	6.73335	6.48704	6.39403	6.35931
TRINITY_DN19001_c0_g1_i2	yellow	6.85674	6.93074	6.95652	6.57592	6.6014	6.57289	6.53916	6.58946	6.52669	6.63807	6.47086	6.52982
TRINITY_DN14807_c0_g2_i2	yellow	6.85549	7.13237	6.95303	6.45943	6.43296	6.51728	6.52513	6.50462	6.43962	6.75489	6.43463	6.66818
TRINITY_DN21349_c0_g1_i2	yellow	6.84172	6.66249	6.6893	6.45943	6.66959	6.71149	6.71973	6.69349	6.62498	6.58346	6.60585	6.60288
TRINITY_DN16656_c0_g1_i3	yellow	7.38802	7.06609	7.09487	6.43962	6.49825	6.5345	6.34696	6.59395	6.57592	6.09592	6.3733	6.30925
TRINITY_DN18861_c0_g1_i1	yellow	6.83162	6.72383	6.82655	6.45943	6.54998	6.53761	6.59096	6.55612	6.62644	6.72383	6.7866	6.62498
TRINITY_DN11877_c0_g2_i1	yellow	6.79961	6.77083	6.76686	6.53138	6.69766	6.63662	6.49346	6.61912	6.66676	6.78005	6.5345	6.55612
TRINITY_DN12155_c0_g1_i1	yellow	7.14466	7.01681	7.02237	6.52199	6.66534	6.65964	6.5157	6.63952	6.58646	6.30561	6.19574	6.26491
TRINITY_DN14901_c0_g1_i2	yellow	6.76022	6.73877	6.75221	6.74953	6.59395	6.70321	6.3837	6.6865	6.61176	6.70736	6.60881	6.55766
TRINITY_DN14667_c0_g1_i1	yellow	6.86295	6.86295	6.98527	6.58045	6.62498	6.51885	6.61912	6.58195	6.64097	6.54844	6.54071	6.42459
TRINITY_DN14316_c0_g1_i1	yellow	6.99661	6.97269	6.99322	6.51096	6.64962	6.58496	6.58646	6.58496	6.52199	6.47573	6.35755	6.47086
TRINITY_DN15527_c0_g1_i1	yellow	6.91409	6.88753	6.93664	6.58045	6.50144	6.57743	6.60288	6.44294	6.61029	6.49985	6.75489	6.46434

## Sheet: ModuleEigengenes
	MEgreenyellow	MEmagenta	MEmidnightblue	MEred	MElightcyan	MEblack	MEyellow	MEgrey
S1_1	-0.342786	-0.497001	-0.220288	0.23712	0.8122	0.279355	0.48466	-0.214034
S1_2	-0.286052	-0.490802	-0.281148	0.250407	0.0543727	0.266591	0.510046	0.291881
S1_3	-0.318942	-0.50509	-0.267882	0.239657	-0.0439833	0.263964	0.47907	-0.182123
S2_1	0.248166	0.135412	-0.133059	-0.365877	-0.149599	0.0676625	-0.165154	-0.499895
S2_2	0.266076	0.130301	-0.112499	-0.347868	0.0424443	0.0690883	-0.170932	-0.140045
S2_3	0.275583	0.134234	-0.108062	-0.373166	0.0870943	0.0712271	-0.173216	-0.00756552
S3_1	0.331298	0.153661	-0.113608	-0.200024	-0.247888	0.141263	-0.0961635	0.333736
S3_2	0.301241	0.16268	-0.115308	-0.19741	-0.0873017	0.151081	-0.0899792	0.219421
S3_3	0.299343	0.150253	-0.116043	-0.204159	0.000454188	0.142569	-0.0732265	0.340163
S4_1	-0.239268	0.208737	0.468798	0.325009	-0.483616	-0.489868	-0.222898	0.366487
S4_2	-0.280154	0.198093	0.506204	0.298586	0.025154	-0.488198	-0.253361	-0.371629
S4_3	-0.254506	0.219522	0.492897	0.337724	-0.00933124	-0.474736	-0.228846	-0.136396

## Sheet: GO_enrichment
Term_ID	Term_description	ListHit	ListTotal	PopHit	PopTotal	GeneRatio	BgRatio	Enrichment_score	GeneIds	GeneSymbols	P_value	FDR_bh	Category
GO:0055114	oxidation-reduction process	321	1739	1271	12001	0.184589	0.105908	1.74292	TRINITY_DN20289_c0_g1_i1;TRINITY_DN19440_c0_g1_i3;TRINITY_DN19307_c0_g6_i1;TRINITY_DN9744_c0_g1_i1;TRINITY_DN13841_c0_g1_i2;TRINITY_DN17845_c0_g1_i2;TRINITY_DN6471_c0_g1_i1;TRINITY_DN18305_c1_g2_i6;TRINITY_DN14629_c0_g1_i2;TRINITY_DN17210_c0_g1_i1;TRINITY_DN18881_c0_g2_i1;TRINITY_DN13561_c0_g1_i2;TRINITY_DN7840_c0_g1_i1;TRINITY_DN19151_c3_g1_i6;TRINITY_DN21262_c0_g1_i6;TRINITY_DN18930_c0_g1_i1;TR…	TRINITY_DN20289_c0_g1_i1;TRINITY_DN19440_c0_g1_i3;TRINITY_DN19307_c0_g6_i1;TRINITY_DN9744_c0_g1_i1;TRINITY_DN13841_c0_g1_i2;TRINITY_DN17845_c0_g1_i2;TRINITY_DN6471_c0_g1_i1;TRINITY_DN18305_c1_g2_i6;TRINITY_DN14629_c0_g1_i2;TRINITY_DN17210_c0_g1_i1;TRINITY_DN18881_c0_g2_i1;TRINITY_DN13561_c0_g1_i2;TRINITY_DN7840_c0_g1_i1;TRINITY_DN19151_c3_g1_i6;TRINITY_DN21262_c0_g1_i6;TRINITY_DN18930_c0_g1_i1;TR…	4.34847e-27	2.63082e-24	biological_process
GO:0008152	metabolic process	193	1739	688	12001	0.110983	0.0573286	1.93592	TRINITY_DN14868_c0_g1_i1;TRINITY_DN21182_c0_g3_i2;TRINITY_DN17647_c0_g1_i1;TRINITY_DN19514_c0_g1_i2;TRINITY_DN19031_c0_g3_i1;TRINITY_DN20368_c0_g1_i2;TRINITY_DN19231_c0_g2_i1;TRINITY_DN16498_c0_g1_i1;TRINITY_DN21086_c0_g1_i3;TRINITY_DN18897_c0_g1_i3;TRINITY_DN16758_c0_g2_i1;TRINITY_DN20434_c0_g1_i2;TRINITY_DN18171_c1_g1_i1;TRINITY_DN18893_c1_g1_i1;TRINITY_DN18659_c0_g1_i2;TRINITY_DN17623_c0_g1_i1…	TRINITY_DN14868_c0_g1_i1;TRINITY_DN21182_c0_g3_i2;TRINITY_DN17647_c0_g1_i1;TRINITY_DN19514_c0_g1_i2;TRINITY_DN19031_c0_g3_i1;TRINITY_DN20368_c0_g1_i2;TRINITY_DN19231_c0_g2_i1;TRINITY_DN16498_c0_g1_i1;TRINITY_DN21086_c0_g1_i3;TRINITY_DN18897_c0_g1_i3;TRINITY_DN16758_c0_g2_i1;TRINITY_DN20434_c0_g1_i2;TRINITY_DN18171_c1_g1_i1;TRINITY_DN18893_c1_g1_i1;TRINITY_DN18659_c0_g1_i2;TRINITY_DN17623_c0_g1_i1…	1.44617e-21	4.37468e-19	biological_process
GO:0006094	gluconeogenesis	42	1739	76	12001	0.0241518	0.00633281	3.81376	TRINITY_DN20289_c0_g3_i1;TRINITY_DN11174_c0_g1_i1;TRINITY_DN20289_c0_g1_i1;TRINITY_DN19231_c0_g2_i1;TRINITY_DN16807_c0_g1_i1;TRINITY_DN12937_c0_g1_i1;TRINITY_DN19943_c0_g2_i5;TRINITY_DN17451_c0_g1_i1;TRINITY_DN12106_c0_g1_i2;TRINITY_DN20974_c0_g1_i6;TRINITY_DN12009_c0_g1_i1;TRINITY_DN14523_c0_g2_i1;TRINITY_DN21079_c1_g3_i1;TRINITY_DN17210_c0_g2_i1;TRINITY_DN15431_c0_g1_i1;TRINITY_DN19996_c0_g1_i1…	TRINITY_DN20289_c0_g3_i1;TRINITY_DN11174_c0_g1_i1;TRINITY_DN20289_c0_g1_i1;TRINITY_DN19231_c0_g2_i1;TRINITY_DN16807_c0_g1_i1;TRINITY_DN12937_c0_g1_i1;TRINITY_DN19943_c0_g2_i5;TRINITY_DN17451_c0_g1_i1;TRINITY_DN12106_c0_g1_i2;TRINITY_DN20974_c0_g1_i6;TRINITY_DN12009_c0_g1_i1;TRINITY_DN14523_c0_g2_i1;TRINITY_DN21079_c1_g3_i1;TRINITY_DN17210_c0_g2_i1;TRINITY_DN15431_c0_g1_i1;TRINITY_DN19996_c0_g1_i1…	1.08374e-16	2.18553e-14	biological_process
GO:0006096	glycolytic process	37	1739	62	12001	0.0212766	0.00516624	4.11839	TRINITY_DN20289_c0_g3_i1;TRINITY_DN11174_c0_g1_i1;TRINITY_DN20289_c0_g1_i1;TRINITY_DN19231_c0_g2_i1;TRINITY_DN16807_c0_g1_i1;TRINITY_DN12937_c0_g1_i1;TRINITY_DN12106_c0_g1_i2;TRINITY_DN20974_c0_g1_i6;TRINITY_DN12009_c0_g1_i1;TRINITY_DN14523_c0_g2_i1;TRINITY_DN21079_c1_g3_i1;TRINITY_DN17210_c0_g2_i1;TRINITY_DN15431_c0_g1_i1;TRINITY_DN19996_c0_g1_i1;TRINITY_DN17830_c0_g1_i3;TRINITY_DN17642_c0_g1_i2…	TRINITY_DN20289_c0_g3_i1;TRINITY_DN11174_c0_g1_i1;TRINITY_DN20289_c0_g1_i1;TRINITY_DN19231_c0_g2_i1;TRINITY_DN16807_c0_g1_i1;TRINITY_DN12937_c0_g1_i1;TRINITY_DN12106_c0_g1_i2;TRINITY_DN20974_c0_g1_i6;TRINITY_DN12009_c0_g1_i1;TRINITY_DN14523_c0_g2_i1;TRINITY_DN21079_c1_g3_i1;TRINITY_DN17210_c0_g2_i1;TRINITY_DN15431_c0_g1_i1;TRINITY_DN19996_c0_g1_i1;TRINITY_DN17830_c0_g1_i3;TRINITY_DN17642_c0_g1_i2…	2.32887e-16	3.52241e-14	biological_process
GO:0016491	oxidoreductase activity	175	1925	683	13237	0.0909091	0.0515978	1.76188	TRINITY_DN14868_c0_g1_i1;TRINITY_DN19031_c0_g3_i1;TRINITY_DN19231_c0_g2_i1;TRINITY_DN16032_c0_g1_i2;TRINITY_DN16758_c0_g2_i1;TRINITY_DN20434_c0_g1_i2;TRINITY_DN9744_c0_g1_i1;TRINITY_DN21611_c0_g3_i1;TRINITY_DN17874_c0_g1_i1;TRINITY_DN17845_c0_g1_i2;TRINITY_DN17769_c0_g1_i1;TRINITY_DN21174_c0_g1_i1;TRINITY_DN17999_c0_g1_i1;TRINITY_DN20512_c0_g2_i1;TRINITY_DN19754_c0_g1_i10;TRINITY_DN14667_c0_g1_i1…	TRINITY_DN14868_c0_g1_i1;TRINITY_DN19031_c0_g3_i1;TRINITY_DN19231_c0_g2_i1;TRINITY_DN16032_c0_g1_i2;TRINITY_DN16758_c0_g2_i1;TRINITY_DN20434_c0_g1_i2;TRINITY_DN9744_c0_g1_i1;TRINITY_DN21611_c0_g3_i1;TRINITY_DN17874_c0_g1_i1;TRINITY_DN17845_c0_g1_i2;TRINITY_DN17769_c0_g1_i1;TRINITY_DN21174_c0_g1_i1;TRINITY_DN17999_c0_g1_i1;TRINITY_DN20512_c0_g2_i1;TRINITY_DN19754_c0_g1_i10;TRINITY_DN14667_c0_g1_i1…	4.14261e-15	1.6992e-12	molecular_function
GO:0003824	catalytic activity	142	1925	519	13237	0.0737662	0.0392083	1.88139	TRINITY_DN21182_c0_g3_i2;TRINITY_DN19899_c0_g1_i1;TRINITY_DN19031_c0_g3_i1;TRINITY_DN14750_c2_g1_i1;TRINITY_DN19231_c0_g2_i1;TRINITY_DN20289_c0_g1_i1;TRINITY_DN21452_c0_g2_i5;TRINITY_DN16758_c0_g2_i1;TRINITY_DN17679_c0_g6_i1;TRINITY_DN9744_c0_g1_i1;TRINITY_DN18893_c1_g1_i1;TRINITY_DN10137_c0_g1_i1;TRINITY_DN13098_c0_g1_i1;TRINITY_DN17845_c0_g1_i2;TRINITY_DN19266_c0_g1_i4;TRINITY_DN14889_c0_g1_i2;…	TRINITY_DN21182_c0_g3_i2;TRINITY_DN19899_c0_g1_i1;TRINITY_DN19031_c0_g3_i1;TRINITY_DN14750_c2_g1_i1;TRINITY_DN19231_c0_g2_i1;TRINITY_DN20289_c0_g1_i1;TRINITY_DN21452_c0_g2_i5;TRINITY_DN16758_c0_g2_i1;TRINITY_DN17679_c0_g6_i1;TRINITY_DN9744_c0_g1_i1;TRINITY_DN18893_c1_g1_i1;TRINITY_DN10137_c0_g1_i1;TRINITY_DN13098_c0_g1_i1;TRINITY_DN17845_c0_g1_i2;TRINITY_DN19266_c0_g1_i4;TRINITY_DN14889_c0_g1_i2;…	7.37178e-15	1.6992e-12	molecular_function
GO:0006098	pentose-phosphate shunt	40	1739	84	12001	0.0230017	0.00699942	3.28623	TRINITY_DN13100_c0_g1_i1;TRINITY_DN20791_c0_g2_i1;TRINITY_DN19231_c0_g2_i1;TRINITY_DN16498_c0_g1_i1;TRINITY_DN16458_c0_g1_i1;TRINITY_DN12937_c0_g1_i1;TRINITY_DN19816_c0_g2_i2;TRINITY_DN15917_c0_g1_i1;TRINITY_DN12009_c0_g1_i1;TRINITY_DN14523_c0_g2_i1;TRINITY_DN13841_c0_g1_i2;TRINITY_DN16889_c0_g1_i3;TRINITY_DN21079_c1_g3_i1;TRINITY_DN20791_c0_g1_i3;TRINITY_DN19996_c0_g1_i1;TRINITY_DN14667_c0_g1_i1…	TRINITY_DN13100_c0_g1_i1;TRINITY_DN20791_c0_g2_i1;TRINITY_DN19231_c0_g2_i1;TRINITY_DN16498_c0_g1_i1;TRINITY_DN16458_c0_g1_i1;TRINITY_DN12937_c0_g1_i1;TRINITY_DN19816_c0_g2_i2;TRINITY_DN15917_c0_g1_i1;TRINITY_DN12009_c0_g1_i1;TRINITY_DN14523_c0_g2_i1;TRINITY_DN13841_c0_g1_i2;TRINITY_DN16889_c0_g1_i3;TRINITY_DN21079_c1_g3_i1;TRINITY_DN20791_c0_g1_i3;TRINITY_DN19996_c0_g1_i1;TRINITY_DN14667_c0_g1_i1…	4.07907e-13	4.93568e-11	biological_process
GO:0005839	proteasome core complex	15	1039	17	9124	0.014437	0.00186322	7.7484	TRINITY_DN19994_c0_g1_i3;TRINITY_DN20769_c1_g2_i1;TRINITY_DN20166_c0_g1_i1;TRINITY_DN20201_c1_g1_i4;TRINITY_DN12299_c0_g1_i3;TRINITY_DN13605_c0_g1_i1;TRINITY_DN20348_c1_g1_i1;TRINITY_DN16253_c0_g1_i2;TRINITY_DN18311_c0_g1_i2;TRINITY_DN13986_c0_g1_i1;TRINITY_DN17238_c1_g5_i1;TRINITY_DN13103_c0_g1_i1;TRINITY_DN20769_c1_g1_i1;TRINITY_DN18604_c0_g2_i1;TRINITY_DN15282_c0_g1_i1	TRINITY_DN19994_c0_g1_i3;TRINITY_DN20769_c1_g2_i1;TRINITY_DN20166_c0_g1_i1;TRINITY_DN20201_c1_g1_i4;TRINITY_DN12299_c0_g1_i3;TRINITY_DN13605_c0_g1_i1;TRINITY_DN20348_c1_g1_i1;TRINITY_DN16253_c0_g1_i2;TRINITY_DN18311_c0_g1_i2;TRINITY_DN13986_c0_g1_i1;TRINITY_DN17238_c1_g5_i1;TRINITY_DN13103_c0_g1_i1;TRINITY_DN20769_c1_g1_i1;TRINITY_DN18604_c0_g2_i1;TRINITY_DN15282_c0_g1_i1	6.98529e-13	1.52279e-10	cellular_component
GO:0004298	threonine-type endopeptidase activity	15	1925	17	13237	0.00779221	0.00128428	6.06738	TRINITY_DN19994_c0_g1_i3;TRINITY_DN20769_c1_g2_i1;TRINITY_DN20166_c0_g1_i1;TRINITY_DN20201_c1_g1_i4;TRINITY_DN12299_c0_g1_i3;TRINITY_DN13605_c0_g1_i1;TRINITY_DN20348_c1_g1_i1;TRINITY_DN16253_c0_g1_i2;TRINITY_DN18311_c0_g1_i2;TRINITY_DN13986_c0_g1_i1;TRINITY_DN17238_c1_g5_i1;TRINITY_DN13103_c0_g1_i1;TRINITY_DN20769_c1_g1_i1;TRINITY_DN18604_c0_g2_i1;TRINITY_DN15282_c0_g1_i1	TRINITY_DN19994_c0_g1_i3;TRINITY_DN20769_c1_g2_i1;TRINITY_DN20166_c0_g1_i1;TRINITY_DN20201_c1_g1_i4;TRINITY_DN12299_c0_g1_i3;TRINITY_DN13605_c0_g1_i1;TRINITY_DN20348_c1_g1_i1;TRINITY_DN16253_c0_g1_i2;TRINITY_DN18311_c0_g1_i2;TRINITY_DN13986_c0_g1_i1;TRINITY_DN17238_c1_g5_i1;TRINITY_DN13103_c0_g1_i1;TRINITY_DN20769_c1_g1_i1;TRINITY_DN18604_c0_g2_i1;TRINITY_DN15282_c0_g1_i1	2.66989e-11	4.10273e-09	molecular_function
GO:0005840	ribosome	96	1039	439	9124	0.0923965	0.0481149	1.92033	TRINITY_DN17720_c0_g1_i6;TRINITY_DN18304_c0_g1_i1;TRINITY_DN20491_c0_g1_i2;TRINITY_DN21153_c1_g1_i2;TRINITY_DN19231_c0_g2_i1;TRINITY_DN17621_c0_g1_i1;TRINITY_DN15761_c0_g1_i1;TRINITY_DN18708_c0_g1_i2;TRINITY_DN10743_c0_g1_i1;TRINITY_DN20491_c0_g2_i1;TRINITY_DN15043_c0_g2_i1;TRINITY_DN4557_c0_g1_i1;TRINITY_DN20458_c0_g1_i1;TRINITY_DN15281_c0_g1_i2;TRINITY_DN19802_c0_g3_i1;TRINITY_DN18726_c0_g3_i1;…	TRINITY_DN17720_c0_g1_i6;TRINITY_DN18304_c0_g1_i1;TRINITY_DN20491_c0_g1_i2;TRINITY_DN21153_c1_g1_i2;TRINITY_DN19231_c0_g2_i1;TRINITY_DN17621_c0_g1_i1;TRINITY_DN15761_c0_g1_i1;TRINITY_DN18708_c0_g1_i2;TRINITY_DN10743_c0_g1_i1;TRINITY_DN20491_c0_g2_i1;TRINITY_DN15043_c0_g2_i1;TRINITY_DN4557_c0_g1_i1;TRINITY_DN20458_c0_g1_i1;TRINITY_DN15281_c0_g1_i2;TRINITY_DN19802_c0_g3_i1;TRINITY_DN18726_c0_g3_i1;…	8.67421e-11	9.45489e-09	cellular_component
GO:0006633	fatty acid biosynthetic process	47	1739	126	12001	0.027027	0.0104991	2.57422	TRINITY_DN13100_c0_g1_i1;TRINITY_DN21410_c0_g1_i4;TRINITY_DN20791_c0_g2_i1;TRINITY_DN12564_c0_g1_i1;TRINITY_DN21621_c0_g1_i10;TRINITY_DN19231_c0_g2_i1;TRINITY_DN8566_c0_g1_i1;TRINITY_DN14118_c0_g1_i1;TRINITY_DN15917_c0_g1_i1;TRINITY_DN16549_c1_g2_i1;TRINITY_DN18675_c0_g1_i2;TRINITY_DN9744_c0_g1_i1;TRINITY_DN21347_c0_g1_i1;TRINITY_DN16889_c0_g1_i3;TRINITY_DN20791_c0_g1_i3;TRINITY_DN19081_c0_g1_i2;…	TRINITY_DN13100_c0_g1_i1;TRINITY_DN21410_c0_g1_i4;TRINITY_DN20791_c0_g2_i1;TRINITY_DN12564_c0_g1_i1;TRINITY_DN21621_c0_g1_i10;TRINITY_DN19231_c0_g2_i1;TRINITY_DN8566_c0_g1_i1;TRINITY_DN14118_c0_g1_i1;TRINITY_DN15917_c0_g1_i1;TRINITY_DN16549_c1_g2_i1;TRINITY_DN18675_c0_g1_i2;TRINITY_DN9744_c0_g1_i1;TRINITY_DN21347_c0_g1_i1;TRINITY_DN16889_c0_g1_i3;TRINITY_DN20791_c0_g1_i3;TRINITY_DN19081_c0_g1_i2;…	1.7001e-10	1.71426e-08	biological_process
GO:0051603	proteolysis involved in cellular protein catabolic process	17	1739	23	12001	0.00977573	0.00191651	5.10081	TRINITY_DN19994_c0_g1_i3;TRINITY_DN20769_c1_g2_i1;TRINITY_DN17609_c0_g1_i1;TRINITY_DN20201_c1_g1_i4;TRINITY_DN12299_c0_g1_i3;TRINITY_DN20166_c0_g1_i1;TRINITY_DN13605_c0_g1_i1;TRINITY_DN20348_c1_g1_i1;TRINITY_DN16253_c0_g1_i2;TRINITY_DN18311_c0_g1_i2;TRINITY_DN13986_c0_g1_i1;TRINITY_DN17238_c1_g5_i1;TRINITY_DN13103_c0_g1_i1;TRINITY_DN20769_c1_g1_i1;TRINITY_DN18604_c0_g2_i1;TRINITY_DN21603_c0_g4_i2…	TRINITY_DN19994_c0_g1_i3;TRINITY_DN20769_c1_g2_i1;TRINITY_DN17609_c0_g1_i1;TRINITY_DN20201_c1_g1_i4;TRINITY_DN12299_c0_g1_i3;TRINITY_DN20166_c0_g1_i1;TRINITY_DN13605_c0_g1_i1;TRINITY_DN20348_c1_g1_i1;TRINITY_DN16253_c0_g1_i2;TRINITY_DN18311_c0_g1_i2;TRINITY_DN13986_c0_g1_i1;TRINITY_DN17238_c1_g5_i1;TRINITY_DN13103_c0_g1_i1;TRINITY_DN20769_c1_g1_i1;TRINITY_DN18604_c0_g2_i1;TRINITY_DN21603_c0_g4_i2…	2.1564e-10	1.86375e-08	biological_process
GO:0006574	valine catabolic process	28	1739	57	12001	0.0161012	0.0047496	3.39001	TRINITY_DN13100_c0_g1_i1;TRINITY_DN21410_c0_g1_i4;TRINITY_DN20791_c0_g2_i1;TRINITY_DN21621_c0_g1_i10;TRINITY_DN19231_c0_g2_i1;TRINITY_DN14118_c0_g1_i1;TRINITY_DN15917_c0_g1_i1;TRINITY_DN16549_c1_g2_i1;TRINITY_DN9744_c0_g1_i1;TRINITY_DN21347_c0_g1_i1;TRINITY_DN16889_c0_g1_i3;TRINITY_DN20791_c0_g1_i3;TRINITY_DN17934_c0_g1_i1;TRINITY_DN14667_c0_g1_i1;TRINITY_DN17984_c0_g2_i6;TRINITY_DN16999_c0_g1_i5…	TRINITY_DN13100_c0_g1_i1;TRINITY_DN21410_c0_g1_i4;TRINITY_DN20791_c0_g2_i1;TRINITY_DN21621_c0_g1_i10;TRINITY_DN19231_c0_g2_i1;TRINITY_DN14118_c0_g1_i1;TRINITY_DN15917_c0_g1_i1;TRINITY_DN16549_c1_g2_i1;TRINITY_DN9744_c0_g1_i1;TRINITY_DN21347_c0_g1_i1;TRINITY_DN16889_c0_g1_i3;TRINITY_DN20791_c0_g1_i3;TRINITY_DN17934_c0_g1_i1;TRINITY_DN14667_c0_g1_i1;TRINITY_DN17984_c0_g2_i6;TRINITY_DN16999_c0_g1_i5…	5.49362e-10	3.32364e-08	biological_process
GO:0006550	isoleucine catabolic process	28	1739	57	12001	0.0161012	0.0047496	3.39001	TRINITY_DN13100_c0_g1_i1;TRINITY_DN21410_c0_g1_i4;TRINITY_DN20791_c0_g2_i1;TRINITY_DN21621_c0_g1_i10;TRINITY_DN19231_c0_g2_i1;TRINITY_DN14118_c0_g1_i1;TRINITY_DN15917_c0_g1_i1;TRINITY_DN16549_c1_g2_i1;TRINITY_DN9744_c0_g1_i1;TRINITY_DN21347_c0_g1_i1;TRINITY_DN16889_c0_g1_i3;TRINITY_DN20791_c0_g1_i3;TRINITY_DN17934_c0_g1_i1;TRINITY_DN14667_c0_g1_i1;TRINITY_DN17984_c0_g2_i6;TRINITY_DN16999_c0_g1_i5…	TRINITY_DN13100_c0_g1_i1;TRINITY_DN21410_c0_g1_i4;TRINITY_DN20791_c0_g2_i1;TRINITY_DN21621_c0_g1_i10;TRINITY_DN19231_c0_g2_i1;TRINITY_DN14118_c0_g1_i1;TRINITY_DN15917_c0_g1_i1;TRINITY_DN16549_c1_g2_i1;TRINITY_DN9744_c0_g1_i1;TRINITY_DN21347_c0_g1_i1;TRINITY_DN16889_c0_g1_i3;TRINITY_DN20791_c0_g1_i3;TRINITY_DN17934_c0_g1_i1;TRINITY_DN14667_c0_g1_i1;TRINITY_DN17984_c0_g2_i6;TRINITY_DN16999_c0_g1_i5…	5.49362e-10	3.32364e-08	biological_process
GO:0006552	leucine catabolic process	28	1739	57	12001	0.0161012	0.0047496	3.39001	TRINITY_DN13100_c0_g1_i1;TRINITY_DN21410_c0_g1_i4;TRINITY_DN20791_c0_g2_i1;TRINITY_DN21621_c0_g1_i10;TRINITY_DN19231_c0_g2_i1;TRINITY_DN14118_c0_g1_i1;TRINITY_DN15917_c0_g1_i1;TRINITY_DN16549_c1_g2_i1;TRINITY_DN9744_c0_g1_i1;TRINITY_DN21347_c0_g1_i1;TRINITY_DN16889_c0_g1_i3;TRINITY_DN20791_c0_g1_i3;TRINITY_DN17934_c0_g1_i1;TRINITY_DN14667_c0_g1_i1;TRINITY_DN17984_c0_g2_i6;TRINITY_DN16999_c0_g1_i5…	TRINITY_DN13100_c0_g1_i1;TRINITY_DN21410_c0_g1_i4;TRINITY_DN20791_c0_g2_i1;TRINITY_DN21621_c0_g1_i10;TRINITY_DN19231_c0_g2_i1;TRINITY_DN14118_c0_g1_i1;TRINITY_DN15917_c0_g1_i1;TRINITY_DN16549_c1_g2_i1;TRINITY_DN9744_c0_g1_i1;TRINITY_DN21347_c0_g1_i1;TRINITY_DN16889_c0_g1_i3;TRINITY_DN20791_c0_g1_i3;TRINITY_DN17934_c0_g1_i1;TRINITY_DN14667_c0_g1_i1;TRINITY_DN17984_c0_g2_i6;TRINITY_DN16999_c0_g1_i5…	5.49362e-10	3.32364e-08	biological_process
GO:0019521	D-gluconate metabolic process	23	1739	41	12001	0.013226	0.00341638	3.87134	TRINITY_DN13100_c0_g1_i1;TRINITY_DN20791_c0_g2_i1;TRINITY_DN16498_c0_g1_i1;TRINITY_DN16458_c0_g1_i1;TRINITY_DN15917_c0_g1_i1;TRINITY_DN13841_c0_g1_i2;TRINITY_DN16889_c0_g1_i3;TRINITY_DN20791_c0_g1_i3;TRINITY_DN14667_c0_g1_i1;TRINITY_DN19678_c0_g2_i1;TRINITY_DN18060_c0_g2_i4;TRINITY_DN17984_c0_g2_i6;TRINITY_DN18776_c0_g1_i6;TRINITY_DN18060_c0_g1_i2;TRINITY_DN15242_c0_g1_i1;TRINITY_DN14204_c0_g1_i3…	TRINITY_DN13100_c0_g1_i1;TRINITY_DN20791_c0_g2_i1;TRINITY_DN16498_c0_g1_i1;TRINITY_DN16458_c0_g1_i1;TRINITY_DN15917_c0_g1_i1;TRINITY_DN13841_c0_g1_i2;TRINITY_DN16889_c0_g1_i3;TRINITY_DN20791_c0_g1_i3;TRINITY_DN14667_c0_g1_i1;TRINITY_DN19678_c0_g2_i1;TRINITY_DN18060_c0_g2_i4;TRINITY_DN17984_c0_g2_i6;TRINITY_DN18776_c0_g1_i6;TRINITY_DN18060_c0_g1_i2;TRINITY_DN15242_c0_g1_i1;TRINITY_DN14204_c0_g1_i3…	6.36807e-10	3.50244e-08	biological_process
GO:0004616	phosphogluconate dehydrogenase (decarboxylating) activity	23	1925	41	13237	0.0119481	0.00309738	3.85747	TRINITY_DN13100_c0_g1_i1;TRINITY_DN20791_c0_g2_i1;TRINITY_DN16498_c0_g1_i1;TRINITY_DN16458_c0_g1_i1;TRINITY_DN15917_c0_g1_i1;TRINITY_DN13841_c0_g1_i2;TRINITY_DN16889_c0_g1_i3;TRINITY_DN20791_c0_g1_i3;TRINITY_DN14667_c0_g1_i1;TRINITY_DN19678_c0_g2_i1;TRINITY_DN18060_c0_g2_i4;TRINITY_DN17984_c0_g2_i6;TRINITY_DN18776_c0_g1_i6;TRINITY_DN18060_c0_g1_i2;TRINITY_DN15242_c0_g1_i1;TRINITY_DN14204_c0_g1_i3…	TRINITY_DN13100_c0_g1_i1;TRINITY_DN20791_c0_g2_i1;TRINITY_DN16498_c0_g1_i1;TRINITY_DN16458_c0_g1_i1;TRINITY_DN15917_c0_g1_i1;TRINITY_DN13841_c0_g1_i2;TRINITY_DN16889_c0_g1_i3;TRINITY_DN20791_c0_g1_i3;TRINITY_DN14667_c0_g1_i1;TRINITY_DN19678_c0_g2_i1;TRINITY_DN18060_c0_g2_i4;TRINITY_DN17984_c0_g2_i6;TRINITY_DN18776_c0_g1_i6;TRINITY_DN18060_c0_g1_i2;TRINITY_DN15242_c0_g1_i1;TRINITY_DN14204_c0_g1_i3…	6.90884e-10	7.96244e-08	molecular_function
GO:0006568	tryptophan metabolic process	31	1739	68	12001	0.0178263	0.00566619	3.14609	TRINITY_DN13100_c0_g1_i1;TRINITY_DN21410_c0_g1_i4;TRINITY_DN20791_c0_g2_i1;TRINITY_DN21621_c0_g1_i10;TRINITY_DN19231_c0_g2_i1;TRINITY_DN14118_c0_g1_i1;TRINITY_DN18267_c0_g1_i3;TRINITY_DN15917_c0_g1_i1;TRINITY_DN16549_c1_g2_i1;TRINITY_DN9744_c0_g1_i1;TRINITY_DN21347_c0_g1_i1;TRINITY_DN16889_c0_g1_i3;TRINITY_DN20791_c0_g1_i3;TRINITY_DN17934_c0_g1_i1;TRINITY_DN14667_c0_g1_i1;TRINITY_DN17984_c0_g2_i6…	TRINITY_DN13100_c0_g1_i1;TRINITY_DN21410_c0_g1_i4;TRINITY_DN20791_c0_g2_i1;TRINITY_DN21621_c0_g1_i10;TRINITY_DN19231_c0_g2_i1;TRINITY_DN14118_c0_g1_i1;TRINITY_DN18267_c0_g1_i3;TRINITY_DN15917_c0_g1_i1;TRINITY_DN16549_c1_g2_i1;TRINITY_DN9744_c0_g1_i1;TRINITY_DN21347_c0_g1_i1;TRINITY_DN16889_c0_g1_i3;TRINITY_DN20791_c0_g1_i3;TRINITY_DN17934_c0_g1_i1;TRINITY_DN14667_c0_g1_i1;TRINITY_DN17984_c0_g2_i6…	7.04984e-10	3.5543e-08	biological_process
GO:0018874	benzoate metabolic process	28	1739	58	12001	0.0161012	0.00483293	3.33156	TRINITY_DN13100_c0_g1_i1;TRINITY_DN21410_c0_g1_i4;TRINITY_DN20791_c0_g2_i1;TRINITY_DN21621_c0_g1_i10;TRINITY_DN19231_c0_g2_i1;TRINITY_DN14118_c0_g1_i1;TRINITY_DN18267_c0_g1_i3;TRINITY_DN15917_c0_g1_i1;TRINITY_DN16549_c1_g2_i1;TRINITY_DN9744_c0_g1_i1;TRINITY_DN21347_c0_g1_i1;TRINITY_DN16889_c0_g1_i3;TRINITY_DN20791_c0_g1_i3;TRINITY_DN17934_c0_g1_i1;TRINITY_DN14667_c0_g1_i1;TRINITY_DN17984_c0_g2_i6…	TRINITY_DN13100_c0_g1_i1;TRINITY_DN21410_c0_g1_i4;TRINITY_DN20791_c0_g2_i1;TRINITY_DN21621_c0_g1_i10;TRINITY_DN19231_c0_g2_i1;TRINITY_DN14118_c0_g1_i1;TRINITY_DN18267_c0_g1_i3;TRINITY_DN15917_c0_g1_i1;TRINITY_DN16549_c1_g2_i1;TRINITY_DN9744_c0_g1_i1;TRINITY_DN21347_c0_g1_i1;TRINITY_DN16889_c0_g1_i3;TRINITY_DN20791_c0_g1_i3;TRINITY_DN17934_c0_g1_i1;TRINITY_DN14667_c0_g1_i1;TRINITY_DN17984_c0_g2_i6…	9.16157e-10	4.26365e-08	biological_process
GO:0015976	carbon utilization	25	1739	50	12001	0.0143761	0.00416632	3.45055	TRINITY_DN20289_c0_g3_i1;TRINITY_DN19301_c0_g1_i2;TRINITY_DN20289_c0_g1_i1;TRINITY_DN16807_c0_g1_i1;TRINITY_DN19943_c0_g2_i5;TRINITY_DN20974_c0_g1_i6;TRINITY_DN12009_c0_g1_i1;TRINITY_DN14523_c0_g2_i1;TRINITY_DN17210_c0_g2_i1;TRINITY_DN17830_c0_g1_i3;TRINITY_DN19943_c0_g1_i1;TRINITY_DN15521_c0_g1_i1;TRINITY_DN19802_c0_g2_i1;TRINITY_DN17210_c0_g1_i1;TRINITY_DN20346_c0_g1_i2;TRINITY_DN11038_c0_g1_i1…	TRINITY_DN20289_c0_g3_i1;TRINITY_DN19301_c0_g1_i2;TRINITY_DN20289_c0_g1_i1;TRINITY_DN16807_c0_g1_i1;TRINITY_DN19943_c0_g2_i5;TRINITY_DN20974_c0_g1_i6;TRINITY_DN12009_c0_g1_i1;TRINITY_DN14523_c0_g2_i1;TRINITY_DN17210_c0_g2_i1;TRINITY_DN17830_c0_g1_i3;TRINITY_DN19943_c0_g1_i1;TRINITY_DN15521_c0_g1_i1;TRINITY_DN19802_c0_g2_i1;TRINITY_DN17210_c0_g1_i1;TRINITY_DN20346_c0_g1_i2;TRINITY_DN11038_c0_g1_i1…	2.88851e-09	1.24825e-07	biological_process
GO:0006631	fatty acid metabolic process	30	1739	70	12001	0.0172513	0.00583285	2.95761	TRINITY_DN13100_c0_g1_i1;TRINITY_DN21410_c0_g1_i4;TRINITY_DN20791_c0_g2_i1;TRINITY_DN21621_c0_g1_i10;TRINITY_DN19231_c0_g2_i1;TRINITY_DN14118_c0_g1_i1;TRINITY_DN15917_c0_g1_i1;TRINITY_DN16549_c1_g2_i1;TRINITY_DN9744_c0_g1_i1;TRINITY_DN21347_c0_g1_i1;TRINITY_DN16889_c0_g1_i3;TRINITY_DN20791_c0_g1_i3;TRINITY_DN17934_c0_g1_i1;TRINITY_DN21483_c1_g3_i1;TRINITY_DN14667_c0_g1_i1;TRINITY_DN21483_c1_g1_i7…	TRINITY_DN13100_c0_g1_i1;TRINITY_DN21410_c0_g1_i4;TRINITY_DN20791_c0_g2_i1;TRINITY_DN21621_c0_g1_i10;TRINITY_DN19231_c0_g2_i1;TRINITY_DN14118_c0_g1_i1;TRINITY_DN15917_c0_g1_i1;TRINITY_DN16549_c1_g2_i1;TRINITY_DN9744_c0_g1_i1;TRINITY_DN21347_c0_g1_i1;TRINITY_DN16889_c0_g1_i3;TRINITY_DN20791_c0_g1_i3;TRINITY_DN17934_c0_g1_i1;TRINITY_DN21483_c1_g3_i1;TRINITY_DN14667_c0_g1_i1;TRINITY_DN21483_c1_g1_i7…	8.03853e-09	3.24221e-07	biological_process
GO:0003857	3-hydroxyacyl-CoA dehydrogenase activity	25	1925	52	13237	0.012987	0.00392838	3.30594	TRINITY_DN13100_c0_g1_i1;TRINITY_DN21410_c0_g1_i4;TRINITY_DN20791_c0_g2_i1;TRINITY_DN21621_c0_g1_i10;TRINITY_DN19231_c0_g2_i1;TRINITY_DN14118_c0_g1_i1;TRINITY_DN15917_c0_g1_i1;TRINITY_DN16549_c1_g2_i1;TRINITY_DN9744_c0_g1_i1;TRINITY_DN21347_c0_g1_i1;TRINITY_DN16889_c0_g1_i3;TRINITY_DN20791_c0_g1_i3;TRINITY_DN17934_c0_g1_i1;TRINITY_DN14667_c0_g1_i1;TRINITY_DN17984_c0_g2_i6;TRINITY_DN16999_c0_g1_i5…	TRINITY_DN13100_c0_g1_i1;TRINITY_DN21410_c0_g1_i4;TRINITY_DN20791_c0_g2_i1;TRINITY_DN21621_c0_g1_i10;TRINITY_DN19231_c0_g2_i1;TRINITY_DN14118_c0_g1_i1;TRINITY_DN15917_c0_g1_i1;TRINITY_DN16549_c1_g2_i1;TRINITY_DN9744_c0_g1_i1;TRINITY_DN21347_c0_g1_i1;TRINITY_DN16889_c0_g1_i3;TRINITY_DN20791_c0_g1_i3;TRINITY_DN17934_c0_g1_i1;TRINITY_DN14667_c0_g1_i1;TRINITY_DN17984_c0_g2_i6;TRINITY_DN16999_c0_g1_i5…	8.84085e-09	8.15126e-07	molecular_function
GO:0051287	NAD binding	45	1925	132	13237	0.0233766	0.00997205	2.34421	TRINITY_DN13100_c0_g1_i1;TRINITY_DN21410_c0_g1_i4;TRINITY_DN19301_c0_g1_i2;TRINITY_DN19678_c0_g1_i1;TRINITY_DN17583_c0_g1_i13;TRINITY_DN21621_c0_g1_i10;TRINITY_DN19231_c0_g2_i1;TRINITY_DN16498_c0_g1_i1;TRINITY_DN16918_c1_g1_i8;TRINITY_DN16458_c0_g1_i1;TRINITY_DN20931_c0_g1_i6;TRINITY_DN19307_c0_g6_i1;TRINITY_DN15984_c0_g1_i3;TRINITY_DN16549_c1_g2_i1;TRINITY_DN9744_c0_g1_i1;TRINITY_DN13841_c0_g1_i…	TRINITY_DN13100_c0_g1_i1;TRINITY_DN21410_c0_g1_i4;TRINITY_DN19301_c0_g1_i2;TRINITY_DN19678_c0_g1_i1;TRINITY_DN17583_c0_g1_i13;TRINITY_DN21621_c0_g1_i10;TRINITY_DN19231_c0_g2_i1;TRINITY_DN16498_c0_g1_i1;TRINITY_DN16918_c1_g1_i8;TRINITY_DN16458_c0_g1_i1;TRINITY_DN20931_c0_g1_i6;TRINITY_DN19307_c0_g6_i1;TRINITY_DN15984_c0_g1_i3;TRINITY_DN16549_c1_g2_i1;TRINITY_DN9744_c0_g1_i1;TRINITY_DN13841_c0_g1_i…	1.27651e-08	9.80785e-07	molecular_function
GO:0050662	coenzyme binding	41	1925	119	13237	0.0212987	0.00898995	2.36917	TRINITY_DN19351_c0_g2_i1;TRINITY_DN21410_c0_g1_i4;TRINITY_DN15138_c0_g1_i1;TRINITY_DN19031_c0_g3_i1;TRINITY_DN19351_c0_g3_i1;TRINITY_DN18939_c0_g1_i1;TRINITY_DN21621_c0_g1_i10;TRINITY_DN16918_c1_g1_i8;TRINITY_DN17493_c0_g1_i1;TRINITY_DN8566_c0_g1_i1;TRINITY_DN18071_c1_g1_i1;TRINITY_DN15805_c0_g1_i1;TRINITY_DN18784_c4_g1_i5;TRINITY_DN18048_c0_g1_i3;TRINITY_DN16549_c1_g2_i1;TRINITY_DN19461_c0_g1_i2…	TRINITY_DN19351_c0_g2_i1;TRINITY_DN21410_c0_g1_i4;TRINITY_DN15138_c0_g1_i1;TRINITY_DN19031_c0_g3_i1;TRINITY_DN19351_c0_g3_i1;TRINITY_DN18939_c0_g1_i1;TRINITY_DN21621_c0_g1_i10;TRINITY_DN16918_c1_g1_i8;TRINITY_DN17493_c0_g1_i1;TRINITY_DN8566_c0_g1_i1;TRINITY_DN18071_c1_g1_i1;TRINITY_DN15805_c0_g1_i1;TRINITY_DN18784_c4_g1_i5;TRINITY_DN18048_c0_g1_i3;TRINITY_DN16549_c1_g2_i1;TRINITY_DN19461_c0_g1_i2…	3.98793e-08	2.62634e-06	molecular_function
GO:0006457	protein folding	47	1739	148	12001	0.027027	0.0123323	2.19156	TRINITY_DN14495_c0_g2_i1;TRINITY_DN12121_c0_g1_i1;TRINITY_DN19141_c2_g1_i1;TRINITY_DN14302_c0_g1_i1;TRINITY_DN19231_c0_g2_i1;TRINITY_DN14288_c0_g1_i2;TRINITY_DN13242_c0_g1_i2;TRINITY_DN15225_c0_g1_i1;TRINITY_DN16322_c0_g1_i1;TRINITY_DN17481_c0_g4_i1;TRINITY_DN17490_c0_g1_i2;TRINITY_DN18926_c0_g2_i2;TRINITY_DN19694_c3_g1_i6;TRINITY_DN13452_c0_g1_i1;TRINITY_DN8941_c0_g1_i1;TRINITY_DN19903_c1_g1_i2;…	TRINITY_DN14495_c0_g2_i1;TRINITY_DN12121_c0_g1_i1;TRINITY_DN19141_c2_g1_i1;TRINITY_DN14302_c0_g1_i1;TRINITY_DN19231_c0_g2_i1;TRINITY_DN14288_c0_g1_i2;TRINITY_DN13242_c0_g1_i2;TRINITY_DN15225_c0_g1_i1;TRINITY_DN16322_c0_g1_i1;TRINITY_DN17481_c0_g4_i1;TRINITY_DN17490_c0_g1_i2;TRINITY_DN18926_c0_g2_i2;TRINITY_DN19694_c3_g1_i6;TRINITY_DN13452_c0_g1_i1;TRINITY_DN8941_c0_g1_i1;TRINITY_DN19903_c1_g1_i2;…	6.56302e-08	2.48164e-06	biological_process
GO:0005829	cytosol	76	1039	365	9124	0.0731473	0.0400044	1.82848	TRINITY_DN15036_c0_g1_i1;TRINITY_DN17955_c0_g1_i1;TRINITY_DN16060_c0_g3_i2;TRINITY_DN21205_c0_g1_i1;TRINITY_DN17806_c0_g1_i1;TRINITY_DN20374_c0_g1_i8;TRINITY_DN6613_c0_g1_i1;TRINITY_DN2115_c0_g1_i1;TRINITY_DN21029_c0_g1_i3;TRINITY_DN12704_c0_g1_i4;TRINITY_DN15157_c0_g1_i1;TRINITY_DN11153_c0_g1_i1;TRINITY_DN18377_c0_g2_i4;TRINITY_DN13452_c0_g1_i1;TRINITY_DN10315_c0_g1_i1;TRINITY_DN13518_c0_g1_i1;T…	TRINITY_DN15036_c0_g1_i1;TRINITY_DN17955_c0_g1_i1;TRINITY_DN16060_c0_g3_i2;TRINITY_DN21205_c0_g1_i1;TRINITY_DN17806_c0_g1_i1;TRINITY_DN20374_c0_g1_i8;TRINITY_DN6613_c0_g1_i1;TRINITY_DN2115_c0_g1_i1;TRINITY_DN21029_c0_g1_i3;TRINITY_DN12704_c0_g1_i4;TRINITY_DN15157_c0_g1_i1;TRINITY_DN11153_c0_g1_i1;TRINITY_DN18377_c0_g2_i4;TRINITY_DN13452_c0_g1_i1;TRINITY_DN10315_c0_g1_i1;TRINITY_DN13518_c0_g1_i1;T…	8.08069e-08	5.87197e-06	cellular_component
GO:0004743	pyruvate kinase activity	10	1925	12	13237	0.00519481	0.00090655	5.7303	TRINITY_DN17210_c0_g1_i1;TRINITY_DN17210_c0_g2_i1;TRINITY_DN20289_c0_g3_i1;TRINITY_DN16570_c0_g1_i1;TRINITY_DN20289_c0_g2_i1;TRINITY_DN20346_c0_g1_i2;TRINITY_DN18803_c0_g1_i1;TRINITY_DN20289_c0_g1_i1;TRINITY_DN19590_c0_g1_i2;TRINITY_DN15521_c0_g1_i1	TRINITY_DN17210_c0_g1_i1;TRINITY_DN17210_c0_g2_i1;TRINITY_DN20289_c0_g3_i1;TRINITY_DN16570_c0_g1_i1;TRINITY_DN20289_c0_g2_i1;TRINITY_DN20346_c0_g1_i2;TRINITY_DN18803_c0_g1_i1;TRINITY_DN20289_c0_g1_i1;TRINITY_DN19590_c0_g1_i2;TRINITY_DN15521_c0_g1_i1	2.06426e-07	1.18953e-05	molecular_function
GO:0030170	pyridoxal phosphate binding	32	1925	90	13237	0.0166234	0.00679912	2.44493	TRINITY_DN18169_c0_g1_i1;TRINITY_DN19899_c0_g1_i1;TRINITY_DN21410_c0_g1_i4;TRINITY_DN21621_c0_g1_i10;TRINITY_DN19231_c0_g2_i1;TRINITY_DN16295_c0_g1_i1;TRINITY_DN14230_c0_g1_i1;TRINITY_DN14408_c0_g1_i1;TRINITY_DN17139_c0_g2_i1;TRINITY_DN19389_c1_g1_i2;TRINITY_DN15391_c0_g1_i1;TRINITY_DN19978_c0_g1_i2;TRINITY_DN19148_c0_g1_i1;TRINITY_DN17950_c0_g1_i1;TRINITY_DN19978_c0_g2_i2;TRINITY_DN17943_c0_g1_i…	TRINITY_DN18169_c0_g1_i1;TRINITY_DN19899_c0_g1_i1;TRINITY_DN21410_c0_g1_i4;TRINITY_DN21621_c0_g1_i10;TRINITY_DN19231_c0_g2_i1;TRINITY_DN16295_c0_g1_i1;TRINITY_DN14230_c0_g1_i1;TRINITY_DN14408_c0_g1_i1;TRINITY_DN17139_c0_g2_i1;TRINITY_DN19389_c1_g1_i2;TRINITY_DN15391_c0_g1_i1;TRINITY_DN19978_c0_g1_i2;TRINITY_DN19148_c0_g1_i1;TRINITY_DN17950_c0_g1_i1;TRINITY_DN19978_c0_g2_i2;TRINITY_DN17943_c0_g1_i…	5.38371e-07	2.75766e-05	molecular_function
GO:0006554	lysine catabolic process	29	1739	78	12001	0.0166763	0.00649946	2.56579	TRINITY_DN13100_c0_g1_i1;TRINITY_DN21410_c0_g1_i4;TRINITY_DN18694_c0_g1_i1;TRINITY_DN20791_c0_g2_i1;TRINITY_DN21621_c0_g1_i10;TRINITY_DN19231_c0_g2_i1;TRINITY_DN14118_c0_g1_i1;TRINITY_DN15917_c0_g1_i1;TRINITY_DN16549_c1_g2_i1;TRINITY_DN9744_c0_g1_i1;TRINITY_DN21347_c0_g1_i1;TRINITY_DN16889_c0_g1_i3;TRINITY_DN20455_c0_g1_i3;TRINITY_DN20791_c0_g1_i3;TRINITY_DN19099_c0_g1_i2;TRINITY_DN17934_c0_g1_i1…	TRINITY_DN13100_c0_g1_i1;TRINITY_DN21410_c0_g1_i4;TRINITY_DN18694_c0_g1_i1;TRINITY_DN20791_c0_g2_i1;TRINITY_DN21621_c0_g1_i10;TRINITY_DN19231_c0_g2_i1;TRINITY_DN14118_c0_g1_i1;TRINITY_DN15917_c0_g1_i1;TRINITY_DN16549_c1_g2_i1;TRINITY_DN9744_c0_g1_i1;TRINITY_DN21347_c0_g1_i1;TRINITY_DN16889_c0_g1_i3;TRINITY_DN20455_c0_g1_i3;TRINITY_DN20791_c0_g1_i3;TRINITY_DN19099_c0_g1_i2;TRINITY_DN17934_c0_g1_i1…	5.70552e-07	2.03049e-05	biological_process
GO:0016616	oxidoreductase activity, acting on the CH-OH group of donors, NAD or NADP as acceptor	44	1925	145	13237	0.0228571	0.0109541	2.08662	TRINITY_DN19351_c0_g2_i1;TRINITY_DN13100_c0_g1_i1;TRINITY_DN21410_c0_g1_i4;TRINITY_DN15138_c0_g1_i1;TRINITY_DN19678_c0_g1_i1;TRINITY_DN19031_c0_g3_i1;TRINITY_DN19351_c0_g3_i1;TRINITY_DN21621_c0_g1_i10;TRINITY_DN19231_c0_g2_i1;TRINITY_DN16498_c0_g1_i1;TRINITY_DN16918_c1_g1_i8;TRINITY_DN16458_c0_g1_i1;TRINITY_DN17493_c0_g1_i1;TRINITY_DN18784_c4_g1_i5;TRINITY_DN18286_c0_g5_i1;TRINITY_DN20931_c0_g1_i…	TRINITY_DN19351_c0_g2_i1;TRINITY_DN13100_c0_g1_i1;TRINITY_DN21410_c0_g1_i4;TRINITY_DN15138_c0_g1_i1;TRINITY_DN19678_c0_g1_i1;TRINITY_DN19031_c0_g3_i1;TRINITY_DN19351_c0_g3_i1;TRINITY_DN21621_c0_g1_i10;TRINITY_DN19231_c0_g2_i1;TRINITY_DN16498_c0_g1_i1;TRINITY_DN16918_c1_g1_i8;TRINITY_DN16458_c0_g1_i1;TRINITY_DN17493_c0_g1_i1;TRINITY_DN18784_c4_g1_i5;TRINITY_DN18286_c0_g5_i1;TRINITY_DN20931_c0_g1_i…	8.02605e-07	3.70001e-05	molecular_function
GO:0003735	structural constituent of ribosome	87	1925	364	13237	0.0451948	0.0274987	1.64353	TRINITY_DN17720_c0_g1_i6;TRINITY_DN21153_c1_g1_i2;TRINITY_DN19231_c0_g2_i1;TRINITY_DN17621_c0_g1_i1;TRINITY_DN15761_c0_g1_i1;TRINITY_DN20361_c0_g1_i2;TRINITY_DN10743_c0_g1_i1;TRINITY_DN9492_c0_g1_i1;TRINITY_DN4557_c0_g1_i1;TRINITY_DN15281_c0_g1_i2;TRINITY_DN19802_c0_g3_i1;TRINITY_DN17621_c0_g2_i1;TRINITY_DN18726_c0_g3_i1;TRINITY_DN13702_c0_g1_i1;TRINITY_DN18853_c0_g1_i1;TRINITY_DN11755_c0_g1_i1;T…	TRINITY_DN17720_c0_g1_i6;TRINITY_DN21153_c1_g1_i2;TRINITY_DN19231_c0_g2_i1;TRINITY_DN17621_c0_g1_i1;TRINITY_DN15761_c0_g1_i1;TRINITY_DN20361_c0_g1_i2;TRINITY_DN10743_c0_g1_i1;TRINITY_DN9492_c0_g1_i1;TRINITY_DN4557_c0_g1_i1;TRINITY_DN15281_c0_g1_i2;TRINITY_DN19802_c0_g3_i1;TRINITY_DN17621_c0_g2_i1;TRINITY_DN18726_c0_g3_i1;TRINITY_DN13702_c0_g1_i1;TRINITY_DN18853_c0_g1_i1;TRINITY_DN11755_c0_g1_i1;T…	1.08791e-06	4.55934e-05	molecular_function
GO:0030598	rRNA N-glycosylase activity	9	1925	11	13237	0.00467532	0.000831004	5.62612	TRINITY_DN21410_c0_g1_i4;TRINITY_DN16327_c1_g5_i1;TRINITY_DN21390_c0_g2_i1;TRINITY_DN21621_c0_g1_i10;TRINITY_DN16327_c1_g2_i9;TRINITY_DN16327_c1_g3_i1;TRINITY_DN17751_c0_g1_i2;TRINITY_DN16327_c1_g4_i1;TRINITY_DN21390_c0_g1_i3	TRINITY_DN21410_c0_g1_i4;TRINITY_DN16327_c1_g5_i1;TRINITY_DN21390_c0_g2_i1;TRINITY_DN21621_c0_g1_i10;TRINITY_DN16327_c1_g2_i9;TRINITY_DN16327_c1_g3_i1;TRINITY_DN17751_c0_g1_i2;TRINITY_DN16327_c1_g4_i1;TRINITY_DN21390_c0_g1_i3	1.19112e-06	4.57587e-05	molecular_function
GO:0030117	membrane coat	29	1039	102	9124	0.0279115	0.0111793	2.49671	TRINITY_DN19767_c0_g1_i1;TRINITY_DN8289_c0_g1_i1;TRINITY_DN19404_c0_g1_i4;TRINITY_DN21641_c2_g3_i1;TRINITY_DN19269_c0_g2_i2;TRINITY_DN20920_c0_g1_i2;TRINITY_DN12814_c0_g1_i1;TRINITY_DN19243_c0_g1_i2;TRINITY_DN18400_c0_g1_i1;TRINITY_DN16355_c0_g1_i2;TRINITY_DN9056_c0_g1_i1;TRINITY_DN19562_c0_g1_i3;TRINITY_DN17546_c0_g2_i1;TRINITY_DN13073_c0_g2_i1;TRINITY_DN20920_c0_g2_i1;TRINITY_DN18273_c2_g1_i5;T…	TRINITY_DN19767_c0_g1_i1;TRINITY_DN8289_c0_g1_i1;TRINITY_DN19404_c0_g1_i4;TRINITY_DN21641_c2_g3_i1;TRINITY_DN19269_c0_g2_i2;TRINITY_DN20920_c0_g1_i2;TRINITY_DN12814_c0_g1_i1;TRINITY_DN19243_c0_g1_i2;TRINITY_DN18400_c0_g1_i1;TRINITY_DN16355_c0_g1_i2;TRINITY_DN9056_c0_g1_i1;TRINITY_DN19562_c0_g1_i3;TRINITY_DN17546_c0_g2_i1;TRINITY_DN13073_c0_g2_i1;TRINITY_DN20920_c0_g2_i1;TRINITY_DN18273_c2_g1_i5;T…	1.89814e-06	0.000103449	cellular_component
GO:0006520	cellular amino acid metabolic process	22	1739	55	12001	0.0126509	0.00458295	2.76044	TRINITY_DN18169_c0_g1_i1;TRINITY_DN19231_c0_g2_i1;TRINITY_DN20460_c1_g1_i1;TRINITY_DN16032_c0_g1_i2;TRINITY_DN16295_c0_g1_i1;TRINITY_DN17454_c0_g1_i1;TRINITY_DN9744_c0_g1_i1;TRINITY_DN20793_c0_g1_i4;TRINITY_DN5408_c0_g1_i1;TRINITY_DN16720_c0_g1_i1;TRINITY_DN17454_c0_g2_i1;TRINITY_DN18351_c0_g1_i1;TRINITY_DN21101_c0_g2_i3;TRINITY_DN21475_c0_g1_i11;TRINITY_DN14315_c0_g1_i1;TRINITY_DN21949_c0_g1_i1;…	TRINITY_DN18169_c0_g1_i1;TRINITY_DN19231_c0_g2_i1;TRINITY_DN20460_c1_g1_i1;TRINITY_DN16032_c0_g1_i2;TRINITY_DN16295_c0_g1_i1;TRINITY_DN17454_c0_g1_i1;TRINITY_DN9744_c0_g1_i1;TRINITY_DN20793_c0_g1_i4;TRINITY_DN5408_c0_g1_i1;TRINITY_DN16720_c0_g1_i1;TRINITY_DN17454_c0_g2_i1;TRINITY_DN18351_c0_g1_i1;TRINITY_DN21101_c0_g2_i3;TRINITY_DN21475_c0_g1_i11;TRINITY_DN14315_c0_g1_i1;TRINITY_DN21949_c0_g1_i1;…	3.1975e-06	0.000107471	biological_process
GO:0006886	intracellular protein transport	85	1739	367	12001	0.0488787	0.0305808	1.59835	TRINITY_DN17731_c0_g2_i1;TRINITY_DN21178_c1_g4_i1;TRINITY_DN8289_c0_g1_i1;TRINITY_DN17005_c0_g1_i3;TRINITY_DN19231_c0_g2_i1;TRINITY_DN20920_c0_g1_i2;TRINITY_DN15059_c0_g1_i2;TRINITY_DN16355_c0_g1_i2;TRINITY_DN17546_c0_g2_i1;TRINITY_DN18273_c2_g1_i5;TRINITY_DN19683_c0_g3_i1;TRINITY_DN14171_c0_g1_i1;TRINITY_DN18073_c0_g1_i3;TRINITY_DN20300_c0_g1_i7;TRINITY_DN14980_c0_g1_i1;TRINITY_DN19344_c0_g1_i1;…	TRINITY_DN17731_c0_g2_i1;TRINITY_DN21178_c1_g4_i1;TRINITY_DN8289_c0_g1_i1;TRINITY_DN17005_c0_g1_i3;TRINITY_DN19231_c0_g2_i1;TRINITY_DN20920_c0_g1_i2;TRINITY_DN15059_c0_g1_i2;TRINITY_DN16355_c0_g1_i2;TRINITY_DN17546_c0_g2_i1;TRINITY_DN18273_c2_g1_i5;TRINITY_DN19683_c0_g3_i1;TRINITY_DN14171_c0_g1_i1;TRINITY_DN18073_c0_g1_i3;TRINITY_DN20300_c0_g1_i7;TRINITY_DN14980_c0_g1_i1;TRINITY_DN19344_c0_g1_i1;…	4.60531e-06	0.000139311	biological_process
GO:0006412	translation	85	1739	367	12001	0.0488787	0.0305808	1.59835	TRINITY_DN17720_c0_g1_i6;TRINITY_DN21153_c1_g1_i2;TRINITY_DN19231_c0_g2_i1;TRINITY_DN17621_c0_g1_i1;TRINITY_DN15761_c0_g1_i1;TRINITY_DN20361_c0_g1_i2;TRINITY_DN10743_c0_g1_i1;TRINITY_DN15436_c0_g1_i1;TRINITY_DN9492_c0_g1_i1;TRINITY_DN4557_c0_g1_i1;TRINITY_DN15281_c0_g1_i2;TRINITY_DN19802_c0_g3_i1;TRINITY_DN17621_c0_g2_i1;TRINITY_DN18726_c0_g3_i1;TRINITY_DN13702_c0_g1_i1;TRINITY_DN18853_c0_g1_i1;T…	TRINITY_DN17720_c0_g1_i6;TRINITY_DN21153_c1_g1_i2;TRINITY_DN19231_c0_g2_i1;TRINITY_DN17621_c0_g1_i1;TRINITY_DN15761_c0_g1_i1;TRINITY_DN20361_c0_g1_i2;TRINITY_DN10743_c0_g1_i1;TRINITY_DN15436_c0_g1_i1;TRINITY_DN9492_c0_g1_i1;TRINITY_DN4557_c0_g1_i1;TRINITY_DN15281_c0_g1_i2;TRINITY_DN19802_c0_g3_i1;TRINITY_DN17621_c0_g2_i1;TRINITY_DN18726_c0_g3_i1;TRINITY_DN13702_c0_g1_i1;TRINITY_DN18853_c0_g1_i1;T…	4.60531e-06	0.000139311	biological_process
GO:0016209	antioxidant activity	21	1925	52	13237	0.0109091	0.00392838	2.77699	TRINITY_DN16212_c0_g1_i3;TRINITY_DN21410_c0_g1_i4;TRINITY_DN15412_c0_g1_i3;TRINITY_DN21621_c0_g1_i10;TRINITY_DN20498_c0_g1_i1;TRINITY_DN20880_c0_g1_i1;TRINITY_DN10639_c0_g1_i1;TRINITY_DN15500_c2_g1_i2;TRINITY_DN16845_c0_g1_i2;TRINITY_DN17999_c0_g1_i1;TRINITY_DN20512_c0_g2_i1;TRINITY_DN18831_c0_g1_i2;TRINITY_DN14629_c0_g1_i2;TRINITY_DN7840_c0_g1_i1;TRINITY_DN21368_c0_g1_i4;TRINITY_DN20353_c1_g2_i1…	TRINITY_DN16212_c0_g1_i3;TRINITY_DN21410_c0_g1_i4;TRINITY_DN15412_c0_g1_i3;TRINITY_DN21621_c0_g1_i10;TRINITY_DN20498_c0_g1_i1;TRINITY_DN20880_c0_g1_i1;TRINITY_DN10639_c0_g1_i1;TRINITY_DN15500_c2_g1_i2;TRINITY_DN16845_c0_g1_i2;TRINITY_DN17999_c0_g1_i1;TRINITY_DN20512_c0_g2_i1;TRINITY_DN18831_c0_g1_i2;TRINITY_DN14629_c0_g1_i2;TRINITY_DN7840_c0_g1_i1;TRINITY_DN21368_c0_g1_i4;TRINITY_DN20353_c1_g2_i1…	4.74406e-06	0.000168232	molecular_function
GO:0016853	isomerase activity	13	1925	24	13237	0.00675325	0.0018131	3.7247	TRINITY_DN19337_c0_g1_i1;TRINITY_DN14619_c0_g1_i4;TRINITY_DN11548_c0_g1_i1;TRINITY_DN18023_c0_g1_i6;TRINITY_DN12063_c0_g1_i1;TRINITY_DN17858_c0_g1_i1;TRINITY_DN13936_c0_g1_i4;TRINITY_DN16611_c0_g2_i1;TRINITY_DN14136_c0_g1_i1;TRINITY_DN10687_c0_g1_i1;TRINITY_DN19560_c0_g1_i5;TRINITY_DN10793_c0_g1_i1;TRINITY_DN10793_c0_g2_i1	TRINITY_DN19337_c0_g1_i1;TRINITY_DN14619_c0_g1_i4;TRINITY_DN11548_c0_g1_i1;TRINITY_DN18023_c0_g1_i6;TRINITY_DN12063_c0_g1_i1;TRINITY_DN17858_c0_g1_i1;TRINITY_DN13936_c0_g1_i4;TRINITY_DN16611_c0_g2_i1;TRINITY_DN14136_c0_g1_i1;TRINITY_DN10687_c0_g1_i1;TRINITY_DN19560_c0_g1_i5;TRINITY_DN10793_c0_g1_i1;TRINITY_DN10793_c0_g2_i1	6.46629e-06	0.000210271	molecular_function
GO:0050660	flavin adenine dinucleotide binding	36	1925	118	13237	0.0187013	0.00891441	2.09787	TRINITY_DN21410_c0_g1_i4;TRINITY_DN18318_c0_g3_i1;TRINITY_DN21621_c0_g1_i10;TRINITY_DN19231_c0_g2_i1;TRINITY_DN14129_c0_g1_i1;TRINITY_DN14118_c0_g1_i1;TRINITY_DN16758_c0_g2_i1;TRINITY_DN16331_c0_g1_i4;TRINITY_DN15917_c0_g1_i1;TRINITY_DN16672_c0_g1_i1;TRINITY_DN11944_c0_g1_i1;TRINITY_DN21347_c0_g1_i1;TRINITY_DN20450_c1_g1_i6;TRINITY_DN18659_c0_g1_i2;TRINITY_DN17433_c0_g1_i2;TRINITY_DN21299_c1_g1_i…	TRINITY_DN21410_c0_g1_i4;TRINITY_DN18318_c0_g3_i1;TRINITY_DN21621_c0_g1_i10;TRINITY_DN19231_c0_g2_i1;TRINITY_DN14129_c0_g1_i1;TRINITY_DN14118_c0_g1_i1;TRINITY_DN16758_c0_g2_i1;TRINITY_DN16331_c0_g1_i4;TRINITY_DN15917_c0_g1_i1;TRINITY_DN16672_c0_g1_i1;TRINITY_DN11944_c0_g1_i1;TRINITY_DN21347_c0_g1_i1;TRINITY_DN20450_c1_g1_i6;TRINITY_DN18659_c0_g1_i2;TRINITY_DN17433_c0_g1_i2;TRINITY_DN21299_c1_g1_i…	6.84178e-06	0.000210271	molecular_function
GO:0022625	cytosolic large ribosomal subunit	9	1039	15	9124	0.00866218	0.00164402	5.26891	TRINITY_DN15436_c0_g2_i1;TRINITY_DN17167_c0_g1_i1;TRINITY_DN20361_c0_g1_i2;TRINITY_DN18242_c0_g1_i2;TRINITY_DN17595_c0_g3_i1;TRINITY_DN9492_c0_g1_i1;TRINITY_DN12232_c0_g1_i2;TRINITY_DN15436_c0_g1_i1;TRINITY_DN19268_c0_g1_i1	TRINITY_DN15436_c0_g2_i1;TRINITY_DN17167_c0_g1_i1;TRINITY_DN20361_c0_g1_i2;TRINITY_DN18242_c0_g1_i2;TRINITY_DN17595_c0_g3_i1;TRINITY_DN9492_c0_g1_i1;TRINITY_DN12232_c0_g1_i2;TRINITY_DN15436_c0_g1_i1;TRINITY_DN19268_c0_g1_i1	8.22657e-06	0.000358678	cellular_component
GO:0016433	rRNA (adenine) methyltransferase activity	6	1925	6	13237	0.00311688	0.000453275	6.87636	TRINITY_DN21410_c0_g1_i4;TRINITY_DN20831_c0_g1_i1;TRINITY_DN21621_c0_g1_i10;TRINITY_DN17152_c0_g1_i1;TRINITY_DN17973_c0_g1_i1;TRINITY_DN13606_c0_g1_i2	TRINITY_DN21410_c0_g1_i4;TRINITY_DN20831_c0_g1_i1;TRINITY_DN21621_c0_g1_i10;TRINITY_DN17152_c0_g1_i1;TRINITY_DN17973_c0_g1_i1;TRINITY_DN13606_c0_g1_i2	9.39619e-06	0.000270728	molecular_function
GO:0005622	intracellular	68	1039	358	9124	0.0654475	0.0392372	1.668	TRINITY_DN7101_c0_g1_i1;TRINITY_DN17720_c0_g1_i6;TRINITY_DN21410_c0_g1_i4;TRINITY_DN11591_c0_g1_i1;TRINITY_DN1521_c0_g1_i1;TRINITY_DN9480_c0_g1_i1;TRINITY_DN18880_c0_g1_i2;TRINITY_DN21153_c1_g1_i2;TRINITY_DN18287_c0_g1_i1;TRINITY_DN17262_c0_g2_i2;TRINITY_DN19231_c0_g2_i1;TRINITY_DN21621_c0_g1_i10;TRINITY_DN13617_c0_g1_i2;TRINITY_DN21039_c1_g1_i1;TRINITY_DN12731_c0_g1_i1;TRINITY_DN13790_c0_g1_i2;T…	TRINITY_DN7101_c0_g1_i1;TRINITY_DN17720_c0_g1_i6;TRINITY_DN21410_c0_g1_i4;TRINITY_DN11591_c0_g1_i1;TRINITY_DN1521_c0_g1_i1;TRINITY_DN9480_c0_g1_i1;TRINITY_DN18880_c0_g1_i2;TRINITY_DN21153_c1_g1_i2;TRINITY_DN18287_c0_g1_i1;TRINITY_DN17262_c0_g2_i2;TRINITY_DN19231_c0_g2_i1;TRINITY_DN21621_c0_g1_i10;TRINITY_DN13617_c0_g1_i2;TRINITY_DN21039_c1_g1_i1;TRINITY_DN12731_c0_g1_i1;TRINITY_DN13790_c0_g1_i2;T…	1.17e-05	0.000425099	cellular_component
GO:0005975	carbohydrate metabolic process	101	1739	466	12001	0.0580794	0.0388301	1.49573	TRINITY_DN12735_c0_g1_i1;TRINITY_DN20547_c0_g1_i1;TRINITY_DN13280_c0_g2_i2;TRINITY_DN16539_c0_g1_i2;TRINITY_DN21526_c1_g1_i2;TRINITY_DN16870_c0_g4_i1;TRINITY_DN13841_c0_g1_i2;TRINITY_DN17874_c0_g1_i1;TRINITY_DN21312_c0_g1_i2;TRINITY_DN14889_c0_g1_i2;TRINITY_DN16284_c0_g1_i4;TRINITY_DN19655_c0_g1_i4;TRINITY_DN21620_c1_g2_i2;TRINITY_DN20523_c0_g2_i2;TRINITY_DN13702_c0_g1_i1;TRINITY_DN16048_c0_g1_i2…	TRINITY_DN12735_c0_g1_i1;TRINITY_DN20547_c0_g1_i1;TRINITY_DN13280_c0_g2_i2;TRINITY_DN16539_c0_g1_i2;TRINITY_DN21526_c1_g1_i2;TRINITY_DN16870_c0_g4_i1;TRINITY_DN13841_c0_g1_i2;TRINITY_DN17874_c0_g1_i1;TRINITY_DN21312_c0_g1_i2;TRINITY_DN14889_c0_g1_i2;TRINITY_DN16284_c0_g1_i4;TRINITY_DN19655_c0_g1_i4;TRINITY_DN21620_c1_g2_i2;TRINITY_DN20523_c0_g2_i2;TRINITY_DN13702_c0_g1_i1;TRINITY_DN16048_c0_g1_i2…	1.31952e-05	0.000380148	biological_process
GO:0019028	viral capsid	32	1039	129	9124	0.0307988	0.0141385	2.17836	TRINITY_DN9040_c0_g1_i1;TRINITY_DN11539_c0_g1_i1;TRINITY_DN18026_c2_g1_i1;TRINITY_DN9504_c0_g1_i1;TRINITY_DN17766_c0_g1_i1;TRINITY_DN17390_c0_g1_i1;TRINITY_DN12650_c0_g2_i1;TRINITY_DN20447_c0_g1_i1;TRINITY_DN19072_c0_g1_i1;TRINITY_DN21053_c0_g3_i1;TRINITY_DN19081_c0_g1_i2;TRINITY_DN20767_c0_g1_i1;TRINITY_DN20885_c0_g1_i1;TRINITY_DN20447_c0_g2_i1;TRINITY_DN17608_c0_g2_i1;TRINITY_DN16817_c0_g2_i1;T…	TRINITY_DN9040_c0_g1_i1;TRINITY_DN11539_c0_g1_i1;TRINITY_DN18026_c2_g1_i1;TRINITY_DN9504_c0_g1_i1;TRINITY_DN17766_c0_g1_i1;TRINITY_DN17390_c0_g1_i1;TRINITY_DN12650_c0_g2_i1;TRINITY_DN20447_c0_g1_i1;TRINITY_DN19072_c0_g1_i1;TRINITY_DN21053_c0_g3_i1;TRINITY_DN19081_c0_g1_i2;TRINITY_DN20767_c0_g1_i1;TRINITY_DN20885_c0_g1_i1;TRINITY_DN20447_c0_g2_i1;TRINITY_DN17608_c0_g2_i1;TRINITY_DN16817_c0_g2_i1;T…	1.36767e-05	0.00042593	cellular_component
GO:0030126	COPI vesicle coat	8	1039	13	9124	0.00769971	0.00142481	5.40401	TRINITY_DN16006_c0_g1_i2;TRINITY_DN14171_c0_g1_i1;TRINITY_DN22601_c0_g1_i1;TRINITY_DN19654_c1_g2_i2;TRINITY_DN19269_c0_g2_i2;TRINITY_DN21407_c0_g1_i6;TRINITY_DN21535_c0_g1_i1;TRINITY_DN19654_c1_g1_i1	TRINITY_DN16006_c0_g1_i2;TRINITY_DN14171_c0_g1_i1;TRINITY_DN22601_c0_g1_i1;TRINITY_DN19654_c1_g2_i2;TRINITY_DN19269_c0_g2_i2;TRINITY_DN21407_c0_g1_i6;TRINITY_DN21535_c0_g1_i1;TRINITY_DN19654_c1_g1_i1	2.09505e-05	0.000570902	cellular_component
GO:0003995	acyl-CoA dehydrogenase activity	8	1925	11	13237	0.00415584	0.000831004	5.00099	TRINITY_DN20769_c2_g2_i1;TRINITY_DN18659_c0_g1_i2;TRINITY_DN21299_c1_g1_i2;TRINITY_DN13561_c0_g1_i2;TRINITY_DN20803_c0_g1_i3;TRINITY_DN21577_c1_g1_i4;TRINITY_DN17755_c0_g1_i1;TRINITY_DN20769_c2_g1_i1	TRINITY_DN20769_c2_g2_i1;TRINITY_DN18659_c0_g1_i2;TRINITY_DN21299_c1_g1_i2;TRINITY_DN13561_c0_g1_i2;TRINITY_DN20803_c0_g1_i3;TRINITY_DN21577_c1_g1_i4;TRINITY_DN17755_c0_g1_i1;TRINITY_DN20769_c2_g1_i1	2.15722e-05	0.000584987	molecular_function
GO:0017148	negative regulation of translation	11	1739	20	12001	0.00632547	0.00166653	3.7956	TRINITY_DN21410_c0_g1_i4;TRINITY_DN16327_c1_g5_i1;TRINITY_DN21390_c0_g2_i1;TRINITY_DN20379_c0_g2_i3;TRINITY_DN21621_c0_g1_i10;TRINITY_DN16327_c1_g2_i9;TRINITY_DN17493_c0_g1_i1;TRINITY_DN16327_c1_g3_i1;TRINITY_DN17751_c0_g1_i2;TRINITY_DN16327_c1_g4_i1;TRINITY_DN21390_c0_g1_i3	TRINITY_DN21410_c0_g1_i4;TRINITY_DN16327_c1_g5_i1;TRINITY_DN21390_c0_g2_i1;TRINITY_DN20379_c0_g2_i3;TRINITY_DN21621_c0_g1_i10;TRINITY_DN16327_c1_g2_i9;TRINITY_DN17493_c0_g1_i1;TRINITY_DN16327_c1_g3_i1;TRINITY_DN17751_c0_g1_i2;TRINITY_DN16327_c1_g4_i1;TRINITY_DN21390_c0_g1_i3	2.71639e-05	0.000747007	biological_process
GO:0016272	prefoldin complex	9	1039	17	9124	0.00866218	0.00186322	4.64904	TRINITY_DN19578_c0_g1_i2;TRINITY_DN12121_c0_g1_i1;TRINITY_DN19141_c2_g1_i1;TRINITY_DN18092_c0_g1_i6;TRINITY_DN14536_c0_g1_i2;TRINITY_DN18512_c0_g1_i1;TRINITY_DN20428_c0_g1_i6;TRINITY_DN17737_c0_g1_i4;TRINITY_DN14543_c0_g1_i2	TRINITY_DN19578_c0_g1_i2;TRINITY_DN12121_c0_g1_i1;TRINITY_DN19141_c2_g1_i1;TRINITY_DN18092_c0_g1_i6;TRINITY_DN14536_c0_g1_i2;TRINITY_DN18512_c0_g1_i1;TRINITY_DN20428_c0_g1_i6;TRINITY_DN17737_c0_g1_i4;TRINITY_DN14543_c0_g1_i2	3.22957e-05	0.000782275	cellular_component
GO:0005783	endoplasmic reticulum	48	1039	237	9124	0.0461983	0.0259754	1.77854	TRINITY_DN20885_c0_g2_i1;TRINITY_DN11855_c0_g1_i1;TRINITY_DN14462_c0_g1_i2;TRINITY_DN18189_c0_g1_i2;TRINITY_DN17524_c0_g1_i1;TRINITY_DN17005_c0_g1_i3;TRINITY_DN17800_c0_g1_i1;TRINITY_DN18026_c2_g1_i1;TRINITY_DN15704_c0_g1_i1;TRINITY_DN21121_c1_g1_i9;TRINITY_DN17481_c0_g4_i1;TRINITY_DN14652_c0_g1_i1;TRINITY_DN20246_c0_g1_i2;TRINITY_DN19350_c0_g4_i1;TRINITY_DN22248_c0_g1_i1;TRINITY_DN12999_c0_g1_i1…	TRINITY_DN20885_c0_g2_i1;TRINITY_DN11855_c0_g1_i1;TRINITY_DN14462_c0_g1_i2;TRINITY_DN18189_c0_g1_i2;TRINITY_DN17524_c0_g1_i1;TRINITY_DN17005_c0_g1_i3;TRINITY_DN17800_c0_g1_i1;TRINITY_DN18026_c2_g1_i1;TRINITY_DN15704_c0_g1_i1;TRINITY_DN21121_c1_g1_i9;TRINITY_DN17481_c0_g4_i1;TRINITY_DN14652_c0_g1_i1;TRINITY_DN20246_c0_g1_i2;TRINITY_DN19350_c0_g4_i1;TRINITY_DN22248_c0_g1_i1;TRINITY_DN12999_c0_g1_i1…	4.35437e-05	0.000949252	cellular_component
GO:0000502	proteasome complex	6	1039	8	9124	0.00577478	0.000876808	6.58614	TRINITY_DN20142_c0_g2_i1;TRINITY_DN18909_c0_g2_i1;TRINITY_DN19163_c1_g2_i5;TRINITY_DN17921_c0_g1_i3;TRINITY_DN20142_c0_g1_i3;TRINITY_DN16881_c0_g1_i1	TRINITY_DN20142_c0_g2_i1;TRINITY_DN18909_c0_g2_i1;TRINITY_DN19163_c1_g2_i5;TRINITY_DN17921_c0_g1_i3;TRINITY_DN20142_c0_g1_i3;TRINITY_DN16881_c0_g1_i1	4.91524e-05	0.000974112	cellular_component
GO:0000287	magnesium ion binding	32	1925	109	13237	0.0166234	0.00823449	2.01875	TRINITY_DN20289_c0_g3_i1;TRINITY_DN18287_c0_g1_i1;TRINITY_DN14750_c2_g1_i1;TRINITY_DN20061_c0_g1_i2;TRINITY_DN20289_c0_g1_i1;TRINITY_DN13813_c0_g1_i2;TRINITY_DN16851_c0_g1_i1;TRINITY_DN17210_c0_g2_i1;TRINITY_DN15431_c0_g1_i1;TRINITY_DN19940_c0_g2_i1;TRINITY_DN17950_c0_g1_i1;TRINITY_DN19768_c3_g1_i6;TRINITY_DN7281_c0_g1_i1;TRINITY_DN17642_c0_g1_i2;TRINITY_DN19047_c0_g1_i1;TRINITY_DN17068_c0_g1_i1;…	TRINITY_DN20289_c0_g3_i1;TRINITY_DN18287_c0_g1_i1;TRINITY_DN14750_c2_g1_i1;TRINITY_DN20061_c0_g1_i2;TRINITY_DN20289_c0_g1_i1;TRINITY_DN13813_c0_g1_i2;TRINITY_DN16851_c0_g1_i1;TRINITY_DN17210_c0_g2_i1;TRINITY_DN15431_c0_g1_i1;TRINITY_DN19940_c0_g2_i1;TRINITY_DN17950_c0_g1_i1;TRINITY_DN19768_c3_g1_i6;TRINITY_DN7281_c0_g1_i1;TRINITY_DN17642_c0_g1_i2;TRINITY_DN19047_c0_g1_i1;TRINITY_DN17068_c0_g1_i1;…	5.07239e-05	0.00129909	molecular_function
GO:0009058	biosynthetic process	35	1739	130	12001	0.0201265	0.0108324	1.85799	TRINITY_DN18169_c0_g1_i1;TRINITY_DN21410_c0_g1_i4;TRINITY_DN20909_c0_g1_i3;TRINITY_DN21400_c0_g2_i9;TRINITY_DN21621_c0_g1_i10;TRINITY_DN19231_c0_g2_i1;TRINITY_DN8566_c0_g1_i1;TRINITY_DN17139_c0_g2_i1;TRINITY_DN19389_c1_g1_i2;TRINITY_DN17080_c0_g1_i2;TRINITY_DN15391_c0_g1_i1;TRINITY_DN19903_c1_g1_i2;TRINITY_DN15950_c0_g2_i1;TRINITY_DN15950_c0_g1_i4;TRINITY_DN19148_c0_g1_i1;TRINITY_DN17943_c0_g1_i1…	TRINITY_DN18169_c0_g1_i1;TRINITY_DN21410_c0_g1_i4;TRINITY_DN20909_c0_g1_i3;TRINITY_DN21400_c0_g2_i9;TRINITY_DN21621_c0_g1_i10;TRINITY_DN19231_c0_g2_i1;TRINITY_DN8566_c0_g1_i1;TRINITY_DN17139_c0_g2_i1;TRINITY_DN19389_c1_g1_i2;TRINITY_DN17080_c0_g1_i2;TRINITY_DN15391_c0_g1_i1;TRINITY_DN19903_c1_g1_i2;TRINITY_DN15950_c0_g2_i1;TRINITY_DN15950_c0_g1_i4;TRINITY_DN19148_c0_g1_i1;TRINITY_DN17943_c0_g1_i1…	0.000148432	0.00390441	biological_process
GO:0008250	oligosaccharyltransferase complex	7	1039	13	9124	0.00673725	0.00142481	4.72851	TRINITY_DN14495_c0_g2_i1;TRINITY_DN11855_c0_g1_i1;TRINITY_DN18026_c2_g1_i1;TRINITY_DN21432_c0_g1_i7;TRINITY_DN15618_c0_g1_i2;TRINITY_DN14495_c0_g1_i1;TRINITY_DN6523_c0_g1_i1	TRINITY_DN14495_c0_g2_i1;TRINITY_DN11855_c0_g1_i1;TRINITY_DN18026_c2_g1_i1;TRINITY_DN21432_c0_g1_i7;TRINITY_DN15618_c0_g1_i2;TRINITY_DN14495_c0_g1_i1;TRINITY_DN6523_c0_g1_i1	0.000224472	0.00407791	cellular_component
GO:0006000	fructose metabolic process	18	1739	52	12001	0.0103508	0.00433297	2.38884	TRINITY_DN21079_c1_g3_i1;TRINITY_DN16365_c0_g1_i2;TRINITY_DN19639_c1_g1_i6;TRINITY_DN19996_c0_g1_i1;TRINITY_DN11038_c0_g1_i1;TRINITY_DN12783_c0_g1_i1;TRINITY_DN17830_c0_g1_i3;TRINITY_DN16807_c0_g1_i1;TRINITY_DN18713_c0_g1_i1;TRINITY_DN12937_c0_g1_i1;TRINITY_DN2687_c0_g1_i1;TRINITY_DN14341_c0_g1_i1;TRINITY_DN19649_c0_g1_i1;TRINITY_DN16633_c0_g1_i3;TRINITY_DN14523_c0_g2_i1;TRINITY_DN20974_c0_g1_i6;…	TRINITY_DN21079_c1_g3_i1;TRINITY_DN16365_c0_g1_i2;TRINITY_DN19639_c1_g1_i6;TRINITY_DN19996_c0_g1_i1;TRINITY_DN11038_c0_g1_i1;TRINITY_DN12783_c0_g1_i1;TRINITY_DN17830_c0_g1_i3;TRINITY_DN16807_c0_g1_i1;TRINITY_DN18713_c0_g1_i1;TRINITY_DN12937_c0_g1_i1;TRINITY_DN2687_c0_g1_i1;TRINITY_DN14341_c0_g1_i1;TRINITY_DN19649_c0_g1_i1;TRINITY_DN16633_c0_g1_i3;TRINITY_DN14523_c0_g2_i1;TRINITY_DN20974_c0_g1_i6;…	0.000225959	0.00569605	biological_process
GO:0033178	proton-transporting two-sector ATPase complex, catalytic domain	8	1039	17	9124	0.00769971	0.00186322	4.13248	TRINITY_DN20310_c1_g1_i4;TRINITY_DN23094_c0_g1_i1;TRINITY_DN880_c0_g1_i1;TRINITY_DN6165_c0_g1_i1;TRINITY_DN20558_c0_g1_i1;TRINITY_DN20558_c0_g2_i1;TRINITY_DN8091_c0_g1_i1;TRINITY_DN19358_c0_g1_i4	TRINITY_DN20310_c1_g1_i4;TRINITY_DN23094_c0_g1_i1;TRINITY_DN880_c0_g1_i1;TRINITY_DN6165_c0_g1_i1;TRINITY_DN20558_c0_g1_i1;TRINITY_DN20558_c0_g2_i1;TRINITY_DN8091_c0_g1_i1;TRINITY_DN19358_c0_g1_i4	0.000260063	0.00436105	cellular_component
GO:0016747	transferase activity, transferring acyl groups other than amino-acyl groups	33	1925	123	13237	0.0171429	0.00929214	1.84488	TRINITY_DN13617_c0_g1_i2;TRINITY_DN20886_c0_g1_i3;TRINITY_DN21574_c0_g1_i12;TRINITY_DN18788_c0_g1_i2;TRINITY_DN21086_c0_g1_i3;TRINITY_DN21499_c1_g1_i10;TRINITY_DN20167_c1_g1_i1;TRINITY_DN21329_c0_g1_i5;TRINITY_DN3577_c0_g1_i1;TRINITY_DN18675_c0_g1_i2;TRINITY_DN21423_c0_g2_i2;TRINITY_DN16596_c0_g4_i2;TRINITY_DN19025_c0_g1_i1;TRINITY_DN16296_c0_g1_i1;TRINITY_DN16601_c0_g1_i2;TRINITY_DN12724_c0_g1_i…	TRINITY_DN13617_c0_g1_i2;TRINITY_DN20886_c0_g1_i3;TRINITY_DN21574_c0_g1_i12;TRINITY_DN18788_c0_g1_i2;TRINITY_DN21086_c0_g1_i3;TRINITY_DN21499_c1_g1_i10;TRINITY_DN20167_c1_g1_i1;TRINITY_DN21329_c0_g1_i5;TRINITY_DN3577_c0_g1_i1;TRINITY_DN18675_c0_g1_i2;TRINITY_DN21423_c0_g2_i2;TRINITY_DN16596_c0_g4_i2;TRINITY_DN19025_c0_g1_i1;TRINITY_DN16296_c0_g1_i1;TRINITY_DN16601_c0_g1_i2;TRINITY_DN12724_c0_g1_i…	0.000262032	0.00635773	molecular_function
GO:0005789	endoplasmic reticulum membrane	37	1039	183	9124	0.0356112	0.020057	1.7755	TRINITY_DN16996_c0_g1_i1;TRINITY_DN20885_c0_g2_i1;TRINITY_DN21192_c1_g2_i3;TRINITY_DN13432_c0_g1_i1;TRINITY_DN21192_c1_g3_i1;TRINITY_DN17005_c0_g1_i3;TRINITY_DN19336_c0_g2_i2;TRINITY_DN18635_c1_g1_i1;TRINITY_DN19424_c0_g1_i2;TRINITY_DN12999_c0_g1_i1;TRINITY_DN21489_c0_g1_i11;TRINITY_DN12644_c0_g1_i1;TRINITY_DN20461_c0_g1_i2;TRINITY_DN15486_c0_g1_i1;TRINITY_DN19031_c0_g2_i1;TRINITY_DN3861_c0_g1_i1…	TRINITY_DN16996_c0_g1_i1;TRINITY_DN20885_c0_g2_i1;TRINITY_DN21192_c1_g2_i3;TRINITY_DN13432_c0_g1_i1;TRINITY_DN21192_c1_g3_i1;TRINITY_DN17005_c0_g1_i3;TRINITY_DN19336_c0_g2_i2;TRINITY_DN18635_c1_g1_i1;TRINITY_DN19424_c0_g1_i2;TRINITY_DN12999_c0_g1_i1;TRINITY_DN21489_c0_g1_i11;TRINITY_DN12644_c0_g1_i1;TRINITY_DN20461_c0_g1_i2;TRINITY_DN15486_c0_g1_i1;TRINITY_DN19031_c0_g2_i1;TRINITY_DN3861_c0_g1_i1…	0.0003295	0.00513079	cellular_component
GO:0043161	proteasome-mediated ubiquitin-dependent protein catabolic process	11	1739	25	12001	0.00632547	0.00208316	3.03648	TRINITY_DN17157_c0_g1_i1;TRINITY_DN19281_c0_g1_i1;TRINITY_DN17797_c0_g2_i2;TRINITY_DN20754_c0_g1_i2;TRINITY_DN19332_c0_g3_i1;TRINITY_DN19231_c0_g2_i1;TRINITY_DN17797_c0_g1_i4;TRINITY_DN17921_c0_g1_i3;TRINITY_DN20031_c0_g3_i1;TRINITY_DN19332_c0_g1_i1;TRINITY_DN18802_c0_g1_i1	TRINITY_DN17157_c0_g1_i1;TRINITY_DN19281_c0_g1_i1;TRINITY_DN17797_c0_g2_i2;TRINITY_DN20754_c0_g1_i2;TRINITY_DN19332_c0_g3_i1;TRINITY_DN19231_c0_g2_i1;TRINITY_DN17797_c0_g1_i4;TRINITY_DN17921_c0_g1_i3;TRINITY_DN20031_c0_g3_i1;TRINITY_DN19332_c0_g1_i1;TRINITY_DN18802_c0_g1_i1	0.000358265	0.00861632	biological_process
GO:0042254	ribosome biogenesis	74	1739	349	12001	0.0425532	0.0290809	1.46327	TRINITY_DN7101_c0_g1_i1;TRINITY_DN17720_c0_g1_i6;TRINITY_DN11591_c0_g1_i1;TRINITY_DN1521_c0_g1_i1;TRINITY_DN17530_c0_g1_i3;TRINITY_DN9480_c0_g1_i1;TRINITY_DN18880_c0_g1_i2;TRINITY_DN21153_c1_g1_i2;TRINITY_DN17262_c0_g2_i2;TRINITY_DN21039_c1_g1_i1;TRINITY_DN19231_c0_g2_i1;TRINITY_DN14671_c0_g1_i1;TRINITY_DN15761_c0_g1_i1;TRINITY_DN15861_c0_g1_i1;TRINITY_DN19393_c0_g2_i5;TRINITY_DN12731_c0_g1_i1;TR…	TRINITY_DN7101_c0_g1_i1;TRINITY_DN17720_c0_g1_i6;TRINITY_DN11591_c0_g1_i1;TRINITY_DN1521_c0_g1_i1;TRINITY_DN17530_c0_g1_i3;TRINITY_DN9480_c0_g1_i1;TRINITY_DN18880_c0_g1_i2;TRINITY_DN21153_c1_g1_i2;TRINITY_DN17262_c0_g2_i2;TRINITY_DN21039_c1_g1_i1;TRINITY_DN19231_c0_g2_i1;TRINITY_DN14671_c0_g1_i1;TRINITY_DN15761_c0_g1_i1;TRINITY_DN15861_c0_g1_i1;TRINITY_DN19393_c0_g2_i5;TRINITY_DN12731_c0_g1_i1;TR…	0.000370288	0.00861632	biological_process
GO:0005747	mitochondrial respiratory chain complex I	9	1039	22	9124	0.00866218	0.00241122	3.59244	TRINITY_DN21299_c1_g1_i2;TRINITY_DN14107_c0_g2_i1;TRINITY_DN17515_c0_g3_i3;TRINITY_DN15492_c0_g4_i2;TRINITY_DN16314_c0_g1_i1;TRINITY_DN14467_c0_g1_i1;TRINITY_DN16650_c0_g2_i1;TRINITY_DN16331_c0_g1_i4;TRINITY_DN14107_c0_g1_i1	TRINITY_DN21299_c1_g1_i2;TRINITY_DN14107_c0_g2_i1;TRINITY_DN17515_c0_g3_i3;TRINITY_DN15492_c0_g4_i2;TRINITY_DN16314_c0_g1_i1;TRINITY_DN14467_c0_g1_i1;TRINITY_DN16650_c0_g2_i1;TRINITY_DN16331_c0_g1_i4;TRINITY_DN14107_c0_g1_i1	0.000389036	0.00565399	cellular_component
GO:0016192	vesicle-mediated transport	50	1739	217	12001	0.0287522	0.0180818	1.59011	TRINITY_DN19767_c0_g1_i1;TRINITY_DN20960_c0_g3_i3;TRINITY_DN14706_c0_g1_i2;TRINITY_DN8289_c0_g1_i1;TRINITY_DN19404_c0_g1_i4;TRINITY_DN21641_c2_g3_i1;TRINITY_DN19269_c0_g2_i2;TRINITY_DN20920_c0_g1_i2;TRINITY_DN12814_c0_g1_i1;TRINITY_DN19243_c0_g1_i2;TRINITY_DN17390_c0_g1_i1;TRINITY_DN18400_c0_g1_i1;TRINITY_DN16355_c0_g1_i2;TRINITY_DN9056_c0_g1_i1;TRINITY_DN21078_c0_g1_i3;TRINITY_DN19562_c0_g1_i3;T…	TRINITY_DN19767_c0_g1_i1;TRINITY_DN20960_c0_g3_i3;TRINITY_DN14706_c0_g1_i2;TRINITY_DN8289_c0_g1_i1;TRINITY_DN19404_c0_g1_i4;TRINITY_DN21641_c2_g3_i1;TRINITY_DN19269_c0_g2_i2;TRINITY_DN20920_c0_g1_i2;TRINITY_DN12814_c0_g1_i1;TRINITY_DN19243_c0_g1_i2;TRINITY_DN17390_c0_g1_i1;TRINITY_DN18400_c0_g1_i1;TRINITY_DN16355_c0_g1_i2;TRINITY_DN9056_c0_g1_i1;TRINITY_DN21078_c0_g1_i3;TRINITY_DN19562_c0_g1_i3;T…	0.000460236	0.0102532	biological_process
GO:0000154	rRNA modification	8	1739	15	12001	0.00460035	0.0012499	3.68058	TRINITY_DN17509_c0_g1_i1;TRINITY_DN21410_c0_g1_i4;TRINITY_DN20831_c0_g1_i1;TRINITY_DN21621_c0_g1_i10;TRINITY_DN14448_c0_g1_i2;TRINITY_DN17152_c0_g1_i1;TRINITY_DN17973_c0_g1_i1;TRINITY_DN13606_c0_g1_i2	TRINITY_DN17509_c0_g1_i1;TRINITY_DN21410_c0_g1_i4;TRINITY_DN20831_c0_g1_i1;TRINITY_DN21621_c0_g1_i10;TRINITY_DN14448_c0_g1_i2;TRINITY_DN17152_c0_g1_i1;TRINITY_DN17973_c0_g1_i1;TRINITY_DN13606_c0_g1_i2	0.00047453	0.0102532	biological_process
GO:0019773	proteasome core complex, alpha-subunit complex	6	1039	11	9124	0.00577478	0.00120561	4.78992	TRINITY_DN18311_c0_g1_i2;TRINITY_DN13986_c0_g1_i1;TRINITY_DN13103_c0_g1_i1;TRINITY_DN20201_c1_g1_i4;TRINITY_DN18604_c0_g2_i1;TRINITY_DN15282_c0_g1_i1	TRINITY_DN18311_c0_g1_i2;TRINITY_DN13986_c0_g1_i1;TRINITY_DN13103_c0_g1_i1;TRINITY_DN20201_c1_g1_i4;TRINITY_DN18604_c0_g2_i1;TRINITY_DN15282_c0_g1_i1	0.000598218	0.00815072	cellular_component
GO:0004812	aminoacyl-tRNA ligase activity	24	1925	84	13237	0.0124675	0.00634585	1.96468	TRINITY_DN20909_c1_g1_i2;TRINITY_DN19624_c2_g3_i1;TRINITY_DN20976_c0_g1_i1;TRINITY_DN19913_c0_g1_i3;TRINITY_DN20611_c1_g1_i2;TRINITY_DN18511_c0_g1_i2;TRINITY_DN14339_c0_g1_i1;TRINITY_DN20801_c0_g1_i2;TRINITY_DN13151_c0_g1_i2;TRINITY_DN21090_c0_g2_i2;TRINITY_DN17531_c0_g1_i1;TRINITY_DN20229_c1_g2_i3;TRINITY_DN18843_c1_g1_i15;TRINITY_DN16184_c0_g1_i1;TRINITY_DN20320_c0_g2_i2;TRINITY_DN4364_c0_g1_i1…	TRINITY_DN20909_c1_g1_i2;TRINITY_DN19624_c2_g3_i1;TRINITY_DN20976_c0_g1_i1;TRINITY_DN19913_c0_g1_i3;TRINITY_DN20611_c1_g1_i2;TRINITY_DN18511_c0_g1_i2;TRINITY_DN14339_c0_g1_i1;TRINITY_DN20801_c0_g1_i2;TRINITY_DN13151_c0_g1_i2;TRINITY_DN21090_c0_g2_i2;TRINITY_DN17531_c0_g1_i1;TRINITY_DN20229_c1_g2_i3;TRINITY_DN18843_c1_g1_i15;TRINITY_DN16184_c0_g1_i1;TRINITY_DN20320_c0_g2_i2;TRINITY_DN4364_c0_g1_i1…	0.000654894	0.0150953	molecular_function
GO:0006418	tRNA aminoacylation for protein translation	24	1739	85	12001	0.013801	0.00708274	1.94854	TRINITY_DN20909_c1_g1_i2;TRINITY_DN19624_c2_g3_i1;TRINITY_DN20976_c0_g1_i1;TRINITY_DN19913_c0_g1_i3;TRINITY_DN20611_c1_g1_i2;TRINITY_DN18511_c0_g1_i2;TRINITY_DN14339_c0_g1_i1;TRINITY_DN20801_c0_g1_i2;TRINITY_DN13151_c0_g1_i2;TRINITY_DN21090_c0_g2_i2;TRINITY_DN17531_c0_g1_i1;TRINITY_DN20229_c1_g2_i3;TRINITY_DN18843_c1_g1_i15;TRINITY_DN16184_c0_g1_i1;TRINITY_DN20320_c0_g2_i2;TRINITY_DN4364_c0_g1_i1…	TRINITY_DN20909_c1_g1_i2;TRINITY_DN19624_c2_g3_i1;TRINITY_DN20976_c0_g1_i1;TRINITY_DN19913_c0_g1_i3;TRINITY_DN20611_c1_g1_i2;TRINITY_DN18511_c0_g1_i2;TRINITY_DN14339_c0_g1_i1;TRINITY_DN20801_c0_g1_i2;TRINITY_DN13151_c0_g1_i2;TRINITY_DN21090_c0_g2_i2;TRINITY_DN17531_c0_g1_i1;TRINITY_DN20229_c1_g2_i3;TRINITY_DN18843_c1_g1_i15;TRINITY_DN16184_c0_g1_i1;TRINITY_DN20320_c0_g2_i2;TRINITY_DN4364_c0_g1_i1…	0.00074566	0.015556	biological_process
GO:0008483	transaminase activity	10	1925	23	13237	0.00519481	0.00173755	2.98972	TRINITY_DN18169_c0_g1_i1;TRINITY_DN17021_c0_g1_i2;TRINITY_DN21410_c0_g1_i4;TRINITY_DN14408_c0_g1_i1;TRINITY_DN21621_c0_g1_i10;TRINITY_DN19231_c0_g2_i1;TRINITY_DN14230_c0_g1_i1;TRINITY_DN17669_c0_g1_i1;TRINITY_DN16702_c0_g1_i1;TRINITY_DN19821_c0_g1_i1	TRINITY_DN18169_c0_g1_i1;TRINITY_DN17021_c0_g1_i2;TRINITY_DN21410_c0_g1_i4;TRINITY_DN14408_c0_g1_i1;TRINITY_DN21621_c0_g1_i10;TRINITY_DN19231_c0_g2_i1;TRINITY_DN14230_c0_g1_i1;TRINITY_DN17669_c0_g1_i1;TRINITY_DN16702_c0_g1_i1;TRINITY_DN19821_c0_g1_i1	0.000769258	0.016887	molecular_function
GO:0005945	6-phosphofructokinase complex	5	1039	8	9124	0.00481232	0.000876808	5.48845	TRINITY_DN19996_c0_g1_i1;TRINITY_DN19649_c0_g1_i1;TRINITY_DN12937_c0_g1_i1;TRINITY_DN2687_c0_g1_i1;TRINITY_DN21079_c1_g3_i1	TRINITY_DN19996_c0_g1_i1;TRINITY_DN19649_c0_g1_i1;TRINITY_DN12937_c0_g1_i1;TRINITY_DN2687_c0_g1_i1;TRINITY_DN21079_c1_g3_i1	0.000790138	0.00956945	cellular_component
GO:0000015	phosphopyruvate hydratase complex	5	1039	8	9124	0.00481232	0.000876808	5.48845	TRINITY_DN15431_c0_g1_i1;TRINITY_DN6854_c0_g1_i1;TRINITY_DN17642_c0_g1_i2;TRINITY_DN17410_c0_g2_i1;TRINITY_DN17068_c0_g1_i1	TRINITY_DN15431_c0_g1_i1;TRINITY_DN6854_c0_g1_i1;TRINITY_DN17642_c0_g1_i2;TRINITY_DN17410_c0_g2_i1;TRINITY_DN17068_c0_g1_i1	0.000790138	0.00956945	cellular_component
GO:0018580	nitronate monooxygenase activity	8	1925	16	13237	0.00415584	0.00120873	3.43818	TRINITY_DN16758_c0_g2_i1;TRINITY_DN14129_c0_g1_i1;TRINITY_DN19843_c0_g1_i4;TRINITY_DN19560_c0_g1_i5;TRINITY_DN19941_c0_g2_i1;TRINITY_DN16570_c0_g1_i1;TRINITY_DN11478_c0_g1_i1;TRINITY_DN21414_c0_g1_i1	TRINITY_DN16758_c0_g2_i1;TRINITY_DN14129_c0_g1_i1;TRINITY_DN19843_c0_g1_i4;TRINITY_DN19560_c0_g1_i5;TRINITY_DN19941_c0_g2_i1;TRINITY_DN16570_c0_g1_i1;TRINITY_DN11478_c0_g1_i1;TRINITY_DN21414_c0_g1_i1	0.000850302	0.0178177	molecular_function
GO:0006012	galactose metabolic process	14	1739	40	12001	0.0080506	0.00333306	2.41538	TRINITY_DN19580_c0_g2_i1;TRINITY_DN19996_c0_g1_i1;TRINITY_DN16812_c0_g1_i1;TRINITY_DN19655_c0_g1_i4;TRINITY_DN19649_c0_g1_i1;TRINITY_DN12937_c0_g1_i1;TRINITY_DN2687_c0_g1_i1;TRINITY_DN21312_c0_g1_i2;TRINITY_DN19655_c0_g2_i1;TRINITY_DN16062_c0_g1_i1;TRINITY_DN18031_c0_g1_i1;TRINITY_DN21079_c1_g3_i1;TRINITY_DN21279_c0_g1_i5;TRINITY_DN18523_c0_g1_i2	TRINITY_DN19580_c0_g2_i1;TRINITY_DN19996_c0_g1_i1;TRINITY_DN16812_c0_g1_i1;TRINITY_DN19655_c0_g1_i4;TRINITY_DN19649_c0_g1_i1;TRINITY_DN12937_c0_g1_i1;TRINITY_DN2687_c0_g1_i1;TRINITY_DN21312_c0_g1_i2;TRINITY_DN19655_c0_g2_i1;TRINITY_DN16062_c0_g1_i1;TRINITY_DN18031_c0_g1_i1;TRINITY_DN21079_c1_g3_i1;TRINITY_DN21279_c0_g1_i5;TRINITY_DN18523_c0_g1_i2	0.000973873	0.0189442	biological_process
GO:0046487	glyoxylate metabolic process	9	1739	20	12001	0.00517539	0.00166653	3.10549	TRINITY_DN14997_c0_g1_i1;TRINITY_DN10137_c0_g1_i1;TRINITY_DN14365_c0_g1_i1;TRINITY_DN13281_c0_g1_i2;TRINITY_DN17462_c0_g1_i1;TRINITY_DN18059_c0_g1_i1;TRINITY_DN18839_c0_g1_i2;TRINITY_DN1272_c0_g1_i1;TRINITY_DN9744_c0_g1_i1	TRINITY_DN14997_c0_g1_i1;TRINITY_DN10137_c0_g1_i1;TRINITY_DN14365_c0_g1_i1;TRINITY_DN13281_c0_g1_i2;TRINITY_DN17462_c0_g1_i1;TRINITY_DN18059_c0_g1_i1;TRINITY_DN18839_c0_g1_i2;TRINITY_DN1272_c0_g1_i1;TRINITY_DN9744_c0_g1_i1	0.00101936	0.0189442	biological_process
GO:0018279	protein N-linked glycosylation via asparagine	5	1739	7	12001	0.00287522	0.000583285	4.92935	TRINITY_DN11855_c0_g1_i1;TRINITY_DN18635_c0_g1_i1;TRINITY_DN18026_c2_g1_i1;TRINITY_DN18635_c1_g1_i1;TRINITY_DN6523_c0_g1_i1	TRINITY_DN11855_c0_g1_i1;TRINITY_DN18635_c0_g1_i1;TRINITY_DN18026_c2_g1_i1;TRINITY_DN18635_c1_g1_i1;TRINITY_DN6523_c0_g1_i1	0.00103332	0.0189442	biological_process
GO:0006020	inositol metabolic process	5	1739	7	12001	0.00287522	0.000583285	4.92935	TRINITY_DN17830_c0_g1_i3;TRINITY_DN16807_c0_g1_i1;TRINITY_DN18713_c0_g1_i1;TRINITY_DN20974_c0_g1_i6;TRINITY_DN13638_c0_g1_i1	TRINITY_DN17830_c0_g1_i3;TRINITY_DN16807_c0_g1_i1;TRINITY_DN18713_c0_g1_i1;TRINITY_DN20974_c0_g1_i6;TRINITY_DN13638_c0_g1_i1	0.00103332	0.0189442	biological_process
GO:0004089	carbonate dehydratase activity	5	1925	7	13237	0.0025974	0.000528821	4.91169	TRINITY_DN14051_c0_g1_i1;TRINITY_DN14107_c0_g2_i1;TRINITY_DN297_c0_g1_i1;TRINITY_DN22248_c0_g1_i1;TRINITY_DN14107_c0_g1_i1	TRINITY_DN14051_c0_g1_i1;TRINITY_DN14107_c0_g2_i1;TRINITY_DN297_c0_g1_i1;TRINITY_DN22248_c0_g1_i1;TRINITY_DN14107_c0_g1_i1	0.00105144	0.0210745	molecular_function
GO:0012511	monolayer-surrounded lipid storage body	7	1039	16	9124	0.00673725	0.00175362	3.84192	TRINITY_DN15565_c0_g1_i1;TRINITY_DN17329_c0_g1_i3;TRINITY_DN17380_c0_g2_i1;TRINITY_DN16619_c0_g1_i1;TRINITY_DN15497_c0_g1_i1;TRINITY_DN20980_c0_g1_i3;TRINITY_DN17664_c0_g1_i1	TRINITY_DN15565_c0_g1_i1;TRINITY_DN17329_c0_g1_i3;TRINITY_DN17380_c0_g2_i1;TRINITY_DN16619_c0_g1_i1;TRINITY_DN15497_c0_g1_i1;TRINITY_DN20980_c0_g1_i3;TRINITY_DN17664_c0_g1_i1	0.00109884	0.0126078	cellular_component
GO:0000105	histidine biosynthetic process	12	1739	32	12001	0.00690052	0.00266644	2.58791	TRINITY_DN19307_c0_g3_i2;TRINITY_DN18530_c0_g2_i1;TRINITY_DN20061_c0_g1_i2;TRINITY_DN19231_c0_g2_i1;TRINITY_DN17777_c0_g2_i1;TRINITY_DN14129_c0_g1_i1;TRINITY_DN19843_c0_g1_i4;TRINITY_DN19941_c0_g2_i1;TRINITY_DN16570_c0_g1_i1;TRINITY_DN16758_c0_g2_i1;TRINITY_DN19307_c0_g6_i1;TRINITY_DN21414_c0_g1_i1	TRINITY_DN19307_c0_g3_i2;TRINITY_DN18530_c0_g2_i1;TRINITY_DN20061_c0_g1_i2;TRINITY_DN19231_c0_g2_i1;TRINITY_DN17777_c0_g2_i1;TRINITY_DN14129_c0_g1_i1;TRINITY_DN19843_c0_g1_i4;TRINITY_DN19941_c0_g2_i1;TRINITY_DN16570_c0_g1_i1;TRINITY_DN16758_c0_g2_i1;TRINITY_DN19307_c0_g6_i1;TRINITY_DN21414_c0_g1_i1	0.00110991	0.01975	biological_process
GO:0009506	plasmodesma	28	1039	136	9124	0.026949	0.0149057	1.80796	TRINITY_DN20885_c0_g2_i1;TRINITY_DN20723_c0_g1_i3;TRINITY_DN17050_c0_g1_i4;TRINITY_DN19350_c0_g4_i1;TRINITY_DN19496_c0_g1_i1;TRINITY_DN15797_c0_g1_i2;TRINITY_DN20767_c0_g3_i1;TRINITY_DN9492_c0_g1_i1;TRINITY_DN15689_c0_g1_i1;TRINITY_DN12945_c0_g1_i1;TRINITY_DN18023_c0_g4_i1;TRINITY_DN18432_c0_g7_i1;TRINITY_DN12477_c0_g1_i1;TRINITY_DN19654_c1_g2_i2;TRINITY_DN19779_c0_g1_i2;TRINITY_DN20069_c0_g1_i3;…	TRINITY_DN20885_c0_g2_i1;TRINITY_DN20723_c0_g1_i3;TRINITY_DN17050_c0_g1_i4;TRINITY_DN19350_c0_g4_i1;TRINITY_DN19496_c0_g1_i1;TRINITY_DN15797_c0_g1_i2;TRINITY_DN20767_c0_g3_i1;TRINITY_DN9492_c0_g1_i1;TRINITY_DN15689_c0_g1_i1;TRINITY_DN12945_c0_g1_i1;TRINITY_DN18023_c0_g4_i1;TRINITY_DN18432_c0_g7_i1;TRINITY_DN12477_c0_g1_i1;TRINITY_DN19654_c1_g2_i2;TRINITY_DN19779_c0_g1_i2;TRINITY_DN20069_c0_g1_i3;…	0.00125685	0.0136996	cellular_component
GO:0019354	siroheme biosynthetic process	14	1739	41	12001	0.0080506	0.00341638	2.35647	TRINITY_DN21410_c0_g1_i4;TRINITY_DN13676_c0_g1_i1;TRINITY_DN20085_c0_g1_i2;TRINITY_DN16999_c0_g1_i5;TRINITY_DN17707_c0_g1_i2;TRINITY_DN17934_c0_g1_i1;TRINITY_DN21621_c0_g1_i10;TRINITY_DN19231_c0_g2_i1;TRINITY_DN16498_c0_g1_i1;TRINITY_DN21347_c0_g1_i1;TRINITY_DN16261_c0_g2_i4;TRINITY_DN20983_c0_g1_i2;TRINITY_DN20827_c0_g2_i2;TRINITY_DN9744_c0_g1_i1	TRINITY_DN21410_c0_g1_i4;TRINITY_DN13676_c0_g1_i1;TRINITY_DN20085_c0_g1_i2;TRINITY_DN16999_c0_g1_i5;TRINITY_DN17707_c0_g1_i2;TRINITY_DN17934_c0_g1_i1;TRINITY_DN21621_c0_g1_i10;TRINITY_DN19231_c0_g2_i1;TRINITY_DN16498_c0_g1_i1;TRINITY_DN21347_c0_g1_i1;TRINITY_DN16261_c0_g2_i4;TRINITY_DN20983_c0_g1_i2;TRINITY_DN20827_c0_g2_i2;TRINITY_DN9744_c0_g1_i1	0.00128432	0.0222003	biological_process
GO:0043115	precorrin-2 dehydrogenase activity	14	1925	41	13237	0.00727273	0.00309738	2.34803	TRINITY_DN21410_c0_g1_i4;TRINITY_DN13676_c0_g1_i1;TRINITY_DN20085_c0_g1_i2;TRINITY_DN16999_c0_g1_i5;TRINITY_DN17707_c0_g1_i2;TRINITY_DN17934_c0_g1_i1;TRINITY_DN21621_c0_g1_i10;TRINITY_DN19231_c0_g2_i1;TRINITY_DN16498_c0_g1_i1;TRINITY_DN21347_c0_g1_i1;TRINITY_DN16261_c0_g2_i4;TRINITY_DN20983_c0_g1_i2;TRINITY_DN20827_c0_g2_i2;TRINITY_DN9744_c0_g1_i1	TRINITY_DN21410_c0_g1_i4;TRINITY_DN13676_c0_g1_i1;TRINITY_DN20085_c0_g1_i2;TRINITY_DN16999_c0_g1_i5;TRINITY_DN17707_c0_g1_i2;TRINITY_DN17934_c0_g1_i1;TRINITY_DN21621_c0_g1_i10;TRINITY_DN19231_c0_g2_i1;TRINITY_DN16498_c0_g1_i1;TRINITY_DN21347_c0_g1_i1;TRINITY_DN16261_c0_g2_i4;TRINITY_DN20983_c0_g1_i2;TRINITY_DN20827_c0_g2_i2;TRINITY_DN9744_c0_g1_i1	0.00133345	0.0256134	molecular_function
GO:0006013	mannose metabolic process	19	1739	64	12001	0.0109258	0.00533289	2.04876	TRINITY_DN16807_c0_g1_i1;TRINITY_DN12937_c0_g1_i1;TRINITY_DN20974_c0_g1_i6;TRINITY_DN16331_c0_g1_i4;TRINITY_DN21079_c1_g3_i1;TRINITY_DN14523_c0_g2_i1;TRINITY_DN12009_c0_g1_i1;TRINITY_DN19996_c0_g1_i1;TRINITY_DN21620_c0_g1_i1;TRINITY_DN17830_c0_g1_i3;TRINITY_DN11038_c0_g1_i1;TRINITY_DN18713_c0_g1_i1;TRINITY_DN14341_c0_g1_i1;TRINITY_DN2687_c0_g1_i1;TRINITY_DN19649_c0_g1_i1;TRINITY_DN21620_c1_g2_i2;…	TRINITY_DN16807_c0_g1_i1;TRINITY_DN12937_c0_g1_i1;TRINITY_DN20974_c0_g1_i6;TRINITY_DN16331_c0_g1_i4;TRINITY_DN21079_c1_g3_i1;TRINITY_DN14523_c0_g2_i1;TRINITY_DN12009_c0_g1_i1;TRINITY_DN19996_c0_g1_i1;TRINITY_DN21620_c0_g1_i1;TRINITY_DN17830_c0_g1_i3;TRINITY_DN11038_c0_g1_i1;TRINITY_DN18713_c0_g1_i1;TRINITY_DN14341_c0_g1_i1;TRINITY_DN2687_c0_g1_i1;TRINITY_DN19649_c0_g1_i1;TRINITY_DN21620_c1_g2_i2;…	0.00134034	0.0223678	biological_process
GO:0006801	superoxide metabolic process	8	1739	17	12001	0.00460035	0.00141655	3.24757	TRINITY_DN20831_c0_g1_i1;TRINITY_DN15703_c0_g1_i1;TRINITY_DN13223_c0_g1_i2;TRINITY_DN17152_c0_g1_i1;TRINITY_DN18983_c0_g1_i2;TRINITY_DN17973_c0_g1_i1;TRINITY_DN11337_c0_g2_i1;TRINITY_DN13606_c0_g1_i2	TRINITY_DN20831_c0_g1_i1;TRINITY_DN15703_c0_g1_i1;TRINITY_DN13223_c0_g1_i2;TRINITY_DN17152_c0_g1_i1;TRINITY_DN18983_c0_g1_i2;TRINITY_DN17973_c0_g1_i1;TRINITY_DN11337_c0_g2_i1;TRINITY_DN13606_c0_g1_i2	0.00136795	0.0223678	biological_process
GO:0015934	large ribosomal subunit	5	1039	9	9124	0.00481232	0.000986409	4.87862	TRINITY_DN19711_c0_g1_i3;TRINITY_DN16443_c0_g1_i1;TRINITY_DN9826_c0_g1_i1;TRINITY_DN13702_c0_g1_i1;TRINITY_DN10743_c0_g1_i1	TRINITY_DN19711_c0_g1_i3;TRINITY_DN16443_c0_g1_i1;TRINITY_DN9826_c0_g1_i1;TRINITY_DN13702_c0_g1_i1;TRINITY_DN10743_c0_g1_i1	0.00161131	0.0164252	cellular_component
GO:0005737	cytoplasm	110	1039	741	9124	0.105871	0.0812144	1.3036	TRINITY_DN18304_c0_g1_i1;TRINITY_DN21178_c1_g4_i1;TRINITY_DN20547_c0_g1_i1;TRINITY_DN8289_c0_g1_i1;TRINITY_DN20061_c0_g1_i2;TRINITY_DN21264_c0_g3_i1;TRINITY_DN19231_c0_g2_i1;TRINITY_DN17251_c0_g2_i1;TRINITY_DN10033_c0_g1_i4;TRINITY_DN10824_c0_g1_i1;TRINITY_DN19561_c0_g2_i1;TRINITY_DN20624_c0_g1_i7;TRINITY_DN19940_c0_g2_i1;TRINITY_DN18305_c1_g2_i6;TRINITY_DN16740_c0_g1_i1;TRINITY_DN14205_c0_g1_i2;…	TRINITY_DN18304_c0_g1_i1;TRINITY_DN21178_c1_g4_i1;TRINITY_DN20547_c0_g1_i1;TRINITY_DN8289_c0_g1_i1;TRINITY_DN20061_c0_g1_i2;TRINITY_DN21264_c0_g3_i1;TRINITY_DN19231_c0_g2_i1;TRINITY_DN17251_c0_g2_i1;TRINITY_DN10033_c0_g1_i4;TRINITY_DN10824_c0_g1_i1;TRINITY_DN19561_c0_g2_i1;TRINITY_DN20624_c0_g1_i7;TRINITY_DN19940_c0_g2_i1;TRINITY_DN18305_c1_g2_i6;TRINITY_DN16740_c0_g1_i1;TRINITY_DN14205_c0_g1_i2;…	0.00165759	0.0164252	cellular_component
GO:0045454	cell redox homeostasis	28	1739	110	12001	0.0161012	0.0091659	1.75664	TRINITY_DN18999_c0_g1_i1;TRINITY_DN20498_c0_g1_i1;TRINITY_DN12530_c0_g1_i1;TRINITY_DN20880_c0_g1_i1;TRINITY_DN13578_c0_g1_i1;TRINITY_DN15714_c0_g2_i1;TRINITY_DN21347_c0_g1_i1;TRINITY_DN17769_c0_g1_i1;TRINITY_DN16845_c0_g1_i2;TRINITY_DN21134_c0_g1_i2;TRINITY_DN20512_c0_g2_i1;TRINITY_DN18831_c0_g1_i2;TRINITY_DN14629_c0_g1_i2;TRINITY_DN16835_c0_g1_i1;TRINITY_DN13659_c0_g1_i4;TRINITY_DN7840_c0_g1_i1;…	TRINITY_DN18999_c0_g1_i1;TRINITY_DN20498_c0_g1_i1;TRINITY_DN12530_c0_g1_i1;TRINITY_DN20880_c0_g1_i1;TRINITY_DN13578_c0_g1_i1;TRINITY_DN15714_c0_g2_i1;TRINITY_DN21347_c0_g1_i1;TRINITY_DN17769_c0_g1_i1;TRINITY_DN16845_c0_g1_i2;TRINITY_DN21134_c0_g1_i2;TRINITY_DN20512_c0_g2_i1;TRINITY_DN18831_c0_g1_i2;TRINITY_DN14629_c0_g1_i2;TRINITY_DN16835_c0_g1_i1;TRINITY_DN13659_c0_g1_i4;TRINITY_DN7840_c0_g1_i1;…	0.00167298	0.025958	biological_process
GO:0000162	tryptophan biosynthetic process	14	1739	42	12001	0.0080506	0.00349971	2.30036	TRINITY_DN15431_c0_g1_i1;TRINITY_DN16180_c0_g1_i2;TRINITY_DN6854_c0_g1_i1;TRINITY_DN20625_c0_g1_i2;TRINITY_DN17259_c0_g1_i3;TRINITY_DN17642_c0_g1_i2;TRINITY_DN17410_c0_g2_i1;TRINITY_DN18259_c0_g1_i1;TRINITY_DN14204_c0_g1_i3;TRINITY_DN12625_c0_g1_i1;TRINITY_DN12137_c0_g1_i1;TRINITY_DN17068_c0_g1_i1;TRINITY_DN16347_c0_g1_i1;TRINITY_DN21414_c0_g1_i1	TRINITY_DN15431_c0_g1_i1;TRINITY_DN16180_c0_g1_i2;TRINITY_DN6854_c0_g1_i1;TRINITY_DN20625_c0_g1_i2;TRINITY_DN17259_c0_g1_i3;TRINITY_DN17642_c0_g1_i2;TRINITY_DN17410_c0_g2_i1;TRINITY_DN18259_c0_g1_i1;TRINITY_DN14204_c0_g1_i3;TRINITY_DN12625_c0_g1_i1;TRINITY_DN12137_c0_g1_i1;TRINITY_DN17068_c0_g1_i1;TRINITY_DN16347_c0_g1_i1;TRINITY_DN21414_c0_g1_i1	0.00167333	0.025958	biological_process
GO:0045735	nutrient reservoir activity	14	1925	42	13237	0.00727273	0.00317292	2.29212	TRINITY_DN13377_c0_g1_i1;TRINITY_DN14357_c0_g1_i1;TRINITY_DN20336_c2_g2_i1;TRINITY_DN20336_c2_g1_i2;TRINITY_DN16360_c0_g1_i1;TRINITY_DN19610_c0_g2_i1;TRINITY_DN21308_c0_g3_i2;TRINITY_DN18971_c0_g2_i1;TRINITY_DN18750_c0_g1_i4;TRINITY_DN19050_c0_g3_i1;TRINITY_DN16851_c0_g1_i1;TRINITY_DN21439_c1_g3_i2;TRINITY_DN19050_c0_g2_i3;TRINITY_DN21308_c0_g2_i1	TRINITY_DN13377_c0_g1_i1;TRINITY_DN14357_c0_g1_i1;TRINITY_DN20336_c2_g2_i1;TRINITY_DN20336_c2_g1_i2;TRINITY_DN16360_c0_g1_i1;TRINITY_DN19610_c0_g2_i1;TRINITY_DN21308_c0_g3_i2;TRINITY_DN18971_c0_g2_i1;TRINITY_DN18750_c0_g1_i4;TRINITY_DN19050_c0_g3_i1;TRINITY_DN16851_c0_g1_i1;TRINITY_DN21439_c1_g3_i2;TRINITY_DN19050_c0_g2_i3;TRINITY_DN21308_c0_g2_i1	0.00173631	0.0320176	molecular_function
GO:0003924	GTPase activity	61	1925	292	13237	0.0316883	0.0220594	1.4365	TRINITY_DN11835_c0_g1_i1;TRINITY_DN9040_c0_g1_i1;TRINITY_DN21410_c0_g1_i4;TRINITY_DN16518_c0_g1_i2;TRINITY_DN19301_c0_g1_i2;TRINITY_DN17115_c0_g1_i1;TRINITY_DN21621_c0_g1_i10;TRINITY_DN19231_c0_g2_i1;TRINITY_DN21467_c0_g1_i1;TRINITY_DN19063_c0_g1_i1;TRINITY_DN19202_c0_g2_i1;TRINITY_DN16476_c0_g1_i1;TRINITY_DN13131_c0_g1_i1;TRINITY_DN20829_c1_g1_i2;TRINITY_DN18797_c0_g3_i1;TRINITY_DN11620_c0_g1_i1…	TRINITY_DN11835_c0_g1_i1;TRINITY_DN9040_c0_g1_i1;TRINITY_DN21410_c0_g1_i4;TRINITY_DN16518_c0_g1_i2;TRINITY_DN19301_c0_g1_i2;TRINITY_DN17115_c0_g1_i1;TRINITY_DN21621_c0_g1_i10;TRINITY_DN19231_c0_g2_i1;TRINITY_DN21467_c0_g1_i1;TRINITY_DN19063_c0_g1_i1;TRINITY_DN19202_c0_g2_i1;TRINITY_DN16476_c0_g1_i1;TRINITY_DN13131_c0_g1_i1;TRINITY_DN20829_c1_g1_i2;TRINITY_DN18797_c0_g3_i1;TRINITY_DN11620_c0_g1_i1…	0.00187725	0.033285	molecular_function
GO:0006725	cellular aromatic compound metabolic process	4	1739	5	12001	0.00230017	0.000416632	5.52087	TRINITY_DN17493_c0_g1_i1;TRINITY_DN11548_c0_g1_i1;TRINITY_DN20379_c0_g2_i3;TRINITY_DN15805_c0_g1_i1	TRINITY_DN17493_c0_g1_i1;TRINITY_DN11548_c0_g1_i1;TRINITY_DN20379_c0_g2_i3;TRINITY_DN15805_c0_g1_i1	0.00194365	0.0293977	biological_process
GO:0006414	translational elongation	6	1739	11	12001	0.00345026	0.00091659	3.76423	TRINITY_DN20491_c0_g1_i2;TRINITY_DN13398_c0_g1_i1;TRINITY_DN17167_c0_g1_i1;TRINITY_DN9627_c0_g1_i1;TRINITY_DN20491_c0_g2_i1;TRINITY_DN18152_c0_g2_i1	TRINITY_DN20491_c0_g1_i2;TRINITY_DN13398_c0_g1_i1;TRINITY_DN17167_c0_g1_i1;TRINITY_DN9627_c0_g1_i1;TRINITY_DN20491_c0_g2_i1;TRINITY_DN18152_c0_g2_i1	0.00220121	0.0305801	biological_process
GO:0006807	nitrogen compound metabolic process	28	1739	112	12001	0.0161012	0.00933256	1.72527	TRINITY_DN21410_c0_g1_i4;TRINITY_DN21621_c0_g1_i10;TRINITY_DN19231_c0_g2_i1;TRINITY_DN14129_c0_g1_i1;TRINITY_DN21364_c0_g2_i2;TRINITY_DN14733_c0_g1_i1;TRINITY_DN16758_c0_g2_i1;TRINITY_DN20551_c0_g1_i2;TRINITY_DN14051_c0_g1_i1;TRINITY_DN19677_c2_g1_i1;TRINITY_DN6471_c0_g1_i1;TRINITY_DN11478_c0_g1_i1;TRINITY_DN17918_c0_g1_i2;TRINITY_DN21502_c0_g1_i4;TRINITY_DN19843_c0_g1_i4;TRINITY_DN16570_c0_g1_i1…	TRINITY_DN21410_c0_g1_i4;TRINITY_DN21621_c0_g1_i10;TRINITY_DN19231_c0_g2_i1;TRINITY_DN14129_c0_g1_i1;TRINITY_DN21364_c0_g2_i2;TRINITY_DN14733_c0_g1_i1;TRINITY_DN16758_c0_g2_i1;TRINITY_DN20551_c0_g1_i2;TRINITY_DN14051_c0_g1_i1;TRINITY_DN19677_c2_g1_i1;TRINITY_DN6471_c0_g1_i1;TRINITY_DN11478_c0_g1_i1;TRINITY_DN17918_c0_g1_i2;TRINITY_DN21502_c0_g1_i4;TRINITY_DN19843_c0_g1_i4;TRINITY_DN16570_c0_g1_i1…	0.00223053	0.0305801	biological_process
GO:0006413	translational initiation	13	1739	39	12001	0.00747556	0.00324973	2.30036	TRINITY_DN12908_c0_g1_i1;TRINITY_DN21410_c0_g1_i4;TRINITY_DN16180_c0_g1_i2;TRINITY_DN20043_c0_g1_i2;TRINITY_DN21621_c0_g1_i10;TRINITY_DN19231_c0_g2_i1;TRINITY_DN15642_c0_g2_i1;TRINITY_DN16522_c0_g2_i1;TRINITY_DN15194_c0_g1_i1;TRINITY_DN15306_c0_g1_i1;TRINITY_DN18708_c0_g1_i2;TRINITY_DN20458_c0_g1_i1;TRINITY_DN15511_c0_g1_i2	TRINITY_DN12908_c0_g1_i1;TRINITY_DN21410_c0_g1_i4;TRINITY_DN16180_c0_g1_i2;TRINITY_DN20043_c0_g1_i2;TRINITY_DN21621_c0_g1_i10;TRINITY_DN19231_c0_g2_i1;TRINITY_DN15642_c0_g2_i1;TRINITY_DN16522_c0_g2_i1;TRINITY_DN15194_c0_g1_i1;TRINITY_DN15306_c0_g1_i1;TRINITY_DN18708_c0_g1_i2;TRINITY_DN20458_c0_g1_i1;TRINITY_DN15511_c0_g1_i2	0.00242602	0.0305801	biological_process
GO:0006241	CTP biosynthetic process	5	1739	8	12001	0.00287522	0.000666611	4.31318	TRINITY_DN17070_c0_g2_i1;TRINITY_DN20457_c1_g4_i1;TRINITY_DN17070_c0_g1_i1;TRINITY_DN14323_c0_g1_i1;TRINITY_DN13370_c0_g1_i1	TRINITY_DN17070_c0_g2_i1;TRINITY_DN20457_c1_g4_i1;TRINITY_DN17070_c0_g1_i1;TRINITY_DN14323_c0_g1_i1;TRINITY_DN13370_c0_g1_i1	0.00242619	0.0305801	biological_process
GO:0006165	nucleoside diphosphate phosphorylation	5	1739	8	12001	0.00287522	0.000666611	4.31318	TRINITY_DN17070_c0_g2_i1;TRINITY_DN20457_c1_g4_i1;TRINITY_DN17070_c0_g1_i1;TRINITY_DN14323_c0_g1_i1;TRINITY_DN13370_c0_g1_i1	TRINITY_DN17070_c0_g2_i1;TRINITY_DN20457_c1_g4_i1;TRINITY_DN17070_c0_g1_i1;TRINITY_DN14323_c0_g1_i1;TRINITY_DN13370_c0_g1_i1	0.00242619	0.0305801	biological_process
GO:0006207	'de novo' pyrimidine nucleobase biosynthetic process	5	1739	8	12001	0.00287522	0.000666611	4.31318	TRINITY_DN21410_c0_g1_i4;TRINITY_DN18747_c0_g1_i1;TRINITY_DN21621_c0_g1_i10;TRINITY_DN13270_c0_g1_i1;TRINITY_DN19548_c0_g2_i4	TRINITY_DN21410_c0_g1_i4;TRINITY_DN18747_c0_g1_i1;TRINITY_DN21621_c0_g1_i10;TRINITY_DN13270_c0_g1_i1;TRINITY_DN19548_c0_g2_i4	0.00242619	0.0305801	biological_process
GO:0006183	GTP biosynthetic process	5	1739	8	12001	0.00287522	0.000666611	4.31318	TRINITY_DN17070_c0_g2_i1;TRINITY_DN20457_c1_g4_i1;TRINITY_DN17070_c0_g1_i1;TRINITY_DN14323_c0_g1_i1;TRINITY_DN13370_c0_g1_i1	TRINITY_DN17070_c0_g2_i1;TRINITY_DN20457_c1_g4_i1;TRINITY_DN17070_c0_g1_i1;TRINITY_DN14323_c0_g1_i1;TRINITY_DN13370_c0_g1_i1	0.00242619	0.0305801	biological_process
GO:0006228	UTP biosynthetic process	5	1739	8	12001	0.00287522	0.000666611	4.31318	TRINITY_DN17070_c0_g2_i1;TRINITY_DN20457_c1_g4_i1;TRINITY_DN17070_c0_g1_i1;TRINITY_DN14323_c0_g1_i1;TRINITY_DN13370_c0_g1_i1	TRINITY_DN17070_c0_g2_i1;TRINITY_DN20457_c1_g4_i1;TRINITY_DN17070_c0_g1_i1;TRINITY_DN14323_c0_g1_i1;TRINITY_DN13370_c0_g1_i1	0.00242619	0.0305801	biological_process
GO:0004550	nucleoside diphosphate kinase activity	5	1925	8	13237	0.0025974	0.000604367	4.29773	TRINITY_DN17070_c0_g2_i1;TRINITY_DN20457_c1_g4_i1;TRINITY_DN17070_c0_g1_i1;TRINITY_DN14323_c0_g1_i1;TRINITY_DN13370_c0_g1_i1	TRINITY_DN17070_c0_g2_i1;TRINITY_DN20457_c1_g4_i1;TRINITY_DN17070_c0_g1_i1;TRINITY_DN14323_c0_g1_i1;TRINITY_DN13370_c0_g1_i1	0.00246746	0.0399099	molecular_function
GO:0004634	phosphopyruvate hydratase activity	5	1925	8	13237	0.0025974	0.000604367	4.29773	TRINITY_DN15431_c0_g1_i1;TRINITY_DN6854_c0_g1_i1;TRINITY_DN17642_c0_g1_i2;TRINITY_DN17410_c0_g2_i1;TRINITY_DN17068_c0_g1_i1	TRINITY_DN15431_c0_g1_i1;TRINITY_DN6854_c0_g1_i1;TRINITY_DN17642_c0_g1_i2;TRINITY_DN17410_c0_g2_i1;TRINITY_DN17068_c0_g1_i1	0.00246746	0.0399099	molecular_function
GO:0008033	tRNA processing	32	1739	134	12001	0.0184014	0.0111657	1.64802	TRINITY_DN13100_c0_g1_i1;TRINITY_DN21410_c0_g1_i4;TRINITY_DN21621_c0_g1_i10;TRINITY_DN19231_c0_g2_i1;TRINITY_DN14129_c0_g1_i1;TRINITY_DN14118_c0_g1_i1;TRINITY_DN16758_c0_g2_i1;TRINITY_DN16331_c0_g1_i4;TRINITY_DN15917_c0_g1_i1;TRINITY_DN16672_c0_g1_i1;TRINITY_DN21347_c0_g1_i1;TRINITY_DN17433_c0_g1_i2;TRINITY_DN17934_c0_g1_i1;TRINITY_DN11478_c0_g1_i1;TRINITY_DN20636_c0_g2_i1;TRINITY_DN18086_c0_g1_i…	TRINITY_DN13100_c0_g1_i1;TRINITY_DN21410_c0_g1_i4;TRINITY_DN21621_c0_g1_i10;TRINITY_DN19231_c0_g2_i1;TRINITY_DN14129_c0_g1_i1;TRINITY_DN14118_c0_g1_i1;TRINITY_DN16758_c0_g2_i1;TRINITY_DN16331_c0_g1_i4;TRINITY_DN15917_c0_g1_i1;TRINITY_DN16672_c0_g1_i1;TRINITY_DN21347_c0_g1_i1;TRINITY_DN17433_c0_g1_i2;TRINITY_DN17934_c0_g1_i1;TRINITY_DN11478_c0_g1_i1;TRINITY_DN20636_c0_g2_i1;TRINITY_DN18086_c0_g1_i…	0.00250354	0.0309111	biological_process
GO:0016627	oxidoreductase activity, acting on the CH-CH group of donors	13	1925	39	13237	0.00675325	0.00294629	2.29212	TRINITY_DN16737_c0_g1_i3;TRINITY_DN18659_c0_g1_i2;TRINITY_DN21299_c1_g1_i2;TRINITY_DN13561_c0_g1_i2;TRINITY_DN3861_c0_g1_i1;TRINITY_DN20803_c0_g1_i3;TRINITY_DN18305_c1_g2_i6;TRINITY_DN21577_c1_g1_i4;TRINITY_DN19843_c0_g1_i4;TRINITY_DN17755_c0_g1_i1;TRINITY_DN19941_c0_g2_i1;TRINITY_DN16331_c0_g1_i4;TRINITY_DN16672_c0_g1_i1	TRINITY_DN16737_c0_g1_i3;TRINITY_DN18659_c0_g1_i2;TRINITY_DN21299_c1_g1_i2;TRINITY_DN13561_c0_g1_i2;TRINITY_DN3861_c0_g1_i1;TRINITY_DN20803_c0_g1_i3;TRINITY_DN18305_c1_g2_i6;TRINITY_DN21577_c1_g1_i4;TRINITY_DN19843_c0_g1_i4;TRINITY_DN17755_c0_g1_i1;TRINITY_DN19941_c0_g2_i1;TRINITY_DN16331_c0_g1_i4;TRINITY_DN16672_c0_g1_i1	0.0025106	0.0399099	molecular_function
GO:0016829	lyase activity	16	1925	53	13237	0.00831169	0.00400393	2.07588	TRINITY_DN18169_c0_g1_i1;TRINITY_DN12070_c0_g1_i2;TRINITY_DN16659_c0_g1_i1;TRINITY_DN17419_c0_g1_i1;TRINITY_DN21475_c0_g1_i11;TRINITY_DN19231_c0_g2_i1;TRINITY_DN20460_c1_g1_i1;TRINITY_DN15713_c0_g1_i2;TRINITY_DN14315_c0_g1_i1;TRINITY_DN16295_c0_g1_i1;TRINITY_DN11958_c0_g1_i1;TRINITY_DN16720_c0_g1_i1;TRINITY_DN12124_c0_g1_i1;TRINITY_DN16758_c0_g2_i1;TRINITY_DN18351_c0_g1_i1;TRINITY_DN18840_c0_g1_i1	TRINITY_DN18169_c0_g1_i1;TRINITY_DN12070_c0_g1_i2;TRINITY_DN16659_c0_g1_i1;TRINITY_DN17419_c0_g1_i1;TRINITY_DN21475_c0_g1_i11;TRINITY_DN19231_c0_g2_i1;TRINITY_DN20460_c1_g1_i1;TRINITY_DN15713_c0_g1_i2;TRINITY_DN14315_c0_g1_i1;TRINITY_DN16295_c0_g1_i1;TRINITY_DN11958_c0_g1_i1;TRINITY_DN16720_c0_g1_i1;TRINITY_DN12124_c0_g1_i1;TRINITY_DN16758_c0_g2_i1;TRINITY_DN18351_c0_g1_i1;TRINITY_DN18840_c0_g1_i1	0.00269527	0.0414173	molecular_function
GO:0016746	transferase activity, transferring acyl groups	12	1925	35	13237	0.00623377	0.0026441	2.35761	TRINITY_DN19537_c0_g2_i2;TRINITY_DN21192_c1_g2_i3;TRINITY_DN21192_c1_g3_i1;TRINITY_DN19031_c0_g2_i1;TRINITY_DN20368_c0_g1_i2;TRINITY_DN15486_c0_g1_i1;TRINITY_DN20944_c0_g1_i11;TRINITY_DN16289_c0_g3_i1;TRINITY_DN19326_c0_g1_i5;TRINITY_DN15205_c0_g1_i2;TRINITY_DN21041_c0_g2_i1;TRINITY_DN16331_c0_g1_i4	TRINITY_DN19537_c0_g2_i2;TRINITY_DN21192_c1_g2_i3;TRINITY_DN21192_c1_g3_i1;TRINITY_DN19031_c0_g2_i1;TRINITY_DN20368_c0_g1_i2;TRINITY_DN15486_c0_g1_i1;TRINITY_DN20944_c0_g1_i11;TRINITY_DN16289_c0_g3_i1;TRINITY_DN19326_c0_g1_i5;TRINITY_DN15205_c0_g1_i2;TRINITY_DN21041_c0_g2_i1;TRINITY_DN16331_c0_g1_i4	0.00278874	0.0414713	molecular_function
GO:0030131	clathrin adaptor complex	9	1039	28	9124	0.00866218	0.00306883	2.82263	TRINITY_DN16355_c0_g1_i2;TRINITY_DN10506_c3_g1_i2;TRINITY_DN20960_c0_g3_i3;TRINITY_DN19799_c0_g3_i1;TRINITY_DN19562_c0_g1_i3;TRINITY_DN21641_c2_g3_i1;TRINITY_DN19356_c0_g1_i3;TRINITY_DN19269_c0_g2_i2;TRINITY_DN19243_c0_g1_i2	TRINITY_DN16355_c0_g1_i2;TRINITY_DN10506_c3_g1_i2;TRINITY_DN20960_c0_g3_i3;TRINITY_DN19799_c0_g3_i1;TRINITY_DN19562_c0_g1_i3;TRINITY_DN21641_c2_g3_i1;TRINITY_DN19356_c0_g1_i3;TRINITY_DN19269_c0_g2_i2;TRINITY_DN19243_c0_g1_i2	0.00287453	0.0261113	cellular_component
GO:0009317	acetyl-CoA carboxylase complex	6	1039	14	9124	0.00577478	0.00153441	3.76351	TRINITY_DN19081_c0_g1_i2;TRINITY_DN6124_c0_g2_i1;TRINITY_DN12564_c0_g1_i1;TRINITY_DN21505_c1_g1_i1;TRINITY_DN21505_c1_g2_i1;TRINITY_DN21634_c1_g2_i2	TRINITY_DN19081_c0_g1_i2;TRINITY_DN6124_c0_g2_i1;TRINITY_DN12564_c0_g1_i1;TRINITY_DN21505_c1_g1_i1;TRINITY_DN21505_c1_g2_i1;TRINITY_DN21634_c1_g2_i2	0.00287463	0.0261113	cellular_component
GO:0008209	androgen metabolic process	20	1739	73	12001	0.0115009	0.00608283	1.89071	TRINITY_DN19351_c0_g2_i1;TRINITY_DN15138_c0_g1_i1;TRINITY_DN19031_c0_g3_i1;TRINITY_DN19351_c0_g3_i1;TRINITY_DN16918_c1_g1_i8;TRINITY_DN17493_c0_g1_i1;TRINITY_DN18784_c4_g1_i5;TRINITY_DN16549_c1_g2_i1;TRINITY_DN19031_c0_g2_i1;TRINITY_DN17845_c0_g1_i2;TRINITY_DN18643_c0_g1_i1;TRINITY_DN20983_c0_g1_i2;TRINITY_DN16832_c0_g1_i3;TRINITY_DN18784_c2_g1_i1;TRINITY_DN17462_c0_g1_i1;TRINITY_DN21198_c0_g1_i6…	TRINITY_DN19351_c0_g2_i1;TRINITY_DN15138_c0_g1_i1;TRINITY_DN19031_c0_g3_i1;TRINITY_DN19351_c0_g3_i1;TRINITY_DN16918_c1_g1_i8;TRINITY_DN17493_c0_g1_i1;TRINITY_DN18784_c4_g1_i5;TRINITY_DN16549_c1_g2_i1;TRINITY_DN19031_c0_g2_i1;TRINITY_DN17845_c0_g1_i2;TRINITY_DN18643_c0_g1_i1;TRINITY_DN20983_c0_g1_i2;TRINITY_DN16832_c0_g1_i3;TRINITY_DN18784_c2_g1_i1;TRINITY_DN17462_c0_g1_i1;TRINITY_DN21198_c0_g1_i6…	0.00294209	0.0336771	biological_process
GO:0008207	C21-steroid hormone metabolic process	20	1739	73	12001	0.0115009	0.00608283	1.89071	TRINITY_DN19351_c0_g2_i1;TRINITY_DN15138_c0_g1_i1;TRINITY_DN19031_c0_g3_i1;TRINITY_DN19351_c0_g3_i1;TRINITY_DN16918_c1_g1_i8;TRINITY_DN17493_c0_g1_i1;TRINITY_DN18784_c4_g1_i5;TRINITY_DN16549_c1_g2_i1;TRINITY_DN19031_c0_g2_i1;TRINITY_DN17845_c0_g1_i2;TRINITY_DN18643_c0_g1_i1;TRINITY_DN20983_c0_g1_i2;TRINITY_DN16832_c0_g1_i3;TRINITY_DN18784_c2_g1_i1;TRINITY_DN17462_c0_g1_i1;TRINITY_DN21198_c0_g1_i6…	TRINITY_DN19351_c0_g2_i1;TRINITY_DN15138_c0_g1_i1;TRINITY_DN19031_c0_g3_i1;TRINITY_DN19351_c0_g3_i1;TRINITY_DN16918_c1_g1_i8;TRINITY_DN17493_c0_g1_i1;TRINITY_DN18784_c4_g1_i5;TRINITY_DN16549_c1_g2_i1;TRINITY_DN19031_c0_g2_i1;TRINITY_DN17845_c0_g1_i2;TRINITY_DN18643_c0_g1_i1;TRINITY_DN20983_c0_g1_i2;TRINITY_DN16832_c0_g1_i3;TRINITY_DN18784_c2_g1_i1;TRINITY_DN17462_c0_g1_i1;TRINITY_DN21198_c0_g1_i6…	0.00294209	0.0336771	biological_process
GO:0008210	estrogen metabolic process	20	1739	73	12001	0.0115009	0.00608283	1.89071	TRINITY_DN19351_c0_g2_i1;TRINITY_DN15138_c0_g1_i1;TRINITY_DN19031_c0_g3_i1;TRINITY_DN19351_c0_g3_i1;TRINITY_DN16918_c1_g1_i8;TRINITY_DN17493_c0_g1_i1;TRINITY_DN18784_c4_g1_i5;TRINITY_DN16549_c1_g2_i1;TRINITY_DN19031_c0_g2_i1;TRINITY_DN17845_c0_g1_i2;TRINITY_DN18643_c0_g1_i1;TRINITY_DN20983_c0_g1_i2;TRINITY_DN16832_c0_g1_i3;TRINITY_DN18784_c2_g1_i1;TRINITY_DN17462_c0_g1_i1;TRINITY_DN21198_c0_g1_i6…	TRINITY_DN19351_c0_g2_i1;TRINITY_DN15138_c0_g1_i1;TRINITY_DN19031_c0_g3_i1;TRINITY_DN19351_c0_g3_i1;TRINITY_DN16918_c1_g1_i8;TRINITY_DN17493_c0_g1_i1;TRINITY_DN18784_c4_g1_i5;TRINITY_DN16549_c1_g2_i1;TRINITY_DN19031_c0_g2_i1;TRINITY_DN17845_c0_g1_i2;TRINITY_DN18643_c0_g1_i1;TRINITY_DN20983_c0_g1_i2;TRINITY_DN16832_c0_g1_i3;TRINITY_DN18784_c2_g1_i1;TRINITY_DN17462_c0_g1_i1;TRINITY_DN21198_c0_g1_i6…	0.00294209	0.0336771	biological_process
GO:0006950	response to stress	21	1739	78	12001	0.0120759	0.00649946	1.85799	TRINITY_DN21410_c0_g1_i4;TRINITY_DN13653_c0_g1_i1;TRINITY_DN21621_c0_g1_i10;TRINITY_DN18592_c0_g6_i1;TRINITY_DN18926_c0_g2_i2;TRINITY_DN17630_c0_g1_i1;TRINITY_DN19903_c1_g1_i2;TRINITY_DN19660_c0_g1_i2;TRINITY_DN18109_c0_g2_i1;TRINITY_DN21307_c0_g2_i1;TRINITY_DN13581_c0_g1_i1;TRINITY_DN16357_c0_g1_i3;TRINITY_DN13520_c0_g1_i1;TRINITY_DN17175_c0_g1_i3;TRINITY_DN18592_c0_g2_i2;TRINITY_DN15287_c0_g1_i…	TRINITY_DN21410_c0_g1_i4;TRINITY_DN13653_c0_g1_i1;TRINITY_DN21621_c0_g1_i10;TRINITY_DN18592_c0_g6_i1;TRINITY_DN18926_c0_g2_i2;TRINITY_DN17630_c0_g1_i1;TRINITY_DN19903_c1_g1_i2;TRINITY_DN19660_c0_g1_i2;TRINITY_DN18109_c0_g2_i1;TRINITY_DN21307_c0_g2_i1;TRINITY_DN13581_c0_g1_i1;TRINITY_DN16357_c0_g1_i3;TRINITY_DN13520_c0_g1_i1;TRINITY_DN17175_c0_g1_i3;TRINITY_DN18592_c0_g2_i2;TRINITY_DN15287_c0_g1_i…	0.00295022	0.0336771	biological_process
GO:0016810	hydrolase activity, acting on carbon-nitrogen (but not peptide) bonds	7	1925	15	13237	0.00363636	0.00113319	3.20897	TRINITY_DN16074_c0_g1_i1;TRINITY_DN20716_c0_g1_i2;TRINITY_DN17918_c0_g1_i2;TRINITY_DN14733_c0_g1_i1;TRINITY_DN19447_c0_g2_i1;TRINITY_DN16074_c0_g2_i1;TRINITY_DN21230_c0_g2_i3	TRINITY_DN16074_c0_g1_i1;TRINITY_DN20716_c0_g1_i2;TRINITY_DN17918_c0_g1_i2;TRINITY_DN14733_c0_g1_i1;TRINITY_DN19447_c0_g2_i1;TRINITY_DN16074_c0_g2_i1;TRINITY_DN21230_c0_g2_i3	0.00299121	0.0430921	molecular_function
GO:0045259	proton-transporting ATP synthase complex	7	1039	19	9124	0.00673725	0.00208242	3.2353	TRINITY_DN19402_c0_g2_i2;TRINITY_DN16952_c0_g1_i2;TRINITY_DN16184_c0_g1_i1;TRINITY_DN4364_c0_g1_i1;TRINITY_DN15985_c0_g1_i1;TRINITY_DN8091_c0_g1_i1;TRINITY_DN12740_c0_g1_i2	TRINITY_DN19402_c0_g2_i2;TRINITY_DN16952_c0_g1_i2;TRINITY_DN16184_c0_g1_i1;TRINITY_DN4364_c0_g1_i1;TRINITY_DN15985_c0_g1_i1;TRINITY_DN8091_c0_g1_i1;TRINITY_DN12740_c0_g1_i2	0.00356067	0.031049	cellular_component
GO:0005525	GTP binding	78	1925	400	13237	0.0405195	0.0302183	1.34089	TRINITY_DN9040_c0_g1_i1;TRINITY_DN17955_c0_g1_i1;TRINITY_DN16518_c0_g1_i2;TRINITY_DN19301_c0_g1_i2;TRINITY_DN19231_c0_g2_i1;TRINITY_DN13131_c0_g1_i1;TRINITY_DN20829_c1_g1_i2;TRINITY_DN20530_c1_g1_i3;TRINITY_DN19561_c0_g2_i1;TRINITY_DN19746_c0_g2_i2;TRINITY_DN19548_c0_g2_i4;TRINITY_DN15496_c0_g1_i5;TRINITY_DN19253_c0_g1_i11;TRINITY_DN21556_c0_g2_i1;TRINITY_DN13139_c0_g1_i1;TRINITY_DN21133_c0_g4_i1…	TRINITY_DN9040_c0_g1_i1;TRINITY_DN17955_c0_g1_i1;TRINITY_DN16518_c0_g1_i2;TRINITY_DN19301_c0_g1_i2;TRINITY_DN19231_c0_g2_i1;TRINITY_DN13131_c0_g1_i1;TRINITY_DN20829_c1_g1_i2;TRINITY_DN20530_c1_g1_i3;TRINITY_DN19561_c0_g2_i1;TRINITY_DN19746_c0_g2_i2;TRINITY_DN19548_c0_g2_i4;TRINITY_DN15496_c0_g1_i5;TRINITY_DN19253_c0_g1_i11;TRINITY_DN21556_c0_g2_i1;TRINITY_DN13139_c0_g1_i1;TRINITY_DN21133_c0_g4_i1…	0.00356614	0.0498178	molecular_function
GO:0006779	porphyrin-containing compound biosynthetic process	15	1739	50	12001	0.00862565	0.00416632	2.07033	TRINITY_DN21410_c0_g1_i4;TRINITY_DN13676_c0_g1_i1;TRINITY_DN20085_c0_g1_i2;TRINITY_DN16999_c0_g1_i5;TRINITY_DN17707_c0_g1_i2;TRINITY_DN20728_c0_g1_i5;TRINITY_DN17934_c0_g1_i1;TRINITY_DN19231_c0_g2_i1;TRINITY_DN21621_c0_g1_i10;TRINITY_DN16498_c0_g1_i1;TRINITY_DN21347_c0_g1_i1;TRINITY_DN16261_c0_g2_i4;TRINITY_DN20983_c0_g1_i2;TRINITY_DN20827_c0_g2_i2;TRINITY_DN9744_c0_g1_i1	TRINITY_DN21410_c0_g1_i4;TRINITY_DN13676_c0_g1_i1;TRINITY_DN20085_c0_g1_i2;TRINITY_DN16999_c0_g1_i5;TRINITY_DN17707_c0_g1_i2;TRINITY_DN20728_c0_g1_i5;TRINITY_DN17934_c0_g1_i1;TRINITY_DN19231_c0_g2_i1;TRINITY_DN21621_c0_g1_i10;TRINITY_DN16498_c0_g1_i1;TRINITY_DN21347_c0_g1_i1;TRINITY_DN16261_c0_g2_i4;TRINITY_DN20983_c0_g1_i2;TRINITY_DN20827_c0_g2_i2;TRINITY_DN9744_c0_g1_i1	0.00372505	0.0417343	biological_process
GO:0015833	peptide transport	6	1739	12	12001	0.00345026	0.000999917	3.45055	TRINITY_DN16575_c0_g2_i3;TRINITY_DN21410_c0_g1_i4;TRINITY_DN12180_c0_g1_i1;TRINITY_DN12631_c0_g1_i1;TRINITY_DN21621_c0_g1_i10;TRINITY_DN13787_c0_g1_i1	TRINITY_DN16575_c0_g2_i3;TRINITY_DN21410_c0_g1_i4;TRINITY_DN12180_c0_g1_i1;TRINITY_DN12631_c0_g1_i1;TRINITY_DN21621_c0_g1_i10;TRINITY_DN13787_c0_g1_i1	0.00386549	0.0425204	biological_process
GO:0017150	tRNA dihydrouridine synthase activity	6	1925	12	13237	0.00311688	0.00090655	3.43818	TRINITY_DN16758_c0_g2_i1;TRINITY_DN14129_c0_g1_i1;TRINITY_DN16570_c0_g1_i1;TRINITY_DN11478_c0_g1_i1;TRINITY_DN16672_c0_g1_i1;TRINITY_DN21414_c0_g1_i1	TRINITY_DN16758_c0_g2_i1;TRINITY_DN14129_c0_g1_i1;TRINITY_DN16570_c0_g1_i1;TRINITY_DN11478_c0_g1_i1;TRINITY_DN16672_c0_g1_i1;TRINITY_DN21414_c0_g1_i1	0.00393977	0.0534186	molecular_function
GO:0006571	tyrosine biosynthetic process	13	1739	41	12001	0.00747556	0.00341638	2.18815	TRINITY_DN15431_c0_g1_i1;TRINITY_DN16180_c0_g1_i2;TRINITY_DN6854_c0_g1_i1;TRINITY_DN20625_c0_g1_i2;TRINITY_DN17259_c0_g1_i3;TRINITY_DN17642_c0_g1_i2;TRINITY_DN17410_c0_g2_i1;TRINITY_DN18259_c0_g1_i1;TRINITY_DN14204_c0_g1_i3;TRINITY_DN12625_c0_g1_i1;TRINITY_DN12137_c0_g1_i1;TRINITY_DN17068_c0_g1_i1;TRINITY_DN21414_c0_g1_i1	TRINITY_DN15431_c0_g1_i1;TRINITY_DN16180_c0_g1_i2;TRINITY_DN6854_c0_g1_i1;TRINITY_DN20625_c0_g1_i2;TRINITY_DN17259_c0_g1_i3;TRINITY_DN17642_c0_g1_i2;TRINITY_DN17410_c0_g2_i1;TRINITY_DN18259_c0_g1_i1;TRINITY_DN14204_c0_g1_i3;TRINITY_DN12625_c0_g1_i1;TRINITY_DN12137_c0_g1_i1;TRINITY_DN17068_c0_g1_i1;TRINITY_DN21414_c0_g1_i1	0.0039799	0.0429972	biological_process
GO:0030176	integral component of endoplasmic reticulum membrane	11	1039	40	9124	0.0105871	0.00438404	2.41492	TRINITY_DN18980_c1_g1_i1;TRINITY_DN1521_c0_g1_i1;TRINITY_DN17856_c0_g1_i3;TRINITY_DN19139_c0_g1_i2;TRINITY_DN19238_c0_g3_i4;TRINITY_DN20461_c0_g1_i2;TRINITY_DN17005_c0_g1_i3;TRINITY_DN21625_c1_g2_i1;TRINITY_DN21135_c0_g1_i1;TRINITY_DN17103_c1_g3_i3;TRINITY_DN20493_c0_g1_i1	TRINITY_DN18980_c1_g1_i1;TRINITY_DN1521_c0_g1_i1;TRINITY_DN17856_c0_g1_i3;TRINITY_DN19139_c0_g1_i2;TRINITY_DN19238_c0_g3_i4;TRINITY_DN20461_c0_g1_i2;TRINITY_DN17005_c0_g1_i3;TRINITY_DN21625_c1_g2_i1;TRINITY_DN21135_c0_g1_i1;TRINITY_DN17103_c1_g3_i3;TRINITY_DN20493_c0_g1_i1	0.00404047	0.0338468	cellular_component
GO:0050661	NADP binding	13	1925	41	13237	0.00675325	0.00309738	2.18031	TRINITY_DN5408_c0_g1_i1;TRINITY_DN21410_c0_g1_i4;TRINITY_DN16047_c0_g2_i1;TRINITY_DN15875_c0_g1_i1;TRINITY_DN17336_c0_g1_i1;TRINITY_DN15296_c0_g1_i1;TRINITY_DN14750_c2_g1_i1;TRINITY_DN21621_c0_g1_i10;TRINITY_DN19816_c0_g2_i2;TRINITY_DN20450_c1_g1_i6;TRINITY_DN15854_c0_g1_i1;TRINITY_DN15917_c0_g1_i1;TRINITY_DN17515_c0_g2_i1	TRINITY_DN5408_c0_g1_i1;TRINITY_DN21410_c0_g1_i4;TRINITY_DN16047_c0_g2_i1;TRINITY_DN15875_c0_g1_i1;TRINITY_DN17336_c0_g1_i1;TRINITY_DN15296_c0_g1_i1;TRINITY_DN14750_c2_g1_i1;TRINITY_DN21621_c0_g1_i10;TRINITY_DN19816_c0_g2_i2;TRINITY_DN20450_c1_g1_i6;TRINITY_DN15854_c0_g1_i1;TRINITY_DN15917_c0_g1_i1;TRINITY_DN17515_c0_g2_i1	0.00411387	0.0541855	molecular_function
GO:0006508	proteolysis	79	1739	410	12001	0.0454284	0.0341638	1.32972	TRINITY_DN19231_c0_g2_i1;TRINITY_DN19842_c0_g1_i1;TRINITY_DN10307_c0_g1_i1;TRINITY_DN17976_c0_g1_i1;TRINITY_DN20651_c0_g2_i2;TRINITY_DN10137_c0_g1_i1;TRINITY_DN20239_c0_g1_i2;TRINITY_DN16924_c0_g1_i3;TRINITY_DN21490_c0_g2_i3;TRINITY_DN13702_c0_g1_i1;TRINITY_DN20736_c0_g1_i1;TRINITY_DN20207_c1_g1_i5;TRINITY_DN17550_c0_g1_i1;TRINITY_DN17166_c0_g2_i1;TRINITY_DN16310_c0_g1_i2;TRINITY_DN16449_c0_g2_i1…	TRINITY_DN19231_c0_g2_i1;TRINITY_DN19842_c0_g1_i1;TRINITY_DN10307_c0_g1_i1;TRINITY_DN17976_c0_g1_i1;TRINITY_DN20651_c0_g2_i2;TRINITY_DN10137_c0_g1_i1;TRINITY_DN20239_c0_g1_i2;TRINITY_DN16924_c0_g1_i3;TRINITY_DN21490_c0_g2_i3;TRINITY_DN13702_c0_g1_i1;TRINITY_DN20736_c0_g1_i1;TRINITY_DN20207_c1_g1_i5;TRINITY_DN17550_c0_g1_i1;TRINITY_DN17166_c0_g2_i1;TRINITY_DN16310_c0_g1_i2;TRINITY_DN16449_c0_g2_i1…	0.00417791	0.0443445	biological_process
GO:0003854	3-beta-hydroxy-delta5-steroid dehydrogenase activity	20	1925	75	13237	0.0103896	0.00566594	1.8337	TRINITY_DN19351_c0_g2_i1;TRINITY_DN15138_c0_g1_i1;TRINITY_DN19031_c0_g3_i1;TRINITY_DN19351_c0_g3_i1;TRINITY_DN16918_c1_g1_i8;TRINITY_DN17493_c0_g1_i1;TRINITY_DN18784_c4_g1_i5;TRINITY_DN16549_c1_g2_i1;TRINITY_DN19031_c0_g2_i1;TRINITY_DN17845_c0_g1_i2;TRINITY_DN18643_c0_g1_i1;TRINITY_DN20983_c0_g1_i2;TRINITY_DN16832_c0_g1_i3;TRINITY_DN18784_c2_g1_i1;TRINITY_DN17462_c0_g1_i1;TRINITY_DN21198_c0_g1_i6…	TRINITY_DN19351_c0_g2_i1;TRINITY_DN15138_c0_g1_i1;TRINITY_DN19031_c0_g3_i1;TRINITY_DN19351_c0_g3_i1;TRINITY_DN16918_c1_g1_i8;TRINITY_DN17493_c0_g1_i1;TRINITY_DN18784_c4_g1_i5;TRINITY_DN16549_c1_g2_i1;TRINITY_DN19031_c0_g2_i1;TRINITY_DN17845_c0_g1_i2;TRINITY_DN18643_c0_g1_i1;TRINITY_DN20983_c0_g1_i2;TRINITY_DN16832_c0_g1_i3;TRINITY_DN18784_c2_g1_i1;TRINITY_DN17462_c0_g1_i1;TRINITY_DN21198_c0_g1_i6…	0.00431589	0.0552674	molecular_function
GO:0031359	integral component of chloroplast outer membrane	4	1039	7	9124	0.00384986	0.000767207	5.01801	TRINITY_DN13870_c0_g1_i1;TRINITY_DN18533_c0_g1_i1;TRINITY_DN19746_c0_g4_i2;TRINITY_DN19695_c0_g2_i3	TRINITY_DN13870_c0_g1_i1;TRINITY_DN18533_c0_g1_i1;TRINITY_DN19746_c0_g4_i2;TRINITY_DN19695_c0_g2_i3	0.00440647	0.0338468	cellular_component
GO:0022627	cytosolic small ribosomal subunit	4	1039	7	9124	0.00384986	0.000767207	5.01801	TRINITY_DN17621_c0_g2_i1;TRINITY_DN12317_c0_g1_i1;TRINITY_DN15990_c0_g1_i2;TRINITY_DN19779_c0_g1_i2	TRINITY_DN17621_c0_g2_i1;TRINITY_DN12317_c0_g1_i1;TRINITY_DN15990_c0_g1_i2;TRINITY_DN19779_c0_g1_i2	0.00440647	0.0338468	cellular_component
GO:0009570	chloroplast stroma	20	1039	95	9124	0.0192493	0.0104121	1.84874	TRINITY_DN15036_c0_g1_i1;TRINITY_DN12564_c0_g1_i1;TRINITY_DN16347_c0_g1_i1;TRINITY_DN22248_c0_g1_i1;TRINITY_DN7104_c0_g1_i1;TRINITY_DN17197_c0_g1_i2;TRINITY_DN21136_c0_g3_i1;TRINITY_DN6847_c0_g1_i1;TRINITY_DN6124_c0_g2_i1;TRINITY_DN15050_c0_g1_i1;TRINITY_DN17660_c0_g1_i1;TRINITY_DN16633_c0_g1_i3;TRINITY_DN16616_c0_g1_i2;TRINITY_DN21634_c1_g2_i2;TRINITY_DN18240_c0_g1_i1;TRINITY_DN21190_c0_g3_i1;TR…	TRINITY_DN15036_c0_g1_i1;TRINITY_DN12564_c0_g1_i1;TRINITY_DN16347_c0_g1_i1;TRINITY_DN22248_c0_g1_i1;TRINITY_DN7104_c0_g1_i1;TRINITY_DN17197_c0_g1_i2;TRINITY_DN21136_c0_g3_i1;TRINITY_DN6847_c0_g1_i1;TRINITY_DN6124_c0_g2_i1;TRINITY_DN15050_c0_g1_i1;TRINITY_DN17660_c0_g1_i1;TRINITY_DN16633_c0_g1_i3;TRINITY_DN16616_c0_g1_i2;TRINITY_DN21634_c1_g2_i2;TRINITY_DN18240_c0_g1_i1;TRINITY_DN21190_c0_g3_i1;TR…	0.00453384	0.0338468	cellular_component
GO:0030234	enzyme regulator activity	7	1925	16	13237	0.00363636	0.00120873	3.00841	TRINITY_DN20142_c0_g2_i1;TRINITY_DN17874_c0_g1_i1;TRINITY_DN16746_c0_g2_i1;TRINITY_DN18909_c0_g2_i1;TRINITY_DN17858_c0_g1_i1;TRINITY_DN20142_c0_g1_i3;TRINITY_DN17413_c0_g1_i1	TRINITY_DN20142_c0_g2_i1;TRINITY_DN17874_c0_g1_i1;TRINITY_DN16746_c0_g2_i1;TRINITY_DN18909_c0_g2_i1;TRINITY_DN17858_c0_g1_i1;TRINITY_DN20142_c0_g1_i3;TRINITY_DN17413_c0_g1_i1	0.00465636	0.056489	molecular_function
GO:0004177	aminopeptidase activity	7	1925	16	13237	0.00363636	0.00120873	3.00841	TRINITY_DN20142_c0_g2_i1;TRINITY_DN17193_c1_g1_i10;TRINITY_DN19098_c0_g1_i2;TRINITY_DN17976_c0_g2_i1;TRINITY_DN20142_c0_g1_i3;TRINITY_DN14315_c0_g1_i1;TRINITY_DN17976_c0_g1_i1	TRINITY_DN20142_c0_g2_i1;TRINITY_DN17193_c1_g1_i10;TRINITY_DN19098_c0_g1_i2;TRINITY_DN17976_c0_g2_i1;TRINITY_DN20142_c0_g1_i3;TRINITY_DN14315_c0_g1_i1;TRINITY_DN17976_c0_g1_i1	0.00465636	0.056489	molecular_function
GO:0009536	plastid	14	1039	58	9124	0.0134745	0.00635686	2.11968	TRINITY_DN16005_c0_g1_i1;TRINITY_DN12564_c0_g1_i1;TRINITY_DN13870_c0_g1_i1;TRINITY_DN16854_c1_g1_i1;TRINITY_DN15050_c0_g1_i1;TRINITY_DN20651_c0_g4_i1;TRINITY_DN17137_c0_g1_i1;TRINITY_DN21634_c1_g2_i2;TRINITY_DN15263_c0_g1_i1;TRINITY_DN6847_c0_g1_i1;TRINITY_DN16616_c0_g1_i2;TRINITY_DN10749_c0_g1_i1;TRINITY_DN15225_c0_g1_i1;TRINITY_DN10526_c0_g1_i1	TRINITY_DN16005_c0_g1_i1;TRINITY_DN12564_c0_g1_i1;TRINITY_DN13870_c0_g1_i1;TRINITY_DN16854_c1_g1_i1;TRINITY_DN15050_c0_g1_i1;TRINITY_DN20651_c0_g4_i1;TRINITY_DN17137_c0_g1_i1;TRINITY_DN21634_c1_g2_i2;TRINITY_DN15263_c0_g1_i1;TRINITY_DN6847_c0_g1_i1;TRINITY_DN16616_c0_g1_i2;TRINITY_DN10749_c0_g1_i1;TRINITY_DN15225_c0_g1_i1;TRINITY_DN10526_c0_g1_i1	0.00465781	0.0338468	cellular_component
GO:0046999	regulation of conjugation	5	1739	9	12001	0.00287522	0.000749938	3.83394	TRINITY_DN21410_c0_g1_i4;TRINITY_DN19139_c0_g1_i2;TRINITY_DN21621_c0_g1_i10;TRINITY_DN16468_c1_g1_i2;TRINITY_DN13702_c0_g1_i1	TRINITY_DN21410_c0_g1_i4;TRINITY_DN19139_c0_g1_i2;TRINITY_DN21621_c0_g1_i10;TRINITY_DN16468_c1_g1_i2;TRINITY_DN13702_c0_g1_i1	0.00480915	0.0493141	biological_process
GO:0006040	amino sugar metabolic process	5	1739	9	12001	0.00287522	0.000749938	3.83394	TRINITY_DN15010_c0_g2_i1;TRINITY_DN19231_c0_g2_i1;TRINITY_DN16570_c0_g1_i1;TRINITY_DN11478_c0_g1_i1;TRINITY_DN21414_c0_g1_i1	TRINITY_DN15010_c0_g2_i1;TRINITY_DN19231_c0_g2_i1;TRINITY_DN16570_c0_g1_i1;TRINITY_DN11478_c0_g1_i1;TRINITY_DN21414_c0_g1_i1	0.00480915	0.0493141	biological_process
GO:0022626	cytosolic ribosome	5	1039	11	9124	0.00481232	0.00120561	3.9916	TRINITY_DN19779_c0_g1_i2;TRINITY_DN13398_c0_g1_i1;TRINITY_DN12317_c0_g1_i1;TRINITY_DN18242_c0_g1_i2;TRINITY_DN17595_c0_g3_i1	TRINITY_DN19779_c0_g1_i2;TRINITY_DN13398_c0_g1_i1;TRINITY_DN12317_c0_g1_i1;TRINITY_DN18242_c0_g1_i2;TRINITY_DN17595_c0_g3_i1	0.00485801	0.0341628	cellular_component
GO:0009094	L-phenylalanine biosynthetic process	13	1739	42	12001	0.00747556	0.00349971	2.13605	TRINITY_DN15431_c0_g1_i1;TRINITY_DN16180_c0_g1_i2;TRINITY_DN6854_c0_g1_i1;TRINITY_DN20625_c0_g1_i2;TRINITY_DN17259_c0_g1_i3;TRINITY_DN17642_c0_g1_i2;TRINITY_DN17410_c0_g2_i1;TRINITY_DN18259_c0_g1_i1;TRINITY_DN14204_c0_g1_i3;TRINITY_DN12625_c0_g1_i1;TRINITY_DN12137_c0_g1_i1;TRINITY_DN17068_c0_g1_i1;TRINITY_DN21414_c0_g1_i1	TRINITY_DN15431_c0_g1_i1;TRINITY_DN16180_c0_g1_i2;TRINITY_DN6854_c0_g1_i1;TRINITY_DN20625_c0_g1_i2;TRINITY_DN17259_c0_g1_i3;TRINITY_DN17642_c0_g1_i2;TRINITY_DN17410_c0_g2_i1;TRINITY_DN18259_c0_g1_i1;TRINITY_DN14204_c0_g1_i3;TRINITY_DN12625_c0_g1_i1;TRINITY_DN12137_c0_g1_i1;TRINITY_DN17068_c0_g1_i1;TRINITY_DN21414_c0_g1_i1	0.00501389	0.0505567	biological_process
GO:0006051	N-acetylmannosamine metabolic process	4	1739	6	12001	0.00230017	0.000499958	4.60073	TRINITY_DN16570_c0_g1_i1;TRINITY_DN11478_c0_g1_i1;TRINITY_DN19231_c0_g2_i1;TRINITY_DN21414_c0_g1_i1	TRINITY_DN16570_c0_g1_i1;TRINITY_DN11478_c0_g1_i1;TRINITY_DN19231_c0_g2_i1;TRINITY_DN21414_c0_g1_i1	0.00515997	0.0511767	biological_process
GO:0047465	N-acylglucosamine-6-phosphate 2-epimerase activity	4	1925	6	13237	0.00207792	0.000453275	4.58424	TRINITY_DN16570_c0_g1_i1;TRINITY_DN11478_c0_g1_i1;TRINITY_DN19231_c0_g2_i1;TRINITY_DN21414_c0_g1_i1	TRINITY_DN16570_c0_g1_i1;TRINITY_DN11478_c0_g1_i1;TRINITY_DN19231_c0_g2_i1;TRINITY_DN21414_c0_g1_i1	0.00523094	0.0602866	molecular_function
GO:0016743	carboxyl- or carbamoyltransferase activity	4	1925	6	13237	0.00207792	0.000453275	4.58424	TRINITY_DN17454_c0_g1_i1;TRINITY_DN6124_c0_g2_i1;TRINITY_DN17454_c0_g2_i1;TRINITY_DN20793_c0_g1_i4	TRINITY_DN17454_c0_g1_i1;TRINITY_DN6124_c0_g2_i1;TRINITY_DN17454_c0_g2_i1;TRINITY_DN20793_c0_g1_i4	0.00523094	0.0602866	molecular_function
GO:0030955	potassium ion binding	10	1925	29	13237	0.00519481	0.00219083	2.37116	TRINITY_DN17210_c0_g1_i1;TRINITY_DN17210_c0_g2_i1;TRINITY_DN20289_c0_g3_i1;TRINITY_DN16570_c0_g1_i1;TRINITY_DN20289_c0_g2_i1;TRINITY_DN20346_c0_g1_i2;TRINITY_DN18803_c0_g1_i1;TRINITY_DN20289_c0_g1_i1;TRINITY_DN19590_c0_g1_i2;TRINITY_DN15521_c0_g1_i1	TRINITY_DN17210_c0_g1_i1;TRINITY_DN17210_c0_g2_i1;TRINITY_DN20289_c0_g3_i1;TRINITY_DN16570_c0_g1_i1;TRINITY_DN20289_c0_g2_i1;TRINITY_DN20346_c0_g1_i2;TRINITY_DN18803_c0_g1_i1;TRINITY_DN20289_c0_g1_i1;TRINITY_DN19590_c0_g1_i2;TRINITY_DN15521_c0_g1_i1	0.0058912	0.0662401	molecular_function
GO:0045261	proton-transporting ATP synthase complex, catalytic core F(1)	6	1039	16	9124	0.00577478	0.00175362	3.29307	TRINITY_DN19402_c0_g2_i2;TRINITY_DN16952_c0_g1_i2;TRINITY_DN16184_c0_g1_i1;TRINITY_DN4364_c0_g1_i1;TRINITY_DN15985_c0_g1_i1;TRINITY_DN8091_c0_g1_i1	TRINITY_DN19402_c0_g2_i2;TRINITY_DN16952_c0_g1_i2;TRINITY_DN16184_c0_g1_i1;TRINITY_DN4364_c0_g1_i1;TRINITY_DN15985_c0_g1_i1;TRINITY_DN8091_c0_g1_i1	0.00627574	0.0427535	cellular_component
GO:0048278	vesicle docking	6	1739	13	12001	0.00345026	0.00108324	3.18512	TRINITY_DN12903_c0_g1_i1;TRINITY_DN20656_c0_g3_i1;TRINITY_DN18459_c0_g1_i1;TRINITY_DN14652_c0_g1_i1;TRINITY_DN19350_c0_g4_i1;TRINITY_DN18523_c0_g1_i2	TRINITY_DN12903_c0_g1_i1;TRINITY_DN20656_c0_g3_i1;TRINITY_DN18459_c0_g1_i1;TRINITY_DN14652_c0_g1_i1;TRINITY_DN19350_c0_g4_i1;TRINITY_DN18523_c0_g1_i2	0.00630614	0.0615357	biological_process
GO:0048471	perinuclear region of cytoplasm	5	1039	12	9124	0.00481232	0.00131521	3.65897	TRINITY_DN15797_c0_g1_i2;TRINITY_DN20300_c1_g2_i1;TRINITY_DN19819_c1_g1_i1;TRINITY_DN20300_c1_g1_i1;TRINITY_DN21271_c0_g1_i4	TRINITY_DN15797_c0_g1_i2;TRINITY_DN20300_c1_g2_i1;TRINITY_DN19819_c1_g1_i1;TRINITY_DN20300_c1_g1_i1;TRINITY_DN21271_c0_g1_i4	0.00755549	0.049912	cellular_component
GO:0016787	hydrolase activity	89	1925	479	13237	0.0462338	0.0361864	1.27765	TRINITY_DN16685_c0_g2_i1;TRINITY_DN16518_c0_g1_i2;TRINITY_DN20280_c0_g1_i6;TRINITY_DN19231_c0_g2_i1;TRINITY_DN19842_c0_g1_i1;TRINITY_DN18897_c0_g1_i3;TRINITY_DN13491_c0_g1_i2;TRINITY_DN15157_c0_g1_i1;TRINITY_DN20211_c0_g1_i2;TRINITY_DN17623_c0_g1_i1;TRINITY_DN20922_c0_g1_i1;TRINITY_DN16486_c0_g1_i2;TRINITY_DN18073_c0_g1_i3;TRINITY_DN20515_c0_g2_i2;TRINITY_DN21320_c0_g2_i4;TRINITY_DN21502_c0_g1_i4…	TRINITY_DN16685_c0_g2_i1;TRINITY_DN16518_c0_g1_i2;TRINITY_DN20280_c0_g1_i6;TRINITY_DN19231_c0_g2_i1;TRINITY_DN19842_c0_g1_i1;TRINITY_DN18897_c0_g1_i3;TRINITY_DN13491_c0_g1_i2;TRINITY_DN15157_c0_g1_i1;TRINITY_DN20211_c0_g1_i2;TRINITY_DN17623_c0_g1_i1;TRINITY_DN20922_c0_g1_i1;TRINITY_DN16486_c0_g1_i2;TRINITY_DN18073_c0_g1_i3;TRINITY_DN20515_c0_g2_i2;TRINITY_DN21320_c0_g2_i4;TRINITY_DN21502_c0_g1_i4…	0.00773902	0.084945	molecular_function
GO:0007264	small GTPase mediated signal transduction	31	1739	139	12001	0.0178263	0.0115824	1.53909	TRINITY_DN18880_c0_g1_i2;TRINITY_DN21467_c0_g1_i1;TRINITY_DN18797_c0_g3_i1;TRINITY_DN17481_c0_g4_i1;TRINITY_DN19746_c0_g2_i2;TRINITY_DN19137_c0_g2_i2;TRINITY_DN15112_c0_g2_i5;TRINITY_DN20605_c0_g1_i2;TRINITY_DN18688_c0_g1_i1;TRINITY_DN15496_c0_g1_i5;TRINITY_DN17547_c0_g1_i1;TRINITY_DN15531_c0_g1_i2;TRINITY_DN18432_c0_g7_i1;TRINITY_DN21269_c0_g1_i2;TRINITY_DN19253_c0_g1_i11;TRINITY_DN14828_c1_g1_i…	TRINITY_DN18880_c0_g1_i2;TRINITY_DN21467_c0_g1_i1;TRINITY_DN18797_c0_g3_i1;TRINITY_DN17481_c0_g4_i1;TRINITY_DN19746_c0_g2_i2;TRINITY_DN19137_c0_g2_i2;TRINITY_DN15112_c0_g2_i5;TRINITY_DN20605_c0_g1_i2;TRINITY_DN18688_c0_g1_i1;TRINITY_DN15496_c0_g1_i5;TRINITY_DN17547_c0_g1_i1;TRINITY_DN15531_c0_g1_i2;TRINITY_DN18432_c0_g7_i1;TRINITY_DN21269_c0_g1_i2;TRINITY_DN19253_c0_g1_i11;TRINITY_DN14828_c1_g1_i…	0.00839902	0.0806573	biological_process
GO:0020037	heme binding	45	1925	218	13237	0.0233766	0.016469	1.41943	TRINITY_DN16208_c0_g1_i2;TRINITY_DN20207_c0_g1_i1;TRINITY_DN19415_c0_g1_i2;TRINITY_DN18714_c0_g2_i2;TRINITY_DN16539_c0_g1_i2;TRINITY_DN17200_c0_g1_i1;TRINITY_DN18627_c0_g1_i1;TRINITY_DN19231_c0_g2_i1;TRINITY_DN21583_c1_g1_i3;TRINITY_DN19440_c0_g1_i3;TRINITY_DN20502_c0_g3_i1;TRINITY_DN20333_c0_g1_i3;TRINITY_DN18714_c0_g1_i1;TRINITY_DN10315_c0_g1_i1;TRINITY_DN20913_c0_g2_i7;TRINITY_DN17817_c0_g2_i2…	TRINITY_DN16208_c0_g1_i2;TRINITY_DN20207_c0_g1_i1;TRINITY_DN19415_c0_g1_i2;TRINITY_DN18714_c0_g2_i2;TRINITY_DN16539_c0_g1_i2;TRINITY_DN17200_c0_g1_i1;TRINITY_DN18627_c0_g1_i1;TRINITY_DN19231_c0_g2_i1;TRINITY_DN21583_c1_g1_i3;TRINITY_DN19440_c0_g1_i3;TRINITY_DN20502_c0_g3_i1;TRINITY_DN20333_c0_g1_i3;TRINITY_DN18714_c0_g1_i1;TRINITY_DN10315_c0_g1_i1;TRINITY_DN20913_c0_g2_i7;TRINITY_DN17817_c0_g2_i2…	0.00857114	0.0863249	molecular_function
GO:0003684	damaged DNA binding	9	1925	26	13237	0.00467532	0.00196419	2.38028	TRINITY_DN19281_c0_g1_i1;TRINITY_DN17797_c0_g2_i2;TRINITY_DN19332_c0_g3_i1;TRINITY_DN19231_c0_g2_i1;TRINITY_DN17797_c0_g1_i4;TRINITY_DN20031_c0_g3_i1;TRINITY_DN19332_c0_g1_i1;TRINITY_DN18802_c0_g1_i1;TRINITY_DN15345_c0_g1_i1	TRINITY_DN19281_c0_g1_i1;TRINITY_DN17797_c0_g2_i2;TRINITY_DN19332_c0_g3_i1;TRINITY_DN19231_c0_g2_i1;TRINITY_DN17797_c0_g1_i4;TRINITY_DN20031_c0_g3_i1;TRINITY_DN19332_c0_g1_i1;TRINITY_DN18802_c0_g1_i1;TRINITY_DN15345_c0_g1_i1	0.0086057	0.0863249	molecular_function
GO:0003872	6-phosphofructokinase activity	5	1925	10	13237	0.0025974	0.000755458	3.43818	TRINITY_DN19996_c0_g1_i1;TRINITY_DN19649_c0_g1_i1;TRINITY_DN12937_c0_g1_i1;TRINITY_DN2687_c0_g1_i1;TRINITY_DN21079_c1_g3_i1	TRINITY_DN19996_c0_g1_i1;TRINITY_DN19649_c0_g1_i1;TRINITY_DN12937_c0_g1_i1;TRINITY_DN2687_c0_g1_i1;TRINITY_DN21079_c1_g3_i1	0.00861376	0.0863249	molecular_function
GO:0004488	methylenetetrahydrofolate dehydrogenase (NADP+) activity	5	1925	10	13237	0.0025974	0.000755458	3.43818	TRINITY_DN14997_c0_g1_i1;TRINITY_DN10137_c0_g1_i1;TRINITY_DN13281_c0_g1_i2;TRINITY_DN17462_c0_g1_i1;TRINITY_DN9744_c0_g1_i1	TRINITY_DN14997_c0_g1_i1;TRINITY_DN10137_c0_g1_i1;TRINITY_DN13281_c0_g1_i2;TRINITY_DN17462_c0_g1_i1;TRINITY_DN9744_c0_g1_i1	0.00861376	0.0863249	molecular_function
GO:0046034	ATP metabolic process	8	1739	22	12001	0.00460035	0.00183318	2.50949	TRINITY_DN20310_c1_g1_i4;TRINITY_DN23094_c0_g1_i1;TRINITY_DN880_c0_g1_i1;TRINITY_DN18026_c3_g1_i1;TRINITY_DN20558_c0_g1_i1;TRINITY_DN20558_c0_g2_i1;TRINITY_DN8091_c0_g1_i1;TRINITY_DN19358_c0_g1_i4	TRINITY_DN20310_c1_g1_i4;TRINITY_DN23094_c0_g1_i1;TRINITY_DN880_c0_g1_i1;TRINITY_DN18026_c3_g1_i1;TRINITY_DN20558_c0_g1_i1;TRINITY_DN20558_c0_g2_i1;TRINITY_DN8091_c0_g1_i1;TRINITY_DN19358_c0_g1_i4	0.00920429	0.0870093	biological_process
GO:0006289	nucleotide-excision repair	10	1739	31	12001	0.00575043	0.00258312	2.22616	TRINITY_DN19281_c0_g1_i1;TRINITY_DN17797_c0_g2_i2;TRINITY_DN15796_c1_g2_i2;TRINITY_DN19332_c0_g3_i1;TRINITY_DN19231_c0_g2_i1;TRINITY_DN17797_c0_g1_i4;TRINITY_DN20031_c0_g3_i1;TRINITY_DN19332_c0_g1_i1;TRINITY_DN18802_c0_g1_i1;TRINITY_DN15345_c0_g1_i1	TRINITY_DN19281_c0_g1_i1;TRINITY_DN17797_c0_g2_i2;TRINITY_DN15796_c1_g2_i2;TRINITY_DN19332_c0_g3_i1;TRINITY_DN19231_c0_g2_i1;TRINITY_DN17797_c0_g1_i4;TRINITY_DN20031_c0_g3_i1;TRINITY_DN19332_c0_g1_i1;TRINITY_DN18802_c0_g1_i1;TRINITY_DN15345_c0_g1_i1	0.00967044	0.0880011	biological_process
GO:0007034	vacuolar transport	7	1739	18	12001	0.0040253	0.00149988	2.68376	TRINITY_DN14495_c0_g2_i1;TRINITY_DN13027_c0_g1_i1;TRINITY_DN21024_c0_g1_i3;TRINITY_DN14495_c0_g1_i1;TRINITY_DN17126_c2_g1_i1;TRINITY_DN17288_c0_g1_i3;TRINITY_DN14543_c0_g1_i2	TRINITY_DN14495_c0_g2_i1;TRINITY_DN13027_c0_g1_i1;TRINITY_DN21024_c0_g1_i3;TRINITY_DN14495_c0_g1_i1;TRINITY_DN17126_c2_g1_i1;TRINITY_DN17288_c0_g1_i3;TRINITY_DN14543_c0_g1_i2	0.00974558	0.0880011	biological_process
GO:0009396	folic acid-containing compound biosynthetic process	7	1739	18	12001	0.0040253	0.00149988	2.68376	TRINITY_DN14997_c0_g1_i1;TRINITY_DN10137_c0_g1_i1;TRINITY_DN14365_c0_g1_i1;TRINITY_DN13281_c0_g1_i2;TRINITY_DN17462_c0_g1_i1;TRINITY_DN18967_c0_g1_i1;TRINITY_DN9744_c0_g1_i1	TRINITY_DN14997_c0_g1_i1;TRINITY_DN10137_c0_g1_i1;TRINITY_DN14365_c0_g1_i1;TRINITY_DN13281_c0_g1_i2;TRINITY_DN17462_c0_g1_i1;TRINITY_DN18967_c0_g1_i1;TRINITY_DN9744_c0_g1_i1	0.00974558	0.0880011	biological_process
GO:0010309	acireductone dioxygenase [iron(II)-requiring] activity	6	1925	14	13237	0.00311688	0.00105764	2.94701	TRINITY_DN13377_c0_g1_i1;TRINITY_DN20336_c2_g1_i2;TRINITY_DN16360_c0_g1_i1;TRINITY_DN21308_c0_g3_i2;TRINITY_DN16851_c0_g1_i1;TRINITY_DN21308_c0_g2_i1	TRINITY_DN13377_c0_g1_i1;TRINITY_DN20336_c2_g1_i2;TRINITY_DN16360_c0_g1_i1;TRINITY_DN21308_c0_g3_i2;TRINITY_DN16851_c0_g1_i1;TRINITY_DN21308_c0_g2_i1	0.00987499	0.096859	molecular_function
GO:0016051	carbohydrate biosynthetic process	4	1739	7	12001	0.00230017	0.000583285	3.94348	TRINITY_DN16633_c0_g1_i3;TRINITY_DN12783_c0_g1_i1;TRINITY_DN13702_c0_g1_i1;TRINITY_DN16879_c0_g1_i1	TRINITY_DN16633_c0_g1_i3;TRINITY_DN12783_c0_g1_i1;TRINITY_DN13702_c0_g1_i1;TRINITY_DN16879_c0_g1_i1	0.0106622	0.0908536	biological_process
[truncated: 1,136 more rows]

## Sheet: KEGG_enrichment
Term_ID	Term_description	ListHit	ListTotal	PopHit	PopTotal	GeneRatio	BgRatio	Enrichment_score	GeneIds	GeneSymbols	P_value	FDR_bh	Classification_level1
[truncated: 147 more rows]

[truncated: 10 more sheets: magenta_cytoscape, midnightblue_cytoscape, black_cytoscape, yellow_cytoscape, top 25 proteins, top protein annotation, magenta_12 algorithms, midnightblue_12 algorithms, black_12 algorithms, yellow_12 algorithms]
