# Supplementary material for: Integrative iTRAQ-based proteomic and transcriptomic analysis reveals the accumulation patterns of key metabolites associated with oil quality during seed ripening of Camellia oleifera
Source: Hortic Res. 2021 Jul 1;8:157. doi: 10.1038/s41438-021-00591-2 (PMC8245520; doi:10.1038/s41438-021-00591-2)
Supplement: Supplementary file 16 — Table S15 [file 41438_2021_591_MOESM16_ESM.xlsx]

## Sheet: Proteins
Accession	Total flavonoids content	Oil content
TRINITY_DN19655_c0_g1_i4	-0.9789	0.9091
TRINITY_DN15707_c0_g1_i1	0.9789	-0.8881
TRINITY_DN14179_c0_g1_i1	0.9789	-0.9021
TRINITY_DN20453_c0_g2_i1	-0.9735	0.9142
TRINITY_DN20648_c0_g1_i3	-0.9718	0.8392
TRINITY_DN18095_c0_g2_i4;	0.9718	-0.8951
TRINITY_DN19077_c0_g1_i3	-0.9718	0.8741
TRINITY_DN18983_c0_g1_i2	-0.9718	0.9091
TRINITY_DN21199_c0_g1_i6	-0.9683	0.8741
TRINITY_DN18932_c0_g1_i3	-0.9683	0.8881
TRINITY_DN21343_c1_g1_i2	0.9664	-0.8792
TRINITY_DN17814_c0_g1_i1	0.9646	-0.8862
TRINITY_DN16284_c0_g1_i4	-0.9629	0.9107
TRINITY_DN16468_c1_g1_i2	-0.9629	0.8967
TRINITY_DN13575_c0_g1_i1	-0.9612	0.8951
TRINITY_DN19386_c0_g1_i8	0.9612	-0.9301
TRINITY_DN17621_c0_g1_i1	0.9612	-0.9231
TRINITY_DN20269_c1_g1_i2	0.9612	-0.9301
TRINITY_DN9604_c0_g1_i1	0.9612	-0.8531
TRINITY_DN9121_c0_g1_i1	0.9612	-0.9021
TRINITY_DN17600_c0_g1_i1	0.9612	-0.9091
TRINITY_DN11548_c0_g1_i1	-0.9612	0.9371
TRINITY_DN20102_c0_g1_i2	0.9611	-0.8371
TRINITY_DN9826_c0_g1_i1	0.9577	-0.8811
TRINITY_DN16351_c0_g1_i1	0.9577	-0.8671
TRINITY_DN15973_c0_g1_i2	-0.9577	0.8601
TRINITY_DN21414_c0_g1_i1	-0.9577	0.9231
TRINITY_DN13018_c0_g1_i1	0.9577	-0.9021
TRINITY_DN17462_c0_g1_i1	-0.9577	0.9091
TRINITY_DN20300_c1_g2_i1	0.9541	-0.8392
TRINITY_DN17011_c1_g1_i1	-0.954	0.9002
TRINITY_DN16704_c0_g1_i1	-0.954	0.9002
TRINITY_DN19899_c0_g1_i1	0.9506	-0.9231
TRINITY_DN20405_c0_g1_i3	-0.9506	0.9021
TRINITY_DN17658_c0_g1_i2	-0.9506	0.9371
TRINITY_DN16807_c0_g1_i1	-0.9506	0.9021
TRINITY_DN18784_c2_g2_i1	-0.9506	0.958
TRINITY_DN17999_c0_g1_i1	-0.9506	0.8671
TRINITY_DN17493_c0_g1_i1	-0.9506	0.8951
TRINITY_DN19695_c0_g2_i3	-0.9506	0.9021
TRINITY_DN21079_c0_g1_i2	0.9506	-0.951
TRINITY_DN18060_c0_g2_i4	0.9487	-0.9387
TRINITY_DN15565_c0_g1_i1	-0.9487	0.9142
TRINITY_DN14082_c0_g2_i1	0.947	-0.9231
TRINITY_DN15961_c1_g1_i1	0.947	-0.9161
TRINITY_DN10651_c0_g1_i1	0.947	-0.9091
TRINITY_DN21626_c0_g2_i2	-0.947	0.9091
TRINITY_DN20004_c1_g3_i5	0.9469	-0.8616
TRINITY_DN20980_c0_g1_i3	-0.9452	0.8757
TRINITY_DN15943_c0_g1_i1	0.9452	-0.9142
TRINITY_DN19545_c0_g1_i5	-0.9435	0.9021
TRINITY_DN15689_c0_g1_i1	-0.9435	0.8462
TRINITY_DN20449_c0_g1_i2	0.9435	-0.9231
TRINITY_DN17731_c0_g2_i1	0.9416	-0.8126
TRINITY_DN16532_c0_g1_i1	0.94	-0.9161
TRINITY_DN16356_c0_g1_i1	0.94	-0.8671
TRINITY_DN15990_c0_g1_i2	0.94	-0.9021
TRINITY_DN18979_c0_g3_i2	0.9381	-0.9282
TRINITY_DN18603_c0_g1_i1	-0.9364	0.9301
TRINITY_DN20441_c0_g1_i1	0.9364	-0.8671
TRINITY_DN15696_c0_g1_i1	0.9364	-0.8741
TRINITY_DN21335_c1_g5_i5	0.9364	-0.958
TRINITY_DN16633_c0_g1_i3	0.9364	-0.8671
TRINITY_DN20695_c0_g2_i1	0.9363	-0.8967
TRINITY_DN14889_c0_g1_i2	-0.9329	0.8671
TRINITY_DN14843_c0_g1_i1	0.9329	-0.8741
TRINITY_DN16845_c0_g1_i2	-0.9329	0.8671
TRINITY_DN19514_c0_g1_i2	-0.9328	0.8687
TRINITY_DN19201_c0_g1_i4	0.9294	-0.8671
TRINITY_DN15417_c0_g1_i1	-0.9258	0.8322
TRINITY_DN15895_c0_g2_i1	0.9258	-0.8042
TRINITY_DN17211_c0_g1_i1	0.9258	-0.8601
TRINITY_DN16232_c0_g1_i4	0.9258	-0.8811
TRINITY_DN17103_c1_g3_i3	0.9223	-0.8531
TRINITY_DN12155_c0_g1_i1	0.9223	-0.8811
TRINITY_DN18128_c0_g1_i2	0.9223	-0.8252
TRINITY_DN14136_c0_g1_i1	0.9223	-0.8182
TRINITY_DN17550_c0_g1_i1	-0.9188	0.9371
TRINITY_DN18108_c0_g1_i5	-0.9188	0.8741
TRINITY_DN14171_c0_g1_i1	0.9188	-0.9231
TRINITY_DN21355_c0_g1_i1	0.9169	-0.8792
TRINITY_DN19929_c0_g1_i1	-0.9152	0.8671
TRINITY_DN21432_c0_g1_i7	0.9152	-0.8392
TRINITY_DN17295_c0_g1_i4	0.9152	-0.9231
TRINITY_DN20723_c0_g1_i3	0.9117	-0.8462
TRINITY_DN18914_c0_g1_i2	0.9117	-0.8601
TRINITY_DN15885_c0_g1_i2	0.9117	-0.9161
TRINITY_DN21270_c0_g1_i3	0.9117	-0.9091
TRINITY_DN297_c0_g1_i1	0.9117	-0.958
TRINITY_DN18342_c0_g1_i2	0.9117	-0.9161
TRINITY_DN19816_c0_g2_i2	0.9082	-0.8741
TRINITY_DN16193_c0_g1_i1	0.9082	-0.8881
TRINITY_DN17454_c0_g2_i1	0.9046	-0.8322
TRINITY_DN20379_c0_g2_i3	-0.9046	0.8392
TRINITY_DN18464_c1_g1_i3	-0.9046	0.8671
TRINITY_DN12764_c0_g1_i1	0.9011	-0.8042
TRINITY_DN15838_c0_g1_i1	0.9011	-0.8042
TRINITY_DN18784_c4_g1_i5	-0.9011	0.8881
TRINITY_DN20929_c0_g1_i1;	-0.8976	0.8462
TRINITY_DN17811_c0_g1_i1	-0.8976	0.8322
TRINITY_DN19734_c0_g1_i2	0.8976	-0.8601
TRINITY_DN14367_c0_g1_i2	0.8976	-0.9021
TRINITY_DN9514_c0_g1_i1	0.894	-0.8252
TRINITY_DN16032_c0_g1_i2	0.894	-0.8392
TRINITY_DN16486_c0_g1_i2	0.894	-0.8601
TRINITY_DN8091_c0_g1_i1	0.894	-0.8042
TRINITY_DN21174_c0_g1_i1	0.8921	-0.8476
TRINITY_DN14988_c0_g1_i1	0.8905	-0.8182
TRINITY_DN21329_c0_g1_i5	0.8905	-0.8182
TRINITY_DN19932_c1_g1_i4	-0.8903	0.8932
TRINITY_DN20597_c0_g1_i2	-0.887	0.8392
TRINITY_DN20348_c2_g1_i2	-0.887	0.8811
TRINITY_DN21236_c0_g2_i4	0.887	-0.8951
TRINITY_DN20450_c1_g1_i6	-0.887	0.9091
TRINITY_DN20533_c0_g5_i1	0.887	-0.8601
TRINITY_DN12235_c0_g1_i1	0.887	-0.8322
TRINITY_DN19133_c0_g1_i2	0.887	-0.8671
TRINITY_DN20624_c0_g1_i7	0.887	-0.8322
TRINITY_DN17876_c0_g1_i1	0.8834	-0.8392
TRINITY_DN17821_c0_g1_i1	0.8834	-0.8462
TRINITY_DN16817_c0_g2_i1	0.8834	-0.8881
TRINITY_DN18608_c1_g1_i1	0.8834	-0.8042
TRINITY_DN18623_c0_g1_i1	0.8834	-0.8112
TRINITY_DN20492_c0_g3_i1	0.8834	-0.8741
TRINITY_DN16212_c0_g1_i3	-0.8834	0.8531
TRINITY_DN12415_c0_g1_i1	0.8799	-0.8531
TRINITY_DN15837_c0_g1_i2	-0.8799	0.8042
TRINITY_DN14316_c0_g1_i1	0.8779	-0.8196
TRINITY_DN10307_c0_g1_i1	0.8764	-0.8182
TRINITY_DN19751_c0_g1_i3	0.8764	-0.8531
TRINITY_DN20385_c1_g1_i1	0.8764	-0.8671
TRINITY_DN18495_c0_g1_i1	-0.8764	0.8112
TRINITY_DN16365_c0_g1_i2	0.8764	-0.8322
TRINITY_DN15793_c0_g2_i1	-0.8744	0.8161
TRINITY_DN20142_c0_g1_i3	0.8728	-0.8322
TRINITY_DN21190_c0_g3_i1	-0.8728	0.8881
TRINITY_DN17180_c0_g1_i2	0.8728	-0.8741
TRINITY_DN20130_c0_g1_i1	0.8693	-0.8112
TRINITY_DN12366_c0_g1_i2	0.8693	-0.8252
TRINITY_DN18592_c0_g2_i2	0.8693	-0.8322
TRINITY_DN20409_c0_g1_i1	-0.8691	0.8441
TRINITY_DN20549_c0_g2_i1	-0.8691	0.8196
TRINITY_DN13449_c0_g1_i1	0.8673	-0.8476
TRINITY_DN19440_c0_g2_i1	-0.8673	0.8371
TRINITY_DN13605_c0_g1_i1	-0.867	0.9368
TRINITY_DN20543_c0_g1_i9	-0.8658	0.8252
TRINITY_DN19978_c0_g1_i2	0.8658	-0.8531
TRINITY_DN20953_c0_g1_i1;	0.8622	-0.8601
TRINITY_DN19890_c0_g2_i1	0.8622	-0.8392
TRINITY_DN21467_c0_g1_i1	0.8602	-0.8616
TRINITY_DN17409_c0_g1_i1	0.8587	-0.8042
TRINITY_DN20991_c0_g1_i7	0.8587	-0.8601
TRINITY_DN13211_c0_g2_i1	0.8587	-0.8462
TRINITY_DN9504_c0_g1_i1	-0.8584	0.8792
TRINITY_DN21489_c0_g1_i11	-0.8552	0.951
TRINITY_DN21374_c0_g1_i13	-0.8552	0.8462
TRINITY_DN21375_c0_g1_i1	0.8552	-0.8531
TRINITY_DN19261_c1_g2_i3	0.8552	-0.8042
TRINITY_DN18980_c1_g1_i1	0.8552	-0.8112
TRINITY_DN21381_c0_g3_i5	0.8516	-0.8671
TRINITY_DN15622_c0_g1_i1	0.8514	-0.8406
TRINITY_DN17116_c0_g1_i1	0.8481	-0.8462
TRINITY_DN19747_c0_g1_i4	0.8475	-0.8561
TRINITY_DN16449_c0_g2_i1	0.8446	-0.8042
TRINITY_DN19660_c0_g1_i2	0.8446	-0.8252
TRINITY_DN19844_c0_g1_i2	0.8446	-0.8182
TRINITY_DN15796_c1_g2_i2	-0.841	0.8811
TRINITY_DN20790_c0_g1_i2	0.834	-0.8042
TRINITY_DN9728_c0_g1_i1	0.834	-0.8182
TRINITY_DN20876_c0_g1_i1	0.834	-0.8042
TRINITY_DN18918_c0_g1_i1	-0.8319	0.8021
TRINITY_DN13007_c0_g1_i1;	0.8304	-0.8462
TRINITY_DN20988_c1_g1_i8	0.8304	-0.8112
TRINITY_DN16191_c0_g1_i2	0.8269	-0.8182
TRINITY_DN19052_c0_g2_i1	-0.8234	0.9441
TRINITY_DN13269_c0_g1_i1	0.8092	-0.8601
TRINITY_DN13877_c0_g1_i2	0.8092	-0.8112

## Sheet: GO_enrichment_result
Term_ID	Term_description	ListHit	ListTotal	PopHit	PopTotal	ProteinRatio	BgRatio	Enrichment_score	Accessions	ProteinSymbols	P_value	FDR_bh	Category
GO:0055114	oxidation-reduction process	32	132	1271	12001	0.242424	0.105908	2.28901	TRINITY_DN19816_c0_g2_i2;TRINITY_DN15796_c1_g2_i2;TRINITY_DN16032_c0_g1_i2;TRINITY_DN13269_c0_g1_i1;TRINITY_DN16191_c0_g1_i2;TRINITY_DN20450_c1_g1_i6;TRINITY_DN18603_c0_g1_i1;TRINITY_DN20379_c0_g2_i3;TRINITY_DN20988_c1_g1_i8;TRINITY_DN21335_c1_g5_i5;TRINITY_DN17999_c0_g1_i1;TRINITY_DN16212_c0_g1_i3;TRINITY_DN14082_c0_g2_i1;TRINITY_DN18128_c0_g1_i2;TRINITY_DN20991_c0_g1_i7;TRINITY_DN19386_c0_g1_i8…	TRINITY_DN19816_c0_g2_i2;TRINITY_DN15796_c1_g2_i2;TRINITY_DN16032_c0_g1_i2;TRINITY_DN13269_c0_g1_i1;TRINITY_DN16191_c0_g1_i2;TRINITY_DN20450_c1_g1_i6;TRINITY_DN18603_c0_g1_i1;TRINITY_DN20379_c0_g2_i3;TRINITY_DN20988_c1_g1_i8;TRINITY_DN21335_c1_g5_i5;TRINITY_DN17999_c0_g1_i1;TRINITY_DN16212_c0_g1_i3;TRINITY_DN14082_c0_g2_i1;TRINITY_DN18128_c0_g1_i2;TRINITY_DN20991_c0_g1_i7;TRINITY_DN19386_c0_g1_i8…	5.25946e-06	0.000983519	biological_process
GO:0006725	cellular aromatic compound metabolic process	3	132	5	12001	0.0227273	0.000416632	54.55	TRINITY_DN20379_c0_g2_i3;TRINITY_DN11548_c0_g1_i1;TRINITY_DN17493_c0_g1_i1	TRINITY_DN20379_c0_g2_i3;TRINITY_DN11548_c0_g1_i1;TRINITY_DN17493_c0_g1_i1	1.28001e-05	0.00119681	biological_process
GO:0016491	oxidoreductase activity	19	151	683	13237	0.125828	0.0515978	2.43863	TRINITY_DN16032_c0_g1_i2;TRINITY_DN20450_c1_g1_i6;TRINITY_DN20379_c0_g2_i3;TRINITY_DN20988_c1_g1_i8;TRINITY_DN17999_c0_g1_i1;TRINITY_DN16212_c0_g1_i3;TRINITY_DN18128_c0_g1_i2;TRINITY_DN19386_c0_g1_i8;TRINITY_DN20405_c0_g1_i3;TRINITY_DN17462_c0_g1_i1;TRINITY_DN16845_c0_g1_i2;TRINITY_DN17821_c0_g1_i1;TRINITY_DN18464_c1_g1_i3;TRINITY_DN15696_c0_g1_i1;TRINITY_DN17493_c0_g1_i1;TRINITY_DN19133_c0_g1_i2…	TRINITY_DN16032_c0_g1_i2;TRINITY_DN20450_c1_g1_i6;TRINITY_DN20379_c0_g2_i3;TRINITY_DN20988_c1_g1_i8;TRINITY_DN17999_c0_g1_i1;TRINITY_DN16212_c0_g1_i3;TRINITY_DN18128_c0_g1_i2;TRINITY_DN19386_c0_g1_i8;TRINITY_DN20405_c0_g1_i3;TRINITY_DN17462_c0_g1_i1;TRINITY_DN16845_c0_g1_i2;TRINITY_DN17821_c0_g1_i1;TRINITY_DN18464_c1_g1_i3;TRINITY_DN15696_c0_g1_i1;TRINITY_DN17493_c0_g1_i1;TRINITY_DN19133_c0_g1_i2…	0.000282417	0.0207435	molecular_function
GO:0016209	antioxidant activity	5	151	52	13237	0.0331126	0.00392838	8.42906	TRINITY_DN20405_c0_g1_i3;TRINITY_DN15696_c0_g1_i1;TRINITY_DN17999_c0_g1_i1;TRINITY_DN16212_c0_g1_i3;TRINITY_DN16845_c0_g1_i2	TRINITY_DN20405_c0_g1_i3;TRINITY_DN15696_c0_g1_i1;TRINITY_DN17999_c0_g1_i1;TRINITY_DN16212_c0_g1_i3;TRINITY_DN16845_c0_g1_i2	0.000305051	0.0207435	molecular_function
GO:0016616	oxidoreductase activity, acting on the CH-OH group of donors, NAD or NADP as acceptor	7	151	145	13237	0.0463576	0.0109541	4.23197	TRINITY_DN20379_c0_g2_i3;TRINITY_DN17493_c0_g1_i1;TRINITY_DN17462_c0_g1_i1;TRINITY_DN18784_c2_g2_i1;TRINITY_DN18784_c4_g1_i5;TRINITY_DN18060_c0_g2_i4;TRINITY_DN15622_c0_g1_i1	TRINITY_DN20379_c0_g2_i3;TRINITY_DN17493_c0_g1_i1;TRINITY_DN17462_c0_g1_i1;TRINITY_DN18784_c2_g2_i1;TRINITY_DN18784_c4_g1_i5;TRINITY_DN18060_c0_g2_i4;TRINITY_DN15622_c0_g1_i1	0.00135965	0.0616376	molecular_function
GO:0008198	ferrous iron binding	2	151	7	13237	0.013245	0.000528821	25.0464	TRINITY_DN20379_c0_g2_i3;TRINITY_DN17493_c0_g1_i1	TRINITY_DN20379_c0_g2_i3;TRINITY_DN17493_c0_g1_i1	0.00261464	0.0888976	molecular_function
GO:0034220	ion transmembrane transport	2	132	10	12001	0.0151515	0.000833264	18.1833	TRINITY_DN13877_c0_g1_i2;TRINITY_DN19695_c0_g2_i3	TRINITY_DN13877_c0_g1_i2;TRINITY_DN19695_c0_g2_i3	0.00509975	0.198197	biological_process
GO:0019200	carbohydrate kinase activity	2	151	10	13237	0.013245	0.000755458	17.5325	TRINITY_DN16365_c0_g1_i2;TRINITY_DN16633_c0_g1_i3	TRINITY_DN16365_c0_g1_i2;TRINITY_DN16633_c0_g1_i3	0.00547825	0.115298	molecular_function
GO:0008865	fructokinase activity	2	151	10	13237	0.013245	0.000755458	17.5325	TRINITY_DN16365_c0_g1_i2;TRINITY_DN16633_c0_g1_i3	TRINITY_DN16365_c0_g1_i2;TRINITY_DN16633_c0_g1_i3	0.00547825	0.115298	molecular_function
GO:0042710	biofilm formation	2	132	11	12001	0.0151515	0.00091659	16.5303	TRINITY_DN20379_c0_g2_i3;TRINITY_DN17493_c0_g1_i1	TRINITY_DN20379_c0_g2_i3;TRINITY_DN17493_c0_g1_i1	0.00618831	0.198197	biological_process
GO:0004869	cysteine-type endopeptidase inhibitor activity	2	151	11	13237	0.013245	0.000831004	15.9386	TRINITY_DN20348_c2_g1_i2;TRINITY_DN20453_c0_g2_i1	TRINITY_DN20348_c2_g1_i2;TRINITY_DN20453_c0_g2_i1	0.00664574	0.115298	molecular_function
GO:0008233	peptidase activity	4	151	66	13237	0.0264901	0.00498602	5.31286	TRINITY_DN21467_c0_g1_i1;TRINITY_DN17103_c1_g3_i3;TRINITY_DN10307_c0_g1_i1;TRINITY_DN16449_c0_g2_i1	TRINITY_DN21467_c0_g1_i1;TRINITY_DN17103_c1_g3_i3;TRINITY_DN10307_c0_g1_i1;TRINITY_DN16449_c0_g2_i1	0.00678226	0.115298	molecular_function
GO:0019252	starch biosynthetic process	2	132	12	12001	0.0151515	0.000999917	15.1528	TRINITY_DN16365_c0_g1_i2;TRINITY_DN16633_c0_g1_i3	TRINITY_DN16365_c0_g1_i2;TRINITY_DN16633_c0_g1_i3	0.00737275	0.198197	biological_process
GO:0012511	monolayer-surrounded lipid storage body	2	75	16	9124	0.0266667	0.00175362	15.2067	TRINITY_DN20980_c0_g1_i3;TRINITY_DN15565_c0_g1_i1	TRINITY_DN20980_c0_g1_i3;TRINITY_DN15565_c0_g1_i1	0.00742595	0.330187	cellular_component
GO:0008209	androgen metabolic process	4	132	73	12001	0.030303	0.00608283	4.98174	TRINITY_DN17462_c0_g1_i1;TRINITY_DN20379_c0_g2_i3;TRINITY_DN18784_c4_g1_i5;TRINITY_DN17493_c0_g1_i1	TRINITY_DN17462_c0_g1_i1;TRINITY_DN20379_c0_g2_i3;TRINITY_DN18784_c4_g1_i5;TRINITY_DN17493_c0_g1_i1	0.00847903	0.198197	biological_process
GO:0008210	estrogen metabolic process	4	132	73	12001	0.030303	0.00608283	4.98174	TRINITY_DN17462_c0_g1_i1;TRINITY_DN20379_c0_g2_i3;TRINITY_DN18784_c4_g1_i5;TRINITY_DN17493_c0_g1_i1	TRINITY_DN17462_c0_g1_i1;TRINITY_DN20379_c0_g2_i3;TRINITY_DN18784_c4_g1_i5;TRINITY_DN17493_c0_g1_i1	0.00847903	0.198197	biological_process
GO:0008207	C21-steroid hormone metabolic process	4	132	73	12001	0.030303	0.00608283	4.98174	TRINITY_DN17462_c0_g1_i1;TRINITY_DN20379_c0_g2_i3;TRINITY_DN18784_c4_g1_i5;TRINITY_DN17493_c0_g1_i1	TRINITY_DN17462_c0_g1_i1;TRINITY_DN20379_c0_g2_i3;TRINITY_DN18784_c4_g1_i5;TRINITY_DN17493_c0_g1_i1	0.00847903	0.198197	biological_process
GO:0003854	3-beta-hydroxy-delta5-steroid dehydrogenase activity	4	151	75	13237	0.0264901	0.00566594	4.67532	TRINITY_DN17462_c0_g1_i1;TRINITY_DN20379_c0_g2_i3;TRINITY_DN18784_c4_g1_i5;TRINITY_DN17493_c0_g1_i1	TRINITY_DN17462_c0_g1_i1;TRINITY_DN20379_c0_g2_i3;TRINITY_DN18784_c4_g1_i5;TRINITY_DN17493_c0_g1_i1	0.0105739	0.159784	molecular_function
GO:0009372	quorum sensing	2	132	15	12001	0.0151515	0.0012499	12.1222	TRINITY_DN20379_c0_g2_i3;TRINITY_DN17493_c0_g1_i1	TRINITY_DN20379_c0_g2_i3;TRINITY_DN17493_c0_g1_i1	0.0114794	0.238516	biological_process
GO:0006000	fructose metabolic process	3	132	52	12001	0.0227273	0.00433297	5.24519	TRINITY_DN16365_c0_g1_i2;TRINITY_DN16807_c0_g1_i1;TRINITY_DN16633_c0_g1_i3	TRINITY_DN16365_c0_g1_i2;TRINITY_DN16807_c0_g1_i1;TRINITY_DN16633_c0_g1_i3	0.0194262	0.340718	biological_process
GO:0017148	negative regulation of translation	2	132	20	12001	0.0151515	0.00166653	9.09167	TRINITY_DN20379_c0_g2_i3;TRINITY_DN17493_c0_g1_i1	TRINITY_DN20379_c0_g2_i3;TRINITY_DN17493_c0_g1_i1	0.0200422	0.340718	biological_process
GO:0016853	isomerase activity	2	151	24	13237	0.013245	0.0018131	7.30519	TRINITY_DN14136_c0_g1_i1;TRINITY_DN11548_c0_g1_i1	TRINITY_DN14136_c0_g1_i1;TRINITY_DN11548_c0_g1_i1	0.0302784	0.378108	molecular_function
GO:0006890	retrograde vesicle-mediated transport, Golgi to ER	2	132	25	12001	0.0151515	0.00208316	7.27333	TRINITY_DN18980_c1_g1_i1;TRINITY_DN14171_c0_g1_i1	TRINITY_DN18980_c1_g1_i1;TRINITY_DN14171_c0_g1_i1	0.0305383	0.407532	biological_process
GO:0005975	carbohydrate metabolic process	10	132	466	12001	0.0757576	0.0388301	1.951	TRINITY_DN14136_c0_g1_i1;TRINITY_DN20549_c0_g2_i1;TRINITY_DN18108_c0_g1_i5;TRINITY_DN14889_c0_g1_i2;TRINITY_DN19655_c0_g1_i4;TRINITY_DN16284_c0_g1_i4;TRINITY_DN19932_c1_g1_i4;TRINITY_DN20409_c0_g1_i1;TRINITY_DN16704_c0_g1_i1;TRINITY_DN20543_c0_g1_i9	TRINITY_DN14136_c0_g1_i1;TRINITY_DN20549_c0_g2_i1;TRINITY_DN18108_c0_g1_i5;TRINITY_DN14889_c0_g1_i2;TRINITY_DN19655_c0_g1_i4;TRINITY_DN16284_c0_g1_i4;TRINITY_DN19932_c1_g1_i4;TRINITY_DN20409_c0_g1_i1;TRINITY_DN16704_c0_g1_i1;TRINITY_DN20543_c0_g1_i9	0.0327743	0.407532	biological_process
GO:0006508	proteolysis	9	132	410	12001	0.0681818	0.0341638	1.99573	TRINITY_DN17550_c0_g1_i1;TRINITY_DN17103_c1_g3_i3;TRINITY_DN21381_c0_g3_i5;TRINITY_DN20142_c0_g1_i3;TRINITY_DN21489_c0_g1_i11;TRINITY_DN21374_c0_g1_i13;TRINITY_DN19052_c0_g2_i1;TRINITY_DN10307_c0_g1_i1;TRINITY_DN16449_c0_g2_i1	TRINITY_DN17550_c0_g1_i1;TRINITY_DN17103_c1_g3_i3;TRINITY_DN21381_c0_g3_i5;TRINITY_DN20142_c0_g1_i3;TRINITY_DN21489_c0_g1_i11;TRINITY_DN21374_c0_g1_i13;TRINITY_DN19052_c0_g2_i1;TRINITY_DN10307_c0_g1_i1;TRINITY_DN16449_c0_g2_i1	0.0370346	0.407532	biological_process
GO:0007411	axon guidance	2	132	28	12001	0.0151515	0.00233314	6.49405	TRINITY_DN15943_c0_g1_i1;TRINITY_DN17116_c0_g1_i1	TRINITY_DN15943_c0_g1_i1;TRINITY_DN17116_c0_g1_i1	0.0376676	0.407532	biological_process
GO:0009116	nucleoside metabolic process	2	132	28	12001	0.0151515	0.00233314	6.49405	TRINITY_DN16232_c0_g1_i4;TRINITY_DN21270_c0_g1_i3	TRINITY_DN16232_c0_g1_i4;TRINITY_DN21270_c0_g1_i3	0.0376676	0.407532	biological_process
GO:0008152	metabolic process	13	132	688	12001	0.0984848	0.0573286	1.7179	TRINITY_DN20379_c0_g2_i3;TRINITY_DN17493_c0_g1_i1;TRINITY_DN9514_c0_g1_i1;TRINITY_DN19514_c0_g1_i2;TRINITY_DN15837_c0_g1_i2;TRINITY_DN16193_c0_g1_i1;TRINITY_DN20004_c1_g3_i5;TRINITY_DN20790_c0_g1_i2;TRINITY_DN16807_c0_g1_i1;TRINITY_DN18128_c0_g1_i2;TRINITY_DN20409_c0_g1_i1;TRINITY_DN18464_c1_g1_i3;TRINITY_DN19890_c0_g2_i1	TRINITY_DN20379_c0_g2_i3;TRINITY_DN17493_c0_g1_i1;TRINITY_DN9514_c0_g1_i1;TRINITY_DN19514_c0_g1_i2;TRINITY_DN15837_c0_g1_i2;TRINITY_DN16193_c0_g1_i1;TRINITY_DN20004_c1_g3_i5;TRINITY_DN20790_c0_g1_i2;TRINITY_DN16807_c0_g1_i1;TRINITY_DN18128_c0_g1_i2;TRINITY_DN20409_c0_g1_i1;TRINITY_DN18464_c1_g1_i3;TRINITY_DN19890_c0_g2_i1	0.0394098	0.407532	biological_process
GO:0006694	steroid biosynthetic process	4	132	119	12001	0.030303	0.00991584	3.05602	TRINITY_DN17462_c0_g1_i1;TRINITY_DN20379_c0_g2_i3;TRINITY_DN18784_c4_g1_i5;TRINITY_DN17493_c0_g1_i1	TRINITY_DN17462_c0_g1_i1;TRINITY_DN20379_c0_g2_i3;TRINITY_DN18784_c4_g1_i5;TRINITY_DN17493_c0_g1_i1	0.042199	0.407532	biological_process
GO:0030176	integral component of endoplasmic reticulum membrane	2	75	40	9124	0.0266667	0.00438404	6.08267	TRINITY_DN18980_c1_g1_i1;TRINITY_DN17103_c1_g3_i3	TRINITY_DN18980_c1_g1_i1;TRINITY_DN17103_c1_g3_i3	0.0425369	0.330187	cellular_component
GO:0003724	RNA helicase activity	4	151	116	13237	0.0264901	0.00876331	3.02284	TRINITY_DN19201_c0_g1_i4;TRINITY_DN21467_c0_g1_i1;TRINITY_DN20533_c0_g5_i1;TRINITY_DN8091_c0_g1_i1	TRINITY_DN19201_c0_g1_i4;TRINITY_DN21467_c0_g1_i1;TRINITY_DN20533_c0_g5_i1;TRINITY_DN8091_c0_g1_i1	0.0437089	0.378108	molecular_function
GO:0030246	carbohydrate binding	3	151	70	13237	0.0198675	0.00528821	3.75695	TRINITY_DN21626_c0_g2_i2;TRINITY_DN19747_c0_g1_i4;TRINITY_DN16284_c0_g1_i4	TRINITY_DN21626_c0_g2_i2;TRINITY_DN19747_c0_g1_i4;TRINITY_DN16284_c0_g1_i4	0.0457624	0.378108	molecular_function
GO:0050662	coenzyme binding	4	151	119	13237	0.0264901	0.00898995	2.94663	TRINITY_DN18784_c2_g2_i1;TRINITY_DN20379_c0_g2_i3;TRINITY_DN18784_c4_g1_i5;TRINITY_DN17493_c0_g1_i1	TRINITY_DN18784_c2_g2_i1;TRINITY_DN20379_c0_g2_i3;TRINITY_DN18784_c4_g1_i5;TRINITY_DN17493_c0_g1_i1	0.0472441	0.378108	molecular_function
GO:0046930	pore complex	1	75	6	9124	0.0133333	0.000657606	20.2756	TRINITY_DN19695_c0_g2_i3	TRINITY_DN19695_c0_g2_i3	0.0483309	0.330187	cellular_component
GO:0070188	obsolete Stn1-Ten1 complex	1	75	6	9124	0.0133333	0.000657606	20.2756	TRINITY_DN14179_c0_g1_i1	TRINITY_DN14179_c0_g1_i1	0.0483309	0.330187	cellular_component
GO:0005665	DNA-directed RNA polymerase II, core complex	1	75	6	9124	0.0133333	0.000657606	20.2756	TRINITY_DN9728_c0_g1_i1	TRINITY_DN9728_c0_g1_i1	0.0483309	0.330187	cellular_component
GO:0042025	host cell nucleus	2	75	43	9124	0.0266667	0.00471285	5.65829	TRINITY_DN15943_c0_g1_i1;TRINITY_DN15895_c0_g2_i1	TRINITY_DN15943_c0_g1_i1;TRINITY_DN15895_c0_g2_i1	0.0484791	0.330187	cellular_component
GO:0080183	response to photooxidative stress	1	132	5	12001	0.00757576	0.000416632	18.1833	TRINITY_DN12155_c0_g1_i1	TRINITY_DN12155_c0_g1_i1	0.0538076	0.407532	biological_process
GO:0006950	response to stress	3	132	78	12001	0.0227273	0.00649946	3.49679	TRINITY_DN18592_c0_g2_i2;TRINITY_DN19660_c0_g1_i2;TRINITY_DN19077_c0_g1_i3	TRINITY_DN18592_c0_g2_i2;TRINITY_DN19660_c0_g1_i2;TRINITY_DN19077_c0_g1_i3	0.0545387	0.407532	biological_process
GO:0004425	indole-3-glycerol-phosphate synthase activity	1	151	5	13237	0.00662252	0.000377729	17.5325	TRINITY_DN21414_c0_g1_i1	TRINITY_DN21414_c0_g1_i1	0.0557588	0.378108	molecular_function
GO:0016429	tRNA (adenine-N1-)-methyltransferase activity	1	151	5	13237	0.00662252	0.000377729	17.5325	TRINITY_DN15837_c0_g1_i2	TRINITY_DN15837_c0_g1_i2	0.0557588	0.378108	molecular_function
GO:0003871	5-methyltetrahydropteroyltriglutamate-homocysteine S-methyltransferase activity	1	151	5	13237	0.00662252	0.000377729	17.5325	TRINITY_DN21236_c0_g2_i4	TRINITY_DN21236_c0_g2_i4	0.0557588	0.378108	molecular_function
GO:0015288	porin activity	1	151	5	13237	0.00662252	0.000377729	17.5325	TRINITY_DN19695_c0_g2_i3	TRINITY_DN19695_c0_g2_i3	0.0557588	0.378108	molecular_function
GO:0031359	integral component of chloroplast outer membrane	1	75	7	9124	0.0133333	0.000767207	17.379	TRINITY_DN19695_c0_g2_i3	TRINITY_DN19695_c0_g2_i3	0.0561589	0.330187	cellular_component
GO:0031515	tRNA (m1A) methyltransferase complex	1	75	7	9124	0.0133333	0.000767207	17.379	TRINITY_DN15837_c0_g1_i2	TRINITY_DN15837_c0_g1_i2	0.0561589	0.330187	cellular_component
GO:0022627	cytosolic small ribosomal subunit	1	75	7	9124	0.0133333	0.000767207	17.379	TRINITY_DN15990_c0_g1_i2	TRINITY_DN15990_c0_g1_i2	0.0561589	0.330187	cellular_component
GO:0006334	nucleosome assembly	2	132	35	12001	0.0151515	0.00291642	5.19524	TRINITY_DN20449_c0_g1_i2;TRINITY_DN19890_c0_g2_i1	TRINITY_DN20449_c0_g1_i2;TRINITY_DN19890_c0_g2_i1	0.0564303	0.407532	biological_process
GO:0000502	proteasome complex	1	75	8	9124	0.0133333	0.000876808	15.2067	TRINITY_DN20142_c0_g1_i3	TRINITY_DN20142_c0_g1_i3	0.0639233	0.330187	cellular_component
GO:0006051	N-acetylmannosamine metabolic process	1	132	6	12001	0.00757576	0.000499958	15.1528	TRINITY_DN21414_c0_g1_i1	TRINITY_DN21414_c0_g1_i1	0.0642192	0.407532	biological_process
GO:0009630	gravitropism	1	132	6	12001	0.00757576	0.000499958	15.1528	TRINITY_DN20597_c0_g1_i2	TRINITY_DN20597_c0_g1_i2	0.0642192	0.407532	biological_process
GO:0008615	pyridoxine biosynthetic process	1	132	6	12001	0.00757576	0.000499958	15.1528	TRINITY_DN16191_c0_g1_i2	TRINITY_DN16191_c0_g1_i2	0.0642192	0.407532	biological_process
GO:0019988	charged-tRNA amino acid modification	1	132	6	12001	0.00757576	0.000499958	15.1528	TRINITY_DN14889_c0_g1_i2	TRINITY_DN14889_c0_g1_i2	0.0642192	0.407532	biological_process
GO:0047465	N-acylglucosamine-6-phosphate 2-epimerase activity	1	151	6	13237	0.00662252	0.000453275	14.6104	TRINITY_DN21414_c0_g1_i1	TRINITY_DN21414_c0_g1_i1	0.0665342	0.378108	molecular_function
GO:0016743	carboxyl- or carbamoyltransferase activity	1	151	6	13237	0.00662252	0.000453275	14.6104	TRINITY_DN17454_c0_g2_i1	TRINITY_DN17454_c0_g2_i1	0.0665342	0.378108	molecular_function
GO:0043399	tRNA A64-2'-O-ribosylphosphate transferase activity	1	151	6	13237	0.00662252	0.000453275	14.6104	TRINITY_DN14889_c0_g1_i2	TRINITY_DN14889_c0_g1_i2	0.0665342	0.378108	molecular_function
GO:0016279	protein-lysine N-methyltransferase activity	1	151	6	13237	0.00662252	0.000453275	14.6104	TRINITY_DN15885_c0_g1_i2	TRINITY_DN15885_c0_g1_i2	0.0665342	0.378108	molecular_function
GO:0005102	receptor binding	2	151	38	13237	0.013245	0.00287074	4.6138	TRINITY_DN20533_c0_g5_i1;TRINITY_DN14367_c0_g1_i2	TRINITY_DN20533_c0_g5_i1;TRINITY_DN14367_c0_g1_i2	0.0695935	0.378108	molecular_function
GO:0015934	large ribosomal subunit	1	75	9	9124	0.0133333	0.000986409	13.517	TRINITY_DN9826_c0_g1_i1	TRINITY_DN9826_c0_g1_i1	0.0716247	0.330187	cellular_component
GO:0003824	catalytic activity	10	151	519	13237	0.0662252	0.0392083	1.68906	TRINITY_DN20379_c0_g2_i3;TRINITY_DN17493_c0_g1_i1;TRINITY_DN17462_c0_g1_i1;TRINITY_DN19899_c0_g1_i1;TRINITY_DN16532_c0_g1_i1;TRINITY_DN14889_c0_g1_i2;TRINITY_DN20790_c0_g1_i2;TRINITY_DN18784_c4_g1_i5;TRINITY_DN19932_c1_g1_i4;TRINITY_DN20543_c0_g1_i9	TRINITY_DN20379_c0_g2_i3;TRINITY_DN17493_c0_g1_i1;TRINITY_DN17462_c0_g1_i1;TRINITY_DN19899_c0_g1_i1;TRINITY_DN16532_c0_g1_i1;TRINITY_DN14889_c0_g1_i2;TRINITY_DN20790_c0_g1_i2;TRINITY_DN18784_c4_g1_i5;TRINITY_DN19932_c1_g1_i4;TRINITY_DN20543_c0_g1_i9	0.073337	0.378108	molecular_function
GO:0006020	inositol metabolic process	1	132	7	12001	0.00757576	0.000583285	12.9881	TRINITY_DN16807_c0_g1_i1	TRINITY_DN16807_c0_g1_i1	0.0745171	0.407532	biological_process
GO:0016311	dephosphorylation	1	132	7	12001	0.00757576	0.000583285	12.9881	TRINITY_DN12415_c0_g1_i1	TRINITY_DN12415_c0_g1_i1	0.0745171	0.407532	biological_process
GO:0016051	carbohydrate biosynthetic process	1	132	7	12001	0.00757576	0.000583285	12.9881	TRINITY_DN16633_c0_g1_i3	TRINITY_DN16633_c0_g1_i3	0.0745171	0.407532	biological_process
GO:0016872	intramolecular lyase activity	1	151	7	13237	0.00662252	0.000528821	12.5232	TRINITY_DN21343_c1_g1_i2	TRINITY_DN21343_c1_g1_i2	0.0771875	0.378108	molecular_function
GO:0004089	carbonate dehydratase activity	1	151	7	13237	0.00662252	0.000528821	12.5232	TRINITY_DN297_c0_g1_i1	TRINITY_DN297_c0_g1_i1	0.0771875	0.378108	molecular_function
GO:0006470	protein dephosphorylation	2	132	42	12001	0.0151515	0.00349971	4.32937	TRINITY_DN15696_c0_g1_i1;TRINITY_DN14889_c0_g1_i2	TRINITY_DN15696_c0_g1_i1;TRINITY_DN14889_c0_g1_i2	0.0777422	0.407532	biological_process
GO:0050661	NADP binding	2	151	41	13237	0.013245	0.00309738	4.27621	TRINITY_DN20450_c1_g1_i6;TRINITY_DN19816_c0_g2_i2	TRINITY_DN20450_c1_g1_i6;TRINITY_DN19816_c0_g2_i2	0.079423	0.378108	molecular_function
GO:0005681	spliceosomal complex	2	75	57	9124	0.0266667	0.00624726	4.26854	TRINITY_DN20405_c0_g1_i3;TRINITY_DN16845_c0_g1_i2	TRINITY_DN20405_c0_g1_i3;TRINITY_DN16845_c0_g1_i2	0.0796747	0.330187	cellular_component
GO:0030170	pyridoxal phosphate binding	3	151	90	13237	0.0198675	0.00679912	2.92208	TRINITY_DN19978_c0_g1_i2;TRINITY_DN19899_c0_g1_i1;TRINITY_DN18623_c0_g1_i1	TRINITY_DN19978_c0_g1_i2;TRINITY_DN19899_c0_g1_i1;TRINITY_DN18623_c0_g1_i1	0.0835796	0.378108	molecular_function
GO:0071988	protein localization to spindle pole body	1	132	8	12001	0.00757576	0.000666611	11.3646	TRINITY_DN14367_c0_g1_i2	TRINITY_DN14367_c0_g1_i2	0.0847025	0.407532	biological_process
GO:0009787	regulation of abscisic acid-activated signaling pathway	1	132	8	12001	0.00757576	0.000666611	11.3646	TRINITY_DN20300_c1_g2_i1	TRINITY_DN20300_c1_g2_i1	0.0847025	0.407532	biological_process
GO:0006613	cotranslational protein targeting to membrane	1	132	8	12001	0.00757576	0.000666611	11.3646	TRINITY_DN17103_c1_g3_i3	TRINITY_DN17103_c1_g3_i3	0.0847025	0.407532	biological_process
GO:0042823	pyridoxal phosphate biosynthetic process	1	132	8	12001	0.00757576	0.000666611	11.3646	TRINITY_DN21414_c0_g1_i1	TRINITY_DN21414_c0_g1_i1	0.0847025	0.407532	biological_process
GO:0042819	vitamin B6 biosynthetic process	1	132	8	12001	0.00757576	0.000666611	11.3646	TRINITY_DN21414_c0_g1_i1	TRINITY_DN21414_c0_g1_i1	0.0847025	0.407532	biological_process
GO:0000439	core TFIIH complex	1	75	11	9124	0.0133333	0.00120561	11.0594	TRINITY_DN15796_c1_g2_i2	TRINITY_DN15796_c1_g2_i2	0.0868404	0.330187	cellular_component
GO:0010494	cytoplasmic stress granule	1	75	11	9124	0.0133333	0.00120561	11.0594	TRINITY_DN12155_c0_g1_i1	TRINITY_DN12155_c0_g1_i1	0.0868404	0.330187	cellular_component
GO:0005784	Sec61 translocon complex	1	75	11	9124	0.0133333	0.00120561	11.0594	TRINITY_DN17103_c1_g3_i3	TRINITY_DN17103_c1_g3_i3	0.0868404	0.330187	cellular_component
GO:0004345	glucose-6-phosphate dehydrogenase activity	1	151	8	13237	0.00662252	0.000604367	10.9578	TRINITY_DN19816_c0_g2_i2	TRINITY_DN19816_c0_g2_i2	0.08772	0.378108	molecular_function
GO:0015075	ion transmembrane transporter activity	1	151	8	13237	0.00662252	0.000604367	10.9578	TRINITY_DN13877_c0_g1_i2	TRINITY_DN13877_c0_g1_i2	0.08772	0.378108	molecular_function
GO:0005126	cytokine receptor binding	1	151	8	13237	0.00662252	0.000604367	10.9578	TRINITY_DN18592_c0_g2_i2	TRINITY_DN18592_c0_g2_i2	0.08772	0.378108	molecular_function
GO:0043047	single-stranded telomeric DNA binding	1	151	8	13237	0.00662252	0.000604367	10.9578	TRINITY_DN14179_c0_g1_i1	TRINITY_DN14179_c0_g1_i1	0.08772	0.378108	molecular_function
GO:0015991	ATP hydrolysis coupled proton transport	3	132	97	12001	0.0227273	0.00808266	2.81186	TRINITY_DN17811_c0_g1_i1;TRINITY_DN8091_c0_g1_i1;TRINITY_DN20130_c0_g1_i1	TRINITY_DN17811_c0_g1_i1;TRINITY_DN8091_c0_g1_i1;TRINITY_DN20130_c0_g1_i1	0.091246	0.407532	biological_process
GO:0016758	transferase activity, transferring hexosyl groups	4	151	151	13237	0.0264901	0.0114074	2.32218	TRINITY_DN9514_c0_g1_i1;TRINITY_DN20004_c1_g3_i5;TRINITY_DN20409_c0_g1_i1;TRINITY_DN19890_c0_g2_i1	TRINITY_DN9514_c0_g1_i1;TRINITY_DN20004_c1_g3_i5;TRINITY_DN20409_c0_g1_i1;TRINITY_DN19890_c0_g2_i1	0.0943442	0.378108	molecular_function
GO:0048471	perinuclear region of cytoplasm	1	75	12	9124	0.0133333	0.00131521	10.1378	TRINITY_DN20300_c1_g2_i1	TRINITY_DN20300_c1_g2_i1	0.0943557	0.330187	cellular_component
GO:0000302	response to reactive oxygen species	1	132	9	12001	0.00757576	0.000749938	10.1019	TRINITY_DN15838_c0_g1_i1	TRINITY_DN15838_c0_g1_i1	0.0947766	0.407532	biological_process
GO:0009086	methionine biosynthetic process	1	132	9	12001	0.00757576	0.000749938	10.1019	TRINITY_DN21236_c0_g2_i4	TRINITY_DN21236_c0_g2_i4	0.0947766	0.407532	biological_process
GO:0046999	regulation of conjugation	1	132	9	12001	0.00757576	0.000749938	10.1019	TRINITY_DN16468_c1_g1_i2	TRINITY_DN16468_c1_g1_i2	0.0947766	0.407532	biological_process
GO:0009631	cold acclimation	1	132	9	12001	0.00757576	0.000749938	10.1019	TRINITY_DN12155_c0_g1_i1	TRINITY_DN12155_c0_g1_i1	0.0947766	0.407532	biological_process
GO:0006040	amino sugar metabolic process	1	132	9	12001	0.00757576	0.000749938	10.1019	TRINITY_DN21414_c0_g1_i1	TRINITY_DN21414_c0_g1_i1	0.0947766	0.407532	biological_process
GO:0008964	phosphoenolpyruvate carboxylase activity	1	151	9	13237	0.00662252	0.000679912	9.74025	TRINITY_DN21355_c0_g1_i1	TRINITY_DN21355_c0_g1_i1	0.098133	0.378108	molecular_function
GO:0004557	alpha-galactosidase activity	1	151	9	13237	0.00662252	0.000679912	9.74025	TRINITY_DN19655_c0_g1_i4	TRINITY_DN19655_c0_g1_i4	0.098133	0.378108	molecular_function
GO:0015992	proton transport	5	132	223	12001	0.0378788	0.0185818	2.03849	TRINITY_DN17811_c0_g1_i1;TRINITY_DN21335_c1_g5_i5;TRINITY_DN14367_c0_g1_i2;TRINITY_DN8091_c0_g1_i1;TRINITY_DN16532_c0_g1_i1	TRINITY_DN17811_c0_g1_i1;TRINITY_DN21335_c1_g5_i5;TRINITY_DN14367_c0_g1_i2;TRINITY_DN8091_c0_g1_i1;TRINITY_DN16532_c0_g1_i1	0.0995944	0.407532	biological_process
GO:0009506	plasmodesma	3	75	136	9124	0.04	0.0149057	2.68353	TRINITY_DN20723_c0_g1_i3;TRINITY_DN21190_c0_g3_i1;TRINITY_DN15689_c0_g1_i1	TRINITY_DN20723_c0_g1_i3;TRINITY_DN21190_c0_g3_i1;TRINITY_DN15689_c0_g1_i1	0.101102	0.330187	cellular_component
GO:0030126	COPI vesicle coat	1	75	13	9124	0.0133333	0.00142481	9.35795	TRINITY_DN14171_c0_g1_i1	TRINITY_DN14171_c0_g1_i1	0.10181	0.330187	cellular_component
GO:0008250	oligosaccharyltransferase complex	1	75	13	9124	0.0133333	0.00142481	9.35795	TRINITY_DN21432_c0_g1_i7	TRINITY_DN21432_c0_g1_i7	0.10181	0.330187	cellular_component
GO:0020037	heme binding	5	151	218	13237	0.0331126	0.016469	2.0106	TRINITY_DN19440_c0_g2_i1;TRINITY_DN13269_c0_g1_i1;TRINITY_DN20991_c0_g1_i7;TRINITY_DN13211_c0_g2_i1;TRINITY_DN18603_c0_g1_i1	TRINITY_DN19440_c0_g2_i1;TRINITY_DN13269_c0_g1_i1;TRINITY_DN20991_c0_g1_i7;TRINITY_DN13211_c0_g2_i1;TRINITY_DN18603_c0_g1_i1	0.104235	0.378108	molecular_function
GO:0048309	endoplasmic reticulum inheritance	1	132	10	12001	0.00757576	0.000833264	9.09167	TRINITY_DN19261_c1_g2_i3	TRINITY_DN19261_c1_g2_i3	0.104741	0.407532	biological_process
GO:0008652	cellular amino acid biosynthetic process	1	132	10	12001	0.00757576	0.000833264	9.09167	TRINITY_DN21236_c0_g2_i4	TRINITY_DN21236_c0_g2_i4	0.104741	0.407532	biological_process
GO:0010325	raffinose family oligosaccharide biosynthetic process	1	132	10	12001	0.00757576	0.000833264	9.09167	TRINITY_DN20723_c0_g1_i3	TRINITY_DN20723_c0_g1_i3	0.104741	0.407532	biological_process
GO:0000062	fatty-acyl-CoA binding	1	151	10	13237	0.00662252	0.000755458	8.76623	TRINITY_DN20533_c0_g5_i1	TRINITY_DN20533_c0_g5_i1	0.108428	0.378108	molecular_function
GO:0004559	alpha-mannosidase activity	1	151	10	13237	0.00662252	0.000755458	8.76623	TRINITY_DN19932_c1_g1_i4	TRINITY_DN19932_c1_g1_i4	0.108428	0.378108	molecular_function
GO:0009916	alternative oxidase activity	1	151	10	13237	0.00662252	0.000755458	8.76623	TRINITY_DN15796_c1_g2_i2	TRINITY_DN15796_c1_g2_i2	0.108428	0.378108	molecular_function
GO:0004488	methylenetetrahydrofolate dehydrogenase (NADP+) activity	1	151	10	13237	0.00662252	0.000755458	8.76623	TRINITY_DN17462_c0_g1_i1	TRINITY_DN17462_c0_g1_i1	0.108428	0.378108	molecular_function
GO:0030173	integral component of Golgi membrane	1	75	14	9124	0.0133333	0.00153441	8.68952	TRINITY_DN18980_c1_g1_i1	TRINITY_DN18980_c1_g1_i1	0.109204	0.330187	cellular_component
GO:0048046	apoplast	2	75	69	9124	0.0266667	0.00756247	3.52618	TRINITY_DN21190_c0_g3_i1;TRINITY_DN15689_c0_g1_i1	TRINITY_DN21190_c0_g3_i1;TRINITY_DN15689_c0_g1_i1	0.110098	0.330187	cellular_component
GO:0002949	tRNA threonylcarbamoyladenosine modification	3	132	106	12001	0.0227273	0.0088326	2.57311	TRINITY_DN19201_c0_g1_i4;TRINITY_DN21467_c0_g1_i1;TRINITY_DN20624_c0_g1_i7	TRINITY_DN19201_c0_g1_i4;TRINITY_DN21467_c0_g1_i1;TRINITY_DN20624_c0_g1_i7	0.111426	0.407532	biological_process
GO:0030001	metal ion transport	3	132	107	12001	0.0227273	0.00891592	2.54907	TRINITY_DN17814_c0_g1_i1;TRINITY_DN14316_c0_g1_i1;TRINITY_DN12764_c0_g1_i1	TRINITY_DN17814_c0_g1_i1;TRINITY_DN14316_c0_g1_i1;TRINITY_DN12764_c0_g1_i1	0.113766	0.407532	biological_process
GO:0006730	one-carbon metabolic process	1	132	11	12001	0.00757576	0.00091659	8.26515	TRINITY_DN297_c0_g1_i1	TRINITY_DN297_c0_g1_i1	0.114596	0.407532	biological_process
GO:0019538	protein metabolic process	1	132	11	12001	0.00757576	0.00091659	8.26515	TRINITY_DN21467_c0_g1_i1	TRINITY_DN21467_c0_g1_i1	0.114596	0.407532	biological_process
GO:0007283	spermatogenesis	1	132	11	12001	0.00757576	0.00091659	8.26515	TRINITY_DN9121_c0_g1_i1	TRINITY_DN9121_c0_g1_i1	0.114596	0.407532	biological_process
GO:0030488	tRNA methylation	1	132	11	12001	0.00757576	0.00091659	8.26515	TRINITY_DN15837_c0_g1_i2	TRINITY_DN15837_c0_g1_i2	0.114596	0.407532	biological_process
GO:0030436	asexual sporulation	1	132	11	12001	0.00757576	0.00091659	8.26515	TRINITY_DN16704_c0_g1_i1	TRINITY_DN16704_c0_g1_i1	0.114596	0.407532	biological_process
GO:0007131	reciprocal meiotic recombination	1	132	11	12001	0.00757576	0.00091659	8.26515	TRINITY_DN9121_c0_g1_i1	TRINITY_DN9121_c0_g1_i1	0.114596	0.407532	biological_process
GO:0004784	superoxide dismutase activity	1	151	11	13237	0.00662252	0.000831004	7.9693	TRINITY_DN18983_c0_g1_i2	TRINITY_DN18983_c0_g1_i2	0.118606	0.397704	molecular_function
GO:0006520	cellular amino acid metabolic process	2	132	55	12001	0.0151515	0.00458295	3.30606	TRINITY_DN16032_c0_g1_i2;TRINITY_DN17454_c0_g2_i1	TRINITY_DN16032_c0_g1_i2;TRINITY_DN17454_c0_g2_i1	0.122495	0.407532	biological_process
GO:0045261	proton-transporting ATP synthase complex, catalytic core F(1)	1	75	16	9124	0.0133333	0.00175362	7.60333	TRINITY_DN8091_c0_g1_i1	TRINITY_DN8091_c0_g1_i1	0.123811	0.330187	cellular_component
GO:0033177	proton-transporting two-sector ATPase complex, proton-transporting domain	1	75	16	9124	0.0133333	0.00175362	7.60333	TRINITY_DN17811_c0_g1_i1	TRINITY_DN17811_c0_g1_i1	0.123811	0.330187	cellular_component
GO:0006970	response to osmotic stress	1	132	12	12001	0.00757576	0.000999917	7.57639	TRINITY_DN20300_c1_g2_i1	TRINITY_DN20300_c1_g2_i1	0.124344	0.407532	biological_process
GO:0006006	glucose metabolic process	1	132	12	12001	0.00757576	0.000999917	7.57639	TRINITY_DN19816_c0_g2_i2	TRINITY_DN19816_c0_g2_i2	0.124344	0.407532	biological_process
GO:0007130	synaptonemal complex assembly	1	132	12	12001	0.00757576	0.000999917	7.57639	TRINITY_DN9121_c0_g1_i1	TRINITY_DN9121_c0_g1_i1	0.124344	0.407532	biological_process
GO:0015977	carbon fixation	1	132	12	12001	0.00757576	0.000999917	7.57639	TRINITY_DN21355_c0_g1_i1	TRINITY_DN21355_c0_g1_i1	0.124344	0.407532	biological_process
GO:0017150	tRNA dihydrouridine synthase activity	1	151	12	13237	0.00662252	0.00090655	7.30519	TRINITY_DN21414_c0_g1_i1	TRINITY_DN21414_c0_g1_i1	0.128669	0.397704	molecular_function
GO:0030151	molybdenum ion binding	1	151	12	13237	0.00662252	0.00090655	7.30519	TRINITY_DN19899_c0_g1_i1	TRINITY_DN19899_c0_g1_i1	0.128669	0.397704	molecular_function
GO:0008146	sulfotransferase activity	1	151	12	13237	0.00662252	0.00090655	7.30519	TRINITY_DN15707_c0_g1_i1	TRINITY_DN15707_c0_g1_i1	0.128669	0.397704	molecular_function
GO:0016624	oxidoreductase activity, acting on the aldehyde or oxo group of donors, disulfide as acceptor	1	151	12	13237	0.00662252	0.00090655	7.30519	TRINITY_DN19514_c0_g1_i2	TRINITY_DN19514_c0_g1_i2	0.128669	0.397704	molecular_function
GO:0005839	proteasome core complex	1	75	17	9124	0.0133333	0.00186322	7.15608	TRINITY_DN13605_c0_g1_i1	TRINITY_DN13605_c0_g1_i1	0.131026	0.330187	cellular_component
GO:0033178	proton-transporting two-sector ATPase complex, catalytic domain	1	75	17	9124	0.0133333	0.00186322	7.15608	TRINITY_DN8091_c0_g1_i1	TRINITY_DN8091_c0_g1_i1	0.131026	0.330187	cellular_component
GO:0051259	protein complex oligomerization	1	132	13	12001	0.00757576	0.00108324	6.99359	TRINITY_DN15838_c0_g1_i1	TRINITY_DN15838_c0_g1_i1	0.133985	0.407532	biological_process
GO:0080167	response to karrikin	1	132	13	12001	0.00757576	0.00108324	6.99359	TRINITY_DN20723_c0_g1_i3	TRINITY_DN20723_c0_g1_i3	0.133985	0.407532	biological_process
GO:0030474	spindle pole body duplication	1	132	13	12001	0.00757576	0.00108324	6.99359	TRINITY_DN14367_c0_g1_i2	TRINITY_DN14367_c0_g1_i2	0.133985	0.407532	biological_process
GO:0019752	carboxylic acid metabolic process	1	132	13	12001	0.00757576	0.00108324	6.99359	TRINITY_DN19978_c0_g1_i2	TRINITY_DN19978_c0_g1_i2	0.133985	0.407532	biological_process
GO:0006119	oxidative phosphorylation	2	132	59	12001	0.0151515	0.00491626	3.08192	TRINITY_DN16532_c0_g1_i1;TRINITY_DN8091_c0_g1_i1	TRINITY_DN16532_c0_g1_i1;TRINITY_DN8091_c0_g1_i1	0.137297	0.407532	biological_process
GO:0006744	ubiquinone biosynthetic process	2	132	59	12001	0.0151515	0.00491626	3.08192	TRINITY_DN21335_c1_g5_i5;TRINITY_DN15796_c1_g2_i2	TRINITY_DN21335_c1_g5_i5;TRINITY_DN15796_c1_g2_i2	0.137297	0.407532	biological_process
GO:0008237	metallopeptidase activity	1	151	13	13237	0.00662252	0.000982096	6.74325	TRINITY_DN19751_c0_g1_i3	TRINITY_DN19751_c0_g1_i3	0.138618	0.418933	molecular_function
GO:0009098	leucine biosynthetic process	1	132	14	12001	0.00757576	0.00116657	6.49405	TRINITY_DN13575_c0_g1_i1	TRINITY_DN13575_c0_g1_i1	0.14352	0.419348	biological_process
GO:0045259	proton-transporting ATP synthase complex	1	75	19	9124	0.0133333	0.00208242	6.40281	TRINITY_DN8091_c0_g1_i1	TRINITY_DN8091_c0_g1_i1	0.145281	0.338989	cellular_component
GO:0009505	plant-type cell wall	1	75	19	9124	0.0133333	0.00208242	6.40281	TRINITY_DN15689_c0_g1_i1	TRINITY_DN15689_c0_g1_i1	0.145281	0.338989	cellular_component
GO:0009678	hydrogen-translocating pyrophosphatase activity	1	151	14	13237	0.00662252	0.00105764	6.26159	TRINITY_DN16532_c0_g1_i1	TRINITY_DN16532_c0_g1_i1	0.148453	0.438906	molecular_function
GO:0019643	reductive tricarboxylic acid cycle	1	132	15	12001	0.00757576	0.0012499	6.06111	TRINITY_DN21355_c0_g1_i1	TRINITY_DN21355_c0_g1_i1	0.152952	0.440031	biological_process
GO:0016772	transferase activity, transferring phosphorus-containing groups	1	151	15	13237	0.00662252	0.00113319	5.84415	TRINITY_DN13449_c0_g1_i1	TRINITY_DN13449_c0_g1_i1	0.158178	0.44423	molecular_function
GO:0004499	N,N-dimethylaniline monooxygenase activity	1	151	15	13237	0.00662252	0.00113319	5.84415	TRINITY_DN20450_c1_g1_i6	TRINITY_DN20450_c1_g1_i6	0.158178	0.44423	molecular_function
GO:0005742	mitochondrial outer membrane translocase complex	1	75	21	9124	0.0133333	0.00230162	5.79302	TRINITY_DN17731_c0_g2_i1	TRINITY_DN17731_c0_g2_i1	0.159305	0.347967	cellular_component
GO:0005618	cell wall	2	75	87	9124	0.0266667	0.00953529	2.79663	TRINITY_DN15973_c0_g1_i2;TRINITY_DN15689_c0_g1_i1	TRINITY_DN15973_c0_g1_i2;TRINITY_DN15689_c0_g1_i1	0.160175	0.347967	cellular_component
GO:0001575	globoside metabolic process	1	132	16	12001	0.00757576	0.00133322	5.68229	TRINITY_DN19655_c0_g1_i4	TRINITY_DN19655_c0_g1_i4	0.16228	0.457879	biological_process
GO:0046486	glycerolipid metabolic process	2	132	66	12001	0.0151515	0.00549954	2.75505	TRINITY_DN19655_c0_g1_i4;TRINITY_DN16807_c0_g1_i1	TRINITY_DN19655_c0_g1_i4;TRINITY_DN16807_c0_g1_i1	0.164053	0.457879	biological_process
GO:0018580	nitronate monooxygenase activity	1	151	16	13237	0.00662252	0.00120873	5.47889	TRINITY_DN21414_c0_g1_i1	TRINITY_DN21414_c0_g1_i1	0.167792	0.44423	molecular_function
GO:0004177	aminopeptidase activity	1	151	16	13237	0.00662252	0.00120873	5.47889	TRINITY_DN20142_c0_g1_i3	TRINITY_DN20142_c0_g1_i3	0.167792	0.44423	molecular_function
GO:0030234	enzyme regulator activity	1	151	16	13237	0.00662252	0.00120873	5.47889	TRINITY_DN20142_c0_g1_i3	TRINITY_DN20142_c0_g1_i3	0.167792	0.44423	molecular_function
GO:0005622	intracellular	5	75	358	9124	0.0666667	0.0392372	1.69907	TRINITY_DN16351_c0_g1_i1;TRINITY_DN15943_c0_g1_i1;TRINITY_DN21270_c0_g1_i3;TRINITY_DN20142_c0_g1_i3;TRINITY_DN19734_c0_g1_i2	TRINITY_DN16351_c0_g1_i1;TRINITY_DN15943_c0_g1_i1;TRINITY_DN21270_c0_g1_i3;TRINITY_DN20142_c0_g1_i3;TRINITY_DN19734_c0_g1_i2	0.170924	0.358319	cellular_component
GO:0006801	superoxide metabolic process	1	132	17	12001	0.00757576	0.00141655	5.34804	TRINITY_DN18983_c0_g1_i2	TRINITY_DN18983_c0_g1_i2	0.171507	0.462716	biological_process
GO:0015986	ATP synthesis coupled proton transport	2	132	69	12001	0.0151515	0.00574952	2.63527	TRINITY_DN14367_c0_g1_i2;TRINITY_DN8091_c0_g1_i1	TRINITY_DN14367_c0_g1_i2;TRINITY_DN8091_c0_g1_i1	0.175789	0.462716	biological_process
GO:0000398	mRNA splicing, via spliceosome	2	132	69	12001	0.0151515	0.00574952	2.63527	TRINITY_DN20405_c0_g1_i3;TRINITY_DN16845_c0_g1_i2	TRINITY_DN20405_c0_g1_i3;TRINITY_DN16845_c0_g1_i2	0.175789	0.462716	biological_process
GO:0008374	O-acyltransferase activity	1	151	17	13237	0.00662252	0.00128428	5.1566	TRINITY_DN17180_c0_g1_i2	TRINITY_DN17180_c0_g1_i2	0.177296	0.44423	molecular_function
GO:0004298	threonine-type endopeptidase activity	1	151	17	13237	0.00662252	0.00128428	5.1566	TRINITY_DN13605_c0_g1_i1	TRINITY_DN13605_c0_g1_i1	0.177296	0.44423	molecular_function
GO:0016820	hydrolase activity, acting on acid anhydrides, catalyzing transmembrane movement of substances	2	151	67	13237	0.013245	0.00506157	2.61678	TRINITY_DN8091_c0_g1_i1;TRINITY_DN20130_c0_g1_i1	TRINITY_DN8091_c0_g1_i1;TRINITY_DN20130_c0_g1_i1	0.177722	0.44423	molecular_function
GO:0009396	folic acid-containing compound biosynthetic process	1	132	18	12001	0.00757576	0.00149988	5.05093	TRINITY_DN17462_c0_g1_i1	TRINITY_DN17462_c0_g1_i1	0.180632	0.462716	biological_process
GO:0006302	double-strand break repair	1	132	18	12001	0.00757576	0.00149988	5.05093	TRINITY_DN20269_c1_g1_i2	TRINITY_DN20269_c1_g1_i2	0.180632	0.462716	biological_process
GO:0019069	viral capsid assembly	1	132	18	12001	0.00757576	0.00149988	5.05093	TRINITY_DN15943_c0_g1_i1	TRINITY_DN15943_c0_g1_i1	0.180632	0.462716	biological_process
GO:0009570	chloroplast stroma	2	75	95	9124	0.0266667	0.0104121	2.56112	TRINITY_DN21190_c0_g3_i1;TRINITY_DN16633_c0_g1_i3	TRINITY_DN21190_c0_g3_i1;TRINITY_DN16633_c0_g1_i3	0.183603	0.358319	cellular_component
GO:0000786	nucleosome	1	75	25	9124	0.0133333	0.00274003	4.86613	TRINITY_DN20449_c0_g1_i2	TRINITY_DN20449_c0_g1_i2	0.186675	0.358319	cellular_component
GO:0006487	protein N-linked glycosylation	1	132	19	12001	0.00757576	0.0015832	4.78509	TRINITY_DN21432_c0_g1_i7	TRINITY_DN21432_c0_g1_i7	0.189658	0.472881	biological_process
GO:0042542	response to hydrogen peroxide	1	132	19	12001	0.00757576	0.0015832	4.78509	TRINITY_DN15838_c0_g1_i1	TRINITY_DN15838_c0_g1_i1	0.189658	0.472881	biological_process
GO:0005577	fibrinogen complex	1	75	26	9124	0.0133333	0.00284963	4.67897	TRINITY_DN14367_c0_g1_i2	TRINITY_DN14367_c0_g1_i2	0.193379	0.358319	cellular_component
GO:0005876	spindle microtubule	1	75	26	9124	0.0133333	0.00284963	4.67897	TRINITY_DN18979_c0_g3_i2	TRINITY_DN18979_c0_g3_i2	0.193379	0.358319	cellular_component
GO:0046933	proton-transporting ATP synthase activity, rotational mechanism	1	151	19	13237	0.00662252	0.00143537	4.6138	TRINITY_DN8091_c0_g1_i1	TRINITY_DN8091_c0_g1_i1	0.195984	0.44423	molecular_function
GO:0004721	phosphoprotein phosphatase activity	1	151	19	13237	0.00662252	0.00143537	4.6138	TRINITY_DN15696_c0_g1_i1	TRINITY_DN15696_c0_g1_i1	0.195984	0.44423	molecular_function
GO:0046961	proton-transporting ATPase activity, rotational mechanism	1	151	19	13237	0.00662252	0.00143537	4.6138	TRINITY_DN8091_c0_g1_i1	TRINITY_DN8091_c0_g1_i1	0.195984	0.44423	molecular_function
GO:0030599	pectinesterase activity	1	151	19	13237	0.00662252	0.00143537	4.6138	TRINITY_DN15973_c0_g1_i2	TRINITY_DN15973_c0_g1_i2	0.195984	0.44423	molecular_function
GO:0019900	kinase binding	1	151	19	13237	0.00662252	0.00143537	4.6138	TRINITY_DN17011_c1_g1_i1	TRINITY_DN17011_c1_g1_i1	0.195984	0.44423	molecular_function
GO:0016831	carboxy-lyase activity	1	151	19	13237	0.00662252	0.00143537	4.6138	TRINITY_DN19978_c0_g1_i2	TRINITY_DN19978_c0_g1_i2	0.195984	0.44423	molecular_function
GO:0046487	glyoxylate metabolic process	1	132	20	12001	0.00757576	0.00166653	4.54583	TRINITY_DN17462_c0_g1_i1	TRINITY_DN17462_c0_g1_i1	0.198585	0.482032	biological_process
GO:0042545	cell wall modification	1	132	20	12001	0.00757576	0.00166653	4.54583	TRINITY_DN15973_c0_g1_i2	TRINITY_DN15973_c0_g1_i2	0.198585	0.482032	biological_process
GO:0006094	gluconeogenesis	2	132	76	12001	0.0151515	0.00633281	2.39254	TRINITY_DN16807_c0_g1_i1;TRINITY_DN21355_c0_g1_i1	TRINITY_DN16807_c0_g1_i1;TRINITY_DN21355_c0_g1_i1	0.203639	0.482032	biological_process
GO:0042742	defense response to bacterium	2	132	76	12001	0.0151515	0.00633281	2.39254	TRINITY_DN21355_c0_g1_i1;TRINITY_DN17211_c0_g1_i1	TRINITY_DN21355_c0_g1_i1;TRINITY_DN17211_c0_g1_i1	0.203639	0.482032	biological_process
GO:0004427	inorganic diphosphatase activity	1	151	20	13237	0.00662252	0.00151092	4.38311	TRINITY_DN16532_c0_g1_i1	TRINITY_DN16532_c0_g1_i1	0.205169	0.457425	molecular_function
GO:0004553	hydrolase activity, hydrolyzing O-glycosyl compounds	4	151	207	13237	0.0264901	0.015638	1.69396	TRINITY_DN18108_c0_g1_i5;TRINITY_DN19655_c0_g1_i4;TRINITY_DN20549_c0_g2_i1;TRINITY_DN19932_c1_g1_i4	TRINITY_DN18108_c0_g1_i5;TRINITY_DN19655_c0_g1_i4;TRINITY_DN20549_c0_g2_i1;TRINITY_DN19932_c1_g1_i4	0.2114	0.462507	molecular_function
GO:0000276	mitochondrial proton-transporting ATP synthase complex, coupling factor F(o)	1	75	29	9124	0.0133333	0.00317843	4.19494	TRINITY_DN14367_c0_g1_i2	TRINITY_DN14367_c0_g1_i2	0.213165	0.383697	cellular_component
GO:0016791	phosphatase activity	1	151	21	13237	0.00662252	0.00158646	4.17439	TRINITY_DN12415_c0_g1_i1	TRINITY_DN12415_c0_g1_i1	0.214249	0.462507	molecular_function
GO:0046034	ATP metabolic process	1	132	22	12001	0.00757576	0.00183318	4.13258	TRINITY_DN8091_c0_g1_i1	TRINITY_DN8091_c0_g1_i1	0.216148	0.494528	biological_process
GO:0009644	response to high light intensity	1	132	22	12001	0.00757576	0.00183318	4.13258	TRINITY_DN12155_c0_g1_i1	TRINITY_DN12155_c0_g1_i1	0.216148	0.494528	biological_process
GO:0005815	microtubule organizing center	1	75	30	9124	0.0133333	0.00328803	4.05511	TRINITY_DN19261_c1_g2_i3	TRINITY_DN19261_c1_g2_i3	0.219654	0.384394	cellular_component
GO:0006457	protein folding	3	132	148	12001	0.0227273	0.0123323	1.84291	TRINITY_DN20441_c0_g1_i1;TRINITY_DN15838_c0_g1_i1;TRINITY_DN19660_c0_g1_i2	TRINITY_DN20441_c0_g1_i1;TRINITY_DN15838_c0_g1_i1;TRINITY_DN19660_c0_g1_i2	0.2227	0.494528	biological_process
GO:0010181	FMN binding	1	151	22	13237	0.00662252	0.00166201	3.98465	TRINITY_DN16191_c0_g1_i2	TRINITY_DN16191_c0_g1_i2	0.223227	0.474358	molecular_function
GO:0051603	proteolysis involved in cellular protein catabolic process	1	132	23	12001	0.00757576	0.00191651	3.9529	TRINITY_DN13605_c0_g1_i1	TRINITY_DN13605_c0_g1_i1	0.224785	0.494528	biological_process
GO:0006605	protein targeting	1	132	23	12001	0.00757576	0.00191651	3.9529	TRINITY_DN17731_c0_g2_i1	TRINITY_DN17731_c0_g2_i1	0.224785	0.494528	biological_process
GO:0032259	methylation	1	132	23	12001	0.00757576	0.00191651	3.9529	TRINITY_DN19734_c0_g1_i2	TRINITY_DN19734_c0_g1_i2	0.224785	0.494528	biological_process
GO:0009651	response to salt stress	2	132	83	12001	0.0151515	0.00691609	2.19076	TRINITY_DN15838_c0_g1_i1;TRINITY_DN20300_c1_g2_i1	TRINITY_DN15838_c0_g1_i1;TRINITY_DN20300_c1_g2_i1	0.231942	0.495823	biological_process
GO:0004673	protein histidine kinase activity	1	151	23	13237	0.00662252	0.00173755	3.8114	TRINITY_DN21355_c0_g1_i1	TRINITY_DN21355_c0_g1_i1	0.232103	0.48563	molecular_function
GO:0005801	cis-Golgi network	1	75	32	9124	0.0133333	0.00350723	3.80167	TRINITY_DN19261_c1_g2_i3	TRINITY_DN19261_c1_g2_i3	0.232473	0.386007	cellular_component
GO:0006891	intra-Golgi vesicle-mediated transport	1	132	24	12001	0.00757576	0.00199983	3.78819	TRINITY_DN14171_c0_g1_i1	TRINITY_DN14171_c0_g1_i1	0.233328	0.495823	biological_process
GO:0046500	S-adenosylmethionine metabolic process	1	132	24	12001	0.00757576	0.00199983	3.78819	TRINITY_DN15837_c0_g1_i2	TRINITY_DN15837_c0_g1_i2	0.233328	0.495823	biological_process
GO:0006098	pentose-phosphate shunt	2	132	84	12001	0.0151515	0.00699942	2.16468	TRINITY_DN19816_c0_g2_i2;TRINITY_DN18060_c0_g2_i4	TRINITY_DN19816_c0_g2_i2;TRINITY_DN18060_c0_g2_i4	0.236009	0.495883	biological_process
GO:0000139	Golgi membrane	2	75	113	9124	0.0266667	0.0123849	2.15316	TRINITY_DN18980_c1_g1_i1;TRINITY_DN14171_c0_g1_i1	TRINITY_DN18980_c1_g1_i1;TRINITY_DN14171_c0_g1_i1	0.237798	0.386007	cellular_component
GO:0043169	cation binding	1	151	24	13237	0.00662252	0.0018131	3.65259	TRINITY_DN20543_c0_g1_i9	TRINITY_DN20543_c0_g1_i9	0.240878	0.488946	molecular_function
GO:0004719	protein-L-isoaspartate (D-aspartate) O-methyltransferase activity	1	151	24	13237	0.00662252	0.0018131	3.65259	TRINITY_DN15837_c0_g1_i2	TRINITY_DN15837_c0_g1_i2	0.240878	0.488946	molecular_function
GO:0005615	extracellular space	1	75	34	9124	0.0133333	0.00372644	3.57804	TRINITY_DN15689_c0_g1_i1	TRINITY_DN15689_c0_g1_i1	0.245084	0.386007	cellular_component
GO:0009318	exodeoxyribonuclease VII complex	1	75	34	9124	0.0133333	0.00372644	3.57804	TRINITY_DN21467_c0_g1_i1	TRINITY_DN21467_c0_g1_i1	0.245084	0.386007	cellular_component
GO:0030168	platelet activation	1	132	26	12001	0.00757576	0.00216649	3.49679	TRINITY_DN14367_c0_g1_i2	TRINITY_DN14367_c0_g1_i2	0.250135	0.50296	biological_process
GO:0051258	protein polymerization	1	132	26	12001	0.00757576	0.00216649	3.49679	TRINITY_DN14367_c0_g1_i2	TRINITY_DN14367_c0_g1_i2	0.250135	0.50296	biological_process
GO:0009735	response to cytokinin	1	132	26	12001	0.00757576	0.00216649	3.49679	TRINITY_DN21190_c0_g3_i1	TRINITY_DN21190_c0_g3_i1	0.250135	0.50296	biological_process
GO:0030259	lipid glycosylation	1	132	26	12001	0.00757576	0.00216649	3.49679	TRINITY_DN20409_c0_g1_i1	TRINITY_DN20409_c0_g1_i1	0.250135	0.50296	biological_process
GO:0005635	nuclear envelope	1	75	35	9124	0.0133333	0.00383604	3.47581	TRINITY_DN13018_c0_g1_i1	TRINITY_DN13018_c0_g1_i1	0.251313	0.386163	cellular_component
GO:0005737	cytoplasm	8	75	741	9124	0.106667	0.0812144	1.3134	TRINITY_DN20624_c0_g1_i7;TRINITY_DN12155_c0_g1_i1;TRINITY_DN20300_c1_g2_i1;TRINITY_DN15838_c0_g1_i1;TRINITY_DN19261_c1_g2_i3;TRINITY_DN15885_c0_g1_i2;TRINITY_DN21190_c0_g3_i1;TRINITY_DN20130_c0_g1_i1	TRINITY_DN20624_c0_g1_i7;TRINITY_DN12155_c0_g1_i1;TRINITY_DN20300_c1_g2_i1;TRINITY_DN15838_c0_g1_i1;TRINITY_DN19261_c1_g2_i3;TRINITY_DN15885_c0_g1_i2;TRINITY_DN21190_c0_g3_i1;TRINITY_DN20130_c0_g1_i1	0.262484	0.393727	cellular_component
GO:0015078	hydrogen ion transmembrane transporter activity	2	151	88	13237	0.013245	0.00664803	1.99232	TRINITY_DN17811_c0_g1_i1;TRINITY_DN14367_c0_g1_i2	TRINITY_DN17811_c0_g1_i1;TRINITY_DN14367_c0_g1_i2	0.265652	0.517984	molecular_function
GO:0006904	vesicle docking involved in exocytosis	1	132	28	12001	0.00757576	0.00233314	3.24702	TRINITY_DN16232_c0_g1_i4	TRINITY_DN16232_c0_g1_i4	0.266576	0.530316	biological_process
GO:0008138	protein tyrosine/serine/threonine phosphatase activity	1	151	27	13237	0.00662252	0.00203974	3.24675	TRINITY_DN14889_c0_g1_i2	TRINITY_DN14889_c0_g1_i2	0.266609	0.517984	molecular_function
GO:0047746	chlorophyllase activity	1	151	27	13237	0.00662252	0.00203974	3.24675	TRINITY_DN12235_c0_g1_i1	TRINITY_DN12235_c0_g1_i1	0.266609	0.517984	molecular_function
GO:0006749	glutathione metabolic process	1	132	29	12001	0.00757576	0.00241647	3.13506	TRINITY_DN19816_c0_g2_i2	TRINITY_DN19816_c0_g2_i2	0.274662	0.54065	biological_process
GO:0009379	Holliday junction helicase complex	2	75	127	9124	0.0266667	0.0139193	1.9158	TRINITY_DN19201_c0_g1_i4;TRINITY_DN21467_c0_g1_i1	TRINITY_DN19201_c0_g1_i4;TRINITY_DN21467_c0_g1_i1	0.280556	0.410453	cellular_component
GO:0016740	transferase activity	2	151	92	13237	0.013245	0.00695022	1.9057	TRINITY_DN20695_c0_g2_i1;TRINITY_DN18914_c0_g1_i2	TRINITY_DN20695_c0_g2_i1;TRINITY_DN18914_c0_g1_i2	0.282586	0.527756	molecular_function
GO:0015996	chlorophyll catabolic process	1	132	30	12001	0.00757576	0.00249979	3.03056	TRINITY_DN12235_c0_g1_i1	TRINITY_DN12235_c0_g1_i1	0.282659	0.547053	biological_process
GO:0043621	protein self-association	1	151	29	13237	0.00662252	0.00219083	3.02284	TRINITY_DN15838_c0_g1_i1	TRINITY_DN15838_c0_g1_i1	0.283281	0.527756	molecular_function
GO:0015299	solute:proton antiporter activity	1	151	29	13237	0.00662252	0.00219083	3.02284	TRINITY_DN18979_c0_g3_i2	TRINITY_DN18979_c0_g3_i2	0.283281	0.527756	molecular_function
GO:0019028	viral capsid	2	75	129	9124	0.0266667	0.0141385	1.8861	TRINITY_DN16817_c0_g2_i1;TRINITY_DN9504_c0_g1_i1	TRINITY_DN16817_c0_g2_i1;TRINITY_DN9504_c0_g1_i1	0.286666	0.410453	cellular_component
GO:0006979	response to oxidative stress	2	132	97	12001	0.0151515	0.00808266	1.87457	TRINITY_DN20723_c0_g1_i3;TRINITY_DN19440_c0_g2_i1	TRINITY_DN20723_c0_g1_i3;TRINITY_DN19440_c0_g2_i1	0.289053	0.547053	biological_process
GO:0009738	abscisic acid-activated signaling pathway	1	132	31	12001	0.00757576	0.00258312	2.9328	TRINITY_DN20300_c1_g2_i1	TRINITY_DN20300_c1_g2_i1	0.290569	0.547053	biological_process
GO:0006289	nucleotide-excision repair	1	132	31	12001	0.00757576	0.00258312	2.9328	TRINITY_DN15796_c1_g2_i2	TRINITY_DN15796_c1_g2_i2	0.290569	0.547053	biological_process
GO:0000221	vacuolar proton-transporting V-type ATPase, V1 domain	1	75	42	9124	0.0133333	0.00460324	2.89651	TRINITY_DN20130_c0_g1_i1	TRINITY_DN20130_c0_g1_i1	0.293516	0.410922	cellular_component
GO:0000105	histidine biosynthetic process	1	132	32	12001	0.00757576	0.00266644	2.84115	TRINITY_DN21414_c0_g1_i1	TRINITY_DN21414_c0_g1_i1	0.298392	0.547053	biological_process
GO:0006576	cellular biogenic amine metabolic process	1	132	32	12001	0.00757576	0.00266644	2.84115	TRINITY_DN21467_c0_g1_i1	TRINITY_DN21467_c0_g1_i1	0.298392	0.547053	biological_process
GO:0006011	UDP-glucose metabolic process	1	132	32	12001	0.00757576	0.00266644	2.84115	TRINITY_DN20876_c0_g1_i1	TRINITY_DN20876_c0_g1_i1	0.298392	0.547053	biological_process
GO:0010508	positive regulation of autophagy	1	132	34	12001	0.00757576	0.0028331	2.67402	TRINITY_DN14367_c0_g1_i2	TRINITY_DN14367_c0_g1_i2	0.313783	0.568557	biological_process
GO:0008641	small protein activating enzyme activity	1	151	33	13237	0.00662252	0.00249301	2.65643	TRINITY_DN21270_c0_g1_i3	TRINITY_DN21270_c0_g1_i3	0.315502	0.542474	molecular_function
GO:0016620	oxidoreductase activity, acting on the aldehyde or oxo group of donors, NAD or NADP as acceptor	1	151	33	13237	0.00662252	0.00249301	2.65643	TRINITY_DN17462_c0_g1_i1	TRINITY_DN17462_c0_g1_i1	0.315502	0.542474	molecular_function
GO:0015171	amino acid transmembrane transporter activity	1	151	33	13237	0.00662252	0.00249301	2.65643	TRINITY_DN19695_c0_g2_i3	TRINITY_DN19695_c0_g2_i3	0.315502	0.542474	molecular_function
GO:0009408	response to heat	1	132	35	12001	0.00757576	0.00291642	2.59762	TRINITY_DN15838_c0_g1_i1	TRINITY_DN15838_c0_g1_i1	0.321352	0.568557	biological_process
GO:0050832	defense response to fungus	1	132	35	12001	0.00757576	0.00291642	2.59762	TRINITY_DN21190_c0_g3_i1	TRINITY_DN21190_c0_g3_i1	0.321352	0.568557	biological_process
GO:0008855	exodeoxyribonuclease VII activity	1	151	34	13237	0.00662252	0.00256856	2.5783	TRINITY_DN21467_c0_g1_i1	TRINITY_DN21467_c0_g1_i1	0.32333	0.542474	molecular_function
GO:0004857	enzyme inhibitor activity	1	151	34	13237	0.00662252	0.00256856	2.5783	TRINITY_DN15973_c0_g1_i2	TRINITY_DN15973_c0_g1_i2	0.32333	0.542474	molecular_function
GO:0008092	cytoskeletal protein binding	1	151	34	13237	0.00662252	0.00256856	2.5783	TRINITY_DN19261_c1_g2_i3	TRINITY_DN19261_c1_g2_i3	0.32333	0.542474	molecular_function
GO:0016760	cellulose synthase (UDP-forming) activity	1	151	34	13237	0.00662252	0.00256856	2.5783	TRINITY_DN20876_c0_g1_i1	TRINITY_DN20876_c0_g1_i1	0.32333	0.542474	molecular_function
GO:0019898	extrinsic component of membrane	1	75	48	9124	0.0133333	0.00526085	2.53444	TRINITY_DN19261_c1_g2_i3	TRINITY_DN19261_c1_g2_i3	0.327816	0.446858	cellular_component
GO:0016705	oxidoreductase activity, acting on paired donors, with incorporation or reduction of molecular oxygen	3	151	177	13237	0.0198675	0.0133716	1.4858	TRINITY_DN13269_c0_g1_i1;TRINITY_DN18603_c0_g1_i1;TRINITY_DN20991_c0_g1_i7	TRINITY_DN13269_c0_g1_i1;TRINITY_DN18603_c0_g1_i1;TRINITY_DN20991_c0_g1_i7	0.328534	0.542474	molecular_function
GO:0005506	iron ion binding	3	151	177	13237	0.0198675	0.0133716	1.4858	TRINITY_DN13269_c0_g1_i1;TRINITY_DN18603_c0_g1_i1;TRINITY_DN20991_c0_g1_i7	TRINITY_DN13269_c0_g1_i1;TRINITY_DN18603_c0_g1_i1;TRINITY_DN20991_c0_g1_i7	0.328534	0.542474	molecular_function
GO:0006885	regulation of pH	1	132	36	12001	0.00757576	0.00299975	2.52546	TRINITY_DN18979_c0_g3_i2	TRINITY_DN18979_c0_g3_i2	0.328839	0.568557	biological_process
GO:0006570	tyrosine metabolic process	1	132	36	12001	0.00757576	0.00299975	2.52546	TRINITY_DN15696_c0_g1_i1	TRINITY_DN15696_c0_g1_i1	0.328839	0.568557	biological_process
GO:0030674	protein binding, bridging	1	151	35	13237	0.00662252	0.0026441	2.50464	TRINITY_DN14367_c0_g1_i2	TRINITY_DN14367_c0_g1_i2	0.331069	0.542474	molecular_function
GO:0042729	DASH complex	1	75	49	9124	0.0133333	0.00537045	2.48272	TRINITY_DN18979_c0_g3_i2	TRINITY_DN18979_c0_g3_i2	0.33337	0.446858	cellular_component
GO:0051028	mRNA transport	1	132	37	12001	0.00757576	0.00308308	2.45721	TRINITY_DN19261_c1_g2_i3	TRINITY_DN19261_c1_g2_i3	0.336243	0.568557	biological_process
GO:0009409	response to cold	1	132	37	12001	0.00757576	0.00308308	2.45721	TRINITY_DN18784_c2_g2_i1	TRINITY_DN18784_c2_g2_i1	0.336243	0.568557	biological_process
GO:0045454	cell redox homeostasis	2	132	110	12001	0.0151515	0.0091659	1.65303	TRINITY_DN20405_c0_g1_i3;TRINITY_DN16845_c0_g1_i2	TRINITY_DN20405_c0_g1_i3;TRINITY_DN16845_c0_g1_i2	0.341696	0.568557	biological_process
GO:0048364	root development	1	132	38	12001	0.00757576	0.0031664	2.39254	TRINITY_DN20597_c0_g1_i2	TRINITY_DN20597_c0_g1_i2	0.343566	0.568557	biological_process
GO:0008608	attachment of spindle microtubules to kinetochore	1	132	38	12001	0.00757576	0.0031664	2.39254	TRINITY_DN18979_c0_g3_i2	TRINITY_DN18979_c0_g3_i2	0.343566	0.568557	biological_process
GO:0046686	response to cadmium ion	1	132	38	12001	0.00757576	0.0031664	2.39254	TRINITY_DN21190_c0_g3_i1	TRINITY_DN21190_c0_g3_i1	0.343566	0.568557	biological_process
GO:0006807	nitrogen compound metabolic process	2	132	112	12001	0.0151515	0.00933256	1.62351	TRINITY_DN297_c0_g1_i1;TRINITY_DN21414_c0_g1_i1	TRINITY_DN297_c0_g1_i1;TRINITY_DN21414_c0_g1_i1	0.349702	0.570298	biological_process
GO:0007623	circadian rhythm	1	132	39	12001	0.00757576	0.00324973	2.3312	TRINITY_DN18784_c2_g2_i1	TRINITY_DN18784_c2_g2_i1	0.350809	0.570298	biological_process
GO:0005829	cytosol	4	75	365	9124	0.0533333	0.0400044	1.33319	TRINITY_DN18784_c2_g2_i1;TRINITY_DN16365_c0_g1_i2;TRINITY_DN15689_c0_g1_i1;TRINITY_DN16633_c0_g1_i3	TRINITY_DN18784_c2_g2_i1;TRINITY_DN16365_c0_g1_i2;TRINITY_DN15689_c0_g1_i1;TRINITY_DN16633_c0_g1_i3	0.352773	0.463015	cellular_component
GO:0016597	amino acid binding	1	151	38	13237	0.00662252	0.00287074	2.3069	TRINITY_DN17454_c0_g2_i1	TRINITY_DN17454_c0_g2_i1	0.353762	0.56771	molecular_function
GO:0006012	galactose metabolic process	1	132	40	12001	0.00757576	0.00333306	2.27292	TRINITY_DN19655_c0_g1_i4	TRINITY_DN19655_c0_g1_i4	0.357973	0.570298	biological_process
GO:0030244	cellulose biosynthetic process	1	132	40	12001	0.00757576	0.00333306	2.27292	TRINITY_DN20876_c0_g1_i1	TRINITY_DN20876_c0_g1_i1	0.357973	0.570298	biological_process
GO:0004725	protein tyrosine phosphatase activity	1	151	39	13237	0.00662252	0.00294629	2.24775	TRINITY_DN15696_c0_g1_i1	TRINITY_DN15696_c0_g1_i1	0.361155	0.56771	molecular_function
GO:0019521	D-gluconate metabolic process	1	132	41	12001	0.00757576	0.00341638	2.21748	TRINITY_DN18060_c0_g2_i4	TRINITY_DN18060_c0_g2_i4	0.365059	0.570298	biological_process
GO:0006571	tyrosine biosynthetic process	1	132	41	12001	0.00757576	0.00341638	2.21748	TRINITY_DN21414_c0_g1_i1	TRINITY_DN21414_c0_g1_i1	0.365059	0.570298	biological_process
GO:0005794	Golgi apparatus	2	75	155	9124	0.0266667	0.0169882	1.56972	TRINITY_DN13018_c0_g1_i1;TRINITY_DN15689_c0_g1_i1	TRINITY_DN13018_c0_g1_i1;TRINITY_DN15689_c0_g1_i1	0.365192	0.467466	cellular_component
GO:0046872	metal ion binding	13	151	1009	13237	0.0860927	0.0762257	1.12944	TRINITY_DN20624_c0_g1_i7;TRINITY_DN12415_c0_g1_i1;TRINITY_DN20597_c0_g1_i2;TRINITY_DN21174_c0_g1_i1;TRINITY_DN19844_c0_g1_i2;TRINITY_DN17103_c1_g3_i3;TRINITY_DN18914_c0_g1_i2;TRINITY_DN14316_c0_g1_i1;TRINITY_DN21355_c0_g1_i1;TRINITY_DN17821_c0_g1_i1;TRINITY_DN12764_c0_g1_i1;TRINITY_DN18983_c0_g1_i2;TRINITY_DN16449_c0_g2_i1	TRINITY_DN20624_c0_g1_i7;TRINITY_DN12415_c0_g1_i1;TRINITY_DN20597_c0_g1_i2;TRINITY_DN21174_c0_g1_i1;TRINITY_DN19844_c0_g1_i2;TRINITY_DN17103_c1_g3_i3;TRINITY_DN18914_c0_g1_i2;TRINITY_DN14316_c0_g1_i1;TRINITY_DN21355_c0_g1_i1;TRINITY_DN17821_c0_g1_i1;TRINITY_DN12764_c0_g1_i1;TRINITY_DN18983_c0_g1_i2;TRINITY_DN16449_c0_g2_i1	0.365506	0.56771	molecular_function
GO:0016788	hydrolase activity, acting on ester bonds	2	151	112	13237	0.013245	0.00846113	1.5654	TRINITY_DN15417_c0_g1_i1;TRINITY_DN18495_c0_g1_i1	TRINITY_DN15417_c0_g1_i1;TRINITY_DN18495_c0_g1_i1	0.366202	0.56771	molecular_function
GO:0008137	NADH dehydrogenase (ubiquinone) activity	1	151	40	13237	0.00662252	0.00302183	2.19156	TRINITY_DN21335_c1_g5_i5	TRINITY_DN21335_c1_g5_i5	0.368464	0.56771	molecular_function
GO:0009365	protein histidine kinase complex	1	75	56	9124	0.0133333	0.00613766	2.17238	TRINITY_DN21355_c0_g1_i1	TRINITY_DN21355_c0_g1_i1	0.371005	0.467466	cellular_component
GO:0006869	lipid transport	1	132	42	12001	0.00757576	0.00349971	2.16468	TRINITY_DN20648_c0_g1_i3	TRINITY_DN20648_c0_g1_i3	0.372066	0.570298	biological_process
GO:0000162	tryptophan biosynthetic process	1	132	42	12001	0.00757576	0.00349971	2.16468	TRINITY_DN21414_c0_g1_i1	TRINITY_DN21414_c0_g1_i1	0.372066	0.570298	biological_process
GO:0009094	L-phenylalanine biosynthetic process	1	132	42	12001	0.00757576	0.00349971	2.16468	TRINITY_DN21414_c0_g1_i1	TRINITY_DN21414_c0_g1_i1	0.372066	0.570298	biological_process
GO:0004190	aspartic-type endopeptidase activity	2	151	114	13237	0.013245	0.00861222	1.53793	TRINITY_DN19052_c0_g2_i1;TRINITY_DN21374_c0_g1_i13	TRINITY_DN19052_c0_g2_i1;TRINITY_DN21374_c0_g1_i13	0.374389	0.56771	molecular_function
GO:0004616	phosphogluconate dehydrogenase (decarboxylating) activity	1	151	41	13237	0.00662252	0.00309738	2.1381	TRINITY_DN18060_c0_g2_i4	TRINITY_DN18060_c0_g2_i4	0.37569	0.56771	molecular_function
GO:0006099	tricarboxylic acid cycle	1	132	43	12001	0.00757576	0.00358303	2.11434	TRINITY_DN21355_c0_g1_i1	TRINITY_DN21355_c0_g1_i1	0.378997	0.576199	biological_process
GO:0050660	flavin adenine dinucleotide binding	2	151	118	13237	0.013245	0.00891441	1.4858	TRINITY_DN20450_c1_g1_i6;TRINITY_DN21414_c0_g1_i1	TRINITY_DN20450_c1_g1_i6;TRINITY_DN21414_c0_g1_i1	0.390633	0.583419	molecular_function
GO:0003899	DNA-directed RNA polymerase activity	2	151	119	13237	0.013245	0.00898995	1.47332	TRINITY_DN15943_c0_g1_i1;TRINITY_DN21375_c0_g1_i1	TRINITY_DN15943_c0_g1_i1;TRINITY_DN21375_c0_g1_i1	0.394666	0.583419	molecular_function
GO:0006120	mitochondrial electron transport, NADH to ubiquinone	1	132	46	12001	0.00757576	0.00383301	1.97645	TRINITY_DN21335_c1_g5_i5	TRINITY_DN21335_c1_g5_i5	0.399338	0.597767	biological_process
GO:0003735	structural constituent of ribosome	5	151	364	13237	0.0331126	0.0274987	1.20415	TRINITY_DN16351_c0_g1_i1;TRINITY_DN15990_c0_g1_i2;TRINITY_DN17621_c0_g1_i1;TRINITY_DN9826_c0_g1_i1;TRINITY_DN19734_c0_g1_i2	TRINITY_DN16351_c0_g1_i1;TRINITY_DN15990_c0_g1_i2;TRINITY_DN17621_c0_g1_i1;TRINITY_DN9826_c0_g1_i1;TRINITY_DN19734_c0_g1_i2	0.401434	0.587043	molecular_function
GO:0006633	fatty acid biosynthetic process	2	132	126	12001	0.0151515	0.0104991	1.44312	TRINITY_DN18128_c0_g1_i2;TRINITY_DN16633_c0_g1_i3	TRINITY_DN18128_c0_g1_i2;TRINITY_DN16633_c0_g1_i3	0.404712	0.597767	biological_process
GO:0000917	barrier septum assembly	1	132	47	12001	0.00757576	0.00391634	1.9344	TRINITY_DN19261_c1_g2_i3	TRINITY_DN19261_c1_g2_i3	0.40597	0.597767	biological_process
GO:0043093	FtsZ-dependent cytokinesis	1	132	47	12001	0.00757576	0.00391634	1.9344	TRINITY_DN19261_c1_g2_i3	TRINITY_DN19261_c1_g2_i3	0.40597	0.597767	biological_process
GO:0015976	carbon utilization	1	132	50	12001	0.00757576	0.00416632	1.81833	TRINITY_DN16807_c0_g1_i1	TRINITY_DN16807_c0_g1_i1	0.425433	0.621532	biological_process
GO:0003924	GTPase activity	4	151	292	13237	0.0264901	0.0220594	1.20085	TRINITY_DN17814_c0_g1_i1;TRINITY_DN21467_c0_g1_i1;TRINITY_DN21381_c0_g3_i5;TRINITY_DN8091_c0_g1_i1	TRINITY_DN17814_c0_g1_i1;TRINITY_DN21467_c0_g1_i1;TRINITY_DN21381_c0_g3_i5;TRINITY_DN8091_c0_g1_i1	0.427696	0.605879	molecular_function
GO:0006313	transposition, DNA-mediated	1	132	51	12001	0.00757576	0.00424965	1.78268	TRINITY_DN21270_c0_g1_i3	TRINITY_DN21270_c0_g1_i3	0.43178	0.625913	biological_process
GO:0009378	four-way junction helicase activity	2	151	129	13237	0.013245	0.00974541	1.3591	TRINITY_DN19201_c0_g1_i4;TRINITY_DN21467_c0_g1_i1	TRINITY_DN19201_c0_g1_i4;TRINITY_DN21467_c0_g1_i1	0.434289	0.605879	molecular_function
GO:0051082	unfolded protein binding	2	151	129	13237	0.013245	0.00974541	1.3591	TRINITY_DN15838_c0_g1_i1;TRINITY_DN19660_c0_g1_i2	TRINITY_DN15838_c0_g1_i1;TRINITY_DN19660_c0_g1_i2	0.434289	0.605879	molecular_function
GO:0008033	tRNA processing	2	132	134	12001	0.0151515	0.0111657	1.35697	TRINITY_DN15837_c0_g1_i2;TRINITY_DN21414_c0_g1_i1	TRINITY_DN15837_c0_g1_i2;TRINITY_DN21414_c0_g1_i1	0.43516	0.625961	biological_process
GO:0019867	outer membrane	1	75	69	9124	0.0133333	0.00756247	1.76309	TRINITY_DN16468_c1_g1_i2	TRINITY_DN16468_c1_g1_i2	0.435419	0.533445	cellular_component
GO:0008168	methyltransferase activity	3	151	212	13237	0.0198675	0.0160157	1.2405	TRINITY_DN21335_c1_g5_i5;TRINITY_DN19734_c0_g1_i2;TRINITY_DN15837_c0_g1_i2	TRINITY_DN21335_c1_g5_i5;TRINITY_DN19734_c0_g1_i2;TRINITY_DN15837_c0_g1_i2	0.436568	0.605879	molecular_function
GO:0004601	peroxidase activity	1	151	51	13237	0.00662252	0.00385284	1.71887	TRINITY_DN19440_c0_g2_i1	TRINITY_DN19440_c0_g2_i1	0.443583	0.605879	molecular_function
GO:0006606	protein import into nucleus	1	132	53	12001	0.00757576	0.0044163	1.71541	TRINITY_DN20130_c0_g1_i1	TRINITY_DN20130_c0_g1_i1	0.444264	0.630179	biological_process
GO:0051287	NAD binding	2	151	132	13237	0.013245	0.00997205	1.32822	TRINITY_DN17462_c0_g1_i1;TRINITY_DN18060_c0_g2_i4	TRINITY_DN17462_c0_g1_i1;TRINITY_DN18060_c0_g2_i4	0.445909	0.605879	molecular_function
GO:0005789	endoplasmic reticulum membrane	2	75	183	9124	0.0266667	0.020057	1.32954	TRINITY_DN18980_c1_g1_i1;TRINITY_DN21489_c0_g1_i11	TRINITY_DN18980_c1_g1_i1;TRINITY_DN21489_c0_g1_i11	0.445986	0.533445	cellular_component
GO:0005657	replication fork	2	75	184	9124	0.0266667	0.0201666	1.32232	TRINITY_DN19201_c0_g1_i4;TRINITY_DN21467_c0_g1_i1	TRINITY_DN19201_c0_g1_i4;TRINITY_DN21467_c0_g1_i1	0.448771	0.533445	cellular_component
GO:0005179	hormone activity	1	151	52	13237	0.00662252	0.00392838	1.68581	TRINITY_DN20450_c1_g1_i6	TRINITY_DN20450_c1_g1_i6	0.449954	0.605879	molecular_function
GO:0003857	3-hydroxyacyl-CoA dehydrogenase activity	1	151	52	13237	0.00662252	0.00392838	1.68581	TRINITY_DN18128_c0_g1_i2	TRINITY_DN18128_c0_g1_i2	0.449954	0.605879	molecular_function
GO:0006629	lipid metabolic process	2	132	138	12001	0.0151515	0.011499	1.31763	TRINITY_DN19052_c0_g2_i1;TRINITY_DN17180_c0_g1_i2	TRINITY_DN19052_c0_g2_i1;TRINITY_DN17180_c0_g1_i2	0.450072	0.630179	biological_process
GO:0007264	small GTPase mediated signal transduction	2	132	139	12001	0.0151515	0.0115824	1.30815	TRINITY_DN21467_c0_g1_i1;TRINITY_DN17011_c1_g1_i1	TRINITY_DN21467_c0_g1_i1;TRINITY_DN17011_c1_g1_i1	0.453766	0.630179	biological_process
GO:0006479	protein methylation	1	132	56	12001	0.00757576	0.00466628	1.62351	TRINITY_DN15837_c0_g1_i2	TRINITY_DN15837_c0_g1_i2	0.462482	0.630179	biological_process
GO:0005982	starch metabolic process	2	132	142	12001	0.0151515	0.0118323	1.28052	TRINITY_DN15973_c0_g1_i2;TRINITY_DN20876_c0_g1_i1	TRINITY_DN15973_c0_g1_i2;TRINITY_DN20876_c0_g1_i1	0.464763	0.630179	biological_process
GO:0006550	isoleucine catabolic process	1	132	57	12001	0.00757576	0.0047496	1.59503	TRINITY_DN18128_c0_g1_i2	TRINITY_DN18128_c0_g1_i2	0.468422	0.630179	biological_process
GO:0006574	valine catabolic process	1	132	57	12001	0.00757576	0.0047496	1.59503	TRINITY_DN18128_c0_g1_i2	TRINITY_DN18128_c0_g1_i2	0.468422	0.630179	biological_process
GO:0006552	leucine catabolic process	1	132	57	12001	0.00757576	0.0047496	1.59503	TRINITY_DN18128_c0_g1_i2	TRINITY_DN18128_c0_g1_i2	0.468422	0.630179	biological_process
GO:0015994	chlorophyll metabolic process	1	132	57	12001	0.00757576	0.0047496	1.59503	TRINITY_DN12235_c0_g1_i1	TRINITY_DN12235_c0_g1_i1	0.468422	0.630179	biological_process
GO:0018874	benzoate metabolic process	1	132	58	12001	0.00757576	0.00483293	1.56753	TRINITY_DN18128_c0_g1_i2	TRINITY_DN18128_c0_g1_i2	0.474297	0.633525	biological_process
GO:0005985	sucrose metabolic process	2	132	147	12001	0.0151515	0.012249	1.23696	TRINITY_DN15973_c0_g1_i2;TRINITY_DN20876_c0_g1_i1	TRINITY_DN15973_c0_g1_i2;TRINITY_DN20876_c0_g1_i1	0.482801	0.64031	biological_process
GO:0015035	protein disulfide oxidoreductase activity	1	151	58	13237	0.00662252	0.00438166	1.51142	TRINITY_DN20405_c0_g1_i3	TRINITY_DN20405_c0_g1_i3	0.486691	0.648922	molecular_function
GO:0005840	ribosome	4	75	439	9124	0.0533333	0.0481149	1.10846	TRINITY_DN9826_c0_g1_i1;TRINITY_DN17621_c0_g1_i1;TRINITY_DN19734_c0_g1_i2;TRINITY_DN16351_c0_g1_i1	TRINITY_DN9826_c0_g1_i1;TRINITY_DN17621_c0_g1_i1;TRINITY_DN19734_c0_g1_i2;TRINITY_DN16351_c0_g1_i1	0.490298	0.572014	cellular_component
GO:0006888	ER to Golgi vesicle-mediated transport	1	132	61	12001	0.00757576	0.00508291	1.49044	TRINITY_DN18980_c1_g1_i1	TRINITY_DN18980_c1_g1_i1	0.491537	0.645615	biological_process
GO:0016773	phosphotransferase activity, alcohol group as acceptor	3	151	232	13237	0.0198675	0.0175266	1.13356	TRINITY_DN16704_c0_g1_i1;TRINITY_DN20385_c1_g1_i1;TRINITY_DN16356_c0_g1_i1	TRINITY_DN16704_c0_g1_i1;TRINITY_DN20385_c1_g1_i1;TRINITY_DN16356_c0_g1_i1	0.495509	0.654265	molecular_function
GO:0016310	phosphorylation	2	132	151	12001	0.0151515	0.0125823	1.20419	TRINITY_DN21355_c0_g1_i1;TRINITY_DN18914_c0_g1_i2	TRINITY_DN21355_c0_g1_i1;TRINITY_DN18914_c0_g1_i2	0.496962	0.645615	biological_process
GO:0006096	glycolytic process	1	132	62	12001	0.00757576	0.00516624	1.4664	TRINITY_DN16807_c0_g1_i1	TRINITY_DN16807_c0_g1_i1	0.497158	0.645615	biological_process
GO:0046873	metal ion transmembrane transporter activity	1	151	61	13237	0.00662252	0.00460829	1.43709	TRINITY_DN17814_c0_g1_i1	TRINITY_DN17814_c0_g1_i1	0.504135	0.659254	molecular_function
GO:0006013	mannose metabolic process	1	132	64	12001	0.00757576	0.00533289	1.42057	TRINITY_DN16807_c0_g1_i1	TRINITY_DN16807_c0_g1_i1	0.508216	0.646506	biological_process
GO:0019079	viral genome replication	1	132	64	12001	0.00757576	0.00533289	1.42057	TRINITY_DN19201_c0_g1_i4	TRINITY_DN19201_c0_g1_i4	0.508216	0.646506	biological_process
GO:0006804	obsolete peroxidase reaction	1	132	64	12001	0.00757576	0.00533289	1.42057	TRINITY_DN19440_c0_g2_i1	TRINITY_DN19440_c0_g2_i1	0.508216	0.646506	biological_process
GO:0004252	serine-type endopeptidase activity	2	151	149	13237	0.013245	0.0112563	1.17667	TRINITY_DN17550_c0_g1_i1;TRINITY_DN21489_c0_g1_i11	TRINITY_DN17550_c0_g1_i1;TRINITY_DN21489_c0_g1_i11	0.509128	0.659442	molecular_function
GO:0008134	transcription factor binding	2	151	151	13237	0.013245	0.0114074	1.16109	TRINITY_DN19201_c0_g1_i4;TRINITY_DN21467_c0_g1_i1	TRINITY_DN19201_c0_g1_i4;TRINITY_DN21467_c0_g1_i1	0.516254	0.662193	molecular_function
GO:0009737	response to abscisic acid	1	132	66	12001	0.00757576	0.00549954	1.37753	TRINITY_DN20300_c1_g2_i1	TRINITY_DN20300_c1_g2_i1	0.519033	0.655805	biological_process
GO:0008565	protein transporter activity	1	151	64	13237	0.00662252	0.00483493	1.36972	TRINITY_DN20130_c0_g1_i1	TRINITY_DN20130_c0_g1_i1	0.52099	0.662193	molecular_function
GO:0006568	tryptophan metabolic process	1	132	68	12001	0.00757576	0.00566619	1.33701	TRINITY_DN18128_c0_g1_i2	TRINITY_DN18128_c0_g1_i2	0.529613	0.660251	biological_process
GO:0016032	viral process	1	132	68	12001	0.00757576	0.00566619	1.33701	TRINITY_DN10307_c0_g1_i1	TRINITY_DN10307_c0_g1_i1	0.529613	0.660251	biological_process
GO:0003729	mRNA binding	1	151	66	13237	0.00662252	0.00498602	1.32822	TRINITY_DN20300_c1_g2_i1	TRINITY_DN20300_c1_g2_i1	0.531909	0.669812	molecular_function
GO:0005730	nucleolus	2	75	216	9124	0.0266667	0.0236738	1.12642	TRINITY_DN15943_c0_g1_i1;TRINITY_DN21375_c0_g1_i1	TRINITY_DN15943_c0_g1_i1;TRINITY_DN21375_c0_g1_i1	0.533585	0.611198	cellular_component
GO:0009451	RNA modification	1	132	69	12001	0.00757576	0.00574952	1.31763	TRINITY_DN15837_c0_g1_i2	TRINITY_DN15837_c0_g1_i2	0.534817	0.662323	biological_process
GO:0006631	fatty acid metabolic process	1	132	70	12001	0.00757576	0.00583285	1.29881	TRINITY_DN18128_c0_g1_i2	TRINITY_DN18128_c0_g1_i2	0.539963	0.664296	biological_process
GO:0061630	ubiquitin protein ligase activity	1	151	68	13237	0.00662252	0.00513712	1.28915	TRINITY_DN20597_c0_g1_i2	TRINITY_DN20597_c0_g1_i2	0.542581	0.676982	molecular_function
GO:0006144	purine nucleobase metabolic process	3	132	260	12001	0.0227273	0.0216649	1.04904	TRINITY_DN15943_c0_g1_i1;TRINITY_DN10651_c0_g1_i1;TRINITY_DN21375_c0_g1_i1	TRINITY_DN15943_c0_g1_i1;TRINITY_DN10651_c0_g1_i1;TRINITY_DN21375_c0_g1_i1	0.547974	0.667962	biological_process
GO:0006955	immune response	1	132	72	12001	0.00757576	0.0059995	1.26273	TRINITY_DN18592_c0_g2_i2	TRINITY_DN18592_c0_g2_i2	0.550086	0.667962	biological_process
GO:0006352	DNA-templated transcription, initiation	1	132	73	12001	0.00757576	0.00608283	1.24543	TRINITY_DN15961_c1_g1_i1	TRINITY_DN15961_c1_g1_i1	0.555065	0.669659	biological_process
GO:0006308	DNA catabolic process	1	132	74	12001	0.00757576	0.00616615	1.2286	TRINITY_DN21467_c0_g1_i1	TRINITY_DN21467_c0_g1_i1	0.559989	0.671269	biological_process
GO:0006206	pyrimidine nucleobase metabolic process	2	132	175	12001	0.0151515	0.0145821	1.03905	TRINITY_DN15943_c0_g1_i1;TRINITY_DN21375_c0_g1_i1	TRINITY_DN15943_c0_g1_i1;TRINITY_DN21375_c0_g1_i1	0.576601	0.672037	biological_process
GO:0006412	translation	4	132	367	12001	0.030303	0.0305808	0.990917	TRINITY_DN9826_c0_g1_i1;TRINITY_DN17621_c0_g1_i1;TRINITY_DN19734_c0_g1_i2;TRINITY_DN16351_c0_g1_i1	TRINITY_DN9826_c0_g1_i1;TRINITY_DN17621_c0_g1_i1;TRINITY_DN19734_c0_g1_i2;TRINITY_DN16351_c0_g1_i1	0.577874	0.672037	biological_process
GO:0006886	intracellular protein transport	4	132	367	12001	0.030303	0.0305808	0.990917	TRINITY_DN18980_c1_g1_i1;TRINITY_DN17731_c0_g2_i1;TRINITY_DN14171_c0_g1_i1;TRINITY_DN19261_c1_g2_i3	TRINITY_DN18980_c1_g1_i1;TRINITY_DN17731_c0_g2_i1;TRINITY_DN14171_c0_g1_i1;TRINITY_DN19261_c1_g2_i3	0.577874	0.672037	biological_process
GO:0006554	lysine catabolic process	1	132	78	12001	0.00757576	0.00649946	1.1656	TRINITY_DN18128_c0_g1_i2	TRINITY_DN18128_c0_g1_i2	0.579149	0.672037	biological_process
GO:0006511	ubiquitin-dependent protein catabolic process	1	132	78	12001	0.00757576	0.00649946	1.1656	TRINITY_DN13877_c0_g1_i2	TRINITY_DN13877_c0_g1_i2	0.579149	0.672037	biological_process
GO:0016301	kinase activity	2	151	171	13237	0.013245	0.0129183	1.02529	TRINITY_DN19201_c0_g1_i4;TRINITY_DN21467_c0_g1_i1	TRINITY_DN19201_c0_g1_i4;TRINITY_DN21467_c0_g1_i1	0.583693	0.721657	molecular_function
GO:0000160	phosphorelay signal transduction system	1	132	79	12001	0.00757576	0.00658278	1.15084	TRINITY_DN21355_c0_g1_i1	TRINITY_DN21355_c0_g1_i1	0.583808	0.672037	biological_process
GO:0006310	DNA recombination	2	132	178	12001	0.0151515	0.0148321	1.02154	TRINITY_DN19201_c0_g1_i4;TRINITY_DN21467_c0_g1_i1	TRINITY_DN19201_c0_g1_i4;TRINITY_DN21467_c0_g1_i1	0.585892	0.672037	biological_process
GO:0005198	structural molecule activity	2	151	173	13237	0.013245	0.0130694	1.01344	TRINITY_DN16817_c0_g2_i1;TRINITY_DN9504_c0_g1_i1	TRINITY_DN16817_c0_g2_i1;TRINITY_DN9504_c0_g1_i1	0.590047	0.72294	molecular_function
GO:0009069	serine family amino acid metabolic process	1	132	81	12001	0.00757576	0.00674944	1.12243	TRINITY_DN18914_c0_g1_i2	TRINITY_DN18914_c0_g1_i2	0.592974	0.672037	biological_process
GO:0006812	cation transport	1	132	81	12001	0.00757576	0.00674944	1.12243	TRINITY_DN18979_c0_g3_i2	TRINITY_DN18979_c0_g3_i2	0.592974	0.672037	biological_process
GO:0005576	extracellular region	3	75	371	9124	0.04	0.040662	0.98372	TRINITY_DN20450_c1_g1_i6;TRINITY_DN18592_c0_g2_i2;TRINITY_DN21355_c0_g1_i1	TRINITY_DN20450_c1_g1_i6;TRINITY_DN18592_c0_g2_i2;TRINITY_DN21355_c0_g1_i1	0.593582	0.662183	cellular_component
GO:0009507	chloroplast	3	75	374	9124	0.04	0.0409908	0.975829	TRINITY_DN21190_c0_g3_i1;TRINITY_DN12415_c0_g1_i1;TRINITY_DN16633_c0_g1_i3	TRINITY_DN21190_c0_g3_i1;TRINITY_DN12415_c0_g1_i1;TRINITY_DN16633_c0_g1_i3	0.599118	0.662183	cellular_component
GO:0006464	cellular protein modification process	1	132	83	12001	0.00757576	0.00691609	1.09538	TRINITY_DN15837_c0_g1_i2	TRINITY_DN15837_c0_g1_i2	0.601939	0.678088	biological_process
GO:0008236	serine-type peptidase activity	1	151	81	13237	0.00662252	0.00611921	1.08225	TRINITY_DN21381_c0_g3_i5	TRINITY_DN21381_c0_g3_i5	0.606293	0.736213	molecular_function
GO:0006396	RNA processing	1	132	86	12001	0.00757576	0.00716607	1.05717	TRINITY_DN21270_c0_g1_i3	TRINITY_DN21270_c0_g1_i3	0.61502	0.688676	biological_process
GO:0008289	lipid binding	1	151	84	13237	0.00662252	0.00634585	1.0436	TRINITY_DN20648_c0_g1_i3	TRINITY_DN20648_c0_g1_i3	0.619695	0.745828	molecular_function
GO:0046983	protein dimerization activity	2	151	189	13237	0.013245	0.0142782	0.927643	TRINITY_DN17731_c0_g2_i1;TRINITY_DN9728_c0_g1_i1	TRINITY_DN17731_c0_g2_i1;TRINITY_DN9728_c0_g1_i1	0.638296	0.758091	molecular_function
GO:0004674	protein serine/threonine kinase activity	1	151	89	13237	0.00662252	0.00672358	0.984969	TRINITY_DN18914_c0_g1_i2	TRINITY_DN18914_c0_g1_i2	0.641033	0.758091	molecular_function
GO:0006914	autophagy	1	132	99	12001	0.00757576	0.00824931	0.91835	TRINITY_DN21467_c0_g1_i1	TRINITY_DN21467_c0_g1_i1	0.66695	0.742379	biological_process
GO:0016020	membrane	12	75	1600	9124	0.16	0.175362	0.9124	TRINITY_DN17814_c0_g1_i1;TRINITY_DN16356_c0_g1_i1;TRINITY_DN20385_c1_g1_i1;TRINITY_DN17211_c0_g1_i1;TRINITY_DN18914_c0_g1_i2;TRINITY_DN19261_c1_g2_i3;TRINITY_DN16532_c0_g1_i1;TRINITY_DN14082_c0_g2_i1;TRINITY_DN21355_c0_g1_i1;TRINITY_DN21374_c0_g1_i13;TRINITY_DN21432_c0_g1_i7;TRINITY_DN20876_c0_g1_i1	TRINITY_DN17814_c0_g1_i1;TRINITY_DN16356_c0_g1_i1;TRINITY_DN20385_c1_g1_i1;TRINITY_DN17211_c0_g1_i1;TRINITY_DN18914_c0_g1_i2;TRINITY_DN19261_c1_g2_i3;TRINITY_DN16532_c0_g1_i1;TRINITY_DN14082_c0_g2_i1;TRINITY_DN21355_c0_g1_i1;TRINITY_DN21374_c0_g1_i13;TRINITY_DN21432_c0_g1_i7;TRINITY_DN20876_c0_g1_i1	0.683843	0.742795	cellular_component
GO:0003678	DNA helicase activity	1	151	101	13237	0.00662252	0.00763013	0.867943	TRINITY_DN19201_c0_g1_i4	TRINITY_DN19201_c0_g1_i4	0.687514	0.806051	molecular_function
GO:0016192	vesicle-mediated transport	2	132	217	12001	0.0151515	0.0180818	0.837942	TRINITY_DN16232_c0_g1_i4;TRINITY_DN15885_c0_g1_i2	TRINITY_DN16232_c0_g1_i4;TRINITY_DN15885_c0_g1_i2	0.693119	0.766942	biological_process
GO:0006118	obsolete electron transport	2	132	219	12001	0.0151515	0.0182485	0.830289	TRINITY_DN20405_c0_g1_i3;TRINITY_DN15796_c1_g2_i2	TRINITY_DN20405_c0_g1_i3;TRINITY_DN15796_c1_g2_i2	0.697953	0.767749	biological_process
GO:0005509	calcium ion binding	2	151	222	13237	0.013245	0.0167712	0.78975	TRINITY_DN16704_c0_g1_i1;TRINITY_DN15837_c0_g1_i2	TRINITY_DN16704_c0_g1_i1;TRINITY_DN15837_c0_g1_i2	0.723659	0.841177	molecular_function
GO:0042254	ribosome biogenesis	3	132	349	12001	0.0227273	0.0290809	0.781519	TRINITY_DN16351_c0_g1_i1;TRINITY_DN9826_c0_g1_i1;TRINITY_DN19734_c0_g1_i2	TRINITY_DN16351_c0_g1_i1;TRINITY_DN9826_c0_g1_i1;TRINITY_DN19734_c0_g1_i2	0.743188	0.805535	biological_process
GO:0006351	transcription, DNA-templated	2	132	240	12001	0.0151515	0.0199983	0.757639	TRINITY_DN15943_c0_g1_i1;TRINITY_DN21375_c0_g1_i1	TRINITY_DN15943_c0_g1_i1;TRINITY_DN21375_c0_g1_i1	0.745014	0.805535	biological_process
GO:0006811	ion transport	1	132	123	12001	0.00757576	0.0102491	0.73916	TRINITY_DN13877_c0_g1_i2	TRINITY_DN13877_c0_g1_i2	0.745227	0.805535	biological_process
GO:0009055	electron carrier activity	1	151	121	13237	0.00662252	0.00914104	0.724481	TRINITY_DN20405_c0_g1_i3	TRINITY_DN20405_c0_g1_i3	0.752067	0.858776	molecular_function
GO:0000166	nucleotide binding	2	151	237	13237	0.013245	0.0179044	0.739766	TRINITY_DN17103_c1_g3_i3;TRINITY_DN19844_c0_g1_i2	TRINITY_DN17103_c1_g3_i3;TRINITY_DN19844_c0_g1_i2	0.756523	0.858776	molecular_function
GO:0016747	transferase activity, transferring acyl groups other than amino-acyl groups	1	151	123	13237	0.00662252	0.00929214	0.712701	TRINITY_DN21329_c0_g1_i5	TRINITY_DN21329_c0_g1_i5	0.757744	0.858776	molecular_function
GO:0009058	biosynthetic process	1	132	130	12001	0.00757576	0.0108324	0.699359	TRINITY_DN18623_c0_g1_i1	TRINITY_DN18623_c0_g1_i1	0.764402	0.821513	biological_process
GO:0006814	sodium ion transport	1	132	135	12001	0.00757576	0.0112491	0.673457	TRINITY_DN21335_c1_g5_i5	TRINITY_DN21335_c1_g5_i5	0.777215	0.826333	biological_process
GO:0042967	acyl-carrier-protein biosynthetic process	1	132	136	12001	0.00757576	0.0113324	0.668505	TRINITY_DN17180_c0_g1_i2	TRINITY_DN17180_c0_g1_i2	0.779693	0.826333	biological_process
GO:0007049	cell cycle	1	132	137	12001	0.00757576	0.0114157	0.663625	TRINITY_DN19201_c0_g1_i4	TRINITY_DN19201_c0_g1_i4	0.782144	0.826333	biological_process
GO:0016757	transferase activity, transferring glycosyl groups	1	151	133	13237	0.00662252	0.0100476	0.659115	TRINITY_DN20723_c0_g1_i3	TRINITY_DN20723_c0_g1_i3	0.784245	0.881465	molecular_function
GO:0005667	transcription factor complex	4	75	648	9124	0.0533333	0.0710215	0.750947	TRINITY_DN19201_c0_g1_i4;TRINITY_DN21467_c0_g1_i1;TRINITY_DN20102_c0_g1_i2;TRINITY_DN15943_c0_g1_i1	TRINITY_DN19201_c0_g1_i4;TRINITY_DN21467_c0_g1_i1;TRINITY_DN20102_c0_g1_i2;TRINITY_DN15943_c0_g1_i1	0.78945	0.842972	cellular_component
GO:0009405	pathogenesis	1	132	143	12001	0.00757576	0.0119157	0.635781	TRINITY_DN17999_c0_g1_i1	TRINITY_DN17999_c0_g1_i1	0.796292	0.83188	biological_process
GO:0007010	cytoskeleton organization	1	132	143	12001	0.00757576	0.0119157	0.635781	TRINITY_DN14179_c0_g1_i1	TRINITY_DN14179_c0_g1_i1	0.796292	0.83188	biological_process
GO:0016787	hydrolase activity	4	151	479	13237	0.0264901	0.0361864	0.732044	TRINITY_DN17876_c0_g1_i1;TRINITY_DN21467_c0_g1_i1;TRINITY_DN16193_c0_g1_i1;TRINITY_DN16486_c0_g1_i2	TRINITY_DN17876_c0_g1_i1;TRINITY_DN21467_c0_g1_i1;TRINITY_DN16193_c0_g1_i1;TRINITY_DN16486_c0_g1_i2	0.801028	0.892949	molecular_function
GO:0042803	protein homodimerization activity	1	151	144	13237	0.00662252	0.0108786	0.608766	TRINITY_DN19695_c0_g2_i3	TRINITY_DN19695_c0_g2_i3	0.81008	0.895698	molecular_function
GO:0016887	ATPase activity	3	151	383	13237	0.0198675	0.028934	0.686649	TRINITY_DN19201_c0_g1_i4;TRINITY_DN21467_c0_g1_i1;TRINITY_DN8091_c0_g1_i1	TRINITY_DN19201_c0_g1_i4;TRINITY_DN21467_c0_g1_i1;TRINITY_DN8091_c0_g1_i1	0.816958	0.896018	molecular_function
GO:0006281	DNA repair	2	132	280	12001	0.0151515	0.0233314	0.649405	TRINITY_DN19201_c0_g1_i4;TRINITY_DN21467_c0_g1_i1	TRINITY_DN19201_c0_g1_i4;TRINITY_DN21467_c0_g1_i1	0.817522	0.849315	biological_process
GO:0005215	transporter activity	1	151	152	13237	0.00662252	0.011483	0.576725	TRINITY_DN17211_c0_g1_i1	TRINITY_DN17211_c0_g1_i1	0.826915	0.899684	molecular_function
GO:0005525	GTP binding	3	151	400	13237	0.0198675	0.0302183	0.657467	TRINITY_DN21467_c0_g1_i1;TRINITY_DN17011_c1_g1_i1;TRINITY_DN8091_c0_g1_i1	TRINITY_DN21467_c0_g1_i1;TRINITY_DN17011_c1_g1_i1;TRINITY_DN8091_c0_g1_i1	0.839204	0.905808	molecular_function
GO:0005783	endoplasmic reticulum	1	75	237	9124	0.0133333	0.0259754	0.513305	TRINITY_DN18980_c1_g1_i1	TRINITY_DN18980_c1_g1_i1	0.862215	0.905326	cellular_component
GO:0003723	RNA binding	5	151	658	13237	0.0331126	0.0497091	0.666127	TRINITY_DN21467_c0_g1_i1;TRINITY_DN8091_c0_g1_i1;TRINITY_DN15895_c0_g2_i1;TRINITY_DN19201_c0_g1_i4;TRINITY_DN20533_c0_g5_i1	TRINITY_DN21467_c0_g1_i1;TRINITY_DN8091_c0_g1_i1;TRINITY_DN15895_c0_g2_i1;TRINITY_DN19201_c0_g1_i4;TRINITY_DN20533_c0_g5_i1	0.876236	0.932725	molecular_function
GO:0003779	actin binding	1	151	182	13237	0.00662252	0.0137493	0.481661	TRINITY_DN14179_c0_g1_i1	TRINITY_DN14179_c0_g1_i1	0.877858	0.932725	molecular_function
GO:0015031	protein transport	1	132	199	12001	0.00757576	0.016582	0.456868	TRINITY_DN20130_c0_g1_i1	TRINITY_DN20130_c0_g1_i1	0.891326	0.920873	biological_process
GO:0005886	plasma membrane	2	75	462	9124	0.0266667	0.0506357	0.526638	TRINITY_DN20597_c0_g1_i2;TRINITY_DN18914_c0_g1_i2	TRINITY_DN20597_c0_g1_i2;TRINITY_DN18914_c0_g1_i2	0.899456	0.928946	cellular_component
GO:0007165	signal transduction	4	132	613	12001	0.030303	0.0510791	0.593257	TRINITY_DN20450_c1_g1_i6;TRINITY_DN20533_c0_g5_i1;TRINITY_DN18592_c0_g2_i2;TRINITY_DN14367_c0_g1_i2	TRINITY_DN20450_c1_g1_i6;TRINITY_DN20533_c0_g5_i1;TRINITY_DN18592_c0_g2_i2;TRINITY_DN14367_c0_g1_i2	0.910796	0.935818	biological_process
GO:0043565	sequence-specific DNA binding	2	151	368	13237	0.013245	0.0278009	0.476425	TRINITY_DN20379_c0_g2_i3;TRINITY_DN17493_c0_g1_i1	TRINITY_DN20379_c0_g2_i3;TRINITY_DN17493_c0_g1_i1	0.925832	0.976071	molecular_function
GO:0006810	transport	3	132	541	12001	0.0227273	0.0450796	0.504159	TRINITY_DN21467_c0_g1_i1;TRINITY_DN15943_c0_g1_i1;TRINITY_DN17211_c0_g1_i1	TRINITY_DN21467_c0_g1_i1;TRINITY_DN15943_c0_g1_i1;TRINITY_DN17211_c0_g1_i1	0.940864	0.961429	biological_process
GO:0055085	transmembrane transport	3	132	564	12001	0.0227273	0.0469961	0.483599	TRINITY_DN18979_c0_g3_i2;TRINITY_DN21432_c0_g1_i7;TRINITY_DN17814_c0_g1_i1	TRINITY_DN18979_c0_g3_i2;TRINITY_DN21432_c0_g1_i7;TRINITY_DN17814_c0_g1_i1	0.951218	0.966727	biological_process
GO:0005634	nucleus	9	75	1703	9124	0.12	0.186651	0.642913	TRINITY_DN20624_c0_g1_i7;TRINITY_DN12155_c0_g1_i1;TRINITY_DN20300_c1_g2_i1;TRINITY_DN14988_c0_g1_i1;TRINITY_DN15943_c0_g1_i1;TRINITY_DN15961_c1_g1_i1;TRINITY_DN20130_c0_g1_i1;TRINITY_DN20449_c0_g1_i2;TRINITY_DN19890_c0_g2_i1	TRINITY_DN20624_c0_g1_i7;TRINITY_DN12155_c0_g1_i1;TRINITY_DN20300_c1_g2_i1;TRINITY_DN14988_c0_g1_i1;TRINITY_DN15943_c0_g1_i1;TRINITY_DN15961_c1_g1_i1;TRINITY_DN20130_c0_g1_i1;TRINITY_DN20449_c0_g1_i2;TRINITY_DN19890_c0_g2_i1	0.95567	0.964191	cellular_component
GO:0016567	protein ubiquitination	1	132	287	12001	0.00757576	0.0239147	0.316783	TRINITY_DN20597_c0_g1_i2	TRINITY_DN20597_c0_g1_i2	0.959759	0.970135	biological_process
GO:0016021	integral component of membrane	12	75	2178	9124	0.16	0.238711	0.670266	TRINITY_DN21432_c0_g1_i7;TRINITY_DN13877_c0_g1_i2;TRINITY_DN20549_c0_g2_i1;TRINITY_DN17550_c0_g1_i1;TRINITY_DN21467_c0_g1_i1;TRINITY_DN15565_c0_g1_i1;TRINITY_DN16191_c0_g1_i2;TRINITY_DN14082_c0_g2_i1;TRINITY_DN20980_c0_g1_i3;TRINITY_DN18979_c0_g3_i2;TRINITY_DN20533_c0_g5_i1;TRINITY_DN16449_c0_g2_i1	TRINITY_DN21432_c0_g1_i7;TRINITY_DN13877_c0_g1_i2;TRINITY_DN20549_c0_g2_i1;TRINITY_DN17550_c0_g1_i1;TRINITY_DN21467_c0_g1_i1;TRINITY_DN15565_c0_g1_i1;TRINITY_DN16191_c0_g1_i2;TRINITY_DN14082_c0_g2_i1;TRINITY_DN20980_c0_g1_i3;TRINITY_DN18979_c0_g3_i2;TRINITY_DN20533_c0_g5_i1;TRINITY_DN16449_c0_g2_i1	0.964191	0.964191	cellular_component
GO:0005524	ATP binding	14	151	1960	13237	0.0927152	0.14807	0.626159	TRINITY_DN16365_c0_g1_i2;TRINITY_DN16356_c0_g1_i1;TRINITY_DN20385_c1_g1_i1;TRINITY_DN21467_c0_g1_i1;TRINITY_DN14988_c0_g1_i1;TRINITY_DN8091_c0_g1_i1;TRINITY_DN18914_c0_g1_i2;TRINITY_DN21355_c0_g1_i1;TRINITY_DN21190_c0_g3_i1;TRINITY_DN19660_c0_g1_i2;TRINITY_DN16633_c0_g1_i3;TRINITY_DN19201_c0_g1_i4;TRINITY_DN20533_c0_g5_i1;TRINITY_DN16449_c0_g2_i1	TRINITY_DN16365_c0_g1_i2;TRINITY_DN16356_c0_g1_i1;TRINITY_DN20385_c1_g1_i1;TRINITY_DN21467_c0_g1_i1;TRINITY_DN14988_c0_g1_i1;TRINITY_DN8091_c0_g1_i1;TRINITY_DN18914_c0_g1_i2;TRINITY_DN21355_c0_g1_i1;TRINITY_DN21190_c0_g3_i1;TRINITY_DN19660_c0_g1_i2;TRINITY_DN16633_c0_g1_i3;TRINITY_DN19201_c0_g1_i4;TRINITY_DN20533_c0_g5_i1;TRINITY_DN16449_c0_g2_i1	0.984107	0.998412	molecular_function
GO:0006355	regulation of transcription, DNA-templated	7	132	1222	12001	0.0530303	0.101825	0.520799	TRINITY_DN12155_c0_g1_i1;TRINITY_DN15796_c1_g2_i2;TRINITY_DN21467_c0_g1_i1;TRINITY_DN15943_c0_g1_i1;TRINITY_DN16807_c0_g1_i1;TRINITY_DN19201_c0_g1_i4;TRINITY_DN20102_c0_g1_i2	TRINITY_DN12155_c0_g1_i1;TRINITY_DN15796_c1_g2_i2;TRINITY_DN21467_c0_g1_i1;TRINITY_DN15943_c0_g1_i1;TRINITY_DN16807_c0_g1_i1;TRINITY_DN19201_c0_g1_i4;TRINITY_DN20102_c0_g1_i2	0.984813	0.990108	biological_process
GO:0003700	transcription factor activity, sequence-specific DNA binding	3	151	691	13237	0.0198675	0.0522022	0.380589	TRINITY_DN12155_c0_g1_i1;TRINITY_DN20102_c0_g1_i2;TRINITY_DN15943_c0_g1_i1	TRINITY_DN12155_c0_g1_i1;TRINITY_DN20102_c0_g1_i2;TRINITY_DN15943_c0_g1_i1	0.987048	0.998412	molecular_function
GO:0003677	DNA binding	9	151	1460	13237	0.0596026	0.110297	0.540384	TRINITY_DN9604_c0_g1_i1;TRINITY_DN21467_c0_g1_i1;TRINITY_DN9728_c0_g1_i1;TRINITY_DN15961_c1_g1_i1;TRINITY_DN16532_c0_g1_i1;TRINITY_DN15895_c0_g2_i1;TRINITY_DN20102_c0_g1_i2;TRINITY_DN20449_c0_g1_i2;TRINITY_DN21375_c0_g1_i1	TRINITY_DN9604_c0_g1_i1;TRINITY_DN21467_c0_g1_i1;TRINITY_DN9728_c0_g1_i1;TRINITY_DN15961_c1_g1_i1;TRINITY_DN16532_c0_g1_i1;TRINITY_DN15895_c0_g2_i1;TRINITY_DN20102_c0_g1_i2;TRINITY_DN20449_c0_g1_i2;TRINITY_DN21375_c0_g1_i1	0.98893	0.998412	molecular_function
GO:0003676	nucleic acid binding	2	151	658	13237	0.013245	0.0497091	0.266451	TRINITY_DN15943_c0_g1_i1;TRINITY_DN9504_c0_g1_i1	TRINITY_DN15943_c0_g1_i1;TRINITY_DN9504_c0_g1_i1	0.996103	0.998412	molecular_function
GO:0005515	protein binding	15	151	2322	13237	0.0993377	0.175417	0.566294	TRINITY_DN13877_c0_g1_i2;TRINITY_DN20492_c0_g3_i1;TRINITY_DN20385_c1_g1_i1;TRINITY_DN14843_c0_g1_i1;TRINITY_DN15793_c0_g2_i1;TRINITY_DN15837_c0_g1_i2;TRINITY_DN17658_c0_g1_i2;TRINITY_DN18918_c0_g1_i1;TRINITY_DN20441_c0_g1_i1;TRINITY_DN17116_c0_g1_i1;TRINITY_DN21079_c0_g1_i2;TRINITY_DN20533_c0_g5_i1;TRINITY_DN20102_c0_g1_i2;TRINITY_DN17731_c0_g2_i1;TRINITY_DN20130_c0_g1_i1	TRINITY_DN13877_c0_g1_i2;TRINITY_DN20492_c0_g3_i1;TRINITY_DN20385_c1_g1_i1;TRINITY_DN14843_c0_g1_i1;TRINITY_DN15793_c0_g2_i1;TRINITY_DN15837_c0_g1_i2;TRINITY_DN17658_c0_g1_i2;TRINITY_DN18918_c0_g1_i1;TRINITY_DN20441_c0_g1_i1;TRINITY_DN17116_c0_g1_i1;TRINITY_DN21079_c0_g1_i2;TRINITY_DN20533_c0_g5_i1;TRINITY_DN20102_c0_g1_i2;TRINITY_DN17731_c0_g2_i1;TRINITY_DN20130_c0_g1_i1	0.997001	0.998412	molecular_function
GO:0008270	zinc ion binding	4	151	1007	13237	0.0264901	0.0760746	0.348212	TRINITY_DN19751_c0_g1_i3;TRINITY_DN297_c0_g1_i1;TRINITY_DN21236_c0_g2_i4;TRINITY_DN19932_c1_g1_i4	TRINITY_DN19751_c0_g1_i3;TRINITY_DN297_c0_g1_i1;TRINITY_DN21236_c0_g2_i4;TRINITY_DN19932_c1_g1_i4	0.997486	0.998412	molecular_function
GO:0004672	protein kinase activity	1	151	550	13237	0.00662252	0.0415502	0.159386	TRINITY_DN16356_c0_g1_i1	TRINITY_DN16356_c0_g1_i1	0.998412	0.998412	molecular_function
GO:0006468	protein phosphorylation	1	132	572	12001	0.00757576	0.0476627	0.158945	TRINITY_DN16356_c0_g1_i1	TRINITY_DN16356_c0_g1_i1	0.99847	0.99847	biological_process

## Sheet: KEGG_enrichment_result
Term_ID	Term_description	ListHit	ListTotal	PopHit	PopTotal	ProteinRatio	BgRatio	Enrichment_score	Accessions	ProteinSymbols	P_value	FDR_bh	Classification_level1
ko01200	Carbon metabolism	11	72	312	5146	0.152778	0.0606296	2.51985	TRINITY_DN19816_c0_g2_i2;TRINITY_DN18623_c0_g1_i1;TRINITY_DN16032_c0_g1_i2;TRINITY_DN17462_c0_g1_i1;TRINITY_DN19514_c0_g1_i2;TRINITY_DN16807_c0_g1_i1;TRINITY_DN21355_c0_g1_i1;TRINITY_DN19747_c0_g1_i4;TRINITY_DN18464_c1_g1_i3;TRINITY_DN20695_c0_g2_i1;TRINITY_DN15622_c0_g1_i1	TRINITY_DN19816_c0_g2_i2;TRINITY_DN18623_c0_g1_i1;TRINITY_DN16032_c0_g1_i2;TRINITY_DN17462_c0_g1_i1;TRINITY_DN19514_c0_g1_i2;TRINITY_DN16807_c0_g1_i1;TRINITY_DN21355_c0_g1_i1;TRINITY_DN19747_c0_g1_i4;TRINITY_DN18464_c1_g1_i3;TRINITY_DN20695_c0_g2_i1;TRINITY_DN15622_c0_g1_i1	0.00369084	0.185683
ko01230	Biosynthesis of amino acids	9	72	263	5146	0.125	0.0511077	2.44582	TRINITY_DN18623_c0_g1_i1;TRINITY_DN16032_c0_g1_i2;TRINITY_DN21236_c0_g2_i4;TRINITY_DN17454_c0_g2_i1;TRINITY_DN19747_c0_g1_i4;TRINITY_DN16807_c0_g1_i1;TRINITY_DN17821_c0_g1_i1;TRINITY_DN20695_c0_g2_i1;TRINITY_DN15622_c0_g1_i1	TRINITY_DN18623_c0_g1_i1;TRINITY_DN16032_c0_g1_i2;TRINITY_DN21236_c0_g2_i4;TRINITY_DN17454_c0_g2_i1;TRINITY_DN19747_c0_g1_i4;TRINITY_DN16807_c0_g1_i1;TRINITY_DN17821_c0_g1_i1;TRINITY_DN20695_c0_g2_i1;TRINITY_DN15622_c0_g1_i1	0.0104421	0.185683
ko00450	Selenocompound metabolism	3	72	33	5146	0.0416667	0.00641275	6.49747	TRINITY_DN20405_c0_g1_i3;TRINITY_DN20695_c0_g2_i1;TRINITY_DN21236_c0_g2_i4	TRINITY_DN20405_c0_g1_i3;TRINITY_DN20695_c0_g2_i1;TRINITY_DN21236_c0_g2_i4	0.0106092	0.185683
ko00020	Citrate cycle (TCA cycle)	4	72	62	5146	0.0555556	0.0120482	4.61111	TRINITY_DN19514_c0_g1_i2;TRINITY_DN17462_c0_g1_i1;TRINITY_DN20790_c0_g1_i2;TRINITY_DN15622_c0_g1_i1	TRINITY_DN19514_c0_g1_i2;TRINITY_DN17462_c0_g1_i1;TRINITY_DN20790_c0_g1_i2;TRINITY_DN15622_c0_g1_i1	0.0106696	0.185683
ko00480	Glutathione metabolism	5	72	100	5146	0.0694444	0.0194326	3.57361	TRINITY_DN19816_c0_g2_i2;TRINITY_DN19751_c0_g1_i3;TRINITY_DN18918_c0_g1_i1;TRINITY_DN20142_c0_g1_i3;TRINITY_DN15622_c0_g1_i1	TRINITY_DN19816_c0_g2_i2;TRINITY_DN19751_c0_g1_i3;TRINITY_DN18918_c0_g1_i1;TRINITY_DN20142_c0_g1_i3;TRINITY_DN15622_c0_g1_i1	0.0125461	0.185683
ko00710	Carbon fixation in photosynthetic organisms	4	72	85	5146	0.0555556	0.0165177	3.3634	TRINITY_DN17462_c0_g1_i1;TRINITY_DN16807_c0_g1_i1;TRINITY_DN21355_c0_g1_i1;TRINITY_DN18623_c0_g1_i1	TRINITY_DN17462_c0_g1_i1;TRINITY_DN16807_c0_g1_i1;TRINITY_DN21355_c0_g1_i1;TRINITY_DN18623_c0_g1_i1	0.0304944	0.27864
ko00460	Cyanoamino acid metabolism	3	72	49	5146	0.0416667	0.00952196	4.37585	TRINITY_DN20695_c0_g2_i1;TRINITY_DN19747_c0_g1_i4;TRINITY_DN20991_c0_g1_i7	TRINITY_DN20695_c0_g2_i1;TRINITY_DN19747_c0_g1_i4;TRINITY_DN20991_c0_g1_i7	0.0305776	0.27864
ko00270	Cysteine and methionine metabolism	4	72	86	5146	0.0555556	0.016712	3.32429	TRINITY_DN17462_c0_g1_i1;TRINITY_DN19747_c0_g1_i4;TRINITY_DN21236_c0_g2_i4;TRINITY_DN18623_c0_g1_i1	TRINITY_DN17462_c0_g1_i1;TRINITY_DN19747_c0_g1_i4;TRINITY_DN21236_c0_g2_i4;TRINITY_DN18623_c0_g1_i1	0.0316529	0.27864
ko00051	Fructose and mannose metabolism	3	72	51	5146	0.0416667	0.00991061	4.20425	TRINITY_DN16365_c0_g1_i2;TRINITY_DN16807_c0_g1_i1;TRINITY_DN16633_c0_g1_i3	TRINITY_DN16365_c0_g1_i2;TRINITY_DN16807_c0_g1_i1;TRINITY_DN16633_c0_g1_i3	0.0338886	0.27864
ko00052	Galactose metabolism	3	72	57	5146	0.0416667	0.0110766	3.7617	TRINITY_DN20723_c0_g1_i3;TRINITY_DN14136_c0_g1_i1;TRINITY_DN19655_c0_g1_i4	TRINITY_DN20723_c0_g1_i3;TRINITY_DN14136_c0_g1_i1;TRINITY_DN19655_c0_g1_i4	0.0448907	0.31536
ko00030	Pentose phosphate pathway	3	72	58	5146	0.0416667	0.0112709	3.69684	TRINITY_DN18464_c1_g1_i3;TRINITY_DN19816_c0_g2_i2;TRINITY_DN17658_c0_g1_i2	TRINITY_DN18464_c1_g1_i3;TRINITY_DN19816_c0_g2_i2;TRINITY_DN17658_c0_g1_i2	0.0468778	0.31536
ko00511	Other glycan degradation	2	72	29	5146	0.0277778	0.00563545	4.92912	TRINITY_DN19932_c1_g1_i4;TRINITY_DN18495_c0_g1_i1	TRINITY_DN19932_c1_g1_i4;TRINITY_DN18495_c0_g1_i1	0.0614929	0.332982
ko01210	2-Oxocarboxylic acid metabolism	3	72	65	5146	0.0416667	0.0126312	3.29872	TRINITY_DN18623_c0_g1_i1;TRINITY_DN20991_c0_g1_i7;TRINITY_DN15622_c0_g1_i1	TRINITY_DN18623_c0_g1_i1;TRINITY_DN20991_c0_g1_i7;TRINITY_DN15622_c0_g1_i1	0.0619735	0.332982
ko04145	Phagosome	4	72	108	5146	0.0555556	0.0209872	2.64712	TRINITY_DN17811_c0_g1_i1;TRINITY_DN17814_c0_g1_i1;TRINITY_DN21381_c0_g3_i5;TRINITY_DN17011_c1_g1_i1	TRINITY_DN17811_c0_g1_i1;TRINITY_DN17814_c0_g1_i1;TRINITY_DN21381_c0_g3_i5;TRINITY_DN17011_c1_g1_i1	0.0636975	0.332982
ko00350	Tyrosine metabolism	2	72	31	5146	0.0277778	0.0060241	4.61111	TRINITY_DN11548_c0_g1_i1;TRINITY_DN18623_c0_g1_i1	TRINITY_DN11548_c0_g1_i1;TRINITY_DN18623_c0_g1_i1	0.069193	0.332982
ko00360	Phenylalanine metabolism	2	72	32	5146	0.0277778	0.00621842	4.46701	TRINITY_DN11548_c0_g1_i1;TRINITY_DN18623_c0_g1_i1	TRINITY_DN11548_c0_g1_i1;TRINITY_DN18623_c0_g1_i1	0.0731565	0.332982
ko00520	Amino sugar and nucleotide sugar metabolism	4	72	115	5146	0.0555556	0.0223475	2.48599	TRINITY_DN16633_c0_g1_i3;TRINITY_DN16365_c0_g1_i2;TRINITY_DN18060_c0_g2_i4;TRINITY_DN17600_c0_g1_i1	TRINITY_DN16633_c0_g1_i3;TRINITY_DN16365_c0_g1_i2;TRINITY_DN18060_c0_g2_i4;TRINITY_DN17600_c0_g1_i1	0.0764958	0.332982
ko00982	Drug metabolism - cytochrome P450	1	72	6	5146	0.0138889	0.00116595	11.912	TRINITY_DN20450_c1_g1_i6	TRINITY_DN20450_c1_g1_i6	0.0811045	0.33343
ko00966	Glucosinolate biosynthesis	1	72	7	5146	0.0138889	0.00136028	10.2103	TRINITY_DN20991_c0_g1_i7	TRINITY_DN20991_c0_g1_i7	0.0939762	0.347712
ko00603	Glycosphingolipid biosynthesis - globo series	1	72	7	5146	0.0138889	0.00136028	10.2103	TRINITY_DN19655_c0_g1_i4	TRINITY_DN19655_c0_g1_i4	0.0939762	0.347712
ko00592	alpha-Linolenic acid metabolism	2	72	41	5146	0.0277778	0.00796735	3.48645	TRINITY_DN21335_c1_g5_i5;TRINITY_DN18603_c0_g1_i1	TRINITY_DN21335_c1_g5_i5;TRINITY_DN18603_c0_g1_i1	0.111747	0.38907
ko04141	Protein processing in endoplasmic reticulum	6	72	240	5146	0.0833333	0.0466382	1.78681	TRINITY_DN13877_c0_g1_i2;TRINITY_DN15838_c0_g1_i1;TRINITY_DN20269_c1_g1_i2;TRINITY_DN19660_c0_g1_i2;TRINITY_DN16704_c0_g1_i1;TRINITY_DN21432_c0_g1_i7	TRINITY_DN13877_c0_g1_i2;TRINITY_DN15838_c0_g1_i1;TRINITY_DN20269_c1_g1_i2;TRINITY_DN19660_c0_g1_i2;TRINITY_DN16704_c0_g1_i1;TRINITY_DN21432_c0_g1_i7	0.11782	0.38907
ko00220	Arginine biosynthesis	2	72	43	5146	0.0277778	0.008356	3.32429	TRINITY_DN17454_c0_g2_i1;TRINITY_DN18623_c0_g1_i1	TRINITY_DN17454_c0_g2_i1;TRINITY_DN18623_c0_g1_i1	0.120927	0.38907
ko00942	Anthocyanin biosynthesis	1	72	10	5146	0.0138889	0.00194326	7.14722	TRINITY_DN19890_c0_g2_i1	TRINITY_DN19890_c0_g2_i1	0.131534	0.405563
ko00400	Phenylalanine, tyrosine and tryptophan biosynthesis	2	72	47	5146	0.0277778	0.00913331	3.04137	TRINITY_DN17821_c0_g1_i1;TRINITY_DN18623_c0_g1_i1	TRINITY_DN17821_c0_g1_i1;TRINITY_DN18623_c0_g1_i1	0.139812	0.413843
ko00430	Taurine and hypotaurine metabolism	1	72	13	5146	0.0138889	0.00252623	5.49786	TRINITY_DN19978_c0_g1_i2	TRINITY_DN19978_c0_g1_i2	0.167555	0.457351
ko00190	Oxidative phosphorylation	4	72	156	5146	0.0555556	0.0303148	1.83262	TRINITY_DN17811_c0_g1_i1;TRINITY_DN17103_c1_g3_i3;TRINITY_DN19844_c0_g1_i2;TRINITY_DN8091_c0_g1_i1	TRINITY_DN17811_c0_g1_i1;TRINITY_DN17103_c1_g3_i3;TRINITY_DN19844_c0_g1_i2;TRINITY_DN8091_c0_g1_i1	0.173576	0.457351
ko00950	Isoquinoline alkaloid biosynthesis	1	72	14	5146	0.0138889	0.00272056	5.10516	TRINITY_DN18623_c0_g1_i1	TRINITY_DN18623_c0_g1_i1	0.179232	0.457351
ko00750	Vitamin B6 metabolism	1	72	14	5146	0.0138889	0.00272056	5.10516	TRINITY_DN21414_c0_g1_i1	TRINITY_DN21414_c0_g1_i1	0.179232	0.457351
ko03050	Proteasome	2	72	58	5146	0.0277778	0.0112709	2.46456	TRINITY_DN19201_c0_g1_i4;TRINITY_DN13605_c0_g1_i1	TRINITY_DN19201_c0_g1_i4;TRINITY_DN13605_c0_g1_i1	0.19444	0.479618
ko04214	Apoptosis - fly	1	72	17	5146	0.0138889	0.00330354	4.20425	TRINITY_DN16212_c0_g1_i3	TRINITY_DN16212_c0_g1_i3	0.213301	0.501639
ko00010	Glycolysis / Gluconeogenesis	3	72	116	5146	0.0416667	0.0225418	1.84842	TRINITY_DN18464_c1_g1_i3;TRINITY_DN14136_c0_g1_i1;TRINITY_DN16807_c0_g1_i1	TRINITY_DN18464_c1_g1_i3;TRINITY_DN14136_c0_g1_i1;TRINITY_DN16807_c0_g1_i1	0.220722	0.501639
ko00960	Tropane, piperidine and pyridine alkaloid biosynthesis	1	72	18	5146	0.0138889	0.00349786	3.97068	TRINITY_DN18623_c0_g1_i1	TRINITY_DN18623_c0_g1_i1	0.224345	0.501639
ko04626	Plant-pathogen interaction	2	72	65	5146	0.0277778	0.0126312	2.19915	TRINITY_DN16356_c0_g1_i1;TRINITY_DN19660_c0_g1_i2	TRINITY_DN16356_c0_g1_i1;TRINITY_DN19660_c0_g1_i2	0.230483	0.501639
ko00650	Butanoate metabolism	1	72	20	5146	0.0138889	0.00388651	3.57361	TRINITY_DN19978_c0_g1_i2	TRINITY_DN19978_c0_g1_i2	0.245975	0.505839
ko00250	Alanine, aspartate and glutamate metabolism	2	72	68	5146	0.0277778	0.0132141	2.10212	TRINITY_DN19978_c0_g1_i2;TRINITY_DN18623_c0_g1_i1	TRINITY_DN19978_c0_g1_i2;TRINITY_DN18623_c0_g1_i1	0.246084	0.505839
ko00290	Valine, leucine and isoleucine biosynthesis	1	72	21	5146	0.0138889	0.00408084	3.40344	TRINITY_DN16032_c0_g1_i2	TRINITY_DN16032_c0_g1_i2	0.256566	0.513133
ko00500	Starch and sucrose metabolism	4	72	187	5146	0.0555556	0.0363389	1.52882	TRINITY_DN16365_c0_g1_i2;TRINITY_DN18060_c0_g2_i4;TRINITY_DN20549_c0_g2_i1;TRINITY_DN16633_c0_g1_i3	TRINITY_DN16365_c0_g1_i2;TRINITY_DN18060_c0_g2_i4;TRINITY_DN20549_c0_g2_i1;TRINITY_DN16633_c0_g1_i3	0.265319	0.516674
ko03010	Ribosome	5	72	256	5146	0.0694444	0.0497474	1.39594	TRINITY_DN16351_c0_g1_i1;TRINITY_DN15990_c0_g1_i2;TRINITY_DN17621_c0_g1_i1;TRINITY_DN9826_c0_g1_i1;TRINITY_DN19734_c0_g1_i2	TRINITY_DN16351_c0_g1_i1;TRINITY_DN15990_c0_g1_i2;TRINITY_DN17621_c0_g1_i1;TRINITY_DN9826_c0_g1_i1;TRINITY_DN19734_c0_g1_i2	0.287331	0.531815
ko00670	One carbon pool by folate	1	72	24	5146	0.0138889	0.00466382	2.97801	TRINITY_DN20695_c0_g2_i1	TRINITY_DN20695_c0_g2_i1	0.287467	0.531815
ko04391	Hippo signaling pathway - fly	1	72	27	5146	0.0138889	0.00524679	2.64712	TRINITY_DN16817_c0_g2_i1	TRINITY_DN16817_c0_g2_i1	0.317101	0.540808
ko00260	Glycine, serine and threonine metabolism	2	72	82	5146	0.0277778	0.0159347	1.74322	TRINITY_DN16032_c0_g1_i2;TRINITY_DN20695_c0_g2_i1	TRINITY_DN16032_c0_g1_i2;TRINITY_DN20695_c0_g2_i1	0.319009	0.540808
ko00240	Pyrimidine metabolism	3	72	143	5146	0.0416667	0.0277886	1.49942	TRINITY_DN20405_c0_g1_i3;TRINITY_DN9728_c0_g1_i1;TRINITY_DN16486_c0_g1_i2	TRINITY_DN20405_c0_g1_i3;TRINITY_DN9728_c0_g1_i1;TRINITY_DN16486_c0_g1_i2	0.323462	0.540808
ko00380	Tryptophan metabolism	1	72	29	5146	0.0138889	0.00563545	2.46456	TRINITY_DN19514_c0_g1_i2	TRINITY_DN19514_c0_g1_i2	0.336178	0.540808
ko04011	MAPK signaling pathway - yeast	1	72	29	5146	0.0138889	0.00563545	2.46456	TRINITY_DN16817_c0_g2_i1	TRINITY_DN16817_c0_g2_i1	0.336178	0.540808
ko04390	Hippo signaling pathway	1	72	29	5146	0.0138889	0.00563545	2.46456	TRINITY_DN16817_c0_g2_i1	TRINITY_DN16817_c0_g2_i1	0.336178	0.540808
ko00630	Glyoxylate and dicarboxylate metabolism	2	72	90	5146	0.0277778	0.0174893	1.58827	TRINITY_DN17462_c0_g1_i1;TRINITY_DN20695_c0_g2_i1	TRINITY_DN17462_c0_g1_i1;TRINITY_DN20695_c0_g2_i1	0.360092	0.560877
ko04114	Oocyte meiosis	1	72	32	5146	0.0138889	0.00621842	2.23351	TRINITY_DN16817_c0_g2_i1	TRINITY_DN16817_c0_g2_i1	0.363812	0.560877
ko04146	Peroxisome	2	72	95	5146	0.0277778	0.0184609	1.50468	TRINITY_DN18983_c0_g1_i2;TRINITY_DN15622_c0_g1_i1	TRINITY_DN18983_c0_g1_i2;TRINITY_DN15622_c0_g1_i1	0.385334	0.566334
ko00195	Photosynthesis	1	72	35	5146	0.0138889	0.0068014	2.04206	TRINITY_DN8091_c0_g1_i1	TRINITY_DN8091_c0_g1_i1	0.390311	0.566334
ko00600	Sphingolipid metabolism	1	72	35	5146	0.0138889	0.0068014	2.04206	TRINITY_DN19655_c0_g1_i4	TRINITY_DN19655_c0_g1_i4	0.390311	0.566334
ko00920	Sulfur metabolism	1	72	37	5146	0.0138889	0.00719005	1.93168	TRINITY_DN19747_c0_g1_i4	TRINITY_DN19747_c0_g1_i4	0.40737	0.579719
ko00563	Glycosylphosphatidylinositol(GPI)-anchor biosynthesis	1	72	40	5146	0.0138889	0.00777303	1.78681	TRINITY_DN19655_c0_g1_i4	TRINITY_DN19655_c0_g1_i4	0.432079	0.602269
ko00310	Lysine degradation	1	72	41	5146	0.0138889	0.00796735	1.74322	TRINITY_DN19514_c0_g1_i2	TRINITY_DN19514_c0_g1_i2	0.440087	0.602269
ko00910	Nitrogen metabolism	1	72	43	5146	0.0138889	0.008356	1.66214	TRINITY_DN297_c0_g1_i1	TRINITY_DN297_c0_g1_i1	0.455771	0.602269
ko03020	RNA polymerase	1	72	43	5146	0.0138889	0.008356	1.66214	TRINITY_DN9728_c0_g1_i1	TRINITY_DN9728_c0_g1_i1	0.455771	0.602269
ko00053	Ascorbate and aldarate metabolism	1	72	45	5146	0.0138889	0.00874466	1.58827	TRINITY_DN18060_c0_g2_i4	TRINITY_DN18060_c0_g2_i4	0.471021	0.609704
ko04130	SNARE interactions in vesicular transport	1	72	47	5146	0.0138889	0.00913331	1.52069	TRINITY_DN12366_c0_g1_i2	TRINITY_DN12366_c0_g1_i2	0.48585	0.609704
ko00620	Pyruvate metabolism	2	72	116	5146	0.0277778	0.0225418	1.23228	TRINITY_DN17462_c0_g1_i1;TRINITY_DN21355_c0_g1_i1	TRINITY_DN17462_c0_g1_i1;TRINITY_DN21355_c0_g1_i1	0.486116	0.609704
ko00040	Pentose and glucuronate interconversions	1	72	49	5146	0.0138889	0.00952196	1.45862	TRINITY_DN18060_c0_g2_i4	TRINITY_DN18060_c0_g2_i4	0.500269	0.615448
ko00410	beta-Alanine metabolism	1	72	50	5146	0.0138889	0.00971628	1.42944	TRINITY_DN19978_c0_g1_i2	TRINITY_DN19978_c0_g1_i2	0.507328	0.615448
ko04151	PI3K-Akt signaling pathway	1	72	56	5146	0.0138889	0.0108822	1.27629	TRINITY_DN16817_c0_g2_i1	TRINITY_DN16817_c0_g2_i1	0.547665	0.653664
ko00510	N-Glycan biosynthesis	1	72	61	5146	0.0138889	0.0118539	1.17168	TRINITY_DN21432_c0_g1_i7	TRINITY_DN21432_c0_g1_i7	0.578777	0.679002
ko00330	Arginine and proline metabolism	1	72	64	5146	0.0138889	0.0124368	1.11675	TRINITY_DN18623_c0_g1_i1	TRINITY_DN18623_c0_g1_i1	0.59642	0.679002
ko00561	Glycerolipid metabolism	1	72	64	5146	0.0138889	0.0124368	1.11675	TRINITY_DN19655_c0_g1_i4	TRINITY_DN19655_c0_g1_i4	0.59642	0.679002
ko00906	Carotenoid biosynthesis	1	72	69	5146	0.0138889	0.0134085	1.03583	TRINITY_DN9514_c0_g1_i1	TRINITY_DN9514_c0_g1_i1	0.624221	0.699884
ko04120	Ubiquitin mediated proteolysis	2	72	154	5146	0.0277778	0.0299262	0.928211	TRINITY_DN13877_c0_g1_i2;TRINITY_DN21270_c0_g1_i3	TRINITY_DN13877_c0_g1_i2;TRINITY_DN21270_c0_g1_i3	0.640633	0.699884
ko03040	Spliceosome	3	72	234	5146	0.0416667	0.0454722	0.916311	TRINITY_DN16704_c0_g1_i1;TRINITY_DN17295_c0_g1_i4;TRINITY_DN18608_c1_g1_i1	TRINITY_DN16704_c0_g1_i1;TRINITY_DN17295_c0_g1_i4;TRINITY_DN18608_c1_g1_i1	0.643137	0.699884
ko04110	Cell cycle	1	72	77	5146	0.0138889	0.0149631	0.928211	TRINITY_DN16817_c0_g2_i1	TRINITY_DN16817_c0_g2_i1	0.664824	0.713
ko00940	Phenylpropanoid biosynthesis	1	72	85	5146	0.0138889	0.0165177	0.84085	TRINITY_DN19440_c0_g2_i1	TRINITY_DN19440_c0_g2_i1	0.701094	0.733497
ko00230	Purine metabolism	2	72	175	5146	0.0277778	0.034007	0.816825	TRINITY_DN9728_c0_g1_i1;TRINITY_DN16486_c0_g1_i2	TRINITY_DN9728_c0_g1_i1;TRINITY_DN16486_c0_g1_i2	0.709396	0.733497
ko00562	Inositol phosphate metabolism	1	72	88	5146	0.0138889	0.0171007	0.812184	TRINITY_DN16807_c0_g1_i1	TRINITY_DN16807_c0_g1_i1	0.713673	0.733497
ko04144	Endocytosis	2	72	194	5146	0.0277778	0.0376992	0.736827	TRINITY_DN16704_c0_g1_i1;TRINITY_DN17011_c1_g1_i1	TRINITY_DN16704_c0_g1_i1;TRINITY_DN17011_c1_g1_i1	0.761971	0.772409
ko03015	mRNA surveillance pathway	1	72	163	5146	0.0138889	0.0316751	0.43848	TRINITY_DN17876_c0_g1_i1	TRINITY_DN17876_c0_g1_i1	0.903084	0.903084

## Sheet: PPI
Protein1	Protein2	Combined_score
TRINITY_DN13605_c0_g1_i1	TRINITY_DN19201_c0_g1_i4	999
TRINITY_DN15990_c0_g1_i2	TRINITY_DN16351_c0_g1_i1	999
TRINITY_DN15990_c0_g1_i2	TRINITY_DN19734_c0_g1_i2	999
TRINITY_DN15990_c0_g1_i2	TRINITY_DN9826_c0_g1_i1	999
TRINITY_DN16351_c0_g1_i1	TRINITY_DN19734_c0_g1_i2	999
TRINITY_DN16351_c0_g1_i1	TRINITY_DN9826_c0_g1_i1	999
TRINITY_DN19734_c0_g1_i2	TRINITY_DN9826_c0_g1_i1	999
TRINITY_DN18397_c0_g1_i2	TRINITY_DN18738_c0_g2_i1	998
TRINITY_DN21375_c0_g1_i1	TRINITY_DN9728_c0_g1_i1	998
TRINITY_DN14485_c0_g1_i1	TRINITY_DN18397_c0_g1_i2	998
TRINITY_DN17200_c0_g1_i1	TRINITY_DN18943_c1_g1_i1	997
TRINITY_DN17200_c0_g1_i1	TRINITY_DN18397_c0_g1_i2	996
TRINITY_DN14485_c0_g1_i1	TRINITY_DN21343_c1_g1_i2	996
TRINITY_DN14485_c0_g1_i1	TRINITY_DN18738_c0_g2_i1	995
TRINITY_DN18397_c0_g1_i2	TRINITY_DN21343_c1_g1_i2	994
TRINITY_DN14843_c0_g1_i1	TRINITY_DN15990_c0_g1_i2	992
TRINITY_DN17731_c0_g2_i1	TRINITY_DN19660_c0_g1_i2	992
TRINITY_DN14843_c0_g1_i1	TRINITY_DN9826_c0_g1_i1	988
TRINITY_DN14843_c0_g1_i1	TRINITY_DN19734_c0_g1_i2	987
TRINITY_DN14843_c0_g1_i1	TRINITY_DN16351_c0_g1_i1	985
TRINITY_DN13914_c0_g1_i1	TRINITY_DN7607_c0_g1_i2	984
TRINITY_DN17200_c0_g1_i1	TRINITY_DN20645_c0_g1_i1	984
TRINITY_DN19201_c0_g1_i4	TRINITY_DN20385_c1_g1_i1	983
TRINITY_DN13914_c0_g1_i1	TRINITY_DN18943_c1_g1_i1	982
TRINITY_DN13676_c0_g1_i1	TRINITY_DN20207_c0_g1_i1	982
TRINITY_DN13914_c0_g1_i1	TRINITY_DN15242_c0_g1_i1	981
TRINITY_DN13914_c0_g1_i1	TRINITY_DN20207_c0_g1_i1	975
TRINITY_DN15622_c0_g1_i1	TRINITY_DN19514_c0_g1_i2	975
TRINITY_DN16212_c0_g1_i3	TRINITY_DN17999_c0_g1_i1	975
TRINITY_DN19655_c0_g1_i4	TRINITY_DN19932_c1_g1_i4	972
TRINITY_DN18397_c0_g1_i2	TRINITY_DN18943_c1_g1_i1	971
TRINITY_DN14485_c0_g1_i1	TRINITY_DN17200_c0_g1_i1	969
TRINITY_DN17814_c0_g1_i1	TRINITY_DN21381_c0_g3_i5	968
TRINITY_DN17200_c0_g1_i1	TRINITY_DN18738_c0_g2_i1	967
TRINITY_DN14843_c0_g1_i1	TRINITY_DN14988_c0_g1_i1	965
TRINITY_DN13676_c0_g1_i1	TRINITY_DN13914_c0_g1_i1	960
TRINITY_DN15622_c0_g1_i1	TRINITY_DN18623_c0_g1_i1	956
TRINITY_DN18738_c0_g2_i1	TRINITY_DN21343_c1_g1_i2	956
TRINITY_DN13676_c0_g1_i1	TRINITY_DN17200_c0_g1_i1	953
TRINITY_DN15707_c0_g1_i1	TRINITY_DN20991_c0_g1_i7	953
TRINITY_DN18943_c1_g1_i1	TRINITY_DN20207_c0_g1_i1	952
TRINITY_DN18943_c1_g1_i1	TRINITY_DN20645_c0_g1_i1	951
TRINITY_DN13605_c0_g1_i1	TRINITY_DN20385_c1_g1_i1	950
TRINITY_DN15622_c0_g1_i1	TRINITY_DN20790_c0_g1_i2	949
TRINITY_DN14988_c0_g1_i1	TRINITY_DN19734_c0_g1_i2	945
TRINITY_DN20207_c0_g1_i1	TRINITY_DN20769_c2_g2_i1	945
TRINITY_DN16212_c0_g1_i3	TRINITY_DN19660_c0_g1_i2	944
TRINITY_DN18943_c1_g1_i1	TRINITY_DN20769_c2_g2_i1	943
TRINITY_DN20790_c0_g1_i2	TRINITY_DN21381_c0_g3_i5	926
TRINITY_DN11548_c0_g1_i1	TRINITY_DN16212_c0_g1_i3	923
TRINITY_DN13914_c0_g1_i1	TRINITY_DN20769_c2_g2_i1	918
TRINITY_DN17731_c0_g2_i1	TRINITY_DN21467_c0_g1_i1	917
TRINITY_DN15622_c0_g1_i1	TRINITY_DN16212_c0_g1_i3	915
TRINITY_DN11548_c0_g1_i1	TRINITY_DN19660_c0_g1_i2	912
TRINITY_DN19660_c0_g1_i2	TRINITY_DN20790_c0_g1_i2	911
TRINITY_DN19751_c0_g1_i3	TRINITY_DN20142_c0_g1_i3	910
TRINITY_DN16212_c0_g1_i3	TRINITY_DN20790_c0_g1_i2	909
TRINITY_DN19514_c0_g1_i2	TRINITY_DN8091_c0_g1_i1	909
TRINITY_DN13877_c0_g1_i2	TRINITY_DN21079_c0_g1_i2	908
TRINITY_DN11806_c0_g1_i1	TRINITY_DN20543_c0_g1_i9	906
TRINITY_DN14988_c0_g1_i1	TRINITY_DN19201_c0_g1_i4	906
TRINITY_DN11806_c0_g1_i1	TRINITY_DN21381_c0_g3_i5	904
TRINITY_DN15622_c0_g1_i1	TRINITY_DN19660_c0_g1_i2	903
TRINITY_DN11548_c0_g1_i1	TRINITY_DN15622_c0_g1_i1	901
TRINITY_DN11548_c0_g1_i1	TRINITY_DN20790_c0_g1_i2	900
TRINITY_DN19655_c0_g1_i4	TRINITY_DN20790_c0_g1_i2	900
TRINITY_DN19655_c0_g1_i4	TRINITY_DN21381_c0_g3_i5	900
TRINITY_DN19932_c1_g1_i4	TRINITY_DN20790_c0_g1_i2	900
TRINITY_DN19932_c1_g1_i4	TRINITY_DN21381_c0_g3_i5	900
TRINITY_DN11806_c0_g1_i1	TRINITY_DN19655_c0_g1_i4	900
TRINITY_DN11806_c0_g1_i1	TRINITY_DN19932_c1_g1_i4	900
TRINITY_DN13676_c0_g1_i1	TRINITY_DN18943_c1_g1_i1	892
TRINITY_DN17462_c0_g1_i1	TRINITY_DN18623_c0_g1_i1	879
TRINITY_DN16032_c0_g1_i2	TRINITY_DN21236_c0_g2_i4	874
TRINITY_DN18623_c0_g1_i1	TRINITY_DN19751_c0_g1_i3	870
TRINITY_DN15242_c0_g1_i1	TRINITY_DN20207_c0_g1_i1	864
TRINITY_DN16232_c0_g1_i4	TRINITY_DN17011_c1_g1_i1	863
TRINITY_DN15622_c0_g1_i1	TRINITY_DN17462_c0_g1_i1	862
TRINITY_DN20207_c0_g1_i1	TRINITY_DN7607_c0_g1_i2	858
TRINITY_DN19655_c0_g1_i4	TRINITY_DN20723_c0_g1_i3	857
TRINITY_DN11806_c0_g1_i1	TRINITY_DN17999_c0_g1_i1	852
TRINITY_DN17409_c0_g1_i1	TRINITY_DN9826_c0_g1_i1	848
TRINITY_DN20769_c2_g2_i1	TRINITY_DN7607_c0_g1_i2	840
TRINITY_DN19201_c0_g1_i4	TRINITY_DN19734_c0_g1_i2	839
TRINITY_DN16032_c0_g1_i2	TRINITY_DN19747_c0_g1_i4	829
TRINITY_DN15961_c1_g1_i1	TRINITY_DN9604_c0_g1_i1	825
TRINITY_DN19978_c0_g1_i2	TRINITY_DN20543_c0_g1_i9	819
TRINITY_DN14988_c0_g1_i1	TRINITY_DN16351_c0_g1_i1	814
TRINITY_DN13676_c0_g1_i1	TRINITY_DN20769_c2_g2_i1	811
TRINITY_DN19514_c0_g1_i2	TRINITY_DN20790_c0_g1_i2	805
TRINITY_DN14485_c0_g1_i1	TRINITY_DN18943_c1_g1_i1	801
TRINITY_DN13914_c0_g1_i1	TRINITY_DN17200_c0_g1_i1	799
TRINITY_DN13605_c0_g1_i1	TRINITY_DN14988_c0_g1_i1	796
TRINITY_DN20645_c0_g1_i1	TRINITY_DN7607_c0_g1_i2	795
TRINITY_DN14843_c0_g1_i1	TRINITY_DN19201_c0_g1_i4	779
TRINITY_DN17295_c0_g1_i4	TRINITY_DN9728_c0_g1_i1	778
TRINITY_DN15242_c0_g1_i1	TRINITY_DN20645_c0_g1_i1	778
TRINITY_DN14485_c0_g1_i1	TRINITY_DN20645_c0_g1_i1	777
TRINITY_DN17462_c0_g1_i1	TRINITY_DN20790_c0_g1_i2	776
TRINITY_DN15242_c0_g1_i1	TRINITY_DN20769_c2_g2_i1	772
TRINITY_DN17462_c0_g1_i1	TRINITY_DN8091_c0_g1_i1	770
TRINITY_DN18397_c0_g1_i2	TRINITY_DN20207_c0_g1_i1	769
TRINITY_DN18738_c0_g2_i1	TRINITY_DN18943_c1_g1_i1	764
TRINITY_DN14843_c0_g1_i1	TRINITY_DN8091_c0_g1_i1	753
TRINITY_DN17999_c0_g1_i1	TRINITY_DN18983_c0_g1_i2	749
TRINITY_DN15837_c0_g1_i2	TRINITY_DN19655_c0_g1_i4	749
TRINITY_DN14485_c0_g1_i1	TRINITY_DN19890_c0_g2_i1	743
TRINITY_DN9728_c0_g1_i1	TRINITY_DN9826_c0_g1_i1	740
TRINITY_DN17817_c0_g2_i2	TRINITY_DN20207_c0_g1_i1	736
TRINITY_DN20269_c1_g1_i2	TRINITY_DN21467_c0_g1_i1	733
TRINITY_DN13676_c0_g1_i1	TRINITY_DN18397_c0_g1_i2	732
TRINITY_DN19747_c0_g1_i4	TRINITY_DN20142_c0_g1_i3	732
TRINITY_DN18623_c0_g1_i1	TRINITY_DN19514_c0_g1_i2	721
TRINITY_DN15242_c0_g1_i1	TRINITY_DN17200_c0_g1_i1	719
TRINITY_DN13914_c0_g1_i1	TRINITY_DN17817_c0_g2_i2	717
TRINITY_DN17817_c0_g2_i2	TRINITY_DN7607_c0_g1_i2	713
TRINITY_DN17200_c0_g1_i1	TRINITY_DN7607_c0_g1_i2	706
TRINITY_DN15242_c0_g1_i1	TRINITY_DN18784_c2_g2_i1	701

## Sheet: blast_result
Accession	STRING_ID
TRINITY_DN10000_c0_g1_i1	3702.AT5G65500.1
TRINITY_DN10001_c0_g1_i1	3702.AT4G05450.1
TRINITY_DN10003_c0_g1_i1	3702.AT1G65290.1
TRINITY_DN10006_c0_g1_i2	3702.AT3G23730.1
TRINITY_DN10008_c0_g1_i2	3702.AT4G34265.1
TRINITY_DN1000_c0_g1_i1	3702.AT5G18525.1
TRINITY_DN10010_c0_g2_i1	3702.AT1G12830.1
TRINITY_DN10011_c0_g1_i2	3702.AT3G26420.1
TRINITY_DN10015_c0_g1_i1	3702.AT3G14460.1
TRINITY_DN10016_c0_g1_i1	3702.AT3G17430.1
TRINITY_DN10017_c0_g1_i1	3702.AT2G35010.2
TRINITY_DN10019_c0_g1_i1	3702.AT1G31360.1
TRINITY_DN1001_c0_g1_i1	3702.AT1G65730.1
TRINITY_DN10021_c0_g1_i1	3702.AT3G26210.1
TRINITY_DN10021_c0_g2_i1	3702.AT4G31500.1
TRINITY_DN10022_c0_g1_i1	3702.AT5G07720.1
TRINITY_DN10026_c0_g1_i1	3702.AT5G20680.1
TRINITY_DN10027_c0_g1_i1	3702.AT5G15080.1
TRINITY_DN10029_c0_g1_i1	3702.AT2G18400.1
TRINITY_DN10031_c0_g1_i1	3702.AT5G49610.1
TRINITY_DN10033_c0_g1_i4	3702.AT1G77710.1
TRINITY_DN10034_c0_g1_i1	3702.AT2G46220.1
TRINITY_DN10037_c0_g1_i1	3702.AT5G67140.1
TRINITY_DN10038_c0_g1_i1	3702.AT2G38050.1
TRINITY_DN10040_c0_g1_i2	3702.AT2G33820.1
TRINITY_DN10040_c0_g2_i1	3702.AT2G33820.1
TRINITY_DN10042_c0_g1_i1	3702.AT3G29230.1
TRINITY_DN10043_c0_g1_i1	3702.AT2G16030.1
TRINITY_DN10044_c0_g1_i1	3702.AT1G06460.1
TRINITY_DN10044_c0_g2_i1	3702.AT1G06460.1
TRINITY_DN10046_c0_g1_i1	3702.AT5G10720.1
TRINITY_DN10046_c0_g2_i1	3702.AT5G10720.1
TRINITY_DN10046_c0_g3_i1	3702.AT5G10720.1
TRINITY_DN10047_c0_g1_i1	3702.AT2G12400.1
TRINITY_DN10048_c0_g1_i1	3702.AT3G59290.1
TRINITY_DN10049_c0_g1_i1	3702.AT3G27830.1
TRINITY_DN10050_c0_g2_i1	3702.AT5G37020.1
TRINITY_DN10051_c0_g1_i1	3702.AT3G22370.1
TRINITY_DN10051_c0_g2_i1	3702.AT3G22370.1
TRINITY_DN10053_c0_g1_i1	3702.AT3G20475.1
TRINITY_DN10055_c0_g1_i1	3702.AT3G07160.1
TRINITY_DN10056_c0_g1_i5	3702.AT5G67320.1
TRINITY_DN10057_c0_g1_i1	3702.AT4G21390.1
TRINITY_DN10058_c0_g1_i1	3702.AT3G62690.1
TRINITY_DN1005_c0_g1_i1	3702.AT3G19190.1
TRINITY_DN10060_c0_g1_i1	3702.AT2G15570.2
TRINITY_DN10061_c0_g1_i1	3702.AT4G26090.1
TRINITY_DN10064_c0_g1_i1	3702.AT4G38090.1
TRINITY_DN10064_c0_g2_i1	3702.AT4G38090.1
TRINITY_DN10065_c0_g1_i1	3702.AT1G43890.1
TRINITY_DN10065_c0_g2_i1	3702.AT5G03530.1
TRINITY_DN10066_c0_g2_i2	3702.AT3G07130.1
TRINITY_DN10070_c0_g1_i1	3702.AT3G29770.1
TRINITY_DN10073_c0_g1_i1	3702.AT5G20320.1
TRINITY_DN10074_c0_g1_i1	3702.AT4G36250.1
TRINITY_DN10077_c0_g1_i1	3702.AT2G20000.1
TRINITY_DN10078_c0_g1_i1	3702.AT1G12550.1
TRINITY_DN10080_c0_g1_i1	3702.AT3G04300.1
TRINITY_DN10081_c0_g1_i1	3702.AT1G80530.1
TRINITY_DN10082_c0_g1_i1	3702.AT5G18850.1
TRINITY_DN10083_c0_g1_i1	3702.AT3G59280.1
TRINITY_DN10084_c0_g1_i1	3702.AT4G37510.1
TRINITY_DN10087_c0_g2_i1	3702.AT3G27170.1
TRINITY_DN10088_c0_g1_i1	3702.AT1G20430.1
TRINITY_DN10089_c0_g1_i1	3702.AT1G22270.1
TRINITY_DN10090_c0_g1_i1	3702.AT5G24010.1
TRINITY_DN10090_c0_g2_i1	3702.AT5G24010.1
TRINITY_DN10091_c0_g1_i1	3702.AT2G35795.1
TRINITY_DN10091_c0_g2_i1	3702.AT5G03030.1
TRINITY_DN10095_c0_g1_i1	3702.AT3G07550.1
TRINITY_DN10096_c0_g1_i1	3702.AT3G42170.1
TRINITY_DN10097_c0_g1_i1	3702.AT1G60890.2
TRINITY_DN10098_c0_g1_i1	3702.AT3G48070.2
TRINITY_DN1009_c0_g1_i1	3702.AT3G15350.2
TRINITY_DN100_c0_g1_i1	3702.AT1G58230.1
TRINITY_DN10100_c0_g1_i1	3702.AT4G36750.1
TRINITY_DN10100_c0_g2_i1	3702.AT4G36750.1
TRINITY_DN10101_c0_g1_i1	3702.AT1G52520.1
TRINITY_DN10101_c1_g1_i1	3702.AT1G52520.1
TRINITY_DN10102_c0_g1_i1	3702.AT2G19760.1
TRINITY_DN10103_c0_g1_i1	3702.AT3G20600.1
TRINITY_DN10104_c0_g1_i1	3702.AT2G04520.1
TRINITY_DN10105_c0_g1_i1	3702.AT1G45150.1
TRINITY_DN10105_c0_g2_i1	3702.AT1G45150.1
TRINITY_DN10108_c0_g1_i1	3702.AT2G26730.1
TRINITY_DN10110_c0_g1_i1	3702.AT4G01070.1
TRINITY_DN10111_c0_g1_i1	3702.AT1G05490.1
TRINITY_DN10112_c0_g1_i1	3702.AT3G14470.1
TRINITY_DN10114_c0_g1_i1	3702.AT1G17840.1
TRINITY_DN10115_c0_g1_i1	3702.AT3G57300.2
TRINITY_DN10116_c0_g1_i1	3702.AT3G15850.1
TRINITY_DN10117_c0_g2_i1	3702.AT3G14460.1
TRINITY_DN1011_c0_g1_i1	3702.AT1G03310.2
TRINITY_DN10120_c0_g1_i2	3702.AT1G68680.1
TRINITY_DN10121_c0_g1_i1	3702.AT3G01810.3
TRINITY_DN10125_c0_g1_i1	3702.AT1G62390.1
TRINITY_DN10126_c0_g1_i1	3702.AT3G07400.1
TRINITY_DN10129_c0_g1_i1	3702.AT1G34000.1
TRINITY_DN10130_c0_g1_i1	3702.AT1G79915.1
TRINITY_DN10131_c0_g1_i1	3702.AT3G42170.1
TRINITY_DN10131_c0_g2_i1	3702.AT3G42170.1
TRINITY_DN10131_c0_g3_i1	3702.AT3G42170.1
TRINITY_DN10132_c0_g1_i1	3702.AT3G53160.1
TRINITY_DN10133_c0_g1_i2	3702.AT1G70610.1
TRINITY_DN10134_c0_g1_i1	3702.AT3G11320.1
TRINITY_DN10135_c0_g1_i1	3702.AT3G02070.1
TRINITY_DN10137_c0_g1_i1	3702.AT4G00620.1
TRINITY_DN10138_c0_g1_i1	3702.AT5G50915.1
TRINITY_DN10139_c0_g1_i1	3702.AT4G24460.1
TRINITY_DN10141_c0_g1_i1	3702.AT5G14850.1
TRINITY_DN10142_c0_g1_i1	3702.AT3G59280.1
TRINITY_DN10145_c0_g1_i1	3702.AT4G36750.1
TRINITY_DN10147_c0_g1_i1	3702.AT2G26830.1
TRINITY_DN10148_c0_g1_i2	3702.AT5G11030.2
TRINITY_DN10150_c0_g2_i1	3702.AT1G12120.1
TRINITY_DN10151_c0_g1_i1	3702.AT4G23160.1
TRINITY_DN10152_c0_g1_i1	3702.AT3G16640.1
TRINITY_DN10154_c0_g1_i1	3702.AT1G05560.1
TRINITY_DN10155_c0_g1_i1	3702.AT4G17670.1
TRINITY_DN10157_c0_g1_i1	3702.AT2G41080.1
TRINITY_DN10159_c0_g1_i1	3702.AT5G17190.1
TRINITY_DN10161_c0_g1_i1	3702.AT1G73080.1
TRINITY_DN10162_c0_g1_i1	3702.AT5G45900.1
TRINITY_DN10164_c0_g1_i1	3702.AT3G10320.1
TRINITY_DN10166_c0_g1_i1	3702.AT4G37530.1
TRINITY_DN10167_c0_g1_i1	3702.AT4G17486.1
TRINITY_DN10169_c0_g1_i3	3702.AT3G52570.1
TRINITY_DN10170_c0_g1_i1	3702.AT2G26070.1
TRINITY_DN10171_c0_g1_i1	3702.AT2G47830.1
TRINITY_DN10174_c0_g1_i1	3702.AT4G27220.1
TRINITY_DN10174_c0_g2_i1	3702.AT4G27190.1
TRINITY_DN10175_c0_g1_i1	3702.AT3G07660.1
TRINITY_DN10175_c0_g2_i1	3702.AT3G07660.1
TRINITY_DN10176_c0_g1_i1	3702.AT5G50400.1
TRINITY_DN10177_c0_g1_i1	3702.AT2G46700.1
TRINITY_DN10177_c0_g2_i1	3702.AT2G46700.1
TRINITY_DN10178_c0_g1_i1	3702.AT4G39650.1
TRINITY_DN10179_c0_g1_i1	3702.AT2G32030.1
TRINITY_DN1017_c0_g1_i1	3702.AT2G20920.1
TRINITY_DN10182_c0_g1_i1	3702.AT1G06490.1
TRINITY_DN10183_c0_g1_i1	3702.AT1G26480.1
TRINITY_DN10185_c0_g1_i1	3702.AT2G18740.1
TRINITY_DN10188_c0_g1_i1	3702.AT5G01830.1
TRINITY_DN10189_c0_g1_i1	3702.AT4G27190.1
TRINITY_DN1018_c0_g1_i1	3702.AT1G17230.1
TRINITY_DN10190_c0_g1_i1	3702.AT3G27020.1
TRINITY_DN10192_c0_g1_i1	3702.AT4G17670.1
TRINITY_DN10193_c0_g1_i2	3702.AT5G45910.1
TRINITY_DN10194_c0_g1_i1	3702.AT5G40870.1
TRINITY_DN10195_c0_g1_i1	3702.AT1G16650.1
TRINITY_DN10196_c0_g1_i1	3702.AT5G14120.1
TRINITY_DN10197_c0_g1_i1	3702.AT5G05600.1
TRINITY_DN10198_c0_g1_i1	3702.AT3G60670.1
TRINITY_DN10199_c0_g1_i1	3702.AT2G31180.1
TRINITY_DN1019_c0_g1_i1	3702.AT3G01100.1
TRINITY_DN101_c0_g1_i1	3702.AT2G38185.4
TRINITY_DN10200_c0_g1_i1	3702.AT5G49880.1
TRINITY_DN10201_c0_g2_i1	3702.AT3G22680.1
TRINITY_DN10202_c0_g1_i1	3702.AT3G12530.1
TRINITY_DN10203_c0_g1_i1	3702.AT1G06850.1
TRINITY_DN10204_c0_g1_i1	3702.AT2G34830.1
TRINITY_DN10205_c0_g1_i1	3702.AT2G15910.1
TRINITY_DN10209_c0_g1_i2	3702.AT4G00050.1
TRINITY_DN10210_c0_g1_i1	3702.AT5G19570.1
TRINITY_DN10211_c0_g2_i1	3702.AT3G45230.1
TRINITY_DN10215_c0_g1_i1	3702.AT1G22800.1
TRINITY_DN10216_c0_g1_i1	3702.AT2G01080.1
TRINITY_DN10218_c0_g1_i1	3702.AT5G16800.3
TRINITY_DN10218_c0_g2_i1	3702.AT3G02980.1
TRINITY_DN10219_c0_g1_i1	3702.AT2G16370.1
TRINITY_DN10220_c0_g1_i1	3702.AT2G33690.1
TRINITY_DN10221_c0_g1_i2	3702.AT4G14615.1
TRINITY_DN10222_c0_g1_i1	3702.AT3G13050.1
TRINITY_DN10223_c0_g1_i3	3702.AT4G17650.1
TRINITY_DN10223_c0_g2_i1	3702.AT4G17650.1
TRINITY_DN10224_c0_g1_i1	3702.AT5G21070.1
TRINITY_DN10226_c0_g1_i1	3702.AT5G07010.1
TRINITY_DN10227_c0_g1_i1	3702.AT3G23020.1
TRINITY_DN10228_c0_g1_i1	3702.AT1G54130.1
TRINITY_DN10229_c0_g1_i1	3702.AT1G27910.1
TRINITY_DN10231_c0_g1_i1	3702.AT2G11000.1
TRINITY_DN10232_c1_g1_i1	3702.AT2G40070.1
TRINITY_DN10234_c0_g1_i1	3702.AT3G07590.2
TRINITY_DN10235_c0_g1_i1	3702.AT3G44380.1
TRINITY_DN10236_c0_g1_i1	3702.AT3G61113.1
TRINITY_DN10238_c0_g1_i1	3702.AT5G20170.1
TRINITY_DN10238_c0_g2_i1	3702.AT5G20170.1
TRINITY_DN10239_c0_g1_i1	3702.AT3G01460.1
TRINITY_DN10239_c0_g2_i1	3702.AT1G22060.1
TRINITY_DN10240_c0_g1_i1	3702.AT4G31820.1
TRINITY_DN10241_c1_g1_i1	3702.AT3G26420.1
TRINITY_DN10242_c0_g1_i1	3702.AT4G29850.1
TRINITY_DN10243_c0_g1_i1	3702.AT1G75240.1
TRINITY_DN10243_c0_g2_i1	3702.AT2G18350.1
TRINITY_DN10245_c0_g1_i1	3702.AT1G08370.1
TRINITY_DN10246_c0_g1_i3	3702.AT2G01275.1
TRINITY_DN10247_c0_g1_i1	3702.AT5G14570.1
TRINITY_DN10248_c0_g1_i1	3702.AT4G31560.1
TRINITY_DN10250_c0_g1_i2	3702.AT5G25540.1
TRINITY_DN10251_c0_g1_i4	3702.AT5G65640.1
TRINITY_DN10252_c0_g1_i2	3702.AT1G07615.1
TRINITY_DN10256_c0_g1_i2	3702.AT3G11660.1
TRINITY_DN10257_c0_g1_i1	3702.AT5G63135.1
TRINITY_DN10259_c0_g1_i1	3702.AT1G50030.1
TRINITY_DN1025_c0_g1_i1	3702.AT1G03440.1
TRINITY_DN10260_c0_g1_i1	3702.AT4G22840.1
TRINITY_DN10261_c0_g1_i1	3702.AT3G42170.1
TRINITY_DN10263_c0_g1_i1	3702.AT1G01225.1
TRINITY_DN10264_c0_g1_i1	3702.AT1G61667.1
TRINITY_DN10265_c0_g1_i1	3702.AT1G30610.1
TRINITY_DN10269_c0_g1_i1	3702.AT2G37750.1
TRINITY_DN1026_c0_g1_i1	3702.AT3G26000.1
TRINITY_DN10271_c0_g1_i1	3702.AT5G19590.1
TRINITY_DN10272_c0_g1_i1	3702.AT5G45010.1
TRINITY_DN10274_c0_g1_i1	3702.AT4G17260.1
TRINITY_DN10275_c0_g1_i1	3702.AT3G18410.1
TRINITY_DN10276_c0_g1_i1	3702.AT5G58330.1
TRINITY_DN10277_c0_g1_i1	3702.AT3G55820.1
TRINITY_DN10279_c0_g1_i1	3702.AT4G18240.1
TRINITY_DN1027_c0_g1_i1	3702.AT1G34550.1
TRINITY_DN10280_c0_g1_i2	3702.AT5G51080.1
TRINITY_DN10283_c0_g1_i1	3702.AT1G70230.1
TRINITY_DN10284_c0_g1_i1	3702.AT4G35900.1
TRINITY_DN10288_c0_g1_i1	3702.AT3G42170.1
TRINITY_DN10289_c0_g1_i1	3702.AT3G54340.1
TRINITY_DN10290_c0_g1_i1	3702.AT2G33700.1
TRINITY_DN10291_c0_g1_i1	3702.AT4G20720.1
TRINITY_DN10292_c0_g1_i1	3702.AT5G64730.1
TRINITY_DN10293_c0_g1_i1	3702.AT2G28350.1
TRINITY_DN10294_c0_g1_i1	3702.AT5G59550.1
TRINITY_DN10295_c0_g1_i1	3702.AT5G13050.1
TRINITY_DN1029_c0_g1_i1	3702.AT1G77920.1
TRINITY_DN102_c0_g1_i1	3702.AT5G42400.1
TRINITY_DN10300_c0_g1_i1	3702.AT3G03710.1
TRINITY_DN10301_c0_g1_i2	3702.AT1G33055.1
TRINITY_DN10302_c0_g1_i1	3702.AT3G25690.2
TRINITY_DN10304_c0_g1_i1	3702.AT3G19950.1
TRINITY_DN10305_c0_g1_i1	3702.AT1G49410.1
TRINITY_DN10307_c0_g1_i1	3702.AT1G75620.1
TRINITY_DN10307_c0_g2_i1	3702.AT1G67290.1
TRINITY_DN10308_c0_g1_i1	3702.AT1G28260.1
TRINITY_DN10308_c0_g2_i3	3702.AT1G28260.1
TRINITY_DN10308_c0_g3_i1	3702.AT1G28260.1
TRINITY_DN10312_c0_g1_i1	3702.AT2G36000.1
TRINITY_DN10314_c0_g1_i1	3702.AT1G52920.1
TRINITY_DN10315_c0_g1_i1	3702.AT2G24940.1
TRINITY_DN10316_c0_g1_i1	3702.AT5G43560.1
TRINITY_DN10317_c0_g1_i1	3702.AT4G21920.1
TRINITY_DN10319_c0_g1_i1	3702.AT5G53170.1
TRINITY_DN10320_c0_g1_i1	3702.AT3G05350.1
TRINITY_DN10321_c0_g1_i1	3702.AT2G28680.1
TRINITY_DN10324_c0_g1_i1	3702.AT4G10270.1
TRINITY_DN10325_c0_g1_i1	3702.AT4G03090.1
TRINITY_DN10327_c0_g1_i2	3702.AT5G26240.1
TRINITY_DN10329_c0_g1_i1	3702.AT3G47650.1
TRINITY_DN10330_c0_g1_i1	3702.AT3G15360.1
TRINITY_DN10331_c0_g1_i1	3702.AT2G01820.1
TRINITY_DN10332_c0_g1_i1	3702.AT1G31650.1
TRINITY_DN10332_c0_g2_i1	3702.AT1G31650.1
TRINITY_DN10336_c0_g1_i1	3702.AT1G78930.1
TRINITY_DN10337_c0_g1_i1	3702.AT2G38440.1
TRINITY_DN1033_c0_g1_i1	3702.AT2G40730.1
TRINITY_DN10340_c0_g1_i1	3702.AT5G10730.1
TRINITY_DN10341_c0_g1_i1	3702.AT5G02930.1
TRINITY_DN10342_c0_g1_i1	3702.AT1G26560.1
TRINITY_DN10344_c0_g1_i1	3702.AT1G04920.1
TRINITY_DN10346_c0_g1_i2	3702.AT1G77800.1
TRINITY_DN10347_c0_g1_i1	3702.AT1G10370.1
TRINITY_DN10348_c0_g1_i1	3702.AT5G20950.1
TRINITY_DN10350_c0_g1_i1	3702.AT2G45320.1
TRINITY_DN10350_c0_g2_i1	3702.AT2G45320.1
TRINITY_DN10352_c0_g1_i1	3702.AT5G27560.1
TRINITY_DN10353_c0_g1_i1	3702.AT5G04870.1
TRINITY_DN10354_c0_g1_i1	3702.AT2G44970.1
TRINITY_DN10354_c0_g2_i1	3702.AT2G44970.1
TRINITY_DN10355_c0_g1_i1	3702.AT2G21820.1
TRINITY_DN10356_c1_g1_i1	3702.AT3G15380.1
TRINITY_DN10356_c1_g2_i1	3702.AT3G15380.1
TRINITY_DN10356_c1_g3_i1	3702.AT3G15380.1
TRINITY_DN10358_c0_g1_i1	3702.AT3G12740.1
TRINITY_DN1035_c0_g1_i1	3702.AT1G17500.1
TRINITY_DN10361_c0_g1_i1	3702.AT4G17720.1
TRINITY_DN10362_c1_g1_i1	3702.AT5G10530.1
TRINITY_DN10364_c0_g1_i1	3702.AT1G06270.1
TRINITY_DN10366_c1_g1_i1	3702.AT5G33406.1
TRINITY_DN10368_c0_g1_i1	3702.AT4G36120.1
TRINITY_DN10368_c0_g2_i1	3702.AT1G47900.1
TRINITY_DN10368_c0_g3_i1	3702.AT1G19835.1
TRINITY_DN10369_c0_g1_i1	3702.AT3G22160.1
TRINITY_DN10370_c0_g1_i1	3702.AT2G19600.1
TRINITY_DN10371_c0_g2_i1	3702.AT3G05200.1
TRINITY_DN10372_c0_g1_i2	3702.AT5G12260.1
TRINITY_DN10373_c0_g1_i1	3702.AT1G43770.2
TRINITY_DN10374_c0_g1_i1	3702.AT4G35690.1
TRINITY_DN10376_c0_g1_i1	3702.AT3G56650.1
TRINITY_DN10378_c0_g1_i1	3702.AT1G67430.1
TRINITY_DN10380_c0_g1_i1	3702.AT3G24010.1
TRINITY_DN10381_c0_g1_i2	3702.AT4G14145.1
TRINITY_DN10382_c0_g1_i1	3702.AT4G19670.2
TRINITY_DN10387_c0_g1_i1	3702.AT5G66600.4
TRINITY_DN10388_c0_g1_i1	3702.AT1G58390.1
TRINITY_DN10388_c0_g2_i1	3702.AT3G07040.1
TRINITY_DN10389_c0_g1_i1	3702.AT3G48190.1
TRINITY_DN10391_c0_g1_i1	3702.AT5G15680.1
TRINITY_DN10392_c0_g1_i1	3702.AT1G29350.1
TRINITY_DN10393_c0_g1_i1	3702.AT2G28430.1
TRINITY_DN10394_c0_g1_i2	3702.AT1G47570.1
TRINITY_DN10395_c0_g1_i1	3702.AT4G37080.3
TRINITY_DN10396_c0_g1_i1	3702.AT3G59110.1
TRINITY_DN10398_c0_g1_i1	3702.AT3G02110.1
TRINITY_DN10399_c0_g1_i1	3702.AT5G50530.1
TRINITY_DN10400_c0_g1_i2	3702.AT1G66230.1
TRINITY_DN10401_c0_g1_i1	3702.AT5G09400.1
TRINITY_DN10402_c0_g1_i1	3702.AT1G22130.1
TRINITY_DN10403_c0_g1_i1	3702.AT5G41610.1
TRINITY_DN10405_c0_g1_i1	3702.AT5G50230.1
TRINITY_DN10405_c0_g2_i1	3702.AT5G50230.1
TRINITY_DN10405_c0_g3_i1	3702.AT5G50230.1
TRINITY_DN10406_c0_g1_i1	3702.AT1G54740.1
TRINITY_DN10409_c0_g1_i2	3702.AT2G21520.2
TRINITY_DN10410_c0_g1_i1	3702.AT3G27330.1
TRINITY_DN10411_c0_g1_i1	3702.AT4G17390.1
TRINITY_DN10414_c0_g1_i1	3702.AT5G15350.1
TRINITY_DN10415_c0_g1_i1	3702.AT1G63810.1
TRINITY_DN10416_c0_g1_i1	3702.AT3G17310.1
TRINITY_DN10417_c0_g1_i1	3702.AT2G29570.1
TRINITY_DN10419_c0_g1_i1	3702.AT5G66560.1
TRINITY_DN10420_c0_g1_i1	3702.AT2G40765.1
TRINITY_DN10421_c0_g1_i1	3702.AT5G63690.1
TRINITY_DN10422_c0_g1_i1	3702.AT1G66840.1
TRINITY_DN10424_c0_g1_i1	3702.AT2G07671.1
TRINITY_DN10425_c0_g1_i1	3702.AT5G62180.1
TRINITY_DN10427_c0_g1_i1	3702.AT1G25240.1
TRINITY_DN10428_c0_g1_i1	3702.AT3G06320.1
TRINITY_DN10429_c0_g1_i1	3702.AT4G11650.1
TRINITY_DN1042_c0_g1_i1	3702.AT2G40090.1
TRINITY_DN10431_c0_g1_i1	3702.AT2G35890.1
TRINITY_DN10431_c0_g2_i2	3702.AT5G04870.1
TRINITY_DN10432_c0_g1_i2	3702.AT4G32000.2
TRINITY_DN10437_c0_g1_i1	3702.AT4G37220.1
TRINITY_DN10438_c0_g1_i1	3702.AT1G71090.1
TRINITY_DN10439_c0_g1_i1	3702.AT5G17870.1
TRINITY_DN1043_c0_g1_i1	3702.AT2G15900.1
TRINITY_DN10440_c0_g1_i1	3702.AT3G07500.1
TRINITY_DN10441_c0_g1_i1	3702.AT5G45500.2
TRINITY_DN10442_c0_g2_i1	3702.AT1G22110.1
TRINITY_DN10443_c0_g1_i1	3702.AT5G65930.3
TRINITY_DN10444_c0_g1_i1	3702.AT5G37510.2
TRINITY_DN10445_c0_g1_i1	3702.AT4G19003.2
TRINITY_DN10447_c0_g1_i1	3702.AT1G15385.1
TRINITY_DN10449_c0_g1_i1	3702.AT4G39860.1
TRINITY_DN10450_c0_g1_i1	3702.AT2G26530.1
TRINITY_DN10450_c0_g2_i1	3702.AT2G15760.1
TRINITY_DN10451_c0_g1_i1	3702.AT1G71750.2
TRINITY_DN10455_c0_g2_i1	3702.AT4G33210.1
TRINITY_DN10456_c0_g1_i2	3702.AT2G47240.1
TRINITY_DN10458_c0_g1_i1	3702.AT4G24610.2
TRINITY_DN1045_c0_g1_i1	3702.AT5G21990.1
TRINITY_DN10460_c0_g1_i1	3702.AT3G03220.1
TRINITY_DN10461_c0_g1_i1	3702.AT5G14020.1
TRINITY_DN10463_c0_g1_i1	3702.AT1G52870.2
TRINITY_DN10465_c0_g1_i1	3702.AT5G60250.1
TRINITY_DN10466_c0_g1_i1	3702.AT3G54290.1
TRINITY_DN10467_c0_g1_i1	3702.AT5G48545.1
TRINITY_DN10468_c0_g1_i1	3702.AT4G00525.1
TRINITY_DN10469_c0_g1_i1	3702.AT5G25240.1
TRINITY_DN1046_c0_g1_i1	3702.AT3G21070.1
TRINITY_DN10470_c0_g2_i1	3702.AT5G02710.1
TRINITY_DN10471_c0_g1_i1	3702.AT3G09310.1
TRINITY_DN10472_c0_g1_i1	3702.AT2G02710.1
TRINITY_DN10473_c1_g1_i5	3702.AT5G23550.1
TRINITY_DN10474_c0_g1_i1	3702.AT5G64950.1
TRINITY_DN10475_c0_g1_i1	3702.AT2G46220.1
TRINITY_DN10475_c0_g2_i1	3702.AT2G46220.1
TRINITY_DN10477_c0_g1_i1	3702.AT3G15040.1
TRINITY_DN10478_c0_g1_i1	3702.AT4G24140.1
TRINITY_DN10480_c0_g1_i1	3702.AT3G57830.1
TRINITY_DN10481_c0_g1_i1	3702.AT5G67210.1
TRINITY_DN10481_c0_g2_i1	3702.AT5G67210.1
TRINITY_DN10482_c0_g1_i1	3702.AT4G35930.1
TRINITY_DN10483_c0_g1_i1	3702.AT3G04140.1
TRINITY_DN10484_c0_g1_i1	3702.AT3G07330.1
TRINITY_DN10484_c0_g2_i1	3702.AT3G07330.1
TRINITY_DN10485_c0_g1_i1	3702.AT3G50150.1
TRINITY_DN10485_c0_g2_i1	3702.AT2G36430.1
TRINITY_DN10486_c0_g1_i1	3702.AT3G57450.1
TRINITY_DN10487_c0_g1_i3	3702.AT3G18990.1
TRINITY_DN10488_c0_g1_i1	3702.AT1G44120.1
TRINITY_DN10488_c1_g1_i1	3702.AT1G77460.1
TRINITY_DN10488_c1_g2_i1	3702.AT1G77460.1
TRINITY_DN10491_c0_g1_i1	3702.AT5G45520.1
TRINITY_DN10492_c0_g1_i2	3702.AT4G37020.2
TRINITY_DN10493_c0_g1_i2	3702.AT2G24395.1
TRINITY_DN10494_c0_g1_i1	3702.AT5G09840.1
TRINITY_DN10498_c0_g1_i3	3702.AT4G04880.1
TRINITY_DN10499_c0_g1_i1	3702.AT3G60370.1
TRINITY_DN10500_c0_g1_i1	3702.AT5G01075.1
TRINITY_DN10501_c0_g1_i1	3702.AT2G20790.1
TRINITY_DN10502_c0_g1_i1	3702.AT1G02810.1
TRINITY_DN10503_c0_g1_i1	3702.AT5G39450.1
TRINITY_DN10505_c0_g1_i1	3702.AT4G02425.1
TRINITY_DN10506_c3_g1_i2	3702.AT5G22770.1
TRINITY_DN10508_c0_g1_i1	3702.AT2G19570.1
TRINITY_DN10508_c0_g2_i1	3702.AT2G19570.1
TRINITY_DN10509_c0_g1_i1	3702.AT1G13570.1
TRINITY_DN10509_c0_g2_i1	3702.AT1G13570.1
TRINITY_DN10510_c0_g1_i1	3702.AT5G55560.1
TRINITY_DN10511_c0_g1_i2	3702.AT5G66590.1
TRINITY_DN10512_c0_g1_i2	3702.AT2G19530.1
TRINITY_DN10513_c0_g1_i1	3702.AT2G34070.1
TRINITY_DN10515_c0_g1_i4	3702.AT1G48900.1
TRINITY_DN10516_c0_g1_i1	3702.AT3G06483.1
TRINITY_DN10517_c0_g1_i1	3702.AT2G16090.1
TRINITY_DN10518_c0_g1_i1	3702.AT5G65060.1
TRINITY_DN10520_c0_g1_i1	3702.AT1G27910.1
TRINITY_DN10522_c0_g1_i1	3702.AT2G27590.1
TRINITY_DN10522_c0_g2_i1	3702.AT2G27590.1
TRINITY_DN10524_c0_g1_i1	3702.AT1G30440.1
TRINITY_DN10524_c0_g2_i1	3702.AT1G30440.1
TRINITY_DN10524_c0_g3_i1	3702.AT1G30440.1
TRINITY_DN10526_c0_g1_i1	3702.AT1G08480.1
TRINITY_DN10527_c0_g1_i2	3702.AT1G11790.1
TRINITY_DN10528_c0_g1_i1	3702.AT1G34210.1
TRINITY_DN10529_c0_g1_i1	3702.AT5G57123.1
TRINITY_DN1052_c0_g1_i1	3702.AT1G26640.1
TRINITY_DN10532_c0_g2_i1	3702.AT5G27460.1
TRINITY_DN10532_c0_g3_i1	3702.AT5G27460.1
TRINITY_DN10533_c0_g1_i1	3702.AT5G50280.1
TRINITY_DN10534_c0_g1_i1	3702.AT5G53890.1
TRINITY_DN10534_c0_g2_i1	3702.AT5G53890.1
TRINITY_DN10535_c0_g1_i1	3702.AT1G08820.1
TRINITY_DN10535_c0_g2_i1	3702.AT1G08820.1
TRINITY_DN10536_c0_g1_i1	3702.AT3G56690.1
TRINITY_DN10538_c0_g1_i1	3702.AT3G04260.1
TRINITY_DN10540_c0_g1_i1	3702.AT4G20150.1
TRINITY_DN10544_c0_g1_i3	3702.ATCG00830.1
TRINITY_DN10544_c0_g3_i1	3702.AT2G46060.1
TRINITY_DN10546_c0_g1_i1	3702.AT1G68410.2
TRINITY_DN10550_c0_g1_i1	3702.AT4G34280.1
TRINITY_DN10551_c0_g1_i1	3702.AT4G38430.1
TRINITY_DN10551_c0_g2_i1	3702.AT4G38430.1
TRINITY_DN10553_c0_g1_i1	3702.AT4G16710.1
TRINITY_DN10554_c0_g1_i1	3702.AT1G64060.1
TRINITY_DN10555_c0_g1_i1	3702.AT5G25050.1
TRINITY_DN10555_c0_g2_i1	3702.AT5G25050.1
TRINITY_DN10555_c0_g3_i1	3702.AT5G25050.1
TRINITY_DN10556_c0_g1_i1	3702.AT5G32450.1
TRINITY_DN10557_c0_g1_i1	3702.AT1G34220.1
TRINITY_DN10558_c0_g1_i1	3702.AT3G09100.2
TRINITY_DN10561_c0_g1_i2	3702.AT5G08710.1
TRINITY_DN10563_c0_g2_i1	3702.AT5G05400.1
TRINITY_DN10564_c0_g1_i1	3702.AT2G40060.1
TRINITY_DN10565_c0_g2_i1	3702.AT3G23880.1
TRINITY_DN10568_c0_g1_i1	3702.AT5G08780.1
TRINITY_DN10569_c0_g1_i1	3702.AT5G64160.1
TRINITY_DN10570_c0_g1_i1	3702.AT3G52050.3
TRINITY_DN10570_c0_g2_i1	3702.AT3G52050.3
TRINITY_DN10571_c0_g1_i1	3702.AT1G50510.1
TRINITY_DN10572_c0_g1_i1	3702.AT2G27230.2
TRINITY_DN10573_c0_g1_i1	3702.AT4G37330.1
TRINITY_DN10573_c0_g2_i1	3702.AT4G37360.1
TRINITY_DN10574_c0_g1_i1	3702.AT1G22940.1
TRINITY_DN10576_c0_g1_i1	3702.AT3G25130.1
TRINITY_DN10577_c0_g1_i1	3702.AT2G39970.1
TRINITY_DN10578_c0_g1_i1	3702.AT3G21430.2
TRINITY_DN1057_c0_g1_i1	3702.AT1G05730.1
TRINITY_DN10581_c0_g1_i1	3702.AT3G62900.1
TRINITY_DN10583_c0_g1_i1	3702.AT3G16370.1
TRINITY_DN10584_c0_g1_i1	3702.AT4G00450.1
TRINITY_DN10585_c0_g1_i1	3702.AT3G08530.1
TRINITY_DN10586_c0_g1_i1	3702.AT1G12910.1
TRINITY_DN10587_c0_g1_i2	3702.AT4G32140.1
TRINITY_DN10588_c0_g1_i1	3702.AT3G14980.1
TRINITY_DN10592_c0_g1_i1	3702.AT2G04780.2
TRINITY_DN10594_c0_g1_i3	3702.AT5G37720.1
TRINITY_DN10595_c0_g1_i1	3702.AT5G65660.1
TRINITY_DN10596_c0_g1_i1	3702.AT3G15070.1
TRINITY_DN10597_c0_g1_i1	3702.AT1G65430.1
TRINITY_DN10598_c0_g1_i1	3702.AT3G11964.1
TRINITY_DN10599_c0_g1_i1	3702.AT5G33406.1
TRINITY_DN1059_c0_g1_i1	3702.AT1G66150.1
TRINITY_DN105_c0_g1_i1	3702.ATCG00800.1
TRINITY_DN10600_c0_g1_i1	3702.AT3G22780.1
TRINITY_DN10601_c0_g1_i1	3702.AT1G16790.1
TRINITY_DN10602_c0_g1_i1	3702.AT1G61800.1
TRINITY_DN10604_c0_g1_i1	3702.AT5G25940.1
TRINITY_DN10605_c0_g1_i1	3702.AT2G36380.1
TRINITY_DN10605_c0_g2_i1	3702.AT1G66950.1
TRINITY_DN10607_c0_g1_i1	3702.AT3G57810.2
TRINITY_DN10608_c0_g1_i1	3702.AT5G13220.1
TRINITY_DN10610_c0_g1_i1	3702.AT3G54280.2
TRINITY_DN10611_c0_g1_i1	3702.AT4G38180.1
TRINITY_DN10612_c0_g1_i1	3702.AT2G06510.1
TRINITY_DN10613_c0_g1_i1	3702.AT2G03667.1
TRINITY_DN10615_c0_g1_i1	3702.AT5G44400.1
TRINITY_DN10616_c0_g1_i1	3702.AT4G38430.1
TRINITY_DN10617_c0_g1_i1	3702.AT3G53560.1
TRINITY_DN10618_c0_g1_i1	3702.AT2G15620.1
TRINITY_DN10619_c0_g1_i1	3702.AT4G00170.1
TRINITY_DN1061_c0_g1_i1	3702.AT5G21105.1
TRINITY_DN10622_c0_g1_i2	3702.AT2G34460.1
TRINITY_DN10622_c0_g2_i1	3702.AT2G34460.1
TRINITY_DN10623_c0_g1_i1	3702.AT3G14310.1
TRINITY_DN10624_c0_g1_i1	3702.AT3G24150.1
TRINITY_DN10626_c0_g1_i1	3702.AT2G16650.1
TRINITY_DN10627_c0_g1_i1	3702.AT2G31190.1
TRINITY_DN10627_c0_g2_i1	3702.AT2G31190.1
TRINITY_DN10629_c0_g1_i1	3702.AT4G11090.1
TRINITY_DN10630_c0_g1_i1	3702.AT1G43245.1
TRINITY_DN10631_c0_g1_i1	3702.AT1G71500.1
TRINITY_DN10632_c0_g1_i1	3702.AT4G30100.1
TRINITY_DN10632_c0_g2_i1	3702.AT4G30100.1
TRINITY_DN10633_c0_g1_i1	3702.AT2G43250.1
TRINITY_DN10634_c0_g1_i1	3702.AT1G20300.1
TRINITY_DN10635_c0_g1_i1	3702.AT1G71870.1
TRINITY_DN10636_c0_g1_i1	3702.AT3G03420.1
TRINITY_DN10638_c0_g1_i1	3702.AT1G32730.1
TRINITY_DN10639_c0_g1_i1	3702.AT3G26060.2
TRINITY_DN1063_c0_g1_i1	3702.AT2G24520.1
TRINITY_DN10641_c0_g1_i1	3702.AT2G15680.1
TRINITY_DN10641_c0_g2_i1	3702.AT2G15680.1
TRINITY_DN10642_c0_g1_i1	3702.AT2G37510.1
TRINITY_DN10643_c0_g1_i1	3702.AT3G19310.1
TRINITY_DN10645_c0_g1_i1	3702.AT1G25260.1
TRINITY_DN10646_c0_g1_i1	3702.AT5G54470.1
TRINITY_DN10647_c0_g1_i1	3702.AT2G20515.1
TRINITY_DN10649_c0_g1_i1	3702.AT2G40700.1
TRINITY_DN10649_c0_g2_i1	3702.AT2G40700.1
TRINITY_DN10651_c0_g1_i1	3702.AT1G26355.1
TRINITY_DN10653_c0_g1_i2	3702.AT5G42210.1
TRINITY_DN10656_c0_g1_i2	3702.AT5G07710.1
TRINITY_DN10658_c0_g1_i2	3702.AT5G05930.1
TRINITY_DN10659_c0_g1_i1	3702.AT1G14000.1
TRINITY_DN1065_c0_g1_i1	3702.AT4G33420.1
TRINITY_DN10660_c0_g1_i1	3702.AT5G52810.1
TRINITY_DN10661_c0_g1_i1	3702.AT5G37290.1
TRINITY_DN10664_c0_g1_i2	3702.AT3G55620.1
TRINITY_DN10665_c0_g1_i1	3702.AT2G35050.1
TRINITY_DN10666_c0_g1_i1	3702.AT3G45620.2
TRINITY_DN10668_c0_g1_i1	3702.AT1G48310.1
TRINITY_DN10669_c0_g1_i1	3702.AT4G15630.1
TRINITY_DN1066_c0_g1_i1	3702.AT3G43240.1
TRINITY_DN10672_c0_g1_i1	3702.AT2G26250.1
TRINITY_DN10673_c0_g1_i1	3702.AT2G06520.1
TRINITY_DN10676_c0_g1_i1	3702.AT2G16460.1
TRINITY_DN10677_c0_g1_i1	3702.AT1G69935.1
TRINITY_DN1067_c0_g1_i1	3702.AT3G02400.1
TRINITY_DN10680_c0_g1_i1	3702.AT3G56120.1
TRINITY_DN10681_c0_g1_i1	3702.AT1G71080.1
TRINITY_DN10682_c0_g1_i1	3702.AT5G47910.1
TRINITY_DN10683_c0_g1_i1	3702.AT1G73660.1
TRINITY_DN10683_c0_g2_i4	3702.AT1G73660.1
TRINITY_DN10684_c0_g1_i1	3702.AT1G08540.1
TRINITY_DN10687_c0_g1_i1	3702.AT5G66530.2
TRINITY_DN10688_c0_g1_i2	3702.AT5G20165.3
TRINITY_DN10690_c0_g1_i1	3702.AT3G25440.1
TRINITY_DN10691_c0_g1_i1	3702.AT4G08230.1
TRINITY_DN10692_c0_g1_i1	3702.AT5G60410.2
TRINITY_DN10692_c0_g2_i2	3702.AT5G60410.2
TRINITY_DN10693_c0_g2_i1	3702.AT2G40020.3
TRINITY_DN10694_c0_g1_i1	3702.AT5G66420.2
TRINITY_DN10695_c0_g1_i2	3702.AT3G13800.1
TRINITY_DN10696_c0_g1_i1	3702.AT5G19900.1
TRINITY_DN10697_c0_g1_i4	3702.AT3G22942.1
TRINITY_DN10698_c0_g1_i1	3702.AT3G15940.1
TRINITY_DN10699_c0_g1_i2	3702.AT5G06950.1
TRINITY_DN10699_c0_g2_i1	3702.AT5G06839.3
TRINITY_DN10701_c0_g1_i1	3702.AT2G25290.2
TRINITY_DN10702_c0_g1_i1	3702.AT5G24300.1
TRINITY_DN10702_c0_g2_i1	3702.AT5G24300.1
TRINITY_DN10703_c0_g1_i1	3702.AT5G24260.1
TRINITY_DN10704_c0_g1_i1	3702.AT2G41870.1
TRINITY_DN10706_c0_g1_i1	3702.AT2G47770.1
TRINITY_DN10707_c0_g1_i2	3702.AT1G73930.1
TRINITY_DN10709_c0_g1_i1	3702.AT1G70740.2
TRINITY_DN10710_c0_g1_i1	3702.AT1G28280.1
TRINITY_DN10711_c0_g1_i1	3702.AT2G36060.2
TRINITY_DN10712_c0_g1_i1	3702.AT3G10130.1
TRINITY_DN10713_c0_g1_i2	3702.AT2G31090.1
TRINITY_DN10714_c0_g1_i1	3702.AT5G36930.2
TRINITY_DN10714_c0_g2_i1	3702.AT5G36930.2
TRINITY_DN10715_c0_g1_i1	3702.AT1G22040.1
TRINITY_DN10716_c0_g1_i1	3702.AT3G22490.1
TRINITY_DN10717_c0_g1_i1	3702.AT4G38060.2
TRINITY_DN10718_c0_g1_i1	3702.AT2G18170.1
TRINITY_DN10718_c0_g2_i1	3702.AT2G18170.1
TRINITY_DN10719_c0_g1_i1	3702.AT4G38550.1
TRINITY_DN10720_c0_g1_i1	3702.AT4G26670.1
TRINITY_DN10721_c0_g1_i1	3702.AT1G27385.4
TRINITY_DN10722_c0_g1_i1	3702.AT3G59090.2
TRINITY_DN10723_c0_g1_i1	3702.AT2G32415.1
TRINITY_DN10725_c0_g1_i2	3702.AT3G22950.1
TRINITY_DN10726_c0_g1_i1	3702.AT2G15890.1
TRINITY_DN10727_c0_g1_i1	3702.AT1G19835.1
TRINITY_DN10727_c0_g2_i1	3702.AT1G47900.1
TRINITY_DN10728_c0_g1_i3	3702.AT2G37170.1
TRINITY_DN1072_c0_g1_i1	3702.AT1G72530.2
TRINITY_DN10731_c0_g1_i1	3702.AT1G22360.1
TRINITY_DN10733_c0_g1_i1	3702.AT3G16260.1
TRINITY_DN10734_c0_g1_i1	3702.AT2G23093.1
TRINITY_DN10735_c0_g1_i1	3702.AT5G21960.1
TRINITY_DN10736_c0_g1_i1	3702.AT3G53160.1
TRINITY_DN10736_c0_g2_i1	3702.AT2G36790.1
TRINITY_DN10737_c0_g1_i1	3702.AT1G73990.1
TRINITY_DN10738_c0_g1_i1	3702.AT1G15410.1
TRINITY_DN10738_c0_g2_i1	3702.AT1G15410.1
TRINITY_DN10739_c0_g1_i1	3702.AT3G06740.1
TRINITY_DN10740_c0_g1_i1	3702.AT4G13010.1
TRINITY_DN10741_c0_g1_i1	3702.AT2G04360.1
TRINITY_DN10742_c0_g1_i1	3702.AT4G11060.1
TRINITY_DN10743_c0_g1_i1	3702.AT3G49910.1
TRINITY_DN10746_c0_g1_i1	3702.AT1G23710.1
TRINITY_DN10747_c0_g1_i1	3702.AT1G26470.1
TRINITY_DN10748_c0_g1_i2	3702.AT5G10870.1
TRINITY_DN10749_c0_g1_i1	3702.AT5G12470.1
TRINITY_DN10751_c0_g2_i1	3702.AT3G18150.1
TRINITY_DN10752_c0_g1_i1	3702.AT4G37790.1
TRINITY_DN10754_c0_g1_i1	3702.AT3G47780.1
TRINITY_DN10756_c0_g1_i1	3702.AT2G46520.1
TRINITY_DN10758_c0_g1_i1	3702.AT3G55510.1
TRINITY_DN10759_c0_g1_i1	3702.AT2G36080.1
TRINITY_DN10759_c1_g1_i1	3702.AT5G06250.2
TRINITY_DN1075_c0_g1_i1	3702.AT4G10180.1
TRINITY_DN10761_c0_g1_i2	3702.AT1G44090.1
TRINITY_DN10762_c0_g1_i1	3702.AT1G49480.1
TRINITY_DN10763_c0_g1_i1	3702.AT5G07910.1
TRINITY_DN10763_c0_g2_i1	3702.AT5G07910.1
TRINITY_DN10764_c0_g1_i1	3702.AT1G68360.1
TRINITY_DN10765_c0_g1_i1	3702.AT2G26440.1
TRINITY_DN10766_c0_g1_i1	3702.AT2G22010.2
TRINITY_DN10767_c0_g1_i1	3702.AT2G30580.1
TRINITY_DN10768_c0_g1_i1	3702.AT1G01960.1
TRINITY_DN10770_c0_g1_i1	3702.AT3G57870.1
TRINITY_DN10771_c0_g1_i2	3702.AT1G67440.1
TRINITY_DN10771_c0_g2_i1	3702.AT1G67440.1
TRINITY_DN10772_c0_g1_i1	3702.AT5G39990.1
TRINITY_DN10773_c0_g1_i1	3702.AT3G26600.1
TRINITY_DN10774_c0_g1_i2	3702.AT3G13750.1
TRINITY_DN10775_c0_g1_i2	3702.AT2G28720.1
TRINITY_DN10776_c0_g1_i1	3702.AT1G30540.1
TRINITY_DN10778_c0_g1_i1	3702.AT5G09450.1
TRINITY_DN10779_c0_g1_i1	3702.AT4G30790.1
TRINITY_DN1077_c0_g1_i1	3702.AT4G22580.1
TRINITY_DN10780_c0_g1_i1	3702.AT4G36210.3
TRINITY_DN10783_c0_g1_i1	3702.AT1G76460.1
TRINITY_DN10785_c0_g1_i1	3702.AT1G21840.1
TRINITY_DN10786_c0_g1_i1	3702.AT5G15790.2
TRINITY_DN10787_c0_g1_i1	3702.AT5G55640.1
TRINITY_DN10789_c0_g1_i1	3702.AT2G45510.1
TRINITY_DN10790_c0_g1_i1	3702.AT2G25490.1
TRINITY_DN10790_c0_g2_i1	3702.AT1G47056.1
TRINITY_DN10791_c0_g1_i1	3702.AT2G32380.1
TRINITY_DN10793_c0_g1_i1	3702.AT2G18040.1
TRINITY_DN10793_c0_g2_i1	3702.AT2G18040.1
TRINITY_DN10794_c0_g1_i1	3702.AT1G12250.1
TRINITY_DN10795_c0_g2_i1	3702.AT2G43235.1
TRINITY_DN10795_c0_g3_i1	3702.AT2G43235.1
TRINITY_DN10797_c0_g1_i1	3702.AT1G04820.1
TRINITY_DN10798_c0_g1_i1	3702.AT1G64650.1
TRINITY_DN10799_c0_g1_i1	3702.AT3G07130.1
TRINITY_DN107_c0_g1_i1	3702.AT5G61370.1
TRINITY_DN10800_c0_g1_i1	3702.AT5G65710.1
TRINITY_DN10800_c0_g2_i1	3702.AT5G65710.1
TRINITY_DN10801_c0_g1_i2	3702.AT3G56340.1
TRINITY_DN10803_c0_g1_i1	3702.AT1G52590.1
TRINITY_DN10804_c0_g1_i1	3702.AT1G28440.1
TRINITY_DN10804_c0_g2_i1	3702.AT1G28440.1
TRINITY_DN10805_c0_g1_i1	3702.AT3G47690.1
TRINITY_DN10805_c0_g2_i1	3702.AT3G47690.1
TRINITY_DN10807_c0_g1_i2	3702.AT2G22870.1
TRINITY_DN10808_c0_g1_i1	3702.AT3G06270.1
TRINITY_DN10809_c0_g1_i1	3702.AT1G48460.1
TRINITY_DN10810_c0_g1_i1	3702.AT3G56850.1
TRINITY_DN10811_c0_g1_i1	3702.AT2G36305.1
TRINITY_DN10811_c0_g2_i1	3702.AT2G36305.1
TRINITY_DN10813_c0_g1_i2	3702.AT3G49100.1
TRINITY_DN10814_c0_g1_i1	3702.AT3G17660.1
TRINITY_DN10815_c0_g1_i2	3702.AT3G08890.2
TRINITY_DN10816_c0_g1_i1	3702.AT5G53500.1
TRINITY_DN10817_c0_g1_i1	3702.AT5G45580.1
TRINITY_DN10818_c0_g1_i1	3702.AT1G58440.1
TRINITY_DN10818_c1_g1_i1	3702.AT1G58440.1
TRINITY_DN10819_c0_g1_i1	3702.AT5G60200.1
TRINITY_DN1081_c0_g1_i1	3702.AT2G47830.1
TRINITY_DN10822_c0_g1_i1	3702.AT4G12560.2
TRINITY_DN10824_c0_g1_i1	3702.AT1G43700.1
TRINITY_DN10825_c0_g1_i1	3702.AT1G65560.1
TRINITY_DN10830_c0_g1_i1	3702.AT4G36800.1
TRINITY_DN10831_c0_g1_i1	3702.AT1G64080.1
TRINITY_DN10832_c0_g1_i1	3702.AT3G18380.2
TRINITY_DN10833_c0_g1_i2	3702.AT5G48740.1
TRINITY_DN10834_c0_g1_i2	3702.AT4G38760.1
TRINITY_DN10834_c0_g2_i1	3702.AT4G38760.1
TRINITY_DN10836_c1_g1_i1	3702.AT1G34300.1
TRINITY_DN10837_c0_g1_i1	3702.AT5G40780.1
TRINITY_DN10837_c0_g2_i1	3702.AT5G40780.1
TRINITY_DN10838_c0_g1_i2	3702.AT2G19160.1
TRINITY_DN1083_c0_g1_i1	3702.AT3G54390.1
TRINITY_DN10841_c0_g1_i1	3702.AT5G26749.2
TRINITY_DN10843_c0_g1_i1	3702.AT3G14770.1
TRINITY_DN10843_c0_g2_i1	3702.AT3G14770.1
TRINITY_DN10844_c0_g2_i2	3702.AT1G73380.1
TRINITY_DN10845_c0_g1_i1	3702.AT4G02560.1
TRINITY_DN10846_c0_g1_i1	3702.AT5G16210.1
TRINITY_DN10848_c0_g1_i1	3702.AT4G02560.1
TRINITY_DN10850_c0_g1_i1	3702.AT3G23255.2
TRINITY_DN10852_c0_g1_i1	3702.AT1G19240.1
TRINITY_DN10853_c0_g1_i1	3702.AT3G20330.1
TRINITY_DN10854_c0_g1_i1	3702.AT1G75490.1
TRINITY_DN10856_c0_g1_i1	3702.AT4G09550.1
TRINITY_DN10856_c0_g2_i1	3702.AT4G09550.1
TRINITY_DN10859_c0_g1_i1	3702.AT2G35470.1
TRINITY_DN10860_c0_g1_i1	3702.AT5G66100.1
TRINITY_DN10861_c0_g1_i1	3702.AT1G36390.2
TRINITY_DN10862_c0_g1_i1	3702.AT4G16280.2
TRINITY_DN10863_c0_g1_i1	3702.AT5G21090.1
TRINITY_DN10864_c0_g1_i1	3702.AT1G45170.1
TRINITY_DN10865_c0_g1_i1	3702.AT4G18960.1
TRINITY_DN10866_c0_g1_i1	3702.AT4G32050.1
TRINITY_DN10867_c0_g1_i1	3702.AT4G31440.1
TRINITY_DN10869_c0_g1_i1	3702.AT1G48850.1
TRINITY_DN10872_c0_g1_i1	3702.AT2G19410.1
TRINITY_DN10873_c0_g1_i1	3702.AT3G50520.1
TRINITY_DN10877_c0_g1_i1	3702.AT1G10270.1
TRINITY_DN10878_c0_g1_i1	3702.AT2G40090.1
TRINITY_DN10879_c0_g1_i1	3702.AT2G30970.1
TRINITY_DN10880_c0_g1_i1	3702.AT4G04670.1
TRINITY_DN10880_c0_g2_i1	3702.AT4G04670.1
TRINITY_DN10881_c0_g1_i1	3702.AT2G44420.1
TRINITY_DN10882_c0_g1_i1	3702.AT2G39810.1
TRINITY_DN10883_c0_g1_i1	3702.AT4G21990.1
TRINITY_DN10883_c1_g1_i1	3702.AT2G39705.1
TRINITY_DN10884_c0_g1_i1	3702.AT2G46500.1
TRINITY_DN10885_c0_g1_i1	3702.AT5G23530.1
TRINITY_DN10887_c0_g1_i1	3702.AT5G59570.1
TRINITY_DN10888_c1_g1_i1	3702.AT1G70210.1
TRINITY_DN1088_c0_g1_i1	3702.AT2G48110.1
TRINITY_DN10890_c0_g1_i1	3702.AT4G21105.1
TRINITY_DN10891_c0_g1_i1	3702.AT1G30110.1
TRINITY_DN10892_c0_g1_i1	3702.AT5G67080.1
TRINITY_DN10892_c0_g2_i1	3702.AT5G67080.1
TRINITY_DN10893_c0_g1_i1	3702.AT1G77130.1
TRINITY_DN10894_c0_g1_i1	3702.AT5G27490.1
TRINITY_DN10895_c0_g1_i1	3702.AT1G69790.1
TRINITY_DN10896_c0_g1_i1	3702.AT3G27160.1
TRINITY_DN10897_c0_g1_i1	3702.AT3G48050.1
TRINITY_DN10898_c0_g1_i1	3702.AT3G62550.1
TRINITY_DN10899_c0_g1_i1	3702.AT3G05710.2
TRINITY_DN1089_c0_g1_i1	3702.AT1G12940.1
TRINITY_DN1089_c0_g2_i1	3702.AT1G12940.1
TRINITY_DN10900_c0_g1_i2	3702.AT4G23895.3
TRINITY_DN10900_c0_g2_i1	3702.AT4G23895.3
TRINITY_DN10901_c0_g1_i1	3702.AT3G48940.1
TRINITY_DN10902_c0_g1_i1	3702.AT1G24620.1
TRINITY_DN10903_c0_g1_i1	3702.AT3G46450.2
TRINITY_DN10903_c0_g2_i1	3702.AT3G46450.2
TRINITY_DN10904_c0_g1_i1	3702.AT3G44510.2
TRINITY_DN10904_c0_g2_i2	3702.AT3G44510.2
TRINITY_DN10905_c0_g1_i1	3702.AT1G76120.1
TRINITY_DN10905_c0_g2_i1	3702.AT1G20370.1
TRINITY_DN10907_c0_g1_i1	3702.AT1G56720.2
TRINITY_DN10908_c0_g1_i1	3702.AT4G21190.1
TRINITY_DN10909_c0_g1_i1	3702.AT1G42550.1
TRINITY_DN1090_c0_g1_i1	3702.AT4G17810.1
TRINITY_DN10910_c0_g1_i1	3702.AT5G02270.2
TRINITY_DN10911_c0_g1_i1	3702.AT5G48820.2
TRINITY_DN10914_c0_g1_i1	3702.AT5G40520.2
TRINITY_DN10915_c0_g1_i1	3702.AT5G02560.2
TRINITY_DN10916_c0_g1_i1	3702.AT4G29400.1
TRINITY_DN10917_c0_g1_i1	3702.AT5G05310.3
TRINITY_DN10919_c0_g1_i1	3702.AT1G09195.2
TRINITY_DN10919_c0_g2_i1	3702.AT1G09195.2
TRINITY_DN10921_c0_g1_i1	3702.AT1G51060.1
TRINITY_DN10923_c0_g1_i1	3702.AT3G55480.2
TRINITY_DN10924_c0_g1_i1	3702.AT3G51850.1
TRINITY_DN10925_c0_g1_i1	3702.AT1G27310.1
TRINITY_DN10926_c0_g1_i1	3702.AT1G03750.1
TRINITY_DN10928_c0_g1_i1	3702.AT1G07530.1
TRINITY_DN10928_c0_g2_i1	3702.AT5G59450.1
TRINITY_DN10929_c0_g1_i1	3702.AT5G24310.1
TRINITY_DN1092_c0_g1_i1	3702.AT5G42350.1
TRINITY_DN10930_c0_g1_i1	3702.AT4G17410.3
TRINITY_DN10931_c0_g1_i1	3702.AT5G27395.1
TRINITY_DN10932_c0_g1_i1	3702.AT5G27010.1
TRINITY_DN10933_c0_g1_i1	3702.AT5G24890.1
TRINITY_DN10937_c0_g1_i1	3702.AT5G11340.1
TRINITY_DN10940_c0_g1_i1	3702.AT2G18350.1
TRINITY_DN10941_c0_g1_i1	3702.AT2G26640.1
TRINITY_DN10942_c0_g1_i1	3702.AT5G40270.1
TRINITY_DN10943_c0_g1_i1	3702.AT1G60990.2
TRINITY_DN10944_c0_g1_i1	3702.AT2G14110.1
TRINITY_DN10945_c0_g1_i2	3702.AT4G23920.1
TRINITY_DN10946_c0_g1_i1	3702.AT4G26500.1
TRINITY_DN10947_c0_g1_i3	3702.AT5G36700.1
TRINITY_DN10948_c0_g1_i1	3702.AT4G34570.1
TRINITY_DN10950_c0_g1_i1	3702.AT4G37340.1
TRINITY_DN10951_c0_g1_i1	3702.AT2G27480.1
TRINITY_DN10952_c0_g1_i1	3702.AT5G10460.1
TRINITY_DN10956_c0_g1_i1	3702.AT5G49570.1
TRINITY_DN10957_c0_g1_i1	3702.AT5G63930.1
TRINITY_DN10958_c0_g1_i1	3702.AT5G04920.1
TRINITY_DN10958_c0_g2_i1	3702.AT5G04920.1
TRINITY_DN10959_c0_g1_i1	3702.AT2G22640.1
TRINITY_DN1095_c0_g1_i1	3702.AT3G24760.1
TRINITY_DN10960_c0_g1_i2	3702.AT2G04700.1
TRINITY_DN10962_c0_g1_i1	3702.AT3G54140.1
TRINITY_DN10962_c0_g2_i1	3702.AT3G54140.1
TRINITY_DN10963_c0_g1_i2	3702.AT2G33735.1
TRINITY_DN10964_c0_g1_i1	3702.AT5G01210.1
TRINITY_DN10966_c0_g1_i1	3702.AT4G30360.1
TRINITY_DN10967_c0_g1_i1	3702.AT4G27960.2
TRINITY_DN10971_c0_g1_i1	3702.AT4G25810.1
TRINITY_DN10972_c0_g1_i1	3702.AT4G03240.1
TRINITY_DN10973_c0_g1_i1	3702.AT5G42300.1
TRINITY_DN10974_c0_g1_i1	3702.AT4G35870.1
TRINITY_DN10974_c0_g2_i1	3702.AT4G35870.1
TRINITY_DN10975_c0_g1_i1	3702.AT5G44060.1
TRINITY_DN10976_c0_g1_i1	3702.AT5G40640.1
TRINITY_DN10978_c0_g1_i1	3702.AT2G34200.1
TRINITY_DN10979_c0_g1_i2	3702.AT1G80630.1
TRINITY_DN10980_c0_g1_i1	3702.AT3G03280.1
TRINITY_DN10981_c0_g1_i1	3702.AT5G05760.1
TRINITY_DN10981_c0_g2_i1	3702.AT5G05760.1
TRINITY_DN10981_c0_g3_i1	3702.AT5G05760.1
TRINITY_DN10982_c0_g1_i1	3702.AT2G35760.1
TRINITY_DN10983_c0_g1_i1	3702.AT1G13860.1
TRINITY_DN10984_c1_g1_i1	3702.AT1G62510.1
TRINITY_DN10985_c0_g1_i1	3702.AT5G19140.1
TRINITY_DN10986_c0_g1_i1	3702.AT2G30520.1
TRINITY_DN10987_c0_g1_i1	3702.AT2G02050.1
TRINITY_DN10988_c0_g1_i1	3702.AT4G30200.2
TRINITY_DN10989_c0_g1_i1	3702.AT5G41760.2
TRINITY_DN10990_c0_g2_i1	3702.AT5G48790.1
TRINITY_DN10992_c0_g1_i1	3702.AT1G52150.2
TRINITY_DN10994_c0_g2_i1	3702.AT1G27330.1
TRINITY_DN10995_c0_g1_i1	3702.AT5G33406.1
TRINITY_DN10995_c0_g2_i1	3702.AT5G33406.1
TRINITY_DN10995_c0_g3_i1	3702.AT5G33406.1
TRINITY_DN10996_c0_g1_i1	3702.AT5G14570.1
TRINITY_DN10997_c0_g1_i1	3702.AT1G22710.1
TRINITY_DN10997_c0_g2_i1	3702.AT1G22710.1
TRINITY_DN10998_c0_g1_i1	3702.AT1G70480.2
TRINITY_DN10998_c0_g2_i1	3702.AT1G70480.2
TRINITY_DN10999_c0_g1_i1	3702.AT5G01140.1
TRINITY_DN1099_c0_g1_i1	3702.AT4G34500.1
TRINITY_DN11000_c0_g1_i1	3702.AT4G24000.1
TRINITY_DN11001_c0_g1_i1	3702.AT3G27850.1
TRINITY_DN11004_c0_g1_i1	3702.AT4G34280.1
TRINITY_DN11005_c0_g1_i1	3702.AT5G22790.1
TRINITY_DN11005_c0_g3_i1	3702.AT5G22790.1
TRINITY_DN11007_c0_g1_i1	3702.AT5G27660.1
TRINITY_DN11008_c0_g1_i2	3702.AT5G22380.1
TRINITY_DN11010_c0_g1_i1	3702.AT2G31600.1
TRINITY_DN11010_c0_g2_i1	3702.AT1G05860.1
TRINITY_DN11011_c0_g1_i1	3702.AT1G22450.1
TRINITY_DN11012_c0_g1_i1	3702.AT4G10110.1
TRINITY_DN11013_c0_g1_i2	3702.AT4G14420.1
TRINITY_DN11014_c0_g1_i1	3702.AT1G54500.1
TRINITY_DN11015_c0_g1_i1	3702.AT3G05030.1
TRINITY_DN11016_c0_g1_i1	3702.AT5G27700.1
TRINITY_DN11018_c0_g1_i1	3702.AT5G43900.3
TRINITY_DN11019_c0_g1_i1	3702.AT1G05055.1
TRINITY_DN11020_c0_g1_i2	3702.AT4G31980.1
TRINITY_DN11021_c0_g1_i1	3702.AT1G14850.1
TRINITY_DN11022_c0_g1_i1	3702.AT5G13070.1
TRINITY_DN11025_c0_g1_i4	3702.AT1G02180.1
TRINITY_DN11026_c0_g1_i1	3702.AT4G38350.2
TRINITY_DN11027_c0_g1_i1	3702.AT3G08600.1
TRINITY_DN11028_c0_g1_i1	3702.AT1G21740.1
TRINITY_DN11029_c0_g1_i1	3702.AT3G51960.2
TRINITY_DN1102_c0_g1_i1	3702.AT1G21170.1
TRINITY_DN11030_c0_g1_i1	3702.AT3G47420.1
TRINITY_DN11030_c0_g2_i1	3702.AT3G47420.1
TRINITY_DN11031_c0_g1_i1	3702.AT5G03370.1
TRINITY_DN11032_c0_g1_i1	3702.AT4G19840.1
TRINITY_DN11032_c0_g2_i1	3702.AT4G19840.1
TRINITY_DN11033_c0_g1_i1	3702.AT1G24340.1
TRINITY_DN11034_c0_g1_i1	3702.AT2G26270.1
TRINITY_DN11035_c0_g1_i1	3702.AT1G29250.1
TRINITY_DN11037_c0_g1_i1	3702.AT5G62150.1
TRINITY_DN11038_c0_g1_i1	3702.AT5G64380.1
TRINITY_DN11040_c0_g1_i1	3702.AT3G06180.1
TRINITY_DN11041_c0_g1_i1	3702.AT4G32551.2
TRINITY_DN11043_c0_g1_i1	3702.AT1G71850.1
TRINITY_DN11044_c0_g1_i1	3702.AT2G37330.1
TRINITY_DN11045_c0_g1_i1	3702.AT1G25270.1
TRINITY_DN11046_c0_g1_i1	3702.AT3G51620.2
TRINITY_DN11046_c1_g2_i2	3702.AT3G51620.2
TRINITY_DN11047_c0_g1_i1	3702.AT1G55900.1
TRINITY_DN11048_c0_g1_i1	3702.AT1G56590.1
TRINITY_DN11048_c1_g1_i1	3702.AT1G56590.1
TRINITY_DN11051_c0_g1_i1	3702.AT2G45510.1
TRINITY_DN11052_c0_g1_i1	3702.AT3G60690.1
TRINITY_DN11054_c0_g1_i1	3702.AT3G53360.1
TRINITY_DN11055_c0_g1_i1	3702.AT1G33920.1
TRINITY_DN11057_c0_g1_i1	3702.AT1G24020.2
TRINITY_DN11058_c0_g1_i1	3702.AT3G07490.1
TRINITY_DN11059_c0_g1_i1	3702.AT3G08530.1
TRINITY_DN11060_c0_g1_i2	3702.AT1G67720.1
TRINITY_DN11063_c0_g1_i1	3702.AT5G13510.1
TRINITY_DN11064_c0_g1_i1	3702.AT5G19940.1
TRINITY_DN11065_c0_g1_i2	3702.AT5G11980.1
TRINITY_DN11066_c0_g1_i1	3702.AT3G10140.1
TRINITY_DN11068_c0_g1_i1	3702.AT5G64270.1
TRINITY_DN11069_c0_g1_i1	3702.AT3G26000.1
TRINITY_DN11070_c0_g1_i1	3702.AT5G56380.1
TRINITY_DN11071_c0_g1_i1	3702.AT5G61040.1
TRINITY_DN11072_c0_g1_i1	3702.AT2G43290.1
TRINITY_DN11073_c0_g1_i1	3702.AT5G01910.1
TRINITY_DN11074_c0_g1_i2	3702.AT5G57480.1
TRINITY_DN11075_c0_g1_i1	3702.AT5G07590.1
TRINITY_DN11076_c0_g1_i1	3702.AT2G41460.1
TRINITY_DN11076_c0_g2_i2	3702.AT2G41460.1
TRINITY_DN11077_c0_g1_i1	3702.AT2G38280.2
TRINITY_DN11078_c0_g1_i1	3702.AT1G04970.1
TRINITY_DN11079_c0_g1_i1	3702.AT5G57950.1
TRINITY_DN1107_c0_g1_i1	3702.AT2G14820.1
TRINITY_DN11080_c0_g1_i1	3702.AT3G18030.1
TRINITY_DN11081_c0_g1_i2	3702.AT4G33480.1
TRINITY_DN11082_c0_g1_i1	3702.AT3G02100.1
TRINITY_DN11083_c0_g1_i1	3702.AT3G17205.1
TRINITY_DN11085_c0_g1_i1	3702.AT3G43630.1
TRINITY_DN11086_c0_g1_i1	3702.AT4G36710.1
TRINITY_DN11087_c0_g1_i1	3702.AT1G49920.1
TRINITY_DN11088_c0_g2_i1	3702.AT1G54650.2
TRINITY_DN11089_c0_g1_i1	3702.AT3G11330.1
TRINITY_DN11090_c0_g1_i2	3702.AT5G60900.1
TRINITY_DN11091_c0_g1_i1	3702.AT5G26820.1
TRINITY_DN11092_c0_g1_i1	3702.AT3G47000.1
TRINITY_DN11093_c0_g1_i1	3702.AT3G55605.1
TRINITY_DN11095_c0_g1_i1	3702.AT5G56950.1
TRINITY_DN11096_c0_g1_i1	3702.AT1G11090.1
TRINITY_DN11098_c0_g1_i1	3702.AT2G32260.1
TRINITY_DN11099_c0_g1_i1	3702.AT1G68200.1
TRINITY_DN11100_c0_g1_i1	3702.AT2G45990.2
TRINITY_DN11101_c0_g1_i1	3702.AT3G17040.1
TRINITY_DN11103_c0_g1_i1	3702.AT1G02816.1
TRINITY_DN11106_c0_g1_i1	3702.AT1G62500.1
TRINITY_DN11107_c0_g1_i1	3702.AT5G43150.1
TRINITY_DN11109_c0_g1_i1	3702.AT4G03510.1
TRINITY_DN11110_c0_g1_i1	3702.AT5G02250.1
TRINITY_DN11111_c0_g1_i1	3702.AT3G23100.2
TRINITY_DN11112_c0_g1_i1	3702.AT2G34450.2
TRINITY_DN11115_c0_g1_i1	3702.AT3G51610.1
TRINITY_DN11116_c0_g1_i1	3702.AT4G12110.1
TRINITY_DN11117_c0_g1_i1	3702.AT2G17530.1
TRINITY_DN11118_c0_g1_i1	3702.AT3G19080.1
TRINITY_DN11119_c0_g1_i1	3702.AT3G50780.1
TRINITY_DN11120_c0_g1_i2	3702.AT5G58290.1
TRINITY_DN11122_c0_g1_i1	3702.AT1G32490.1
TRINITY_DN11123_c0_g1_i1	3702.AT5G60140.1
TRINITY_DN11124_c0_g1_i1	3702.AT3G53230.1
TRINITY_DN11126_c0_g1_i1	3702.AT3G05590.1
TRINITY_DN11129_c0_g1_i1	3702.AT4G17430.1
TRINITY_DN11130_c0_g1_i2	3702.AT4G01650.1
TRINITY_DN11131_c0_g2_i2	3702.AT3G58680.1
TRINITY_DN11132_c0_g1_i1	3702.AT4G25080.5
TRINITY_DN11133_c0_g1_i2	3702.AT3G07370.1
TRINITY_DN11135_c0_g1_i1	3702.AT5G63080.1
TRINITY_DN11136_c0_g1_i1	3702.AT4G12060.1
TRINITY_DN11139_c0_g1_i1	3702.AT1G02160.2
TRINITY_DN11140_c0_g1_i1	3702.AT3G57062.2
TRINITY_DN11142_c0_g1_i1	3702.AT1G02816.1
TRINITY_DN11143_c0_g1_i1	3702.AT5G63160.1
TRINITY_DN11144_c0_g1_i1	3702.AT4G10060.1
TRINITY_DN11145_c0_g1_i1	3702.AT5G43050.1
TRINITY_DN11146_c0_g1_i1	3702.AT4G03965.1
TRINITY_DN11148_c0_g1_i1	3702.AT2G02400.1
TRINITY_DN11149_c0_g1_i1	3702.AT1G51200.3
TRINITY_DN11150_c0_g1_i1	3702.AT5G47340.1
TRINITY_DN11151_c0_g1_i1	3702.AT3G58830.1
TRINITY_DN11153_c0_g1_i1	3702.AT1G66080.1
TRINITY_DN11154_c0_g1_i1	3702.AT2G21290.1
TRINITY_DN11155_c0_g1_i1	3702.AT3G49940.1
TRINITY_DN11158_c0_g2_i1	3702.AT4G35910.1
TRINITY_DN11159_c0_g1_i1	3702.AT5G64970.1
TRINITY_DN11159_c0_g2_i1	3702.AT5G64970.1
TRINITY_DN11160_c0_g1_i1	3702.AT1G20960.1
TRINITY_DN11161_c0_g1_i1	3702.AT4G23160.1
TRINITY_DN11162_c0_g1_i1	3702.AT3G60310.1
TRINITY_DN11163_c0_g1_i1	3702.AT1G68590.1
TRINITY_DN11166_c0_g1_i2	3702.AT4G17940.1
TRINITY_DN11167_c0_g1_i1	3702.AT3G06190.1
TRINITY_DN11168_c0_g1_i2	3702.AT2G40610.1
TRINITY_DN11169_c0_g1_i1	3702.AT4G11140.1
TRINITY_DN11170_c0_g1_i1	3702.AT3G54085.2
TRINITY_DN11171_c0_g2_i1	3702.AT1G25270.1
TRINITY_DN11172_c0_g1_i1	3702.AT1G42960.1
TRINITY_DN11174_c0_g1_i1	3702.AT1G09780.1
TRINITY_DN11175_c0_g1_i2	3702.AT4G10925.3
TRINITY_DN11176_c0_g1_i1	3702.AT5G52910.1
TRINITY_DN11177_c0_g1_i1	3702.AT1G09190.1
TRINITY_DN11178_c0_g1_i1	3702.AT2G02870.1
TRINITY_DN11178_c0_g3_i1	3702.AT2G02870.1
TRINITY_DN11179_c0_g1_i1	3702.AT4G37830.1
TRINITY_DN1117_c0_g1_i1	3702.AT5G37710.1
TRINITY_DN11180_c0_g1_i1	3702.AT5G12430.1
TRINITY_DN11182_c0_g1_i1	3702.AT1G03100.1
TRINITY_DN11182_c0_g2_i1	3702.AT5G23535.1
TRINITY_DN11183_c0_g1_i1	3702.AT3G18290.1
TRINITY_DN11183_c0_g2_i1	3702.AT3G18290.1
TRINITY_DN11184_c0_g1_i1	3702.AT4G03240.1
TRINITY_DN11185_c0_g1_i2	3702.AT2G26790.1
TRINITY_DN11186_c0_g1_i2	3702.AT5G07740.1
TRINITY_DN11187_c0_g1_i1	3702.AT5G06950.1
TRINITY_DN11187_c1_g1_i1	3702.AT1G68640.1
TRINITY_DN11187_c1_g2_i1	3702.AT1G68640.1
TRINITY_DN11188_c0_g1_i1	3702.AT1G15215.2
TRINITY_DN11189_c0_g1_i1	3702.AT5G37130.1
TRINITY_DN11189_c0_g2_i1	3702.AT5G17270.1
TRINITY_DN11191_c0_g1_i1	3702.AT2G42600.1
TRINITY_DN11191_c0_g2_i1	3702.AT3G14940.1
TRINITY_DN11192_c0_g1_i2	3702.AT4G32830.1
TRINITY_DN11193_c0_g1_i1	3702.AT4G18480.1
TRINITY_DN11194_c0_g1_i1	3702.AT1G74270.1
TRINITY_DN11198_c0_g2_i1	3702.AT2G40980.1
TRINITY_DN11200_c0_g1_i1	3702.AT1G54350.1
TRINITY_DN11201_c0_g1_i1	3702.AT5G08139.1
TRINITY_DN11203_c0_g1_i1	3702.AT5G66200.1
TRINITY_DN11206_c0_g1_i1	3702.AT4G05440.1
TRINITY_DN11207_c0_g1_i1	3702.AT1G69780.1
TRINITY_DN11208_c0_g1_i1	3702.AT1G69440.1
TRINITY_DN11208_c0_g2_i1	3702.AT1G69440.1
TRINITY_DN11209_c0_g1_i1	3702.AT2G04660.1
TRINITY_DN11209_c0_g2_i1	3702.AT2G04660.1
TRINITY_DN11210_c0_g1_i1	3702.AT2G39670.2
TRINITY_DN11211_c0_g1_i1	3702.AT5G22670.1
TRINITY_DN11211_c0_g2_i1	3702.AT1G32375.1
TRINITY_DN11212_c0_g1_i1	3702.AT4G24440.1
TRINITY_DN11213_c0_g3_i1	3702.AT1G55340.1
TRINITY_DN11214_c0_g1_i1	3702.AT5G53490.3
TRINITY_DN11215_c0_g1_i2	3702.AT5G47470.1
TRINITY_DN11216_c0_g1_i1	3702.AT5G05830.1
TRINITY_DN11217_c0_g1_i2	3702.AT3G03280.1
TRINITY_DN11218_c0_g1_i1	3702.AT3G17170.1
TRINITY_DN11219_c0_g1_i1	3702.AT1G53530.1
TRINITY_DN11220_c0_g1_i1	3702.AT1G24050.1
TRINITY_DN11221_c0_g1_i1	3702.AT4G36530.2
TRINITY_DN11222_c0_g1_i1	3702.AT5G04130.1
TRINITY_DN11225_c0_g1_i1	3702.AT1G31600.1
TRINITY_DN11225_c0_g2_i1	3702.AT1G31600.1
TRINITY_DN11227_c0_g1_i1	3702.AT1G64530.1
TRINITY_DN11227_c0_g2_i1	3702.AT1G64530.1
TRINITY_DN11229_c0_g1_i1	3702.AT4G38680.1
TRINITY_DN11232_c0_g1_i1	3702.AT3G62600.1
TRINITY_DN11233_c0_g1_i1	3702.AT5G67390.1
TRINITY_DN11235_c0_g1_i1	3702.AT1G05680.1
TRINITY_DN11236_c0_g1_i1	3702.AT4G09580.1
TRINITY_DN11236_c0_g2_i1	3702.AT4G09580.1
TRINITY_DN11237_c1_g1_i1	3702.AT5G62730.1
TRINITY_DN11238_c0_g1_i2	3702.AT4G34160.1
TRINITY_DN11240_c0_g1_i1	3702.AT1G28560.2
TRINITY_DN11241_c0_g1_i1	3702.AT5G59250.1
TRINITY_DN11241_c0_g2_i1	3702.AT5G59250.1
TRINITY_DN11242_c0_g1_i1	3702.AT2G01080.1
TRINITY_DN11243_c0_g1_i1	3702.AT1G32500.1
TRINITY_DN11243_c0_g2_i1	3702.AT1G32500.1
TRINITY_DN11244_c0_g1_i1	3702.AT3G48930.1
TRINITY_DN11245_c0_g1_i1	3702.AT3G08850.1
TRINITY_DN11246_c0_g1_i1	3702.AT2G23390.1
TRINITY_DN11247_c0_g1_i1	3702.AT3G15760.1
TRINITY_DN11249_c0_g1_i1	3702.AT3G56850.1
TRINITY_DN11250_c0_g1_i1	3702.AT2G42760.1
TRINITY_DN11251_c0_g1_i1	3702.AT1G45976.1
TRINITY_DN11252_c0_g1_i1	3702.AT1G62750.1
TRINITY_DN11254_c0_g1_i1	3702.AT1G78630.1
TRINITY_DN11256_c0_g1_i1	3702.AT1G68550.2
TRINITY_DN11258_c0_g1_i2	3702.AT4G10330.1
TRINITY_DN11259_c0_g1_i1	3702.AT5G64930.1
TRINITY_DN11259_c0_g2_i1	3702.AT5G64930.1
TRINITY_DN11261_c0_g1_i1	3702.AT1G09000.1
TRINITY_DN11262_c0_g1_i1	3702.AT5G66820.1
TRINITY_DN11263_c0_g1_i1	3702.AT1G15100.1
TRINITY_DN11264_c0_g1_i1	3702.AT1G71310.1
TRINITY_DN11265_c0_g1_i1	3702.AT5G15390.1
TRINITY_DN11266_c0_g1_i3	3702.AT3G19508.1
TRINITY_DN11267_c0_g1_i1	3702.AT3G11600.1
TRINITY_DN11268_c0_g1_i2	3702.AT2G21280.1
TRINITY_DN11269_c0_g1_i2	3702.AT2G45910.1
TRINITY_DN11271_c0_g1_i1	3702.AT5G55710.1
TRINITY_DN11272_c0_g1_i2	3702.AT4G27040.2
TRINITY_DN11273_c0_g1_i1	3702.AT2G25840.2
TRINITY_DN11275_c0_g1_i1	3702.AT1G05530.1
TRINITY_DN11276_c0_g1_i4	3702.AT3G20480.1
TRINITY_DN11277_c0_g1_i1	3702.AT3G52105.1
TRINITY_DN11278_c0_g1_i2	3702.AT1G20925.1
TRINITY_DN11278_c0_g2_i1	3702.AT1G76520.2
TRINITY_DN11279_c0_g1_i1	3702.AT2G34160.1
TRINITY_DN1127_c0_g1_i1	3702.AT2G23450.2
TRINITY_DN11280_c0_g1_i1	3702.AT3G63520.1
TRINITY_DN11281_c0_g1_i1	3702.AT2G39080.1
TRINITY_DN11282_c0_g1_i1	3702.AT2G02090.1
TRINITY_DN11283_c0_g1_i1	3702.AT5G22210.2
TRINITY_DN11284_c0_g1_i1	3702.AT1G26750.1
TRINITY_DN11285_c0_g1_i1	3702.AT1G28530.1
TRINITY_DN11286_c0_g1_i1	3702.AT4G29660.1
TRINITY_DN11287_c0_g1_i1	3702.AT3G12100.1
TRINITY_DN11289_c0_g1_i1	3702.AT1G80160.1
TRINITY_DN1128_c0_g1_i1	3702.AT5G03740.1
TRINITY_DN11290_c0_g1_i1	3702.AT5G01040.1
TRINITY_DN11291_c0_g1_i1	3702.AT4G10180.1
TRINITY_DN11293_c0_g1_i2	3702.AT2G25720.1
TRINITY_DN11295_c0_g1_i1	3702.AT4G35770.1
TRINITY_DN11296_c0_g1_i1	3702.AT4G27460.1
TRINITY_DN11297_c0_g1_i1	3702.AT5G23690.1
TRINITY_DN11299_c0_g1_i1	3702.AT5G18800.1
TRINITY_DN11300_c0_g1_i1	3702.AT5G11160.1
TRINITY_DN11300_c0_g2_i1	3702.AT5G11160.1
TRINITY_DN11300_c0_g3_i1	3702.AT5G11160.1
TRINITY_DN11301_c0_g1_i1	3702.AT3G14120.1
TRINITY_DN11302_c0_g1_i1	3702.AT5G41650.1
TRINITY_DN11303_c0_g1_i1	3702.AT1G20050.1
TRINITY_DN11303_c0_g2_i1	3702.AT1G20050.1
TRINITY_DN11303_c1_g1_i1	3702.AT1G20050.1
TRINITY_DN11304_c0_g1_i1	3702.AT1G27120.1
TRINITY_DN11304_c0_g2_i2	3702.AT5G62620.1
TRINITY_DN11304_c0_g3_i1	3702.AT5G62620.1
TRINITY_DN11305_c0_g1_i2	3702.AT5G43940.2
TRINITY_DN11307_c0_g1_i1	3702.AT1G28360.1
TRINITY_DN11309_c0_g1_i1	3702.AT3G09780.1
TRINITY_DN11309_c0_g2_i1	3702.AT3G09780.1
TRINITY_DN11310_c0_g1_i1	3702.AT5G22770.1
TRINITY_DN11315_c0_g1_i2	3702.AT5G22580.1
TRINITY_DN11315_c0_g2_i1	3702.AT5G22580.1
TRINITY_DN11316_c0_g1_i2	3702.AT5G66240.2
TRINITY_DN11318_c0_g2_i1	3702.AT5G41620.1
TRINITY_DN11319_c0_g1_i1	3702.AT3G18430.2
TRINITY_DN11322_c0_g1_i2	3702.AT2G45530.1
TRINITY_DN11323_c0_g1_i3	3702.AT5G37480.1
TRINITY_DN11324_c0_g1_i1	3702.AT2G39560.1
TRINITY_DN11325_c0_g2_i1	3702.AT3G29010.1
TRINITY_DN11325_c0_g3_i1	3702.AT3G29010.1
TRINITY_DN11326_c0_g1_i1	3702.AT4G36860.1
TRINITY_DN11327_c0_g1_i1	3702.AT5G12890.1
TRINITY_DN11328_c0_g1_i2	3702.AT5G58800.2
TRINITY_DN11330_c0_g1_i1	3702.AT4G38270.1
TRINITY_DN11331_c0_g1_i1	3702.AT4G10570.1
TRINITY_DN11332_c0_g1_i1	3702.AT1G68220.1
TRINITY_DN11335_c0_g1_i1	3702.AT1G75180.3
TRINITY_DN11336_c0_g1_i1	3702.AT1G63830.3
TRINITY_DN11337_c0_g2_i1	3702.AT2G28190.1
TRINITY_DN11338_c0_g1_i1	3702.AT1G04280.1
TRINITY_DN11338_c1_g1_i1	3702.AT1G06750.2
TRINITY_DN1133_c0_g1_i1	3702.AT3G53380.1
TRINITY_DN11340_c0_g1_i1	3702.AT2G29900.1
TRINITY_DN11340_c0_g2_i1	3702.AT2G29900.1
TRINITY_DN11341_c0_g1_i1	3702.AT4G22310.1
TRINITY_DN11342_c0_g1_i1	3702.AT3G10405.1
TRINITY_DN11343_c0_g1_i1	3702.AT1G07670.1
TRINITY_DN11344_c0_g1_i1	3702.AT5G10150.1
TRINITY_DN11345_c0_g1_i1	3702.AT2G04940.1
TRINITY_DN11347_c0_g1_i1	3702.AT3G18790.1
TRINITY_DN11348_c0_g1_i1	3702.AT2G20830.2
TRINITY_DN11348_c0_g2_i1	3702.AT2G20830.2
TRINITY_DN11350_c0_g1_i1	3702.AT3G58640.1
TRINITY_DN11351_c0_g1_i1	3702.AT3G55270.1
TRINITY_DN11352_c0_g1_i1	3702.AT1G70780.1
TRINITY_DN11353_c0_g1_i1	3702.AT1G78820.1
TRINITY_DN11355_c0_g1_i1	3702.AT1G26920.1
TRINITY_DN11356_c0_g1_i2	3702.AT5G51545.1
TRINITY_DN11360_c0_g1_i1	3702.AT4G10510.1
TRINITY_DN11361_c0_g1_i1	3702.AT4G31810.1
TRINITY_DN11362_c0_g1_i1	3702.AT1G65470.1
TRINITY_DN11363_c0_g1_i1	3702.AT3G49250.1
TRINITY_DN11364_c0_g1_i1	3702.AT1G12000.1
TRINITY_DN11365_c0_g1_i1	3702.AT3G04130.2
TRINITY_DN11367_c0_g1_i1	3702.AT1G58110.2
TRINITY_DN11368_c0_g1_i2	3702.AT3G08980.1
TRINITY_DN11369_c0_g1_i1	3702.AT2G19260.1
TRINITY_DN11370_c0_g1_i1	3702.AT1G10330.1
TRINITY_DN11371_c0_g1_i1	3702.AT1G61700.1
TRINITY_DN11372_c0_g1_i1	3702.AT1G17410.1
TRINITY_DN11373_c0_g1_i1	3702.AT5G13800.1
TRINITY_DN11374_c0_g1_i1	3702.AT3G51980.1
TRINITY_DN11375_c0_g1_i1	3702.AT3G17450.1
TRINITY_DN11375_c0_g2_i1	3702.AT5G33406.1
TRINITY_DN11376_c0_g1_i1	3702.AT5G48500.1
TRINITY_DN11377_c0_g1_i1	3702.AT2G32180.1
TRINITY_DN11379_c0_g1_i1	3702.AT2G28520.1
TRINITY_DN11380_c0_g1_i1	3702.AT5G53150.1
TRINITY_DN11381_c0_g1_i1	3702.AT1G18700.4
TRINITY_DN11382_c0_g1_i1	3702.AT2G39570.1
TRINITY_DN11383_c0_g1_i2	3702.AT3G10180.1
TRINITY_DN11385_c0_g1_i1	3702.AT1G03140.1
TRINITY_DN11386_c0_g1_i1	3702.AT5G61930.2
TRINITY_DN11386_c0_g2_i1	3702.AT5G61930.2
TRINITY_DN11387_c0_g1_i3	3702.AT4G24430.1
TRINITY_DN11388_c1_g1_i1	3702.AT1G62730.1
TRINITY_DN11389_c0_g1_i1	3702.AT5G11890.1
TRINITY_DN1138_c0_g1_i1	3702.AT2G25737.1
TRINITY_DN11390_c0_g1_i1	3702.AT4G37660.1
TRINITY_DN11391_c0_g1_i1	3702.AT4G24660.1
TRINITY_DN11392_c0_g1_i1	3702.AT4G14200.1
TRINITY_DN11393_c0_g1_i2	3702.AT1G30845.1
TRINITY_DN11394_c0_g1_i1	3702.AT1G28130.1
TRINITY_DN11394_c0_g2_i1	3702.AT1G28130.1
TRINITY_DN11396_c0_g1_i1	3702.AT5G03040.1
TRINITY_DN11396_c0_g2_i1	3702.AT5G03040.1
TRINITY_DN11397_c0_g1_i1	3702.AT1G47720.1
TRINITY_DN11398_c0_g1_i1	3702.AT5G03415.1
TRINITY_DN11399_c0_g1_i1	3702.AT5G19960.1
TRINITY_DN11400_c0_g1_i1	3702.AT4G40050.1
TRINITY_DN11401_c0_g1_i4	3702.AT5G45780.1
TRINITY_DN11402_c0_g1_i2	3702.AT5G59300.1
TRINITY_DN11403_c0_g1_i1	3702.AT1G55860.1
TRINITY_DN11403_c0_g2_i1	3702.AT1G55860.1
TRINITY_DN11404_c0_g1_i1	3702.AT1G78290.2
TRINITY_DN11405_c0_g1_i1	3702.AT4G06676.1
TRINITY_DN11407_c0_g2_i1	3702.AT5G01170.1
TRINITY_DN11408_c0_g1_i1	3702.AT4G30220.2
TRINITY_DN11408_c0_g2_i1	3702.AT4G30220.2
TRINITY_DN11409_c0_g1_i1	3702.AT2G39980.1
TRINITY_DN11410_c0_g1_i1	3702.AT1G61700.1
TRINITY_DN11411_c0_g1_i1	3702.AT1G55265.1
TRINITY_DN11412_c0_g1_i2	3702.AT5G65200.1
TRINITY_DN11413_c0_g1_i1	3702.AT4G35290.2
TRINITY_DN11413_c0_g2_i1	3702.AT4G35290.2
TRINITY_DN11414_c0_g1_i1	3702.AT2G27710.1
TRINITY_DN11415_c0_g1_i1	3702.AT4G13420.1
TRINITY_DN11416_c0_g2_i1	3702.AT2G27810.1
TRINITY_DN11418_c0_g1_i1	3702.AT1G52190.1
TRINITY_DN11419_c0_g1_i1	3702.AT3G61460.1
TRINITY_DN1141_c0_g1_i1	3702.AT5G27970.2
TRINITY_DN11421_c0_g1_i1	3702.AT4G20280.1
TRINITY_DN11422_c0_g1_i1	3702.AT5G07020.1
TRINITY_DN11423_c0_g1_i1	3702.AT1G15390.1
TRINITY_DN11423_c0_g2_i1	3702.AT1G15390.1
TRINITY_DN11424_c0_g1_i3	3702.AT3G12180.1
TRINITY_DN11425_c0_g1_i1	3702.AT5G61350.1
TRINITY_DN11425_c0_g2_i1	3702.AT5G61350.1
TRINITY_DN11426_c0_g1_i1	3702.AT5G24314.2
TRINITY_DN1142_c0_g1_i1	3702.AT5G55530.1
TRINITY_DN11430_c0_g1_i1	3702.AT2G25220.2
TRINITY_DN11431_c0_g1_i2	3702.AT4G39370.3
TRINITY_DN11432_c0_g1_i1	3702.AT1G15400.3
TRINITY_DN11433_c0_g1_i1	3702.AT4G28200.1
TRINITY_DN11433_c0_g2_i1	3702.AT4G28200.1
TRINITY_DN11434_c0_g1_i1	3702.AT3G11130.1
TRINITY_DN11435_c0_g1_i1	3702.AT1G77510.1
TRINITY_DN11436_c0_g1_i1	3702.AT2G37770.2
TRINITY_DN11438_c0_g1_i1	3702.AT5G47570.1
TRINITY_DN11439_c0_g1_i2	3702.AT4G10320.1
TRINITY_DN11440_c0_g1_i2	3702.AT1G31440.1
TRINITY_DN11440_c0_g2_i1	3702.AT1G31440.1
TRINITY_DN11442_c0_g1_i1	3702.AT4G00730.1
TRINITY_DN11443_c0_g1_i1	3702.AT2G43290.1
TRINITY_DN11444_c0_g1_i1	3702.AT1G28150.1
TRINITY_DN11445_c0_g1_i1	3702.AT5G08320.1
TRINITY_DN11446_c0_g1_i1	3702.AT4G10710.1
TRINITY_DN11447_c0_g1_i1	3702.AT5G16400.1
TRINITY_DN11448_c0_g1_i1	3702.AT4G32800.1
TRINITY_DN11448_c0_g2_i1	3702.AT5G11590.1
TRINITY_DN11449_c0_g1_i2	3702.AT1G27290.1
TRINITY_DN11450_c0_g1_i1	3702.AT1G09900.1
TRINITY_DN11452_c0_g1_i1	3702.AT3G01370.1
TRINITY_DN11453_c0_g1_i1	3702.AT5G39040.1
TRINITY_DN11454_c0_g1_i1	3702.AT4G28290.1
TRINITY_DN11456_c0_g1_i2	3702.AT1G35510.1
TRINITY_DN11457_c0_g1_i1	3702.AT1G53820.1
TRINITY_DN11459_c0_g1_i1	3702.AT1G09794.1
TRINITY_DN11460_c0_g1_i1	3702.AT5G65020.1
TRINITY_DN11461_c0_g1_i1	3702.AT4G31020.2
TRINITY_DN11464_c0_g1_i1	3702.AT3G11080.1
TRINITY_DN11464_c0_g2_i1	3702.AT3G05650.1
TRINITY_DN11465_c0_g1_i1	3702.AT5G14140.1
TRINITY_DN11466_c0_g1_i2	3702.AT3G58800.1
TRINITY_DN11466_c0_g2_i1	3702.AT3G58800.1
TRINITY_DN11467_c0_g1_i2	3702.AT4G24790.2
TRINITY_DN11468_c0_g1_i1	3702.AT3G09250.2
TRINITY_DN11469_c0_g1_i1	3702.AT1G62620.1
TRINITY_DN11469_c0_g2_i1	3702.AT1G62620.1
TRINITY_DN11471_c0_g1_i1	3702.AT1G67520.1
TRINITY_DN11472_c0_g1_i1	3702.AT4G31150.1
TRINITY_DN11473_c0_g1_i1	3702.AT3G03305.1
TRINITY_DN11473_c0_g2_i1	3702.AT3G03305.1
TRINITY_DN11474_c0_g1_i1	3702.AT5G64580.1
TRINITY_DN11475_c0_g1_i1	3702.AT1G30960.1
TRINITY_DN11476_c0_g1_i1	3702.AT4G01575.1
TRINITY_DN11478_c0_g1_i1	3702.AT5G01410.1
TRINITY_DN11479_c0_g1_i1	3702.AT5G38600.1
TRINITY_DN11481_c0_g1_i1	3702.AT1G32370.2
TRINITY_DN11482_c0_g1_i1	3702.AT3G07450.1
TRINITY_DN11483_c0_g1_i1	3702.AT1G22780.1
TRINITY_DN11483_c0_g2_i1	3702.AT1G22780.1
TRINITY_DN11484_c0_g1_i1	3702.AT2G43420.1
TRINITY_DN11485_c0_g1_i1	3702.AT2G42830.2
TRINITY_DN11486_c0_g1_i1	3702.AT4G08950.1
TRINITY_DN11487_c0_g1_i1	3702.AT1G63430.2
TRINITY_DN11488_c0_g1_i1	3702.AT3G13690.1
TRINITY_DN11489_c0_g1_i1	3702.AT3G03990.1
TRINITY_DN11490_c0_g1_i1	3702.AT2G19790.1
TRINITY_DN11491_c0_g1_i3	3702.AT1G17530.1
TRINITY_DN11492_c0_g1_i1	3702.AT4G03540.1
TRINITY_DN11493_c0_g1_i3	3702.AT1G11870.2
TRINITY_DN11493_c0_g2_i1	3702.AT1G11870.2
TRINITY_DN11494_c0_g1_i1	3702.AT1G53700.1
TRINITY_DN11495_c0_g1_i2	3702.AT4G15030.2
TRINITY_DN11496_c0_g1_i1	3702.AT5G20730.1
TRINITY_DN11496_c0_g2_i1	3702.AT1G19220.1
TRINITY_DN11497_c0_g1_i1	3702.AT3G25210.1
TRINITY_DN11498_c0_g1_i2	3702.AT3G23730.1
TRINITY_DN11499_c0_g1_i1	3702.AT4G23860.1
TRINITY_DN114_c0_g1_i1	3702.AT1G13410.1
TRINITY_DN11501_c0_g1_i1	3702.AT3G27170.1
TRINITY_DN11502_c0_g1_i1	3702.AT5G17560.1
TRINITY_DN11503_c0_g1_i1	3702.AT5G66150.1
TRINITY_DN11503_c0_g2_i1	3702.AT5G66150.1
TRINITY_DN11504_c0_g1_i1	3702.AT1G75980.1
TRINITY_DN11505_c0_g1_i1	3702.AT1G12470.1
TRINITY_DN11506_c0_g1_i1	3702.AT1G71720.1
TRINITY_DN11507_c0_g1_i1	3702.AT1G44020.1
TRINITY_DN11508_c0_g1_i1	3702.AT1G13020.1
TRINITY_DN11509_c0_g1_i1	3702.AT4G16400.1
TRINITY_DN11510_c0_g1_i1	3702.AT1G76440.2
TRINITY_DN11511_c0_g1_i1	3702.AT1G71050.1
TRINITY_DN11512_c0_g1_i3	3702.AT3G51860.1
TRINITY_DN11513_c0_g1_i1	3702.AT4G19640.1
TRINITY_DN11515_c0_g1_i2	3702.AT5G03720.1
TRINITY_DN11516_c0_g1_i1	3702.AT1G59520.1
TRINITY_DN11516_c0_g2_i1	3702.AT1G59520.1
TRINITY_DN11517_c0_g1_i1	3702.AT4G00755.1
TRINITY_DN11517_c0_g2_i1	3702.AT4G00755.1
TRINITY_DN11518_c0_g1_i1	3702.AT1G20575.1
TRINITY_DN11519_c0_g1_i4	3702.AT1G50180.1
TRINITY_DN11520_c0_g1_i1	3702.AT1G56200.1
TRINITY_DN11521_c0_g1_i1	3702.AT2G33585.1
TRINITY_DN11522_c0_g1_i1	3702.AT2G27110.2
TRINITY_DN11523_c0_g1_i1	3702.AT3G55830.1
TRINITY_DN11524_c0_g1_i1	3702.AT4G11090.1
TRINITY_DN11524_c0_g2_i1	3702.AT4G11090.1
TRINITY_DN11525_c0_g1_i1	3702.AT1G78110.1
TRINITY_DN11526_c0_g1_i1	3702.AT5G07630.1
TRINITY_DN11527_c0_g1_i1	3702.AT5G65000.1
TRINITY_DN11528_c0_g1_i1	3702.AT3G06590.2
TRINITY_DN11529_c0_g1_i1	3702.AT1G04330.1
TRINITY_DN11530_c0_g1_i1	3702.AT5G46370.1
TRINITY_DN11532_c0_g1_i1	3702.AT2G05710.1
TRINITY_DN11533_c0_g1_i1	3702.AT3G44200.1
TRINITY_DN11534_c0_g1_i1	3702.AT5G22510.1
TRINITY_DN11535_c0_g1_i1	3702.AT4G24760.1
TRINITY_DN11536_c0_g1_i1	3702.AT1G63850.1
TRINITY_DN11536_c0_g2_i1	3702.AT2G02148.1
TRINITY_DN11536_c0_g3_i1	3702.AT3G29280.1
TRINITY_DN11537_c0_g1_i1	3702.AT5G50410.1
TRINITY_DN11538_c0_g1_i1	3702.AT5G24340.1
TRINITY_DN11538_c0_g2_i1	3702.AT5G24340.1
TRINITY_DN11539_c0_g1_i1	3702.AT5G48960.1
TRINITY_DN11539_c0_g2_i1	3702.AT5G48960.1
TRINITY_DN1153_c0_g1_i1	3702.AT1G55610.2
TRINITY_DN11540_c0_g1_i1	3702.AT3G03773.2
TRINITY_DN11541_c0_g1_i1	3702.AT3G46540.1
TRINITY_DN11542_c0_g1_i1	3702.AT1G15660.1
TRINITY_DN11544_c0_g1_i1	3702.AT1G69010.1
TRINITY_DN11546_c0_g1_i1	3702.AT2G18050.1
TRINITY_DN11547_c0_g1_i1	3702.AT4G24900.1
TRINITY_DN11547_c0_g2_i1	3702.AT4G24900.1
TRINITY_DN11548_c0_g1_i1	3702.AT5G01650.2
TRINITY_DN11550_c0_g1_i1	3702.AT4G01990.1
TRINITY_DN11550_c0_g2_i1	3702.AT1G02370.1
TRINITY_DN11551_c0_g1_i2	3702.AT2G27940.1
TRINITY_DN11552_c0_g1_i1	3702.AT1G52340.1
TRINITY_DN11553_c0_g1_i2	3702.AT4G33467.1
TRINITY_DN11554_c0_g1_i1	3702.AT2G40760.1
TRINITY_DN11556_c0_g1_i1	3702.AT3G02060.1
TRINITY_DN11557_c0_g1_i1	3702.AT4G38225.3
TRINITY_DN11558_c0_g1_i1	3702.AT4G26650.1
TRINITY_DN11558_c0_g2_i1	3702.AT3G07810.2
TRINITY_DN11559_c0_g1_i1	3702.AT1G74470.1
TRINITY_DN11561_c0_g1_i2	3702.AT4G00660.1
TRINITY_DN11562_c0_g1_i1	3702.AT4G32790.1
TRINITY_DN11563_c0_g1_i2	3702.AT5G63280.1
TRINITY_DN11564_c0_g1_i1	3702.AT1G02080.1
TRINITY_DN11566_c0_g1_i1	3702.AT1G23110.1
TRINITY_DN11568_c0_g1_i1	3702.AT5G35810.1
TRINITY_DN11569_c0_g1_i1	3702.AT3G17830.1
TRINITY_DN11570_c0_g1_i1	3702.AT3G54300.1
TRINITY_DN11571_c0_g1_i1	3702.AT1G80290.2
TRINITY_DN11572_c0_g1_i1	3702.AT4G25390.1
TRINITY_DN11575_c0_g1_i1	3702.AT3G11660.1
TRINITY_DN11576_c0_g1_i1	3702.AT2G43780.1
TRINITY_DN11577_c0_g1_i1	3702.AT2G38140.1
TRINITY_DN11578_c0_g1_i1	3702.AT1G22140.1
TRINITY_DN11579_c0_g1_i1	3702.AT3G04940.1
TRINITY_DN11580_c0_g1_i1	3702.AT1G12930.1
TRINITY_DN11581_c0_g1_i1	3702.AT1G78310.1
TRINITY_DN11582_c0_g1_i1	3702.AT1G48360.2
TRINITY_DN11582_c0_g2_i1	3702.AT1G48360.2
TRINITY_DN11583_c0_g1_i1	3702.AT1G44830.1
TRINITY_DN11584_c0_g1_i1	3702.AT5G59150.1
TRINITY_DN11585_c0_g1_i1	3702.AT3G18160.3
TRINITY_DN11587_c0_g1_i4	3702.AT4G17540.1
TRINITY_DN11589_c0_g1_i1	3702.AT3G43240.1
TRINITY_DN1158_c0_g1_i1	3702.AT4G37680.2
TRINITY_DN11590_c0_g1_i1	3702.AT5G50160.1
TRINITY_DN11590_c0_g2_i1	3702.AT5G50160.1
TRINITY_DN11591_c0_g1_i1	3702.AT4G15000.1
TRINITY_DN11592_c0_g1_i1	3702.AT1G64570.1
TRINITY_DN11593_c0_g1_i1	3702.AT5G55760.1
TRINITY_DN11593_c0_g2_i1	3702.AT5G55760.1
TRINITY_DN11594_c0_g1_i1	3702.AT5G06120.1
TRINITY_DN11595_c0_g1_i1	3702.AT4G34480.1
TRINITY_DN11596_c0_g1_i1	3702.AT3G24495.1
TRINITY_DN11596_c0_g2_i1	3702.AT3G24495.1
TRINITY_DN11598_c0_g1_i1	3702.AT1G79600.1
TRINITY_DN11599_c0_g1_i1	3702.AT5G62020.1
TRINITY_DN115_c0_g1_i1	3702.AT5G39785.2
TRINITY_DN11601_c0_g1_i1	3702.AT2G04520.1
TRINITY_DN11602_c0_g1_i1	3702.AT3G55160.1
TRINITY_DN11603_c0_g1_i1	3702.AT1G05970.2
TRINITY_DN11604_c0_g1_i3	3702.AT1G70670.1
TRINITY_DN11605_c0_g1_i1	3702.AT4G36400.2
TRINITY_DN11606_c0_g1_i1	3702.AT3G22830.1
TRINITY_DN11607_c0_g1_i1	3702.AT5G62460.1
TRINITY_DN11608_c0_g1_i2	3702.AT5G20650.1
TRINITY_DN11609_c0_g1_i1	3702.AT5G66850.1
TRINITY_DN1160_c0_g1_i1	3702.AT5G15700.2
TRINITY_DN11610_c0_g1_i1	3702.AT1G34260.1
TRINITY_DN11610_c0_g2_i1	3702.AT1G34260.1
TRINITY_DN11612_c0_g1_i1	3702.AT2G13600.1
TRINITY_DN11613_c0_g1_i1	3702.AT2G25800.1
TRINITY_DN11614_c0_g1_i1	3702.AT3G57870.1
TRINITY_DN11615_c0_g1_i1	3702.AT5G58520.1
TRINITY_DN11616_c0_g1_i1	3702.AT4G16820.1
TRINITY_DN11616_c0_g2_i1	3702.AT4G16820.1
TRINITY_DN11617_c0_g1_i2	3702.AT4G35140.1
TRINITY_DN11617_c0_g2_i2	3702.AT4G35140.1
TRINITY_DN11618_c0_g1_i2	3702.AT1G59950.1
TRINITY_DN11619_c0_g1_i2	3702.AT3G02690.1
TRINITY_DN11620_c0_g1_i1	3702.AT5G55280.1
TRINITY_DN11620_c0_g2_i1	3702.AT5G55280.1
TRINITY_DN11621_c0_g1_i1	3702.AT5G48240.3
TRINITY_DN11622_c0_g1_i1	3702.AT1G20460.1
TRINITY_DN11622_c0_g2_i1	3702.AT1G20460.1
TRINITY_DN11623_c0_g1_i1	3702.AT2G44940.1
TRINITY_DN11623_c1_g1_i1	3702.AT4G00950.1
TRINITY_DN11625_c0_g1_i1	3702.AT2G16800.1
TRINITY_DN11626_c0_g1_i1	3702.AT5G16710.1
TRINITY_DN11628_c0_g1_i1	3702.AT3G54826.1
TRINITY_DN11629_c0_g1_i1	3702.AT4G20325.1
TRINITY_DN11630_c0_g1_i1	3702.AT1G73177.1
TRINITY_DN11630_c0_g2_i1	3702.AT1G73177.1
TRINITY_DN11631_c0_g1_i1	3702.AT5G10360.1
TRINITY_DN11633_c0_g1_i1	3702.AT5G45010.1
TRINITY_DN11635_c0_g1_i1	3702.AT1G61260.1
TRINITY_DN11637_c0_g1_i1	3702.AT2G04550.1
TRINITY_DN11638_c0_g1_i2	3702.AT2G26110.1
TRINITY_DN11639_c0_g1_i1	3702.AT1G80860.1
TRINITY_DN11641_c0_g1_i1	3702.AT5G12370.2
TRINITY_DN11642_c0_g1_i1	3702.AT1G70350.1
TRINITY_DN11643_c0_g1_i1	3702.AT5G58530.1
TRINITY_DN11644_c0_g1_i1	3702.AT5G56780.1
TRINITY_DN11646_c0_g1_i1	3702.AT3G52040.1
TRINITY_DN11647_c0_g1_i1	3702.AT1G80010.1
TRINITY_DN11648_c0_g1_i1	3702.AT1G28220.1
TRINITY_DN11648_c0_g2_i1	3702.AT1G28220.1
TRINITY_DN11649_c0_g1_i1	3702.AT4G14580.1
TRINITY_DN11651_c0_g1_i1	3702.AT1G32080.1
TRINITY_DN11652_c0_g1_i1	3702.AT3G06240.1
TRINITY_DN11653_c0_g1_i1	3702.AT1G80670.1
TRINITY_DN11654_c0_g1_i1	3702.AT1G62350.1
TRINITY_DN11655_c0_g1_i1	3702.AT1G75730.1
TRINITY_DN11656_c0_g1_i1	3702.AT2G27385.1
TRINITY_DN11658_c0_g1_i1	3702.AT5G56260.1
TRINITY_DN11659_c0_g1_i1	3702.AT2G01710.1
TRINITY_DN1165_c0_g1_i1	3702.AT1G68710.1
TRINITY_DN11661_c0_g1_i1	3702.AT2G36720.1
TRINITY_DN11662_c0_g1_i1	3702.AT1G52220.1
TRINITY_DN11663_c0_g1_i1	3702.AT3G49590.3
TRINITY_DN11664_c0_g1_i1	3702.AT5G59530.1
TRINITY_DN11665_c0_g1_i6	3702.AT5G13190.1
TRINITY_DN11666_c0_g1_i2	3702.AT1G04250.1
TRINITY_DN11668_c0_g1_i1	3702.AT2G34690.1
TRINITY_DN11670_c0_g1_i1	3702.AT1G33330.1
TRINITY_DN11671_c0_g1_i1	3702.AT3G11620.2
TRINITY_DN11672_c0_g1_i1	3702.AT5G45470.1
TRINITY_DN11673_c0_g1_i1	3702.AT5G67070.1
TRINITY_DN11674_c0_g1_i1	3702.AT3G48540.1
TRINITY_DN11675_c0_g1_i1	3702.AT1G21650.3
TRINITY_DN11675_c0_g2_i1	3702.AT1G21650.3
TRINITY_DN11676_c0_g1_i1	3702.AT1G27930.1
TRINITY_DN11679_c0_g1_i1	3702.AT5G03670.1
TRINITY_DN11681_c0_g1_i1	3702.AT1G08370.1
TRINITY_DN11682_c0_g1_i1	3702.AT3G01050.1
TRINITY_DN11683_c0_g1_i2	3702.AT2G20940.1
TRINITY_DN11684_c0_g1_i1	3702.AT3G20810.2
TRINITY_DN11685_c0_g1_i1	3702.AT5G30510.1
TRINITY_DN11687_c0_g1_i1	3702.AT4G22590.1
TRINITY_DN11687_c0_g2_i1	3702.AT4G12430.1
TRINITY_DN11688_c0_g1_i2	3702.AT1G03687.1
TRINITY_DN11689_c0_g1_i1	3702.AT1G65560.1
TRINITY_DN11690_c0_g1_i2	3702.AT1G49910.1
TRINITY_DN11691_c0_g1_i2	3702.AT5G62290.1
TRINITY_DN11692_c0_g1_i1	3702.AT5G47540.1
TRINITY_DN11692_c0_g2_i1	3702.AT3G06530.2
TRINITY_DN11695_c0_g1_i1	3702.AT3G56460.1
TRINITY_DN11696_c0_g1_i3	3702.AT5G66060.1
TRINITY_DN11697_c0_g1_i1	3702.AT5G27740.1
TRINITY_DN11698_c0_g2_i1	3702.AT5G55580.1
TRINITY_DN11699_c0_g1_i1	3702.AT3G27090.1
TRINITY_DN1169_c0_g1_i1	3702.AT4G28025.1
TRINITY_DN116_c0_g1_i1	3702.AT3G02660.1
TRINITY_DN11700_c0_g1_i1	3702.AT3G02050.1
TRINITY_DN11701_c0_g1_i2	3702.AT5G02120.1
TRINITY_DN11702_c0_g1_i2	3702.AT3G14750.1
TRINITY_DN11703_c0_g1_i1	3702.AT5G13050.1
TRINITY_DN11704_c0_g1_i1	3702.AT1G18580.1
TRINITY_DN11705_c0_g1_i1	3702.AT5G63040.2
TRINITY_DN11706_c0_g1_i1	3702.AT1G12330.1
TRINITY_DN11709_c0_g1_i1	3702.AT5G12890.1
TRINITY_DN11709_c0_g2_i1	3702.AT5G12890.1
TRINITY_DN1170_c0_g1_i1	3702.AT4G29310.1
TRINITY_DN11711_c0_g1_i2	3702.AT2G38780.1
TRINITY_DN11712_c0_g1_i1	3702.AT1G02150.1
TRINITY_DN11713_c0_g1_i1	3702.AT3G48380.3
TRINITY_DN11713_c0_g2_i1	3702.AT3G48380.3
TRINITY_DN11715_c0_g1_i1	3702.AT3G56030.1
TRINITY_DN11716_c0_g2_i1	3702.AT4G31600.1
TRINITY_DN11717_c0_g1_i1	3702.AT1G14600.1
TRINITY_DN11718_c0_g1_i1	3702.AT5G65650.1
TRINITY_DN11719_c0_g1_i2	3702.AT5G10070.2
TRINITY_DN11720_c0_g1_i1	3702.AT1G10650.1
TRINITY_DN11720_c0_g2_i1	3702.AT1G10650.1
TRINITY_DN11721_c0_g1_i1	3702.AT1G44835.2
TRINITY_DN11723_c1_g1_i2	3702.AT5G35450.1
TRINITY_DN11724_c0_g1_i1	3702.AT1G09560.1
TRINITY_DN11725_c0_g1_i1	3702.AT1G26110.1
TRINITY_DN11725_c0_g2_i1	3702.AT1G26110.1
TRINITY_DN11727_c0_g1_i1	3702.AT4G29000.1
TRINITY_DN11727_c0_g2_i1	3702.AT4G29000.1
TRINITY_DN11728_c0_g1_i1	3702.AT1G79190.1
TRINITY_DN11729_c0_g1_i1	3702.AT4G34215.2
TRINITY_DN1172_c0_g1_i1	3702.AT5G07980.1
TRINITY_DN11730_c0_g1_i1	3702.AT3G46210.6
TRINITY_DN11731_c0_g1_i1	3702.AT4G24240.1
TRINITY_DN11732_c0_g1_i1	3702.AT3G46730.1
TRINITY_DN11733_c0_g1_i1	3702.AT1G73880.1
TRINITY_DN11734_c0_g1_i1	3702.AT1G72175.1
TRINITY_DN11735_c0_g1_i1	3702.AT5G51050.1
TRINITY_DN11736_c0_g1_i1	3702.AT3G57480.1
TRINITY_DN11738_c0_g1_i1	3702.AT5G14930.2
TRINITY_DN11739_c0_g1_i1	3702.AT1G52190.1
TRINITY_DN11740_c0_g1_i1	3702.AT3G26250.1
TRINITY_DN11742_c0_g1_i1	3702.AT4G23750.1
TRINITY_DN11743_c0_g1_i1	3702.AT3G48590.1
TRINITY_DN11745_c0_g1_i1	3702.AT2G25800.1
TRINITY_DN11746_c0_g1_i1	3702.AT1G62422.1
TRINITY_DN11747_c0_g1_i1	3702.AT3G57120.1
TRINITY_DN11748_c0_g1_i1	3702.AT5G66200.1
TRINITY_DN11749_c0_g1_i1	3702.AT5G35695.1
TRINITY_DN11750_c0_g1_i1	3702.AT4G21705.1
TRINITY_DN11751_c0_g1_i1	3702.AT5G61430.1
TRINITY_DN11752_c0_g1_i1	3702.AT4G36550.1
TRINITY_DN11753_c0_g1_i1	3702.AT1G30825.1
TRINITY_DN11755_c0_g1_i1	3702.AT3G05560.3
TRINITY_DN11756_c0_g1_i1	3702.AT2G04235.1
TRINITY_DN11756_c1_g1_i1	3702.AT2G04235.1
TRINITY_DN11758_c0_g1_i1	3702.AT1G10150.1
TRINITY_DN11758_c0_g2_i1	3702.AT1G10150.1
TRINITY_DN11759_c0_g1_i2	3702.AT5G19210.2
TRINITY_DN11759_c0_g2_i1	3702.AT5G19210.2
TRINITY_DN11760_c0_g1_i2	3702.AT1G09220.1
TRINITY_DN11760_c0_g2_i1	3702.AT3G26630.1
TRINITY_DN11761_c0_g1_i1	3702.AT1G26355.1
TRINITY_DN11762_c0_g1_i2	3702.AT3G58030.1
TRINITY_DN11763_c0_g1_i1	3702.AT5G53280.1
TRINITY_DN11765_c0_g1_i1	3702.AT1G13360.1
TRINITY_DN11766_c0_g1_i2	3702.AT2G39420.1
TRINITY_DN11767_c0_g1_i1	3702.AT5G27760.1
TRINITY_DN11768_c0_g1_i1	3702.AT2G19640.2
TRINITY_DN11769_c0_g1_i2	3702.AT2G30695.2
TRINITY_DN11770_c0_g1_i1	3702.AT3G19780.1
TRINITY_DN11771_c0_g1_i1	3702.AT1G28440.1
TRINITY_DN11772_c0_g1_i2	3702.AT1G59640.2
TRINITY_DN11773_c0_g1_i1	3702.AT5G27390.1
TRINITY_DN11774_c0_g1_i1	3702.AT2G22540.1
TRINITY_DN11775_c0_g1_i1	3702.AT2G20410.1
TRINITY_DN11776_c0_g1_i1	3702.AT5G40440.1
TRINITY_DN11778_c0_g1_i1	3702.AT4G33440.1
TRINITY_DN11778_c0_g2_i1	3702.AT4G33440.1
TRINITY_DN11779_c0_g1_i1	3702.AT3G58530.1
TRINITY_DN11780_c0_g1_i2	3702.AT5G45520.1
TRINITY_DN11781_c0_g1_i1	3702.AT3G51730.1
TRINITY_DN11781_c0_g2_i1	3702.AT3G51730.1
TRINITY_DN11782_c0_g1_i1	3702.AT3G15000.1
TRINITY_DN11783_c0_g1_i1	3702.AT1G01510.1
TRINITY_DN11784_c0_g1_i1	3702.AT2G20710.1
TRINITY_DN11785_c0_g1_i2	3702.AT2G01290.1
TRINITY_DN11786_c0_g1_i1	3702.AT5G65495.1
TRINITY_DN11787_c0_g1_i1	3702.AT1G10370.1
TRINITY_DN11789_c0_g1_i1	3702.AT3G27050.1
TRINITY_DN1178_c0_g1_i1	3702.AT4G26840.1
TRINITY_DN11790_c0_g1_i1	3702.AT5G36120.1
TRINITY_DN11791_c0_g1_i1	3702.AT5G52030.2
TRINITY_DN11791_c0_g2_i2	3702.AT5G52030.2
TRINITY_DN11792_c0_g1_i2	3702.AT3G07480.1
TRINITY_DN11793_c0_g1_i1	3702.AT1G50575.1
TRINITY_DN11794_c0_g1_i1	3702.AT1G15140.1
TRINITY_DN11794_c0_g2_i1	3702.AT1G15140.1
TRINITY_DN11795_c0_g1_i1	3702.AT4G24050.1
TRINITY_DN11796_c0_g1_i1	3702.AT5G58450.1
TRINITY_DN11798_c0_g1_i1	3702.AT3G25400.1
TRINITY_DN1179_c0_g1_i1	3702.AT4G35740.1
TRINITY_DN11800_c0_g1_i1	3702.AT5G59240.1
TRINITY_DN11801_c0_g1_i2	3702.AT2G04842.1
TRINITY_DN11801_c0_g2_i1	3702.AT2G04842.1
TRINITY_DN11801_c0_g3_i1	3702.AT2G04842.1
TRINITY_DN11802_c0_g1_i1	3702.AT5G26731.1
TRINITY_DN11803_c0_g1_i2	3702.AT4G10710.1
TRINITY_DN11803_c0_g2_i1	3702.AT4G10710.1
TRINITY_DN11805_c0_g1_i1	3702.AT5G14760.1
TRINITY_DN11806_c0_g1_i1	3702.AT1G48130.1
TRINITY_DN11807_c0_g1_i1	3702.AT2G15480.2
TRINITY_DN11808_c0_g1_i4	3702.AT5G50810.1
TRINITY_DN11809_c0_g1_i2	3702.AT5G45100.1
TRINITY_DN11811_c0_g1_i1	3702.AT4G21110.1
TRINITY_DN11812_c0_g1_i1	3702.AT3G13780.1
TRINITY_DN11812_c0_g2_i1	3702.AT3G13780.1
TRINITY_DN11813_c0_g1_i1	3702.AT5G33406.1
TRINITY_DN11814_c0_g1_i1	3702.AT4G04940.1
TRINITY_DN11815_c0_g1_i1	3702.AT3G29310.1
TRINITY_DN11816_c0_g1_i1	3702.AT5G53800.1
TRINITY_DN11817_c0_g1_i1	3702.AT1G52155.1
TRINITY_DN11818_c0_g1_i1	3702.AT5G15770.1
TRINITY_DN11820_c0_g1_i1	3702.AT1G54730.2
TRINITY_DN11822_c0_g1_i1	3702.AT3G07230.1
TRINITY_DN11823_c0_g1_i1	3702.AT4G26190.1
TRINITY_DN11824_c0_g1_i1	3702.AT2G47850.1
TRINITY_DN11825_c0_g1_i2	3702.AT5G62470.2
TRINITY_DN11826_c0_g1_i1	3702.AT3G09970.1
TRINITY_DN11827_c0_g1_i1	3702.AT2G28100.1
TRINITY_DN11828_c0_g1_i1	3702.AT3G44890.1
TRINITY_DN11829_c0_g1_i1	3702.AT4G28370.1
TRINITY_DN11830_c0_g1_i1	3702.AT4G03230.1
TRINITY_DN11831_c0_g1_i1	3702.AT2G17970.1
TRINITY_DN11831_c0_g2_i1	3702.AT2G17970.1
TRINITY_DN11832_c0_g1_i1	3702.AT1G74520.1
TRINITY_DN11833_c0_g1_i1	3702.AT1G20460.1
TRINITY_DN11834_c0_g1_i1	3702.AT5G06240.1
TRINITY_DN11835_c0_g1_i1	3702.AT1G02130.1
TRINITY_DN11837_c0_g1_i1	3702.AT3G45210.1
TRINITY_DN11837_c0_g2_i1	3702.AT4G21970.1
TRINITY_DN11838_c0_g1_i1	3702.AT3G01350.1
TRINITY_DN11839_c0_g1_i1	3702.AT1G04330.1
TRINITY_DN11841_c0_g1_i1	3702.AT3G25680.1
TRINITY_DN11842_c0_g1_i1	3702.AT4G29830.1
TRINITY_DN11842_c0_g2_i1	3702.AT4G29830.1
TRINITY_DN11844_c0_g1_i3	3702.AT5G54750.2
TRINITY_DN11845_c0_g1_i1	3702.AT3G27570.1
TRINITY_DN11846_c0_g1_i3	3702.AT4G39970.1
TRINITY_DN11846_c0_g2_i1	3702.AT3G47950.1
TRINITY_DN11847_c0_g1_i2	3702.AT2G17990.1
TRINITY_DN11848_c0_g1_i1	3702.AT4G16520.2
TRINITY_DN11849_c0_g1_i1	3702.AT1G78680.1
TRINITY_DN1184_c0_g1_i1	3702.AT1G28510.1
TRINITY_DN11850_c0_g1_i1	3702.AT1G07270.1
TRINITY_DN11852_c0_g1_i1	3702.AT1G55040.1
TRINITY_DN11853_c0_g1_i1	3702.AT4G01800.2
TRINITY_DN11855_c0_g1_i1	3702.AT2G01720.1
TRINITY_DN11856_c0_g1_i1	3702.AT1G68730.1
TRINITY_DN11857_c0_g1_i1	3702.AT5G66770.1
TRINITY_DN11858_c0_g1_i1	3702.AT1G72470.1
TRINITY_DN11859_c0_g1_i1	3702.AT1G48040.1
TRINITY_DN11859_c0_g2_i1	3702.AT1G48040.1
TRINITY_DN11860_c0_g1_i1	3702.AT5G65860.1
TRINITY_DN11861_c0_g1_i1	3702.AT5G14460.1
TRINITY_DN11863_c0_g1_i1	3702.AT4G24110.1
TRINITY_DN11864_c0_g1_i1	3702.AT4G14200.1
TRINITY_DN11865_c0_g1_i1	3702.AT1G44414.1
TRINITY_DN11866_c0_g1_i1	3702.AT5G43470.2
TRINITY_DN11867_c0_g1_i1	3702.AT5G45320.1
TRINITY_DN11868_c0_g1_i2	3702.AT3G09730.2
TRINITY_DN11870_c0_g1_i1	3702.AT5G40010.1
TRINITY_DN11870_c0_g2_i2	3702.AT5G40010.1
TRINITY_DN11871_c0_g1_i1	3702.AT1G78790.1
TRINITY_DN11872_c0_g1_i2	3702.AT1G04480.1
TRINITY_DN11875_c0_g1_i1	3702.AT2G42620.1
TRINITY_DN11876_c0_g1_i1	3702.AT4G32030.1
TRINITY_DN11877_c0_g1_i1	3702.AT3G56900.1
TRINITY_DN11877_c0_g2_i1	3702.AT3G56900.1
TRINITY_DN11879_c0_g1_i1	3702.AT1G23800.1
TRINITY_DN11880_c0_g1_i2	3702.AT1G78890.1
TRINITY_DN11881_c0_g1_i1	3702.AT1G14410.1
TRINITY_DN11882_c0_g1_i1	3702.AT5G16930.1
TRINITY_DN11883_c0_g1_i2	3702.AT5G03450.1
TRINITY_DN11886_c0_g1_i1	3702.AT3G16560.1
TRINITY_DN11887_c0_g1_i1	3702.AT1G20770.1
TRINITY_DN11888_c0_g1_i1	3702.AT1G14990.2
TRINITY_DN11889_c0_g1_i1	3702.AT3G02875.1
TRINITY_DN1188_c0_g1_i1	3702.AT1G01040.2
TRINITY_DN11891_c0_g1_i3	3702.AT5G01750.2
TRINITY_DN11892_c0_g1_i1	3702.AT1G63820.1
TRINITY_DN11893_c0_g1_i1	3702.AT4G02580.1
TRINITY_DN11894_c0_g1_i1	3702.AT1G62780.1
TRINITY_DN11895_c0_g1_i1	3702.AT5G54710.1
TRINITY_DN11896_c0_g1_i1	3702.AT5G41650.1
TRINITY_DN11897_c0_g1_i1	3702.AT1G13980.1
TRINITY_DN11898_c0_g1_i1	3702.AT5G09830.1
TRINITY_DN11899_c0_g1_i1	3702.AT1G64600.1
TRINITY_DN11900_c0_g1_i1	3702.AT1G75460.1
TRINITY_DN11901_c0_g2_i2	3702.AT4G38120.1
TRINITY_DN11903_c0_g1_i1	3702.AT1G08220.1
TRINITY_DN11905_c0_g1_i1	3702.AT3G47670.1
TRINITY_DN11906_c0_g1_i1	3702.AT3G04720.1
TRINITY_DN11907_c0_g1_i2	3702.AT5G55125.1
TRINITY_DN11908_c0_g1_i1	3702.AT1G15270.1
TRINITY_DN11909_c0_g1_i1	3702.AT5G08430.1
TRINITY_DN11910_c0_g1_i1	3702.AT2G26170.1
TRINITY_DN11910_c0_g2_i1	3702.AT2G26170.1
TRINITY_DN11910_c0_g3_i1	3702.AT2G26170.1
TRINITY_DN11911_c0_g1_i1	3702.AT1G08400.1
TRINITY_DN11912_c0_g1_i1	3702.AT3G16370.1
TRINITY_DN11914_c0_g1_i1	3702.AT3G28480.2
TRINITY_DN11915_c0_g1_i1	3702.AT5G60980.2
TRINITY_DN11916_c0_g1_i1	3702.AT4G15420.1
TRINITY_DN11916_c0_g2_i1	3702.AT4G15420.1
TRINITY_DN11917_c0_g1_i1	3702.AT3G14470.1
TRINITY_DN11917_c0_g2_i1	3702.AT3G14470.1
TRINITY_DN11917_c1_g1_i1	3702.AT3G14470.1
TRINITY_DN11917_c1_g2_i1	3702.AT3G14470.1
TRINITY_DN11918_c0_g1_i2	3702.AT3G59280.1
TRINITY_DN11919_c0_g1_i6	3702.AT4G24175.1
TRINITY_DN11920_c0_g1_i1	3702.AT1G16590.1
TRINITY_DN11922_c0_g1_i5	3702.AT2G01460.1
TRINITY_DN11922_c0_g2_i1	3702.AT2G01460.1
TRINITY_DN11923_c0_g1_i1	3702.AT1G69200.1
TRINITY_DN11924_c0_g2_i1	3702.AT3G43590.1
TRINITY_DN11925_c0_g1_i1	3702.AT1G60000.1
TRINITY_DN11927_c0_g1_i1	3702.AT5G20720.3
TRINITY_DN11929_c0_g1_i1	3702.AT2G39940.1
TRINITY_DN11930_c0_g1_i1	3702.AT1G13170.2
TRINITY_DN11932_c0_g1_i1	3702.AT1G68070.1
TRINITY_DN11933_c0_g1_i1	3702.AT2G40550.1
TRINITY_DN11934_c0_g1_i1	3702.AT2G01590.1
TRINITY_DN11935_c0_g1_i1	3702.AT1G53350.1
TRINITY_DN11937_c0_g1_i1	3702.AT1G18800.1
TRINITY_DN11938_c0_g1_i1	3702.AT5G63810.1
TRINITY_DN11940_c0_g3_i2	3702.AT4G14430.1
TRINITY_DN11941_c0_g1_i1	3702.AT1G56170.2
TRINITY_DN11942_c0_g1_i1	3702.AT1G70610.1
TRINITY_DN11943_c0_g1_i2	3702.AT3G59140.1
TRINITY_DN11944_c0_g1_i1	3702.AT5G04000.2
TRINITY_DN11946_c0_g1_i1	3702.AT5G07250.1
TRINITY_DN11947_c0_g1_i1	3702.AT3G04480.1
TRINITY_DN11948_c0_g1_i1	3702.AT2G47420.1
TRINITY_DN11949_c0_g1_i2	3702.AT1G45207.2
TRINITY_DN11950_c0_g1_i1	3702.AT2G32070.1
TRINITY_DN11952_c0_g1_i2	3702.AT1G05760.1
TRINITY_DN11953_c0_g1_i1	3702.AT3G63200.1
TRINITY_DN11954_c0_g1_i1	3702.AT3G12360.1
TRINITY_DN11955_c0_g1_i1	3702.AT1G67570.1
TRINITY_DN11956_c0_g1_i1	3702.AT3G09570.1
TRINITY_DN11957_c0_g1_i1	3702.AT3G24570.1
TRINITY_DN11958_c0_g1_i1	3702.AT4G33010.1
TRINITY_DN11959_c0_g1_i1	3702.AT5G52190.1
TRINITY_DN11960_c0_g1_i1	3702.AT2G18245.1
TRINITY_DN11962_c0_g1_i1	3702.AT1G77360.1
TRINITY_DN11963_c0_g1_i1	3702.AT4G27130.1
TRINITY_DN11964_c0_g1_i1	3702.AT3G13226.1
TRINITY_DN11965_c0_g1_i1	3702.AT2G04570.1
TRINITY_DN11966_c0_g1_i5	3702.AT1G65420.1
TRINITY_DN11967_c0_g1_i1	3702.AT5G16200.1
TRINITY_DN11967_c0_g2_i1	3702.AT3G23325.1
TRINITY_DN11968_c0_g1_i2	3702.AT4G37280.1
TRINITY_DN11969_c0_g1_i1	3702.AT5G23280.1
TRINITY_DN11970_c0_g1_i2	3702.AT1G79260.1
TRINITY_DN11971_c0_g1_i1	3702.AT5G62220.1
TRINITY_DN11972_c0_g1_i1	3702.AT2G15000.4
TRINITY_DN11973_c0_g1_i1	3702.AT5G59320.1
TRINITY_DN11974_c0_g1_i1	3702.AT5G19330.1
TRINITY_DN11975_c0_g1_i1	3702.AT5G41760.2
TRINITY_DN11976_c0_g1_i1	3702.AT2G25620.1
TRINITY_DN11976_c0_g2_i1	3702.AT2G25620.1
TRINITY_DN11977_c0_g1_i1	3702.AT2G46540.1
TRINITY_DN11978_c0_g1_i1	3702.AT4G25225.1
TRINITY_DN11981_c0_g1_i1	3702.AT5G10745.1
TRINITY_DN11982_c0_g1_i1	3702.AT1G22882.1
TRINITY_DN11982_c0_g2_i1	3702.AT4G23950.2
TRINITY_DN11983_c0_g1_i1	3702.AT1G09290.1
TRINITY_DN11984_c0_g1_i1	3702.AT2G39120.1
TRINITY_DN11986_c0_g2_i1	3702.AT5G67470.1
TRINITY_DN11987_c0_g1_i1	3702.AT2G20760.1
TRINITY_DN11988_c0_g1_i1	3702.AT5G09320.1
TRINITY_DN11989_c0_g1_i1	3702.AT5G20700.1
TRINITY_DN1198_c0_g1_i1	3702.AT4G00231.1
TRINITY_DN11991_c0_g1_i1	3702.AT4G25540.1
TRINITY_DN11992_c0_g1_i1	3702.AT5G17400.1
TRINITY_DN11994_c0_g1_i1	3702.AT5G60030.1
TRINITY_DN11995_c0_g1_i1	3702.AT3G51010.1
TRINITY_DN11997_c0_g1_i4	3702.AT5G01520.1
TRINITY_DN11998_c0_g1_i1	3702.AT2G17740.1
TRINITY_DN11998_c0_g2_i1	3702.AT5G37620.1
TRINITY_DN11999_c0_g1_i1	3702.AT4G27540.1
TRINITY_DN11_c0_g1_i1	3702.AT1G51080.1
TRINITY_DN12000_c0_g1_i1	3702.AT2G44850.1
TRINITY_DN12001_c0_g1_i1	3702.AT1G12680.1
TRINITY_DN12002_c0_g1_i2	3702.AT1G70810.1
TRINITY_DN12003_c0_g1_i1	3702.AT4G20280.1
TRINITY_DN12004_c0_g1_i1	3702.AT5G14030.1
TRINITY_DN12005_c0_g1_i1	3702.AT3G26700.1
TRINITY_DN12006_c0_g1_i2	3702.AT4G00755.1
TRINITY_DN12007_c0_g1_i2	3702.AT1G50410.1
TRINITY_DN12008_c0_g1_i1	3702.AT1G57820.1
TRINITY_DN12009_c0_g1_i1	3702.AT1G43670.1
TRINITY_DN1200_c0_g1_i1	3702.AT1G04220.1
TRINITY_DN12010_c0_g1_i1	3702.AT2G45410.1
TRINITY_DN12011_c0_g1_i1	3702.AT2G27260.1
TRINITY_DN12012_c0_g2_i1	3702.AT4G32350.1
TRINITY_DN12013_c0_g1_i1	3702.AT1G36240.1
TRINITY_DN12014_c0_g1_i1	3702.AT3G49400.1
TRINITY_DN12015_c0_g1_i2	3702.AT5G17170.1
TRINITY_DN12016_c0_g1_i2	3702.AT4G03965.1
TRINITY_DN12017_c0_g1_i1	3702.AT1G22360.1
TRINITY_DN12018_c0_g1_i1	3702.AT3G23900.3
TRINITY_DN12019_c0_g1_i1	3702.AT4G36850.1
TRINITY_DN12020_c0_g1_i1	3702.AT5G11970.1
TRINITY_DN12020_c0_g2_i1	3702.AT5G11970.1
TRINITY_DN12021_c0_g1_i1	3702.AT5G04270.1
TRINITY_DN12021_c0_g2_i1	3702.AT5G04270.1
TRINITY_DN12022_c0_g1_i1	3702.AT1G63610.2
TRINITY_DN12023_c0_g1_i1	3702.AT3G07150.1
TRINITY_DN12024_c0_g1_i2	3702.AT5G60940.1
TRINITY_DN12026_c0_g1_i1	3702.AT3G27210.1
TRINITY_DN12027_c0_g1_i1	3702.AT4G11610.1
TRINITY_DN12027_c0_g2_i1	3702.AT4G11610.1
TRINITY_DN12027_c0_g3_i1	3702.AT4G11610.1
TRINITY_DN12028_c0_g1_i1	3702.AT4G20330.1
TRINITY_DN12029_c0_g1_i1	3702.AT1G71790.1
TRINITY_DN12029_c0_g2_i3	3702.AT1G71790.1
TRINITY_DN1202_c0_g1_i1	3702.AT3G16560.1
TRINITY_DN12030_c0_g1_i1	3702.AT4G04890.1
TRINITY_DN12030_c0_g2_i1	3702.AT4G35220.1
TRINITY_DN12031_c0_g1_i2	3702.AT1G32070.2
TRINITY_DN12032_c0_g1_i1	3702.AT1G51600.1
TRINITY_DN12033_c0_g1_i1	3702.AT3G17840.1
TRINITY_DN12033_c0_g2_i1	3702.AT1G48480.1
TRINITY_DN12033_c0_g3_i1	3702.AT1G48480.1
TRINITY_DN12034_c0_g1_i1	3702.AT1G09160.1
TRINITY_DN12036_c0_g1_i1	3702.AT3G07860.1
TRINITY_DN12036_c0_g2_i1	3702.AT3G07860.1
TRINITY_DN12038_c0_g1_i1	3702.AT5G28500.1
TRINITY_DN12038_c0_g2_i1	3702.AT5G28500.1
TRINITY_DN12039_c0_g1_i5	3702.AT2G39900.1
TRINITY_DN12040_c0_g1_i3	3702.AT5G20190.1
TRINITY_DN12041_c0_g1_i2	3702.AT5G13140.1
TRINITY_DN12043_c0_g1_i1	3702.AT1G80630.1
TRINITY_DN12043_c0_g2_i1	3702.AT1G80630.1
TRINITY_DN12044_c0_g1_i1	3702.AT3G62000.2
TRINITY_DN12044_c0_g2_i2	3702.AT3G62000.2
TRINITY_DN12045_c0_g1_i1	3702.AT2G04560.1
TRINITY_DN12046_c0_g2_i1	3702.AT3G27260.1
TRINITY_DN12047_c0_g1_i1	3702.AT5G06550.1
TRINITY_DN12047_c0_g2_i1	3702.AT5G06550.1
TRINITY_DN12048_c0_g1_i2	3702.AT5G35530.1
TRINITY_DN12049_c0_g1_i1	3702.AT3G46510.1
TRINITY_DN12050_c0_g1_i1	3702.AT1G01060.2
TRINITY_DN12050_c0_g2_i1	3702.AT1G01060.2
TRINITY_DN12051_c0_g2_i1	3702.AT4G19520.1
TRINITY_DN12052_c0_g2_i1	3702.AT5G03040.1
TRINITY_DN12053_c0_g1_i1	3702.AT5G23230.1
TRINITY_DN12054_c0_g1_i1	3702.AT2G35290.1
TRINITY_DN12055_c0_g2_i1	3702.AT2G17580.1
TRINITY_DN12056_c0_g1_i1	3702.AT3G05550.1
TRINITY_DN12057_c0_g1_i1	3702.AT5G03910.1
TRINITY_DN12059_c0_g1_i1	3702.AT5G40690.1
TRINITY_DN12060_c0_g1_i2	3702.AT3G56840.1
TRINITY_DN12061_c0_g1_i1	3702.AT1G24793.1
TRINITY_DN12062_c0_g1_i1	3702.AT3G08780.1
TRINITY_DN12063_c0_g1_i1	3702.AT3G17940.1
TRINITY_DN12064_c0_g1_i1	3702.AT2G19870.1
TRINITY_DN12065_c0_g1_i1	3702.AT1G64260.1
TRINITY_DN12067_c0_g1_i1	3702.AT1G17860.1
TRINITY_DN12069_c0_g1_i1	3702.AT1G50570.2
TRINITY_DN12070_c0_g1_i2	3702.AT2G47510.1
TRINITY_DN12071_c0_g1_i1	3702.AT5G17980.1
TRINITY_DN12071_c0_g2_i1	3702.AT5G17980.1
TRINITY_DN12072_c0_g1_i1	3702.AT1G80570.2
TRINITY_DN12072_c0_g2_i1	3702.AT1G80570.2
TRINITY_DN12073_c0_g1_i1	3702.AT3G07040.1
TRINITY_DN12074_c0_g1_i1	3702.AT1G27752.1
TRINITY_DN12076_c0_g1_i1	3702.AT5G24760.1
TRINITY_DN12077_c0_g1_i1	3702.AT5G22875.2
TRINITY_DN12077_c0_g2_i2	3702.AT5G22875.2
TRINITY_DN12078_c0_g1_i1	3702.AT1G29250.1
TRINITY_DN12079_c0_g1_i1	3702.AT5G15750.1
TRINITY_DN1207_c0_g1_i1	3702.AT4G30080.1
TRINITY_DN12080_c0_g1_i1	3702.AT4G28830.1
TRINITY_DN12081_c0_g1_i2	3702.AT4G35650.1
TRINITY_DN12082_c0_g1_i1	3702.AT3G62080.2
TRINITY_DN12083_c0_g1_i1	3702.AT1G16520.1
TRINITY_DN12083_c0_g2_i1	3702.AT1G56080.1
TRINITY_DN12083_c0_g4_i2	3702.AT1G16520.1
TRINITY_DN12084_c0_g1_i1	3702.AT3G18830.1
TRINITY_DN12084_c0_g2_i1	3702.AT3G18830.1
TRINITY_DN12084_c0_g3_i1	3702.AT3G18830.1
TRINITY_DN12085_c0_g1_i1	3702.AT2G46560.1
TRINITY_DN12085_c0_g2_i1	3702.AT2G46560.1
TRINITY_DN12085_c0_g3_i1	3702.AT2G46560.1
TRINITY_DN12086_c0_g1_i1	3702.AT3G11470.1
TRINITY_DN12087_c0_g1_i1	3702.AT1G71070.1
TRINITY_DN12088_c0_g1_i1	3702.AT2G38650.2
TRINITY_DN12089_c0_g1_i1	3702.AT2G23300.1
TRINITY_DN12091_c0_g1_i1	3702.AT1G13220.2
TRINITY_DN12093_c0_g1_i2	3702.AT1G52720.1
TRINITY_DN12094_c0_g1_i1	3702.AT5G25280.2
TRINITY_DN12095_c0_g1_i1	3702.AT2G25660.1
TRINITY_DN12096_c0_g1_i2	3702.AT1G04960.2
TRINITY_DN12096_c0_g2_i1	3702.AT1G04960.2
TRINITY_DN12097_c0_g1_i1	3702.AT5G43280.1
TRINITY_DN12099_c0_g1_i1	3702.AT1G80260.1
TRINITY_DN1209_c0_g1_i1	3702.AT4G16280.2
TRINITY_DN12100_c0_g1_i1	3702.AT5G02560.2
TRINITY_DN12101_c0_g1_i1	3702.AT1G79420.1
TRINITY_DN12102_c0_g1_i1	3702.AT4G17900.1
TRINITY_DN12103_c0_g1_i1	3702.AT5G54590.2
TRINITY_DN12103_c0_g2_i1	3702.AT5G54590.2
TRINITY_DN12103_c0_g3_i1	3702.AT5G54590.2
TRINITY_DN12104_c0_g2_i2	3702.AT1G13570.1
TRINITY_DN12106_c0_g1_i2	3702.AT1G09780.1
TRINITY_DN12107_c0_g1_i1	3702.AT5G59460.1
TRINITY_DN12108_c0_g1_i1	3702.AT2G17470.1
TRINITY_DN12109_c0_g1_i1	3702.AT4G01800.2
TRINITY_DN12109_c0_g2_i1	3702.AT4G01800.2
TRINITY_DN12110_c0_g1_i2	3702.AT5G27720.1
TRINITY_DN12111_c0_g1_i1	3702.AT1G34020.1
TRINITY_DN12112_c0_g1_i1	3702.AT4G37190.1
TRINITY_DN12112_c0_g2_i1	3702.AT4G37190.1
TRINITY_DN12112_c0_g3_i1	3702.AT4G37190.1
TRINITY_DN12113_c0_g1_i4	3702.AT4G14350.2
TRINITY_DN12114_c0_g2_i1	3702.AT1G12460.1
TRINITY_DN12115_c0_g1_i1	3702.AT3G51150.2
TRINITY_DN12115_c1_g1_i2	3702.AT3G12520.1
TRINITY_DN12116_c0_g1_i1	3702.AT2G14880.1
TRINITY_DN12118_c0_g1_i2	3702.AT1G74530.3
TRINITY_DN12119_c0_g1_i2	3702.AT1G15690.1
TRINITY_DN1211_c0_g1_i1	3702.AT4G40045.1
TRINITY_DN12121_c0_g1_i1	3702.AT2G07340.1
TRINITY_DN12122_c0_g1_i1	3702.AT4G38680.1
TRINITY_DN12123_c0_g1_i1	3702.AT1G16560.3
TRINITY_DN12124_c0_g1_i1	3702.AT1G64660.1
TRINITY_DN12126_c0_g1_i1	3702.AT2G43090.1
TRINITY_DN12127_c0_g1_i2	3702.AT5G48385.1
TRINITY_DN12127_c1_g1_i1	3702.AT5G48385.1
TRINITY_DN12129_c0_g1_i1	3702.AT5G40010.1
TRINITY_DN12130_c0_g1_i1	3702.AT1G75010.1
TRINITY_DN12131_c0_g1_i1	3702.AT5G58990.1
TRINITY_DN12132_c0_g1_i1	3702.AT1G71250.1
TRINITY_DN12133_c0_g1_i1	3702.AT4G08980.2
TRINITY_DN12134_c0_g1_i1	3702.AT1G72820.1
TRINITY_DN12135_c0_g1_i1	3702.AT2G42770.1
TRINITY_DN12136_c0_g1_i1	3702.AT3G42170.1
TRINITY_DN12137_c0_g1_i1	3702.AT4G33510.1
TRINITY_DN12138_c0_g2_i1	3702.AT4G12860.1
TRINITY_DN12139_c0_g1_i1	3702.AT1G69070.1
TRINITY_DN1213_c0_g1_i1	3702.AT3G60330.2
TRINITY_DN12140_c0_g1_i1	3702.AT2G33180.1
TRINITY_DN12141_c0_g1_i1	3702.AT2G41410.1
TRINITY_DN12142_c0_g1_i1	3702.AT3G46630.1
TRINITY_DN12143_c0_g1_i2	3702.AT1G02560.1
TRINITY_DN12144_c0_g1_i4	3702.AT1G78915.3
TRINITY_DN12145_c0_g1_i1	3702.AT1G64260.1
TRINITY_DN12145_c0_g2_i1	3702.AT1G64260.1
TRINITY_DN12146_c0_g1_i1	3702.AT5G26210.1
TRINITY_DN12146_c0_g2_i1	3702.AT5G20510.1
TRINITY_DN12148_c0_g1_i1	3702.AT5G22770.1
TRINITY_DN12151_c0_g1_i2	3702.AT5G10695.1
TRINITY_DN12153_c0_g1_i1	3702.AT1G24050.1
TRINITY_DN12154_c0_g1_i1	3702.AT1G56500.1
TRINITY_DN12155_c0_g1_i1	3702.AT3G02790.1
TRINITY_DN12157_c0_g1_i1	3702.AT4G00050.1
TRINITY_DN12157_c0_g2_i1	3702.AT4G00050.1
TRINITY_DN12157_c0_g3_i1	3702.AT4G00050.1
TRINITY_DN12158_c0_g1_i2	3702.AT4G26240.1
TRINITY_DN12159_c0_g1_i1	3702.AT4G30010.1
TRINITY_DN12160_c0_g1_i1	3702.AT2G28940.2
TRINITY_DN12161_c0_g1_i1	3702.AT3G05100.1
TRINITY_DN12162_c0_g1_i1	3702.AT3G52610.1
TRINITY_DN12163_c0_g1_i1	3702.AT2G02380.1
TRINITY_DN12164_c0_g1_i1	3702.AT4G38180.1
TRINITY_DN12164_c0_g2_i1	3702.AT1G52520.1
TRINITY_DN12165_c0_g1_i1	3702.AT5G16450.2
TRINITY_DN12167_c0_g1_i3	3702.AT1G23010.1
TRINITY_DN12168_c0_g1_i1	3702.AT5G47850.1
TRINITY_DN12169_c0_g1_i1	3702.AT4G32560.1
TRINITY_DN12170_c0_g1_i1	3702.AT5G05710.1
TRINITY_DN12171_c0_g1_i2	3702.AT1G52300.1
TRINITY_DN12172_c0_g1_i6	3702.AT3G59780.1
TRINITY_DN12173_c0_g1_i2	3702.AT1G73970.1
TRINITY_DN12174_c0_g1_i1	3702.AT2G44920.2
TRINITY_DN12175_c0_g1_i1	3702.AT1G67350.1
TRINITY_DN12176_c0_g1_i1	3702.AT2G26190.1
TRINITY_DN12176_c0_g2_i1	3702.AT5G57010.1
TRINITY_DN12178_c0_g1_i1	3702.AT3G10230.1
TRINITY_DN12179_c0_g1_i1	3702.AT1G19430.1
TRINITY_DN1217_c0_g1_i1	3702.AT3G50370.1
TRINITY_DN12180_c0_g1_i1	3702.AT3G12130.1
TRINITY_DN12182_c0_g1_i2	3702.AT1G58170.1
TRINITY_DN12183_c0_g1_i2	3702.AT3G21820.1
TRINITY_DN12184_c0_g1_i1	3702.AT4G26220.1
TRINITY_DN12185_c0_g2_i1	3702.AT5G53560.1
[truncated: 18,098 more rows]

## Sheet: PPI_kmeans_clusters_annotation
#clustering method	cluster number	cluster color	protein count	protein name	protein identifier	protein description
kmeans	1	Yellow	18	ACLB-2	3702.AT5G49460.1	ATP-citrate synthase beta chain protein 2; ATP citrate-lyase is the primary enzyme responsible for the synthesis of cytosolic acetyl-CoA, used for the elongation of fatty acids and biosynthesis of isoprenoids, flavonoids and malonated derivatives. May supply substrate to the cytosolic acetyl-CoA carboxylase, which generates the malonyl-CoA used for the synthesis of a multitude of compounds, inclu…
kmeans	1	Yellow	18	AT3G11630	3702.AT3G11630.1	2-Cys peroxiredoxin BAS1, chloroplastic; Thiol-specific peroxidase that catalyzes the reduction of hydrogen peroxide and organic hydroperoxides to water and alcohols, respectively. Plays a role in cell protection against oxidative stress by detoxifying peroxides. May be an antioxidant enzyme particularly in the developing shoot and photosynthesizing leaf; Belongs to the peroxiredoxin family. AhpC…
kmeans	1	Yellow	18	AT3G26720	3702.AT3G26720.1	Glycosyl hydrolase family 38 protein; Liberates mannose from p-nitrophenyl-alpha-D-mannoside in vitro
kmeans	1	Yellow	18	AT3G56310	3702.AT3G56310.1	Melibiase family protein; May regulate leaf (and possibly other organ) development by functioning in cell wall loosening and cell wall expansion; Belongs to the glycosyl hydrolase 27 family
kmeans	1	Yellow	18	AT5G01650	3702.AT5G01650.2	Tautomerase/MIF superfamily protein; Its function is described as molecular_function unknown; Involved in inflammatory response, response to other organism; Expressed in 23 plant structures; Expressed during 13 growth stages; Contains the following InterPro domains: Tautomerase (InterPro:IPR014347), Macrophage migration inhibitory factor (InterPro:IPR001398); BEST Arabidopsis thaliana protein mat…
kmeans	1	Yellow	18	AT5G14590	3702.AT5G14590.1	Isocitrate dehydrogenase [NADP], chloroplastic/mitochondrial; May be involved in response to oxidative stresses; Belongs to the isocitrate and isopropylmalate dehydrogenases family
kmeans	1	Yellow	18	AT5G19150	3702.AT5G19150.1	ATP-dependent (S)-NAD(P)H-hydrate dehydratase; Catalyzes the dehydration of the S-form of NAD(P)HX at the expense of ATP, which is converted to ADP. Together with NAD(P)HX epimerase, which catalyzes the epimerization of the S- and R-forms, the enzyme allows the repair of both epimers of NAD(P)HX, a damaged form of NAD(P)H that is a result of enzymatic or heat-dependent hydration; Belongs to the N…
kmeans	1	Yellow	18	AT5G37670	3702.AT5G37670.1	HSP20-like chaperones superfamily protein; Possesses chaperone activity; Belongs to the small heat shock protein (HSP20) family
kmeans	1	Yellow	18	GAD	3702.AT5G17330.1	Glutamate decarboxylase 1; Catalyzes the production of GABA. The calmodulin-binding is calcium-dependent and it is proposed that this may, directly or indirectly, form a calcium regulated control of GABA biosynthesis; Belongs to the group II decarboxylase family
kmeans	1	Yellow	18	HSP101	3702.AT1G74310.1	Chaperone protein ClpB1; Encodes ClpB1, which belongs to the Casein lytic proteinase/heat shock protein 100 (Clp/Hsp100) family. Involved in refolding of proteins which form aggregates under heat stress. Also known as AtHsp101. AtHsp101 is a cytosolic heat shock protein required for acclimation to high temperature
kmeans	1	Yellow	18	HSP81-3	3702.AT5G56010.1	Heat shock protein 90-3; Functions as a holding molecular chaperone (holdase) which stabilizes unfolding protein intermediates and rapidly releases them in an active form once stress has abated. Functions as a folding molecular chaperone (foldase) that assists the non- covalent folding of proteins in an ATP-dependent manner. Regulates RPP4-mediated temperature-dependent cell death and defense res…
kmeans	1	Yellow	18	MSD1	3702.AT3G10920.1	Superoxide dismutase [Mn] 1, mitochondrial; Destroys superoxide anion radicals which are normally produced within the cells and which are toxic to biological systems; Belongs to the iron/manganese superoxide dismutase family
kmeans	1	Yellow	18	PER1	3702.AT1G48130.1	1-cysteine peroxiredoxin 1; Thiol-specific peroxidase that catalyzes the reduction of hydrogen peroxide and organic hydroperoxides to water and alcohols, respectively (By similarity). Seems to contribute to the inhibition of germination during stress
kmeans	1	Yellow	18	PIMT1	3702.AT3G48330.1	Protein-L-isoaspartate O-methyltransferase 1; Catalyzes the methyl esterification of L-isoaspartyl residues in peptides and proteins that result from spontaneous decomposition of normal L-aspartyl and L-asparaginyl residues. It plays a role in the repair and/or degradation of damaged proteins. Contributes to seed longevity and germination vigor by limiting the abnormal accumulation of the L-isoas…
kmeans	1	Yellow	18	PRXIIF	3702.AT3G06050.1	Peroxiredoxin-2F, mitochondrial; Thiol-specific peroxidase that catalyzes the reduction of hydrogen peroxide and organic hydroperoxides to water and alcohols, respectively. Plays a role in cell protection against oxidative stress by detoxifying peroxides. Reduces preferentially hydrogen peroxide rather than alkyl peroxides. May be involved in mitochondrial redox homeostasis
kmeans	1	Yellow	18	SIP2	3702.AT3G57520.1	Probable galactinol--sucrose galactosyltransferase 2; Transglycosidase operating by a ping-pong reaction mechanism. Involved in the synthesis of raffinose, a major soluble carbohydrate in seeds, roots and tubers (By similarity); Belongs to the glycosyl hydrolases 36 family
kmeans	1	Yellow	18	TUA6	3702.AT4G14960.2	Tubulin/FtsZ family protein; Tubulin is the major constituent of microtubules. It binds two moles of GTP, one at an exchangeable site on the beta chain and one at a non-exchangeable site on the alpha chain
kmeans	1	Yellow	18	TUB6	3702.AT5G12250.1	Tubulin beta-6 chain; Tubulin is the major constituent of microtubules. It binds two moles of GTP, one at an exchangeable site on the beta chain and one at a non-exchangeable site on the alpha chain; Belongs to the tubulin family
kmeans	2	Red	13	4CL2	3702.AT3G21240.1	4-coumarate--CoA ligase 2; Encodes an isoform of 4-coumarate:CoA ligase (4CL), which is involved in the last step of the general phenylpropanoid pathway. The catalytic efficiency was in the following (descending) order: p-coumaric acid, caffeic acid, ferulic acid, 5-OH-ferulic acid and cinnamic acid. At4CL2 was unable to use sinapic acid as substrate
kmeans	2	Red	13	AT1G51410	3702.AT1G51410.1	NAD(P)-binding Rossmann-fold superfamily protein; Similar to Eucalyptus gunnii alcohol dehydrogenase of unknown physiological function (GI:1143445), apple tree, PIR:T16995; NOT a cinnamyl-alcohol dehydrogenase
kmeans	2	Red	13	ATCAD4	3702.AT3G19450.1	GroES-like zinc-binding alcohol dehydrogenase family protein; Involved in lignin biosynthesis in the floral stem. Catalyzes the final step specific for the production of lignin monomers. Catalyzes the NADPH-dependent reduction of coniferaldehyde, 5-hydroxyconiferaldehyde, sinapaldehyde, 4- coumaraldehyde and caffeyl aldehyde to their respective alcohols; Belongs to the zinc-containing alcohol deh…
kmeans	2	Red	13	C4H	3702.AT2G30490.1	Trans-cinnamate 4-monooxygenase; Controls carbon flux to pigments essential for pollination or UV protection, to numerous pytoalexins synthesized by plants when challenged by pathogens, and to lignins
kmeans	2	Red	13	CAD5	3702.AT4G34230.2	Cinnamyl alcohol dehydrogenase 5; Involved in lignin biosynthesis in the floral stem. Catalyzes the final step specific for the production of lignin monomers. Catalyzes the NADPH-dependent reduction of coniferaldehyde, 5-hydroxyconiferaldehyde, sinapaldehyde, 4- coumaraldehyde and caffeyl aldehyde to their respective alcohols
kmeans	2	Red	13	CHIL	3702.AT5G05270.1	Chalcone-flavanone isomerase family protein; Involved in anthocyanin biosynthesis; Belongs to the chalcone isomerase family
kmeans	2	Red	13	CYP84A1	3702.AT4G36220.1	Ferulic acid 5-hydroxylase 1; Encodes ferulate 5-hydroxylase (F5H). Involved in lignin biosynthesis
kmeans	2	Red	13	ELI3-2	3702.AT4G37990.1	Cinnamyl alcohol dehydrogenase 8; Involved in lignin biosynthesis. Catalyzes the final step specific for the production of lignin monomers. Catalyzes the NADPH-dependent reduction of coniferaldehyde, 5- hydroxyconiferaldehyde, sinapaldehyde, 4-coumaraldehyde and caffeyl aldehyde to their respective alcohols
kmeans	2	Red	13	F3H	3702.AT3G51240.1	Naringenin,2-oxoglutarate 3-dioxygenase; Catalyzes the 3-beta-hydroxylation of 2S-flavanones to 2R,3R-dihydroflavonols which are intermediates in the biosynthesis of flavonols, anthocyanidins, catechins and proanthocyanidins in plants
kmeans	2	Red	13	FLS1	3702.AT5G08640.1	Flavonol synthase/flavanone 3-hydroxylase; Catalyzes the formation of flavonols from dihydroflavonols. It can act on dihydrokaempferol to produce kaempferol, on dihydroquercetin to produce quercitin and on dihydromyricetin to produce myricetin. In vitro catalyzes the oxidation of both enantiomers of naringenin to give both cis- and trans-dihydrokaempferol; Belongs to the iron/ascorbate-dependent …
kmeans	2	Red	13	OMT1	3702.AT5G54160.1	Flavone 3'-O-methyltransferase 1; Methylates OH residues of flavonoid compounds. Converts quercetin into isorhamnetin. Dihydroquercetin is not a substrate. Catalyzes the methylation of monolignols, the lignin precursors. Does not contribute to the phenylpropanoid pattern of the pollen tryphine, but is probably confined to isorhamnetin glycoside biosynthesis. Involved in melatonin biosynthesis. Ca…
kmeans	2	Red	13	PAL2	3702.AT3G53260.1	Phenylalanine ammonia-lyase 2; This is a key enzyme of plant metabolism catalyzing the first reaction in the biosynthesis from L-phenylalanine of a wide variety of natural products based on the phenylpropane skeleton; Belongs to the PAL/histidase family
kmeans	2	Red	13	TT4	3702.AT5G13930.1	Chalcone and stilbene synthase family protein; Encodes chalcone synthase (CHS), a key enzyme involved in the biosynthesis of flavonoids. Required for the accumulation of purple anthocyanins in leaves and stems. Also involved in the regulation of auxin transport and the modulation of root gravitropism
kmeans	3	Blue	11	ASP1	3702.AT2G30970.1	Aspartate aminotransferase, mitochondrial; Amino acid aminotransferase important for the metabolism of amino acids and Krebs-cycle related organic acids. No activity with D-Asp or D-Ala as amino donors. In plants, it is involved in nitrogen metabolism and in aspects of carbon and energy metabolism
kmeans	3	Blue	11	AT5G65750	3702.AT5G65750.1	2-oxoglutarate dehydrogenase, E1 component; Its function is described as oxoglutarate dehydrogenase (succinyl-transferring) activity, cobalt ion binding, zinc ion binding; Involved in response to cadmium ion; Located in mitochondrion; Expressed in 23 plant structures; Expressed during 11 growth stages; Contains the following InterPro domains: 2-oxoglutarate dehydrogenase, E1 component (InterPro:I…
kmeans	3	Blue	11	ATVPS33	3702.AT3G54860.2	Homologous to yeast VPS33. Forms a complex with VCL1 and AtVPS11. Involved in vacuolar biogenesis
kmeans	3	Blue	11	CYP79B2	3702.AT4G39950.1	Cytochrome P450, family 79, subfamily B, polypeptide 2; Converts tryptophan to indole-3-acetaldoxime, a precursor for tryptophan-derived glucosinolates and indole-3- acetic acid (IAA). Involved in the biosynthetic pathway to 4-hydroxyindole-3-carbonyl nitrile (4- OH-ICN), a cyanogenic metabolite required for inducible pathogen defense; Belongs to the cytochrome P450 family
kmeans	3	Blue	11	IAGLU	3702.AT4G15550.1	Indole-3-acetate beta-D-glucosyltransferase; Glucosyltransferase that glucosylates kaempferol. Can glucosylate the phytotoxic xenobiotic compound 2,4,5- trichlorophenol (TCP)
kmeans	3	Blue	11	MMZ3	3702.AT2G36060.2	Ubiquitin-conjugating enzyme E2 variant 1C; MMZ3/UEV1C encodes a protein that may play a role in DNA damage responses and error-free post-replicative DNA repair by participating in lysine-63-based polyubiquitination reactions. UEV1C can form diubiquitin and triubiquitin chains in combination with UBC13A/UBC35 in vitro. It can also functionally complement an mms2 mutation in budding yeast, both by…
kmeans	3	Blue	11	PB	3702.ATCG00480.1	ATP synthase subunit beta, chloroplastic; Produces ATP from ADP in the presence of a proton gradient across the membrane. The catalytic sites are hosted primarily by the beta subunits; Belongs to the ATPase alpha/beta chains family
kmeans	3	Blue	11	RAB7B	3702.AT3G18820.1	Ras-related protein RABG3f; Essential for trafficking from prevacuolar compartments to vacuoles. Involved in the trafficking of newly synthesized protein to vacuoles. Essential for plant growth. Participates in the recruitment of the core retromer components to the endosomal membrane by interacting with VPS35A
kmeans	3	Blue	11	SKP1	3702.AT1G75950.1	S phase kinase-associated protein 1; Involved in ubiquitination and subsequent proteasomal degradation of target proteins. Together with CUL1, RBX1 and a F- box protein, it forms a SCF E3 ubiquitin ligase complex. The functional specificity of this complex depends on the type of F- box protein. In the SCF complex, it serves as an adapter that links the F-box protein to CUL1. SCF(UFO) is required …
kmeans	3	Blue	11	SOT16	3702.AT1G74100.1	Cytosolic sulfotransferase 16; Sulfotransferase that utilizes 3'-phospho-5'-adenylyl sulfate (PAPS) as sulfonate donor to catalyze the sulfate conjugation of desulfo-glucosinolates (dsGSs), the final step in the biosynthesis of the glucosinolate core structure. Substrate preference is desulfo-2-phenylethyl glucosinolate > desulfo-indol- 3-yl methyl glucosinolate > desulfo-benzyl glucosinolate > d…
kmeans	3	Blue	11	mMDH1	3702.AT1G53240.1	Lactate/malate dehydrogenase family protein; Catalyzes a reversible NAD-dependent dehydrogenase reaction involved in central metabolism and redox homeostasis between organelle compartments (Probable). Required for carbon dioxide and energy partitioning in leaves. May limit photorespiration during the dark phase. Its activity is essential to shuttle reductants out from the mitochondria to support …
kmeans	4	Green	10	ALDH2C4	3702.AT3G24503.1	Aldehyde dehydrogenase family 2 member C4; Involved in ferulic acid and sinapic acid biosynthesis by oxidation of conyferylaldehyde and sinapaldehyde, respectively. Can oxidize L-lactaldehyde. Possesses activity on acetaldehyde and glycolaldehyde in vitro; Belongs to the aldehyde dehydrogenase family
kmeans	4	Green	10	AT1G07660.1	3702.AT1G07660.1	Histone superfamily protein; Its function is described as DNA binding; Involved in nucleosome assembly; Located in plasma membrane, chloroplast; Expressed in cultured cell; Contains the following InterPro domains: Histone H4, conserved site (InterPro:IPR019809), Histone-fold (InterPro:IPR009072), Histone core (InterPro:IPR007125), Histone H4 (InterPro:IPR001951); BEST Arabidopsis thaliana protein…
kmeans	4	Green	10	AT1G63770	3702.AT1G63770.5	Puromycin-sensitive aminopeptidase; Aminopeptidase with broad substrate specificity for several peptides. Involved in proteolytic events essential for cell growth and viability. Plays an essential role during prophase I of meiosis. Required for correct meiotic reconbination in both male and female gametophytes
kmeans	4	Green	10	ATMS1	3702.AT5G17920.1	5-methyltetrahydropteroyltriglutamate--homocysteine methyltransferase 1; Encodes a cytosolic cobalamin-independent methionine synthase, involved in methionine regeneration via the activated methyl cycle (SAM cycle). The protein undergoes thiolation following treatment with the oxidant tert-butylhydroperoxide
kmeans	4	Green	10	CYSC1	3702.AT3G61440.1	Bifunctional L-3-cyanoalanine synthase/cysteine synthase C1, mitochondrial; Acts as a major beta-cyanoalanine synthase. The cyanoalanine synthesis reaction is more efficient than the cysteine synthase activity. Probably unable to interact with SAT and to form the decameric Cys synthase complex (CSC) and is therefore not an enzymatically true OASTL protein. Probably involved in the detoxification …
kmeans	4	Green	10	HTA6	3702.AT5G59870.1	Probable histone H2A.7; Core component of nucleosome. Nucleosomes wrap and compact DNA into chromatin, limiting DNA accessibility to the cellular machineries which require DNA as a template. Histones thereby play a central role in transcription regulation, DNA repair, DNA replication and chromosomal stability. DNA accessibility is regulated via a complex set of post-translational modifications of…
kmeans	4	Green	10	Hop3	3702.AT4G12400.2	Stress-inducible protein, putative; Mediates the association of the molecular chaperones HSP70 and HSP90. Mediates nuclear encoded chloroplast preproteins binding to HSP90 prior to chloroplastic sorting (By similarity). Involved in acclimation to heat
kmeans	4	Green	10	LAP2	3702.AT4G30920.1	Leucine aminopeptidase 2, chloroplastic; Presumably involved in the processing and regular turnover of intracellular proteins. Catalyzes the removal of unsubstituted N-terminal amino acids from various peptides (By similarity). Possesses leucine aminopeptidase activity against the model substrate leucine-amido methyl coumarin. Does not seem to possess Cys-Gly dipeptidase activity
kmeans	4	Green	10	OMR1	3702.AT3G10050.1	Threonine dehydratase biosynthetic, chloroplastic; Catalyzes the formation of alpha-ketobutyrate from threonine in a two-step reaction. The first step is a dehydration of threonine, followed by rehydration and liberation of ammonia; Belongs to the serine/threonine dehydratase family
kmeans	4	Green	10	PRXR1	3702.AT4G21960.1	Peroxidase superfamily protein; Removal of H(2)O(2), oxidation of toxic reductants, biosynthesis and degradation of lignin, suberization, auxin catabolism, response to environmental stresses such as wounding, pathogen attack and oxidative stress. These functions might be dependent on each isozyme/isoform in each plant tissue
kmeans	5	Purple	10	AT1G24510	3702.AT1G24510.1	TCP-1/cpn60 chaperonin family protein; Molecular chaperone; assists the folding of proteins upon ATP hydrolysis. Known to play a role, in vitro, in the folding of actin and tubulin; Belongs to the TCP-1 chaperonin family
kmeans	5	Purple	10	AT1G74060	3702.AT1G74060.1	Ribosomal protein L6 family protein; Its function is described as structural constituent of ribosome; Involved in translation; Located in cytosolic ribosome, ribosome, cytosolic large ribosomal subunit, nucleolus, intracellular; Contains the following InterPro domains: Ribosomal protein L6, N-terminal (InterPro:IPR005568), Ribosomal protein L6E (InterPro:IPR000915); BEST Arabidopsis thaliana prot…
kmeans	5	Purple	10	AT3G49910	3702.AT3G49910.1	Translation protein SH3-like family protein; Its function is described as structural constituent of ribosome; Involved in response to cold, translation; Located in 8 components; Expressed in 24 plant structures; Expressed during 13 growth stages; Contains the following InterPro domains: Translation protein SH3-like (InterPro:IPR008991), Ribosomal protein L26, eukaryotic/archaeal (InterPro:IPR0057…
kmeans	5	Purple	10	AT4G29870	3702.AT4G29870.1	Oligosaccharyltransferase complex/magnesium transporter family protein; Its function is described as molecular_function unknown; Involved in biological_process unknown; Located in plasma membrane; Expressed in 22 plant structures; Expressed during 13 growth stages; Contains the following InterPro domains: Oligosaccharyltransferase complex/magnesium transporter (InterPro:IPR021149); BEST Arabidops…
kmeans	5	Purple	10	AT5G52650	3702.AT5G52650.1	RNA binding Plectin/S10 domain-containing protein; Its function is described as structural constituent of ribosome; Involved in translation; Located in cytosolic small ribosomal subunit, cytosolic ribosome, cell wall, membrane; Expressed in 22 plant structures; Expressed during 13 growth stages; Contains the following InterPro domains: Plectin/S10, N-terminal (InterPro:IPR005326); BEST Arabidopsi…
kmeans	5	Purple	10	BRCC36A	3702.AT1G80210.1	Mov34/MPN/PAD-1 family protein; Its function is described as molecular_function unknown; Involved in biological_process unknown; Located in endomembrane system; Expressed in male gametophyte; Expressed during L mature pollen stage, M germinated pollen stage; Contains the following InterPro domains: Mov34/MPN/PAD-1 (InterPro:IPR000555); BEST Arabidopsis thaliana protein match is: Mov34/MPN/PAD-1 f…
kmeans	5	Purple	10	PBC1	3702.AT1G21720.1	Proteasome subunit beta type-3-A; The proteasome is a multicatalytic proteinase complex which is characterized by its ability to cleave peptides with Arg, Phe, Tyr, Leu, and Glu adjacent to the leaving group at neutral or slightly basic pH. The proteasome has an ATP-dependent proteolytic activity
kmeans	5	Purple	10	RACK1C_AT	3702.AT3G18130.1	Receptor for activated C kinase 1C; Encodes a protein with similarity to mammalian RACKs. RACKs function to shuttle activated protein kinase C to different subcellular sites and may also function as a scaffold through physical interactions with other proteins. RACK1C has no phenotype on its own and probably acts redundantly with RACK1A and RACK1B; Belongs to the WD repeat G protein beta family. R…
kmeans	5	Purple	10	RPL3B	3702.AT1G61580.1	60S ribosomal protein L3-2; R-protein L3 B (RPL3B); Its function is described as structural constituent of ribosome; Involved in translation; Located in ribosome, cytosolic large ribosomal subunit, membrane; Expressed in 23 plant structures; Expressed during 13 growth stages; Contains the following InterPro domains: Ribosomal protein L3 (InterPro:IPR000597), Ribosomal protein L3, conserved site (…
kmeans	5	Purple	10	RPT6A	3702.AT5G19990.1	26S proteasome regulatory subunit 8 homolog A; The 26S proteasome is involved in the ATP-dependent degradation of ubiquitinated proteins. The regulatory (or ATPase) complex confers ATP dependency and substrate specificity to the 26S complex
kmeans	6	Lime Green	3	AT1G20580	3702.AT1G20580.1	Small nuclear ribonucleoprotein family protein; Core component of the spliceosomal U1, U2, U4 and U5 small nuclear ribonucleoproteins (snRNPs), the building blocks of the spliceosome (By similarity). May play a major role in the splicing of cellular pre-mRNAs. Required for normal plant development
kmeans	6	Lime Green	3	NRPB11	3702.AT3G52090.2	DNA-directed RNA polymerase, RBP11-like protein; Non-catalytic subunit common to nuclear DNA-dependent RNA polymerases II, IV and V; homologous to budding yeast RPB11 and the E. oli RNA polymerase alpha subunit
kmeans	6	Lime Green	3	NRPD2A	3702.AT3G23780.2	DNA-directed RNA polymerases IV and V subunit 2; DNA-dependent RNA polymerase catalyzes the transcription of DNA into RNA using the four ribonucleoside triphosphates as substrates. Second largest component of RNA polymerases IV and V which mediate short-interfering RNAs (siRNA) accumulation and subsequent RNA-directed DNA methylation-dependent (RdDM) transcriptional gene silencing (TGS) of endoge…

## Sheet: PPI_description
#term ID	term description	observed protein count	background protein count	strength	false discovery rate	matching proteins in your network (IDs)	matching proteins in your network (labels)
ath01110	Biosynthesis of secondary metabolites	25	1063	1	4.97e-17	3702.AT1G48130.1,3702.AT1G53240.1,3702.AT1G74100.1,3702.AT2G30490.1,3702.AT2G30970.1,3702.AT3G10050.1,3702.AT3G19450.1,3702.AT3G21240.1,3702.AT3G51240.1,3702.AT3G53260.1,3702.AT3G61440.1,3702.AT4G21960.1,3702.AT4G34230.2,3702.AT4G36220.1,3702.AT4G37990.1,3702.AT4G39950.1,3702.AT5G05270.1,3702.AT5G08640.1,3702.AT5G13930.1,3702.AT5G14590.1,3702.AT5G17330.1,3702.AT5G17920.1,3702.AT5G49460.1,3702.AT5…	PER1,mMDH1,SOT16,C4H,ASP1,OMR1,ATCAD4,4CL2,F3H,PAL2,CYSC1,PRXR1,CAD5,CYP84A1,ELI3-2,CYP79B2,CHIL,FLS1,TT4,AT5G14590,GAD,ATMS1,ACLB-2,OMT1,AT5G65750
ath01100	Metabolic pathways	26	1899	0.76	1.46e-12	3702.AT1G48130.1,3702.AT1G53240.1,3702.AT1G63770.5,3702.AT2G30490.1,3702.AT2G30970.1,3702.AT3G10050.1,3702.AT3G19450.1,3702.AT3G21240.1,3702.AT3G51240.1,3702.AT3G53260.1,3702.AT3G61440.1,3702.AT4G21960.1,3702.AT4G30920.1,3702.AT4G34230.2,3702.AT4G36220.1,3702.AT4G37990.1,3702.AT5G05270.1,3702.AT5G08640.1,3702.AT5G13930.1,3702.AT5G14590.1,3702.AT5G17330.1,3702.AT5G17920.1,3702.AT5G49460.1,3702.AT5…	PER1,mMDH1,AT1G63770,C4H,ASP1,OMR1,ATCAD4,4CL2,F3H,PAL2,CYSC1,PRXR1,LAP2,CAD5,CYP84A1,ELI3-2,CHIL,FLS1,TT4,AT5G14590,GAD,ATMS1,ACLB-2,OMT1,AT5G65750,PB
ath00940	Phenylpropanoid biosynthesis	11	167	1.44	7.07e-12	3702.AT1G48130.1,3702.AT2G30490.1,3702.AT3G19450.1,3702.AT3G21240.1,3702.AT3G24503.1,3702.AT3G53260.1,3702.AT4G21960.1,3702.AT4G34230.2,3702.AT4G36220.1,3702.AT4G37990.1,3702.AT5G54160.1	PER1,C4H,ATCAD4,4CL2,ALDH2C4,PAL2,PRXR1,CAD5,CYP84A1,ELI3-2,OMT1
ath00941	Flavonoid biosynthesis	5	22	1.98	6.38e-08	3702.AT2G30490.1,3702.AT3G51240.1,3702.AT5G05270.1,3702.AT5G08640.1,3702.AT5G13930.1	C4H,F3H,CHIL,FLS1,TT4
ath00360	Phenylalanine metabolism	4	42	1.6	4.49e-05	3702.AT2G30490.1,3702.AT2G30970.1,3702.AT3G21240.1,3702.AT3G53260.1	C4H,ASP1,4CL2,PAL2
ath00020	Citrate cycle (TCA cycle)	4	62	1.43	0.00016	3702.AT1G53240.1,3702.AT5G14590.1,3702.AT5G49460.1,3702.AT5G65750.1	mMDH1,AT5G14590,ACLB-2,AT5G65750
ath01210	2-Oxocarboxylic acid metabolism	4	73	1.36	0.00025	3702.AT1G74100.1,3702.AT2G30970.1,3702.AT4G39950.1,3702.AT5G14590.1	SOT16,ASP1,CYP79B2,AT5G14590
ath01200	Carbon metabolism	6	261	0.99	0.00026	3702.AT1G53240.1,3702.AT2G30970.1,3702.AT3G10050.1,3702.AT3G61440.1,3702.AT5G14590.1,3702.AT5G65750.1	mMDH1,ASP1,OMR1,CYSC1,AT5G14590,AT5G65750
ath00270	Cysteine and methionine metabolism	4	114	1.17	0.001	3702.AT1G53240.1,3702.AT2G30970.1,3702.AT3G61440.1,3702.AT5G17920.1	mMDH1,ASP1,CYSC1,ATMS1
ath00380	Tryptophan metabolism	3	53	1.38	0.0016	3702.AT1G74100.1,3702.AT4G39950.1,3702.AT5G65750.1	SOT16,CYP79B2,AT5G65750
ath01230	Biosynthesis of amino acids	5	244	0.94	0.0016	3702.AT2G30970.1,3702.AT3G10050.1,3702.AT3G61440.1,3702.AT5G14590.1,3702.AT5G17920.1	ASP1,OMR1,CYSC1,AT5G14590,ATMS1
ath04145	Phagosome	3	74	1.23	0.0035	3702.AT3G18820.1,3702.AT4G14960.2,3702.AT5G12250.1	RAB7B,TUA6,TUB6
ath00966	Glucosinolate biosynthesis	2	22	1.58	0.0059	3702.AT1G74100.1,3702.AT4G39950.1	SOT16,CYP79B2
ath00480	Glutathione metabolism	3	98	1.11	0.0066	3702.AT1G63770.5,3702.AT4G30920.1,3702.AT5G14590.1	AT1G63770,LAP2,AT5G14590
ath00130	Ubiquinone and other terpenoid-quinone biosynthesis	2	34	1.39	0.0114	3702.AT2G30490.1,3702.AT3G21240.1	C4H,4CL2
ath00250	Alanine, aspartate and glutamate metabolism	2	49	1.24	0.0212	3702.AT2G30970.1,3702.AT5G17330.1	ASP1,GAD
ath03010	Ribosome	4	318	0.72	0.0219	3702.AT1G61580.1,3702.AT1G74060.1,3702.AT3G49910.1,3702.AT5G52650.1	RPL3B,AT1G74060,AT3G49910,AT5G52650
ath00052	Galactose metabolism	2	56	1.18	0.0242	3702.AT3G56310.1,3702.AT3G57520.1	AT3G56310,SIP2
ath03050	Proteasome	2	58	1.16	0.0244	3702.AT1G21720.1,3702.AT5G19990.1	PBC1,RPT6A
ath00710	Carbon fixation in photosynthetic organisms	2	69	1.09	0.0321	3702.AT1G53240.1,3702.AT2G30970.1	mMDH1,ASP1
ath04141	Protein processing in endoplasmic reticulum	3	205	0.79	0.0328	3702.AT1G75950.1,3702.AT5G37670.1,3702.AT5G56010.1	SKP1,AT5G37670,HSP81-3
ath04146	Peroxisome	2	87	0.99	0.0447	3702.AT3G10920.1,3702.AT5G14590.1	MSD1,AT5G14590

## Sheet: Key proteins
Protein1	protein name	protein description	Protein2	protein name	protein description
TRINITY_DN14485_c0_g1_i1	F3H	Naringenin,2-oxoglutarate 3-dioxygenase; Catalyzes the 3-beta-hydroxylation of 2S-flavanones to 2R,3R-dihydroflavonols which are intermediates in the biosynthesis of flavonols, anthocyanidins, catechins and proanthocyanidins in plants	TRINITY_DN21343_c1_g1_i2	CHIL	Chalcone-flavanone isomerase family protein; Involved in anthocyanin biosynthesis; Belongs to the chalcone isomerase family
TRINITY_DN18397_c0_g1_i2	CHS	Chalcone and stilbene synthase family protein; Encodes chalcone synthase (CHS), a key enzyme involved in the biosynthesis of flavonoids. Required for the accumulation of purple anthocyanins in leaves and stems. Also involved in the regulation of auxin transport and the modulation of root gravitropism	TRINITY_DN21343_c1_g1_i2	CHIL	Chalcone-flavanone isomerase family protein; Involved in anthocyanin biosynthesis; Belongs to the chalcone isomerase family
TRINITY_DN18738_c0_g2_i1	FLS	Flavonol synthase/flavanone 3-hydroxylase; Catalyzes the formation of flavonols from dihydroflavonols. It can act on dihydrokaempferol to produce kaempferol, on dihydroquercetin to produce quercitin and on dihydromyricetin to produce myricetin. In vitro catalyzes the oxidation of both enantiomers of naringenin to give both cis- and trans-dihydrokaempferol; Belongs to the iron/ascorbate-dependent …	TRINITY_DN21343_c1_g1_i2	CHIL	Chalcone-flavanone isomerase family protein; Involved in anthocyanin biosynthesis; Belongs to the chalcone isomerase family
TRINITY_DN11806_c0_g1_i1	PRDX6	1-cysteine peroxiredoxin 1; Thiol-specific peroxidase that catalyzes the reduction of hydrogen peroxide and organic hydroperoxides to water and alcohols, respectively (By similarity). Seems to contribute to the inhibition of germination during stress	TRINITY_DN20543_c0_g1_i9	AT5G19150	ATP-dependent (S)-NAD(P)H-hydrate dehydratase; Catalyzes the dehydration of the S-form of NAD(P)HX at the expense of ATP, which is converted to ADP. Together with NAD(P)HX epimerase, which catalyzes the epimerization of the S- and R-forms, the enzyme allows the repair of both epimers of NAD(P)HX, a damaged form of NAD(P)H that is a result of enzymatic or heat-dependent hydration; Belongs to the N…
TRINITY_DN11806_c0_g1_i1	PRDX6	1-cysteine peroxiredoxin 1; Thiol-specific peroxidase that catalyzes the reduction of hydrogen peroxide and organic hydroperoxides to water and alcohols, respectively (By similarity). Seems to contribute to the inhibition of germination during stress	TRINITY_DN21381_c0_g3_i5	TUB6	Tubulin beta-6 chain; Tubulin is the major constituent of microtubules. It binds two moles of GTP, one at an exchangeable site on the beta chain and one at a non-exchangeable site on the alpha chain; Belongs to the tubulin family
TRINITY_DN11806_c0_g1_i1	PRDX6	1-cysteine peroxiredoxin 1; Thiol-specific peroxidase that catalyzes the reduction of hydrogen peroxide and organic hydroperoxides to water and alcohols, respectively (By similarity). Seems to contribute to the inhibition of germination during stress	TRINITY_DN19655_c0_g1_i4	AT3G56310	Melibiase family protein; May regulate leaf (and possibly other organ) development by functioning in cell wall loosening and cell wall expansion; Belongs to the glycosyl hydrolase 27 family
TRINITY_DN11806_c0_g1_i1	PRDX6	1-cysteine peroxiredoxin 1; Thiol-specific peroxidase that catalyzes the reduction of hydrogen peroxide and organic hydroperoxides to water and alcohols, respectively (By similarity). Seems to contribute to the inhibition of germination during stress	TRINITY_DN19932_c1_g1_i4	AT3G26720	Glycosyl hydrolase family 38 protein; Liberates mannose from p-nitrophenyl-alpha-D-mannoside in vitro
TRINITY_DN11806_c0_g1_i1	PRDX6	1-cysteine peroxiredoxin 1; Thiol-specific peroxidase that catalyzes the reduction of hydrogen peroxide and organic hydroperoxides to water and alcohols, respectively (By similarity). Seems to contribute to the inhibition of germination during stress	TRINITY_DN17999_c0_g1_i1	PRXIIF	Peroxiredoxin-2F, mitochondrial; Thiol-specific peroxidase that catalyzes the reduction of hydrogen peroxide and organic hydroperoxides to water and alcohols, respectively. Plays a role in cell protection against oxidative stress by detoxifying peroxides. Reduces preferentially hydrogen peroxide rather than alkyl peroxides. May be involved in mitochondrial redox homeostasis
TRINITY_DN14485_c0_g1_i1	F3H	Naringenin,2-oxoglutarate 3-dioxygenase; Catalyzes the 3-beta-hydroxylation of 2S-flavanones to 2R,3R-dihydroflavonols which are intermediates in the biosynthesis of flavonols, anthocyanidins, catechins and proanthocyanidins in plants	TRINITY_DN19890_c0_g2_i1	IAGLU	Indole-3-acetate beta-D-glucosyltransferase; Glucosyltransferase that glucosylates kaempferol. Can glucosylate the phytotoxic xenobiotic compound 2,4,5- trichlorophenol (TCP)
TRINITY_DN15242_c0_g1_i1	CAD	Cinnamyl alcohol dehydrogenase 5; Involved in lignin biosynthesis in the floral stem. Catalyzes the final step specific for the production of lignin monomers. Catalyzes the NADPH-dependent reduction of coniferaldehyde, 5-hydroxyconiferaldehyde, sinapaldehyde, 4- coumaraldehyde and caffeyl aldehyde to their respective alcohols	TRINITY_DN18784_c2_g2_i1	AT1G51410	NAD(P)-binding Rossmann-fold superfamily protein; Similar to Eucalyptus gunnii alcohol dehydrogenase of unknown physiological function (GI:1143445), apple tree, PIR:T16995; NOT a cinnamyl-alcohol dehydrogenase
