# Supplementary material for: Integrative iTRAQ-based proteomic and transcriptomic analysis reveals the accumulation patterns of key metabolites associated with oil quality during seed ripening of Camellia oleifera
Source: Hortic Res. 2021 Jul 1;8:157. doi: 10.1038/s41438-021-00591-2 (PMC8245520; doi:10.1038/s41438-021-00591-2)
Supplement: Supplementary file 17 — Table S16 [file 41438_2021_591_MOESM17_ESM.xlsx]

## Sheet: S2 vs. S1 Cor-gene-protein
ID	log2FoldChange	mRNA_up_down	FC	protein_up_down
Cluster-7410.67031:TRINITY_DN20336_c2_g1_i2	-0.38935	none	1.20488	Up
Cluster-7410.28630:TRINITY_DN17047_c1_g1_i1	0.67239	none	1.02663	none
Cluster-7410.101103:TRINITY_DN17068_c0_g2_i1	0.61805	none	1.11317	none
Cluster-7410.66043:TRINITY_DN21309_c0_g2_i1	0.30924	none	1.06671	none
Cluster-7410.70444:TRINITY_DN17451_c0_g1_i1	-0.21838	none	0.961551	none
Cluster-7410.65571:TRINITY_DN20117_c0_g1_i2	0.90807	none	1.08918	none
Cluster-7410.68671:TRINITY_DN19660_c0_g1_i2	-0.36575	none	0.966358	none
Cluster-7410.67369:TRINITY_DN17881_c1_g1_i3	0.33663	none	1.08121	none
Cluster-7410.28630:TRINITY_DN19105_c2_g1_i2	0.67239	none	0.982055	none
Cluster-7410.89554:TRINITY_DN1272_c0_g1_i1	1.7247	none	1.15683	none
Cluster-7410.116677:TRINITY_DN19610_c0_g2_i1	0.10956	none	1.1005	none
Cluster-7410.86793:TRINITY_DN15314_c0_g1_i3	0.23126	none	1.06936	none
Cluster-7410.28630:TRINITY_DN19429_c0_g1_i6	0.67239	none	0.799248	Down
Cluster-7410.70444:TRINITY_DN21355_c0_g2_i1	-0.21838	none	0.911243	none
Cluster-7410.66831:TRINITY_DN18497_c0_g1_i1	0.051262	none	1.16297	none
Cluster-7410.93876:TRINITY_DN19678_c0_g2_i1	-0.065167	none	1.13646	none
Cluster-7410.67288:TRINITY_DN20850_c0_g1_i1	-0.005425	none	1.12096	none
Cluster-7410.67614:TRINITY_DN20493_c0_g1_i1	-0.21268	none	0.936758	none
Cluster-7410.71432:TRINITY_DN20842_c0_g2_i1	0.072433	none	1.17233	none
Cluster-7410.34218:TRINITY_DN18445_c0_g1_i1	-0.16905	none	1.04373	none
Cluster-30323.0:TRINITY_DN19590_c0_g1_i2	-1.8827	none	1.0346	none
Cluster-7410.52680:TRINITY_DN16104_c0_g1_i3	0.1926	none	0.981806	none
Cluster-7410.101103:TRINITY_DN17068_c0_g1_i1	0.61805	none	1.04179	none
Cluster-7410.70689:TRINITY_DN20519_c0_g1_i3	-0.086014	none	1.07921	none
Cluster-7410.44508:TRINITY_DN20922_c0_g1_i1	0.15348	none	0.963565	none
Cluster-7410.101103:TRINITY_DN17410_c0_g1_i2	0.61805	none	0.977513	none
Cluster-7410.52680:TRINITY_DN17051_c3_g1_i1	0.1926	none	1.01457	none
Cluster-7410.63236:TRINITY_DN21467_c0_g1_i1	-0.040802	none	0.888857	none
Cluster-7410.66651:TRINITY_DN18800_c0_g1_i1	0.53162	none	1.20467	Up
Cluster-7410.68958:TRINITY_DN21141_c0_g1_i2	-0.15829	none	1.00631	none
Cluster-7410.70158:TRINITY_DN20558_c0_g2_i1	0.14573	none	1.017	none
Cluster-7410.59824:TRINITY_DN20895_c0_g1_i2	-0.29056	none	1.30974	Up
Cluster-7410.67614:TRINITY_DN21135_c0_g1_i1	-0.21268	none	1.06952	none
Cluster-7410.66785:TRINITY_DN21439_c1_g3_i2	0.72632	none	1.23622	Up
Cluster-7410.65529:TRINITY_DN19561_c0_g1_i1	0.10726	none	1.08123	none
Cluster-7410.83857:TRINITY_DN20827_c0_g2_i2	0.385	none	0.965653	none
Cluster-7410.65857:TRINITY_DN21355_c0_g1_i1	-1.1731	none	0.937614	none
Cluster-7410.68958:TRINITY_DN21141_c0_g2_i1	-0.15829	none	1.08443	none
Cluster-7410.59409:TRINITY_DN18750_c0_g1_i4	-0.41924	none	1.34196	Up
Cluster-7410.70473:TRINITY_DN21423_c0_g1_i6	-0.45664	none	0.831117	Down
Cluster-7410.66858:TRINITY_DN21225_c0_g3_i1	0.33235	none	1.03058	none
Cluster-7410.71923:TRINITY_DN20295_c0_g1_i1	0.19834	none	1.06319	none
Cluster-7410.65903:TRINITY_DN16761_c0_g1_i5	0.017484	none	0.895784	none
Cluster-7410.86793:TRINITY_DN19297_c0_g2_i1	0.23126	none	1.28005	Up
Cluster-7410.65842:TRINITY_DN20133_c0_g1_i3	-0.30806	none	0.82932	Down
Cluster-7410.67722:TRINITY_DN21236_c0_g2_i4	-0.068759	none	0.892444	none
Cluster-7410.72232:TRINITY_DN16918_c1_g1_i8	0.38926	none	1.13885	none
Cluster-7410.63958:TRINITY_DN19674_c0_g1_i1	0.19474	none	1.13201	none
Cluster-7410.69787:TRINITY_DN20972_c0_g1_i8	-0.69792	none	0.920219	none
Cluster-7410.68807:TRINITY_DN20791_c0_g2_i1	-0.25555	none	1.1945	none
Cluster-7410.8209:TRINITY_DN20880_c0_g1_i1	1.5304	Up	1.01587	none
Cluster-7410.66685:TRINITY_DN19202_c0_g2_i1	0.74192	none	0.90234	none
Cluster-7410.81637:TRINITY_DN19984_c0_g2_i3	-0.74687	none	0.963771	none
Cluster-7410.121745:TRINITY_DN19606_c0_g1_i1	1.2303	Up	0.898315	none
Cluster-7410.86624:TRINITY_DN19718_c0_g1_i1	0.16513	none	1.05205	none
Cluster-7410.72835:TRINITY_DN20973_c0_g1_i4	0.044307	none	1.09195	none
Cluster-7410.121745:TRINITY_DN21381_c0_g3_i5	1.2303	Up	0.875071	none
Cluster-7410.66185:TRINITY_DN19514_c0_g1_i2	-0.17552	none	1.11389	none
Cluster-7410.83857:TRINITY_DN21347_c0_g1_i1	0.385	none	1.09071	none
Cluster-7410.65840:TRINITY_DN15913_c0_g1_i1	-0.0056637	none	1.07684	none
Cluster-7410.64988:TRINITY_DN18751_c0_g1_i1	-0.21682	none	0.903794	none
Cluster-7410.38940:TRINITY_DN19802_c0_g2_i1	-0.024117	none	0.985934	none
Cluster-7410.94592:TRINITY_DN19326_c0_g1_i5	-0.2433	none	0.998659	none
Cluster-7410.121745:TRINITY_DN12531_c0_g1_i1	1.2303	Up	0.745882	Down
Cluster-7410.72304:TRINITY_DN16458_c0_g1_i1	-0.077284	none	1.0762	none
Cluster-7410.67470:TRINITY_DN17139_c0_g2_i1	0.60235	none	0.929152	none
Cluster-7410.121745:TRINITY_DN15262_c0_g1_i2	1.2303	Up	0.93362	none
Cluster-7410.77308:TRINITY_DN20289_c0_g2_i1	0.03729	none	0.981108	none
Cluster-7410.64938:TRINITY_DN9937_c0_g1_i1	0.054367	none	1.1081	none
Cluster-7410.64267:TRINITY_DN20491_c0_g2_i1	0.33428	none	1.07303	none
Cluster-7410.81637:TRINITY_DN15848_c2_g1_i1	-0.74687	none	0.913016	none
Cluster-7410.66782:TRINITY_DN21420_c0_g1_i5	1.6183	Up	1.79015	Up
Cluster-7410.38757:TRINITY_DN19820_c0_g1_i5	0.84501	none	1.20008	Up
Cluster-7410.86624:TRINITY_DN19758_c0_g2_i2	0.16513	none	1.00165	none
Cluster-7410.45933:TRINITY_DN18863_c0_g1_i1	0.37969	none	0.972785	none
Cluster-7410.44508:TRINITY_DN20280_c0_g1_i6	0.15348	none	0.853029	none
Cluster-7410.70158:TRINITY_DN20558_c0_g1_i1	0.14573	none	1.04284	none
Cluster-7410.67731:TRINITY_DN21535_c0_g1_i1	-0.15881	none	0.980629	none
Cluster-7410.66158:TRINITY_DN16482_c0_g1_i1	0.35961	none	0.960556	none
Cluster-7410.74842:TRINITY_DN21321_c0_g1_i4	-0.024861	none	1.08747	none
Cluster-7410.60528:TRINITY_DN19561_c0_g2_i1	-0.24915	none	1.03881	none
Cluster-7410.57981:TRINITY_DN21167_c0_g1_i1	-0.12931	none	0.829157	Down
Cluster-7410.47222:TRINITY_DN21410_c0_g1_i4	0.20906	none	1.17436	none
Cluster-7410.67562:TRINITY_DN21026_c1_g3_i2	0.51848	none	1.31001	Up
Cluster-7410.8630:TRINITY_DN20093_c0_g2_i1	0.42879	none	1.23133	Up
Cluster-7410.87865:TRINITY_DN21086_c0_g1_i3	0.72671	none	1.28908	Up
Cluster-7410.121745:TRINITY_DN19606_c0_g3_i1	1.2303	Up	1.23735	Up
Cluster-7410.74373:TRINITY_DN14868_c0_g1_i1	-0.10506	none	1.08766	none
Cluster-7410.66440:TRINITY_DN17462_c0_g1_i1	0.53374	none	1.21093	Up
Cluster-7410.52807:TRINITY_DN20851_c0_g1_i1	-0.90987	none	0.983217	none
Cluster-7410.66685:TRINITY_DN17814_c0_g1_i1	0.74192	none	0.891531	none
Cluster-7410.63332:TRINITY_DN21308_c0_g3_i2	-1.6086	none	1.09203	none
Cluster-7410.38404:TRINITY_DN880_c0_g1_i1	-0.018056	none	0.880745	none
Cluster-7410.74664:TRINITY_DN20790_c0_g1_i2	-0.10442	none	0.898468	none
Cluster-7410.62092:TRINITY_DN15875_c0_g1_i1	0.050788	none	1.00859	none
Cluster-7410.78784:TRINITY_DN18952_c0_g1_i1	-1.1186	none	0.913108	none
Cluster-7410.67767:TRINITY_DN17886_c0_g1_i3	0.48159	none	1.10184	none
Cluster-7410.66047:TRINITY_DN11305_c0_g1_i2	0.21215	none	1.09094	none
Cluster-7410.67562:TRINITY_DN21026_c1_g1_i2	0.51848	none	1.39303	Up
Cluster-7410.108625:TRINITY_DN19537_c0_g2_i2	0.12486	none	0.978501	none
Cluster-7410.67994:TRINITY_DN21271_c0_g1_i4	0.25078	none	0.947837	none
Cluster-7410.54721:TRINITY_DN17654_c1_g1_i5	0.16187	none	1.01024	none
Cluster-7410.77293:TRINITY_DN20289_c0_g3_i1	0.15125	none	0.959259	none
Cluster-7410.80060:TRINITY_DN20327_c0_g1_i6	1.4819	Up	1.22857	Up
Cluster-7410.87090:TRINITY_DN16843_c0_g1_i1	-0.60119	none	1.02044	none
Cluster-7410.68593:TRINITY_DN21629_c1_g3_i2	-0.02714	none	1.01079	none
Cluster-7410.67420:TRINITY_DN19903_c1_g1_i2	-0.25523	none	1.062	none
Cluster-7410.77940:TRINITY_DN18201_c0_g1_i1	-0.11424	none	1.13635	none
Cluster-7410.72984:TRINITY_DN18462_c0_g1_i2	0.74827	none	0.942923	none
Cluster-7410.83273:TRINITY_DN21498_c1_g1_i1	0.16092	none	0.969108	none
Cluster-7410.65748:TRINITY_DN12106_c0_g1_i2	0.28883	none	1.00545	none
Cluster-7410.43059:TRINITY_DN20085_c0_g1_i2	-0.060723	none	1.26973	Up
Cluster-7410.46552:TRINITY_DN21414_c0_g1_i1	0.77305	none	1.16847	none
Cluster-7410.93435:TRINITY_DN20142_c0_g1_i3	-0.27336	none	0.901747	none
Cluster-7410.73819:TRINITY_DN18464_c1_g1_i3	0.76334	none	1.14031	none
Cluster-7410.66484:TRINITY_DN19050_c0_g2_i3	-0.34876	none	1.13294	none
Cluster-7410.59824:TRINITY_DN18796_c3_g2_i1	-0.29056	none	0.988327	none
Cluster-7410.66427:TRINITY_DN21216_c0_g1_i3	0.31902	none	1.45174	Up
Cluster-7410.67430:TRINITY_DN16721_c0_g1_i1	0.19517	none	0.959302	none
Cluster-7410.32179:TRINITY_DN13887_c1_g1_i1	-0.75439	none	0.938405	none
Cluster-7410.69111:TRINITY_DN20399_c0_g1_i4	-0.16684	none	0.89939	none
Cluster-7410.74385:TRINITY_DN20957_c1_g3_i1	0.19245	none	1.09656	none
Cluster-7410.25628:TRINITY_DN20645_c0_g1_i1	-0.699	none	0.910916	none
Cluster-7410.67178:TRINITY_DN20736_c0_g1_i1	0.94296	none	1.71646	Up
Cluster-7410.66830:TRINITY_DN18125_c0_g1_i2	-0.38454	none	0.954141	none
Cluster-7410.54639:TRINITY_DN20420_c0_g1_i1	0.23397	none	1.00684	none
Cluster-7410.75325:TRINITY_DN18630_c0_g1_i1	-0.29851	none	1.42894	Up
Cluster-7410.60124:TRINITY_DN14750_c2_g1_i1	0.31569	none	1.08883	none
Cluster-7410.93435:TRINITY_DN20142_c0_g2_i1	-0.27336	none	0.990043	none
Cluster-7410.65910:TRINITY_DN21076_c0_g1_i1	0.19856	none	1.04359	none
Cluster-7410.83273:TRINITY_DN21303_c0_g1_i1	0.16092	none	1.14629	none
Cluster-7410.4635:TRINITY_DN20988_c1_g1_i8	-1.6356	none	0.837099	none
Cluster-7410.67034:TRINITY_DN17731_c0_g2_i1	-0.14037	none	0.934431	none
Cluster-7410.66065:TRINITY_DN21402_c0_g2_i1	-0.11882	none	1.03031	none
Cluster-7410.16180:TRINITY_DN14014_c0_g1_i1	0.21576	none	1.10411	none
Cluster-7410.60438:TRINITY_DN20909_c1_g1_i2	-0.010591	none	0.999333	none
Cluster-7410.69872:TRINITY_DN18060_c0_g2_i4	0.53413	none	0.983061	none
Cluster-7410.50799:TRINITY_DN19704_c0_g2_i3	-0.29002	none	0.950891	none
Cluster-7410.66330:TRINITY_DN21196_c0_g1_i3	0.88477	none	1.17499	none
Cluster-7410.64847:TRINITY_DN21505_c1_g1_i1	0.18188	none	0.955576	none
Cluster-7410.67971:TRINITY_DN20811_c0_g2_i1	-0.25751	none	0.971901	none
Cluster-7410.80428:TRINITY_DN17372_c0_g2_i3	0.3631	none	0.935263	none
Cluster-7410.68702:TRINITY_DN21025_c1_g1_i1	-0.12066	none	0.918672	none
Cluster-7410.67795:TRINITY_DN19201_c0_g3_i1	0.05716	none	0.944093	none
Cluster-7410.77267:TRINITY_DN14673_c0_g1_i1	0.34118	none	1.51418	Up
Cluster-7410.99547:TRINITY_DN19751_c0_g1_i3	0.25223	none	0.913228	none
Cluster-7410.52008:TRINITY_DN17064_c0_g2_i1	0.042817	none	0.961538	none
Cluster-7410.69396:TRINITY_DN19472_c0_g1_i2	-0.18703	none	1.04398	none
Cluster-7410.79409:TRINITY_DN19989_c0_g1_i3	0.096221	none	0.958452	none
Cluster-7410.68100:TRINITY_DN19666_c0_g1_i4	0.12299	none	1.34251	Up
Cluster-7410.52807:TRINITY_DN21365_c0_g1_i3	-0.90987	none	0.775696	Down
Cluster-7410.73819:TRINITY_DN20035_c0_g1_i1	0.76334	none	0.940604	none
Cluster-7410.70156:TRINITY_DN20801_c0_g1_i2	-0.066838	none	1.02667	none
Cluster-7410.88177:TRINITY_DN20781_c0_g2_i1	-0.24236	none	0.878483	none
Cluster-7410.34255:TRINITY_DN15749_c0_g1_i1	-0.0015565	none	1.05904	none
Cluster-7410.67059:TRINITY_DN20308_c0_g1_i1	0.68631	none	1.94665	Up
Cluster-7410.74387:TRINITY_DN16380_c1_g1_i2	1.8248	none	1.64544	Up
Cluster-7410.65429:TRINITY_DN16047_c0_g1_i4	-0.40757	none	1.06439	none
Cluster-7410.65301:TRINITY_DN20611_c1_g2_i2	0.24736	none	0.995728	none
Cluster-7410.51596:TRINITY_DN15036_c0_g1_i1	0.08924	none	0.972542	none
Cluster-7410.57981:TRINITY_DN19238_c0_g2_i12	-0.12931	none	0.815774	Down
Cluster-7410.65430:TRINITY_DN16047_c0_g2_i1	-0.27504	none	1.01775	none
Cluster-7410.85226:TRINITY_DN17772_c0_g1_i4	-0.10385	none	1.25617	Up
Cluster-7410.117344:TRINITY_DN18432_c0_g7_i1	0.92472	none	0.95325	none
Cluster-7410.35699:TRINITY_DN20004_c1_g3_i5	-0.98651	none	0.952857	none
Cluster-7410.68701:TRINITY_DN17436_c0_g1_i2	-0.59518	none	1.09417	none
Cluster-7410.60956:TRINITY_DN19358_c0_g1_i4	0.092906	none	0.965817	none
Cluster-7410.27315:TRINITY_DN6854_c0_g1_i1	0.14227	none	1.07235	none
Cluster-7410.60478:TRINITY_DN18433_c0_g1_i1	0.45843	none	0.931001	none
Cluster-7410.28630:TRINITY_DN17047_c0_g2_i1	0.67239	none	1.19668	none
Cluster-7410.57981:TRINITY_DN19844_c0_g1_i2	-0.12931	none	0.898143	none
Cluster-7410.66876:TRINITY_DN16858_c0_g1_i1	0.19769	none	0.980442	none
Cluster-7410.47626:TRINITY_DN19148_c0_g1_i1	-0.25168	none	1.00634	none
Cluster-7410.71673:TRINITY_DN18320_c0_g1_i1	0.10824	none	1.24447	Up
Cluster-7410.67722:TRINITY_DN21236_c0_g1_i1	-0.068759	none	1.01578	none
Cluster-7410.99610:TRINITY_DN21499_c1_g1_i10	-1.2791	none	1.08976	none
Cluster-7410.21958:TRINITY_DN17259_c0_g1_i3	0.00095832	none	1.02965	none
Cluster-7410.48098:TRINITY_DN19415_c0_g1_i2	-0.6241	none	0.845872	none
Cluster-7410.79273:TRINITY_DN18831_c0_g1_i2	0.12498	none	1.00999	none
Cluster-7410.71385:TRINITY_DN15282_c0_g1_i1	0.32963	none	1.00101	none
Cluster-7410.55231:TRINITY_DN18803_c0_g1_i1	-0.0099342	none	0.91023	none
Cluster-9840.0:TRINITY_DN21165_c0_g1_i1	0.38841	none	0.734143	Down
Cluster-7410.69030:TRINITY_DN20462_c0_g3_i1	-0.22973	none	1.06159	none
Cluster-7410.66760:TRINITY_DN20316_c0_g1_i1	-0.38409	none	1.06272	none
Cluster-7410.89761:TRINITY_DN18994_c0_g1_i1	0.20238	none	1.03528	none
Cluster-7410.55231:TRINITY_DN15521_c0_g1_i1	-0.0099342	none	0.948577	none
Cluster-7410.44615:TRINITY_DN15696_c0_g1_i1	-0.65152	none	0.87489	none
Cluster-7410.67767:TRINITY_DN17886_c0_g2_i1	0.48159	none	0.99047	none
Cluster-7410.47832:TRINITY_DN20551_c0_g1_i2	0.23307	none	1.21955	Up
Cluster-7410.45764:TRINITY_DN16208_c0_g1_i2	5.5235	none	0.924655	none
Cluster-7410.65632:TRINITY_DN14230_c0_g1_i1	0.090616	none	1.11303	none
Cluster-7410.88177:TRINITY_DN20781_c0_g1_i1	-0.24236	none	0.897242	none
Cluster-7410.71852:TRINITY_DN20847_c0_g1_i1	0.019079	none	0.950581	none
Cluster-7410.86485:TRINITY_DN20716_c0_g1_i2	-0.082921	none	1.09044	none
Cluster-7410.66440:TRINITY_DN17498_c0_g1_i1	0.53374	none	0.978562	none
Cluster-7410.68502:TRINITY_DN17943_c0_g1_i1	0.43604	none	0.858834	none
Cluster-7410.113738:TRINITY_DN11478_c0_g1_i1	0.17273	none	0.989195	none
Cluster-7410.70423:TRINITY_DN20434_c0_g1_i2	-4.0218	none	0.974059	none
Cluster-7410.8630:TRINITY_DN20093_c0_g1_i1	0.42879	none	0.893901	none
Cluster-7410.59603:TRINITY_DN19440_c0_g2_i1	-0.63305	none	1.01213	none
Cluster-7410.17869:TRINITY_DN11460_c0_g1_i1	-1.2488	none	0.681941	Down
Cluster-7410.67184:TRINITY_DN19695_c1_g1_i1	0.8025	none	1.23597	Up
Cluster-7410.74788:TRINITY_DN19632_c0_g1_i1	0.06057	none	1.11483	none
Cluster-7410.63031:TRINITY_DN18342_c0_g1_i2	0.56958	none	0.933076	none
Cluster-7410.72231:TRINITY_DN19852_c0_g1_i1	-0.13118	none	1.07385	none
Cluster-7410.83183:TRINITY_DN19084_c0_g1_i1	-0.1746	none	0.926204	none
Cluster-7410.42065:TRINITY_DN18558_c0_g2_i2	-0.373	none	1.15459	none
Cluster-7410.107225:TRINITY_DN21270_c0_g2_i1	-0.18903	none	0.966198	none
Cluster-7410.42772:TRINITY_DN17439_c2_g3_i2	0.46947	none	0.993978	none
Cluster-7410.81215:TRINITY_DN14843_c0_g2_i1	0.40266	none	1.11796	none
Cluster-7410.34218:TRINITY_DN19569_c0_g1_i2	-0.16905	none	1.17355	none
Cluster-7410.65961:TRINITY_DN16184_c0_g1_i1	0.03569	none	0.944795	none
Cluster-7410.37593:TRINITY_DN17546_c0_g2_i1	0.071923	none	0.972005	none
Cluster-7410.56149:TRINITY_DN16879_c0_g1_i1	0.27038	none	1.00872	none
Cluster-7410.59686:TRINITY_DN14339_c0_g1_i1	1.0783	Up	1.12178	none
Cluster-7410.67139:TRINITY_DN12848_c0_g1_i1	0.41565	none	0.956841	none
Cluster-7410.75502:TRINITY_DN16659_c0_g1_i1	0.07491	none	0.996719	none
Cluster-7410.50799:TRINITY_DN14988_c0_g1_i1	-0.29002	none	0.937347	none
Cluster-7410.41227:TRINITY_DN13712_c1_g2_i1	-0.18147	none	1.14226	none
Cluster-7410.40739:TRINITY_DN20425_c0_g1_i1	0.25083	none	0.954208	none
Cluster-7410.69988:TRINITY_DN21496_c0_g1_i1	-0.035133	none	0.964541	none
Cluster-7410.71344:TRINITY_DN20908_c2_g2_i3	-0.04942	none	0.93709	none
Cluster-7410.70929:TRINITY_DN21501_c0_g2_i1	-0.21689	none	0.942828	none
Cluster-7410.71432:TRINITY_DN17769_c0_g1_i1	0.072433	none	1.10269	none
Cluster-7410.56847:TRINITY_DN21432_c0_g1_i7	0.1857	none	0.85545	none
Cluster-7410.61239:TRINITY_DN13669_c0_g1_i2	0.4853	none	0.843876	none
Cluster-7410.67795:TRINITY_DN19201_c0_g1_i4	0.05716	none	0.801771	none
Cluster-7410.74134:TRINITY_DN20748_c0_g2_i2	-0.059846	none	1.01779	none
Cluster-7410.59007:TRINITY_DN16804_c0_g1_i4	0.21853	none	1.04657	none
Cluster-7410.78719:TRINITY_DN19199_c0_g2_i3	-0.075107	none	0.907871	none
Cluster-7410.52354:TRINITY_DN16817_c0_g2_i1	0.23243	none	0.950633	none
Cluster-7410.52038:TRINITY_DN18968_c0_g4_i1	-0.023894	none	1.01307	none
Cluster-7410.67971:TRINITY_DN20811_c0_g5_i2	-0.25751	none	0.880326	none
Cluster-7410.80092:TRINITY_DN11927_c0_g1_i1	-0.20765	none	0.952232	none
Cluster-7410.69020:TRINITY_DN20691_c0_g1_i5	0.10147	none	0.880579	none
Cluster-7410.77534:TRINITY_DN17707_c0_g1_i2	-0.50603	none	0.941839	none
Cluster-7410.62999:TRINITY_DN19063_c0_g1_i1	0.13084	none	0.795824	Down
Cluster-7410.71852:TRINITY_DN20847_c0_g4_i2	0.019079	none	0.95247	none
Cluster-7410.68588:TRINITY_DN20530_c1_g1_i3	-0.51973	none	0.800635	Down
Cluster-7410.68549:TRINITY_DN16765_c0_g1_i2	0.3855	none	0.932462	none
Cluster-7410.82467:TRINITY_DN17680_c0_g2_i3	0.08308	none	1.23104	Up
Cluster-7410.49945:TRINITY_DN16611_c0_g2_i1	-0.11894	none	1.04401	none
Cluster-7410.74233:TRINITY_DN19767_c0_g1_i1	-0.15595	none	0.908201	none
Cluster-7410.83363:TRINITY_DN13103_c0_g1_i1	0.097775	none	0.952903	none
Cluster-7410.73718:TRINITY_DN21029_c0_g1_i3	0.8156	none	1.04287	none
Cluster-7410.67248:TRINITY_DN17214_c1_g1_i2	0.63431	none	1.06218	none
Cluster-7410.20799:TRINITY_DN16615_c0_g1_i1	0.14536	none	1.08937	none
Cluster-7410.83363:TRINITY_DN13986_c0_g1_i1	0.097775	none	1.10492	none
Cluster-7410.88368:TRINITY_DN20510_c0_g1_i2	-0.00033632	none	1.09726	none
Cluster-7410.45645:TRINITY_DN19269_c0_g2_i2	-0.18792	none	0.959538	none
Cluster-7410.74233:TRINITY_DN18400_c0_g1_i1	-0.15595	none	0.931198	none
Cluster-7410.66429:TRINITY_DN21216_c0_g2_i1	0.27732	none	1.3349	Up
Cluster-7410.54493:TRINITY_DN18242_c0_g1_i2	0.45065	none	1.00363	none
Cluster-7410.64206:TRINITY_DN21210_c0_g1_i3	-0.12694	none	0.884256	none
Cluster-7410.73594:TRINITY_DN21540_c0_g2_i1	0.30387	none	1.03863	none
Cluster-7410.62816:TRINITY_DN17714_c0_g1_i1	-0.033815	none	1	none
Cluster-7410.81389:TRINITY_DN19567_c0_g1_i1	-0.34908	none	1.09969	none
Cluster-7410.71678:TRINITY_DN21584_c0_g1_i7	-0.18972	none	0.802397	Down
Cluster-7410.72843:TRINITY_DN21269_c0_g1_i2	-0.43063	none	0.934211	none
Cluster-7410.68581:TRINITY_DN20155_c0_g1_i2	0.96349	none	0.967109	none
Cluster-7410.49801:TRINITY_DN17547_c0_g1_i1	0.42449	none	1.03977	none
Cluster-7410.91837:TRINITY_DN17773_c0_g1_i1	0.18365	none	0.999665	none
Cluster-7410.65822:TRINITY_DN17268_c0_g1_i1	1.1428	none	1.11612	none
Cluster-7410.64179:TRINITY_DN21312_c0_g1_i2	-0.011084	none	1.20679	Up
Cluster-7410.74274:TRINITY_DN18266_c2_g1_i1	-0.51343	none	1.00716	none
Cluster-7410.56261:TRINITY_DN20517_c0_g1_i2	-0.98901	none	1.28986	Up
Cluster-7410.52103:TRINITY_DN16417_c0_g1_i4	0.025162	none	1.13829	none
Cluster-7410.85643:TRINITY_DN18428_c0_g1_i2	-0.14926	none	1.0601	none
Cluster-7410.40954:TRINITY_DN17080_c0_g1_i2	1.7929	none	0.972724	none
Cluster-7410.67522:TRINITY_DN15543_c0_g1_i1	-0.31177	none	1.32239	Up
Cluster-7410.70409:TRINITY_DN19588_c0_g1_i2	-1.6259	Down	1.08508	none
Cluster-7410.54560:TRINITY_DN16713_c0_g1_i1	0.0056214	none	0.985021	none
Cluster-7410.103994:TRINITY_DN19932_c1_g1_i4	-0.21255	none	1.04596	none
Cluster-7410.52354:TRINITY_DN15677_c0_g2_i1	0.23243	none	0.992043	none
Cluster-7410.52354:TRINITY_DN17814_c1_g1_i6	0.23243	none	0.972802	none
Cluster-7410.47222:TRINITY_DN21621_c0_g1_i10	0.20906	none	1.001	none
Cluster-7410.44409:TRINITY_DN16817_c0_g1_i1	0.053029	none	0.921702	none
Cluster-7410.67286:TRINITY_DN20976_c0_g1_i1	0.0019732	none	1	none
Cluster-7410.79851:TRINITY_DN20299_c0_g1_i1	0.61444	none	1.02886	none
Cluster-7410.66929:TRINITY_DN19396_c0_g1_i1	-0.27536	none	0.978794	none
Cluster-7410.55821:TRINITY_DN19528_c0_g1_i2	-0.47013	none	0.902226	none
Cluster-7410.66100:TRINITY_DN20190_c0_g1_i1	-0.24363	none	0.858678	none
Cluster-7410.88136:TRINITY_DN13434_c0_g1_i1	-0.86326	none	0.811644	Down
Cluster-7410.53972:TRINITY_DN19487_c0_g2_i2	-0.096772	none	0.966488	none
Cluster-7410.67860:TRINITY_DN20842_c0_g1_i1	0.12623	none	1.11458	none
Cluster-7410.40578:TRINITY_DN15794_c0_g1_i2	-0.10622	none	1.08235	none
Cluster-7410.64976:TRINITY_DN20201_c1_g1_i4	0.38408	none	1.01134	none
Cluster-7410.94219:TRINITY_DN21574_c0_g1_i12	-1.5414	none	0.883794	none
Cluster-7410.67453:TRINITY_DN20577_c0_g1_i1	-0.19849	none	1.10243	none
Cluster-7410.87524:TRINITY_DN18772_c0_g1_i1	0.19394	none	1.11426	none
Cluster-7410.80937:TRINITY_DN13098_c0_g1_i1	0.36833	none	0.993115	none
Cluster-7410.80900:TRINITY_DN20712_c1_g1_i6	-0.043354	none	1.11038	none
Cluster-7410.58323:TRINITY_DN17138_c1_g1_i2	0.69989	none	0.93965	none
Cluster-7410.50900:TRINITY_DN15444_c0_g1_i1	-0.024421	none	1.04612	none
Cluster-7410.72417:TRINITY_DN20921_c0_g2_i1	0.186	none	1.02204	none
Cluster-7410.66804:TRINITY_DN20516_c0_g2_i1	0.10215	none	0.929959	none
Cluster-7410.77144:TRINITY_DN15793_c0_g1_i2	-0.27097	none	1.00811	none
Cluster-7410.57256:TRINITY_DN16998_c0_g1_i1	-0.0083799	none	1.09972	none
Cluster-7410.66100:TRINITY_DN17565_c0_g2_i1	-0.24363	none	0.966226	none
Cluster-7410.83970:TRINITY_DN19682_c0_g3_i1	0.42517	none	1.11575	none
Cluster-7410.63406:TRINITY_DN15431_c0_g1_i1	-0.15593	none	1.02681	none
Cluster-7410.82991:TRINITY_DN19173_c0_g1_i1	0.78957	none	1.01206	none
Cluster-7410.22079:TRINITY_DN15296_c0_g1_i1	-0.12054	none	0.909034	none
Cluster-7410.65301:TRINITY_DN20611_c1_g1_i2	0.24736	none	0.800337	Down
Cluster-7410.70907:TRINITY_DN20769_c2_g2_i1	0.43531	none	0.950078	none
Cluster-7410.67400:TRINITY_DN19881_c0_g1_i3	0.051797	none	1.62134	Up
Cluster-7410.64136:TRINITY_DN12879_c0_g1_i1	0.29102	none	1.14138	none
Cluster-7410.71194:TRINITY_DN20130_c0_g2_i1	0.2971	none	0.934223	none
Cluster-7410.69095:TRINITY_DN21489_c0_g1_i11	-0.2553	none	1.16571	none
Cluster-7410.66941:TRINITY_DN19447_c0_g2_i1	-0.44086	none	1.22368	Up
Cluster-7410.80549:TRINITY_DN16327_c1_g2_i9	-1.0886	none	0.981869	none
Cluster-7410.77144:TRINITY_DN15793_c0_g2_i1	-0.27097	none	1.06591	none
Cluster-7410.63031:TRINITY_DN18342_c0_g2_i1	0.56958	none	1.14535	none
Cluster-7410.64800:TRINITY_DN20947_c0_g1_i3	-0.24668	none	0.927181	none
Cluster-7410.69030:TRINITY_DN20462_c0_g4_i1	-0.22973	none	1.02976	none
Cluster-7410.10217:TRINITY_DN17392_c0_g1_i2	-0.0069127	none	1.01057	none
Cluster-7410.66382:TRINITY_DN21287_c0_g4_i1	1.0098	none	1.11837	none
Cluster-7410.17321:TRINITY_DN19416_c0_g1_i2	-0.078678	none	1.08685	none
Cluster-7410.66264:TRINITY_DN14736_c0_g1_i6	-0.28481	none	1.04801	none
Cluster-7410.70532:TRINITY_DN16655_c0_g1_i1	-0.049044	none	1.02601	none
Cluster-7410.82853:TRINITY_DN19654_c1_g2_i2	0.27291	none	0.853659	none
Cluster-7410.65011:TRINITY_DN14357_c0_g1_i1	0.25203	none	1.04123	none
Cluster-7410.48590:TRINITY_DN21041_c0_g2_i1	0.071996	none	1.06932	none
Cluster-7410.67231:TRINITY_DN19455_c1_g2_i4	0.25853	none	1.2912	Up
Cluster-7410.74134:TRINITY_DN20748_c0_g1_i1	-0.059846	none	0.99196	none
Cluster-7410.49780:TRINITY_DN16633_c0_g1_i3	0.32648	none	0.934396	none
Cluster-7410.45145:TRINITY_DN20695_c0_g2_i1	-0.24661	none	0.952599	none
Cluster-7410.65593:TRINITY_DN13664_c0_g1_i7	3.562	none	1.27119	Up
Cluster-7410.19957:TRINITY_DN19500_c0_g1_i2	-0.42051	none	0.967086	none
Cluster-7410.67803:TRINITY_DN15001_c0_g1_i1	-0.13082	none	0.938599	none
Cluster-7410.73635:TRINITY_DN19337_c0_g1_i1	0.45853	none	1.27322	Up
Cluster-7410.49780:TRINITY_DN16365_c0_g1_i2	0.32648	none	0.946614	none
Cluster-7410.66921:TRINITY_DN19915_c0_g1_i1	2.9419	none	1.26571	Up
Cluster-7410.86402:TRINITY_DN19250_c0_g1_i1	-0.014095	none	1.06841	none
Cluster-7410.67660:TRINITY_DN15837_c0_g1_i2	0.22474	none	1.09264	none
Cluster-7410.79472:TRINITY_DN20274_c1_g3_i5	-0.17191	none	0.956989	none
Cluster-7410.86876:TRINITY_DN19885_c0_g1_i1	-0.18952	none	0.94686	none
Cluster-7410.66860:TRINITY_DN18747_c0_g1_i1	-0.27099	none	0.832392	Down
Cluster-7410.68531:TRINITY_DN16331_c0_g1_i4	-0.048768	none	1.06692	none
Cluster-7410.65634:TRINITY_DN18026_c2_g1_i1	0.22897	none	0.892943	none
Cluster-7410.67682:TRINITY_DN19853_c0_g1_i3	0.14114	none	0.969798	none
Cluster-7410.71574:TRINITY_DN15138_c0_g1_i1	0.10577	none	0.797199	Down
Cluster-7410.94784:TRINITY_DN20351_c0_g1_i1	0.42881	none	0.964274	none
Cluster-7410.90812:TRINITY_DN13290_c0_g1_i1	0.45261	none	1.08651	none
Cluster-7410.66576:TRINITY_DN15247_c0_g1_i1	0.096092	none	1.1138	none
Cluster-7410.66107:TRINITY_DN20660_c0_g1_i1	0.89886	none	1.14339	none
Cluster-7410.6918:TRINITY_DN18714_c0_g1_i1	1.2151	none	1.0135	none
Cluster-7410.86568:TRINITY_DN21053_c0_g5_i1	0.21334	none	1.0442	none
Cluster-7410.34423:TRINITY_DN18327_c0_g2_i1	-0.096857	none	1.05992	none
Cluster-7410.59899:TRINITY_DN19642_c0_g1_i1	0.52501	none	1.0173	none
Cluster-7410.67363:TRINITY_DN19899_c0_g1_i1	-0.089395	none	0.921719	none
Cluster-7410.82789:TRINITY_DN20512_c0_g2_i1	-0.47355	none	0.962167	none
Cluster-7410.40163:TRINITY_DN17965_c0_g1_i1	-0.03071	none	1.07788	none
Cluster-7410.58209:TRINITY_DN20419_c0_g4_i2	-0.2093	none	0.894542	none
Cluster-7410.69248:TRINITY_DN21217_c0_g3_i1	-0.26744	none	0.894336	none
Cluster-7410.110243:TRINITY_DN18262_c0_g1_i1	-0.54476	none	0.907127	none
Cluster-7410.65171:TRINITY_DN18983_c0_g1_i2	0.07976	none	1.17214	none
Cluster-7410.74064:TRINITY_DN18768_c1_g1_i2	-0.67831	none	0.855408	none
Cluster-7410.81215:TRINITY_DN14843_c0_g1_i1	0.40266	none	0.907756	none
Cluster-7410.68779:TRINITY_DN19325_c0_g1_i1	0.5104	none	0.920916	none
Cluster-7410.67562:TRINITY_DN21026_c1_g5_i2	0.51848	none	1.02373	none
Cluster-7410.84759:TRINITY_DN15500_c2_g1_i2	0.077642	none	1.1136	none
Cluster-7410.78996:TRINITY_DN19149_c1_g1_i3	0.2555	none	1.03143	none
Cluster-7410.73949:TRINITY_DN17493_c0_g1_i1	0.16672	none	1.34354	Up
Cluster-7410.49973:TRINITY_DN13280_c0_g1_i3	-0.31554	none	1.05539	none
Cluster-7410.68033:TRINITY_DN21199_c0_g1_i6	0.73828	none	1.10008	none
Cluster-7410.33722:TRINITY_DN16074_c0_g2_i1	-0.040042	none	1.00502	none
Cluster-7410.80060:TRINITY_DN19301_c0_g1_i2	1.4819	Up	1.02683	none
Cluster-7410.73343:TRINITY_DN16807_c0_g1_i1	0.25971	none	1.0751	none
Cluster-7410.106699:TRINITY_DN18060_c0_g1_i2	-0.32351	none	0.785807	Down
Cluster-7410.73199:TRINITY_DN18086_c0_g1_i2	-0.13754	none	1.09213	none
Cluster-7410.83743:TRINITY_DN20886_c0_g1_i3	-0.0048979	none	0.988614	none
Cluster-7410.64473:TRINITY_DN18152_c0_g3_i1	0.78901	none	1.08688	none
Cluster-7410.44409:TRINITY_DN16817_c0_g5_i1	0.053029	none	0.873506	none
Cluster-7410.52354:TRINITY_DN15677_c0_g1_i2	0.23243	none	1.045	none
Cluster-7410.56092:TRINITY_DN14331_c0_g1_i1	-0.20674	none	1.1038	none
Cluster-7410.65891:TRINITY_DN19992_c0_g1_i2	-0.15954	none	1.12339	none
Cluster-7410.98856:TRINITY_DN20402_c0_g1_i1	0.20104	none	1.01878	none
Cluster-7410.7680:TRINITY_DN21626_c0_g2_i2	-0.58381	none	1.14246	none
Cluster-7410.90024:TRINITY_DN17869_c0_g1_i1	-0.20688	none	1.06013	none
Cluster-7410.84247:TRINITY_DN20361_c0_g1_i2	0.18568	none	0.993791	none
Cluster-7410.33722:TRINITY_DN16074_c0_g1_i1	-0.040042	none	0.876137	none
Cluster-7410.87320:TRINITY_DN17281_c0_g1_i1	0.27128	none	1.06248	none
Cluster-7410.67782:TRINITY_DN16261_c0_g2_i4	1.1586	none	1.07841	none
Cluster-7410.67279:TRINITY_DN15714_c0_g1_i3	-0.070988	none	1.07658	none
Cluster-7410.54796:TRINITY_DN20479_c0_g1_i1	-0.16713	none	1.07636	none
Cluster-7410.90722:TRINITY_DN19363_c0_g2_i1	0.28446	none	1.045	none
Cluster-7410.45145:TRINITY_DN20695_c0_g1_i1	-0.24661	none	1.05833	none
Cluster-7410.97098:TRINITY_DN12952_c0_g1_i1	0.25407	none	1.11862	none
Cluster-7410.67487:TRINITY_DN18713_c0_g1_i1	0.40776	none	0.931436	none
Cluster-7410.44409:TRINITY_DN14579_c0_g1_i1	0.053029	none	0.955171	none
Cluster-7410.79248:TRINITY_DN19149_c2_g1_i1	0.13016	none	0.992742	none
Cluster-7410.75543:TRINITY_DN21264_c0_g3_i1	-0.075759	none	0.969439	none
Cluster-7410.105974:TRINITY_DN21483_c1_g1_i7	-0.035576	none	0.965997	none
Cluster-7410.66484:TRINITY_DN19050_c0_g3_i1	-0.34876	none	1.02128	none
Cluster-7410.68807:TRINITY_DN18443_c0_g1_i1	-0.25555	none	0.963961	none
Cluster-7410.105136:TRINITY_DN16539_c0_g1_i2	-0.28301	none	0.858023	none
Cluster-7410.67279:TRINITY_DN15714_c0_g2_i1	-0.070988	none	0.938284	none
Cluster-7410.68835:TRINITY_DN14871_c0_g2_i1	0.34434	none	0.972436	none
Cluster-7410.51598:TRINITY_DN17454_c0_g1_i1	0.21394	none	1.03457	none
Cluster-7410.6918:TRINITY_DN18714_c0_g2_i2	1.2151	none	0.892772	none
Cluster-7410.64136:TRINITY_DN16746_c0_g1_i1	0.29102	none	1.09509	none
Cluster-7410.75080:TRINITY_DN16369_c0_g1_i1	-0.075904	none	1.02223	none
Cluster-7410.82669:TRINITY_DN21324_c1_g2_i1	-0.050673	none	0.997587	none
Cluster-7410.58324:TRINITY_DN18749_c0_g1_i1	-0.13352	none	0.871352	none
Cluster-7410.66134:TRINITY_DN12716_c0_g1_i1	0.35582	none	1.02592	none
Cluster-7410.66841:TRINITY_DN14365_c0_g1_i1	0.23249	none	0.94909	none
Cluster-7410.67851:TRINITY_DN19047_c0_g1_i1	0.063905	none	0.83858	none
Cluster-7410.73343:TRINITY_DN13638_c0_g1_i1	0.25971	none	1.03669	none
Cluster-7410.7201:TRINITY_DN19056_c0_g1_i1	-0.60657	none	1.11612	none
Cluster-7410.62389:TRINITY_DN14021_c0_g1_i2	1.2021	none	1.02607	none
Cluster-7410.58601:TRINITY_DN12048_c0_g1_i2	-0.034173	none	0.902808	none
Cluster-7410.71254:TRINITY_DN19646_c0_g1_i2	0.39172	none	0.878034	none
Cluster-7410.77308:TRINITY_DN20289_c0_g1_i1	0.03729	none	0.874813	none
Cluster-7410.71344:TRINITY_DN20908_c2_g1_i1	-0.04942	none	0.929019	none
Cluster-7410.76561:TRINITY_DN14073_c0_g2_i1	0.97518	none	0.980743	none
Cluster-7410.1935:TRINITY_DN20096_c0_g1_i8	2.0583	none	0.908128	none
Cluster-7410.74439:TRINITY_DN20761_c0_g1_i1	0.42811	none	0.903822	none
Cluster-7410.67452:TRINITY_DN16570_c0_g1_i1	0.16636	none	1.01877	none
Cluster-7410.61573:TRINITY_DN18920_c0_g1_i1	0.3779	none	1.03498	none
Cluster-7410.62922:TRINITY_DN20340_c0_g1_i1	0.0016052	none	0.911469	none
Cluster-7410.97340:TRINITY_DN20983_c0_g1_i2	0.22943	none	0.977569	none
Cluster-7410.44409:TRINITY_DN16817_c0_g3_i1	0.053029	none	0.701723	Down
Cluster-7410.58704:TRINITY_DN18715_c1_g2_i2	-1.7707	Down	0.579486	Down
Cluster-7410.49973:TRINITY_DN13280_c0_g2_i2	-0.31554	none	1.21225	Up
Cluster-7410.11379:TRINITY_DN17210_c0_g2_i1	0.70866	none	0.906195	none
Cluster-7410.40578:TRINITY_DN14624_c0_g1_i1	-0.10622	none	1.05683	none
Cluster-7410.75762:TRINITY_DN21634_c1_g2_i2	0.40053	none	0.999677	none
Cluster-7410.93878:TRINITY_DN17336_c0_g1_i1	-0.041918	none	1.02922	none
Cluster-7410.62234:TRINITY_DN15436_c0_g2_i1	0.33131	none	0.965079	none
Cluster-7410.64491:TRINITY_DN17821_c0_g1_i1	-0.10341	none	0.951273	none
Cluster-7410.71194:TRINITY_DN20130_c0_g1_i1	0.2971	none	0.913398	none
Cluster-7410.35245:TRINITY_DN18351_c0_g1_i1	-0.5271	none	0.821837	Down
Cluster-7410.64982:TRINITY_DN17973_c0_g1_i1	0.359	none	1.00417	none
Cluster-7410.88587:TRINITY_DN19816_c0_g2_i2	-0.68021	none	0.860102	none
Cluster-7410.61843:TRINITY_DN18094_c1_g1_i2	-0.46638	none	0.896427	none
Cluster-7410.63880:TRINITY_DN19498_c0_g1_i1	0.62742	none	1.07722	none
Cluster-7410.64136:TRINITY_DN16746_c0_g2_i1	0.29102	none	1.09017	none
Cluster-7410.80252:TRINITY_DN17166_c0_g2_i1	-0.55181	none	1.00769	none
Cluster-7410.62828:TRINITY_DN20501_c0_g1_i6	-0.3938	none	0.797649	Down
Cluster-7410.69803:TRINITY_DN20010_c0_g2_i5	0.052209	none	0.916924	none
Cluster-7410.66480:TRINITY_DN17435_c0_g1_i3	-0.080208	none	0.95662	none
Cluster-7410.48320:TRINITY_DN20292_c0_g1_i1	-0.39553	none	1.05357	none
Cluster-7410.61530:TRINITY_DN19787_c0_g1_i5	0.051047	none	0.867868	none
Cluster-7410.87320:TRINITY_DN20765_c1_g1_i5	0.27128	none	1.1575	none
Cluster-7410.51327:TRINITY_DN15413_c0_g1_i5	0.15084	none	1.12352	none
Cluster-7410.67803:TRINITY_DN15198_c0_g1_i1	-0.13082	none	0.906269	none
Cluster-7410.66065:TRINITY_DN21402_c0_g3_i2	-0.11882	none	1.01282	none
Cluster-7410.57941:TRINITY_DN18536_c0_g1_i2	0.11976	none	1.00937	none
Cluster-7410.66840:TRINITY_DN15565_c0_g1_i1	0.48644	none	1.20753	Up
Cluster-7410.52434:TRINITY_DN20595_c0_g1_i1	-0.0027414	none	0.865758	none
Cluster-7410.92441:TRINITY_DN17190_c0_g1_i2	-0.0087907	none	1.00167	none
Cluster-7410.69982:TRINITY_DN19786_c0_g3_i1	-0.44959	none	1.02594	none
Cluster-7410.34876:TRINITY_DN14844_c0_g1_i1	-0.03362	none	0.956536	none
Cluster-7410.54832:TRINITY_DN12320_c0_g1_i1	-0.26374	none	0.966345	none
Cluster-7410.63332:TRINITY_DN21308_c0_g2_i1	-1.6086	none	1.24228	Up
Cluster-7410.63118:TRINITY_DN7607_c0_g1_i2	-0.81782	none	0.986802	none
Cluster-7410.46184:TRINITY_DN18805_c0_g1_i4	-1.3805	none	0.688717	Down
Cluster-7410.53915:TRINITY_DN16889_c0_g1_i3	-0.41607	none	1.13936	none
Cluster-7410.89761:TRINITY_DN19734_c0_g1_i2	0.20238	none	0.865027	none
Cluster-7410.59755:TRINITY_DN19694_c3_g1_i6	-0.25131	none	0.973502	none
Cluster-7410.66911:TRINITY_DN16351_c0_g1_i1	0.48137	none	0.952909	none
Cluster-7410.59284:TRINITY_DN18436_c0_g2_i1	0.28702	none	1.05339	none
Cluster-7410.59970:TRINITY_DN16549_c1_g2_i1	-0.31792	none	1.04111	none
Cluster-7410.62234:TRINITY_DN15436_c0_g1_i1	0.33131	none	0.958559	none
Cluster-7410.109555:TRINITY_DN21122_c0_g1_i5	0.31782	none	1.07869	none
Cluster-7410.68172:TRINITY_DN20594_c0_g1_i2	0.11128	none	0.861579	none
Cluster-7410.68543:TRINITY_DN13222_c0_g1_i2	0.32212	none	0.871772	none
Cluster-7410.90955:TRINITY_DN20978_c0_g1_i4	0.23853	none	0.977785	none
Cluster-7410.69901:TRINITY_DN19502_c0_g1_i5	0.0042226	none	1.00574	none
Cluster-7410.30744:TRINITY_DN18693_c0_g1_i1	-0.13675	none	1.13003	none
Cluster-7410.63714:TRINITY_DN21485_c1_g1_i12	0.25905	none	1.18138	none
Cluster-7410.91545:TRINITY_DN17608_c0_g2_i1	-0.25397	none	0.877858	none
Cluster-7410.47004:TRINITY_DN18802_c0_g1_i1	0.10559	none	0.825217	Down
Cluster-7410.90772:TRINITY_DN17531_c0_g1_i1	0.22474	none	0.973042	none
Cluster-7410.40719:TRINITY_DN20368_c0_g1_i2	-0.41551	none	0.988171	none
Cluster-7410.108287:TRINITY_DN16404_c0_g1_i1	-1.4181	none	0.891264	none
Cluster-7410.67595:TRINITY_DN17848_c0_g3_i1	0.24273	none	0.993985	none
Cluster-7410.70436:TRINITY_DN18659_c0_g1_i2	-0.02262	none	1.09193	none
Cluster-7410.86196:TRINITY_DN19402_c0_g2_i2	0.34839	none	1.00033	none
Cluster-7410.67992:TRINITY_DN20820_c0_g5_i1	0.47941	none	0.997699	none
Cluster-7410.64597:TRINITY_DN19843_c0_g1_i4	-0.2956	none	1.11667	none
Cluster-7410.67652:TRINITY_DN19735_c0_g2_i1	0.13772	none	0.794555	Down
Cluster-7410.90812:TRINITY_DN18026_c3_g1_i1	0.45261	none	1.04919	none
Cluster-7410.77263:TRINITY_DN16908_c0_g5_i1	0.21928	none	1.01743	none
Cluster-7410.88177:TRINITY_DN15992_c0_g1_i3	-0.24236	none	0.844281	none
Cluster-7410.72009:TRINITY_DN13043_c0_g1_i2	1.281	Up	1.07492	none
Cluster-7410.95064:TRINITY_DN20563_c0_g1_i1	0.69118	none	0.950785	none
Cluster-7410.77803:TRINITY_DN20038_c1_g2_i1	0.47673	none	0.831677	Down
Cluster-7410.29068:TRINITY_DN14779_c0_g1_i4	0.68932	none	1.18341	none
Cluster-7410.86371:TRINITY_DN17623_c0_g1_i1	-0.75829	none	0.832213	Down
Cluster-7410.53668:TRINITY_DN17262_c0_g1_i1	0.26491	none	0.909596	none
Cluster-7410.70087:TRINITY_DN18606_c0_g1_i1	0.21741	none	0.999341	none
Cluster-7410.90722:TRINITY_DN19363_c0_g3_i2	0.28446	none	0.951896	none
Cluster-7410.50463:TRINITY_DN17262_c0_g2_i2	0.54574	none	0.822462	Down
Cluster-7410.70863:TRINITY_DN20355_c0_g1_i5	0.21	none	1.26582	Up
Cluster-7410.44997:TRINITY_DN17669_c0_g1_i1	-0.35972	none	0.987292	none
Cluster-7410.96883:TRINITY_DN20905_c0_g1_i3	-0.082045	none	1.0892	none
Cluster-7410.93514:TRINITY_DN20807_c1_g1_i2	0.03203	none	0.990167	none
Cluster-7410.77340:TRINITY_DN15093_c0_g1_i3	0.47313	none	0.993766	none
Cluster-7410.77625:TRINITY_DN19971_c0_g1_i2	-2.4234	Down	1.01451	none
Cluster-7410.68187:TRINITY_DN20986_c1_g1_i4	0.13149	none	0.871826	none
Cluster-7410.48311:TRINITY_DN20209_c1_g2_i2	0.78138	none	1.01352	none
Cluster-7410.43377:TRINITY_DN18893_c1_g1_i1	0.024573	none	0.998214	none
Cluster-7410.50463:TRINITY_DN15507_c0_g1_i1	0.54574	none	0.931797	none
Cluster-7410.95768:TRINITY_DN17252_c0_g1_i1	-0.27567	none	0.81078	Down
Cluster-7410.47816:TRINITY_DN16212_c0_g1_i3	-0.039288	none	1.17845	none
Cluster-7410.47638:TRINITY_DN15577_c0_g1_i2	-0.20895	none	1.20708	Up
Cluster-7410.76877:TRINITY_DN15555_c0_g1_i1	-0.51265	none	0.971391	none
Cluster-7410.59899:TRINITY_DN19642_c0_g2_i1	0.52501	none	0.947068	none
Cluster-37420.0:TRINITY_DN17275_c1_g1_i3	-1.3545	none	1.1811	none
Cluster-7410.67034:TRINITY_DN17731_c0_g1_i2	-0.14037	none	0.785124	none
Cluster-7410.108302:TRINITY_DN20800_c0_g1_i1	0.16741	none	0.912331	none
Cluster-7410.79294:TRINITY_DN19968_c0_g1_i1	-0.22407	none	0.950778	none
Cluster-7410.76561:TRINITY_DN14073_c0_g1_i1	0.97518	none	0.917154	none
Cluster-7410.95768:TRINITY_DN18926_c0_g2_i2	-0.27567	none	0.74826	Down
Cluster-7410.27833:TRINITY_DN17856_c0_g1_i3	-0.45822	none	0.841265	none
Cluster-7410.49945:TRINITY_DN14619_c0_g1_i4	-0.11894	none	1.0341	none
Cluster-7410.66173:TRINITY_DN21330_c1_g1_i4	0.58982	none	0.86417	none
Cluster-7410.66340:TRINITY_DN14595_c0_g1_i1	0.51129	none	0.883609	none
Cluster-7410.74681:TRINITY_DN20361_c1_g1_i3	0.37116	none	0.886031	none
Cluster-7410.77951:TRINITY_DN19624_c2_g3_i1	0.16102	none	1.00914	none
Cluster-7410.18837:TRINITY_DN16116_c0_g1_i3	0.13982	none	1.07111	none
Cluster-7410.57508:TRINITY_DN17658_c0_g1_i2	-0.023013	none	1.04343	none
Cluster-7410.67342:TRINITY_DN18183_c0_g1_i1	-0.9916	none	1.03088	none
Cluster-7410.72556:TRINITY_DN20714_c0_g1_i1	0.20097	none	0.963284	none
Cluster-7410.69599:TRINITY_DN19772_c1_g4_i1	-0.014957	none	0.95459	none
Cluster-7410.23616:TRINITY_DN11787_c0_g1_i1	0.43819	none	1.00826	none
Cluster-7410.65088:TRINITY_DN21599_c1_g1_i4	0.40316	none	0.952273	none
Cluster-7410.110729:TRINITY_DN20652_c1_g1_i7	-0.32748	none	0.940564	none
Cluster-7410.56188:TRINITY_DN20767_c0_g1_i1	0.11901	none	0.816762	Down
Cluster-7410.67039:TRINITY_DN20300_c0_g1_i7	0.42616	none	0.954295	none
Cluster-7410.67074:TRINITY_DN21522_c0_g1_i3	1.1052	none	1.3213	Up
Cluster-7410.64982:TRINITY_DN17152_c0_g1_i1	0.359	none	0.94148	none
Cluster-7410.45970:TRINITY_DN18599_c0_g2_i1	-0.21271	none	0.940745	none
Cluster-7410.8209:TRINITY_DN21368_c0_g1_i4	1.5304	Up	1.00567	none
Cluster-7410.39953:TRINITY_DN14341_c0_g1_i1	-0.10975	none	1.04154	none
Cluster-7410.54400:TRINITY_DN16767_c0_g1_i1	-0.12433	none	0.883939	none
Cluster-7410.90415:TRINITY_DN17683_c0_g1_i2	-0.047962	none	1.19513	none
Cluster-7410.63183:TRINITY_DN15615_c0_g1_i1	0.17604	none	0.921855	none
Cluster-7410.67005:TRINITY_DN18286_c0_g5_i1	0.088699	none	0.931099	none
Cluster-7410.28655:TRINITY_DN18675_c0_g2_i1	0.029069	none	0.98226	none
Cluster-7410.66774:TRINITY_DN14054_c0_g1_i1	0.082037	none	0.857437	none
Cluster-7410.43393:TRINITY_DN12070_c0_g1_i2	0.29	none	0.913016	none
Cluster-7410.55945:TRINITY_DN21335_c1_g5_i5	-0.66955	none	0.904159	none
Cluster-7410.85523:TRINITY_DN16225_c0_g1_i1	-0.016841	none	0.944179	none
Cluster-7410.86201:TRINITY_DN18615_c0_g1_i2	-0.1105	none	1.02035	none
Cluster-7410.55213:TRINITY_DN16394_c0_g1_i1	0.18412	none	0.960358	none
Cluster-7410.30586:TRINITY_DN13290_c0_g2_i1	0.43138	none	1.17013	none
Cluster-7410.67821:TRINITY_DN16295_c0_g1_i1	0.64003	none	1.05241	none
Cluster-7410.87615:TRINITY_DN17580_c0_g1_i2	-0.070335	none	0.958319	none
Cluster-7410.71229:TRINITY_DN14408_c0_g1_i1	-0.10127	none	1.09058	none
Cluster-7410.15184:TRINITY_DN13938_c0_g1_i1	-1.3162	none	0.886924	none
Cluster-7410.68081:TRINITY_DN20988_c1_g2_i3	-0.38323	none	0.76925	Down
Cluster-7410.66805:TRINITY_DN20019_c0_g1_i4	0.15701	none	1.23409	Up
Cluster-7410.63872:TRINITY_DN19332_c0_g1_i1	-0.11073	none	0.664643	Down
Cluster-7410.67176:TRINITY_DN11436_c0_g1_i1	1.1004	none	1.13638	none
Cluster-7410.74790:TRINITY_DN21054_c0_g1_i1	0.12962	none	0.938763	none
Cluster-7410.76875:TRINITY_DN16357_c0_g3_i1	0.044165	none	1.02779	none
Cluster-7410.63978:TRINITY_DN14443_c0_g1_i3	0.37979	none	1.04892	none
Cluster-7410.66380:TRINITY_DN16619_c0_g1_i1	0.3242	none	1.35856	Up
Cluster-7410.63421:TRINITY_DN14997_c0_g1_i1	0.055695	none	0.945524	none
Cluster-7410.28655:TRINITY_DN18675_c0_g1_i2	0.029069	none	0.874816	none
Cluster-7410.119045:TRINITY_DN19077_c0_g1_i3	-0.50378	none	1.18617	none
Cluster-7410.58601:TRINITY_DN17913_c0_g1_i1	-0.034173	none	0.963317	none
Cluster-7410.65467:TRINITY_DN14288_c0_g1_i2	-0.077998	none	1.18375	none
Cluster-7410.117289:TRINITY_DN18912_c1_g1_i6	0.26737	none	1.07431	none
Cluster-7410.57552:TRINITY_DN21230_c0_g2_i3	-0.21911	none	0.784461	Down
Cluster-7410.84686:TRINITY_DN15492_c0_g4_i2	0.032531	none	0.88035	none
Cluster-7410.111610:TRINITY_DN19737_c0_g1_i1	-0.24124	none	0.933223	none
Cluster-7410.46735:TRINITY_DN21489_c0_g2_i1	-0.19812	none	1.25283	Up
Cluster-7410.29505:TRINITY_DN20502_c0_g3_i1	-0.59922	none	0.825162	Down
Cluster-7410.28256:TRINITY_DN20798_c0_g1_i1	0.0050044	none	0.962135	none
Cluster-7410.71591:TRINITY_DN19837_c0_g1_i6	0.061497	none	0.941806	none
Cluster-7410.50884:TRINITY_DN20893_c0_g2_i1	-0.85903	none	1.00822	none
Cluster-7410.55212:TRINITY_DN19400_c0_g1_i1	-0.059819	none	0.892846	none
Cluster-7410.67470:TRINITY_DN18623_c0_g1_i1	0.60235	none	0.759659	Down
Cluster-7410.69110:TRINITY_DN21407_c0_g1_i6	-0.095407	none	0.878107	none
Cluster-7410.42772:TRINITY_DN17439_c2_g1_i1	0.46947	none	1.13668	none
Cluster-7410.57251:TRINITY_DN20139_c0_g1_i6	-0.37647	none	0.854322	none
Cluster-7410.12868:TRINITY_DN14128_c0_g1_i1	-0.76768	none	1.03677	none
Cluster-7410.52038:TRINITY_DN18968_c0_g3_i2	-0.023894	none	0.865606	none
Cluster-7410.55945:TRINITY_DN21335_c1_g4_i1	-0.66955	none	1.03874	none
Cluster-7410.27501:TRINITY_DN14889_c0_g1_i2	-0.13599	none	1.14548	none
Cluster-7410.59923:TRINITY_DN20249_c1_g1_i1	-0.30494	none	1.06219	none
Cluster-7410.48590:TRINITY_DN15205_c0_g1_i2	0.071996	none	1.02246	none
Cluster-7410.68821:TRINITY_DN20789_c0_g2_i1	0.43956	none	0.926631	none
Cluster-34545.0:TRINITY_DN12322_c0_g1_i1	-0.1491	none	1.00881	none
Cluster-7410.79851:TRINITY_DN16913_c0_g1_i1	0.61444	none	1.03783	none
Cluster-7410.113376:TRINITY_DN20549_c0_g2_i1	-0.34159	none	1.10501	none
Cluster-7410.66558:TRINITY_DN13456_c0_g1_i1	-0.052573	none	1.03274	none
Cluster-7410.31660:TRINITY_DN21505_c0_g2_i1	0.3854	none	1.16837	none
Cluster-7410.70473:TRINITY_DN12724_c0_g1_i1	-0.45664	none	0.990773	none
Cluster-7410.72353:TRINITY_DN14367_c0_g1_i2	-0.37938	none	0.820631	Down
Cluster-7410.56261:TRINITY_DN20517_c0_g2_i3	-0.98901	none	1.04226	none
Cluster-7410.34423:TRINITY_DN20680_c0_g2_i2	-0.096857	none	0.948298	none
Cluster-7410.61755:TRINITY_DN19754_c0_g1_i10	0.4436	none	0.851308	none
Cluster-7410.72148:TRINITY_DN16004_c0_g2_i1	0.51903	none	1.25652	Up
Cluster-7410.98856:TRINITY_DN19485_c0_g1_i2	0.20104	none	1.00391	none
Cluster-7410.81841:TRINITY_DN10775_c0_g1_i2	0.51207	none	0.804538	Down
Cluster-7410.59284:TRINITY_DN18436_c0_g1_i1	0.28702	none	0.981794	none
Cluster-7410.98165:TRINITY_DN19009_c0_g1_i5	0.31155	none	1.04615	none
Cluster-7410.46630:TRINITY_DN12299_c0_g1_i3	0.38483	none	0.921802	none
Cluster-7410.88100:TRINITY_DN16700_c0_g1_i1	0.087688	none	1.00233	none
Cluster-7410.101015:TRINITY_DN18321_c0_g1_i1	0.36194	none	0.958777	none
Cluster-7410.54619:TRINITY_DN17109_c0_g1_i2	0.52198	none	1.09487	none
Cluster-7410.64469:TRINITY_DN21256_c0_g1_i3	-0.31088	none	0.976595	none
Cluster-7410.92321:TRINITY_DN15287_c0_g1_i1	-0.16335	none	0.909427	none
Cluster-7410.95961:TRINITY_DN14798_c0_g1_i1	-0.079319	none	0.87699	none
Cluster-7410.46183:TRINITY_DN20605_c0_g1_i2	-0.18633	none	0.820498	Down
Cluster-7410.33813:TRINITY_DN20370_c0_g2_i2	-1.0502	none	0.856968	none
Cluster-7410.61989:TRINITY_DN17238_c1_g5_i1	0.47919	none	0.977888	none
Cluster-7410.75543:TRINITY_DN21061_c0_g1_i4	-0.075759	none	0.941329	none
Cluster-7410.74811:TRINITY_DN20384_c0_g1_i1	0.24766	none	0.989467	none
Cluster-7410.84759:TRINITY_DN17291_c0_g1_i1	0.077642	none	0.985149	none
Cluster-7410.12207:TRINITY_DN16639_c0_g1_i1	-0.48903	none	1.04641	none
Cluster-7410.48197:TRINITY_DN18843_c1_g1_i15	-0.10555	none	0.892528	none
Cluster-7410.18837:TRINITY_DN15881_c0_g1_i1	0.13982	none	0.986975	none
Cluster-7410.76813:TRINITY_DN12126_c0_g1_i1	0.2313	none	1.03574	none
Cluster-7410.70157:TRINITY_DN18528_c0_g1_i1	0.34945	none	0.915929	none
Cluster-7410.83884:TRINITY_DN15491_c0_g1_i1	1.1584	Up	0.929293	none
Cluster-7410.87952:TRINITY_DN16262_c0_g1_i8	0.12632	none	1.02105	none
Cluster-7410.67864:TRINITY_DN20559_c0_g2_i1	0.50537	none	1.02234	none
Cluster-7410.67142:TRINITY_DN16272_c0_g2_i1	-0.40194	none	0.828689	Down
Cluster-7410.88227:TRINITY_DN20920_c0_g1_i2	-0.081629	none	0.945069	none
Cluster-7410.66481:TRINITY_DN18941_c0_g1_i1	-0.075	none	0.899408	none
Cluster-7410.64982:TRINITY_DN20831_c0_g1_i1	0.359	none	1.06855	none
Cluster-7410.73509:TRINITY_DN15531_c0_g1_i2	0.082216	none	1.01269	none
Cluster-7410.90364:TRINITY_DN14088_c0_g1_i1	-0.24144	none	0.950329	none
Cluster-7410.35534:TRINITY_DN19585_c0_g2_i3	0.067844	none	1.00614	none
Cluster-7410.39649:TRINITY_DN15990_c0_g1_i2	0.57739	none	0.892729	none
Cluster-7410.117320:TRINITY_DN11806_c0_g1_i1	0.36583	none	1.32792	Up
Cluster-7410.67834:TRINITY_DN21317_c0_g1_i5	0.10425	none	0.938039	none
Cluster-7410.56162:TRINITY_DN17830_c0_g1_i3	-0.3512	none	0.96874	none
Cluster-7410.92630:TRINITY_DN19315_c0_g1_i2	0.38043	none	1.04758	none
Cluster-7410.66915:TRINITY_DN18786_c0_g1_i1	0.16332	none	1.03602	none
Cluster-31938.0:TRINITY_DN19953_c0_g2_i3	0.36249	none	0.989849	none
Cluster-7410.38153:TRINITY_DN17705_c0_g2_i3	-0.83545	none	0.887926	none
Cluster-7410.77204:TRINITY_DN11483_c0_g1_i1	0.59069	none	0.961104	none
Cluster-7410.56119:TRINITY_DN17921_c0_g1_i3	0.075857	none	0.999022	none
Cluster-7410.67234:TRINITY_DN17530_c0_g1_i3	0.84421	none	1.0113	none
Cluster-7410.71181:TRINITY_DN14344_c0_g1_i2	-0.49251	none	0.979883	none
Cluster-7410.67033:TRINITY_DN21538_c0_g1_i6	1.41	none	1.0691	none
Cluster-7410.48320:TRINITY_DN18638_c0_g1_i1	-0.39553	none	0.969993	none
Cluster-7410.79585:TRINITY_DN14095_c0_g1_i1	0.085237	none	0.969407	none
Cluster-7410.63336:TRINITY_DN18311_c0_g1_i2	0.40556	none	1.08148	none
Cluster-7410.68220:TRINITY_DN17952_c0_g1_i2	0.17485	none	1.01996	none
Cluster-7410.60909:TRINITY_DN19994_c0_g1_i3	0.41534	none	1.04721	none
Cluster-7410.71344:TRINITY_DN21130_c0_g1_i1	-0.04942	none	0.831861	Down
Cluster-7410.36878:TRINITY_DN17515_c0_g2_i1	0.03639	none	0.930044	none
Cluster-7410.76946:TRINITY_DN18144_c2_g1_i1	1.2734	Up	0.985762	none
Cluster-7410.48426:TRINITY_DN11835_c0_g1_i1	-0.18599	none	0.994105	none
Cluster-7410.86017:TRINITY_DN14107_c0_g1_i1	-0.12048	none	0.938927	none
Cluster-7410.81841:TRINITY_DN16390_c0_g1_i3	0.51207	none	0.613346	Down
Cluster-7410.78314:TRINITY_DN20803_c0_g1_i3	-0.76857	none	0.924401	none
Cluster-7410.73145:TRINITY_DN19866_c0_g1_i1	-0.25704	none	0.927715	none
Cluster-7410.99822:TRINITY_DN16695_c0_g1_i1	-0.048671	none	1.08777	none
Cluster-7410.77256:TRINITY_DN16275_c1_g2_i1	0.057591	none	0.908009	none
Cluster-7410.64581:TRINITY_DN13531_c0_g1_i2	0.30709	none	0.968338	none
Cluster-7410.40253:TRINITY_DN21028_c0_g1_i5	-1.4244	none	0.938782	none
Cluster-7410.27380:TRINITY_DN19913_c0_g1_i3	-0.82623	none	0.953737	none
Cluster-7410.67291:TRINITY_DN13125_c0_g1_i1	0.60417	none	0.843525	none
Cluster-7410.81316:TRINITY_DN18881_c0_g2_i1	0.75988	none	1.05114	none
Cluster-7410.106103:TRINITY_DN16008_c0_g1_i1	-0.1445	none	1.18439	none
Cluster-7410.117973:TRINITY_DN15950_c0_g2_i1	-0.48944	none	1.01995	none
Cluster-7410.58299:TRINITY_DN19188_c0_g2_i5	-0.29783	none	0.864495	none
Cluster-7410.86297:TRINITY_DN13566_c0_g1_i2	-0.069974	none	1.03661	none
Cluster-7410.47318:TRINITY_DN10417_c0_g1_i1	0.6709	none	0.963814	none
Cluster-7410.67562:TRINITY_DN21026_c1_g2_i1	0.51848	none	1.35994	Up
Cluster-7410.71953:TRINITY_DN13370_c0_g1_i1	0.2145	none	1.03292	none
Cluster-7410.52103:TRINITY_DN19318_c0_g1_i1	0.025162	none	1.17077	none
Cluster-7410.58062:TRINITY_DN16585_c0_g1_i1	0.15891	none	0.89889	none
Cluster-7410.86894:TRINITY_DN19141_c1_g1_i2	0.17211	none	0.940086	none
Cluster-7410.68768:TRINITY_DN17797_c0_g1_i4	0.29465	none	0.981729	none
Cluster-7410.102547:TRINITY_DN19221_c0_g1_i2	0.77232	none	0.830046	Down
Cluster-7410.63718:TRINITY_DN15087_c0_g1_i1	0.39129	none	0.953095	none
Cluster-7410.4002:TRINITY_DN12009_c0_g1_i1	0.2347	none	0.997684	none
Cluster-7410.74339:TRINITY_DN18152_c0_g2_i1	0.73946	none	1.08208	none
Cluster-7410.86793:TRINITY_DN19560_c0_g1_i5	0.23126	none	0.990906	none
Cluster-7410.56768:TRINITY_DN20930_c0_g1_i3	-0.0070502	none	0.91677	none
Cluster-7410.20638:TRINITY_DN14557_c0_g1_i1	0.0293	none	1.097	none
Cluster-7410.64419:TRINITY_DN18909_c0_g2_i1	0.035293	none	0.946768	none
Cluster-7410.59760:TRINITY_DN15050_c0_g1_i1	0.39358	none	1.04416	none
Cluster-7410.84676:TRINITY_DN18048_c0_g1_i3	-0.20206	none	0.901378	none
Cluster-7410.47620:TRINITY_DN17210_c0_g1_i1	0.38563	none	0.898564	none
Cluster-7410.89446:TRINITY_DN13463_c0_g1_i1	-0.38505	none	0.767983	Down
Cluster-7410.45951:TRINITY_DN12530_c0_g1_i1	0.43634	none	1.34589	Up
Cluster-7410.68768:TRINITY_DN19281_c0_g1_i1	0.29465	none	0.747784	Down
Cluster-7410.61842:TRINITY_DN15026_c0_g1_i1	-0.035998	none	0.942884	none
Cluster-7410.113350:TRINITY_DN17946_c1_g1_i1	-0.53102	none	1.09097	none
Cluster-7410.60297:TRINITY_DN16175_c0_g1_i2	0.054075	none	0.946944	none
Cluster-7410.67279:TRINITY_DN11626_c0_g1_i1	-0.070988	none	1.13094	none
Cluster-7410.80756:TRINITY_DN20460_c1_g1_i1	0.20788	none	0.965305	none
Cluster-7410.79295:TRINITY_DN12437_c0_g1_i1	-1.0279	none	0.795907	Down
Cluster-7410.68834:TRINITY_DN14794_c0_g1_i1	0.020085	none	0.867499	none
Cluster-7410.47297:TRINITY_DN12779_c0_g1_i1	0.60565	none	1.22825	Up
Cluster-7410.77207:TRINITY_DN19406_c0_g2_i1	-0.13601	none	0.746753	Down
Cluster-7410.60243:TRINITY_DN12740_c0_g1_i2	0.53554	none	1.03641	none
Cluster-7410.38757:TRINITY_DN21136_c0_g3_i1	0.84501	none	0.856664	none
Cluster-7410.66373:TRINITY_DN19699_c0_g1_i4	-0.14525	none	0.782178	Down
Cluster-7410.69052:TRINITY_DN21079_c1_g3_i1	0.23879	none	1.08486	none
Cluster-7410.52825:TRINITY_DN17795_c0_g1_i1	0.29217	none	0.88176	none
Cluster-7410.91543:TRINITY_DN17608_c0_g1_i1	-0.21117	none	0.83731	none
Cluster-7410.15566:TRINITY_DN14506_c0_g1_i1	-0.22121	none	1.12663	none
Cluster-7410.65891:TRINITY_DN21588_c0_g1_i3	-0.15954	none	1.15757	none
Cluster-7410.54191:TRINITY_DN16031_c0_g1_i1	0.099841	none	0.952635	none
Cluster-7410.113212:TRINITY_DN18031_c0_g1_i1	0.25983	none	1.27721	Up
Cluster-7410.29823:TRINITY_DN15549_c0_g1_i4	0.23039	none	0.835821	none
Cluster-7410.72240:TRINITY_DN13561_c0_g1_i2	0.4896	none	1.12454	none
Cluster-7410.66880:TRINITY_DN20697_c0_g1_i1	-0.30896	none	0.98535	none
Cluster-7410.67370:TRINITY_DN21513_c1_g1_i6	0.030398	none	0.917187	none
Cluster-7410.34590:TRINITY_DN16835_c0_g1_i1	-0.44241	none	0.841284	none
Cluster-7410.64921:TRINITY_DN19562_c0_g1_i3	-0.16766	none	0.983275	none
Cluster-7410.35534:TRINITY_DN19585_c0_g1_i6	0.067844	none	1.0588	none
Cluster-7410.78271:TRINITY_DN21157_c1_g2_i6	-0.20188	none	1.03866	none
Cluster-7410.3213:TRINITY_DN15961_c1_g1_i1	2.632	Up	0.860537	none
Cluster-7410.89046:TRINITY_DN19713_c0_g1_i2	0.36786	none	1.03137	none
Cluster-7410.64190:TRINITY_DN16440_c0_g1_i1	0.060485	none	1.07715	none
Cluster-7410.60573:TRINITY_DN19943_c0_g1_i1	1.3158	none	1.1114	none
Cluster-7410.66918:TRINITY_DN13713_c0_g1_i1	-0.063221	none	0.939579	none
Cluster-7410.77517:TRINITY_DN20229_c1_g2_i3	0.082449	none	0.8561	none
Cluster-7410.52704:TRINITY_DN21133_c0_g4_i1	-0.12224	none	0.924271	none
Cluster-7410.109555:TRINITY_DN19746_c0_g2_i2	0.31782	none	0.98073	none
Cluster-7410.85226:TRINITY_DN21611_c0_g1_i2	-0.10385	none	1.11507	none
Cluster-7410.52432:TRINITY_DN14321_c0_g1_i1	-0.15309	none	0.941915	none
Cluster-7410.60110:TRINITY_DN19711_c0_g1_i3	0.35828	none	0.844398	none
Cluster-7410.66625:TRINITY_DN18897_c0_g1_i3	0.27653	none	1.06527	none
Cluster-7410.66090:TRINITY_DN21217_c0_g1_i2	-0.23695	none	0.840415	none
Cluster-7410.80900:TRINITY_DN15622_c0_g1_i1	-0.043354	none	0.918107	none
Cluster-7410.61281:TRINITY_DN21605_c1_g2_i5	-0.38637	none	0.973471	none
Cluster-7410.36542:TRINITY_DN17011_c1_g1_i1	0.32849	none	1.11036	none
Cluster-7410.72808:TRINITY_DN20827_c0_g1_i5	-0.27367	none	0.94237	none
Cluster-7410.91699:TRINITY_DN16672_c0_g1_i1	-0.26267	none	0.768223	Down
Cluster-7410.68702:TRINITY_DN14179_c0_g1_i1	-0.12066	none	0.89117	none
Cluster-7410.77500:TRINITY_DN9480_c0_g1_i1	0.53997	none	0.95957	none
Cluster-7410.67140:TRINITY_DN16894_c0_g1_i1	-0.23633	none	0.918269	none
Cluster-7410.48139:TRINITY_DN19747_c0_g1_i4	-0.42723	none	0.922594	none
Cluster-7410.38146:TRINITY_DN17671_c1_g2_i1	0.14168	none	0.895724	none
Cluster-7410.54009:TRINITY_DN17515_c0_g3_i3	0.45327	none	0.825273	Down
Cluster-7410.76211:TRINITY_DN17225_c0_g1_i3	-0.006342	none	0.963823	none
Cluster-7410.67971:TRINITY_DN20811_c0_g4_i2	-0.25751	none	0.889194	none
Cluster-7410.51692:TRINITY_DN19366_c0_g3_i1	-0.75247	none	0.954983	none
Cluster-7410.68447:TRINITY_DN21320_c0_g1_i1	-0.1927	none	0.972434	none
Cluster-7410.87578:TRINITY_DN16450_c0_g1_i4	-0.013763	none	0.990262	none
Cluster-7410.81344:TRINITY_DN18604_c0_g8_i1	0.2692	none	1.05305	none
Cluster-7410.79734:TRINITY_DN17720_c0_g1_i6	0.20933	none	0.875752	none
Cluster-7410.65891:TRINITY_DN19052_c0_g2_i1	-0.15954	none	1.21585	Up
Cluster-7410.66414:TRINITY_DN18164_c0_g1_i1	0.77901	none	1.0375	none
Cluster-7410.66714:TRINITY_DN20016_c1_g1_i1	-0.52498	none	1.01475	none
Cluster-7410.22327:TRINITY_DN18840_c0_g1_i1	-0.54123	none	0.903148	none
Cluster-7410.119886:TRINITY_DN16702_c0_g1_i1	0.69914	none	0.962246	none
Cluster-7410.74615:TRINITY_DN14180_c0_g1_i1	0.026036	none	1.07248	none
Cluster-7410.100361:TRINITY_DN18422_c0_g1_i2	-1.5512	none	1.02245	none
Cluster-7410.54191:TRINITY_DN10361_c0_g1_i1	0.099841	none	0.839647	none
Cluster-7410.80372:TRINITY_DN20804_c0_g1_i4	0.105	none	0.966603	none
Cluster-7410.90979:TRINITY_DN19136_c0_g1_i3	-0.29341	none	0.945431	none
Cluster-7410.73543:TRINITY_DN17957_c0_g1_i2	0.17964	none	0.966569	none
Cluster-7410.66735:TRINITY_DN13155_c0_g1_i1	0.49003	none	0.84827	none
Cluster-7410.81044:TRINITY_DN16357_c0_g1_i3	0.82081	none	1.02552	none
Cluster-7410.91680:TRINITY_DN18540_c0_g1_i1	0.076559	none	0.89234	none
Cluster-7410.43756:TRINITY_DN12695_c0_g1_i1	0.021121	none	0.977835	none
Cluster-7410.78314:TRINITY_DN21577_c1_g1_i4	-0.76857	none	0.762219	Down
Cluster-7410.73933:TRINITY_DN21240_c1_g1_i1	0.8154	none	1.02659	none
Cluster-7410.101007:TRINITY_DN12063_c0_g1_i1	-0.1264	none	1.02711	none
Cluster-7410.68423:TRINITY_DN21019_c0_g3_i3	-0.075637	none	0.762562	Down
Cluster-7410.31554:TRINITY_DN13223_c0_g1_i2	-0.045412	none	0.85454	none
Cluster-7410.63389:TRINITY_DN20840_c0_g1_i7	0.23255	none	0.945814	none
Cluster-7410.111614:TRINITY_DN19869_c0_g1_i3	-0.4118	none	0.870819	none
Cluster-7410.38785:TRINITY_DN10183_c0_g1_i1	0.45227	none	1.22155	none
Cluster-7410.36443:TRINITY_DN19856_c0_g1_i2	0.44435	none	1.08377	none
Cluster-7410.86074:TRINITY_DN17672_c1_g1_i1	0.35814	none	1.003	none
Cluster-7410.58314:TRINITY_DN21460_c0_g1_i2	0.039977	none	0.791279	Down
Cluster-7410.71421:TRINITY_DN12572_c0_g2_i1	0.039208	none	0.846334	none
Cluster-7410.63907:TRINITY_DN17664_c0_g1_i1	1.6253	Up	1.36619	Up
Cluster-7410.66355:TRINITY_DN11755_c0_g1_i1	0.5354	none	1.01408	none
Cluster-7410.82664:TRINITY_DN21324_c1_g1_i2	0.070647	none	1.04715	none
Cluster-7410.67344:TRINITY_DN21299_c1_g1_i2	-0.38489	none	1.04913	none
Cluster-7410.58743:TRINITY_DN19094_c0_g2_i1	0.50692	none	0.875	none
Cluster-7410.61111:TRINITY_DN19253_c0_g1_i11	0.032728	none	0.992595	none
Cluster-7410.96419:TRINITY_DN19602_c0_g1_i1	-0.11953	none	0.963642	none
Cluster-7410.101692:TRINITY_DN17491_c0_g1_i2	0.14596	none	0.739969	Down
Cluster-7410.88227:TRINITY_DN20920_c0_g2_i1	-0.081629	none	1.04253	none
Cluster-7410.66491:TRINITY_DN19631_c0_g1_i2	-0.25418	none	0.906459	none
Cluster-7410.61681:TRINITY_DN21461_c0_g1_i14	0.047765	none	1.05813	none
Cluster-7410.53972:TRINITY_DN19487_c0_g1_i2	-0.096772	none	0.896792	none
Cluster-7410.79336:TRINITY_DN17661_c0_g1_i1	0.020243	none	0.96752	none
Cluster-7410.64581:TRINITY_DN13519_c0_g1_i1	0.30709	none	0.900867	none
Cluster-7410.24702:TRINITY_DN15112_c0_g2_i5	0.18164	none	0.923344	none
Cluster-7410.67132:TRINITY_DN18592_c0_g6_i1	0.53325	none	1.4775	Up
Cluster-7410.95639:TRINITY_DN16048_c0_g1_i2	-0.42625	none	0.893773	none
Cluster-7410.72437:TRINITY_DN19493_c0_g1_i5	0.12132	none	0.900601	none
Cluster-7410.66018:TRINITY_DN18726_c0_g3_i1	0.99589	none	1.0072	none
Cluster-7410.85813:TRINITY_DN16881_c0_g1_i1	-0.1978	none	1.00097	none
Cluster-7410.66008:TRINITY_DN18179_c0_g2_i1	0.48885	none	0.951815	none
Cluster-7410.67006:TRINITY_DN21262_c0_g1_i6	-0.92914	none	1.02337	none
Cluster-7410.66107:TRINITY_DN19061_c0_g1_i1	0.89886	none	0.781874	Down
Cluster-7410.65140:TRINITY_DN14818_c0_g1_i1	0.25948	none	1.17181	none
Cluster-7410.12827:TRINITY_DN15354_c0_g1_i2	0.65482	none	0.962183	none
Cluster-7410.36542:TRINITY_DN15496_c0_g1_i5	0.32849	none	1.00102	none
Cluster-7410.69030:TRINITY_DN10585_c0_g1_i1	-0.22973	none	1.06307	none
Cluster-7410.66390:TRINITY_DN21502_c0_g1_i4	1.5493	Up	1.00784	none
Cluster-7410.67145:TRINITY_DN15236_c0_g1_i1	0.30151	none	1.08289	none
Cluster-7410.102038:TRINITY_DN18999_c0_g1_i1	-0.79034	none	0.918293	none
Cluster-7410.62297:TRINITY_DN20310_c1_g1_i4	-0.12374	none	0.943572	none
Cluster-7410.75078:TRINITY_DN15926_c0_g1_i1	0.28499	none	0.881001	none
Cluster-7410.68835:TRINITY_DN14871_c0_g1_i2	0.34434	none	0.702304	Down
Cluster-7410.44051:TRINITY_DN17655_c0_g1_i2	-0.58104	none	1.01972	none
Cluster-7410.69899:TRINITY_DN17200_c0_g1_i1	-0.025474	none	0.77763	Down
Cluster-7410.79752:TRINITY_DN12137_c0_g1_i1	-0.28644	none	0.838865	none
Cluster-7410.42500:TRINITY_DN20348_c3_g2_i1	-0.75009	none	0.941454	none
Cluster-7410.58003:TRINITY_DN21047_c1_g2_i1	-0.15076	none	0.936107	none
Cluster-7410.27015:TRINITY_DN18738_c0_g2_i1	-0.33667	none	0.697077	Down
Cluster-7410.73435:TRINITY_DN19389_c1_g1_i2	0.58112	none	1.00841	none
Cluster-7410.58515:TRINITY_DN18071_c1_g1_i1	-0.15222	none	0.880511	none
Cluster-7410.82240:TRINITY_DN18898_c0_g1_i2	0.61075	none	0.789354	Down
Cluster-7410.97498:TRINITY_DN18688_c0_g1_i1	-0.10366	none	1.01458	none
Cluster-7410.32306:TRINITY_DN18893_c0_g1_i1	0.036469	none	0.851539	none
Cluster-7410.67903:TRINITY_DN20450_c1_g1_i6	1.5277	Up	1.16497	none
Cluster-7410.73522:TRINITY_DN20458_c0_g1_i1	0.10383	none	1.04587	none
Cluster-7410.70901:TRINITY_DN14846_c0_g1_i1	-0.75656	none	0.857855	none
Cluster-7410.49287:TRINITY_DN19645_c0_g1_i1	0.37826	none	1.07529	none
Cluster-7410.99355:TRINITY_DN12654_c0_g1_i1	0.49986	none	0.898835	none
Cluster-7410.76437:TRINITY_DN13408_c0_g1_i1	0.36235	none	0.817247	Down
Cluster-7410.78869:TRINITY_DN12605_c0_g1_i1	0.2836	none	1.04472	none
Cluster-7410.36434:TRINITY_DN15417_c0_g1_i1	-0.26957	none	1.25515	Up
Cluster-7410.71953:TRINITY_DN14323_c0_g1_i1	0.2145	none	0.885983	none
Cluster-7410.57518:TRINITY_DN16506_c0_g1_i1	0.029038	none	0.952059	none
Cluster-7410.72102:TRINITY_DN15371_c0_g2_i1	-0.2889	none	1.12883	none
Cluster-7410.86938:TRINITY_DN21390_c0_g1_i3	1.0016	none	1.40978	Up
Cluster-7410.72073:TRINITY_DN17157_c0_g1_i1	0.12345	none	0.88779	none
Cluster-7410.72003:TRINITY_DN20914_c0_g3_i1	1.8176	Up	0.929951	none
Cluster-7410.38575:TRINITY_DN13452_c0_g1_i1	-0.19317	none	1.14003	none
Cluster-7410.94689:TRINITY_DN20114_c0_g2_i2	0.62959	none	1.0415	none
Cluster-7410.54906:TRINITY_DN19517_c1_g2_i3	0.79901	none	0.897934	none
Cluster-7410.64521:TRINITY_DN16824_c0_g1_i1	0.14721	none	0.988525	none
Cluster-7410.61739:TRINITY_DN16284_c1_g3_i4	0.26149	none	0.757829	Down
Cluster-7410.68744:TRINITY_DN17990_c0_g1_i2	0.028813	none	1.04147	none
Cluster-7410.96847:TRINITY_DN14960_c0_g1_i3	-0.085244	none	1.16692	none
Cluster-7410.61347:TRINITY_DN19792_c0_g1_i12	-0.17561	none	0.916534	none
Cluster-39906.0:TRINITY_DN15341_c0_g1_i3	1.6205	Up	1.38804	Up
Cluster-7410.10395:TRINITY_DN17175_c0_g1_i3	0.41354	none	1.16895	none
Cluster-7410.67580:TRINITY_DN20482_c1_g1_i5	1.0392	Up	0.845688	none
Cluster-7410.84456:TRINITY_DN12676_c0_g1_i1	0.27082	none	0.869215	none
Cluster-7410.82792:TRINITY_DN20897_c1_g1_i2	0.14076	none	1.029	none
Cluster-7410.51995:TRINITY_DN18635_c1_g1_i1	0.0089588	none	0.861288	none
Cluster-7410.79248:TRINITY_DN19149_c2_g2_i1	0.13016	none	1.13326	none
Cluster-7410.13880:TRINITY_DN20508_c1_g1_i4	-0.11182	none	0.948976	none
Cluster-7410.66212:TRINITY_DN19160_c0_g1_i1	-0.38849	none	0.956508	none
Cluster-7410.62188:TRINITY_DN20754_c0_g1_i2	0.13167	none	0.854877	none
Cluster-7410.70160:TRINITY_DN19821_c0_g1_i1	0.080794	none	0.970121	none
Cluster-7410.99501:TRINITY_DN17003_c0_g1_i2	0.42723	none	0.998323	none
Cluster-7410.66435:TRINITY_DN13843_c0_g1_i1	0.0038658	none	1.12851	none
Cluster-7410.69955:TRINITY_DN11591_c0_g1_i1	0.14091	none	0.904201	none
Cluster-22437.1:TRINITY_DN19794_c0_g1_i4	0.6899	none	0.993557	none
Cluster-7410.87761:TRINITY_DN6847_c0_g1_i1	0.18401	none	1.15644	none
Cluster-7410.47983:TRINITY_DN15233_c0_g1_i1	-0.5281	none	0.873114	none
Cluster-7410.67457:TRINITY_DN19564_c0_g1_i7	0.12111	none	1.37475	Up
Cluster-7410.72599:TRINITY_DN20682_c0_g1_i4	0.49418	none	1.14493	none
Cluster-7410.29798:TRINITY_DN15222_c0_g1_i3	0.32947	none	0.744697	Down
Cluster-7410.63180:TRINITY_DN19052_c0_g3_i3	-0.33429	none	0.962902	none
Cluster-7410.64201:TRINITY_DN18180_c0_g1_i1	-1.5522	Down	0.952774	none
Cluster-7410.82170:TRINITY_DN16453_c0_g1_i3	-0.54753	none	1.00035	none
Cluster-7410.7201:TRINITY_DN12756_c0_g1_i1	-0.60657	none	0.767917	Down
Cluster-7410.67990:TRINITY_DN15248_c0_g1_i1	0.21945	none	1.2109	Up
Cluster-7410.68768:TRINITY_DN17797_c0_g2_i2	0.29465	none	0.67429	Down
Cluster-7410.74320:TRINITY_DN8091_c0_g1_i1	0.93867	none	0.757656	Down
Cluster-7410.67848:TRINITY_DN12180_c0_g1_i1	0.11858	none	0.80558	Down
Cluster-7410.61503:TRINITY_DN19401_c0_g1_i1	-0.22387	none	0.97799	none
Cluster-7410.55522:TRINITY_DN14723_c0_g1_i3	0.39551	none	0.876558	none
Cluster-7410.97608:TRINITY_DN18523_c0_g1_i2	0.12229	none	0.981144	none
Cluster-7410.81830:TRINITY_DN15890_c0_g1_i1	0.13754	none	0.874048	none
Cluster-7410.71637:TRINITY_DN21592_c1_g5_i1	-0.046775	none	1.06108	none
Cluster-7410.113212:TRINITY_DN19655_c0_g1_i4	0.25983	none	1.12431	none
Cluster-7410.74299:TRINITY_DN21508_c0_g1_i1	-0.24829	none	0.800114	Down
Cluster-7410.66761:TRINITY_DN18944_c1_g1_i1	-0.47028	none	0.950987	none
Cluster-7410.47715:TRINITY_DN16423_c0_g1_i1	-0.087223	none	1.35781	Up
Cluster-7410.75543:TRINITY_DN16749_c0_g1_i2	-0.075759	none	0.951166	none
Cluster-7410.87439:TRINITY_DN20269_c1_g1_i2	-1.5603	Down	0.91568	none
Cluster-7410.67216:TRINITY_DN15967_c0_g1_i1	0.18269	none	0.797423	Down
Cluster-7410.82853:TRINITY_DN19654_c1_g1_i1	0.27291	none	0.920198	none
Cluster-7410.85029:TRINITY_DN21506_c0_g1_i3	-0.077573	none	0.970648	none
Cluster-7410.71438:TRINITY_DN21599_c0_g1_i2	-0.0745	none	0.834882	none
Cluster-7410.101963:TRINITY_DN21490_c0_g2_i3	-1.2498	none	1.1437	none
Cluster-7410.23306:TRINITY_DN19678_c0_g1_i1	0.19526	none	1.06572	none
Cluster-34013.0:TRINITY_DN19759_c0_g1_i1	-1.3851	none	0.952649	none
Cluster-7410.81316:TRINITY_DN18219_c0_g1_i2	0.75988	none	1.59236	Up
Cluster-7410.58759:TRINITY_DN19650_c2_g1_i3	0.18591	none	1.01928	none
Cluster-7410.71378:TRINITY_DN21090_c0_g2_i2	0.1475	none	1.04225	none
Cluster-7410.63198:TRINITY_DN21508_c0_g2_i1	-0.24825	none	0.808671	Down
Cluster-7410.42065:TRINITY_DN18558_c0_g3_i1	-0.373	none	1.14023	none
Cluster-7410.65910:TRINITY_DN20900_c0_g1_i1	0.19856	none	1.03876	none
Cluster-7410.74125:TRINITY_DN19351_c0_g2_i1	-0.51927	none	1.14359	none
Cluster-7410.83310:TRINITY_DN17566_c1_g1_i3	0.1399	none	1.01399	none
Cluster-7410.63180:TRINITY_DN19956_c1_g3_i3	-0.33429	none	0.971704	none
Cluster-7410.64190:TRINITY_DN12999_c0_g1_i1	0.060485	none	1.01496	none
Cluster-7410.67190:TRINITY_DN19621_c1_g2_i3	1.5928	Up	1.00128	none
Cluster-7410.83979:TRINITY_DN18318_c0_g3_i1	-0.061154	none	0.926764	none
Cluster-7410.60764:TRINITY_DN21118_c1_g1_i1	-0.13701	none	0.849697	none
Cluster-7410.85308:TRINITY_DN18637_c0_g3_i2	0.54674	none	0.816474	Down
Cluster-7410.64649:TRINITY_DN17307_c0_g1_i2	-0.042898	none	1.06769	none
Cluster-7410.50386:TRINITY_DN15973_c0_g1_i2	-0.16855	none	1.28994	Up
Cluster-7410.61842:TRINITY_DN14223_c0_g1_i2	-0.035998	none	1.01976	none
Cluster-7410.69572:TRINITY_DN21472_c0_g1_i3	0.011051	none	1.29843	Up
Cluster-7410.63297:TRINITY_DN12860_c0_g1_i1	0.39654	none	1.23957	Up
Cluster-7410.63118:TRINITY_DN15242_c0_g1_i1	-0.81782	none	1.06175	none
Cluster-7410.115222:TRINITY_DN16689_c0_g1_i3	0.20434	none	0.914505	none
Cluster-7410.66836:TRINITY_DN19735_c0_g1_i3	-0.35898	none	0.647832	Down
Cluster-7410.82690:TRINITY_DN18694_c0_g1_i1	-0.0043869	none	0.872514	none
Cluster-7410.29839:TRINITY_DN19850_c0_g1_i1	0.23546	none	0.91018	none
Cluster-7410.102120:TRINITY_DN21245_c0_g1_i2	0.070247	none	1.00732	none
Cluster-7410.68628:TRINITY_DN18263_c0_g1_i1	-0.0094273	none	0.591793	Down
Cluster-7410.80084:TRINITY_DN21198_c0_g1_i6	0.76826	none	1.00948	none
Cluster-7410.61059:TRINITY_DN20498_c0_g1_i1	-0.48535	none	1.10883	none
Cluster-7410.70423:TRINITY_DN12330_c0_g1_i1	-4.0218	none	1.18986	none
Cluster-7410.58013:TRINITY_DN19163_c1_g2_i5	0.4409	none	0.893346	none
Cluster-7410.29728:TRINITY_DN18092_c0_g1_i6	0.064998	none	0.93187	none
Cluster-7410.83370:TRINITY_DN13139_c0_g1_i1	-0.00020199	none	0.923848	none
Cluster-7410.64983:TRINITY_DN20455_c0_g1_i3	-0.28466	none	0.920314	none
Cluster-7410.71421:TRINITY_DN14839_c0_g2_i1	0.039208	none	0.957676	none
Cluster-7410.74535:TRINITY_DN18368_c0_g1_i1	0.28689	none	0.838198	none
Cluster-32792.0:TRINITY_DN15412_c0_g1_i3	-0.67923	none	1.32481	Up
Cluster-7410.40597:TRINITY_DN15427_c0_g1_i1	0.1494	none	0.880924	none
Cluster-7410.80084:TRINITY_DN18784_c4_g1_i5	0.76826	none	1.2938	Up
Cluster-7410.67978:TRINITY_DN17038_c0_g1_i1	0.0083089	none	0.966227	none
Cluster-7410.56790:TRINITY_DN20715_c0_g1_i3	0.10848	none	0.925785	none
Cluster-7410.55624:TRINITY_DN16596_c0_g4_i2	0.15025	none	1.00554	none
Cluster-7410.68447:TRINITY_DN21320_c0_g2_i4	-0.1927	none	0.894943	none
Cluster-7410.63091:TRINITY_DN19031_c0_g3_i1	0.88589	none	0.866935	none
Cluster-7410.70401:TRINITY_DN14606_c1_g1_i1	0.34973	none	0.957367	none
Cluster-7410.36683:TRINITY_DN13575_c0_g1_i1	-0.8303	none	1.34776	Up
Cluster-7410.76756:TRINITY_DN20687_c0_g1_i3	0.59553	none	1.09351	none
Cluster-7410.67003:TRINITY_DN20648_c0_g1_i3	0.89693	none	1.05259	none
Cluster-7410.32766:TRINITY_DN15601_c0_g1_i1	0.6436	none	0.945275	none
Cluster-7410.84837:TRINITY_DN19537_c1_g1_i3	0.34006	none	0.831743	Down
Cluster-7410.74121:TRINITY_DN13790_c0_g1_i2	0.21727	none	0.891278	none
Cluster-7410.33110:TRINITY_DN14618_c0_g1_i1	-0.35972	none	0.901318	none
Cluster-7410.73453:TRINITY_DN20550_c0_g1_i4	0.19674	none	0.925522	none
Cluster-7410.70280:TRINITY_DN20409_c0_g1_i1	0.56494	none	1.0023	none
Cluster-7410.31672:TRINITY_DN20257_c0_g1_i2	0.30957	none	0.99639	none
Cluster-7410.41397:TRINITY_DN14750_c0_g2_i2	-0.072174	none	0.880817	none
Cluster-7410.99384:TRINITY_DN16223_c0_g1_i1	-0.43869	none	1.01471	none
Cluster-7410.67465:TRINITY_DN18971_c0_g2_i1	-0.16861	none	1.04272	none
Cluster-7410.51598:TRINITY_DN17454_c0_g2_i1	0.21394	none	0.85	none
Cluster-7410.45334:TRINITY_DN18059_c0_g1_i1	0.01981	none	1.06513	none
Cluster-7410.66777:TRINITY_DN10152_c0_g1_i1	0.2498	none	1.18589	none
Cluster-7410.52704:TRINITY_DN21133_c0_g1_i1	-0.12224	none	0.754875	Down
Cluster-7410.57268:TRINITY_DN19062_c0_g3_i1	-0.67794	none	0.913825	none
Cluster-7410.67150:TRINITY_DN20797_c0_g2_i4	4.1847	Up	1.7099	Up
Cluster-7410.65748:TRINITY_DN11174_c0_g1_i1	0.28883	none	1.03693	none
Cluster-7410.50693:TRINITY_DN13369_c0_g1_i1	-0.15664	none	0.980514	none
Cluster-7410.42703:TRINITY_DN20385_c1_g2_i2	0.20018	none	1.07321	none
Cluster-7410.71752:TRINITY_DN17798_c0_g2_i1	-0.94776	none	0.814826	Down
Cluster-7410.44293:TRINITY_DN18818_c0_g1_i2	-0.0033055	none	0.905031	none
Cluster-7410.71953:TRINITY_DN17070_c0_g1_i1	0.2145	none	1.13805	none
Cluster-7410.100065:TRINITY_DN20444_c0_g1_i2	0.78141	none	1.12776	none
Cluster-7410.15707:TRINITY_DN16845_c0_g1_i2	-0.88973	none	1.0669	none
Cluster-7410.75245:TRINITY_DN12976_c0_g1_i1	0.066711	none	0.902187	none
Cluster-7410.81599:TRINITY_DN15728_c0_g1_i5	-0.26886	none	0.899736	none
Cluster-7410.60678:TRINITY_DN19435_c0_g1_i2	0.55625	none	0.975602	none
Cluster-7410.66774:TRINITY_DN15585_c0_g1_i1	0.082037	none	0.826049	Down
Cluster-7410.50555:TRINITY_DN19918_c0_g2_i1	-0.2744	none	0.798122	Down
Cluster-7410.66407:TRINITY_DN16481_c0_g1_i4	1.3279	Up	0.976661	none
Cluster-7410.74122:TRINITY_DN20360_c0_g2_i2	-0.34079	none	0.886823	none
Cluster-7410.67132:TRINITY_DN18592_c0_g2_i2	0.53325	none	0.897229	none
Cluster-7410.82560:TRINITY_DN21150_c0_g1_i4	-0.078602	none	0.876344	none
Cluster-7410.86297:TRINITY_DN21620_c1_g3_i2	-0.069974	none	1.04301	none
Cluster-7410.88389:TRINITY_DN18969_c0_g1_i1	-1.185	Down	0.878576	none
Cluster-7410.61054:TRINITY_DN20230_c0_g3_i1	0.57645	none	0.852601	none
Cluster-7410.67478:TRINITY_DN20449_c0_g1_i2	0.21824	none	0.91782	none
Cluster-7410.66710:TRINITY_DN17856_c0_g3_i3	0.33981	none	0.91166	none
Cluster-7410.49325:TRINITY_DN21582_c0_g2_i4	-0.30821	none	0.969627	none
Cluster-7410.67698:TRINITY_DN20625_c0_g1_i2	0.90828	none	0.861168	none
Cluster-7410.97843:TRINITY_DN19616_c0_g1_i2	0.21409	none	0.826344	Down
Cluster-7410.80549:TRINITY_DN16327_c1_g4_i1	-1.0886	none	1.20365	Up
Cluster-7410.30707:TRINITY_DN14682_c0_g1_i2	-0.75661	none	0.744096	Down
Cluster-7410.71953:TRINITY_DN17070_c0_g2_i1	0.2145	none	0.872363	none
Cluster-7410.89757:TRINITY_DN13676_c0_g1_i1	0.48224	none	0.971225	none
Cluster-7410.66777:TRINITY_DN16871_c0_g1_i1	0.2498	none	0.964882	none
Cluster-7410.87693:TRINITY_DN9492_c0_g1_i1	0.98428	none	1.01496	none
Cluster-7410.87663:TRINITY_DN16355_c0_g1_i2	-0.030812	none	0.930435	none
Cluster-7410.81482:TRINITY_DN17858_c0_g1_i1	0.18981	none	1.0075	none
Cluster-7410.65120:TRINITY_DN20649_c0_g2_i3	-0.06327	none	0.980576	none
Cluster-7410.81843:TRINITY_DN16180_c0_g1_i2	0.10877	none	0.962119	none
Cluster-7410.113636:TRINITY_DN21329_c0_g1_i5	-2.5145	Down	0.806054	Down
Cluster-7410.68102:TRINITY_DN21295_c0_g1_i3	0.47448	none	0.95533	none
Cluster-7410.75235:TRINITY_DN20980_c0_g2_i2	0.76139	none	0.920271	none
Cluster-7410.58064:TRINITY_DN18884_c0_g1_i1	-0.34507	none	0.912057	none
Cluster-7410.33601:TRINITY_DN20243_c0_g1_i7	1.0118	none	1.31167	Up
Cluster-7410.59426:TRINITY_DN20121_c0_g2_i4	-0.88613	none	0.894242	none
Cluster-7410.55334:TRINITY_DN14674_c0_g1_i1	-0.36016	none	0.816667	Down
Cluster-7410.53737:TRINITY_DN18545_c0_g1_i1	0.18007	none	1.07077	none
Cluster-7410.62799:TRINITY_DN21589_c0_g1_i3	-0.07891	none	0.967763	none
Cluster-7410.74835:TRINITY_DN20960_c0_g3_i3	0.067202	none	0.997626	none
Cluster-7410.68675:TRINITY_DN20597_c0_g1_i2	1.5672	none	1.27273	Up
Cluster-7410.64263:TRINITY_DN20491_c0_g1_i2	0.18263	none	1.25537	Up
Cluster-7410.61762:TRINITY_DN19496_c0_g1_i1	0.36535	none	0.997573	none
Cluster-7410.62457:TRINITY_DN19858_c0_g1_i1	-0.16254	none	0.986917	none
Cluster-7410.53756:TRINITY_DN21646_c3_g1_i7	-0.11882	none	0.964687	none
Cluster-7410.89827:TRINITY_DN21144_c0_g1_i1	-0.15185	none	1.09007	none
Cluster-7410.86074:TRINITY_DN17672_c1_g2_i4	0.35814	none	1.03966	none
Cluster-7410.69052:TRINITY_DN19996_c0_g1_i1	0.23879	none	0.97252	none
Cluster-7410.58766:TRINITY_DN12735_c0_g1_i1	0.39661	none	1.05248	none
Cluster-7410.115472:TRINITY_DN12374_c0_g1_i1	0.012359	none	0.909231	none
Cluster-7410.73656:TRINITY_DN16193_c1_g1_i1	-1.3768	Down	0.792916	Down
Cluster-7410.45764:TRINITY_DN10166_c0_g1_i1	5.5235	none	0.926022	none
Cluster-7410.26888:TRINITY_DN20174_c1_g1_i4	0.17521	none	0.989062	none
Cluster-7410.56809:TRINITY_DN20373_c0_g1_i2	1.3507	Up	0.762467	none
Cluster-7410.66690:TRINITY_DN16996_c0_g1_i1	-0.065707	none	0.819843	none
Cluster-7410.37522:TRINITY_DN19149_c0_g1_i2	0.084539	none	0.846198	none
Cluster-7410.80160:TRINITY_DN7020_c0_g1_i1	-0.27409	none	0.859438	none
Cluster-7410.64190:TRINITY_DN13432_c0_g1_i1	0.060485	none	0.908806	none
Cluster-7410.67619:TRINITY_DN16985_c0_g2_i1	0.34414	none	0.874963	none
Cluster-7410.40678:TRINITY_DN20447_c0_g2_i1	-0.2488	none	0.835558	none
Cluster-7410.79501:TRINITY_DN17660_c0_g1_i1	-0.11323	none	0.960108	none
Cluster-7410.55119:TRINITY_DN16312_c0_g2_i1	-0.7635	none	0.971034	none
Cluster-7410.65295:TRINITY_DN17726_c3_g4_i1	-0.044091	none	1.02532	none
Cluster-7410.105515:TRINITY_DN20989_c1_g1_i1	-0.43331	none	0.989287	none
Cluster-7410.77442:TRINITY_DN18625_c1_g1_i8	0.59943	none	0.884918	none
Cluster-7410.92560:TRINITY_DN16001_c0_g1_i1	-0.37199	none	0.95811	none
Cluster-7410.71356:TRINITY_DN17103_c1_g3_i3	-0.88933	none	0.920957	none
Cluster-7410.71717:TRINITY_DN18848_c0_g1_i2	-0.12336	none	0.86141	none
Cluster-7410.46340:TRINITY_DN17144_c0_g1_i1	-0.67525	none	0.902757	none
Cluster-7410.44482:TRINITY_DN17524_c0_g2_i1	-0.20649	none	0.875	none
Cluster-7410.76027:TRINITY_DN15322_c0_g3_i1	0.0031942	none	0.950999	none
Cluster-7410.73982:TRINITY_DN16572_c0_g2_i1	0.072468	none	0.950422	none
Cluster-7410.50614:TRINITY_DN17609_c0_g1_i1	0.071297	none	1.11277	none
Cluster-7410.40257:TRINITY_DN17630_c0_g1_i1	-0.14932	none	1.18023	none
Cluster-7410.75439:TRINITY_DN19967_c0_g2_i1	0.30665	none	0.910191	none
Cluster-7410.74013:TRINITY_DN14767_c0_g1_i1	0.016247	none	0.904673	none
Cluster-7410.13043:TRINITY_DN21625_c1_g1_i2	1.4368	none	0.924784	none
Cluster-7410.65523:TRINITY_DN17621_c0_g1_i1	-0.0098541	none	0.731542	Down
Cluster-7410.97284:TRINITY_DN18108_c0_g1_i5	0.22266	none	1.01244	none
Cluster-7410.56017:TRINITY_DN17602_c0_g1_i2	0.36841	none	1.07837	none
Cluster-7410.116535:TRINITY_DN15987_c0_g1_i1	0.088293	none	0.894005	none
Cluster-7410.37184:TRINITY_DN13702_c0_g1_i1	0.22496	none	0.994129	none
Cluster-7410.64216:TRINITY_DN12515_c0_g1_i1	-0.8679	none	0.74515	Down
Cluster-7410.74426:TRINITY_DN16035_c0_g1_i6	0.5352	none	0.873107	none
Cluster-6584.0:TRINITY_DN18397_c0_g1_i2	0.80202	none	0.767491	Down
Cluster-7410.59849:TRINITY_DN20303_c1_g1_i7	0.61551	none	1.10884	none
Cluster-7410.88551:TRINITY_DN21265_c0_g1_i2	-0.62874	none	0.829379	Down
Cluster-7410.94689:TRINITY_DN13969_c0_g1_i1	0.62959	none	0.793186	Down
Cluster-7410.100995:TRINITY_DN18205_c2_g1_i2	0.33324	none	0.69382	Down
Cluster-7410.63414:TRINITY_DN17504_c0_g1_i12	0.47311	none	0.954445	none
Cluster-7410.81097:TRINITY_DN18092_c0_g5_i2	-0.073722	none	1.09282	none
Cluster-7410.68465:TRINITY_DN20443_c0_g1_i4	-0.39409	none	0.869513	none
Cluster-7410.67481:TRINITY_DN21422_c0_g1_i1	-0.19407	none	0.827881	Down
Cluster-7410.64982:TRINITY_DN13606_c0_g1_i2	0.359	none	0.83139	Down
Cluster-7410.66118:TRINITY_DN18729_c0_g1_i4	0.81811	none	1.22955	Up
Cluster-7410.72642:TRINITY_DN16770_c0_g1_i1	-0.23827	none	0.918987	none
Cluster-7410.85198:TRINITY_DN20931_c0_g1_i6	0.2332	none	1.00525	none
Cluster-7410.35159:TRINITY_DN13889_c0_g1_i2	-0.099894	none	0.822792	Down
Cluster-7410.60990:TRINITY_DN20633_c0_g1_i5	0.13869	none	0.858879	none
Cluster-7410.94795:TRINITY_DN20885_c0_g1_i1	-0.35753	none	0.806869	Down
Cluster-7410.117973:TRINITY_DN15950_c0_g1_i4	-0.48944	none	0.817825	Down
Cluster-7410.71566:TRINITY_DN20573_c0_g1_i2	-0.22904	none	0.854848	none
Cluster-7410.65605:TRINITY_DN14705_c0_g1_i2	0.040497	none	0.953759	none
Cluster-7410.47204:TRINITY_DN7101_c0_g1_i1	0.51978	none	0.868818	none
Cluster-7410.32378:TRINITY_DN16860_c1_g1_i1	-0.18601	none	0.896757	none
Cluster-7410.43104:TRINITY_DN17642_c0_g1_i2	0.21779	none	0.88593	none
Cluster-7410.57217:TRINITY_DN16511_c0_g2_i1	0.19698	none	0.911922	none
Cluster-7410.6684:TRINITY_DN18287_c0_g1_i1	0.55767	none	0.892396	none
Cluster-7410.91806:TRINITY_DN12575_c0_g1_i1	0.89447	none	0.923266	none
Cluster-7410.59750:TRINITY_DN20441_c0_g1_i1	-1.0245	Down	0.946174	none
Cluster-7410.80435:TRINITY_DN18435_c0_g2_i1	0.38424	none	1.03669	none
Cluster-7410.65758:TRINITY_DN20820_c0_g1_i1	0.7268	none	1.04659	none
Cluster-7410.65620:TRINITY_DN14671_c0_g1_i1	0.24375	none	0.955031	none
Cluster-7410.87664:TRINITY_DN12004_c0_g1_i1	0.40299	none	1.00322	none
Cluster-7410.74426:TRINITY_DN15281_c0_g1_i2	0.5352	none	0.701132	Down
Cluster-7410.49780:TRINITY_DN12783_c0_g1_i1	0.32648	none	0.744956	none
Cluster-7410.77039:TRINITY_DN20099_c0_g1_i2	0.46854	none	0.97061	none
Cluster-7410.59603:TRINITY_DN19440_c0_g1_i3	-0.63305	none	1.03149	none
Cluster-7410.34423:TRINITY_DN18327_c0_g1_i1	-0.096857	none	0.8307	none
Cluster-7410.95565:TRINITY_DN17565_c0_g1_i1	-0.088123	none	1.05054	none
Cluster-7410.66946:TRINITY_DN19019_c0_g1_i3	-0.19388	none	0.910296	none
Cluster-7410.95402:TRINITY_DN19355_c0_g1_i1	-0.088326	none	0.90721	none
Cluster-7410.85796:TRINITY_DN15904_c0_g1_i2	-0.076705	none	0.910897	none
Cluster-7410.56857:TRINITY_DN14629_c0_g1_i2	-0.7052	none	0.978896	none
Cluster-7410.69150:TRINITY_DN21403_c0_g2_i1	0.99877	none	2.22047	Up
Cluster-7410.68925:TRINITY_DN20453_c0_g2_i1	0.4706	none	1.21406	Up
Cluster-7410.67044:TRINITY_DN19746_c0_g4_i2	0.1757	none	1.09286	none
Cluster-7410.75228:TRINITY_DN17979_c0_g2_i2	0.5636	none	0.840666	none
Cluster-7410.52715:TRINITY_DN20793_c0_g1_i4	-0.088258	none	0.868182	none
Cluster-7410.49165:TRINITY_DN20533_c0_g4_i1	0.27614	none	0.85978	none
Cluster-7410.64270:TRINITY_DN17918_c0_g1_i2	-0.010718	none	1.01784	none
Cluster-7410.7697:TRINITY_DN16764_c0_g1_i4	-0.25918	none	0.967356	none
Cluster-7410.57178:TRINITY_DN20078_c0_g1_i2	-0.24189	none	0.814043	Down
Cluster-7410.60807:TRINITY_DN16947_c0_g1_i1	-0.16307	none	0.828139	Down
Cluster-7410.85848:TRINITY_DN20523_c0_g2_i2	0.1906	none	0.90085	none
Cluster-7410.71854:TRINITY_DN20167_c1_g1_i1	0.10512	none	0.828571	Down
Cluster-7410.64975:TRINITY_DN17874_c0_g1_i1	0.26939	none	0.938953	none
Cluster-7410.86103:TRINITY_DN14205_c0_g1_i2	-0.011309	none	0.813371	Down
Cluster-7410.73552:TRINITY_DN20630_c0_g1_i1	-0.64223	none	0.828729	Down
Cluster-7410.68114:TRINITY_DN13841_c0_g1_i2	-0.25166	none	0.860806	none
Cluster-7410.49634:TRINITY_DN20769_c1_g1_i1	-0.069147	none	1.22597	Up
Cluster-7410.113300:TRINITY_DN20239_c0_g1_i2	-2.2362	none	0.743812	Down
Cluster-7410.63604:TRINITY_DN17043_c1_g2_i2	0.32831	none	1.24467	Up
Cluster-7410.81316:TRINITY_DN16408_c0_g1_i1	0.75988	none	1.1548	none
Cluster-7410.50936:TRINITY_DN19205_c0_g1_i1	-0.064023	none	0.842464	none
Cluster-7410.46397:TRINITY_DN17782_c0_g2_i9	0.52745	none	0.909959	none
Cluster-7410.66620:TRINITY_DN14632_c0_g1_i2	0.32704	none	0.933375	none
Cluster-7410.67049:TRINITY_DN21007_c0_g1_i1	-0.35738	none	0.976199	none
Cluster-7410.93929:TRINITY_DN19890_c0_g2_i1	-0.89387	none	0.696858	Down
Cluster-7410.66442:TRINITY_DN20145_c0_g1_i2	0.11317	none	0.883939	none
Cluster-7410.67562:TRINITY_DN20936_c0_g4_i2	0.51848	none	1.72851	Up
Cluster-7410.93724:TRINITY_DN9514_c0_g1_i1	-0.69031	none	0.540419	Down
Cluster-7410.58317:TRINITY_DN15318_c0_g1_i1	0.060451	none	0.991536	none
Cluster-7410.86866:TRINITY_DN15550_c0_g2_i1	0.19726	none	0.993909	none
Cluster-7410.42187:TRINITY_DN20266_c0_g1_i4	0.55037	none	1.46918	Up
Cluster-7410.96702:TRINITY_DN13870_c0_g1_i1	0.45396	none	0.864493	none
Cluster-7410.82705:TRINITY_DN18621_c0_g1_i1	-0.52766	none	0.836949	none
Cluster-7410.73860:TRINITY_DN14649_c0_g1_i1	-0.16105	none	0.855667	none
Cluster-7410.79455:TRINITY_DN18459_c0_g1_i1	-0.024337	none	0.842075	none
Cluster-7410.16276:TRINITY_DN12610_c0_g2_i1	-2.5392	none	0.993917	none
Cluster-7410.43101:TRINITY_DN21258_c0_g2_i1	0.13518	none	1.04254	none
Cluster-7410.75390:TRINITY_DN20885_c0_g2_i1	-0.31461	none	0.941121	none
Cluster-7410.63949:TRINITY_DN14684_c0_g1_i2	0.099311	none	1.12306	none
Cluster-7410.81344:TRINITY_DN18604_c0_g2_i1	0.2692	none	0.987207	none
Cluster-7410.82514:TRINITY_DN13520_c0_g1_i1	-0.27512	none	1.02403	none
Cluster-7410.7680:TRINITY_DN21154_c0_g1_i6	-0.58381	none	1.08878	none
Cluster-7410.94593:TRINITY_DN18205_c1_g2_i2	-0.83296	none	0.881097	none
Cluster-7410.41499:TRINITY_DN19137_c0_g2_i2	0.39755	none	1.00481	none
Cluster-7410.72633:TRINITY_DN21057_c0_g1_i2	0.17218	none	0.91857	none
Cluster-7410.78124:TRINITY_DN19695_c0_g2_i3	0.83752	none	1.06373	none
Cluster-7410.70847:TRINITY_DN18418_c0_g1_i2	-1.3441	Down	0.942758	none
Cluster-7410.83814:TRINITY_DN16062_c0_g1_i1	-0.7642	none	1.02135	none
Cluster-7410.29581:TRINITY_DN18613_c1_g2_i1	0.098611	none	0.9886	none
Cluster-7410.56917:TRINITY_DN18491_c0_g1_i1	-0.15012	none	0.979401	none
Cluster-7410.97393:TRINITY_DN19305_c0_g3_i5	-0.050082	none	0.943866	none
Cluster-7410.54488:TRINITY_DN20156_c0_g4_i1	-0.16256	none	0.959753	none
Cluster-7410.88961:TRINITY_DN16797_c0_g1_i1	0.35004	none	0.981903	none
Cluster-7410.84181:TRINITY_DN15225_c0_g1_i1	-0.26859	none	0.653573	Down
Cluster-7410.66853:TRINITY_DN19336_c0_g2_i2	0.25723	none	1.45161	Up
Cluster-7410.73539:TRINITY_DN18989_c0_g1_i2	0.098995	none	0.938325	none
Cluster-7410.63765:TRINITY_DN20621_c0_g1_i5	-0.46675	none	0.971028	none
Cluster-7410.74106:TRINITY_DN15761_c0_g1_i1	0.37272	none	0.737129	Down
Cluster-7410.77941:TRINITY_DN16253_c0_g1_i2	0.3969	none	0.969079	none
Cluster-7410.110180:TRINITY_DN17806_c0_g1_i1	-0.15826	none	0.844267	none
Cluster-7410.59284:TRINITY_DN20056_c0_g2_i1	0.28702	none	1.06978	none
Cluster-7410.52816:TRINITY_DN19409_c0_g1_i1	0.7363	none	1.06796	none
Cluster-7410.80394:TRINITY_DN14652_c0_g1_i1	0.016186	none	0.834723	none
Cluster-7410.10719:TRINITY_DN16430_c0_g1_i1	-1.2338	none	0.669504	Down
Cluster-7410.63690:TRINITY_DN20284_c1_g1_i1	0.14423	none	1.09668	none
Cluster-7410.74193:TRINITY_DN20524_c0_g1_i1	-0.084743	none	0.7789	none
Cluster-7410.86589:TRINITY_DN19243_c0_g1_i2	0.19755	none	0.834777	none
Cluster-7410.61281:TRINITY_DN19537_c0_g1_i1	-0.38637	none	0.839824	none
Cluster-7410.65371:TRINITY_DN19757_c0_g1_i2	0.38393	none	1.05876	none
Cluster-7410.30853:TRINITY_DN16158_c0_g1_i2	0.16371	none	0.987317	none
Cluster-7410.64702:TRINITY_DN17142_c0_g1_i5	0.98084	none	1.08716	none
Cluster-7410.33738:TRINITY_DN18960_c0_g1_i1	0.41975	none	0.995376	none
Cluster-7410.70741:TRINITY_DN21615_c0_g1_i1	0.10604	none	0.966428	none
Cluster-7410.72659:TRINITY_DN20207_c1_g1_i5	1.1069	none	1.29868	Up
Cluster-7410.71016:TRINITY_DN18023_c0_g4_i1	0.27583	none	0.95	none
Cluster-7410.65664:TRINITY_DN17344_c0_g1_i3	0.18589	none	0.962699	none
Cluster-7410.78896:TRINITY_DN17663_c0_g1_i1	0.36557	none	0.949676	none
Cluster-7410.51944:TRINITY_DN18839_c0_g1_i2	-0.61611	none	0.978046	none
Cluster-7410.13119:TRINITY_DN13914_c0_g1_i1	-0.39563	none	0.757351	Down
Cluster-7410.55753:TRINITY_DN16022_c0_g1_i1	0.047384	none	0.883869	none
Cluster-7410.62280:TRINITY_DN19311_c0_g1_i1	0.99094	none	0.868642	none
Cluster-22491.2:TRINITY_DN17807_c0_g1_i3	0.64309	none	1.01781	none
Cluster-7410.73325:TRINITY_DN16324_c0_g2_i1	0.16916	none	0.910046	none
Cluster-7410.8630:TRINITY_DN13277_c0_g1_i1	0.42879	none	1.05364	none
Cluster-7410.33651:TRINITY_DN16836_c0_g1_i1	0.17296	none	0.917184	none
Cluster-7410.65181:TRINITY_DN20720_c0_g3_i1	1.0364	none	1.01078	none
Cluster-7410.79699:TRINITY_DN14517_c0_g1_i1	-0.67294	none	0.853255	none
Cluster-7410.58814:TRINITY_DN17026_c0_g1_i2	0.32479	none	0.991756	none
Cluster-7410.49064:TRINITY_DN15123_c0_g1_i1	-0.096385	none	0.977424	none
Cluster-7410.80783:TRINITY_DN20728_c0_g1_i5	0.13943	none	1.00743	none
Cluster-7410.65518:TRINITY_DN13449_c0_g1_i1	0.29329	none	0.874455	none
Cluster-7410.82932:TRINITY_DN16152_c0_g1_i2	0.37764	none	0.880902	none
Cluster-7410.67446:TRINITY_DN12731_c0_g1_i1	0.44169	none	0.817302	Down
Cluster-7410.53358:TRINITY_DN19926_c0_g1_i2	-0.94166	none	0.944026	none
Cluster-7410.71231:TRINITY_DN17766_c0_g1_i1	-0.11662	none	0.935236	none
Cluster-7410.5719:TRINITY_DN17928_c0_g3_i2	-0.24652	none	0.900826	none
Cluster-7410.82079:TRINITY_DN17625_c0_g1_i2	0.59208	none	0.978025	none
Cluster-7410.85852:TRINITY_DN18943_c0_g1_i1	0.03274	none	0.755729	Down
Cluster-7410.74093:TRINITY_DN12582_c0_g1_i1	-0.082948	none	1.07725	none
Cluster-7410.70818:TRINITY_DN21153_c1_g1_i2	0.26323	none	0.820619	Down
Cluster-7410.32306:TRINITY_DN17970_c0_g1_i4	0.036469	none	0.951738	none
Cluster-7410.89255:TRINITY_DN14303_c0_g1_i1	-0.34769	none	0.995168	none
Cluster-7410.96429:TRINITY_DN19940_c0_g2_i1	-0.19742	none	0.91094	none
Cluster-26944.0:TRINITY_DN5495_c0_g1_i1	-0.14144	none	1.12041	none
Cluster-7410.1330:TRINITY_DN18146_c0_g1_i2	0.37364	none	0.912043	none
Cluster-7410.96003:TRINITY_DN20416_c0_g1_i1	-0.21197	none	0.910628	none
Cluster-7410.73285:TRINITY_DN20636_c0_g2_i1	-0.10973	none	0.832559	Down
Cluster-7410.42621:TRINITY_DN20991_c0_g1_i7	-0.90618	none	0.863114	none
Cluster-7410.4021:TRINITY_DN12444_c0_g1_i1	0.0020314	none	0.941049	none
Cluster-7410.75605:TRINITY_DN18853_c0_g1_i1	0.55299	none	1.01637	none
Cluster-7410.71827:TRINITY_DN21207_c0_g1_i1	-0.04874	none	0.81131	Down
Cluster-7410.71356:TRINITY_DN19238_c0_g3_i4	-0.88933	none	0.796689	Down
Cluster-7410.38151:TRINITY_DN17764_c0_g2_i2	0.23679	none	1.21108	Up
Cluster-7410.67210:TRINITY_DN21605_c1_g1_i1	-0.28285	none	0.996474	none
Cluster-7410.46269:TRINITY_DN14129_c0_g1_i1	1.0017	Up	0.925656	none
Cluster-7410.45951:TRINITY_DN16310_c0_g1_i2	0.43634	none	1.09798	none
Cluster-7410.68807:TRINITY_DN20791_c0_g1_i3	-0.25555	none	1.2565	Up
Cluster-7410.107068:TRINITY_DN20244_c0_g1_i1	0.05075	none	1.00268	none
Cluster-7410.66877:TRINITY_DN21205_c0_g1_i1	-0.059005	none	0.915148	none
Cluster-7410.116690:TRINITY_DN18306_c0_g4_i1	0.40882	none	1.06072	none
Cluster-7410.63337:TRINITY_DN17378_c0_g1_i1	0.059858	none	0.910747	none
Cluster-7410.97505:TRINITY_DN16032_c0_g1_i2	0.28381	none	1.01217	none
Cluster-7410.59972:TRINITY_DN19941_c0_g2_i1	0.31956	none	1.04674	none
Cluster-7410.66675:TRINITY_DN15608_c0_g1_i1	-0.060806	none	1.09043	none
Cluster-7410.33295:TRINITY_DN19929_c0_g1_i1	-0.24866	none	1.1874	none
Cluster-7410.54204:TRINITY_DN16999_c0_g1_i5	0.44166	none	0.997093	none
Cluster-7410.67604:TRINITY_DN20724_c0_g1_i1	0.11332	none	0.786704	Down
Cluster-7410.6770:TRINITY_DN12163_c0_g1_i1	-0.56587	none	0.879759	none
Cluster-7410.79257:TRINITY_DN15473_c0_g1_i1	0.12604	none	0.891941	none
Cluster-7410.31109:TRINITY_DN16348_c0_g1_i1	-0.57154	none	0.668768	Down
Cluster-7410.37593:TRINITY_DN17546_c0_g1_i1	0.071923	none	0.990298	none
Cluster-7410.69963:TRINITY_DN15988_c0_g1_i1	-0.2684	none	0.89759	none
Cluster-7410.67257:TRINITY_DN14360_c0_g1_i1	-0.38461	none	0.970281	none
Cluster-7410.105974:TRINITY_DN21483_c1_g3_i1	-0.035576	none	0.922963	none
Cluster-7410.66549:TRINITY_DN18822_c0_g1_i2	0.33329	none	0.793289	Down
Cluster-7410.15707:TRINITY_DN20353_c1_g2_i1	-0.88973	none	1.3188	Up
Cluster-7410.102595:TRINITY_DN16347_c0_g1_i1	0.44077	none	1.00536	none
Cluster-7410.85148:TRINITY_DN18689_c0_g1_i1	1.0824	Up	0.772836	Down
Cluster-7410.31554:TRINITY_DN11337_c0_g2_i1	-0.045412	none	1.06659	none
Cluster-7410.53228:TRINITY_DN14876_c0_g1_i4	0.11115	none	0.780935	Down
Cluster-7410.85216:TRINITY_DN15984_c0_g1_i3	0.017819	none	0.946063	none
Cluster-7410.50049:TRINITY_DN14329_c0_g1_i1	0.21909	none	1.07935	none
Cluster-7410.66777:TRINITY_DN13998_c0_g1_i1	0.2498	none	1.06256	none
Cluster-7410.63180:TRINITY_DN15043_c0_g2_i1	-0.33429	none	0.92729	none
Cluster-7410.68262:TRINITY_DN20318_c1_g1_i1	0.22702	none	0.80347	Down
Cluster-7410.76273:TRINITY_DN10526_c0_g1_i1	0.46621	none	0.982859	none
Cluster-7410.64872:TRINITY_DN18118_c0_g1_i3	-0.38129	none	0.90584	none
Cluster-7410.55407:TRINITY_DN20685_c0_g1_i12	-0.082761	none	0.796842	none
Cluster-7410.70336:TRINITY_DN20643_c0_g2_i1	0.51389	none	0.900756	none
Cluster-7410.82862:TRINITY_DN17999_c0_g1_i1	-0.23251	none	1.20123	Up
Cluster-7410.51554:TRINITY_DN17838_c0_g1_i4	0.011416	none	0.952381	none
Cluster-7410.63811:TRINITY_DN17143_c0_g2_i3	-0.73297	none	1.09947	none
Cluster-7410.66150:TRINITY_DN19091_c0_g3_i1	-0.37228	none	0.837209	none
Cluster-7410.7156:TRINITY_DN15017_c0_g1_i1	-0.12226	none	1.03704	none
Cluster-7410.51832:TRINITY_DN16468_c1_g1_i2	0.26863	none	1.18409	none
Cluster-7410.78751:TRINITY_DN16244_c0_g1_i1	0.44349	none	0.920611	none
Cluster-7410.91316:TRINITY_DN12165_c0_g1_i1	0.12519	none	0.920924	none
Cluster-7410.44289:TRINITY_DN17431_c0_g1_i1	0.11582	none	0.881524	none
Cluster-7410.66973:TRINITY_DN13701_c0_g1_i2	1.3992	none	1.04055	none
Cluster-7410.59701:TRINITY_DN17199_c0_g1_i1	-0.063079	none	0.824421	Down
Cluster-7410.65077:TRINITY_DN19779_c0_g1_i2	-0.022709	none	1.0206	none
Cluster-7410.73582:TRINITY_DN21161_c0_g1_i4	0.090961	none	0.80058	Down
Cluster-7410.99269:TRINITY_DN15854_c0_g1_i1	-1.0813	none	0.971698	none
Cluster-7410.72630:TRINITY_DN18787_c1_g1_i1	0.17093	none	1.00519	none
Cluster-7410.77063:TRINITY_DN18421_c0_g1_i1	-0.37185	none	0.983633	none
Cluster-7410.46738:TRINITY_DN17880_c0_g1_i2	-0.49564	none	1.03031	none
Cluster-7410.65512:TRINITY_DN20497_c0_g1_i9	-0.0043083	none	0.952725	none
Cluster-7410.67550:TRINITY_DN16315_c0_g2_i2	0.053742	none	0.706746	Down
Cluster-7410.61873:TRINITY_DN14789_c0_g1_i1	0.66651	none	1.15208	none
Cluster-7410.89118:TRINITY_DN16812_c0_g1_i1	-0.88736	none	1.03433	none
Cluster-7410.33964:TRINITY_DN20657_c0_g1_i1	0.1584	none	0.96592	none
Cluster-7410.85148:TRINITY_DN14485_c0_g1_i1	1.0824	Up	0.857805	none
Cluster-7410.61825:TRINITY_DN18521_c0_g1_i1	-0.22194	none	0.940513	none
Cluster-7410.39622:TRINITY_DN9662_c0_g1_i1	0.90827	none	0.856318	none
Cluster-7410.31081:TRINITY_DN19427_c0_g1_i1	0.22981	none	1.07554	none
Cluster-7410.70689:TRINITY_DN9744_c0_g1_i1	-0.086014	none	1.12988	none
Cluster-7410.71348:TRINITY_DN13215_c0_g1_i2	-0.018243	none	1.02495	none
Cluster-7410.84765:TRINITY_DN9826_c0_g1_i1	0.62348	none	0.926966	none
Cluster-7410.22671:TRINITY_DN16289_c0_g3_i1	0.15246	none	1.03536	none
Cluster-7410.107751:TRINITY_DN19978_c0_g1_i2	2.551	Up	0.768782	Down
Cluster-7410.22893:TRINITY_DN6613_c0_g1_i1	0.7079	none	1.00401	none
Cluster-7410.76557:TRINITY_DN13522_c0_g1_i2	0.19148	none	0.795773	Down
Cluster-7410.87339:TRINITY_DN21458_c0_g2_i3	0.48305	none	0.728527	Down
Cluster-7410.85226:TRINITY_DN21356_c0_g1_i6	-0.10385	none	0.793893	Down
Cluster-7410.67142:TRINITY_DN21094_c2_g1_i2	-0.40194	none	0.894306	none
Cluster-7410.66424:TRINITY_DN21049_c0_g1_i6	0.48147	none	0.983085	none
Cluster-7410.88837:TRINITY_DN18299_c0_g1_i2	0.065863	none	0.785714	none
Cluster-7410.66687:TRINITY_DN13617_c0_g1_i2	0.12704	none	0.959846	none
Cluster-7410.67286:TRINITY_DN20976_c0_g2_i1	0.0019732	none	0.887176	none
Cluster-7410.53411:TRINITY_DN14194_c0_g1_i2	-0.41313	none	1.24151	Up
Cluster-7410.116241:TRINITY_DN19025_c0_g2_i1	-1.3079	none	0.770972	Down
Cluster-7410.7697:TRINITY_DN15321_c0_g1_i1	-0.25918	none	0.936868	none
Cluster-7410.66737:TRINITY_DN18708_c0_g1_i2	-0.061399	none	0.937864	none
Cluster-7410.43756:TRINITY_DN13730_c0_g1_i1	0.021121	none	0.899671	none
Cluster-7410.23165:TRINITY_DN17325_c0_g1_i2	-0.46312	none	1.01509	none
Cluster-7410.67428:TRINITY_DN16060_c0_g3_i2	2.2207	Up	1.14037	none
Cluster-7410.76040:TRINITY_DN14641_c0_g1_i1	-0.32969	none	1.09274	none
Cluster-7410.87865:TRINITY_DN3577_c0_g1_i1	0.72671	none	1.24137	Up
Cluster-7410.64649:TRINITY_DN21581_c0_g3_i1	-0.042898	none	0.932014	none
Cluster-7410.110482:TRINITY_DN17864_c0_g1_i1	-0.456	none	0.990579	none
Cluster-7410.68015:TRINITY_DN18313_c0_g1_i2	0.23883	none	1.05028	none
Cluster-7410.87886:TRINITY_DN20666_c0_g1_i1	-0.5968	none	0.911306	none
Cluster-7410.107198:TRINITY_DN17656_c0_g1_i3	0.7505	none	0.785021	Down
Cluster-7410.11728:TRINITY_DN17284_c0_g1_i1	0.28253	none	0.9234	none
Cluster-7410.67960:TRINITY_DN18581_c1_g1_i7	-0.1383	none	1.21004	Up
Cluster-7410.69290:TRINITY_DN19829_c1_g1_i5	-0.40853	none	1.01693	none
Cluster-7410.54988:TRINITY_DN15033_c0_g1_i1	0.15622	none	1.02884	none
Cluster-7410.72331:TRINITY_DN20913_c0_g2_i7	2.5788	Up	0.97432	none
Cluster-7410.74125:TRINITY_DN19351_c0_g3_i1	-0.51927	none	1.10782	none
Cluster-7410.106696:TRINITY_DN20946_c0_g1_i5	1.1964	none	1.26543	none
Cluster-7410.67428:TRINITY_DN19545_c0_g1_i5	2.2207	Up	1.25193	Up
Cluster-7410.72706:TRINITY_DN18273_c3_g1_i1	-0.98919	none	0.943125	none
Cluster-7410.48461:TRINITY_DN13879_c0_g1_i1	-0.9642	none	0.835483	none
Cluster-7410.77572:TRINITY_DN14051_c0_g1_i1	-1.0896	Down	0.828031	Down
Cluster-7410.99155:TRINITY_DN19031_c0_g2_i1	-1.3968	none	0.634557	Down
Cluster-7410.65612:TRINITY_DN13518_c0_g1_i1	-0.53791	none	0.960699	none
Cluster-7410.87838:TRINITY_DN19907_c0_g1_i2	-0.080432	none	0.774247	Down
Cluster-7410.54158:TRINITY_DN16720_c0_g1_i1	0.061647	none	0.775578	Down
Cluster-7410.78896:TRINITY_DN11244_c0_g1_i1	0.36557	none	0.775782	none
Cluster-7410.35862:TRINITY_DN14467_c0_g1_i1	0.53522	none	0.851291	none
Cluster-7410.88644:TRINITY_DN15717_c0_g1_i1	-0.050633	none	0.914234	none
Cluster-7410.47837:TRINITY_DN17099_c0_g1_i1	-0.36067	none	0.81315	Down
Cluster-7410.101057:TRINITY_DN12002_c0_g1_i2	0.40944	none	0.89248	none
Cluster-7410.80498:TRINITY_DN4557_c0_g1_i1	0.16154	none	0.847311	none
Cluster-7410.68958:TRINITY_DN18995_c0_g1_i6	-0.15829	none	0.934345	none
Cluster-7410.67467:TRINITY_DN13659_c0_g1_i4	0.4558	none	0.835009	none
Cluster-7410.73709:TRINITY_DN19239_c1_g1_i3	1.0873	Up	1.10277	none
Cluster-7410.70739:TRINITY_DN19685_c0_g1_i2	-0.70767	none	0.827478	Down
Cluster-7410.26888:TRINITY_DN20174_c1_g2_i1	0.17521	none	0.944005	none
Cluster-7410.81729:TRINITY_DN21274_c0_g1_i4	-0.60462	none	0.993654	none
Cluster-7410.68173:TRINITY_DN18000_c0_g2_i1	-0.16793	none	0.900849	none
Cluster-7410.89217:TRINITY_DN16737_c0_g1_i3	-0.20485	none	1.00928	none
Cluster-7410.42187:TRINITY_DN18581_c0_g1_i1	0.55037	none	0.989962	none
Cluster-7410.34100:TRINITY_DN15316_c0_g1_i2	0.67669	none	1.09159	none
Cluster-7410.5403:TRINITY_DN7731_c0_g1_i1	0.43663	none	0.841444	none
Cluster-42402.0:TRINITY_DN11548_c0_g1_i1	-0.97654	none	1.18903	none
Cluster-7410.16276:TRINITY_DN12610_c0_g1_i1	-2.5392	none	1.07027	none
Cluster-7410.70064:TRINITY_DN19548_c0_g2_i4	0.2676	none	0.986184	none
Cluster-7410.37367:TRINITY_DN17115_c0_g1_i1	-0.32064	none	0.936392	none
Cluster-7410.85226:TRINITY_DN13429_c0_g1_i2	-0.10385	none	0.809868	Down
Cluster-7410.46749:TRINITY_DN18089_c0_g1_i1	-0.0017293	none	1.03345	none
Cluster-7410.41856:TRINITY_DN11153_c0_g1_i1	0.11284	none	0.916117	none
Cluster-7410.75448:TRINITY_DN12439_c1_g1_i1	-0.56465	none	0.848262	none
Cluster-7410.84041:TRINITY_DN20007_c1_g1_i1	-0.13428	none	0.973316	none
Cluster-7410.65694:TRINITY_DN21079_c0_g1_i2	0.11502	none	0.870137	none
Cluster-7410.67132:TRINITY_DN17503_c1_g1_i2	0.53325	none	1.1543	none
Cluster-7410.17608:TRINITY_DN11148_c0_g1_i1	0.10713	none	0.825518	Down
Cluster-7410.79673:TRINITY_DN16537_c0_g1_i2	-0.27575	none	1.12174	none
Cluster-7410.65663:TRINITY_DN9917_c0_g1_i1	0.12152	none	0.883152	none
Cluster-7410.48767:TRINITY_DN11035_c0_g1_i1	0.27057	none	1.01347	none
Cluster-7410.73316:TRINITY_DN19990_c0_g1_i1	3.232	Up	1.92738	Up
Cluster-7410.57552:TRINITY_DN21230_c0_g1_i1	-0.21911	none	0.892169	none
Cluster-7410.97498:TRINITY_DN19754_c0_g2_i1	-0.10366	none	0.953892	none
Cluster-7410.72453:TRINITY_DN18650_c0_g2_i4	0.28373	none	0.784314	Down
Cluster-7410.73542:TRINITY_DN18685_c0_g1_i1	0.23118	none	0.768099	Down
Cluster-7410.19985:TRINITY_DN17692_c0_g1_i1	-0.10076	none	0.930016	none
Cluster-7410.65620:TRINITY_DN16990_c0_g1_i1	0.24375	none	0.908442	none
Cluster-7410.95483:TRINITY_DN14302_c0_g1_i1	-0.15159	none	1.05248	none
Cluster-7410.67010:TRINITY_DN20185_c0_g1_i1	0.41007	none	0.935724	none
Cluster-7410.67649:TRINITY_DN17288_c0_g1_i3	-0.87109	none	0.863202	none
Cluster-7410.13376:TRINITY_DN17896_c0_g1_i1	-0.49741	none	1.12183	none
Cluster-7410.67055:TRINITY_DN21182_c0_g1_i1	0.49369	none	0.962832	none
Cluster-7410.74121:TRINITY_DN17440_c0_g2_i1	0.21727	none	0.958069	none
Cluster-7410.48753:TRINITY_DN16079_c0_g1_i1	-0.030157	none	0.814236	Down
Cluster-7410.65924:TRINITY_DN6165_c0_g1_i1	0.53434	none	0.822014	Down
Cluster-7410.46411:TRINITY_DN17538_c0_g1_i1	0.12409	none	0.83324	none
Cluster-7410.88807:TRINITY_DN20166_c0_g1_i1	0.2721	none	0.911618	none
Cluster-7410.26089:TRINITY_DN15707_c0_g1_i1	-1.0172	none	0.805876	Down
Cluster-7410.66576:TRINITY_DN14586_c0_g1_i1	0.096092	none	0.838967	none
Cluster-7410.102369:TRINITY_DN10694_c0_g1_i1	-0.5001	none	1.09427	none
Cluster-7410.76394:TRINITY_DN17413_c0_g1_i1	0.37118	none	0.922861	none
Cluster-7410.88175:TRINITY_DN21043_c0_g1_i1	-0.35877	none	1.02064	none
Cluster-7410.45581:TRINITY_DN18016_c0_g1_i5	-0.46971	none	1.2182	Up
Cluster-7410.88201:TRINITY_DN15643_c0_g1_i4	-0.4787	none	0.731454	Down
Cluster-7410.71609:TRINITY_DN13199_c0_g2_i1	1.361	Up	0.871835	none
Cluster-7410.53223:TRINITY_DN22248_c0_g1_i1	3.9294	none	0.979132	none
Cluster-7410.6918:TRINITY_DN17118_c0_g2_i1	1.2151	none	1.06631	none
Cluster-7410.62338:TRINITY_DN10011_c0_g1_i2	0.89375	none	1.17582	none
Cluster-7410.53131:TRINITY_DN19802_c0_g3_i1	0.29777	none	0.907481	none
Cluster-7410.70401:TRINITY_DN17752_c0_g1_i2	0.34973	none	0.842601	none
Cluster-7410.64821:TRINITY_DN17036_c0_g1_i3	-0.15129	none	0.866487	none
Cluster-7410.47728:TRINITY_DN2593_c0_g1_i1	0.13873	none	0.889958	none
Cluster-7410.48728:TRINITY_DN21611_c0_g2_i1	0.11699	none	1.12432	none
Cluster-7410.34072:TRINITY_DN18533_c0_g1_i1	0.50693	none	1.07839	none
Cluster-7410.93817:TRINITY_DN13653_c0_g1_i1	0.54208	none	1.24374	Up
Cluster-7410.67476:TRINITY_DN12185_c0_g2_i1	0.13244	none	0.888154	none
Cluster-7410.58176:TRINITY_DN15839_c0_g1_i1	0.081506	none	0.804373	none
Cluster-7410.79156:TRINITY_DN21064_c1_g1_i1	-0.17939	none	0.936251	none
Cluster-7410.95122:TRINITY_DN16364_c0_g1_i1	0.077334	none	0.953704	none
Cluster-7410.73341:TRINITY_DN20974_c0_g1_i6	0.15904	none	1.06691	none
Cluster-7410.92120:TRINITY_DN19580_c0_g2_i1	-0.56759	none	0.88259	none
Cluster-7410.68371:TRINITY_DN21400_c0_g2_i9	-0.31459	none	1.01013	none
Cluster-7410.47297:TRINITY_DN21949_c0_g1_i1	0.60565	none	0.833698	none
Cluster-7410.18557:TRINITY_DN19517_c0_g1_i1	-0.0058506	none	1.02108	none
Cluster-7410.60705:TRINITY_DN19024_c0_g1_i2	0.06533	none	0.910752	none
Cluster-7410.46632:TRINITY_DN13396_c0_g1_i1	0.24854	none	0.805556	Down
Cluster-7410.58899:TRINITY_DN20066_c1_g1_i6	-0.31718	none	0.897396	none
Cluster-7410.97235:TRINITY_DN20923_c0_g1_i2	-0.10923	none	0.881521	none
Cluster-7410.62861:TRINITY_DN15618_c0_g1_i2	-0.0041188	none	1.01071	none
Cluster-7410.98061:TRINITY_DN19248_c0_g1_i2	-0.2913	none	0.971139	none
Cluster-7410.59997:TRINITY_DN16758_c0_g2_i1	0.45442	none	0.80365	Down
Cluster-7410.67550:TRINITY_DN16315_c0_g1_i1	0.053742	none	0.99906	none
Cluster-7410.95573:TRINITY_DN9040_c0_g1_i1	0.35451	none	0.910528	none
Cluster-7410.81704:TRINITY_DN20872_c0_g2_i1	-0.59296	none	0.973237	none
Cluster-7410.73949:TRINITY_DN20379_c0_g2_i3	0.16672	none	1.11369	none
Cluster-7410.27795:TRINITY_DN20421_c0_g1_i3	0.71324	none	0.673026	Down
Cluster-7410.53046:TRINITY_DN16924_c0_g1_i3	-0.45275	none	0.819424	Down
Cluster-7410.28414:TRINITY_DN20433_c1_g1_i2	-0.80371	none	0.927365	none
Cluster-7410.61970:TRINITY_DN10824_c0_g1_i1	-0.056696	none	0.926187	none
Cluster-7410.53976:TRINITY_DN15194_c0_g1_i1	0.34755	none	0.962179	none
Cluster-7410.63152:TRINITY_DN20769_c2_g4_i1	0.36489	none	0.834352	none
Cluster-7410.72668:TRINITY_DN13181_c0_g1_i1	0.15716	none	0.941271	none
Cluster-7410.49600:TRINITY_DN17390_c0_g1_i1	-0.0028919	none	1.05073	none
Cluster-7410.75305:TRINITY_DN18890_c0_g2_i1	0.53499	none	0.932369	none
Cluster-7410.70016:TRINITY_DN9276_c0_g1_i2	0.12951	none	0.809565	Down
Cluster-7410.70401:TRINITY_DN14606_c1_g2_i1	0.34973	none	1.1375	none
Cluster-7410.59987:TRINITY_DN19675_c0_g1_i8	-0.10142	none	1.09489	none
Cluster-7410.69390:TRINITY_DN20178_c0_g1_i2	0.38	none	1.12008	none
Cluster-7410.85043:TRINITY_DN17800_c0_g1_i1	-0.065045	none	1.03692	none
Cluster-7410.76130:TRINITY_DN20967_c0_g1_i4	0.855	none	0.971998	none
Cluster-7410.21971:TRINITY_DN11103_c0_g1_i1	-0.85263	none	1.16151	none
Cluster-7410.43059:TRINITY_DN17934_c0_g1_i1	-0.060723	none	0.851488	none
Cluster-7410.68560:TRINITY_DN16522_c0_g2_i1	0.83508	none	0.988012	none
Cluster-7410.41290:TRINITY_DN21101_c0_g2_i3	-0.21809	none	0.818155	Down
Cluster-7410.66491:TRINITY_DN8566_c0_g1_i1	-0.25418	none	0.766888	Down
Cluster-7410.42983:TRINITY_DN14507_c0_g1_i3	0.23037	none	0.930196	none
Cluster-7410.38842:TRINITY_DN17091_c0_g2_i1	-0.35312	none	0.843943	none
Cluster-39447.0:TRINITY_DN14202_c0_g1_i3	-0.70135	none	0.904437	none
Cluster-7410.34692:TRINITY_DN17509_c0_g1_i1	-0.28574	none	1.12175	none
Cluster-7410.88537:TRINITY_DN21192_c1_g2_i3	-0.79365	none	0.902145	none
Cluster-7410.76677:TRINITY_DN17542_c1_g1_i3	-0.19567	none	0.858837	none
Cluster-7410.78563:TRINITY_DN17910_c0_g2_i2	0.035872	none	0.954183	none
Cluster-7410.100995:TRINITY_DN14437_c0_g1_i1	0.33324	none	1.03393	none
Cluster-7410.88996:TRINITY_DN14009_c0_g1_i1	-0.17267	none	0.857771	none
Cluster-7410.84006:TRINITY_DN19307_c0_g3_i2	0.32331	none	0.919615	none
Cluster-7410.15940:TRINITY_DN18304_c0_g1_i1	0.094392	none	0.849068	none
Cluster-7410.67810:TRINITY_DN21318_c1_g1_i3	0.56379	none	1.01173	none
Cluster-7410.87339:TRINITY_DN12232_c0_g1_i2	0.48305	none	0.909557	none
Cluster-7410.53011:TRINITY_DN18181_c0_g1_i4	-0.39496	none	0.926209	none
Cluster-7410.117801:TRINITY_DN4429_c0_g1_i1	-0.32458	none	0.952703	none
Cluster-7410.35199:TRINITY_DN18758_c0_g3_i1	-1.924	none	1.04287	none
Cluster-7410.39272:TRINITY_DN14121_c0_g2_i1	-0.016026	none	1.03988	none
Cluster-7410.66255:TRINITY_DN18388_c0_g6_i1	0.12996	none	0.950371	none
Cluster-7410.81631:TRINITY_DN15562_c0_g2_i1	0.34107	none	0.967981	none
Cluster-7410.52398:TRINITY_DN14573_c0_g1_i1	-0.0057846	none	0.844458	none
Cluster-7410.65471:TRINITY_DN14940_c0_g1_i1	0.26309	none	0.892114	none
Cluster-7410.31237:TRINITY_DN20148_c0_g2_i1	-0.015484	none	0.87969	none
Cluster-7410.37950:TRINITY_DN20457_c1_g4_i1	-0.09887	none	0.922573	none
Cluster-7410.73722:TRINITY_DN19904_c0_g1_i1	-0.0060567	none	0.949934	none
Cluster-7410.66793:TRINITY_DN17847_c0_g1_i1	0.18339	none	0.840866	none
Cluster-7410.56158:TRINITY_DN18991_c3_g1_i1	0.046924	none	0.801397	Down
Cluster-7410.10903:TRINITY_DN15305_c0_g1_i2	-1.6186	none	0.803547	Down
Cluster-7410.66912:TRINITY_DN13877_c0_g1_i2	0.23068	none	0.88237	none
Cluster-7410.99499:TRINITY_DN14560_c0_g1_i1	-0.24265	none	0.838012	none
Cluster-7410.77595:TRINITY_DN18932_c0_g1_i3	0.65572	none	1.2272	Up
Cluster-7410.104048:TRINITY_DN21088_c0_g1_i1	0.41483	none	0.950495	none
Cluster-7410.92821:TRINITY_DN20543_c0_g1_i9	0.2844	none	1.29471	Up
Cluster-7410.58345:TRINITY_DN11973_c0_g1_i1	-3.353	Down	0.772893	none
Cluster-7410.50193:TRINITY_DN12281_c0_g1_i1	-0.13717	none	0.814019	Down
Cluster-7410.10291:TRINITY_DN3861_c0_g1_i1	0.29772	none	0.989899	none
Cluster-7410.25347:TRINITY_DN14661_c0_g1_i1	0.046649	none	0.94696	none
Cluster-7410.66666:TRINITY_DN19891_c0_g2_i1	0.5177	none	0.936503	none
Cluster-7410.67446:TRINITY_DN17425_c0_g1_i2	0.44169	none	0.930534	none
Cluster-7410.101517:TRINITY_DN16543_c0_g1_i1	2.5064	Up	0.971223	none
Cluster-7410.69421:TRINITY_DN17871_c0_g1_i6	0.58164	none	0.844329	none
Cluster-7410.67252:TRINITY_DN10355_c0_g1_i1	3.8763	Up	1.19554	none
Cluster-7410.74140:TRINITY_DN21166_c0_g1_i7	-0.31408	none	1.47625	Up
Cluster-7410.63394:TRINITY_DN21089_c0_g1_i6	-0.13758	none	1.01917	none
Cluster-7410.66385:TRINITY_DN20448_c0_g1_i1	0.10716	none	0.923126	none
Cluster-7410.80084:TRINITY_DN18784_c2_g1_i1	0.76826	none	1.06266	none
Cluster-7410.70262:TRINITY_DN19906_c0_g2_i2	-0.42039	none	0.993377	none
Cluster-7410.31792:TRINITY_DN20492_c0_g3_i1	0.19788	none	0.906542	none
Cluster-7410.28530:TRINITY_DN17703_c0_g1_i1	-0.017196	none	1.24392	Up
Cluster-7410.76762:TRINITY_DN19151_c3_g1_i6	0.62038	none	0.743262	Down
Cluster-7410.78674:TRINITY_DN18207_c0_g1_i1	0.66171	none	1.07451	none
Cluster-7410.87177:TRINITY_DN17476_c1_g1_i1	-0.090676	none	0.835947	none
Cluster-7410.68439:TRINITY_DN10506_c3_g1_i2	0.31481	none	0.846786	none
Cluster-7410.105610:TRINITY_DN13605_c0_g1_i1	0.3216	none	1.14928	none
Cluster-7410.67884:TRINITY_DN20348_c2_g1_i2	1.0403	Up	1.19545	none
Cluster-7410.62941:TRINITY_DN16832_c0_g1_i3	0.070239	none	1.13239	none
Cluster-7410.72835:TRINITY_DN2687_c0_g1_i1	0.044307	none	0.892529	none
Cluster-7410.57268:TRINITY_DN19062_c0_g1_i1	-0.67794	none	0.60611	Down
Cluster-7410.71459:TRINITY_DN17751_c0_g1_i2	0.54316	none	0.756445	Down
Cluster-7410.11011:TRINITY_DN19025_c0_g1_i1	-1.709	none	0.959392	none
Cluster-7410.95397:TRINITY_DN17777_c0_g2_i1	-0.99588	none	0.97758	none
Cluster-7410.34423:TRINITY_DN20680_c0_g3_i1	-0.096857	none	0.836167	none
Cluster-7410.41907:TRINITY_DN19153_c0_g1_i1	0.31741	none	0.816782	Down
Cluster-7410.75938:TRINITY_DN18024_c0_g1_i1	0.18788	none	0.799723	Down
Cluster-7410.64863:TRINITY_DN18880_c0_g1_i2	0.41988	none	0.85125	none
Cluster-7410.83489:TRINITY_DN20720_c0_g6_i1	0.072539	none	0.877333	none
Cluster-7410.50940:TRINITY_DN20203_c0_g1_i1	0.0047547	none	1.06662	none
Cluster-7410.67339:TRINITY_DN20958_c0_g2_i3	1.6718	Up	1.21667	Up
Cluster-7410.97759:TRINITY_DN10137_c0_g1_i1	0.012115	none	0.947671	none
Cluster-7410.36631:TRINITY_DN20233_c0_g2_i2	0.11232	none	1.0486	none
Cluster-7410.66324:TRINITY_DN18410_c0_g1_i2	-0.19515	none	0.937307	none
Cluster-7410.91806:TRINITY_DN12013_c0_g1_i1	0.89447	none	0.886478	none
Cluster-7410.83062:TRINITY_DN19768_c2_g2_i2	-0.13824	none	0.744089	Down
Cluster-7410.72198:TRINITY_DN18640_c0_g1_i1	0.050841	none	1.04395	none
Cluster-7410.82093:TRINITY_DN19446_c0_g3_i1	-0.039488	none	1.00865	none
Cluster-7410.61121:TRINITY_DN21625_c1_g2_i1	0.2305	none	0.761448	Down
Cluster-7410.78375:TRINITY_DN11855_c0_g1_i1	-0.2146	none	0.876843	none
Cluster-7410.68486:TRINITY_DN17791_c0_g3_i4	-0.070474	none	0.772336	Down
Cluster-7410.67696:TRINITY_DN20025_c0_g4_i3	0.65228	none	1.09426	none
Cluster-7410.47404:TRINITY_DN10511_c0_g1_i2	-0.85104	none	0.638064	Down
Cluster-7410.60571:TRINITY_DN19943_c0_g2_i5	0.80779	none	1.07728	none
Cluster-7410.84837:TRINITY_DN17815_c0_g1_i1	0.34006	none	0.998642	none
Cluster-7410.91917:TRINITY_DN10651_c0_g1_i1	-0.11463	none	0.76746	Down
Cluster-7410.29859:TRINITY_DN17074_c0_g2_i1	0.1092	none	1.03789	none
Cluster-7410.31758:TRINITY_DN19398_c1_g2_i1	0.31382	none	0.951664	none
Cluster-7410.86269:TRINITY_DN13093_c0_g1_i2	-0.20348	none	0.956427	none
Cluster-7410.66146:TRINITY_DN15723_c0_g1_i2	-0.19374	none	0.833881	none
Cluster-7410.76513:TRINITY_DN20023_c0_g1_i11	-0.19308	none	1.25129	Up
Cluster-7410.64440:TRINITY_DN12650_c0_g2_i1	0.14113	none	0.937933	none
Cluster-7410.49408:TRINITY_DN15678_c0_g1_i1	0.13767	none	0.813302	Down
Cluster-7410.89421:TRINITY_DN13581_c0_g1_i1	-0.56535	none	1.30488	Up
Cluster-7410.41441:TRINITY_DN16833_c0_g1_i3	0.014889	none	0.950183	none
Cluster-7410.68465:TRINITY_DN18478_c0_g1_i1	-0.39409	none	0.956254	none
Cluster-7410.69986:TRINITY_DN19464_c0_g1_i1	0.90629	none	0.856766	none
Cluster-7410.69506:TRINITY_DN16612_c0_g1_i2	-0.9482	none	0.809059	Down
Cluster-7410.59500:TRINITY_DN20405_c0_g1_i3	0.41868	none	1.14479	none
Cluster-7410.87194:TRINITY_DN21475_c0_g1_i11	0.47149	none	0.82423	Down
Cluster-7410.72748:TRINITY_DN19161_c0_g1_i2	0.024189	none	1.06155	none
Cluster-7410.52372:TRINITY_DN19635_c0_g1_i4	0.24553	none	0.889058	none
Cluster-7410.36138:TRINITY_DN13364_c0_g1_i1	-0.13248	none	0.867278	none
Cluster-7410.1294:TRINITY_DN20358_c0_g1_i3	0.36853	none	1.03918	none
Cluster-7410.60502:TRINITY_DN13074_c0_g2_i1	-0.045291	none	1.01574	none
Cluster-7410.99226:TRINITY_DN21311_c0_g2_i1	0.36132	none	1.03558	none
Cluster-7410.31660:TRINITY_DN21505_c1_g2_i1	0.3854	none	1.02058	none
Cluster-7410.100392:TRINITY_DN19782_c0_g1_i1	-0.089749	none	0.913253	none
Cluster-7410.108280:TRINITY_DN11807_c0_g1_i1	0.62187	none	1.13653	none
Cluster-7410.50025:TRINITY_DN17338_c1_g2_i2	0.12855	none	1.07749	none
Cluster-7410.68219:TRINITY_DN17952_c0_g2_i1	-0.13919	none	1.16943	none
Cluster-7410.13957:TRINITY_DN16681_c0_g1_i1	-0.22771	none	0.947826	none
Cluster-7410.86145:TRINITY_DN16741_c0_g1_i1	0.10774	none	0.878516	none
Cluster-7410.47690:TRINITY_DN13986_c1_g3_i1	-0.17809	none	0.983894	none
Cluster-7410.82350:TRINITY_DN14801_c0_g1_i1	0.54478	none	0.898615	none
Cluster-7410.22079:TRINITY_DN5408_c0_g1_i1	-0.12054	none	0.992236	none
Cluster-7410.98100:TRINITY_DN16491_c0_g1_i1	-0.11126	none	1.06102	none
Cluster-7410.66024:TRINITY_DN10071_c0_g1_i1	3.7901	none	2.12747	Up
Cluster-7410.92256:TRINITY_DN14625_c0_g1_i1	-0.73067	none	0.983085	none
Cluster-7410.78006:TRINITY_DN19683_c0_g1_i4	-0.060052	none	1.08675	none
Cluster-7410.5719:TRINITY_DN17928_c0_g1_i1	-0.24652	none	1.17464	none
Cluster-7410.34879:TRINITY_DN16532_c0_g1_i1	0.11046	none	0.870455	none
Cluster-7410.4333:TRINITY_DN18309_c0_g1_i2	-0.08791	none	0.932476	none
Cluster-7410.68501:TRINITY_DN20300_c0_g2_i1	0.39407	none	0.852333	none
Cluster-7410.75502:TRINITY_DN15713_c0_g1_i2	0.07491	none	1.01427	none
Cluster-7410.89041:TRINITY_DN19210_c0_g1_i5	-0.027226	none	1.00928	none
Cluster-7410.98838:TRINITY_DN11958_c0_g1_i1	-0.14735	none	0.903032	none
Cluster-7410.107196:TRINITY_DN17656_c0_g2_i1	1.009	none	0.744371	Down
Cluster-7410.59465:TRINITY_DN18055_c0_g3_i4	-0.20027	none	0.964807	none
Cluster-7410.55554:TRINITY_DN11721_c0_g1_i1	0.023019	none	0.925682	none
Cluster-7410.41156:TRINITY_DN10235_c0_g1_i1	0.053324	none	0.973693	none
Cluster-7410.58301:TRINITY_DN19045_c0_g1_i3	-0.072901	none	0.953519	none
Cluster-7410.119202:TRINITY_DN8606_c0_g1_i1	-0.72694	none	0.951146	none
Cluster-7410.51112:TRINITY_DN19159_c0_g1_i1	0.22046	none	0.767351	Down
Cluster-7410.83801:TRINITY_DN19419_c0_g2_i1	0.18145	none	0.926789	none
Cluster-7410.70332:TRINITY_DN12124_c0_g1_i1	-0.10798	none	0.934783	none
Cluster-7410.11019:TRINITY_DN14333_c0_g1_i1	-1.3984	Down	0.890552	none
Cluster-7410.44863:TRINITY_DN15370_c0_g1_i3	0.22321	none	1.02072	none
Cluster-7410.51059:TRINITY_DN19076_c0_g2_i1	-0.26983	none	0.787393	none
Cluster-7410.96962:TRINITY_DN14204_c0_g1_i3	0.086002	none	1.04653	none
Cluster-7410.39531:TRINITY_DN18591_c0_g1_i1	0.45239	none	1.34572	Up
Cluster-7410.89340:TRINITY_DN19940_c0_g1_i1	-0.25245	none	1.06836	none
Cluster-7410.43898:TRINITY_DN21343_c1_g1_i2	0.73788	none	0.883533	none
Cluster-7410.66398:TRINITY_DN19461_c0_g1_i2	0.5167	none	1.0344	none
Cluster-7410.29219:TRINITY_DN20638_c0_g1_i3	-0.63813	none	0.786405	Down
Cluster-7410.41943:TRINITY_DN16193_c1_g2_i1	-1.0801	none	0.919924	none
Cluster-7410.73700:TRINITY_DN19423_c0_g1_i1	0.51691	none	1.1793	none
Cluster-7410.71630:TRINITY_DN12081_c0_g1_i2	0.38895	none	0.962216	none
Cluster-7410.76008:TRINITY_DN20624_c0_g1_i7	1.0333	Up	0.863804	none
Cluster-7410.91232:TRINITY_DN13211_c0_g1_i1	-0.70899	none	0.773502	Down
Cluster-7410.65526:TRINITY_DN21193_c0_g1_i8	0.65093	none	1.09109	none
Cluster-7410.68036:TRINITY_DN14891_c0_g1_i2	0.13253	none	1.23607	none
Cluster-7410.86912:TRINITY_DN19558_c0_g1_i1	0.29654	none	0.931825	none
Cluster-7410.31216:TRINITY_DN12477_c0_g1_i1	-0.45463	none	1.16615	none
Cluster-7410.105268:TRINITY_DN19251_c0_g1_i3	-0.045407	none	0.90028	none
Cluster-7410.93243:TRINITY_DN18333_c0_g1_i1	0.23594	none	0.970822	none
Cluster-7410.67436:TRINITY_DN12746_c0_g1_i1	-0.46338	none	0.763508	Down
Cluster-7410.64847:TRINITY_DN19081_c0_g1_i2	0.18188	none	1.02175	none
Cluster-7410.71016:TRINITY_DN17050_c0_g1_i4	0.27583	none	1.05097	none
Cluster-7410.86017:TRINITY_DN14107_c0_g2_i1	-0.12048	none	0.834342	none
Cluster-7410.62953:TRINITY_DN15982_c0_g1_i1	-0.41381	none	0.911542	none
Cluster-7410.72969:TRINITY_DN19098_c0_g1_i2	-0.045051	none	0.977978	none
Cluster-7410.63663:TRINITY_DN21375_c0_g1_i1	-0.3668	none	0.832586	Down
Cluster-7410.46350:TRINITY_DN16023_c0_g1_i2	-0.44094	none	1.04963	none
Cluster-7410.30940:TRINITY_DN17679_c0_g6_i1	0.26595	none	0.799406	Down
Cluster-7410.42865:TRINITY_DN14733_c0_g1_i1	-0.10692	none	0.854497	none
Cluster-7410.72138:TRINITY_DN18990_c0_g1_i2	0.14499	none	0.866586	none
Cluster-7410.13957:TRINITY_DN13551_c0_g1_i3	-0.22771	none	0.878041	none
Cluster-7410.69589:TRINITY_DN15687_c0_g1_i1	0.099635	none	0.782878	Down
Cluster-7410.81323:TRINITY_DN17682_c0_g1_i4	-0.080942	none	0.941991	none
Cluster-7410.76658:TRINITY_DN19798_c0_g1_i2	-0.12415	none	0.793003	Down
Cluster-7410.18542:TRINITY_DN18026_c1_g1_i1	-0.29828	none	0.890142	none
Cluster-7410.28119:TRINITY_DN16296_c0_g1_i1	-0.5848	none	0.881803	none
Cluster-7410.64778:TRINITY_DN20125_c0_g3_i1	0.11515	none	0.899749	none
Cluster-7410.70501:TRINITY_DN21610_c2_g1_i1	0.72746	none	0.833903	none
Cluster-7410.75602:TRINITY_DN16270_c0_g1_i1	-0.14059	none	1.09097	none
Cluster-7410.48414:TRINITY_DN14297_c0_g1_i2	-2.0912	Down	1.07833	none
Cluster-7410.65110:TRINITY_DN18608_c2_g1_i1	-0.28556	none	0.808485	Down
Cluster-7410.66667:TRINITY_DN21452_c0_g2_i5	0.016568	none	0.794757	Down
Cluster-7410.67560:TRINITY_DN12594_c0_g1_i1	0.41744	none	0.95188	none
Cluster-7410.48219:TRINITY_DN18169_c0_g1_i1	1.0417	none	1.07299	none
Cluster-7410.75602:TRINITY_DN18617_c0_g1_i7	-0.14059	none	0.930376	none
Cluster-7410.46420:TRINITY_DN21035_c0_g1_i2	0.16772	none	0.881612	none
Cluster-7410.5202:TRINITY_DN13027_c0_g1_i1	-0.4882	none	0.964355	none
Cluster-7410.104043:TRINITY_DN14785_c0_g2_i1	0.10977	none	1.0173	none
Cluster-7410.64572:TRINITY_DN20481_c0_g1_i1	-0.017343	none	0.827627	Down
Cluster-7410.41004:TRINITY_DN9150_c0_g1_i1	-0.26228	none	1.12869	none
Cluster-7410.50886:TRINITY_DN20893_c0_g1_i4	0.20686	none	0.89841	none
Cluster-7410.43896:TRINITY_DN20944_c0_g1_i11	0.91273	none	1.05545	none
Cluster-7410.64983:TRINITY_DN20455_c0_g3_i1	-0.28466	none	0.936812	none
Cluster-7410.62236:TRINITY_DN20980_c0_g1_i3	0.67003	none	1.27883	Up
Cluster-7410.65992:TRINITY_DN21307_c0_g2_i1	0.82589	none	1.00316	none
Cluster-7410.73915:TRINITY_DN14802_c0_g1_i1	0.23628	none	1.30353	Up
Cluster-7410.70352:TRINITY_DN21588_c0_g2_i3	0.41719	none	1.44894	Up
Cluster-7410.50193:TRINITY_DN15885_c0_g1_i2	-0.13717	none	0.893279	none
Cluster-7410.64658:TRINITY_DN9166_c0_g1_i1	0.69343	none	1.11048	none
Cluster-7410.48918:TRINITY_DN20462_c0_g5_i1	-0.19886	none	0.745959	Down
Cluster-7410.63872:TRINITY_DN19332_c0_g3_i1	-0.11073	none	0.808737	Down
Cluster-7410.80506:TRINITY_DN20533_c0_g5_i1	0.43612	none	0.81674	Down
Cluster-7410.76119:TRINITY_DN15844_c0_g1_i2	-0.38096	none	1.15591	none
Cluster-7410.77546:TRINITY_DN19198_c2_g1_i5	-0.37618	none	0.913638	none
Cluster-7410.77685:TRINITY_DN20043_c0_g1_i2	0.23984	none	0.938905	none
Cluster-7410.84333:TRINITY_DN16356_c0_g1_i1	0.6023	none	0.855549	none
Cluster-7410.68225:TRINITY_DN19442_c0_g1_i5	0.073913	none	0.913704	none
Cluster-7410.46304:TRINITY_DN18259_c0_g1_i1	-0.0052259	none	0.978162	none
Cluster-7410.65838:TRINITY_DN20118_c2_g2_i1	0.45042	none	1.0594	none
Cluster-7410.73878:TRINITY_DN20864_c0_g2_i1	0.054827	none	0.786102	Down
Cluster-7410.105458:TRINITY_DN19842_c0_g1_i1	-0.29696	none	1.05858	none
Cluster-7410.98165:TRINITY_DN17993_c1_g1_i1	0.31155	none	0.927931	none
Cluster-7410.39472:TRINITY_DN21241_c0_g1_i1	0.20291	none	0.907066	none
Cluster-35188.2:TRINITY_DN14822_c0_g1_i1	-0.10786	none	0.977671	none
Cluster-7410.75588:TRINITY_DN19586_c0_g1_i1	-0.62372	none	0.936636	none
Cluster-7410.38028:TRINITY_DN18484_c0_g3_i1	0.08654	none	0.868521	none
Cluster-7410.89815:TRINITY_DN13100_c0_g1_i1	-0.32509	none	1.10035	none
Cluster-7410.99735:TRINITY_DN14980_c0_g1_i1	0.66929	none	0.773411	Down
Cluster-7410.63736:TRINITY_DN21222_c0_g1_i4	-0.0037578	none	0.863708	none
Cluster-7410.27564:TRINITY_DN18964_c0_g1_i3	-0.42778	none	0.79127	none
Cluster-7410.57377:TRINITY_DN12011_c0_g1_i1	0.57998	none	0.988069	none
Cluster-7410.63121:TRINITY_DN16168_c0_g1_i8	0.024933	none	0.893683	none
Cluster-7410.67370:TRINITY_DN21513_c0_g1_i1	0.030398	none	0.734677	Down
Cluster-7410.97921:TRINITY_DN8941_c0_g1_i1	0.18321	none	1.01206	none
Cluster-7410.56092:TRINITY_DN15670_c0_g1_i1	-0.20674	none	0.872315	none
Cluster-7410.68562:TRINITY_DN4255_c0_g1_i2	-0.1213	none	1.37316	none
Cluster-7410.9473:TRINITY_DN17955_c0_g1_i1	0.030977	none	1.2439	Up
Cluster-7410.63604:TRINITY_DN20807_c1_g3_i4	0.32831	none	0.800568	none
Cluster-7410.69392:TRINITY_DN17384_c0_g1_i1	0.011334	none	0.835846	none
Cluster-7410.38856:TRINITY_DN18305_c1_g2_i6	-0.09941	none	0.949647	none
Cluster-7410.76297:TRINITY_DN21374_c0_g1_i13	-0.12867	none	1.02612	none
Cluster-7410.39807:TRINITY_DN12629_c0_g1_i1	0.094947	none	0.908941	none
Cluster-7410.44489:TRINITY_DN14886_c0_g2_i1	0.39682	none	0.968545	none
Cluster-7410.66080:TRINITY_DN15689_c0_g1_i1	0.4497	none	1.09646	none
Cluster-7410.64208:TRINITY_DN15703_c0_g1_i1	-0.35562	none	0.904324	none
Cluster-7410.66454:TRINITY_DN17927_c0_g1_i1	0.016452	none	0.750912	Down
Cluster-7410.61132:TRINITY_DN14183_c0_g1_i1	0.041352	none	0.968545	none
Cluster-7410.54138:TRINITY_DN6739_c0_g1_i1	0.021013	none	0.90755	none
Cluster-7410.55234:TRINITY_DN20364_c0_g1_i13	0.081014	none	0.901282	none
Cluster-7410.51268:TRINITY_DN18672_c0_g1_i2	-0.010148	none	0.943313	none
Cluster-7410.61472:TRINITY_DN20596_c1_g2_i4	0.5127	none	0.956492	none
Cluster-7410.50623:TRINITY_DN21134_c0_g1_i2	0.40635	none	0.873343	none
Cluster-7410.70820:TRINITY_DN20419_c0_g1_i4	-0.98291	none	1.0349	none
Cluster-7410.60502:TRINITY_DN19788_c0_g1_i1	-0.045291	none	1.03824	none
Cluster-7410.81271:TRINITY_DN14524_c0_g1_i1	-0.013468	none	0.89244	none
Cluster-7410.71392:TRINITY_DN14483_c0_g1_i2	0.3058	none	0.973595	none
Cluster-7410.30408:TRINITY_DN15597_c0_g1_i1	0.047136	none	0.781829	Down
Cluster-7410.33842:TRINITY_DN18078_c0_g1_i1	-0.12086	none	1.00207	none
Cluster-7410.5090:TRINITY_DN14495_c0_g1_i1	-0.33903	none	0.984416	none
Cluster-7410.3710:TRINITY_DN16049_c0_g1_i1	0.20595	none	0.996223	none
Cluster-7410.13198:TRINITY_DN12060_c0_g1_i2	-0.12448	none	1.17155	none
Cluster-7410.66919:TRINITY_DN18109_c0_g2_i1	1.7754	Up	1.70883	Up
Cluster-7410.72331:TRINITY_DN20913_c0_g1_i1	2.5788	Up	0.747678	Down
Cluster-7410.74139:TRINITY_DN21248_c0_g1_i1	-0.26624	none	0.917737	none
Cluster-7410.25981:TRINITY_DN19259_c4_g1_i1	-0.19768	none	0.832205	Down
Cluster-7410.98984:TRINITY_DN12750_c0_g1_i2	0.28287	none	0.924504	none
Cluster-7410.30377:TRINITY_DN14478_c0_g1_i1	0.50001	none	1.00997	none
Cluster-16308.0:TRINITY_DN20370_c0_g1_i1	-0.56337	none	0.972346	none
Cluster-7410.31505:TRINITY_DN11893_c0_g1_i1	-0.0026155	none	0.989921	none
Cluster-7410.5817:TRINITY_DN14171_c0_g1_i1	0.43273	none	0.823464	Down
Cluster-7410.63385:TRINITY_DN13805_c0_g1_i1	0.077126	none	0.983504	none
Cluster-7410.57834:TRINITY_DN21087_c0_g1_i12	0.14398	none	0.8823	none
Cluster-7410.41503:TRINITY_DN14185_c0_g1_i1	0.15799	none	1.02832	none
Cluster-7410.68176:TRINITY_DN20080_c0_g3_i1	0.13738	none	0.983794	none
Cluster-7410.63198:TRINITY_DN16827_c1_g1_i1	-0.24825	none	1.00765	none
Cluster-7410.65524:TRINITY_DN21178_c1_g4_i1	-0.12842	none	1.02538	none
Cluster-7410.69236:TRINITY_DN17338_c1_g1_i1	-0.094278	none	0.982137	none
Cluster-7410.108459:TRINITY_DN19688_c0_g1_i1	0.45018	none	1.15887	none
Cluster-7410.116220:TRINITY_DN11131_c0_g2_i2	-0.24604	none	0.703954	Down
Cluster-7410.66614:TRINITY_DN17579_c0_g1_i1	-0.12023	none	1.01317	none
Cluster-7410.86923:TRINITY_DN12827_c1_g2_i1	1.5452	Up	1.00437	none
Cluster-7410.99355:TRINITY_DN18576_c0_g1_i1	0.49986	none	0.965093	none
Cluster-7410.63690:TRINITY_DN11439_c0_g1_i2	0.14423	none	1.13673	none
Cluster-7410.38446:TRINITY_DN9378_c0_g2_i1	-0.0040001	none	0.921827	none
Cluster-7410.65923:TRINITY_DN15943_c0_g1_i1	-0.024261	none	0.773333	Down
Cluster-7410.36722:TRINITY_DN18643_c0_g1_i1	0.016255	none	0.969893	none
Cluster-7410.16983:TRINITY_DN2800_c0_g1_i1	-1.4917	none	0.856967	none
Cluster-7410.40267:TRINITY_DN12694_c0_g1_i1	0.15457	none	0.755044	Down
Cluster-7410.82170:TRINITY_DN16453_c0_g2_i1	-0.54753	none	1.03103	none
Cluster-7410.50198:TRINITY_DN18851_c0_g1_i3	1.6518	Up	1.20659	Up
Cluster-7410.66851:TRINITY_DN18918_c0_g1_i1	2.0215	none	1.69833	Up
Cluster-7410.78669:TRINITY_DN20909_c0_g1_i3	0.69002	none	1.10934	none
Cluster-7410.25691:TRINITY_DN19768_c3_g1_i6	-0.069695	none	0.998374	none
Cluster-7410.98239:TRINITY_DN10749_c0_g1_i1	0.11038	none	0.947368	none
Cluster-7410.96518:TRINITY_DN17895_c0_g1_i1	-0.25793	none	0.92987	none
Cluster-7410.73228:TRINITY_DN21277_c0_g1_i1	-0.96679	none	1.14415	none
Cluster-7410.79455:TRINITY_DN12903_c0_g1_i1	-0.024337	none	0.883036	none
Cluster-7410.38504:TRINITY_DN15586_c0_g1_i1	-0.41193	none	1.00167	none
Cluster-7410.84074:TRINITY_DN15511_c0_g1_i2	-0.031755	none	0.96512	none
Cluster-7410.97837:TRINITY_DN18061_c0_g1_i3	0.70991	none	0.813815	none
Cluster-7410.71184:TRINITY_DN21159_c0_g1_i2	0.04952	none	0.794544	none
Cluster-7410.12366:TRINITY_DN16058_c0_g1_i1	-0.86627	none	0.857842	none
Cluster-31802.0:TRINITY_DN20018_c0_g1_i1	2.0658	none	1.03807	none
Cluster-7410.5719:TRINITY_DN21102_c0_g2_i2	-0.24652	none	0.779213	Down
Cluster-7410.83443:TRINITY_DN16096_c0_g1_i1	0.034105	none	0.825287	Down
Cluster-7410.78431:TRINITY_DN21062_c0_g3_i2	0.16139	none	0.88165	none
Cluster-7410.77021:TRINITY_DN18312_c0_g1_i1	0.11947	none	0.79398	Down
Cluster-7410.64302:TRINITY_DN16678_c0_g1_i1	0.47619	none	0.87303	none
Cluster-7410.56784:TRINITY_DN18377_c0_g2_i4	-0.019958	none	0.879676	none
Cluster-7410.51487:TRINITY_DN11944_c0_g1_i1	0.42565	none	0.76886	none
Cluster-7410.43707:TRINITY_DN16252_c0_g1_i1	0.17057	none	0.977931	none
Cluster-7410.55679:TRINITY_DN18392_c0_g2_i2	-0.39333	none	0.863245	none
Cluster-7410.39498:TRINITY_DN20636_c0_g3_i2	-0.1839	none	0.967398	none
Cluster-7410.65523:TRINITY_DN17621_c0_g2_i1	-0.0098541	none	0.882591	none
Cluster-7410.66050:TRINITY_DN18519_c1_g2_i2	-0.23147	none	0.865453	none
Cluster-7410.74473:TRINITY_DN12814_c0_g1_i1	0.24487	none	0.706478	Down
Cluster-7410.44482:TRINITY_DN17524_c0_g1_i1	-0.20649	none	0.820557	none
Cluster-7410.9258:TRINITY_DN17361_c0_g1_i1	-0.28067	none	0.836928	none
Cluster-7410.65053:TRINITY_DN20322_c0_g3_i1	-0.13046	none	1.00865	none
Cluster-7410.61905:TRINITY_DN21359_c0_g3_i3	0.020847	none	0.926187	none
Cluster-7410.67874:TRINITY_DN12067_c0_g1_i1	3.2796	Up	0.912364	none
Cluster-7410.84854:TRINITY_DN20662_c2_g3_i1	-0.12838	none	0.87135	none
Cluster-7410.71850:TRINITY_DN21603_c0_g4_i2	0.057027	none	1.02664	none
Cluster-7410.52751:TRINITY_DN20966_c0_g1_i7	0.12925	none	0.909233	none
Cluster-7410.66846:TRINITY_DN19662_c0_g1_i1	1.0575	none	1.01656	none
Cluster-7410.63761:TRINITY_DN19799_c0_g3_i1	0.291	none	0.946696	none
Cluster-7410.67073:TRINITY_DN20314_c1_g1_i5	-0.29108	none	1.34596	Up
Cluster-7410.57183:TRINITY_DN20058_c0_g2_i2	0.11301	none	1.1133	none
Cluster-33346.0:TRINITY_DN21548_c0_g1_i10	0.55588	none	0.828724	Down
Cluster-7410.38446:TRINITY_DN9378_c0_g1_i1	-0.0040001	none	1.04018	none
Cluster-7410.73471:TRINITY_DN19677_c2_g1_i1	-0.12329	none	0.914887	none
Cluster-7410.68442:TRINITY_DN20723_c0_g1_i3	-0.72625	none	0.777101	none
Cluster-7410.98278:TRINITY_DN20833_c1_g3_i2	-0.16687	none	1.01094	none
Cluster-7410.94518:TRINITY_DN13018_c0_g1_i1	-0.051468	none	0.851457	none
Cluster-7410.71016:TRINITY_DN13231_c0_g1_i1	0.27583	none	0.914118	none
Cluster-7410.34423:TRINITY_DN20680_c0_g1_i2	-0.096857	none	0.980949	none
Cluster-7410.73666:TRINITY_DN21559_c0_g1_i3	-0.14452	none	0.767448	Down
Cluster-7410.19612:TRINITY_DN7281_c0_g1_i1	-0.36715	none	0.809364	Down
Cluster-7410.35498:TRINITY_DN19618_c0_g1_i2	0.084596	none	1.06783	none
Cluster-7410.74674:TRINITY_DN16349_c0_g2_i1	1.1827	none	0.939335	none
Cluster-7410.16983:TRINITY_DN10623_c0_g1_i1	-1.4917	none	0.705293	Down
Cluster-7410.6426:TRINITY_DN10687_c0_g1_i1	0.17644	none	0.890972	none
Cluster-7410.67289:TRINITY_DN15954_c0_g1_i4	0.12864	none	1.16755	none
Cluster-7410.60829:TRINITY_DN15240_c1_g1_i1	0.46193	none	1.22099	Up
Cluster-7410.86103:TRINITY_DN17490_c0_g1_i2	-0.011309	none	0.992105	none
Cluster-7410.10700:TRINITY_DN13542_c0_g1_i1	0.14571	none	0.973684	none
Cluster-7410.65780:TRINITY_DN18293_c0_g1_i1	0.1817	none	0.785338	Down
Cluster-7410.67055:TRINITY_DN21182_c0_g3_i2	0.49369	none	0.982383	none
Cluster-7410.16280:TRINITY_DN20538_c0_g3_i1	0.30606	none	0.838607	none
Cluster-7410.29306:TRINITY_DN17021_c0_g1_i2	0.87278	none	1.14076	none
Cluster-7410.31368:TRINITY_DN18517_c0_g1_i1	0.13418	none	0.934431	none
Cluster-7410.87954:TRINITY_DN16851_c0_g1_i1	0.24957	none	0.78469	Down
Cluster-7410.64649:TRINITY_DN21638_c1_g2_i4	-0.042898	none	0.98465	none
Cluster-7410.56630:TRINITY_DN18272_c0_g1_i5	0.63862	none	0.697301	Down
Cluster-7410.65950:TRINITY_DN18495_c0_g1_i1	-0.48329	none	1.05305	none
Cluster-7410.74108:TRINITY_DN14706_c0_g1_i2	-0.0066279	none	0.717199	Down
Cluster-7410.52273:TRINITY_DN17483_c0_g1_i2	-0.12459	none	0.843406	none
Cluster-7410.105282:TRINITY_DN20374_c0_g1_i8	0.16834	none	0.869805	none
Cluster-7410.82726:TRINITY_DN17971_c1_g1_i1	0.098673	none	0.991379	none
Cluster-7410.74419:TRINITY_DN18939_c0_g2_i1	-0.58668	none	0.835172	none
Cluster-7410.8680:TRINITY_DN19946_c0_g1_i2	0.2115	none	1.17174	none
Cluster-7410.62730:TRINITY_DN17600_c0_g1_i1	0.015492	none	0.796647	Down
Cluster-7410.6317:TRINITY_DN11079_c0_g1_i1	-0.14938	none	0.934337	none
Cluster-7410.111165:TRINITY_DN16476_c0_g1_i1	0.20097	none	1.00383	none
Cluster-7410.84006:TRINITY_DN19307_c0_g6_i1	0.32331	none	0.945814	none
Cluster-7410.86603:TRINITY_DN18851_c0_g3_i1	1.5375	Up	1.05024	none
Cluster-7410.57269:TRINITY_DN19062_c0_g2_i1	0.4036	none	1.05454	none
Cluster-7410.63641:TRINITY_DN21121_c1_g1_i9	0.7139	none	1.06442	none
Cluster-7410.39649:TRINITY_DN12317_c0_g1_i1	0.57739	none	1.02998	none
Cluster-7410.31956:TRINITY_DN10793_c0_g1_i1	0.20701	none	0.810049	Down
Cluster-7410.92720:TRINITY_DN17329_c0_g1_i3	0.42033	none	1.15039	none
Cluster-7410.88951:TRINITY_DN18273_c3_g4_i1	0.82158	none	0.988594	none
Cluster-7410.58642:TRINITY_DN19944_c0_g2_i3	0.26776	none	0.878174	none
Cluster-7410.81409:TRINITY_DN17442_c0_g1_i1	0.080553	none	0.817465	Down
Cluster-7410.92660:TRINITY_DN14804_c0_g1_i1	0.0192	none	0.887337	none
Cluster-7410.45622:TRINITY_DN10743_c0_g1_i1	0.98642	none	0.789518	Down
Cluster-7410.72215:TRINITY_DN15627_c0_g1_i2	0.78854	none	0.779832	Down
Cluster-7410.71550:TRINITY_DN18081_c0_g1_i4	-0.29239	none	0.831169	none
Cluster-7410.67444:TRINITY_DN18384_c0_g1_i2	0.1761	none	0.903374	none
Cluster-7410.92852:TRINITY_DN16302_c0_g1_i4	-0.62387	none	0.883631	none
Cluster-7410.45743:TRINITY_DN17299_c0_g1_i1	0.25016	none	0.787102	Down
Cluster-7410.66802:TRINITY_DN17755_c0_g1_i1	0.5808	none	0.913148	none
Cluster-7410.90941:TRINITY_DN15360_c0_g1_i1	-0.013026	none	0.893738	none
Cluster-7410.73550:TRINITY_DN18782_c0_g1_i1	0.042215	none	0.953573	none
Cluster-7410.102967:TRINITY_DN11842_c0_g1_i1	0.13053	none	0.911091	none
Cluster-7410.73228:TRINITY_DN21277_c0_g2_i1	-0.96679	none	1.12397	none
Cluster-7410.11853:TRINITY_DN15838_c0_g1_i1	-1.3019	Down	0.911162	none
Cluster-7410.59980:TRINITY_DN18302_c0_g2_i1	0.084171	none	0.940391	none
Cluster-7410.101103:TRINITY_DN17410_c0_g2_i1	0.61805	none	1.14226	none
Cluster-7410.78579:TRINITY_DN18559_c0_g1_i1	0.41643	none	0.818311	Down
Cluster-7410.42124:TRINITY_DN10891_c0_g1_i1	0.60056	none	0.880219	none
Cluster-7410.96677:TRINITY_DN20439_c0_g1_i3	0.27656	none	0.999013	none
Cluster-7410.67398:TRINITY_DN18858_c0_g1_i1	0.12149	none	0.858051	none
Cluster-7410.61872:TRINITY_DN18980_c1_g1_i1	0.15541	none	0.869954	none
Cluster-7410.89486:TRINITY_DN19146_c0_g2_i1	-0.11166	none	0.884108	none
Cluster-7410.86104:TRINITY_DN19629_c0_g1_i1	0.35512	none	1.00067	none
Cluster-7410.74672:TRINITY_DN18543_c0_g1_i1	-1.2505	none	0.967464	none
Cluster-7410.119202:TRINITY_DN991_c0_g2_i1	-0.72694	none	1.40512	Up
Cluster-7410.17518:TRINITY_DN14290_c0_g1_i1	0.74567	none	1.13539	none
Cluster-7410.73506:TRINITY_DN19583_c1_g1_i4	0.55644	none	1.04113	none
Cluster-7410.89557:TRINITY_DN22781_c0_g1_i1	1.1855	none	0.775599	Down
Cluster-7410.74615:TRINITY_DN14180_c0_g3_i2	0.026036	none	1.20217	Up
Cluster-7410.60502:TRINITY_DN13074_c0_g1_i1	-0.045291	none	0.943324	none
Cluster-7410.53478:TRINITY_DN20320_c0_g2_i2	-0.15893	none	0.92187	none
Cluster-7410.30009:TRINITY_DN15391_c0_g1_i1	0.44571	none	0.748071	Down
Cluster-7410.29261:TRINITY_DN15263_c0_g1_i1	-0.41306	none	0.909348	none
Cluster-7410.96655:TRINITY_DN17126_c2_g1_i1	0.46305	none	0.867776	none
Cluster-7410.67438:TRINITY_DN21620_c0_g1_i1	-0.74256	none	1.08351	none
Cluster-7410.67494:TRINITY_DN15834_c0_g1_i1	-0.92379	none	0.88869	none
Cluster-7410.78530:TRINITY_DN19924_c0_g3_i2	-0.067101	none	0.972157	none
Cluster-7410.58836:TRINITY_DN21428_c0_g1_i1	-0.15052	none	0.82004	Down
Cluster-7410.98669:TRINITY_DN19775_c0_g1_i5	-0.0018375	none	0.990912	none
Cluster-7410.72379:TRINITY_DN6471_c0_g1_i1	-0.27423	none	0.884198	none
Cluster-7410.57360:TRINITY_DN20293_c0_g5_i1	0.20022	none	0.937775	none
Cluster-7410.100361:TRINITY_DN18422_c0_g2_i4	-1.5512	none	0.751915	Down
Cluster-7410.74852:TRINITY_DN20834_c1_g1_i1	-0.82754	none	0.972509	none
Cluster-7410.79455:TRINITY_DN20656_c0_g3_i1	-0.024337	none	0.808247	Down
Cluster-7410.82069:TRINITY_DN16020_c0_g1_i2	0.26317	none	0.83657	none
Cluster-7410.79296:TRINITY_DN12945_c0_g1_i1	-0.26009	none	1.0198	none
Cluster-7410.58246:TRINITY_DN19719_c0_g1_i1	1.4522	Up	0.950186	none
Cluster-7410.74418:TRINITY_DN18939_c0_g1_i1	-0.08994	none	1.19792	none
Cluster-7410.67476:TRINITY_DN16979_c0_g1_i2	0.13244	none	0.917125	none
Cluster-7410.35162:TRINITY_DN18352_c0_g1_i1	0.076792	none	0.890931	none
Cluster-7410.53976:TRINITY_DN15306_c0_g1_i1	0.34755	none	0.889118	none
Cluster-7410.58338:TRINITY_DN12670_c0_g1_i2	-0.26218	none	0.863724	none
Cluster-7410.59723:TRINITY_DN11685_c0_g1_i1	-0.11453	none	0.969932	none
Cluster-7410.73872:TRINITY_DN20302_c1_g4_i3	-0.23263	none	0.741777	Down
Cluster-7410.34104:TRINITY_DN12625_c0_g1_i1	-0.55707	none	0.880207	none
Cluster-7410.16778:TRINITY_DN15805_c0_g1_i1	0.41797	none	0.86539	none
Cluster-7410.53677:TRINITY_DN21319_c0_g1_i2	-0.13853	none	0.945912	none
Cluster-7410.96847:TRINITY_DN14960_c0_g2_i1	-0.085244	none	0.827795	Down
Cluster-7410.115377:TRINITY_DN15604_c0_g1_i2	-0.76276	none	1.04657	none
Cluster-7410.67221:TRINITY_DN15753_c0_g1_i2	-0.0017056	none	0.883931	none
Cluster-7410.37158:TRINITY_DN13787_c0_g1_i1	0.94076	none	1.15335	none
Cluster-7410.76740:TRINITY_DN20635_c1_g1_i5	0.50909	none	0.836607	none
Cluster-7410.44508:TRINITY_DN2498_c0_g1_i1	0.15348	none	0.944282	none
Cluster-7410.65593:TRINITY_DN13688_c0_g1_i1	3.562	none	1.32414	Up
Cluster-7410.98408:TRINITY_DN13358_c0_g1_i1	-0.057041	none	0.779831	Down
Cluster-7410.75394:TRINITY_DN21263_c0_g1_i4	-0.2053	none	0.856893	none
Cluster-7410.50177:TRINITY_DN16166_c0_g1_i1	0.18755	none	0.705853	Down
Cluster-7410.65166:TRINITY_DN21423_c0_g2_i2	-0.65408	none	0.818362	Down
Cluster-7410.105718:TRINITY_DN19107_c0_g1_i1	0.19407	none	0.901564	none
Cluster-7410.72847:TRINITY_DN21345_c0_g3_i2	-0.064255	none	0.907733	none
Cluster-7410.94956:TRINITY_DN20385_c1_g1_i1	-0.37657	none	0.762698	Down
Cluster-7410.33389:TRINITY_DN17213_c0_g1_i1	0.72704	none	0.928178	none
Cluster-7410.41366:TRINITY_DN12908_c0_g1_i1	-0.08189	none	0.843943	none
Cluster-7410.88944:TRINITY_DN14977_c0_g1_i3	-0.11539	none	0.805028	Down
Cluster-7410.88201:TRINITY_DN13013_c0_g1_i1	-0.4787	none	0.980479	none
Cluster-7410.51460:TRINITY_DN17251_c0_g2_i1	0.1592	none	0.738521	Down
Cluster-7410.109493:TRINITY_DN15796_c1_g2_i2	-0.25808	none	1.00265	none
Cluster-7410.35606:TRINITY_DN10241_c1_g1_i1	0.83837	none	1.11055	none
Cluster-28151.0:TRINITY_DN7925_c0_g1_i1	-0.16134	none	1.01521	none
Cluster-7410.87573:TRINITY_DN17557_c0_g1_i3	-0.091849	none	1.09664	none
Cluster-7410.34692:TRINITY_DN14448_c0_g1_i2	-0.28574	none	1.09413	none
Cluster-7410.67687:TRINITY_DN18281_c0_g1_i8	-0.069851	none	0.773894	none
Cluster-7410.45944:TRINITY_DN10274_c0_g1_i1	0.24384	none	0.827566	Down
Cluster-7410.65680:TRINITY_DN19343_c0_g1_i2	-0.17887	none	0.879554	none
Cluster-7410.97416:TRINITY_DN17391_c0_g1_i1	0.37426	none	1.14516	none
Cluster-7410.87526:TRINITY_DN18930_c0_g1_i1	0.76086	none	0.924414	none
Cluster-7410.72552:TRINITY_DN16575_c0_g2_i3	0.7827	none	0.882091	none
Cluster-7410.68447:TRINITY_DN18707_c1_g1_i3	-0.1927	none	0.882028	none
Cluster-7410.64944:TRINITY_DN21190_c0_g3_i1	1.0158	none	1.10569	none
Cluster-7410.71922:TRINITY_DN20578_c1_g1_i1	-0.56258	none	0.845785	none
Cluster-7410.75762:TRINITY_DN12564_c0_g1_i1	0.40053	none	1.13515	none
Cluster-7410.51522:TRINITY_DN16257_c0_g2_i1	0.4545	none	0.653737	Down
Cluster-7410.54106:TRINITY_DN21557_c0_g4_i1	-0.014141	none	0.995786	none
Cluster-7410.82126:TRINITY_DN14536_c0_g1_i2	0.010022	none	0.852411	none
Cluster-7410.38311:TRINITY_DN12937_c0_g1_i1	0.45988	none	0.985563	none
Cluster-7410.33432:TRINITY_DN17826_c0_g1_i1	-2.0586	none	0.917197	none
Cluster-29769.0:TRINITY_DN22366_c0_g1_i1	1.6647	none	0.874384	none
Cluster-7410.70889:TRINITY_DN20766_c1_g1_i3	0.53271	none	0.99935	none
Cluster-7410.72219:TRINITY_DN21560_c1_g1_i1	-0.11533	none	0.856205	none
Cluster-42416.0:TRINITY_DN12715_c0_g1_i1	0.6684	none	0.809834	Down
Cluster-7410.25691:TRINITY_DN13813_c0_g1_i2	-0.069695	none	1.13477	none
Cluster-7410.66084:TRINITY_DN18603_c0_g1_i1	0.1837	none	1.15428	none
Cluster-7410.62964:TRINITY_DN18371_c0_g1_i1	0.32188	none	0.802473	Down
Cluster-7410.86938:TRINITY_DN16327_c1_g5_i1	1.0016	none	1.93835	Up
Cluster-7410.65383:TRINITY_DN16712_c0_g1_i1	-0.12579	none	1.06446	none
Cluster-7410.66278:TRINITY_DN18227_c0_g1_i1	-0.47684	none	0.727993	Down
Cluster-7410.108514:TRINITY_DN14948_c0_g1_i1	0.43451	none	0.930148	none
Cluster-7410.117453:TRINITY_DN16686_c0_g1_i1	-0.58402	none	0.726818	Down
Cluster-7410.67599:TRINITY_DN15103_c0_g1_i2	-0.19313	none	0.937381	none
Cluster-7410.65403:TRINITY_DN13304_c0_g1_i2	-0.42916	none	0.964837	none
Cluster-7410.117071:TRINITY_DN13588_c0_g1_i2	-0.080278	none	0.888785	none
Cluster-10756.0:TRINITY_DN17817_c0_g2_i2	0.26978	none	1.01024	none
Cluster-7410.88109:TRINITY_DN17485_c0_g1_i1	-0.069949	none	1.06773	none
Cluster-7410.49776:TRINITY_DN20188_c0_g1_i1	0.18446	none	0.859487	none
Cluster-7410.82081:TRINITY_DN20061_c0_g1_i2	0.18168	none	0.894561	none
Cluster-7410.81171:TRINITY_DN20210_c0_g1_i1	0.38481	none	0.956457	none
Cluster-7410.48763:TRINITY_DN19231_c0_g2_i1	0.21532	none	0.97318	none
Cluster-7410.11379:TRINITY_DN20346_c0_g1_i2	0.70866	none	0.901664	none
Cluster-7410.96812:TRINITY_DN13819_c0_g1_i1	-0.39904	none	1.11571	none
Cluster-7410.87610:TRINITY_DN18370_c0_g1_i1	0.30524	none	0.854336	none
Cluster-7410.36934:TRINITY_DN16073_c0_g1_i4	-0.24196	none	0.899817	none
Cluster-32139.0:TRINITY_DN13234_c0_g3_i1	-1.7257	none	0.964782	none
Cluster-7410.73326:TRINITY_DN21039_c1_g1_i1	-0.33003	none	0.833477	none
Cluster-7410.60401:TRINITY_DN15566_c0_g1_i3	-0.081591	none	1.15712	none
Cluster-7410.96084:TRINITY_DN10033_c0_g1_i4	0.47488	none	0.940174	none
Cluster-7410.87034:TRINITY_DN20227_c0_g1_i2	-0.023702	none	0.846895	none
Cluster-7410.66658:TRINITY_DN21484_c0_g1_i2	-0.70837	none	1.03271	none
Cluster-7410.67438:TRINITY_DN21620_c1_g2_i2	-0.74256	none	0.960245	none
Cluster-7410.64881:TRINITY_DN16862_c2_g2_i1	0.0078835	none	1.80072	none
Cluster-7410.40388:TRINITY_DN16005_c0_g1_i1	-0.034846	none	0.992389	none
Cluster-7410.96000:TRINITY_DN19138_c0_g1_i1	-0.0059099	none	0.889798	none
Cluster-7410.68227:TRINITY_DN21190_c0_g4_i1	1.1423	none	1.13448	none
Cluster-7410.117123:TRINITY_DN12184_c0_g1_i1	0.03139	none	0.900105	none
Cluster-7410.67137:TRINITY_DN17586_c0_g1_i5	1.2759	none	1.0926	none
Cluster-7410.66761:TRINITY_DN19649_c0_g1_i1	-0.47028	none	1.12851	none
Cluster-7410.74813:TRINITY_DN21270_c0_g1_i3	0.23138	none	0.806806	Down
Cluster-7410.1359:TRINITY_DN711_c0_g1_i1	1.7686	Up	1.25294	Up
Cluster-7410.67632:TRINITY_DN16497_c0_g1_i2	0.40424	none	0.894114	none
Cluster-7410.88537:TRINITY_DN21192_c1_g3_i1	-0.79365	none	0.84708	none
Cluster-7410.57682:TRINITY_DN20812_c0_g1_i8	0.4438	none	0.985234	none
Cluster-7410.93812:TRINITY_DN17976_c0_g2_i1	0.41483	none	1.12048	none
Cluster-7410.64237:TRINITY_DN18761_c0_g1_i4	0.19655	none	0.909608	none
Cluster-7410.75439:TRINITY_DN20566_c0_g1_i4	0.30665	none	0.916319	none
Cluster-7410.113212:TRINITY_DN19655_c0_g2_i1	0.25983	none	1.03026	none
Cluster-7410.72448:TRINITY_DN21281_c0_g1_i4	-0.44464	none	1.07639	none
Cluster-7410.49084:TRINITY_DN7104_c0_g1_i1	-0.37142	none	0.778593	Down
Cluster-7410.57987:TRINITY_DN16449_c0_g2_i1	0.69105	none	0.82944	Down
Cluster-7410.29802:TRINITY_DN13238_c0_g1_i2	-0.018505	none	0.799777	Down
Cluster-7410.34154:TRINITY_DN19967_c0_g1_i3	-0.38652	none	0.964771	none
Cluster-7410.105210:TRINITY_DN15394_c0_g1_i1	0.40656	none	0.90757	none
Cluster-7410.48247:TRINITY_DN16650_c0_g2_i1	-0.34572	none	0.874469	none
Cluster-7410.80926:TRINITY_DN20350_c1_g1_i2	-0.32042	none	1.01898	none
Cluster-7410.70332:TRINITY_DN17419_c0_g1_i1	-0.10798	none	0.735897	Down
Cluster-7410.63725:TRINITY_DN17380_c0_g2_i1	-0.12236	none	0.901503	none
Cluster-7410.41398:TRINITY_DN17810_c0_g1_i2	0.31403	none	1.05504	none
Cluster-7410.46602:TRINITY_DN9604_c0_g1_i1	0.18777	none	0.905899	none
Cluster-7410.42210:TRINITY_DN17113_c0_g1_i1	0.10073	none	0.916917	none
Cluster-7410.26768:TRINITY_DN12720_c0_g1_i1	-1.4775	Down	1.20437	Up
Cluster-7410.36196:TRINITY_DN13759_c0_g1_i1	-0.081664	none	1.10823	none
Cluster-7410.69953:TRINITY_DN21593_c0_g1_i1	1.9075	Up	0.891006	none
Cluster-7410.65586:TRINITY_DN20507_c0_g4_i1	0.50035	none	1.12179	none
Cluster-7410.31956:TRINITY_DN10793_c0_g2_i1	0.20701	none	0.912895	none
Cluster-7410.59297:TRINITY_DN21556_c0_g2_i1	0.13343	none	0.780402	Down
Cluster-7410.73328:TRINITY_DN18522_c0_g1_i4	-0.27201	none	0.930696	none
Cluster-7410.43305:TRINITY_DN14747_c0_g1_i2	0.2048	none	0.960972	none
Cluster-7410.89507:TRINITY_DN16596_c0_g2_i4	0.24028	none	0.99869	none
Cluster-7410.84314:TRINITY_DN15704_c0_g1_i1	0.26421	none	1.01505	none
Cluster-7410.48047:TRINITY_DN17780_c0_g2_i1	1.0536	none	1.3631	Up
Cluster-7410.74576:TRINITY_DN15188_c0_g1_i2	0.46769	none	1.05094	none
Cluster-7410.50871:TRINITY_DN11011_c0_g1_i1	0.23333	none	0.876928	none
Cluster-7410.64879:TRINITY_DN21484_c0_g2_i2	-0.6299	none	0.988296	none
Cluster-7410.49634:TRINITY_DN20348_c1_g1_i1	-0.069147	none	1.06407	none
Cluster-7410.59084:TRINITY_DN18328_c0_g1_i2	-0.2382	none	0.862559	none
Cluster-7410.75100:TRINITY_DN18876_c0_g1_i2	-0.48225	none	0.830828	Down
Cluster-7410.59847:TRINITY_DN17167_c0_g1_i1	0.32667	none	0.957975	none
Cluster-7410.86568:TRINITY_DN21053_c0_g3_i1	0.21334	none	0.909579	none
Cluster-7410.121107:TRINITY_DN17305_c0_g1_i1	0.094348	none	1.05208	none
Cluster-7410.66422:TRINITY_DN18981_c0_g1_i1	0.45319	none	0.95828	none
Cluster-7410.35312:TRINITY_DN16139_c0_g1_i2	-0.18283	none	0.897466	none
Cluster-7410.77721:TRINITY_DN20245_c0_g1_i6	-0.078625	none	1.10476	none
Cluster-7410.85304:TRINITY_DN17754_c0_g1_i3	0.22777	none	1.06642	none
Cluster-7410.88201:TRINITY_DN19209_c0_g1_i1	-0.4787	none	1.10236	none
Cluster-7410.66250:TRINITY_DN15642_c0_g2_i1	0.02021	none	1.00063	none
Cluster-7410.75020:TRINITY_DN20069_c0_g1_i3	0.67277	none	0.968368	none
Cluster-7410.51246:TRINITY_DN18664_c0_g1_i1	0.0050766	none	1.27481	Up
Cluster-7410.55114:TRINITY_DN13281_c0_g1_i2	0.015026	none	0.905193	none
Cluster-7410.70908:TRINITY_DN18520_c0_g1_i4	0.13655	none	0.992742	none
Cluster-7410.68324:TRINITY_DN19150_c0_g1_i1	-0.026766	none	0.780414	none
Cluster-7410.92034:TRINITY_DN14499_c0_g1_i2	1.1402	Up	0.840429	none
Cluster-7410.52054:TRINITY_DN20651_c0_g4_i1	-0.13177	none	0.979079	none
Cluster-7410.58209:TRINITY_DN11618_c0_g1_i2	-0.2093	none	0.930879	none
Cluster-7410.71630:TRINITY_DN907_c0_g1_i1	0.38895	none	0.792553	none
Cluster-7410.89239:TRINITY_DN15429_c0_g1_i3	0.14045	none	1.00102	none
Cluster-7410.7680:TRINITY_DN11938_c0_g1_i1	-0.58381	none	0.782283	Down
Cluster-7410.101105:TRINITY_DN19578_c0_g1_i2	-0.085929	none	0.844265	none
Cluster-7410.99623:TRINITY_DN17335_c0_g1_i3	-0.62891	none	0.854967	none
Cluster-7410.44287:TRINITY_DN15288_c0_g1_i2	0.404	none	0.739326	none
Cluster-7410.108671:TRINITY_DN13035_c0_g1_i1	0.87654	none	0.864277	none
Cluster-7410.58804:TRINITY_DN19139_c0_g1_i2	-0.088644	none	0.85343	none
Cluster-7410.83308:TRINITY_DN15818_c0_g1_i1	-0.33381	none	0.987346	none
Cluster-7410.71875:TRINITY_DN17811_c0_g1_i1	0.40333	none	1.13423	none
Cluster-7410.115215:TRINITY_DN13924_c0_g1_i1	-0.12166	none	0.894584	none
Cluster-7410.70699:TRINITY_DN18967_c0_g1_i1	0.077125	none	0.940852	none
Cluster-7410.42492:TRINITY_DN15738_c0_g1_i1	-0.20787	none	0.956798	none
Cluster-7410.85928:TRINITY_DN17180_c0_g1_i2	0.050655	none	0.584	Down
Cluster-7410.69137:TRINITY_DN19658_c0_g1_i1	0.87615	none	0.86037	none
Cluster-7410.66858:TRINITY_DN20084_c0_g1_i6	0.33235	none	1.0024	none
Cluster-7410.105284:TRINITY_DN12245_c0_g1_i1	0.30989	none	0.788415	Down
Cluster-7410.611:TRINITY_DN14771_c0_g1_i1	2.8418	none	0.854058	none
Cluster-7410.119620:TRINITY_DN16314_c0_g1_i1	-3.8572	none	0.912512	none
Cluster-7410.64317:TRINITY_DN15294_c0_g1_i1	0.156	none	0.753559	none
Cluster-7410.65420:TRINITY_DN13058_c0_g1_i1	-0.80501	none	0.941326	none
Cluster-7410.84110:TRINITY_DN13668_c0_g1_i2	-0.17846	none	0.725543	Down
Cluster-7410.35784:TRINITY_DN16469_c0_g1_i1	-0.1386	none	0.99635	none
Cluster-7410.67710:TRINITY_DN13491_c0_g1_i2	-0.5551	none	1.02763	none
Cluster-7410.62721:TRINITY_DN19526_c0_g1_i1	-0.28382	none	0.715636	Down
Cluster-7410.24877:TRINITY_DN17272_c0_g1_i7	-1.238	none	0.97968	none
Cluster-7410.84159:TRINITY_DN18271_c0_g1_i1	0.64551	none	0.781552	Down
Cluster-7410.93346:TRINITY_DN18663_c0_g1_i2	-0.1757	none	0.915035	none
Cluster-7410.114263:TRINITY_DN6322_c0_g1_i1	0.34759	none	0.770223	Down
Cluster-7410.45654:TRINITY_DN12557_c0_g1_i1	-0.19656	none	0.892269	none
Cluster-7410.90444:TRINITY_DN8241_c0_g1_i1	0.32084	none	0.985851	none
Cluster-7410.12075:TRINITY_DN11844_c0_g1_i3	0.042597	none	0.894143	none
Cluster-7410.85177:TRINITY_DN18073_c0_g1_i3	-0.13804	none	1.08518	none
Cluster-7410.50528:TRINITY_DN20684_c0_g2_i5	0.50183	none	0.984257	none
Cluster-7410.72478:TRINITY_DN15309_c2_g1_i1	-0.079485	none	0.951344	none
Cluster-7410.79356:TRINITY_DN19350_c0_g4_i1	-0.36948	none	0.825072	Down
Cluster-7410.62726:TRINITY_DN17211_c0_g1_i1	-0.49243	none	0.887527	none
Cluster-7410.58714:TRINITY_DN20958_c0_g4_i1	2.2764	none	0.997949	none
Cluster-7410.66657:TRINITY_DN14793_c0_g1_i1	0.24317	none	0.873736	none
Cluster-7410.82256:TRINITY_DN21344_c0_g1_i2	-0.095296	none	0.99051	none
Cluster-7410.67640:TRINITY_DN16518_c0_g1_i2	-0.32396	none	1.08065	none
Cluster-7410.33842:TRINITY_DN17589_c0_g1_i1	-0.12086	none	1.07738	none
Cluster-7410.29823:TRINITY_DN12410_c0_g1_i1	0.23039	none	0.709785	Down
Cluster-7410.49635:TRINITY_DN20769_c1_g2_i1	0.12526	none	0.878606	none
Cluster-7410.76879:TRINITY_DN11761_c0_g1_i1	0.21935	none	0.834356	none
Cluster-7410.66805:TRINITY_DN20651_c0_g2_i2	0.15701	none	0.807636	Down
Cluster-7410.21669:TRINITY_DN19776_c0_g1_i1	0.41206	none	0.961683	none
Cluster-7410.64469:TRINITY_DN20515_c0_g3_i1	-0.31088	none	0.974611	none
Cluster-7410.1291:TRINITY_DN11429_c0_g1_i1	-0.39654	none	0.723938	Down
Cluster-7410.71119:TRINITY_DN17595_c0_g2_i1	0.20964	none	0.996717	none
[truncated: 658 more rows]

## Sheet: S3 vs. S1 Cor-gene-protein
ID	log2FoldChange	mRNA_up_down	FC	protein_up_down
Cluster-7410.67031:TRINITY_DN20336_c2_g1_i2	-4.2531	Down	1.13819	none
Cluster-7410.28630:TRINITY_DN17047_c1_g1_i1	-1.6654	Down	1.00197	none
Cluster-7410.101103:TRINITY_DN17068_c0_g2_i1	-1.7038	Down	1.05868	none
Cluster-7410.66043:TRINITY_DN21309_c0_g2_i1	1.529	Up	1.05605	none
Cluster-7410.70444:TRINITY_DN17451_c0_g1_i1	-1.2471	Down	0.963757	none
Cluster-7410.65571:TRINITY_DN20117_c0_g1_i2	0.33262	none	1.06077	none
Cluster-7410.68671:TRINITY_DN19660_c0_g1_i2	0.33411	none	0.956481	none
Cluster-7410.67369:TRINITY_DN17881_c1_g1_i3	-0.57753	none	1.04698	none
Cluster-7410.28630:TRINITY_DN19105_c2_g1_i2	-1.6654	Down	1.0584	none
Cluster-7410.89554:TRINITY_DN1272_c0_g1_i1	0.727	none	1.08951	none
Cluster-7410.116677:TRINITY_DN19610_c0_g2_i1	-0.91333	none	1.00751	none
Cluster-7410.86793:TRINITY_DN15314_c0_g1_i3	0.71356	none	1.02822	none
Cluster-7410.28630:TRINITY_DN19429_c0_g1_i6	-1.6654	Down	0.801851	Down
Cluster-7410.70444:TRINITY_DN21355_c0_g2_i1	-1.2471	Down	0.903846	none
Cluster-7410.66831:TRINITY_DN18497_c0_g1_i1	-0.034404	none	1.13897	none
Cluster-7410.93876:TRINITY_DN19678_c0_g2_i1	-1.9099	Down	1.16618	none
Cluster-7410.67288:TRINITY_DN20850_c0_g1_i1	0.14168	none	1.11955	none
Cluster-7410.67614:TRINITY_DN20493_c0_g1_i1	-0.89185	none	0.953979	none
Cluster-7410.71432:TRINITY_DN20842_c0_g2_i1	-0.56151	none	1.06086	none
Cluster-7410.34218:TRINITY_DN18445_c0_g1_i1	-5.2037	Down	1.00203	none
Cluster-30323.0:TRINITY_DN19590_c0_g1_i2	-1.02	none	1.07855	none
Cluster-7410.52680:TRINITY_DN16104_c0_g1_i3	-0.67448	none	0.965562	none
Cluster-7410.101103:TRINITY_DN17068_c0_g1_i1	-1.7038	Down	0.994077	none
Cluster-7410.70689:TRINITY_DN20519_c0_g1_i3	-0.39614	none	1.07264	none
Cluster-7410.44508:TRINITY_DN20922_c0_g1_i1	-0.3918	none	0.990566	none
Cluster-7410.101103:TRINITY_DN17410_c0_g1_i2	-1.7038	Down	0.973214	none
Cluster-7410.52680:TRINITY_DN17051_c3_g1_i1	-0.67448	none	1.01525	none
Cluster-7410.63236:TRINITY_DN21467_c0_g1_i1	-0.60667	none	0.886245	none
Cluster-7410.66651:TRINITY_DN18800_c0_g1_i1	1.1947	none	1.13537	none
Cluster-7410.68958:TRINITY_DN21141_c0_g1_i2	-0.56183	none	1.01694	none
Cluster-7410.70158:TRINITY_DN20558_c0_g2_i1	0.27026	none	1.03237	none
Cluster-7410.59824:TRINITY_DN20895_c0_g1_i2	1.708	Up	1.35268	Up
Cluster-7410.67614:TRINITY_DN21135_c0_g1_i1	-0.89185	none	1.04241	none
Cluster-7410.66785:TRINITY_DN21439_c1_g3_i2	0.75444	none	1.21085	Up
Cluster-7410.65529:TRINITY_DN19561_c0_g1_i1	-0.45671	none	1.03959	none
Cluster-7410.83857:TRINITY_DN20827_c0_g2_i2	0.17875	none	0.980046	none
Cluster-7410.65857:TRINITY_DN21355_c0_g1_i1	-2.8292	Down	0.929134	none
Cluster-7410.68958:TRINITY_DN21141_c0_g2_i1	-0.56183	none	1.08754	none
Cluster-7410.59409:TRINITY_DN18750_c0_g1_i4	-5.1366	Down	1.29849	Up
Cluster-7410.70473:TRINITY_DN21423_c0_g1_i6	-0.17542	none	0.94116	none
Cluster-7410.66858:TRINITY_DN21225_c0_g3_i1	0.34084	none	1.05228	none
Cluster-7410.71923:TRINITY_DN20295_c0_g1_i1	-1.5853	Down	1.04789	none
Cluster-7410.65903:TRINITY_DN16761_c0_g1_i5	-0.61376	none	0.926069	none
Cluster-7410.86793:TRINITY_DN19297_c0_g2_i1	0.71356	none	1.3275	Up
Cluster-7410.65842:TRINITY_DN20133_c0_g1_i3	-2.3515	Down	0.843499	none
Cluster-7410.67722:TRINITY_DN21236_c0_g2_i4	-0.0011783	none	0.886519	none
Cluster-7410.72232:TRINITY_DN16918_c1_g1_i8	-0.28369	none	1.13219	none
Cluster-7410.63958:TRINITY_DN19674_c0_g1_i1	0.068708	none	1.18175	none
Cluster-7410.69787:TRINITY_DN20972_c0_g1_i8	0.42656	none	0.937272	none
Cluster-7410.68807:TRINITY_DN20791_c0_g2_i1	-0.033776	none	1.14615	none
Cluster-7410.8209:TRINITY_DN20880_c0_g1_i1	-0.75733	none	1.02592	none
Cluster-7410.66685:TRINITY_DN19202_c0_g2_i1	-0.78224	none	0.922566	none
Cluster-7410.81637:TRINITY_DN19984_c0_g2_i3	-0.094009	none	0.976853	none
Cluster-7410.121745:TRINITY_DN19606_c0_g1_i1	-0.57811	none	0.973988	none
Cluster-7410.86624:TRINITY_DN19718_c0_g1_i1	-0.41435	none	1.07687	none
Cluster-7410.72835:TRINITY_DN20973_c0_g1_i4	-0.33568	none	1.08538	none
Cluster-7410.121745:TRINITY_DN21381_c0_g3_i5	-0.57811	none	0.878455	none
Cluster-7410.66185:TRINITY_DN19514_c0_g1_i2	-0.035616	none	1.11987	none
Cluster-7410.83857:TRINITY_DN21347_c0_g1_i1	0.17875	none	1.12119	none
Cluster-7410.65840:TRINITY_DN15913_c0_g1_i1	0.57043	none	1.06478	none
Cluster-7410.64988:TRINITY_DN18751_c0_g1_i1	-0.17453	none	0.930385	none
Cluster-7410.38940:TRINITY_DN19802_c0_g2_i1	-0.75816	none	1.04056	none
Cluster-7410.94592:TRINITY_DN19326_c0_g1_i5	-1.0817	Down	0.991616	none
Cluster-7410.121745:TRINITY_DN12531_c0_g1_i1	-0.57811	none	0.752907	Down
Cluster-7410.72304:TRINITY_DN16458_c0_g1_i1	0.2532	none	1.02552	none
Cluster-7410.67470:TRINITY_DN17139_c0_g2_i1	0.44993	none	0.933052	none
Cluster-7410.121745:TRINITY_DN15262_c0_g1_i2	-0.57811	none	0.927474	none
Cluster-7410.77308:TRINITY_DN20289_c0_g2_i1	-1.2804	Down	0.991034	none
Cluster-7410.64938:TRINITY_DN9937_c0_g1_i1	0.52125	none	1.08662	none
Cluster-7410.64267:TRINITY_DN20491_c0_g2_i1	0.71829	none	1.08111	none
Cluster-7410.81637:TRINITY_DN15848_c2_g1_i1	-0.094009	none	0.930225	none
Cluster-7410.66782:TRINITY_DN21420_c0_g1_i5	6.0265	Up	1.60887	Up
Cluster-7410.38757:TRINITY_DN19820_c0_g1_i5	1.8491	Up	1.21505	Up
Cluster-7410.86624:TRINITY_DN19758_c0_g2_i2	-0.41435	none	0.956982	none
Cluster-7410.45933:TRINITY_DN18863_c0_g1_i1	0.59702	none	0.982595	none
Cluster-7410.44508:TRINITY_DN20280_c0_g1_i6	-0.3918	none	0.878266	none
Cluster-7410.70158:TRINITY_DN20558_c0_g1_i1	0.27026	none	1.08891	none
Cluster-7410.67731:TRINITY_DN21535_c0_g1_i1	-0.26197	none	0.95967	none
Cluster-7410.66158:TRINITY_DN16482_c0_g1_i1	0.14094	none	1.00679	none
Cluster-7410.74842:TRINITY_DN21321_c0_g1_i4	-1.2957	Down	1.10068	none
Cluster-7410.60528:TRINITY_DN19561_c0_g2_i1	0.01693	none	0.953359	none
Cluster-7410.57981:TRINITY_DN21167_c0_g1_i1	-0.76155	none	0.868451	none
Cluster-7410.47222:TRINITY_DN21410_c0_g1_i4	0.80269	none	1.13587	none
Cluster-7410.67562:TRINITY_DN21026_c1_g3_i2	-1.3885	Down	1.28351	Up
Cluster-7410.8630:TRINITY_DN20093_c0_g2_i1	-3.6429	Down	1.21716	Up
Cluster-7410.87865:TRINITY_DN21086_c0_g1_i3	0.87612	none	1.25137	Up
Cluster-7410.121745:TRINITY_DN19606_c0_g3_i1	-0.57811	none	1.31479	Up
Cluster-7410.74373:TRINITY_DN14868_c0_g1_i1	-1.4221	Down	1.09488	none
Cluster-7410.66440:TRINITY_DN17462_c0_g1_i1	0.89525	none	1.24043	Up
Cluster-7410.52807:TRINITY_DN20851_c0_g1_i1	-1.44	Down	0.976567	none
Cluster-7410.66685:TRINITY_DN17814_c0_g1_i1	-0.78224	none	0.840777	none
Cluster-7410.63332:TRINITY_DN21308_c0_g3_i2	-4.2171	Down	1.05198	none
Cluster-7410.38404:TRINITY_DN880_c0_g1_i1	0.51109	none	0.933914	none
Cluster-7410.74664:TRINITY_DN20790_c0_g1_i2	0.66788	none	0.907179	none
Cluster-7410.62092:TRINITY_DN15875_c0_g1_i1	-0.90639	none	0.960865	none
Cluster-7410.78784:TRINITY_DN18952_c0_g1_i1	-3.6584	Down	0.918409	none
Cluster-7410.67767:TRINITY_DN17886_c0_g1_i3	-0.92008	none	1.10435	none
Cluster-7410.66047:TRINITY_DN11305_c0_g1_i2	0.2953	none	1.11703	none
Cluster-7410.67562:TRINITY_DN21026_c1_g1_i2	-1.3885	Down	1.39851	Up
Cluster-7410.108625:TRINITY_DN19537_c0_g2_i2	-1.2306	Down	0.946886	none
Cluster-7410.67994:TRINITY_DN21271_c0_g1_i4	0.84877	none	0.956107	none
Cluster-7410.54721:TRINITY_DN17654_c1_g1_i5	-0.20599	none	1.13247	none
Cluster-7410.77293:TRINITY_DN20289_c0_g3_i1	-0.79707	none	0.988889	none
Cluster-7410.80060:TRINITY_DN20327_c0_g1_i6	-0.90182	none	1.25751	Up
Cluster-7410.87090:TRINITY_DN16843_c0_g1_i1	-0.45684	none	1.05057	none
Cluster-7410.68593:TRINITY_DN21629_c1_g3_i2	-0.43059	none	1.0314	none
Cluster-7410.67420:TRINITY_DN19903_c1_g1_i2	-0.61914	none	1.06566	none
Cluster-7410.77940:TRINITY_DN18201_c0_g1_i1	-1.4611	Down	1.18775	none
Cluster-7410.72984:TRINITY_DN18462_c0_g1_i2	1.1794	Up	0.945892	none
Cluster-7410.83273:TRINITY_DN21498_c1_g1_i1	-2.505	Down	0.949363	none
Cluster-7410.65748:TRINITY_DN12106_c0_g1_i2	-0.9518	none	0.99199	none
Cluster-7410.43059:TRINITY_DN20085_c0_g1_i2	0.086969	none	1.14605	none
Cluster-7410.46552:TRINITY_DN21414_c0_g1_i1	-1.7357	Down	1.2013	Up
Cluster-7410.93435:TRINITY_DN20142_c0_g1_i3	-0.4166	none	0.878831	none
Cluster-7410.73819:TRINITY_DN18464_c1_g1_i3	1.1417	Up	1.16432	none
Cluster-7410.66484:TRINITY_DN19050_c0_g2_i3	-3.3002	Down	1.01451	none
Cluster-7410.59824:TRINITY_DN18796_c3_g2_i1	1.708	Up	1.00743	none
Cluster-7410.66427:TRINITY_DN21216_c0_g1_i3	1.8663	Up	1.33435	Up
Cluster-7410.67430:TRINITY_DN16721_c0_g1_i1	-0.32139	none	1.01292	none
Cluster-7410.32179:TRINITY_DN13887_c1_g1_i1	-3.376	Down	0.898368	none
Cluster-7410.69111:TRINITY_DN20399_c0_g1_i4	-0.37629	none	0.935366	none
Cluster-7410.74385:TRINITY_DN20957_c1_g3_i1	1.1499	Up	1.04535	none
Cluster-7410.67178:TRINITY_DN20736_c0_g1_i1	0.37623	none	1.46886	Up
Cluster-7410.66830:TRINITY_DN18125_c0_g1_i2	-0.083452	none	1.08479	none
Cluster-7410.54639:TRINITY_DN20420_c0_g1_i1	-0.2057	none	1.02608	none
Cluster-7410.75325:TRINITY_DN18630_c0_g1_i1	-0.23608	none	1.344	Up
Cluster-7410.60124:TRINITY_DN14750_c2_g1_i1	-0.032668	none	1.06944	none
Cluster-7410.93435:TRINITY_DN20142_c0_g2_i1	-0.4166	none	1.02489	none
Cluster-7410.65910:TRINITY_DN21076_c0_g1_i1	-1.1633	Down	1.06749	none
Cluster-7410.83273:TRINITY_DN21303_c0_g1_i1	-2.505	Down	1.1401	none
Cluster-7410.4635:TRINITY_DN20988_c1_g1_i8	-2.5332	none	0.845746	none
Cluster-7410.67034:TRINITY_DN17731_c0_g2_i1	-0.16475	none	0.931077	none
Cluster-7410.66065:TRINITY_DN21402_c0_g2_i1	-0.089282	none	1.07819	none
Cluster-7410.16180:TRINITY_DN14014_c0_g1_i1	-0.85279	none	1.06755	none
Cluster-7410.60438:TRINITY_DN20909_c1_g1_i2	-0.20122	none	1.01867	none
Cluster-7410.69872:TRINITY_DN18060_c0_g2_i4	-1.314	Down	0.97259	none
Cluster-7410.50799:TRINITY_DN19704_c0_g2_i3	-0.18791	none	0.954332	none
Cluster-7410.66330:TRINITY_DN21196_c0_g1_i3	2.9277	Up	1.16483	none
Cluster-7410.64847:TRINITY_DN21505_c1_g1_i1	-1.6936	Down	0.956189	none
Cluster-7410.67971:TRINITY_DN20811_c0_g2_i1	-0.056038	none	1.04628	none
Cluster-7410.80428:TRINITY_DN17372_c0_g2_i3	-0.1385	none	0.938375	none
Cluster-7410.68702:TRINITY_DN21025_c1_g1_i1	-0.50643	none	0.942431	none
Cluster-7410.67795:TRINITY_DN19201_c0_g3_i1	0.44261	none	0.936513	none
Cluster-7410.77267:TRINITY_DN14673_c0_g1_i1	0.17279	none	1.26406	Up
Cluster-7410.99547:TRINITY_DN19751_c0_g1_i3	0.88912	none	0.903823	none
Cluster-7410.52008:TRINITY_DN17064_c0_g2_i1	-0.40834	none	1.01422	none
Cluster-7410.69396:TRINITY_DN19472_c0_g1_i2	-0.013687	none	1.04508	none
Cluster-7410.79409:TRINITY_DN19989_c0_g1_i3	-0.32725	none	0.985094	none
Cluster-7410.68100:TRINITY_DN19666_c0_g1_i4	1.6598	Up	1.24312	Up
Cluster-7410.119332:TRINITY_DN18855_c2_g2_i2	-1.5849	none	1.05182	none
Cluster-7410.52807:TRINITY_DN21365_c0_g1_i3	-1.44	Down	0.791678	Down
Cluster-7410.73819:TRINITY_DN20035_c0_g1_i1	1.1417	Up	0.957157	none
Cluster-7410.70156:TRINITY_DN20801_c0_g1_i2	0.22492	none	1.10398	none
Cluster-7410.88177:TRINITY_DN20781_c0_g2_i1	-0.63155	none	0.933017	none
Cluster-7410.34255:TRINITY_DN15749_c0_g1_i1	-0.32527	none	1.03857	none
Cluster-7410.67059:TRINITY_DN20308_c0_g1_i1	6.1204	Up	1.79246	Up
Cluster-7410.74387:TRINITY_DN16380_c1_g1_i2	0.20917	none	1.59023	Up
Cluster-7410.65429:TRINITY_DN16047_c0_g1_i4	-1.1988	none	1.11752	none
Cluster-7410.65301:TRINITY_DN20611_c1_g2_i2	0.3863	none	1.00592	none
Cluster-7410.51596:TRINITY_DN15036_c0_g1_i1	-1.5562	Down	0.983716	none
Cluster-7410.57981:TRINITY_DN19238_c0_g2_i12	-0.76155	none	0.860012	none
Cluster-7410.65430:TRINITY_DN16047_c0_g2_i1	-2.0642	Down	1.07788	none
Cluster-7410.85226:TRINITY_DN17772_c0_g1_i4	0.73127	none	1.22184	Up
Cluster-7410.117344:TRINITY_DN18432_c0_g7_i1	-0.36174	none	0.967659	none
Cluster-7410.35699:TRINITY_DN20004_c1_g3_i5	-4.3162	Down	0.883143	none
Cluster-7410.68701:TRINITY_DN17436_c0_g1_i2	-0.57183	none	1.08327	none
Cluster-7410.60956:TRINITY_DN19358_c0_g1_i4	0.0060207	none	0.938729	none
Cluster-7410.27315:TRINITY_DN6854_c0_g1_i1	-2.2029	Down	1.0598	none
Cluster-7410.60478:TRINITY_DN18433_c0_g1_i1	-0.47829	none	0.971169	none
Cluster-7410.28630:TRINITY_DN17047_c0_g2_i1	-1.6654	Down	1.32082	Up
Cluster-7410.57981:TRINITY_DN19844_c0_g1_i2	-0.76155	none	0.905333	none
Cluster-7410.66876:TRINITY_DN16858_c0_g1_i1	-0.0062421	none	0.98461	none
Cluster-7410.47626:TRINITY_DN19148_c0_g1_i1	-0.59147	none	1.05339	none
Cluster-7410.71673:TRINITY_DN18320_c0_g1_i1	-0.36627	none	1.22701	Up
Cluster-7410.67722:TRINITY_DN21236_c0_g1_i1	-0.0011783	none	1.04391	none
Cluster-7410.99610:TRINITY_DN21499_c1_g1_i10	-3.713	Down	1.08818	none
Cluster-7410.21958:TRINITY_DN17259_c0_g1_i3	-0.053128	none	1.07848	none
Cluster-7410.48098:TRINITY_DN19415_c0_g1_i2	-5.26	Down	0.853735	none
Cluster-7410.79273:TRINITY_DN18831_c0_g1_i2	0.23776	none	0.997245	none
Cluster-7410.71385:TRINITY_DN15282_c0_g1_i1	0.27568	none	0.993575	none
Cluster-7410.55231:TRINITY_DN18803_c0_g1_i1	-1.2892	Down	0.932673	none
Cluster-9840.0:TRINITY_DN21165_c0_g1_i1	-5.577	Down	0.738032	Down
Cluster-7410.69030:TRINITY_DN20462_c0_g3_i1	-0.79822	none	1.082	none
Cluster-7410.66760:TRINITY_DN20316_c0_g1_i1	1.2048	Up	1.02334	none
Cluster-7410.89761:TRINITY_DN18994_c0_g1_i1	-0.038969	none	1.03125	none
Cluster-7410.55231:TRINITY_DN15521_c0_g1_i1	-1.2892	Down	0.970003	none
Cluster-7410.44615:TRINITY_DN15696_c0_g1_i1	-3.7729	Down	0.847807	none
Cluster-7410.67767:TRINITY_DN17886_c0_g2_i1	-0.92008	none	0.977446	none
Cluster-7410.47832:TRINITY_DN20551_c0_g1_i2	0.065173	none	1.19201	none
Cluster-7410.45764:TRINITY_DN16208_c0_g1_i2	8.3535	Up	0.931376	none
Cluster-7410.65632:TRINITY_DN14230_c0_g1_i1	0.58874	none	1.12203	none
Cluster-7410.88177:TRINITY_DN20781_c0_g1_i1	-0.63155	none	0.892998	none
Cluster-7410.71852:TRINITY_DN20847_c0_g1_i1	0.48883	none	0.990633	none
Cluster-7410.86485:TRINITY_DN20716_c0_g1_i2	-0.31513	none	1.04411	none
Cluster-7410.66440:TRINITY_DN17498_c0_g1_i1	0.89525	none	0.983509	none
Cluster-7410.68502:TRINITY_DN17943_c0_g1_i1	-0.0086451	none	0.878264	none
Cluster-7410.113738:TRINITY_DN11478_c0_g1_i1	-0.63727	none	1.09202	none
Cluster-7410.70423:TRINITY_DN20434_c0_g1_i2	-0.11212	none	0.996204	none
Cluster-7410.8630:TRINITY_DN20093_c0_g1_i1	-3.6429	Down	0.761135	Down
Cluster-7410.59603:TRINITY_DN19440_c0_g2_i1	-0.62166	none	1.03319	none
Cluster-7410.17869:TRINITY_DN11460_c0_g1_i1	-3.2129	Down	0.679245	Down
Cluster-7410.67184:TRINITY_DN19695_c1_g1_i1	1.646	Up	1.22071	Up
Cluster-7410.74788:TRINITY_DN19632_c0_g1_i1	-0.40352	none	1.02972	none
Cluster-7410.63031:TRINITY_DN18342_c0_g1_i2	1.9691	Up	0.883403	none
Cluster-7410.72231:TRINITY_DN19852_c0_g1_i1	-0.66579	none	1.0542	none
Cluster-7410.83183:TRINITY_DN19084_c0_g1_i1	-0.25985	none	0.956535	none
Cluster-7410.42065:TRINITY_DN18558_c0_g2_i2	-1.377	Down	1.12674	none
Cluster-7410.107225:TRINITY_DN21270_c0_g2_i1	-0.40127	none	1.03079	none
Cluster-7410.42772:TRINITY_DN17439_c2_g3_i2	-0.14926	none	1.01553	none
Cluster-7410.81215:TRINITY_DN14843_c0_g2_i1	0.82465	none	1.10905	none
Cluster-7410.34218:TRINITY_DN19569_c0_g1_i2	-5.2037	Down	1.06037	none
Cluster-7410.65961:TRINITY_DN16184_c0_g1_i1	-0.82092	none	1.00505	none
Cluster-7410.37593:TRINITY_DN17546_c0_g2_i1	-0.36793	none	1.00228	none
Cluster-7410.56149:TRINITY_DN16879_c0_g1_i1	0.04205	none	1.04358	none
Cluster-7410.59686:TRINITY_DN14339_c0_g1_i1	0.9212	none	1.05695	none
Cluster-7410.67139:TRINITY_DN12848_c0_g1_i1	0.018973	none	0.972187	none
Cluster-7410.75502:TRINITY_DN16659_c0_g1_i1	-0.14335	none	0.982501	none
Cluster-7410.50799:TRINITY_DN14988_c0_g1_i1	-0.18791	none	0.919621	none
Cluster-7410.41227:TRINITY_DN13712_c1_g2_i1	-0.92556	none	1.19296	none
Cluster-7410.40739:TRINITY_DN20425_c0_g1_i1	-0.4567	none	0.966584	none
Cluster-7410.69988:TRINITY_DN21496_c0_g1_i1	-0.58372	none	1.01822	none
Cluster-7410.71344:TRINITY_DN20908_c2_g2_i3	1.0117	Up	0.973788	none
Cluster-7410.70929:TRINITY_DN21501_c0_g2_i1	0.039108	none	1.04012	none
Cluster-7410.71432:TRINITY_DN17769_c0_g1_i1	-0.56151	none	1.05542	none
Cluster-7410.56847:TRINITY_DN21432_c0_g1_i7	-0.19827	none	0.847066	none
Cluster-7410.61239:TRINITY_DN13669_c0_g1_i2	0.36581	none	0.866302	none
Cluster-7410.67795:TRINITY_DN19201_c0_g1_i4	0.44261	none	0.701224	Down
Cluster-7410.74134:TRINITY_DN20748_c0_g2_i2	-0.98883	none	1.04721	none
Cluster-7410.59007:TRINITY_DN16804_c0_g1_i4	-1.9465	Down	0.903284	none
Cluster-7410.78719:TRINITY_DN19199_c0_g2_i3	-0.58104	none	0.929225	none
Cluster-7410.52354:TRINITY_DN16817_c0_g2_i1	-0.24701	none	0.941993	none
Cluster-7410.52038:TRINITY_DN18968_c0_g4_i1	-0.60923	none	1.00737	none
Cluster-7410.67971:TRINITY_DN20811_c0_g5_i2	-0.056038	none	0.887882	none
Cluster-7410.80092:TRINITY_DN11927_c0_g1_i1	-0.3775	none	0.953481	none
Cluster-7410.69020:TRINITY_DN20691_c0_g1_i5	0.34146	none	0.891435	none
Cluster-7410.77534:TRINITY_DN17707_c0_g1_i2	-0.89728	none	0.971545	none
Cluster-7410.62999:TRINITY_DN19063_c0_g1_i1	-0.14318	none	0.814385	Down
Cluster-7410.71852:TRINITY_DN20847_c0_g4_i2	0.48883	none	1.02376	none
Cluster-7410.68588:TRINITY_DN20530_c1_g1_i3	0.83795	none	0.840739	none
Cluster-7410.68549:TRINITY_DN16765_c0_g1_i2	0.82807	none	0.954248	none
Cluster-7410.82467:TRINITY_DN17680_c0_g2_i3	1.0564	Up	1.22436	Up
Cluster-7410.49945:TRINITY_DN16611_c0_g2_i1	-0.58968	none	1.05763	none
Cluster-7410.74233:TRINITY_DN19767_c0_g1_i1	-0.27026	none	0.926561	none
Cluster-7410.83363:TRINITY_DN13103_c0_g1_i1	-0.2281	none	0.962581	none
Cluster-7410.73718:TRINITY_DN21029_c0_g1_i3	1.5335	Up	1.05657	none
Cluster-7410.67248:TRINITY_DN17214_c1_g1_i2	0.74018	none	1.05665	none
Cluster-7410.20799:TRINITY_DN16615_c0_g1_i1	-1.5161	Down	1.11569	none
Cluster-7410.83363:TRINITY_DN13986_c0_g1_i1	-0.2281	none	1.07562	none
Cluster-7410.88368:TRINITY_DN20510_c0_g1_i2	-3.188	Down	1.08006	none
Cluster-7410.45645:TRINITY_DN19269_c0_g2_i2	-0.78284	none	0.968208	none
Cluster-7410.74233:TRINITY_DN18400_c0_g1_i1	-0.27026	none	0.947051	none
Cluster-7410.66429:TRINITY_DN21216_c0_g2_i1	1.2668	Up	1.25743	Up
Cluster-7410.54493:TRINITY_DN18242_c0_g1_i2	1.1041	Up	1.02608	none
Cluster-7410.64206:TRINITY_DN21210_c0_g1_i3	-0.11676	none	0.950218	none
Cluster-7410.73594:TRINITY_DN21540_c0_g2_i1	-1.1779	Down	1.09417	none
Cluster-7410.62816:TRINITY_DN17714_c0_g1_i1	-0.54602	none	1.04814	none
Cluster-7410.81389:TRINITY_DN19567_c0_g1_i1	0.074064	none	1.04897	none
Cluster-7410.71678:TRINITY_DN21584_c0_g1_i7	0.040988	none	0.825251	Down
Cluster-7410.72843:TRINITY_DN21269_c0_g1_i2	0.90318	none	0.93891	none
Cluster-7410.68581:TRINITY_DN20155_c0_g1_i2	2.0136	Up	0.981025	none
Cluster-7410.49801:TRINITY_DN17547_c0_g1_i1	-0.23706	none	1.07885	none
Cluster-7410.91837:TRINITY_DN17773_c0_g1_i1	0.19747	none	1.02079	none
Cluster-7410.65822:TRINITY_DN17268_c0_g1_i1	-0.029428	none	1.09729	none
Cluster-7410.64179:TRINITY_DN21312_c0_g1_i2	0.70633	none	1.21181	Up
Cluster-7410.74274:TRINITY_DN18266_c2_g1_i1	-0.83934	none	1.0678	none
Cluster-7410.56261:TRINITY_DN20517_c0_g1_i2	-1.6511	Down	1.2344	Up
Cluster-7410.52103:TRINITY_DN16417_c0_g1_i4	0.34222	none	1.11397	none
Cluster-7410.85643:TRINITY_DN18428_c0_g1_i2	0.26482	none	1.04663	none
Cluster-7410.40954:TRINITY_DN17080_c0_g1_i2	-0.63447	none	1.01052	none
Cluster-7410.67522:TRINITY_DN15543_c0_g1_i1	0.88179	none	1.18914	none
Cluster-7410.119332:TRINITY_DN18855_c2_g1_i1	-1.5849	none	1.12903	none
Cluster-7410.70409:TRINITY_DN19588_c0_g1_i2	-0.5305	none	1.0477	none
Cluster-7410.54560:TRINITY_DN16713_c0_g1_i1	-0.5641	none	1.01596	none
Cluster-7410.103994:TRINITY_DN19932_c1_g1_i4	-1.1889	Down	1.08154	none
Cluster-7410.52354:TRINITY_DN15677_c0_g2_i1	-0.24701	none	0.996499	none
Cluster-7410.52354:TRINITY_DN17814_c1_g1_i6	-0.24701	none	0.942125	none
Cluster-7410.47222:TRINITY_DN21621_c0_g1_i10	0.80269	none	0.977288	none
Cluster-7410.44409:TRINITY_DN16817_c0_g1_i1	-0.48542	none	0.960543	none
Cluster-7410.67286:TRINITY_DN20976_c0_g1_i1	0.45579	none	1.02761	none
Cluster-7410.79851:TRINITY_DN20299_c0_g1_i1	1.2572	Up	1.01147	none
Cluster-7410.66929:TRINITY_DN19396_c0_g1_i1	0.018686	none	0.988072	none
Cluster-7410.55821:TRINITY_DN19528_c0_g1_i2	-1.2465	Down	0.853189	none
Cluster-7410.66100:TRINITY_DN20190_c0_g1_i1	-2.1968	none	0.780528	Down
Cluster-7410.88136:TRINITY_DN13434_c0_g1_i1	-3.0251	Down	0.801655	Down
Cluster-7410.53972:TRINITY_DN19487_c0_g2_i2	-0.85685	none	0.982909	none
Cluster-7410.67860:TRINITY_DN20842_c0_g1_i1	-0.49292	none	1.08542	none
Cluster-7410.40578:TRINITY_DN15794_c0_g1_i2	-1.0174	none	1.06021	none
Cluster-7410.64976:TRINITY_DN20201_c1_g1_i4	0.38615	none	1.06014	none
Cluster-7410.94219:TRINITY_DN21574_c0_g1_i12	-4.2961	Down	0.890345	none
Cluster-7410.67453:TRINITY_DN20577_c0_g1_i1	-0.47814	none	1.1057	none
Cluster-7410.87524:TRINITY_DN18772_c0_g1_i1	0.67036	none	1.13011	none
Cluster-7410.80937:TRINITY_DN13098_c0_g1_i1	0.59808	none	1.03442	none
Cluster-7410.80900:TRINITY_DN20712_c1_g1_i6	-0.33185	none	1.01794	none
Cluster-7410.58323:TRINITY_DN17138_c1_g1_i2	0.44929	none	0.959766	none
Cluster-7410.50900:TRINITY_DN15444_c0_g1_i1	-0.8114	none	1.08347	none
Cluster-7410.72417:TRINITY_DN20921_c0_g2_i1	0.11027	none	1.0688	none
Cluster-7410.66804:TRINITY_DN20516_c0_g2_i1	0.46519	none	0.936008	none
Cluster-7410.77144:TRINITY_DN15793_c0_g1_i2	0.19208	none	1.03515	none
Cluster-7410.57256:TRINITY_DN16998_c0_g1_i1	-0.8516	none	1.15806	none
Cluster-7410.66100:TRINITY_DN17565_c0_g2_i1	-2.1968	none	0.933333	none
Cluster-7410.83970:TRINITY_DN19682_c0_g3_i1	0.4916	none	1.09487	none
Cluster-7410.63406:TRINITY_DN15431_c0_g1_i1	-0.40377	none	0.927972	none
Cluster-7410.82991:TRINITY_DN19173_c0_g1_i1	0.96899	none	1.03064	none
Cluster-7410.22079:TRINITY_DN15296_c0_g1_i1	-0.37214	none	0.955452	none
Cluster-7410.65301:TRINITY_DN20611_c1_g1_i2	0.3863	none	0.823331	Down
Cluster-7410.70907:TRINITY_DN20769_c2_g2_i1	2.5239	Up	1.01829	none
Cluster-7410.67400:TRINITY_DN19881_c0_g1_i3	0.014031	none	1.61723	Up
Cluster-7410.64136:TRINITY_DN12879_c0_g1_i1	-0.36949	none	1.19882	none
Cluster-7410.71194:TRINITY_DN20130_c0_g2_i1	-0.25537	none	0.95346	none
Cluster-7410.69095:TRINITY_DN21489_c0_g1_i11	0.0024886	none	1.199	none
Cluster-7410.66941:TRINITY_DN19447_c0_g2_i1	0.14228	none	1.20201	Up
Cluster-7410.80549:TRINITY_DN16327_c1_g2_i9	-4.4664	Down	1.0251	none
Cluster-7410.77144:TRINITY_DN15793_c0_g2_i1	0.19208	none	1.07836	none
Cluster-7410.63031:TRINITY_DN18342_c0_g2_i1	1.9691	Up	1.11747	none
Cluster-7410.64800:TRINITY_DN20947_c0_g1_i3	0.38288	none	0.942561	none
Cluster-7410.69030:TRINITY_DN20462_c0_g4_i1	-0.79822	none	0.995794	none
Cluster-7410.10217:TRINITY_DN17392_c0_g1_i2	-0.28482	none	1.01487	none
Cluster-7410.66382:TRINITY_DN21287_c0_g4_i1	2.2862	Up	1.14171	none
Cluster-7410.17321:TRINITY_DN19416_c0_g1_i2	-1.4863	none	1.15448	none
Cluster-7410.66264:TRINITY_DN14736_c0_g1_i6	0.0070873	none	0.994212	none
Cluster-7410.70532:TRINITY_DN16655_c0_g1_i1	-0.030331	none	1.13424	none
Cluster-7410.82853:TRINITY_DN19654_c1_g2_i2	-0.20109	none	0.906306	none
Cluster-7410.65011:TRINITY_DN14357_c0_g1_i1	-0.52833	none	1.05127	none
Cluster-7410.48590:TRINITY_DN21041_c0_g2_i1	-1.1669	Down	1.13147	none
Cluster-7410.67231:TRINITY_DN19455_c1_g2_i4	-1.0773	none	1.25942	Up
Cluster-7410.74134:TRINITY_DN20748_c0_g1_i1	-0.98883	none	0.994975	none
Cluster-7410.49780:TRINITY_DN16633_c0_g1_i3	0.29724	none	0.919375	none
Cluster-7410.45145:TRINITY_DN20695_c0_g2_i1	-1.2469	Down	0.939144	none
Cluster-7410.65593:TRINITY_DN13664_c0_g1_i7	7.2093	Up	1.16234	none
Cluster-7410.19957:TRINITY_DN19500_c0_g1_i2	-2.4298	Down	0.990642	none
Cluster-7410.67803:TRINITY_DN15001_c0_g1_i1	0.09172	none	0.974699	none
Cluster-7410.73635:TRINITY_DN19337_c0_g1_i1	1.5962	Up	1.25698	Up
Cluster-7410.49780:TRINITY_DN16365_c0_g1_i2	0.29724	none	0.931971	none
Cluster-7410.66921:TRINITY_DN19915_c0_g1_i1	4.7566	Up	1.25964	Up
Cluster-7410.86402:TRINITY_DN19250_c0_g1_i1	0.11071	none	1.07665	none
Cluster-7410.67660:TRINITY_DN15837_c0_g1_i2	0.1513	none	1.10609	none
Cluster-7410.79472:TRINITY_DN20274_c1_g3_i5	-0.64308	none	0.96709	none
Cluster-7410.86876:TRINITY_DN19885_c0_g1_i1	-0.8319	none	0.970692	none
Cluster-7410.66860:TRINITY_DN18747_c0_g1_i1	-0.95878	none	0.847845	none
Cluster-7410.68531:TRINITY_DN16331_c0_g1_i4	0.80826	none	1.061	none
Cluster-7410.65634:TRINITY_DN18026_c2_g1_i1	-0.28365	none	0.894737	none
Cluster-7410.67682:TRINITY_DN19853_c0_g1_i3	0.16355	none	1.12678	none
Cluster-7410.71574:TRINITY_DN15138_c0_g1_i1	-0.11177	none	0.811485	Down
Cluster-7410.94784:TRINITY_DN20351_c0_g1_i1	0.058318	none	1.00827	none
Cluster-7410.90812:TRINITY_DN13290_c0_g1_i1	-0.27462	none	1.14881	none
Cluster-7410.66576:TRINITY_DN15247_c0_g1_i1	0.65031	none	1.03431	none
Cluster-7410.66107:TRINITY_DN20660_c0_g1_i1	1.9669	Up	1.12823	none
Cluster-7410.6918:TRINITY_DN18714_c0_g1_i1	1.2671	none	0.997637	none
Cluster-7410.86568:TRINITY_DN21053_c0_g5_i1	0.34833	none	1.07861	none
Cluster-7410.34423:TRINITY_DN18327_c0_g2_i1	-0.30616	none	0.998539	none
Cluster-7410.59899:TRINITY_DN19642_c0_g1_i1	0.95068	none	0.959949	none
Cluster-7410.67363:TRINITY_DN19899_c0_g1_i1	-1.2762	Down	0.848146	none
Cluster-7410.82789:TRINITY_DN20512_c0_g2_i1	-0.48516	none	0.960885	none
Cluster-7410.40163:TRINITY_DN17965_c0_g1_i1	0.38067	none	1.00263	none
Cluster-7410.58209:TRINITY_DN20419_c0_g4_i2	-0.4042	none	0.913747	none
Cluster-7410.69248:TRINITY_DN21217_c0_g3_i1	-0.16761	none	0.933618	none
Cluster-7410.110243:TRINITY_DN18262_c0_g1_i1	-1.5827	Down	0.915767	none
Cluster-7410.65171:TRINITY_DN18983_c0_g1_i2	0.27057	none	1.20873	Up
Cluster-7410.74064:TRINITY_DN18768_c1_g1_i2	-0.96599	none	0.86524	none
Cluster-7410.81215:TRINITY_DN14843_c0_g1_i1	0.82465	none	0.882785	none
Cluster-7410.68779:TRINITY_DN19325_c0_g1_i1	0.31145	none	0.885802	none
Cluster-7410.67562:TRINITY_DN21026_c1_g5_i2	-1.3885	Down	1.00531	none
Cluster-7410.84759:TRINITY_DN15500_c2_g1_i2	-0.26326	none	0.994741	none
Cluster-7410.3304:TRINITY_DN18511_c0_g1_i2	0.21921	none	0.94967	none
Cluster-7410.78996:TRINITY_DN19149_c1_g1_i3	0.38195	none	0.962789	none
Cluster-7410.73949:TRINITY_DN17493_c0_g1_i1	-0.57138	none	1.35711	Up
Cluster-7410.49973:TRINITY_DN13280_c0_g1_i3	-0.92383	none	1.07508	none
Cluster-7410.68033:TRINITY_DN21199_c0_g1_i6	2.0661	Up	1.14155	none
Cluster-7410.33722:TRINITY_DN16074_c0_g2_i1	0.29175	none	0.977235	none
Cluster-7410.80060:TRINITY_DN19301_c0_g1_i2	-0.90182	none	1.02585	none
Cluster-7410.73343:TRINITY_DN16807_c0_g1_i1	0.023852	none	1.09651	none
Cluster-7410.106699:TRINITY_DN18060_c0_g1_i2	-1.939	Down	0.831297	Down
Cluster-7410.73199:TRINITY_DN18086_c0_g1_i2	-0.13716	none	1.07145	none
Cluster-7410.83743:TRINITY_DN20886_c0_g1_i3	-0.7524	none	1.05335	none
Cluster-7410.64473:TRINITY_DN18152_c0_g3_i1	0.86565	none	1.02147	none
Cluster-7410.44409:TRINITY_DN16817_c0_g5_i1	-0.48542	none	0.891868	none
Cluster-7410.52354:TRINITY_DN15677_c0_g1_i2	-0.24701	none	0.94176	none
Cluster-7410.56092:TRINITY_DN14331_c0_g1_i1	0.28827	none	1.09917	none
Cluster-7410.65891:TRINITY_DN19992_c0_g1_i2	0.12456	none	1.14268	none
Cluster-7410.98856:TRINITY_DN20402_c0_g1_i1	-2.5407	Down	1.05053	none
Cluster-7410.7680:TRINITY_DN21626_c0_g2_i2	-1.1634	none	1.16462	none
Cluster-7410.90024:TRINITY_DN17869_c0_g1_i1	-0.13259	none	1.05626	none
Cluster-7410.84247:TRINITY_DN20361_c0_g1_i2	0.39915	none	1.00131	none
Cluster-7410.33722:TRINITY_DN16074_c0_g1_i1	0.29175	none	0.893748	none
Cluster-7410.87320:TRINITY_DN17281_c0_g1_i1	-2.846	Down	1.05587	none
Cluster-7410.67782:TRINITY_DN16261_c0_g2_i4	-0.86731	none	1.07442	none
Cluster-7410.67279:TRINITY_DN15714_c0_g1_i3	-1.2115	Down	0.987801	none
Cluster-7410.54796:TRINITY_DN20479_c0_g1_i1	-1.2501	Down	1.13877	none
Cluster-7410.90722:TRINITY_DN19363_c0_g2_i1	0.40433	none	1.03964	none
Cluster-7410.45145:TRINITY_DN20695_c0_g1_i1	-1.2469	Down	1.09541	none
Cluster-7410.97098:TRINITY_DN12952_c0_g1_i1	-0.57876	none	1.06687	none
Cluster-7410.67487:TRINITY_DN18713_c0_g1_i1	-1.0794	Down	0.977038	none
Cluster-7410.44409:TRINITY_DN14579_c0_g1_i1	-0.48542	none	1.03202	none
Cluster-7410.79248:TRINITY_DN19149_c2_g1_i1	0.11276	none	0.989587	none
Cluster-7410.75543:TRINITY_DN21264_c0_g3_i1	-0.11656	none	0.993069	none
Cluster-7410.105974:TRINITY_DN21483_c1_g1_i7	-2.1056	Down	0.990726	none
Cluster-7410.66484:TRINITY_DN19050_c0_g3_i1	-3.3002	Down	0.892588	none
Cluster-7410.68807:TRINITY_DN18443_c0_g1_i1	-0.033776	none	0.976207	none
Cluster-7410.105136:TRINITY_DN16539_c0_g1_i2	-0.45446	none	0.930893	none
Cluster-7410.67279:TRINITY_DN15714_c0_g2_i1	-1.2115	Down	0.945875	none
Cluster-7410.68835:TRINITY_DN14871_c0_g2_i1	0.44701	none	0.984295	none
Cluster-7410.51598:TRINITY_DN17454_c0_g1_i1	-0.63827	none	0.999677	none
Cluster-7410.6918:TRINITY_DN18714_c0_g2_i2	1.2671	none	0.910394	none
Cluster-7410.64136:TRINITY_DN16746_c0_g1_i1	-0.36949	none	1.12179	none
Cluster-7410.75080:TRINITY_DN16369_c0_g1_i1	-0.52598	none	1.07285	none
Cluster-7410.82669:TRINITY_DN21324_c1_g2_i1	-2.5394	Down	1.02594	none
Cluster-7410.58324:TRINITY_DN18749_c0_g1_i1	-0.97699	none	0.85944	none
Cluster-7410.66134:TRINITY_DN12716_c0_g1_i1	0.37607	none	1.03601	none
Cluster-7410.66841:TRINITY_DN14365_c0_g1_i1	1.0241	Up	0.9639	none
Cluster-7410.67851:TRINITY_DN19047_c0_g1_i1	1.7373	Up	0.874356	none
Cluster-7410.73343:TRINITY_DN13638_c0_g1_i1	0.023852	none	1.07338	none
Cluster-7410.7201:TRINITY_DN19056_c0_g1_i1	-3.4173	Down	1.04432	none
Cluster-7410.62389:TRINITY_DN14021_c0_g1_i2	1.3236	Up	1.04028	none
Cluster-7410.58601:TRINITY_DN12048_c0_g1_i2	0.13725	none	0.94909	none
Cluster-7410.71254:TRINITY_DN19646_c0_g1_i2	0.71124	none	0.894721	none
Cluster-7410.77308:TRINITY_DN20289_c0_g1_i1	-1.2804	Down	0.905288	none
Cluster-7410.71344:TRINITY_DN20908_c2_g1_i1	1.0117	Up	1.00297	none
Cluster-7410.76561:TRINITY_DN14073_c0_g2_i1	0.2795	none	1.06655	none
Cluster-7410.1935:TRINITY_DN20096_c0_g1_i8	-3.4573	Down	0.937091	none
Cluster-7410.74439:TRINITY_DN20761_c0_g1_i1	1.8481	Up	0.883145	none
Cluster-7410.67452:TRINITY_DN16570_c0_g1_i1	2.1094	Up	1.01126	none
Cluster-7410.61573:TRINITY_DN18920_c0_g1_i1	0.23264	none	1.00429	none
Cluster-7410.62922:TRINITY_DN20340_c0_g1_i1	1.0276	Up	0.96045	none
Cluster-7410.97340:TRINITY_DN20983_c0_g1_i2	-3.5986	Down	1.03092	none
Cluster-7410.44409:TRINITY_DN16817_c0_g3_i1	-0.48542	none	0.745179	Down
Cluster-7410.58704:TRINITY_DN18715_c1_g2_i2	-2.76	Down	0.552783	Down
Cluster-7410.49973:TRINITY_DN13280_c0_g2_i2	-0.92383	none	1.14643	none
Cluster-7410.11379:TRINITY_DN17210_c0_g2_i1	-2.3979	Down	0.919469	none
Cluster-7410.40578:TRINITY_DN14624_c0_g1_i1	-1.0174	none	1.0452	none
Cluster-7410.75762:TRINITY_DN21634_c1_g2_i2	-0.86513	none	0.974831	none
Cluster-7410.93878:TRINITY_DN17336_c0_g1_i1	-0.61125	none	1.07188	none
Cluster-7410.62234:TRINITY_DN15436_c0_g2_i1	0.38613	none	0.993651	none
Cluster-7410.64491:TRINITY_DN17821_c0_g1_i1	0.44317	none	0.945065	none
Cluster-7410.71194:TRINITY_DN20130_c0_g1_i1	-0.25537	none	0.908268	none
Cluster-7410.35245:TRINITY_DN18351_c0_g1_i1	-1.2513	Down	0.838313	none
Cluster-7410.64982:TRINITY_DN17973_c0_g1_i1	0.74358	none	0.982279	none
Cluster-7410.88587:TRINITY_DN19816_c0_g2_i2	-2.4849	Down	0.857832	none
Cluster-7410.61843:TRINITY_DN18094_c1_g1_i2	-3.175	Down	0.966977	none
Cluster-7410.63880:TRINITY_DN19498_c0_g1_i1	1.2518	Up	1.0509	none
Cluster-7410.64136:TRINITY_DN16746_c0_g2_i1	-0.36949	none	1.10162	none
Cluster-7410.80252:TRINITY_DN17166_c0_g2_i1	-0.72784	none	0.945868	none
Cluster-7410.62828:TRINITY_DN20501_c0_g1_i6	-0.42755	none	0.833473	none
Cluster-7410.69803:TRINITY_DN20010_c0_g2_i5	0.19997	none	0.940395	none
Cluster-7410.66480:TRINITY_DN17435_c0_g1_i3	0.045925	none	0.914859	none
Cluster-7410.48320:TRINITY_DN20292_c0_g1_i1	0.4738	none	1.06968	none
Cluster-7410.61530:TRINITY_DN19787_c0_g1_i5	-0.70994	none	0.884384	none
Cluster-7410.87320:TRINITY_DN20765_c1_g1_i5	-2.846	Down	1.215	Up
Cluster-7410.51327:TRINITY_DN15413_c0_g1_i5	0.24176	none	1.05045	none
Cluster-7410.67803:TRINITY_DN15198_c0_g1_i1	0.09172	none	0.920572	none
Cluster-7410.66065:TRINITY_DN21402_c0_g3_i2	-0.089282	none	1.00844	none
Cluster-7410.57941:TRINITY_DN18536_c0_g1_i2	0.10436	none	1.03785	none
Cluster-7410.66840:TRINITY_DN15565_c0_g1_i1	-0.30924	none	1.24212	Up
Cluster-7410.52434:TRINITY_DN20595_c0_g1_i1	-1.9392	Down	0.892723	none
Cluster-7410.92441:TRINITY_DN17190_c0_g1_i2	1.3178	Up	1.04101	none
Cluster-7410.69982:TRINITY_DN19786_c0_g3_i1	0.60417	none	0.930496	none
Cluster-7410.34876:TRINITY_DN14844_c0_g1_i1	-0.56251	none	0.97684	none
Cluster-7410.54832:TRINITY_DN12320_c0_g1_i1	-0.46004	none	0.884388	none
Cluster-7410.63332:TRINITY_DN21308_c0_g2_i1	-4.2171	Down	1.16951	none
Cluster-7410.63118:TRINITY_DN7607_c0_g1_i2	-2.6411	Down	0.978821	none
Cluster-7410.46184:TRINITY_DN18805_c0_g1_i4	0.91131	none	0.692985	Down
Cluster-7410.53915:TRINITY_DN16889_c0_g1_i3	-1.4599	Down	1.15593	none
Cluster-7410.89761:TRINITY_DN19734_c0_g1_i2	-0.038969	none	0.822133	Down
Cluster-7410.59755:TRINITY_DN19694_c3_g1_i6	-0.35445	none	0.994006	none
Cluster-7410.66911:TRINITY_DN16351_c0_g1_i1	0.42172	none	0.917513	none
Cluster-7410.59284:TRINITY_DN18436_c0_g2_i1	0.66534	none	1.00134	none
Cluster-7410.59970:TRINITY_DN16549_c1_g2_i1	1.5456	Up	1.0075	none
Cluster-7410.62234:TRINITY_DN15436_c0_g1_i1	0.38613	none	0.997131	none
Cluster-7410.109555:TRINITY_DN21122_c0_g1_i5	0.64455	none	1.0683	none
Cluster-7410.68172:TRINITY_DN20594_c0_g1_i2	1.2342	Up	0.838509	none
Cluster-7410.68543:TRINITY_DN13222_c0_g1_i2	0.12308	none	0.878815	none
Cluster-7410.90955:TRINITY_DN20978_c0_g1_i4	0.21201	none	1.11242	none
Cluster-7410.69901:TRINITY_DN19502_c0_g1_i5	-0.41587	none	1.03445	none
Cluster-7410.30744:TRINITY_DN18693_c0_g1_i1	-2.8692	Down	1.11799	none
Cluster-7410.63714:TRINITY_DN21485_c1_g1_i12	-0.11524	none	1.15642	none
Cluster-7410.91545:TRINITY_DN17608_c0_g2_i1	-1.2172	Down	0.906739	none
Cluster-7410.47004:TRINITY_DN18802_c0_g1_i1	0.27881	none	0.865217	none
Cluster-7410.90772:TRINITY_DN17531_c0_g1_i1	1.6056	Up	1.02792	none
Cluster-7410.40719:TRINITY_DN20368_c0_g1_i2	-1.1142	Down	1.00799	none
Cluster-7410.108287:TRINITY_DN16404_c0_g1_i1	-3.1703	none	0.903965	none
Cluster-7410.67595:TRINITY_DN17848_c0_g3_i1	1.099	Up	0.989554	none
Cluster-7410.70436:TRINITY_DN18659_c0_g1_i2	-0.91981	none	1.05767	none
Cluster-7410.86196:TRINITY_DN19402_c0_g2_i2	-0.40061	none	1.06813	none
Cluster-7410.67992:TRINITY_DN20820_c0_g5_i1	0.84518	none	1.00427	none
Cluster-7410.64597:TRINITY_DN19843_c0_g1_i4	1.2102	Up	1.05603	none
Cluster-7410.67652:TRINITY_DN19735_c0_g2_i1	-0.41634	none	0.818692	Down
Cluster-7410.90812:TRINITY_DN18026_c3_g1_i1	-0.27462	none	0.995528	none
Cluster-7410.77263:TRINITY_DN16908_c0_g5_i1	0.57169	none	1.00101	none
Cluster-7410.88177:TRINITY_DN15992_c0_g1_i3	-0.63155	none	0.884202	none
Cluster-7410.72009:TRINITY_DN13043_c0_g1_i2	-0.58463	none	1.06521	none
Cluster-7410.95064:TRINITY_DN20563_c0_g1_i1	-0.55345	none	0.955064	none
Cluster-7410.77803:TRINITY_DN20038_c1_g2_i1	0.48552	none	0.862069	none
Cluster-7410.29068:TRINITY_DN14779_c0_g1_i4	0.1877	none	1.09901	none
Cluster-7410.86371:TRINITY_DN17623_c0_g1_i1	-0.97847	none	0.858813	none
Cluster-7410.53668:TRINITY_DN17262_c0_g1_i1	0.59765	none	0.948164	none
Cluster-7410.70087:TRINITY_DN18606_c0_g1_i1	-0.72345	none	1.01087	none
Cluster-7410.90722:TRINITY_DN19363_c0_g3_i2	0.40433	none	0.972921	none
Cluster-7410.50463:TRINITY_DN17262_c0_g2_i2	0.41372	none	0.935385	none
Cluster-7410.70863:TRINITY_DN20355_c0_g1_i5	1.202	none	1.22003	Up
Cluster-7410.44997:TRINITY_DN17669_c0_g1_i1	-1.4289	Down	1.00749	none
Cluster-7410.96883:TRINITY_DN20905_c0_g1_i3	0.33385	none	1.15575	none
Cluster-7410.93514:TRINITY_DN20807_c1_g1_i2	-0.47388	none	1.04031	none
Cluster-7410.77340:TRINITY_DN15093_c0_g1_i3	0.61522	none	0.990486	none
Cluster-7410.77625:TRINITY_DN19971_c0_g1_i2	-1.0825	none	0.935244	none
Cluster-7410.68187:TRINITY_DN20986_c1_g1_i4	0.22558	none	0.91863	none
Cluster-7410.48311:TRINITY_DN20209_c1_g2_i2	0.053731	none	1.07705	none
Cluster-7410.43377:TRINITY_DN18893_c1_g1_i1	-0.34975	none	0.989282	none
Cluster-7410.50463:TRINITY_DN15507_c0_g1_i1	0.41372	none	0.942074	none
Cluster-7410.95768:TRINITY_DN17252_c0_g1_i1	-0.29442	none	0.854468	none
Cluster-7410.47816:TRINITY_DN16212_c0_g1_i3	0.20882	none	1.17883	none
Cluster-7410.47638:TRINITY_DN15577_c0_g1_i2	-1.2708	Down	1.13167	none
Cluster-7410.76877:TRINITY_DN15555_c0_g1_i1	-0.86868	none	0.976713	none
Cluster-7410.59899:TRINITY_DN19642_c0_g2_i1	0.95068	none	0.991759	none
Cluster-37420.0:TRINITY_DN17275_c1_g1_i3	3.3482	none	1.0689	none
Cluster-7410.67034:TRINITY_DN17731_c0_g1_i2	-0.16475	none	0.813774	none
Cluster-7410.108302:TRINITY_DN20800_c0_g1_i1	0.026298	none	0.904624	none
Cluster-7410.79294:TRINITY_DN19968_c0_g1_i1	0.081596	none	0.974913	none
Cluster-7410.76561:TRINITY_DN14073_c0_g1_i1	0.2795	none	0.973206	none
Cluster-7410.95768:TRINITY_DN18926_c0_g2_i2	-0.29442	none	0.829295	Down
Cluster-7410.27833:TRINITY_DN17856_c0_g1_i3	-5.3124	Down	0.843741	none
Cluster-7410.49945:TRINITY_DN14619_c0_g1_i4	-0.58968	none	1.01688	none
Cluster-7410.66173:TRINITY_DN21330_c1_g1_i4	-0.86034	none	0.907211	none
Cluster-7410.66340:TRINITY_DN14595_c0_g1_i1	0.72095	none	0.88812	none
Cluster-7410.74681:TRINITY_DN20361_c1_g1_i3	-1.4482	none	0.988277	none
Cluster-7410.77951:TRINITY_DN19624_c2_g3_i1	-0.2473	none	0.994448	none
Cluster-7410.18837:TRINITY_DN16116_c0_g1_i3	-0.26224	none	1.04171	none
Cluster-7410.57508:TRINITY_DN17658_c0_g1_i2	0.58418	none	1.0876	none
Cluster-7410.67342:TRINITY_DN18183_c0_g1_i1	0.61361	none	1.04935	none
Cluster-7410.72556:TRINITY_DN20714_c0_g1_i1	-0.81992	none	0.943591	none
Cluster-7410.69599:TRINITY_DN19772_c1_g4_i1	-0.020745	none	0.9615	none
Cluster-7410.23616:TRINITY_DN11787_c0_g1_i1	-4.4391	Down	1.06548	none
Cluster-7410.65088:TRINITY_DN21599_c1_g1_i4	0.83161	none	0.993228	none
Cluster-7410.110729:TRINITY_DN20652_c1_g1_i7	0.19827	none	0.967428	none
Cluster-7410.56188:TRINITY_DN20767_c0_g1_i1	0.065758	none	0.864524	none
Cluster-7410.67039:TRINITY_DN20300_c0_g1_i7	1.0318	Up	0.976661	none
Cluster-7410.67074:TRINITY_DN21522_c0_g1_i3	6.0203	Up	1.24109	Up
Cluster-7410.64982:TRINITY_DN17152_c0_g1_i1	0.74358	none	0.933219	none
Cluster-7410.45970:TRINITY_DN18599_c0_g2_i1	-1.2587	none	0.923224	none
Cluster-7410.8209:TRINITY_DN21368_c0_g1_i4	-0.75733	none	1.06715	none
Cluster-7410.39953:TRINITY_DN14341_c0_g1_i1	-1.011	none	1.03839	none
Cluster-7410.54400:TRINITY_DN16767_c0_g1_i1	0.26338	none	0.915455	none
Cluster-7410.90415:TRINITY_DN17683_c0_g1_i2	-0.55946	none	1.01015	none
Cluster-7410.63183:TRINITY_DN15615_c0_g1_i1	0.20929	none	0.999027	none
Cluster-7410.67005:TRINITY_DN18286_c0_g5_i1	0.30498	none	0.967429	none
Cluster-7410.28655:TRINITY_DN18675_c0_g2_i1	-0.95493	none	1.02552	none
Cluster-7410.66774:TRINITY_DN14054_c0_g1_i1	0.44981	none	0.901031	none
Cluster-7410.43393:TRINITY_DN12070_c0_g1_i2	-0.073586	none	0.939048	none
Cluster-7410.55945:TRINITY_DN21335_c1_g5_i5	-4.302	Down	0.841917	none
Cluster-7410.85523:TRINITY_DN16225_c0_g1_i1	-0.71198	none	0.921212	none
Cluster-7410.86201:TRINITY_DN18615_c0_g1_i2	-0.22994	none	1.02139	none
Cluster-7410.55213:TRINITY_DN16394_c0_g1_i1	-0.51088	none	0.974425	none
Cluster-7410.30586:TRINITY_DN13290_c0_g2_i1	0.28758	none	1.21905	Up
Cluster-7410.67821:TRINITY_DN16295_c0_g1_i1	0.99674	none	1.01922	none
Cluster-7410.87615:TRINITY_DN17580_c0_g1_i2	-0.42317	none	1.1237	none
Cluster-7410.71229:TRINITY_DN14408_c0_g1_i1	-1.1375	Down	1.07489	none
Cluster-7410.15184:TRINITY_DN13938_c0_g1_i1	-2.9944	Down	0.914758	none
Cluster-7410.68081:TRINITY_DN20988_c1_g2_i3	-7.238	Down	0.79253	Down
Cluster-7410.66805:TRINITY_DN20019_c0_g1_i4	1.398	Up	1.20116	Up
Cluster-7410.63872:TRINITY_DN19332_c0_g1_i1	-0.65786	none	0.725341	Down
Cluster-7410.67176:TRINITY_DN11436_c0_g1_i1	2.2139	Up	1.11943	none
Cluster-7410.74790:TRINITY_DN21054_c0_g1_i1	-0.60832	none	0.938452	none
Cluster-7410.76875:TRINITY_DN16357_c0_g3_i1	1.0728	none	1.04048	none
Cluster-7410.63978:TRINITY_DN14443_c0_g1_i3	1.4387	Up	1.02024	none
Cluster-7410.66380:TRINITY_DN16619_c0_g1_i1	-1.0956	none	1.2815	Up
Cluster-7410.63421:TRINITY_DN14997_c0_g1_i1	0.60925	none	0.985027	none
Cluster-7410.28655:TRINITY_DN18675_c0_g1_i2	-0.95493	none	0.896856	none
Cluster-7410.119045:TRINITY_DN19077_c0_g1_i3	-1.7054	none	1.26699	Up
Cluster-7410.58601:TRINITY_DN17913_c0_g1_i1	0.13725	none	0.983413	none
Cluster-7410.65467:TRINITY_DN14288_c0_g1_i2	-0.56647	none	1.05753	none
Cluster-7410.117289:TRINITY_DN18912_c1_g1_i6	0.27971	none	1.07916	none
Cluster-7410.57552:TRINITY_DN21230_c0_g2_i3	-0.99455	none	0.830966	Down
Cluster-7410.84686:TRINITY_DN15492_c0_g4_i2	-0.30247	none	0.896323	none
Cluster-7410.111610:TRINITY_DN19737_c0_g1_i1	0.082163	none	0.910744	none
Cluster-7410.46735:TRINITY_DN21489_c0_g2_i1	-0.085214	none	1.18065	none
Cluster-7410.29505:TRINITY_DN20502_c0_g3_i1	-7.5493	Down	0.914062	none
Cluster-7410.28256:TRINITY_DN20798_c0_g1_i1	-0.1326	none	1.0239	none
Cluster-7410.71591:TRINITY_DN19837_c0_g1_i6	0.6789	none	0.964769	none
Cluster-7410.50884:TRINITY_DN20893_c0_g2_i1	-1.765	Down	1.00286	none
Cluster-7410.55212:TRINITY_DN19400_c0_g1_i1	-0.52652	none	0.937207	none
Cluster-7410.67470:TRINITY_DN18623_c0_g1_i1	0.44993	none	0.7498	Down
Cluster-7410.69110:TRINITY_DN21407_c0_g1_i6	-0.51622	none	0.944295	none
Cluster-7410.42772:TRINITY_DN17439_c2_g1_i1	-0.14926	none	1.24089	Up
Cluster-7410.57251:TRINITY_DN20139_c0_g1_i6	-0.7478	none	0.874663	none
Cluster-7410.12868:TRINITY_DN14128_c0_g1_i1	-1.1019	none	1.02554	none
Cluster-7410.52038:TRINITY_DN18968_c0_g3_i2	-0.60923	none	0.916004	none
Cluster-7410.55945:TRINITY_DN21335_c1_g4_i1	-4.302	Down	0.901073	none
Cluster-7410.27501:TRINITY_DN14889_c0_g1_i2	-0.9264	none	1.17228	none
Cluster-7410.59923:TRINITY_DN20249_c1_g1_i1	0.15822	none	1.05792	none
Cluster-7410.48590:TRINITY_DN15205_c0_g1_i2	-1.1669	Down	1.05218	none
Cluster-7410.68821:TRINITY_DN20789_c0_g2_i1	0.88225	none	0.936622	none
Cluster-34545.0:TRINITY_DN12322_c0_g1_i1	-0.7111	none	1.01152	none
Cluster-7410.79851:TRINITY_DN16913_c0_g1_i1	1.2572	Up	1.01651	none
Cluster-7410.113376:TRINITY_DN20549_c0_g2_i1	-2.4988	Down	1.1102	none
Cluster-7410.66558:TRINITY_DN13456_c0_g1_i1	1.3845	none	0.923718	none
Cluster-7410.31660:TRINITY_DN21505_c0_g2_i1	-1.7316	Down	1.09566	none
Cluster-7410.70473:TRINITY_DN12724_c0_g1_i1	-0.17542	none	0.980274	none
Cluster-7410.72353:TRINITY_DN14367_c0_g1_i2	-0.48945	none	0.804845	Down
Cluster-7410.56261:TRINITY_DN20517_c0_g2_i3	-1.6511	Down	1.08453	none
Cluster-7410.34423:TRINITY_DN20680_c0_g2_i2	-0.30616	none	0.993256	none
Cluster-7410.61755:TRINITY_DN19754_c0_g1_i10	0.30553	none	0.903027	none
Cluster-7410.72148:TRINITY_DN16004_c0_g2_i1	0.86287	none	1.19346	none
Cluster-7410.98856:TRINITY_DN19485_c0_g1_i2	-2.5407	Down	1.07492	none
Cluster-7410.81841:TRINITY_DN10775_c0_g1_i2	0.2796	none	0.706124	Down
Cluster-7410.59284:TRINITY_DN18436_c0_g1_i1	0.66534	none	0.993594	none
Cluster-7410.98165:TRINITY_DN19009_c0_g1_i5	0.12007	none	0.954828	none
Cluster-7410.46630:TRINITY_DN12299_c0_g1_i3	-0.15471	none	0.937441	none
Cluster-7410.88100:TRINITY_DN16700_c0_g1_i1	0.6381	none	1.01067	none
Cluster-7410.101015:TRINITY_DN18321_c0_g1_i1	0.51445	none	1.00499	none
Cluster-7410.54619:TRINITY_DN17109_c0_g1_i2	1.4858	Up	1.12967	none
Cluster-7410.64469:TRINITY_DN21256_c0_g1_i3	-0.28328	none	0.949984	none
Cluster-7410.92321:TRINITY_DN15287_c0_g1_i1	-0.19427	none	0.926987	none
Cluster-7410.95961:TRINITY_DN14798_c0_g1_i1	-2.1428	Down	0.928509	none
Cluster-7410.46183:TRINITY_DN20605_c0_g1_i2	-0.29344	none	0.878901	none
Cluster-7410.33813:TRINITY_DN20370_c0_g2_i2	-4.333	Down	0.864609	none
Cluster-7410.61989:TRINITY_DN17238_c1_g5_i1	0.35371	none	0.99934	none
Cluster-7410.75543:TRINITY_DN21061_c0_g1_i4	-0.11656	none	0.947164	none
Cluster-7410.74811:TRINITY_DN20384_c0_g1_i1	-0.21633	none	1.01699	none
Cluster-7410.84759:TRINITY_DN17291_c0_g1_i1	-0.26326	none	0.982838	none
Cluster-7410.12207:TRINITY_DN16639_c0_g1_i1	-2.4018	Down	1.04678	none
Cluster-7410.48197:TRINITY_DN18843_c1_g1_i15	-0.45237	none	0.895505	none
Cluster-7410.18837:TRINITY_DN15881_c0_g1_i1	-0.26224	none	0.973624	none
Cluster-7410.76813:TRINITY_DN12126_c0_g1_i1	0.49415	none	0.965932	none
Cluster-7410.70157:TRINITY_DN18528_c0_g1_i1	4.5862	Up	1.01021	none
Cluster-7410.83884:TRINITY_DN15491_c0_g1_i1	1.6393	Up	0.97822	none
Cluster-7410.87952:TRINITY_DN16262_c0_g1_i8	0.13921	none	1.00656	none
Cluster-7410.67864:TRINITY_DN20559_c0_g2_i1	0.79734	none	0.989151	none
Cluster-7410.67142:TRINITY_DN16272_c0_g2_i1	-0.033922	none	0.825169	Down
Cluster-7410.88227:TRINITY_DN20920_c0_g1_i2	-0.65673	none	1.02088	none
Cluster-7410.66481:TRINITY_DN18941_c0_g1_i1	0.02704	none	0.902834	none
Cluster-7410.64982:TRINITY_DN20831_c0_g1_i1	0.74358	none	1.02544	none
Cluster-7410.73509:TRINITY_DN15531_c0_g1_i2	0.51231	none	1.04355	none
Cluster-7410.90364:TRINITY_DN14088_c0_g1_i1	0.53617	none	0.963487	none
Cluster-7410.35534:TRINITY_DN19585_c0_g2_i3	-0.89303	none	1.07692	none
Cluster-7410.39649:TRINITY_DN15990_c0_g1_i2	0.61817	none	0.855185	none
Cluster-7410.117320:TRINITY_DN11806_c0_g1_i1	-9.059	Down	1.29019	Up
Cluster-7410.67834:TRINITY_DN21317_c0_g1_i5	0.0072926	none	0.976046	none
Cluster-7410.56162:TRINITY_DN17830_c0_g1_i3	0.16972	none	0.996842	none
Cluster-7410.92630:TRINITY_DN19315_c0_g1_i2	-0.63842	none	1.12129	none
Cluster-7410.66915:TRINITY_DN18786_c0_g1_i1	0.14688	none	1.08027	none
Cluster-31938.0:TRINITY_DN19953_c0_g2_i3	0.38047	none	1.03143	none
Cluster-7410.38153:TRINITY_DN17705_c0_g2_i3	-0.45949	none	0.861626	none
Cluster-7410.77204:TRINITY_DN11483_c0_g1_i1	0.24701	none	0.961731	none
Cluster-7410.56119:TRINITY_DN17921_c0_g1_i3	0.53683	none	1.0101	none
Cluster-7410.67234:TRINITY_DN17530_c0_g1_i3	1.4526	Up	0.95801	none
Cluster-7410.71181:TRINITY_DN14344_c0_g1_i2	-0.39436	none	0.995782	none
Cluster-7410.67033:TRINITY_DN21538_c0_g1_i6	3.7339	Up	1.03614	none
Cluster-7410.48320:TRINITY_DN18638_c0_g1_i1	0.4738	none	1.05304	none
Cluster-7410.79585:TRINITY_DN14095_c0_g1_i1	0.86512	none	0.964627	none
Cluster-7410.63336:TRINITY_DN18311_c0_g1_i2	0.11999	none	1.0642	none
Cluster-7410.68220:TRINITY_DN17952_c0_g1_i2	2.8937	Up	0.972056	none
Cluster-7410.60909:TRINITY_DN19994_c0_g1_i3	0.20757	none	0.993546	none
Cluster-7410.71344:TRINITY_DN21130_c0_g1_i1	1.0117	Up	0.862321	none
Cluster-7410.36878:TRINITY_DN17515_c0_g2_i1	-1.2799	Down	0.953779	none
Cluster-7410.76946:TRINITY_DN18144_c2_g1_i1	1.1441	Up	1.07417	none
Cluster-7410.48426:TRINITY_DN11835_c0_g1_i1	-0.59247	none	1.07247	none
Cluster-7410.86017:TRINITY_DN14107_c0_g1_i1	0.37931	none	0.981184	none
Cluster-7410.81841:TRINITY_DN16390_c0_g1_i3	0.2796	none	0.61027	Down
Cluster-7410.78314:TRINITY_DN20803_c0_g1_i3	-4.2135	Down	0.94161	none
Cluster-7410.73145:TRINITY_DN19866_c0_g1_i1	0.15349	none	0.933712	none
Cluster-7410.99822:TRINITY_DN16695_c0_g1_i1	-0.10034	none	1.03939	none
Cluster-7410.77256:TRINITY_DN16275_c1_g2_i1	-0.19852	none	0.924413	none
Cluster-7410.64581:TRINITY_DN13531_c0_g1_i2	0.52329	none	1.02177	none
Cluster-7410.40253:TRINITY_DN21028_c0_g1_i5	-4.1053	Down	1.01122	none
Cluster-7410.27380:TRINITY_DN19913_c0_g1_i3	-0.31852	none	1.00226	none
Cluster-7410.67291:TRINITY_DN13125_c0_g1_i1	1.2042	Up	0.905276	none
Cluster-7410.81316:TRINITY_DN18881_c0_g2_i1	2.0757	Up	0.990207	none
Cluster-7410.106103:TRINITY_DN16008_c0_g1_i1	-0.046209	none	1.14684	none
Cluster-7410.117973:TRINITY_DN15950_c0_g2_i1	-3.6163	Down	1.0213	none
Cluster-7410.58299:TRINITY_DN19188_c0_g2_i5	-0.80397	none	0.936663	none
Cluster-7410.86297:TRINITY_DN13566_c0_g1_i2	1.5329	Up	1.00986	none
Cluster-7410.47318:TRINITY_DN10417_c0_g1_i1	0.50162	none	0.975142	none
Cluster-7410.67562:TRINITY_DN21026_c1_g2_i1	-1.3885	Down	1.37234	Up
Cluster-7410.71953:TRINITY_DN13370_c0_g1_i1	0.098521	none	1.0309	none
Cluster-7410.52103:TRINITY_DN19318_c0_g1_i1	0.34222	none	1.11	none
Cluster-7410.58062:TRINITY_DN16585_c0_g1_i1	0.37813	none	0.946054	none
Cluster-7410.86894:TRINITY_DN19141_c1_g1_i2	0.45702	none	0.93638	none
Cluster-7410.68768:TRINITY_DN17797_c0_g1_i4	0.043519	none	1.06079	none
Cluster-7410.102547:TRINITY_DN19221_c0_g1_i2	-3.1569	Down	0.855235	none
Cluster-7410.63718:TRINITY_DN15087_c0_g1_i1	-0.21336	none	0.932036	none
Cluster-7410.4002:TRINITY_DN12009_c0_g1_i1	1.3935	none	1.01323	none
Cluster-7410.74339:TRINITY_DN18152_c0_g2_i1	0.44156	none	1.04611	none
Cluster-7410.86793:TRINITY_DN19560_c0_g1_i5	0.71356	none	1.04202	none
Cluster-7410.56768:TRINITY_DN20930_c0_g1_i3	-0.21983	none	0.902537	none
Cluster-7410.20638:TRINITY_DN14557_c0_g1_i1	-1.4051	Down	1.11287	none
Cluster-7410.64419:TRINITY_DN18909_c0_g2_i1	0.35523	none	0.983523	none
Cluster-7410.59760:TRINITY_DN15050_c0_g1_i1	0.80488	none	1.00851	none
Cluster-7410.84676:TRINITY_DN18048_c0_g1_i3	-0.28942	none	0.900153	none
Cluster-7410.47620:TRINITY_DN17210_c0_g1_i1	-0.16438	none	0.951227	none
Cluster-7410.89446:TRINITY_DN13463_c0_g1_i1	-0.80163	none	0.809312	Down
Cluster-7410.45951:TRINITY_DN12530_c0_g1_i1	0.77884	none	1.33318	Up
Cluster-7410.68768:TRINITY_DN19281_c0_g1_i1	0.043519	none	0.765512	Down
Cluster-7410.61842:TRINITY_DN15026_c0_g1_i1	0.16936	none	0.927888	none
Cluster-7410.113350:TRINITY_DN17946_c1_g1_i1	-1.6757	Down	1.09306	none
Cluster-7410.60297:TRINITY_DN16175_c0_g1_i2	-0.050718	none	0.929569	none
Cluster-7410.67279:TRINITY_DN11626_c0_g1_i1	-1.2115	Down	1.18201	none
Cluster-7410.80756:TRINITY_DN20460_c1_g1_i1	0.30497	none	1.00681	none
Cluster-7410.79295:TRINITY_DN12437_c0_g1_i1	-0.94955	none	0.817178	Down
Cluster-7410.68834:TRINITY_DN14794_c0_g1_i1	-0.011687	none	0.891258	none
Cluster-7410.47297:TRINITY_DN12779_c0_g1_i1	-2.9028	Down	1.10378	none
Cluster-7410.77207:TRINITY_DN19406_c0_g2_i1	-0.32623	none	0.757576	Down
Cluster-7410.60243:TRINITY_DN12740_c0_g1_i2	0.16793	none	1.06839	none
Cluster-7410.38757:TRINITY_DN21136_c0_g3_i1	1.8491	Up	0.903629	none
Cluster-7410.66373:TRINITY_DN19699_c0_g1_i4	1.0138	none	0.80867	Down
Cluster-7410.69052:TRINITY_DN21079_c1_g3_i1	-0.82679	none	1.06916	none
Cluster-7410.52825:TRINITY_DN17795_c0_g1_i1	-0.74498	none	0.910785	none
Cluster-7410.91543:TRINITY_DN17608_c0_g1_i1	-0.34514	none	0.897959	none
Cluster-7410.15566:TRINITY_DN14506_c0_g1_i1	-0.59793	none	1.17393	none
Cluster-7410.65891:TRINITY_DN21588_c0_g1_i3	0.12456	none	1.13436	none
Cluster-7410.54191:TRINITY_DN16031_c0_g1_i1	0.059007	none	0.972396	none
Cluster-7410.113212:TRINITY_DN18031_c0_g1_i1	-2.5397	Down	1.25764	Up
Cluster-7410.29823:TRINITY_DN15549_c0_g1_i4	-0.051788	none	0.795924	Down
Cluster-7410.72240:TRINITY_DN13561_c0_g1_i2	0.96637	none	1.07363	none
Cluster-7410.66880:TRINITY_DN20697_c0_g1_i1	0.98763	none	0.984076	none
Cluster-7410.67370:TRINITY_DN21513_c1_g1_i6	0.99209	none	0.955636	none
Cluster-7410.34590:TRINITY_DN16835_c0_g1_i1	-0.69598	none	0.870141	none
Cluster-7410.64921:TRINITY_DN19562_c0_g1_i3	0.18531	none	0.951089	none
Cluster-7410.35534:TRINITY_DN19585_c0_g1_i6	-0.89303	none	1.12695	none
Cluster-7410.78271:TRINITY_DN21157_c1_g2_i6	0.117	none	1.10763	none
Cluster-7410.3213:TRINITY_DN15961_c1_g1_i1	0.31185	none	0.79802	Down
Cluster-7410.89046:TRINITY_DN19713_c0_g1_i2	0.95358	none	1.01011	none
Cluster-7410.64190:TRINITY_DN16440_c0_g1_i1	-0.50715	none	1.05204	none
Cluster-7410.60573:TRINITY_DN19943_c0_g1_i1	1.374	Up	1.19476	none
Cluster-7410.66918:TRINITY_DN13713_c0_g1_i1	1.0536	Up	0.933171	none
Cluster-7410.77517:TRINITY_DN20229_c1_g2_i3	0.29233	none	0.868943	none
Cluster-7410.52704:TRINITY_DN21133_c0_g4_i1	0.0011052	none	0.942015	none
Cluster-7410.109555:TRINITY_DN19746_c0_g2_i2	0.64455	none	0.988168	none
Cluster-7410.85226:TRINITY_DN21611_c0_g1_i2	0.73127	none	1.16943	none
Cluster-7410.52432:TRINITY_DN14321_c0_g1_i1	-0.81706	none	0.959184	none
Cluster-7410.60110:TRINITY_DN19711_c0_g1_i3	-0.49006	none	0.875222	none
Cluster-7410.66625:TRINITY_DN18897_c0_g1_i3	0.92016	none	1.02057	none
Cluster-7410.66090:TRINITY_DN21217_c0_g1_i2	0.47127	none	0.926346	none
Cluster-7410.80900:TRINITY_DN15622_c0_g1_i1	-0.33185	none	0.898392	none
Cluster-7410.61281:TRINITY_DN21605_c1_g2_i5	-0.65023	none	0.952119	none
Cluster-7410.36542:TRINITY_DN17011_c1_g1_i1	0.7647	none	1.12271	none
Cluster-7410.72808:TRINITY_DN20827_c0_g1_i5	-0.10632	none	0.952672	none
Cluster-7410.91699:TRINITY_DN16672_c0_g1_i1	-0.77497	none	0.853929	none
Cluster-7410.68702:TRINITY_DN14179_c0_g1_i1	-0.50643	none	0.849223	none
Cluster-7410.77500:TRINITY_DN9480_c0_g1_i1	0.99259	none	0.976943	none
Cluster-7410.67140:TRINITY_DN16894_c0_g1_i1	0.55141	none	0.941406	none
Cluster-7410.48139:TRINITY_DN19747_c0_g1_i4	-3.3601	Down	0.939032	none
Cluster-7410.38146:TRINITY_DN17671_c1_g2_i1	0.056575	none	0.917256	none
Cluster-7410.54009:TRINITY_DN17515_c0_g3_i3	0.70951	none	0.826137	Down
Cluster-7410.76211:TRINITY_DN17225_c0_g1_i3	0.17992	none	1.01593	none
Cluster-7410.67971:TRINITY_DN20811_c0_g4_i2	-0.056038	none	0.85348	none
Cluster-7410.51692:TRINITY_DN19366_c0_g3_i1	-1.2492	Down	0.922074	none
Cluster-7410.68447:TRINITY_DN21320_c0_g1_i1	0.72336	none	1.06908	none
Cluster-7410.87578:TRINITY_DN16450_c0_g1_i4	0.70128	none	1.01242	none
Cluster-7410.81344:TRINITY_DN18604_c0_g8_i1	-0.26639	none	1.05305	none
Cluster-7410.79734:TRINITY_DN17720_c0_g1_i6	0.76209	none	0.927798	none
Cluster-7410.65891:TRINITY_DN19052_c0_g2_i1	0.12456	none	1.34024	Up
Cluster-7410.66414:TRINITY_DN18164_c0_g1_i1	0.45151	none	1.07216	none
Cluster-7410.66714:TRINITY_DN20016_c1_g1_i1	0.73518	none	1.02572	none
Cluster-7410.22327:TRINITY_DN18840_c0_g1_i1	-1.7278	Down	0.88408	none
Cluster-7410.119886:TRINITY_DN16702_c0_g1_i1	0.39305	none	0.995404	none
Cluster-7410.74615:TRINITY_DN14180_c0_g1_i1	0.27049	none	1.04961	none
Cluster-7410.100361:TRINITY_DN18422_c0_g1_i2	-5.8246	Down	1.06506	none
Cluster-7410.54191:TRINITY_DN10361_c0_g1_i1	0.059007	none	0.794645	Down
Cluster-7410.80372:TRINITY_DN20804_c0_g1_i4	0.093044	none	0.946883	none
Cluster-7410.90979:TRINITY_DN19136_c0_g1_i3	-1.6313	Down	0.985406	none
Cluster-7410.73543:TRINITY_DN17957_c0_g1_i2	-0.39478	none	0.979552	none
Cluster-7410.66735:TRINITY_DN13155_c0_g1_i1	-0.30273	none	0.839692	none
Cluster-7410.81044:TRINITY_DN16357_c0_g1_i3	0.0254	none	1.04972	none
Cluster-7410.91680:TRINITY_DN18540_c0_g1_i1	-0.036045	none	0.930941	none
Cluster-7410.43756:TRINITY_DN12695_c0_g1_i1	-0.20258	none	0.956955	none
Cluster-7410.78314:TRINITY_DN21577_c1_g1_i4	-4.2135	Down	0.832232	Down
Cluster-7410.73933:TRINITY_DN21240_c1_g1_i1	1.1212	Up	1.02591	none
Cluster-7410.101007:TRINITY_DN12063_c0_g1_i1	-0.68398	none	1.00936	none
Cluster-7410.68423:TRINITY_DN21019_c0_g3_i3	-0.097511	none	0.794865	Down
Cluster-7410.31554:TRINITY_DN13223_c0_g1_i2	-0.67596	none	0.840081	none
Cluster-7410.63389:TRINITY_DN20840_c0_g1_i7	0.24698	none	0.994484	none
Cluster-7410.111614:TRINITY_DN19869_c0_g1_i3	-1.1394	Down	0.816032	Down
Cluster-7410.38785:TRINITY_DN10183_c0_g1_i1	-0.076002	none	1.06383	none
Cluster-7410.36443:TRINITY_DN19856_c0_g1_i2	0.40789	none	1.07821	none
Cluster-7410.86074:TRINITY_DN17672_c1_g1_i1	0.83458	none	1.00234	none
Cluster-7410.58314:TRINITY_DN21460_c0_g1_i2	-0.11438	none	0.844456	none
Cluster-7410.71421:TRINITY_DN12572_c0_g2_i1	0.21174	none	0.88915	none
Cluster-7410.63907:TRINITY_DN17664_c0_g1_i1	-0.49665	none	1.31579	Up
Cluster-7410.66355:TRINITY_DN11755_c0_g1_i1	0.36685	none	1.03051	none
Cluster-7410.82664:TRINITY_DN21324_c1_g1_i2	-3.457	Down	1.09335	none
Cluster-7410.67344:TRINITY_DN21299_c1_g1_i2	0.46446	none	1.03903	none
Cluster-7410.58743:TRINITY_DN19094_c0_g2_i1	1.5293	Up	0.884845	none
Cluster-7410.61111:TRINITY_DN19253_c0_g1_i11	0.57635	none	0.995961	none
Cluster-7410.96419:TRINITY_DN19602_c0_g1_i1	-2.0253	Down	1.01638	none
Cluster-7410.101692:TRINITY_DN17491_c0_g1_i2	-4.9218	Down	0.776492	Down
Cluster-7410.88227:TRINITY_DN20920_c0_g2_i1	-0.65673	none	1.08166	none
Cluster-7410.66491:TRINITY_DN19631_c0_g1_i2	-0.050664	none	0.956729	none
Cluster-7410.61681:TRINITY_DN21461_c0_g1_i14	-1.4949	Down	1.07336	none
Cluster-7410.53972:TRINITY_DN19487_c0_g1_i2	-0.85685	none	0.899818	none
Cluster-7410.79336:TRINITY_DN17661_c0_g1_i1	-0.068239	none	0.90787	none
Cluster-7410.64581:TRINITY_DN13519_c0_g1_i1	0.52329	none	0.918525	none
Cluster-7410.24702:TRINITY_DN15112_c0_g2_i5	-0.87415	none	0.949842	none
Cluster-7410.67132:TRINITY_DN18592_c0_g6_i1	4.7106	Up	1.41149	Up
Cluster-7410.95639:TRINITY_DN16048_c0_g1_i2	-1.5278	Down	0.971612	none
Cluster-7410.72437:TRINITY_DN19493_c0_g1_i5	0.029653	none	0.915916	none
Cluster-7410.66018:TRINITY_DN18726_c0_g3_i1	1.0806	none	0.953991	none
Cluster-7410.85813:TRINITY_DN16881_c0_g1_i1	-0.010539	none	1.0152	none
Cluster-7410.66008:TRINITY_DN18179_c0_g2_i1	0.73104	none	0.939612	none
Cluster-7410.67006:TRINITY_DN21262_c0_g1_i6	5.2379	Up	1.0471	none
Cluster-7410.66107:TRINITY_DN19061_c0_g1_i1	1.9669	Up	0.826774	Down
Cluster-7410.65140:TRINITY_DN14818_c0_g1_i1	-0.55994	none	1.20528	Up
Cluster-7410.12827:TRINITY_DN15354_c0_g1_i2	0.41192	none	1.01348	none
Cluster-7410.36542:TRINITY_DN15496_c0_g1_i5	0.7647	none	0.977846	none
Cluster-7410.69030:TRINITY_DN10585_c0_g1_i1	-0.79822	none	1.02851	none
Cluster-7410.66390:TRINITY_DN21502_c0_g1_i4	4.4558	Up	1.0328	none
Cluster-7410.67145:TRINITY_DN15236_c0_g1_i1	0.49964	none	1.07969	none
Cluster-7410.102038:TRINITY_DN18999_c0_g1_i1	-0.63315	none	0.8875	none
Cluster-7410.62297:TRINITY_DN20310_c1_g1_i4	0.33514	none	0.941007	none
Cluster-7410.75078:TRINITY_DN15926_c0_g1_i1	0.93326	none	0.901325	none
Cluster-7410.68835:TRINITY_DN14871_c0_g1_i2	0.44701	none	0.750971	Down
Cluster-7410.44051:TRINITY_DN17655_c0_g1_i2	-0.90946	none	1.05983	none
Cluster-7410.69899:TRINITY_DN17200_c0_g1_i1	-0.62554	none	0.80526	Down
Cluster-7410.79752:TRINITY_DN12137_c0_g1_i1	-0.27276	none	0.908652	none
Cluster-7410.42500:TRINITY_DN20348_c3_g2_i1	-0.57956	none	0.949323	none
Cluster-7410.58003:TRINITY_DN21047_c1_g2_i1	0.13092	none	0.970183	none
Cluster-7410.27015:TRINITY_DN18738_c0_g2_i1	-5.1567	Down	0.677746	Down
Cluster-7410.73435:TRINITY_DN19389_c1_g1_i2	0.51876	none	0.98868	none
Cluster-7410.58515:TRINITY_DN18071_c1_g1_i1	-0.48398	none	0.873214	none
Cluster-7410.82240:TRINITY_DN18898_c0_g1_i2	-0.42936	none	0.836636	none
Cluster-7410.97498:TRINITY_DN18688_c0_g1_i1	0.46979	none	1.05276	none
Cluster-7410.32306:TRINITY_DN18893_c0_g1_i1	-1.4061	Down	0.835546	none
Cluster-7410.67903:TRINITY_DN20450_c1_g1_i6	2.7395	Up	1.18401	none
Cluster-7410.73522:TRINITY_DN20458_c0_g1_i1	0.32056	none	1.01946	none
Cluster-7410.70901:TRINITY_DN14846_c0_g1_i1	0.16086	none	0.903283	none
Cluster-7410.49287:TRINITY_DN19645_c0_g1_i1	0.15963	none	1.12655	none
Cluster-7410.99355:TRINITY_DN12654_c0_g1_i1	0.25091	none	0.918148	none
Cluster-7410.76437:TRINITY_DN13408_c0_g1_i1	0.026674	none	0.815431	Down
Cluster-7410.78869:TRINITY_DN12605_c0_g1_i1	0.94845	none	0.999664	none
Cluster-7410.36434:TRINITY_DN15417_c0_g1_i1	-1.5451	Down	1.28037	Up
Cluster-7410.71953:TRINITY_DN14323_c0_g1_i1	0.098521	none	0.915369	none
Cluster-7410.57518:TRINITY_DN16506_c0_g1_i1	-0.51982	none	1.05566	none
Cluster-7410.72102:TRINITY_DN15371_c0_g2_i1	-0.42889	none	1.06975	none
Cluster-7410.86938:TRINITY_DN21390_c0_g1_i3	-0.35412	none	1.38222	Up
Cluster-7410.72073:TRINITY_DN17157_c0_g1_i1	0.82987	none	0.921793	none
Cluster-7410.72003:TRINITY_DN20914_c0_g3_i1	-0.52479	none	0.904746	none
Cluster-7410.38575:TRINITY_DN13452_c0_g1_i1	-0.47041	none	1.10076	none
Cluster-7410.94689:TRINITY_DN20114_c0_g2_i2	-2.3712	Down	1.0188	none
Cluster-7410.54906:TRINITY_DN19517_c1_g2_i3	0.77582	none	0.859737	none
Cluster-7410.64521:TRINITY_DN16824_c0_g1_i1	-0.12191	none	1.03213	none
Cluster-7410.61739:TRINITY_DN16284_c1_g3_i4	-0.95578	none	0.75216	Down
Cluster-7410.68744:TRINITY_DN17990_c0_g1_i2	0.35974	none	1.05997	none
Cluster-7410.96847:TRINITY_DN14960_c0_g1_i3	-1.1649	Down	1.16467	none
Cluster-7410.61347:TRINITY_DN19792_c0_g1_i12	-0.70633	none	0.91303	none
Cluster-39906.0:TRINITY_DN15341_c0_g1_i3	3.6166	Up	1.36677	Up
Cluster-7410.10395:TRINITY_DN17175_c0_g1_i3	0.94969	none	1.03899	none
Cluster-7410.67580:TRINITY_DN20482_c1_g1_i5	-0.035142	none	0.93741	none
Cluster-7410.84456:TRINITY_DN12676_c0_g1_i1	0.39775	none	0.87668	none
Cluster-7410.82792:TRINITY_DN20897_c1_g1_i2	-0.16837	none	1.00483	none
Cluster-7410.51995:TRINITY_DN18635_c1_g1_i1	0.27556	none	0.903366	none
Cluster-7410.79248:TRINITY_DN19149_c2_g2_i1	0.11276	none	1.12973	none
Cluster-7410.13880:TRINITY_DN20508_c1_g1_i4	0.23957	none	0.976378	none
Cluster-7410.66212:TRINITY_DN19160_c0_g1_i1	-1.134	Down	0.988736	none
Cluster-7410.62188:TRINITY_DN20754_c0_g1_i2	-0.036012	none	0.836075	none
Cluster-7410.70160:TRINITY_DN19821_c0_g1_i1	1.711	Up	0.999682	none
Cluster-7410.99501:TRINITY_DN17003_c0_g1_i2	-2.3547	Down	1.02818	none
Cluster-7410.66435:TRINITY_DN13843_c0_g1_i1	0.25045	none	1.12186	none
Cluster-7410.69955:TRINITY_DN11591_c0_g1_i1	0.33793	none	0.93835	none
Cluster-22437.1:TRINITY_DN19794_c0_g1_i4	1.5558	none	1.03357	none
Cluster-7410.87761:TRINITY_DN6847_c0_g1_i1	0.11053	none	1.16243	none
Cluster-7410.47983:TRINITY_DN15233_c0_g1_i1	-0.60964	none	0.913931	none
Cluster-7410.67457:TRINITY_DN19564_c0_g1_i7	0.15933	none	1.57523	Up
Cluster-7410.72599:TRINITY_DN20682_c0_g1_i4	-1.1441	none	1.00483	none
Cluster-7410.29798:TRINITY_DN15222_c0_g1_i3	-0.31159	none	0.762545	Down
Cluster-7410.63180:TRINITY_DN19052_c0_g3_i3	-0.4327	none	1.01182	none
Cluster-7410.64201:TRINITY_DN18180_c0_g1_i1	1.0262	Up	0.913144	none
Cluster-7410.82170:TRINITY_DN16453_c0_g1_i3	-1.2715	Down	1.01391	none
Cluster-7410.7201:TRINITY_DN12756_c0_g1_i1	-3.4173	Down	0.762123	Down
Cluster-7410.67990:TRINITY_DN15248_c0_g1_i1	-1.2321	Down	1.08218	none
Cluster-7410.68768:TRINITY_DN17797_c0_g2_i2	0.043519	none	0.730284	Down
Cluster-7410.74320:TRINITY_DN8091_c0_g1_i1	1.3846	Up	0.744607	Down
Cluster-7410.67848:TRINITY_DN12180_c0_g1_i1	0.46911	none	0.899853	none
Cluster-7410.61503:TRINITY_DN19401_c0_g1_i1	-0.79675	none	1.02265	none
Cluster-7410.55522:TRINITY_DN14723_c0_g1_i3	0.01952	none	0.897033	none
Cluster-7410.97608:TRINITY_DN18523_c0_g1_i2	-0.1903	none	0.989453	none
Cluster-7410.81830:TRINITY_DN15890_c0_g1_i1	0.61447	none	0.910533	none
Cluster-7410.71637:TRINITY_DN21592_c1_g5_i1	-1.3364	Down	1.06314	none
Cluster-7410.113212:TRINITY_DN19655_c0_g1_i4	-2.5397	Down	1.19976	none
Cluster-7410.74299:TRINITY_DN21508_c0_g1_i1	-1.1177	Down	0.850942	none
Cluster-7410.66761:TRINITY_DN18944_c1_g1_i1	1.2005	Up	0.983882	none
Cluster-7410.47715:TRINITY_DN16423_c0_g1_i1	-0.56266	none	1.38386	Up
Cluster-7410.75543:TRINITY_DN16749_c0_g1_i2	-0.11656	none	0.922495	none
Cluster-7410.87439:TRINITY_DN20269_c1_g1_i2	-1.4664	Down	0.878994	none
Cluster-7410.67216:TRINITY_DN15967_c0_g1_i1	0.96048	none	0.807018	Down
Cluster-7410.82853:TRINITY_DN19654_c1_g1_i1	-0.20109	none	0.947417	none
Cluster-7410.85029:TRINITY_DN21506_c0_g1_i3	-1.4888	Down	0.996289	none
Cluster-7410.71438:TRINITY_DN21599_c0_g1_i2	-0.057806	none	0.900509	none
Cluster-7410.101963:TRINITY_DN21490_c0_g2_i3	-7.7651	Down	0.924598	none
Cluster-7410.23306:TRINITY_DN19678_c0_g1_i1	0.67881	none	1.12669	none
Cluster-34013.0:TRINITY_DN19759_c0_g1_i1	-2.2432	Down	0.967219	none
Cluster-7410.81316:TRINITY_DN18219_c0_g1_i2	2.0757	Up	1.43312	Up
Cluster-7410.58759:TRINITY_DN19650_c2_g1_i3	0.65122	none	1.12202	none
Cluster-7410.71378:TRINITY_DN21090_c0_g2_i2	-0.004716	none	1.00819	none
Cluster-7410.63198:TRINITY_DN21508_c0_g2_i1	-1.7689	Down	0.902312	none
Cluster-7410.42065:TRINITY_DN18558_c0_g3_i1	-1.377	Down	1.10279	none
Cluster-7410.65910:TRINITY_DN20900_c0_g1_i1	-1.1633	Down	1.08671	none
Cluster-7410.74125:TRINITY_DN19351_c0_g2_i1	-0.16892	none	1.14433	none
Cluster-7410.83310:TRINITY_DN17566_c1_g1_i3	-0.16711	none	1.05302	none
Cluster-7410.63180:TRINITY_DN19956_c1_g3_i3	-0.4327	none	1.02497	none
Cluster-7410.64190:TRINITY_DN12999_c0_g1_i1	-0.50715	none	1.02749	none
Cluster-7410.67190:TRINITY_DN19621_c1_g2_i3	1.2456	Up	0.970211	none
Cluster-7410.83979:TRINITY_DN18318_c0_g3_i1	1.0164	Up	0.949401	none
Cluster-7410.60764:TRINITY_DN21118_c1_g1_i1	-0.0041628	none	0.932121	none
Cluster-7410.85308:TRINITY_DN18637_c0_g3_i2	1.057	Up	0.848555	none
Cluster-7410.64649:TRINITY_DN17307_c0_g1_i2	-0.33126	none	1.03231	none
Cluster-7410.50386:TRINITY_DN15973_c0_g1_i2	-1.365	Down	1.33474	Up
Cluster-7410.61842:TRINITY_DN14223_c0_g1_i2	0.16936	none	0.975553	none
Cluster-7410.69572:TRINITY_DN21472_c0_g1_i3	0.062263	none	1.30039	Up
Cluster-7410.63297:TRINITY_DN12860_c0_g1_i1	0.14834	none	1.17987	none
Cluster-7410.63118:TRINITY_DN15242_c0_g1_i1	-2.6411	Down	1.08444	none
Cluster-7410.115222:TRINITY_DN16689_c0_g1_i3	-0.60393	none	0.994877	none
Cluster-7410.66836:TRINITY_DN19735_c0_g1_i3	-0.65276	none	0.687254	Down
Cluster-7410.82690:TRINITY_DN18694_c0_g1_i1	0.41502	none	0.953285	none
Cluster-7410.29839:TRINITY_DN19850_c0_g1_i1	-0.076035	none	0.963442	none
Cluster-7410.102120:TRINITY_DN21245_c0_g1_i2	-2.2229	Down	0.980898	none
Cluster-7410.68628:TRINITY_DN18263_c0_g1_i1	-0.0038176	none	0.662713	Down
Cluster-7410.80084:TRINITY_DN21198_c0_g1_i6	1.6084	Up	1.10765	none
Cluster-7410.61059:TRINITY_DN20498_c0_g1_i1	-0.1101	none	1.0742	none
Cluster-7410.70423:TRINITY_DN12330_c0_g1_i1	-0.11212	none	1.07345	none
Cluster-7410.58013:TRINITY_DN19163_c1_g2_i5	0.71335	none	0.89987	none
Cluster-7410.29728:TRINITY_DN18092_c0_g1_i6	-0.41882	none	0.989667	none
Cluster-7410.83370:TRINITY_DN13139_c0_g1_i1	-0.63429	none	0.897838	none
Cluster-7410.64983:TRINITY_DN20455_c0_g1_i3	-0.49602	none	0.942348	none
Cluster-7410.71421:TRINITY_DN14839_c0_g2_i1	0.21174	none	1.01747	none
Cluster-7410.74535:TRINITY_DN18368_c0_g1_i1	0.80678	none	0.83097	Down
Cluster-32792.0:TRINITY_DN15412_c0_g1_i3	-0.36298	none	1.29831	Up
Cluster-7410.40597:TRINITY_DN15427_c0_g1_i1	-0.6916	none	0.867127	none
Cluster-7410.80084:TRINITY_DN18784_c4_g1_i5	1.6084	Up	1.30702	Up
Cluster-7410.67978:TRINITY_DN17038_c0_g1_i1	0.098588	none	0.960759	none
Cluster-7410.56790:TRINITY_DN20715_c0_g1_i3	-0.41119	none	0.931177	none
Cluster-7410.55624:TRINITY_DN16596_c0_g4_i2	-0.17463	none	1.0456	none
Cluster-7410.68447:TRINITY_DN21320_c0_g2_i4	0.72336	none	1.13409	none
Cluster-7410.63091:TRINITY_DN19031_c0_g3_i1	-1.3546	Down	0.896889	none
Cluster-7410.70401:TRINITY_DN14606_c1_g1_i1	-0.61199	none	0.895611	none
Cluster-7410.36683:TRINITY_DN13575_c0_g1_i1	-1.4405	Down	1.40645	Up
Cluster-7410.76756:TRINITY_DN20687_c0_g1_i3	1.4809	Up	1.24623	Up
Cluster-7410.67003:TRINITY_DN20648_c0_g1_i3	2.6607	Up	1.11833	none
Cluster-7410.32766:TRINITY_DN15601_c0_g1_i1	-0.070635	none	0.975183	none
Cluster-7410.84837:TRINITY_DN19537_c1_g1_i3	-0.50624	none	0.867303	none
Cluster-7410.74121:TRINITY_DN13790_c0_g1_i2	0.54896	none	0.907862	none
Cluster-7410.33110:TRINITY_DN14618_c0_g1_i1	-0.0075505	none	0.956369	none
Cluster-7410.73453:TRINITY_DN20550_c0_g1_i4	0.28414	none	0.898722	none
Cluster-7410.70280:TRINITY_DN20409_c0_g1_i1	0.36396	none	1.04839	none
Cluster-7410.31672:TRINITY_DN20257_c0_g1_i2	1.9762	Up	0.997703	none
Cluster-7410.41397:TRINITY_DN14750_c0_g2_i2	0.06592	none	0.910537	none
Cluster-7410.99384:TRINITY_DN16223_c0_g1_i1	-0.81805	none	1.03398	none
Cluster-7410.67465:TRINITY_DN18971_c0_g2_i1	2.2024	Up	0.98407	none
Cluster-7410.51598:TRINITY_DN17454_c0_g2_i1	-0.63827	none	0.834746	none
Cluster-7410.45334:TRINITY_DN18059_c0_g1_i1	0.31942	none	1.0501	none
Cluster-7410.66777:TRINITY_DN10152_c0_g1_i1	0.68825	none	1.15788	none
Cluster-7410.52704:TRINITY_DN21133_c0_g1_i1	0.0011052	none	0.788022	Down
Cluster-7410.57268:TRINITY_DN19062_c0_g3_i1	-1.2459	Down	0.907626	none
Cluster-7410.67150:TRINITY_DN20797_c0_g2_i4	7.4045	Up	1.48247	Up
Cluster-7410.65748:TRINITY_DN11174_c0_g1_i1	-0.9518	none	1.04764	none
Cluster-7410.50693:TRINITY_DN13369_c0_g1_i1	-2.5252	Down	0.825214	none
Cluster-7410.42703:TRINITY_DN20385_c1_g2_i2	0.23952	none	1.10665	none
Cluster-7410.71752:TRINITY_DN17798_c0_g2_i1	1.0172	none	0.851152	none
Cluster-7410.44293:TRINITY_DN18818_c0_g1_i2	-0.0031218	none	0.959748	none
Cluster-7410.71953:TRINITY_DN17070_c0_g1_i1	0.098521	none	1.13616	none
Cluster-7410.100065:TRINITY_DN20444_c0_g1_i2	0.41116	none	1.06354	none
Cluster-7410.15707:TRINITY_DN16845_c0_g1_i2	-2.2831	none	1.12959	none
Cluster-7410.75245:TRINITY_DN12976_c0_g1_i1	0.6017	none	0.89	none
Cluster-7410.81599:TRINITY_DN15728_c0_g1_i5	0.51465	none	0.980871	none
Cluster-7410.60678:TRINITY_DN19435_c0_g1_i2	0.087957	none	1.00936	none
Cluster-7410.66774:TRINITY_DN15585_c0_g1_i1	0.44981	none	0.855952	none
Cluster-7410.50555:TRINITY_DN19918_c0_g2_i1	0.23887	none	0.825186	Down
Cluster-7410.66407:TRINITY_DN16481_c0_g1_i4	1.3307	Up	0.94684	none
Cluster-7410.74122:TRINITY_DN20360_c0_g2_i2	-0.3448	none	0.967938	none
Cluster-7410.67132:TRINITY_DN18592_c0_g2_i2	4.7106	Up	0.890012	none
Cluster-7410.82560:TRINITY_DN21150_c0_g1_i4	-0.70541	none	0.905317	none
Cluster-7410.86297:TRINITY_DN21620_c1_g3_i2	1.5329	Up	1.02641	none
Cluster-7410.88389:TRINITY_DN18969_c0_g1_i1	-1.1938	Down	0.882532	none
Cluster-7410.61054:TRINITY_DN20230_c0_g3_i1	1.058	Up	0.886705	none
Cluster-7410.67478:TRINITY_DN20449_c0_g1_i2	1.5316	Up	0.856259	none
Cluster-7410.66710:TRINITY_DN17856_c0_g3_i3	0.54049	none	0.941701	none
Cluster-7410.49325:TRINITY_DN21582_c0_g2_i4	-0.69312	none	0.964015	none
Cluster-7410.67698:TRINITY_DN20625_c0_g1_i2	6.9706	Up	0.840801	none
Cluster-7410.97843:TRINITY_DN19616_c0_g1_i2	1.1688	none	0.871234	none
Cluster-7410.80549:TRINITY_DN16327_c1_g4_i1	-4.4664	Down	1.1785	none
Cluster-7410.30707:TRINITY_DN14682_c0_g1_i2	-1.6015	Down	0.758889	Down
Cluster-7410.71953:TRINITY_DN17070_c0_g2_i1	0.098521	none	0.913179	none
Cluster-7410.89757:TRINITY_DN13676_c0_g1_i1	-3.0007	Down	0.997834	none
Cluster-7410.66777:TRINITY_DN16871_c0_g1_i1	0.68825	none	0.965564	none
Cluster-7410.87693:TRINITY_DN9492_c0_g1_i1	1.2714	none	1.00033	none
Cluster-7410.87663:TRINITY_DN16355_c0_g1_i2	0.21599	none	0.932298	none
Cluster-7410.81482:TRINITY_DN17858_c0_g1_i1	0.76379	none	1.00424	none
Cluster-7410.65120:TRINITY_DN20649_c0_g2_i3	0.24428	none	1.02143	none
Cluster-7410.81843:TRINITY_DN16180_c0_g1_i2	-0.34416	none	0.989727	none
Cluster-7410.113636:TRINITY_DN21329_c0_g1_i5	-5.8136	Down	0.762442	Down
Cluster-7410.68102:TRINITY_DN21295_c0_g1_i3	2.3862	Up	0.953976	none
Cluster-7410.75235:TRINITY_DN20980_c0_g2_i2	0.24425	none	0.942221	none
Cluster-7410.58064:TRINITY_DN18884_c0_g1_i1	-0.47475	none	0.966439	none
Cluster-7410.33601:TRINITY_DN20243_c0_g1_i7	-0.6836	none	1.30739	Up
Cluster-7410.59426:TRINITY_DN20121_c0_g2_i4	-1.2053	none	0.900303	none
Cluster-7410.55334:TRINITY_DN14674_c0_g1_i1	0.57921	none	0.838793	none
Cluster-7410.53737:TRINITY_DN18545_c0_g1_i1	0.29804	none	1.21796	none
Cluster-7410.62799:TRINITY_DN21589_c0_g1_i3	0.28755	none	1.01465	none
Cluster-7410.74835:TRINITY_DN20960_c0_g3_i3	0.16374	none	1.01289	none
Cluster-7410.68675:TRINITY_DN20597_c0_g1_i2	5.1518	Up	1.29045	Up
Cluster-7410.64263:TRINITY_DN20491_c0_g1_i2	0.50345	none	1.20539	Up
Cluster-7410.61762:TRINITY_DN19496_c0_g1_i1	0.44707	none	1.00902	none
Cluster-7410.62457:TRINITY_DN19858_c0_g1_i1	0.17214	none	1.02952	none
Cluster-7410.53756:TRINITY_DN21646_c3_g1_i7	0.23398	none	1.00385	none
Cluster-7410.89827:TRINITY_DN21144_c0_g1_i1	-0.060748	none	1.06473	none
Cluster-7410.86074:TRINITY_DN17672_c1_g2_i4	0.83458	none	1.07179	none
Cluster-7410.69052:TRINITY_DN19996_c0_g1_i1	-0.82679	none	1.00268	none
Cluster-7410.58766:TRINITY_DN12735_c0_g1_i1	-0.74608	none	1.15564	none
Cluster-7410.115472:TRINITY_DN12374_c0_g1_i1	-0.62472	none	0.935077	none
Cluster-7410.73656:TRINITY_DN16193_c1_g1_i1	-1.3682	Down	0.802997	Down
Cluster-7410.45764:TRINITY_DN10166_c0_g1_i1	8.3535	Up	0.973394	none
Cluster-7410.26888:TRINITY_DN20174_c1_g1_i4	0.017181	none	0.992045	none
Cluster-7410.56809:TRINITY_DN20373_c0_g1_i2	-1.5326	Down	0.750656	none
Cluster-7410.66690:TRINITY_DN16996_c0_g1_i1	0.67561	none	0.895851	none
Cluster-7410.37522:TRINITY_DN19149_c0_g1_i2	-0.12926	none	0.858919	none
Cluster-7410.80160:TRINITY_DN7020_c0_g1_i1	-1.3083	Down	0.890639	none
Cluster-7410.64190:TRINITY_DN13432_c0_g1_i1	-0.50715	none	0.9157	none
Cluster-7410.67619:TRINITY_DN16985_c0_g2_i1	1.3986	Up	0.899731	none
Cluster-7410.40678:TRINITY_DN20447_c0_g2_i1	-1.6052	Down	0.914229	none
Cluster-7410.79501:TRINITY_DN17660_c0_g1_i1	0.5247	none	1.03178	none
Cluster-7410.55119:TRINITY_DN16312_c0_g2_i1	-3.1874	Down	1.05827	none
Cluster-7410.65295:TRINITY_DN17726_c3_g4_i1	0.19237	none	0.972403	none
Cluster-7410.105515:TRINITY_DN20989_c1_g1_i1	-5.0967	Down	1.02578	none
Cluster-7410.77442:TRINITY_DN18625_c1_g1_i8	-0.70374	none	0.956693	none
Cluster-7410.92560:TRINITY_DN16001_c0_g1_i1	-0.79296	none	0.966929	none
Cluster-7410.71356:TRINITY_DN17103_c1_g3_i3	-2.3927	Down	0.88401	none
Cluster-7410.71717:TRINITY_DN18848_c0_g1_i2	-0.79626	none	0.910096	none
Cluster-7410.46340:TRINITY_DN17144_c0_g1_i1	0.84401	none	0.851863	none
Cluster-7410.44482:TRINITY_DN17524_c0_g2_i1	-0.022938	none	0.916151	none
Cluster-7410.76027:TRINITY_DN15322_c0_g3_i1	0.099043	none	0.959426	none
Cluster-7410.73982:TRINITY_DN16572_c0_g2_i1	0.3202	none	1.02159	none
Cluster-7410.50614:TRINITY_DN17609_c0_g1_i1	1.0012	Up	1.05248	none
Cluster-7410.40257:TRINITY_DN17630_c0_g1_i1	0.20688	none	1.16388	none
Cluster-7410.75439:TRINITY_DN19967_c0_g2_i1	0.44199	none	0.942038	none
Cluster-7410.74013:TRINITY_DN14767_c0_g1_i1	-0.79243	none	1.02786	none
Cluster-7410.13043:TRINITY_DN21625_c1_g1_i2	-1.3729	none	0.955919	none
Cluster-7410.65523:TRINITY_DN17621_c0_g1_i1	0.58015	none	0.67102	Down
Cluster-7410.97284:TRINITY_DN18108_c0_g1_i5	-1.7312	Down	1.10667	none
Cluster-7410.56017:TRINITY_DN17602_c0_g1_i2	2.6365	Up	1.07423	none
Cluster-7410.116535:TRINITY_DN15987_c0_g1_i1	-0.7048	none	0.9144	none
Cluster-7410.37184:TRINITY_DN13702_c0_g1_i1	0.85794	none	1.02316	none
Cluster-7410.64216:TRINITY_DN12515_c0_g1_i1	-0.51277	none	0.788467	Down
Cluster-7410.74426:TRINITY_DN16035_c0_g1_i6	0.51693	none	0.884615	none
Cluster-6584.0:TRINITY_DN18397_c0_g1_i2	-1.9284	none	0.787743	Down
Cluster-7410.59849:TRINITY_DN20303_c1_g1_i7	2.0285	Up	1.07028	none
Cluster-7410.88551:TRINITY_DN21265_c0_g1_i2	-1.9085	Down	0.867797	none
Cluster-7410.94689:TRINITY_DN13969_c0_g1_i1	-2.3712	Down	0.838613	none
Cluster-7410.100995:TRINITY_DN18205_c2_g1_i2	-1.1034	none	0.719101	Down
Cluster-7410.63414:TRINITY_DN17504_c0_g1_i12	0.041776	none	0.942107	none
Cluster-7410.81097:TRINITY_DN18092_c0_g5_i2	-0.46428	none	1.09455	none
Cluster-7410.68465:TRINITY_DN20443_c0_g1_i4	0.49687	none	0.868916	none
Cluster-7410.67481:TRINITY_DN21422_c0_g1_i1	0.48959	none	0.918067	none
Cluster-7410.64982:TRINITY_DN13606_c0_g1_i2	0.74358	none	0.853513	none
Cluster-7410.66118:TRINITY_DN18729_c0_g1_i4	1.8291	Up	1.23611	Up
Cluster-7410.72642:TRINITY_DN16770_c0_g1_i1	0.79575	none	0.90147	none
Cluster-7410.85198:TRINITY_DN20931_c0_g1_i6	-0.2401	none	1.03083	none
Cluster-7410.35159:TRINITY_DN13889_c0_g1_i2	-0.7839	none	0.840139	none
Cluster-7410.60990:TRINITY_DN20633_c0_g1_i5	-0.84084	none	0.875185	none
Cluster-7410.94795:TRINITY_DN20885_c0_g1_i1	-1.1532	Down	0.822917	Down
Cluster-7410.117973:TRINITY_DN15950_c0_g1_i4	-3.6163	Down	0.869114	none
Cluster-7410.71566:TRINITY_DN20573_c0_g1_i2	-0.46862	none	0.884848	none
Cluster-7410.65605:TRINITY_DN14705_c0_g1_i2	0.48269	none	0.95642	none
Cluster-7410.47204:TRINITY_DN7101_c0_g1_i1	0.69374	none	0.88244	none
Cluster-7410.32378:TRINITY_DN16860_c1_g1_i1	1.1002	Up	0.889021	none
Cluster-7410.43104:TRINITY_DN17642_c0_g1_i2	0.40828	none	0.966717	none
Cluster-7410.57217:TRINITY_DN16511_c0_g2_i1	0.22158	none	0.928594	none
Cluster-7410.6684:TRINITY_DN18287_c0_g1_i1	0.1191	none	0.923956	none
Cluster-7410.91806:TRINITY_DN12575_c0_g1_i1	1.2288	none	0.929098	none
Cluster-7410.59750:TRINITY_DN20441_c0_g1_i1	-0.98183	none	0.841722	none
Cluster-7410.80435:TRINITY_DN18435_c0_g2_i1	-0.64742	none	1.09963	none
Cluster-7410.65758:TRINITY_DN20820_c0_g1_i1	1.5485	Up	0.989917	none
Cluster-7410.65620:TRINITY_DN14671_c0_g1_i1	0.30194	none	0.958176	none
Cluster-7410.87664:TRINITY_DN12004_c0_g1_i1	0.27481	none	0.960052	none
Cluster-7410.74426:TRINITY_DN15281_c0_g1_i2	0.51693	none	0.713735	Down
Cluster-7410.49780:TRINITY_DN12783_c0_g1_i1	0.29724	none	0.695292	none
Cluster-7410.77039:TRINITY_DN20099_c0_g1_i2	0.91472	none	0.973512	none
Cluster-7410.59603:TRINITY_DN19440_c0_g1_i3	-0.62166	none	1.05431	none
Cluster-7410.34423:TRINITY_DN18327_c0_g1_i1	-0.30616	none	0.943368	none
Cluster-7410.95565:TRINITY_DN17565_c0_g1_i1	0.55135	none	1.01325	none
Cluster-7410.66946:TRINITY_DN19019_c0_g1_i3	-0.084256	none	0.919852	none
Cluster-7410.95402:TRINITY_DN19355_c0_g1_i1	1.5019	Up	0.94326	none
Cluster-7410.85796:TRINITY_DN15904_c0_g1_i2	0.87611	none	0.893438	none
Cluster-7410.56857:TRINITY_DN14629_c0_g1_i2	0.4043	none	0.996429	none
Cluster-7410.69150:TRINITY_DN21403_c0_g2_i1	-1.0222	none	2.01143	Up
Cluster-7410.68925:TRINITY_DN20453_c0_g2_i1	1.7413	Up	1.24789	Up
Cluster-7410.67044:TRINITY_DN19746_c0_g4_i2	0.74025	none	1.13657	none
Cluster-7410.75228:TRINITY_DN17979_c0_g2_i2	0.26431	none	0.899227	none
Cluster-7410.52715:TRINITY_DN20793_c0_g1_i4	0.38637	none	0.931212	none
Cluster-7410.49165:TRINITY_DN20533_c0_g4_i1	-0.23229	none	0.885085	none
Cluster-7410.64270:TRINITY_DN17918_c0_g1_i2	-0.22006	none	1.04804	none
Cluster-7410.7697:TRINITY_DN16764_c0_g1_i4	-1.1111	none	0.979961	none
Cluster-7410.57178:TRINITY_DN20078_c0_g1_i2	-0.85325	none	0.860121	none
Cluster-7410.60807:TRINITY_DN16947_c0_g1_i1	0.21225	none	0.875347	none
Cluster-7410.85848:TRINITY_DN20523_c0_g2_i2	0.081332	none	0.788385	none
Cluster-7410.71854:TRINITY_DN20167_c1_g1_i1	0.28158	none	0.877551	none
Cluster-7410.64975:TRINITY_DN17874_c0_g1_i1	0.95084	none	0.988224	none
Cluster-7410.86103:TRINITY_DN14205_c0_g1_i2	0.23623	none	0.835562	none
Cluster-7410.73552:TRINITY_DN20630_c0_g1_i1	-2.1357	Down	0.887467	none
Cluster-7410.68114:TRINITY_DN13841_c0_g1_i2	-0.66448	none	0.900794	none
Cluster-7410.49634:TRINITY_DN20769_c1_g1_i1	0.92808	none	1.22099	Up
Cluster-7410.113300:TRINITY_DN20239_c0_g1_i2	-3.8475	none	0.80199	Down
Cluster-7410.63604:TRINITY_DN17043_c1_g2_i2	0.99529	none	1.22567	Up
Cluster-7410.81316:TRINITY_DN16408_c0_g1_i1	2.0757	Up	1.0972	none
Cluster-7410.50936:TRINITY_DN19205_c0_g1_i1	0.4212	none	0.913533	none
Cluster-7410.46397:TRINITY_DN17782_c0_g2_i9	1.7172	Up	0.865415	none
Cluster-7410.66620:TRINITY_DN14632_c0_g1_i2	0.52131	none	0.945205	none
Cluster-7410.67049:TRINITY_DN21007_c0_g1_i1	1.8303	Up	1.0007	none
Cluster-7410.93929:TRINITY_DN19890_c0_g2_i1	-1.2933	none	0.700049	Down
Cluster-7410.66442:TRINITY_DN20145_c0_g1_i2	2.1582	Up	0.893939	none
Cluster-7410.67562:TRINITY_DN20936_c0_g4_i2	-1.3885	Down	1.29288	Up
Cluster-7410.93724:TRINITY_DN9514_c0_g1_i1	-6.0506	Down	0.513746	Down
Cluster-7410.58317:TRINITY_DN15318_c0_g1_i1	-0.29115	none	0.994792	none
Cluster-7410.86866:TRINITY_DN15550_c0_g2_i1	0.5653	none	1.00508	none
Cluster-7410.42187:TRINITY_DN20266_c0_g1_i4	-0.42423	none	1.53646	Up
Cluster-7410.96702:TRINITY_DN13870_c0_g1_i1	-0.52352	none	0.935387	none
Cluster-7410.82705:TRINITY_DN18621_c0_g1_i1	-0.21565	none	0.877712	none
Cluster-7410.73860:TRINITY_DN14649_c0_g1_i1	0.0037607	none	0.942705	none
Cluster-7410.79455:TRINITY_DN18459_c0_g1_i1	0.31872	none	0.855259	none
Cluster-7410.16276:TRINITY_DN12610_c0_g2_i1	-0.49121	none	1.04731	none
Cluster-7410.43101:TRINITY_DN21258_c0_g2_i1	0.33199	none	1.08926	none
Cluster-7410.75390:TRINITY_DN20885_c0_g2_i1	0.60326	none	0.987021	none
Cluster-7410.63949:TRINITY_DN14684_c0_g1_i2	0.41883	none	1.08084	none
Cluster-7410.81344:TRINITY_DN18604_c0_g2_i1	-0.26639	none	1.06645	none
Cluster-7410.82514:TRINITY_DN13520_c0_g1_i1	-1.3926	Down	0.941923	none
Cluster-7410.7680:TRINITY_DN21154_c0_g1_i6	-1.1634	none	1.10162	none
Cluster-7410.94593:TRINITY_DN18205_c1_g2_i2	-4.1847	Down	0.90303	none
Cluster-7410.41499:TRINITY_DN19137_c0_g2_i2	0.57387	none	0.955128	none
Cluster-7410.72633:TRINITY_DN21057_c0_g1_i2	0.074258	none	0.924279	none
Cluster-7410.78124:TRINITY_DN19695_c0_g2_i3	0.20967	none	1.14216	none
Cluster-7410.70847:TRINITY_DN18418_c0_g1_i2	0.13408	none	0.958254	none
Cluster-7410.83814:TRINITY_DN16062_c0_g1_i1	0.30057	none	0.9737	none
Cluster-7410.29581:TRINITY_DN18613_c1_g2_i1	0.47179	none	0.942685	none
Cluster-7410.56917:TRINITY_DN18491_c0_g1_i1	0.38146	none	0.984873	none
Cluster-7410.97393:TRINITY_DN19305_c0_g3_i5	-0.36027	none	0.898139	none
Cluster-7410.54488:TRINITY_DN20156_c0_g4_i1	-0.1066	none	0.924051	none
Cluster-7410.88961:TRINITY_DN16797_c0_g1_i1	-0.1911	none	1.00536	none
Cluster-7410.84181:TRINITY_DN15225_c0_g1_i1	-0.049998	none	0.672073	Down
Cluster-7410.66853:TRINITY_DN19336_c0_g2_i2	1.5757	Up	1.32212	Up
Cluster-7410.73539:TRINITY_DN18989_c0_g1_i2	-0.34908	none	0.990435	none
Cluster-7410.63765:TRINITY_DN20621_c0_g1_i5	-0.34549	none	0.983763	none
Cluster-7410.74106:TRINITY_DN15761_c0_g1_i1	0.62378	none	0.75143	Down
Cluster-7410.77941:TRINITY_DN16253_c0_g1_i2	0.13879	none	1.10682	none
Cluster-7410.110180:TRINITY_DN17806_c0_g1_i1	-0.27069	none	0.899232	none
Cluster-7410.59284:TRINITY_DN20056_c0_g2_i1	0.66534	none	1.06553	none
Cluster-7410.52816:TRINITY_DN19409_c0_g1_i1	1.7164	Up	1.05089	none
Cluster-7410.80394:TRINITY_DN14652_c0_g1_i1	-0.67973	none	0.876114	none
Cluster-7410.10719:TRINITY_DN16430_c0_g1_i1	-5.3787	Down	0.684582	Down
Cluster-7410.63690:TRINITY_DN20284_c1_g1_i1	-0.20982	none	1.21584	Up
Cluster-7410.74193:TRINITY_DN20524_c0_g1_i1	0.69593	none	0.803311	none
Cluster-7410.86589:TRINITY_DN19243_c0_g1_i2	0.10153	none	0.889453	none
Cluster-7410.61281:TRINITY_DN19537_c0_g1_i1	-0.65023	none	0.83836	none
Cluster-7410.65371:TRINITY_DN19757_c0_g1_i2	0.78159	none	1.14762	none
Cluster-7410.30853:TRINITY_DN16158_c0_g1_i2	0.77729	none	0.974634	none
Cluster-7410.64702:TRINITY_DN17142_c0_g1_i5	1.6373	Up	1.03038	none
Cluster-7410.33738:TRINITY_DN18960_c0_g1_i1	-1.0241	Down	1.05911	none
Cluster-7410.70741:TRINITY_DN21615_c0_g1_i1	-0.74406	none	0.97588	none
Cluster-7410.72659:TRINITY_DN20207_c1_g1_i5	2.1357	Up	1.11332	none
Cluster-7410.71016:TRINITY_DN18023_c0_g4_i1	0.38201	none	0.984014	none
Cluster-7410.65664:TRINITY_DN17344_c0_g1_i3	1.4369	Up	0.961726	none
Cluster-7410.78896:TRINITY_DN17663_c0_g1_i1	0.74275	none	0.920037	none
Cluster-7410.51944:TRINITY_DN18839_c0_g1_i2	0.13883	none	0.886827	none
Cluster-7410.13119:TRINITY_DN13914_c0_g1_i1	-2.5624	Down	0.833907	none
Cluster-7410.55753:TRINITY_DN16022_c0_g1_i1	0.43921	none	0.947847	none
Cluster-7410.62280:TRINITY_DN19311_c0_g1_i1	-0.048271	none	0.889288	none
Cluster-22491.2:TRINITY_DN17807_c0_g1_i3	-0.22839	none	1.06749	none
Cluster-7410.73325:TRINITY_DN16324_c0_g2_i1	0.33836	none	0.925502	none
Cluster-7410.8630:TRINITY_DN13277_c0_g1_i1	-3.6429	Down	1.10426	none
Cluster-7410.33651:TRINITY_DN16836_c0_g1_i1	0.23969	none	0.961538	none
Cluster-7410.65181:TRINITY_DN20720_c0_g3_i1	5.0705	Up	1.03512	none
Cluster-7410.79699:TRINITY_DN14517_c0_g1_i1	-1.3636	Down	0.758698	Down
Cluster-7410.58814:TRINITY_DN17026_c0_g1_i2	0.22119	none	0.955295	none
Cluster-7410.49064:TRINITY_DN15123_c0_g1_i1	-0.0046024	none	0.97676	none
Cluster-7410.80783:TRINITY_DN20728_c0_g1_i5	0.89057	none	0.995152	none
Cluster-7410.65518:TRINITY_DN13449_c0_g1_i1	0.24299	none	0.892473	none
Cluster-7410.82932:TRINITY_DN16152_c0_g1_i2	0.079332	none	0.874586	none
Cluster-7410.67446:TRINITY_DN12731_c0_g1_i1	0.56363	none	0.856005	none
Cluster-7410.53358:TRINITY_DN19926_c0_g1_i2	-2.6391	Down	1.02257	none
Cluster-7410.71231:TRINITY_DN17766_c0_g1_i1	0.67312	none	0.956396	none
Cluster-7410.5719:TRINITY_DN17928_c0_g3_i2	-8.1093	Down	0.909091	none
Cluster-7410.82079:TRINITY_DN17625_c0_g1_i2	1.051	Up	0.895079	none
Cluster-7410.85852:TRINITY_DN18943_c0_g1_i1	0.14601	none	0.771381	Down
Cluster-7410.74093:TRINITY_DN12582_c0_g1_i1	0.25287	none	1.1475	none
Cluster-7410.70818:TRINITY_DN21153_c1_g1_i2	0.91596	none	0.884536	none
Cluster-7410.32306:TRINITY_DN17970_c0_g1_i4	-1.4061	Down	1.06919	none
Cluster-7410.89255:TRINITY_DN14303_c0_g1_i1	1.1812	Up	0.94491	none
Cluster-7410.96429:TRINITY_DN19940_c0_g2_i1	-0.64459	none	0.955932	none
Cluster-26944.0:TRINITY_DN5495_c0_g1_i1	2.6601	none	0.943833	none
Cluster-7410.1330:TRINITY_DN18146_c0_g1_i2	0.022019	none	0.936739	none
Cluster-7410.96003:TRINITY_DN20416_c0_g1_i1	-0.52241	none	0.904589	none
Cluster-7410.73285:TRINITY_DN20636_c0_g2_i1	0.29131	none	0.869704	none
Cluster-7410.42621:TRINITY_DN20991_c0_g1_i7	-6.1843	Down	0.878541	none
Cluster-7410.4021:TRINITY_DN12444_c0_g1_i1	-0.2807	none	0.942593	none
Cluster-7410.75605:TRINITY_DN18853_c0_g1_i1	0.62824	none	0.980026	none
Cluster-7410.71827:TRINITY_DN21207_c0_g1_i1	-0.79972	none	0.847448	none
Cluster-7410.71356:TRINITY_DN19238_c0_g3_i4	-2.3927	Down	0.925356	none
Cluster-7410.38151:TRINITY_DN17764_c0_g2_i2	-1.128	Down	1.22654	Up
Cluster-7410.67210:TRINITY_DN21605_c1_g1_i1	-0.42172	none	0.958974	none
Cluster-7410.46269:TRINITY_DN14129_c0_g1_i1	0.75113	none	0.920278	none
Cluster-7410.45951:TRINITY_DN16310_c0_g1_i2	0.77884	none	1.05306	none
Cluster-7410.68807:TRINITY_DN20791_c0_g1_i3	-0.033776	none	1.29932	Up
Cluster-7410.107068:TRINITY_DN20244_c0_g1_i1	-0.53881	none	1.01773	none
Cluster-7410.66877:TRINITY_DN21205_c0_g1_i1	-0.0017731	none	0.959145	none
Cluster-7410.116690:TRINITY_DN18306_c0_g4_i1	-0.039618	none	1.03522	none
Cluster-7410.63337:TRINITY_DN17378_c0_g1_i1	0.50472	none	0.982397	none
Cluster-7410.97505:TRINITY_DN16032_c0_g1_i2	-0.40469	none	0.871959	none
Cluster-7410.59972:TRINITY_DN19941_c0_g2_i1	-0.95566	none	1.10577	none
Cluster-7410.66675:TRINITY_DN15608_c0_g1_i1	-1.2374	Down	1.19334	none
Cluster-7410.33295:TRINITY_DN19929_c0_g1_i1	-0.69622	none	1.24755	Up
Cluster-7410.54204:TRINITY_DN16999_c0_g1_i5	-0.12377	none	1.01001	none
Cluster-7410.67604:TRINITY_DN20724_c0_g1_i1	1.0051	none	0.778393	Down
Cluster-7410.6770:TRINITY_DN12163_c0_g1_i1	-1.142	Down	0.94099	none
Cluster-7410.79257:TRINITY_DN15473_c0_g1_i1	0.87223	none	0.889499	none
Cluster-7410.31109:TRINITY_DN16348_c0_g1_i1	-0.93128	none	0.752824	Down
Cluster-7410.37593:TRINITY_DN17546_c0_g1_i1	-0.36793	none	1.03914	none
Cluster-7410.69963:TRINITY_DN15988_c0_g1_i1	0.89189	none	0.897907	none
Cluster-7410.67257:TRINITY_DN14360_c0_g1_i1	-0.91314	none	0.985957	none
Cluster-7410.105974:TRINITY_DN21483_c1_g3_i1	-2.1056	Down	0.918831	none
Cluster-7410.66549:TRINITY_DN18822_c0_g1_i2	-0.074245	none	0.800537	Down
Cluster-7410.15707:TRINITY_DN20353_c1_g2_i1	-2.2831	none	1.2826	Up
Cluster-7410.102595:TRINITY_DN16347_c0_g1_i1	0.28587	none	1.03537	none
Cluster-7410.85148:TRINITY_DN18689_c0_g1_i1	0.53147	none	0.824464	Down
Cluster-7410.31554:TRINITY_DN11337_c0_g2_i1	-0.67596	none	0.805412	Down
Cluster-7410.53228:TRINITY_DN14876_c0_g1_i4	-0.54022	none	0.777483	Down
Cluster-7410.85216:TRINITY_DN15984_c0_g1_i3	-0.55125	none	0.929944	none
Cluster-7410.50049:TRINITY_DN14329_c0_g1_i1	0.3999	none	1.04747	none
Cluster-7410.66777:TRINITY_DN13998_c0_g1_i1	0.68825	none	1.08186	none
Cluster-7410.63180:TRINITY_DN15043_c0_g2_i1	-0.4327	none	0.947749	none
Cluster-7410.68262:TRINITY_DN20318_c1_g1_i1	0.53139	none	0.881244	none
Cluster-7410.76273:TRINITY_DN10526_c0_g1_i1	0.4753	none	0.95925	none
Cluster-7410.64872:TRINITY_DN18118_c0_g1_i3	0.34059	none	0.982283	none
Cluster-7410.55407:TRINITY_DN20685_c0_g1_i12	-0.79521	none	0.812366	none
Cluster-7410.70336:TRINITY_DN20643_c0_g2_i1	0.48909	none	0.972769	none
Cluster-7410.82862:TRINITY_DN17999_c0_g1_i1	-0.31299	none	1.25603	Up
Cluster-7410.51554:TRINITY_DN17838_c0_g1_i4	1.1216	Up	1.07265	none
Cluster-7410.63811:TRINITY_DN17143_c0_g2_i3	0.33812	none	1.03316	none
Cluster-7410.66150:TRINITY_DN19091_c0_g3_i1	0.92697	none	0.95104	none
Cluster-7410.7156:TRINITY_DN15017_c0_g1_i1	0.42247	none	1.19497	none
Cluster-7410.51832:TRINITY_DN16468_c1_g1_i2	0.96644	none	1.22882	Up
Cluster-7410.78751:TRINITY_DN16244_c0_g1_i1	0.30561	none	0.883359	none
Cluster-7410.91316:TRINITY_DN12165_c0_g1_i1	-0.46558	none	0.940449	none
Cluster-7410.44289:TRINITY_DN17431_c0_g1_i1	-0.41306	none	0.904259	none
Cluster-7410.66973:TRINITY_DN13701_c0_g1_i2	1.5445	none	1.04696	none
Cluster-7410.59701:TRINITY_DN17199_c0_g1_i1	0.31694	none	0.833572	none
Cluster-7410.65077:TRINITY_DN19779_c0_g1_i2	0.14898	none	0.916957	none
Cluster-7410.73582:TRINITY_DN21161_c0_g1_i4	0.72627	none	0.862609	none
Cluster-7410.99269:TRINITY_DN15854_c0_g1_i1	-1.4822	Down	0.973975	none
Cluster-7410.72630:TRINITY_DN18787_c1_g1_i1	3.4377	Up	0.94131	none
Cluster-7410.77063:TRINITY_DN18421_c0_g1_i1	-1.0903	Down	0.986842	none
Cluster-7410.46738:TRINITY_DN17880_c0_g1_i2	-2.6988	Down	1.08267	none
Cluster-7410.65512:TRINITY_DN20497_c0_g1_i9	-1.0335	none	0.998687	none
Cluster-7410.67550:TRINITY_DN16315_c0_g2_i2	1.1151	Up	0.769859	Down
Cluster-7410.61873:TRINITY_DN14789_c0_g1_i1	-1.0427	none	1.09737	none
Cluster-7410.89118:TRINITY_DN16812_c0_g1_i1	0.10371	none	1.08079	none
Cluster-7410.33964:TRINITY_DN20657_c0_g1_i1	0.46002	none	0.974359	none
Cluster-7410.85148:TRINITY_DN14485_c0_g1_i1	0.53147	none	0.883579	none
Cluster-7410.61825:TRINITY_DN18521_c0_g1_i1	-0.38747	none	0.963087	none
Cluster-7410.39622:TRINITY_DN9662_c0_g1_i1	1.5722	Up	0.877278	none
Cluster-7410.31081:TRINITY_DN19427_c0_g1_i1	-0.053722	none	1.07935	none
Cluster-7410.70689:TRINITY_DN9744_c0_g1_i1	-0.39614	none	0.98342	none
Cluster-7410.71348:TRINITY_DN13215_c0_g1_i2	-0.17477	none	0.928102	none
Cluster-7410.84765:TRINITY_DN9826_c0_g1_i1	0.82278	none	0.870787	none
Cluster-7410.22671:TRINITY_DN16289_c0_g3_i1	-0.28658	none	1.07452	none
Cluster-7410.107751:TRINITY_DN19978_c0_g1_i2	-1.6728	Down	0.755508	Down
Cluster-7410.22893:TRINITY_DN6613_c0_g1_i1	0.85543	none	0.965621	none
Cluster-7410.76557:TRINITY_DN13522_c0_g1_i2	-0.74517	none	0.816086	Down
Cluster-7410.87339:TRINITY_DN21458_c0_g2_i3	0.40099	none	0.802186	Down
Cluster-7410.85226:TRINITY_DN21356_c0_g1_i6	0.73127	none	0.743568	Down
Cluster-7410.67142:TRINITY_DN21094_c2_g1_i2	-0.033922	none	0.898243	none
Cluster-7410.66424:TRINITY_DN21049_c0_g1_i6	-0.080658	none	1.02919	none
Cluster-7410.88837:TRINITY_DN18299_c0_g1_i2	-0.67523	none	0.852121	none
Cluster-7410.66687:TRINITY_DN13617_c0_g1_i2	0.50216	none	0.959525	none
Cluster-7410.67286:TRINITY_DN20976_c0_g2_i1	0.45579	none	0.930974	none
Cluster-7410.53411:TRINITY_DN14194_c0_g1_i2	-1.2388	Down	1.11651	none
Cluster-7410.116241:TRINITY_DN19025_c0_g2_i1	-7.2823	Down	0.818375	Down
Cluster-7410.7697:TRINITY_DN15321_c0_g1_i1	-1.1111	none	0.914802	none
Cluster-7410.66737:TRINITY_DN18708_c0_g1_i2	0.22611	none	0.978317	none
Cluster-7410.43756:TRINITY_DN13730_c0_g1_i1	-0.20258	none	0.879904	none
Cluster-7410.23165:TRINITY_DN17325_c0_g1_i2	-0.4494	none	0.966292	none
Cluster-7410.67428:TRINITY_DN16060_c0_g3_i2	2.823	Up	1.08091	none
Cluster-7410.76040:TRINITY_DN14641_c0_g1_i1	0.56343	none	1.06183	none
Cluster-7410.87865:TRINITY_DN3577_c0_g1_i1	0.87612	none	1.35017	Up
Cluster-7410.64649:TRINITY_DN21581_c0_g3_i1	-0.33126	none	0.915417	none
Cluster-7410.110482:TRINITY_DN17864_c0_g1_i1	-1.7223	Down	1.00419	none
Cluster-7410.68015:TRINITY_DN18313_c0_g1_i2	-0.032089	none	0.979758	none
Cluster-7410.87886:TRINITY_DN20666_c0_g1_i1	-0.82043	none	0.949318	none
Cluster-7410.107198:TRINITY_DN17656_c0_g1_i3	-0.61089	none	0.804161	Down
Cluster-7410.11728:TRINITY_DN17284_c0_g1_i1	-0.046547	none	0.971881	none
Cluster-7410.67960:TRINITY_DN18581_c1_g1_i7	-0.56893	none	1.29405	Up
Cluster-7410.69290:TRINITY_DN19829_c1_g1_i5	-0.29265	none	1.00622	none
Cluster-7410.54988:TRINITY_DN15033_c0_g1_i1	-0.44532	none	1.0923	none
Cluster-7410.72331:TRINITY_DN20913_c0_g2_i7	1.8275	Up	0.963746	none
Cluster-7410.74125:TRINITY_DN19351_c0_g3_i1	-0.16892	none	1.14145	none
Cluster-7410.106696:TRINITY_DN20946_c0_g1_i5	2.9944	Up	1.48942	none
Cluster-7410.67428:TRINITY_DN19545_c0_g1_i5	2.823	Up	1.31833	Up
Cluster-7410.72706:TRINITY_DN18273_c3_g1_i1	-0.79662	none	0.94375	none
Cluster-7410.48461:TRINITY_DN13879_c0_g1_i1	-1.5339	Down	0.892806	none
Cluster-7410.77572:TRINITY_DN14051_c0_g1_i1	-0.98612	none	0.897959	none
Cluster-7410.99155:TRINITY_DN19031_c0_g2_i1	-3.3503	Down	0.668927	Down
Cluster-7410.65612:TRINITY_DN13518_c0_g1_i1	0.38179	none	0.878353	none
Cluster-7410.87838:TRINITY_DN19907_c0_g1_i2	-1.0136	Down	0.878763	none
Cluster-7410.54158:TRINITY_DN16720_c0_g1_i1	1.2114	Up	0.790075	Down
Cluster-7410.78896:TRINITY_DN11244_c0_g1_i1	0.74275	none	0.850108	none
Cluster-7410.35862:TRINITY_DN14467_c0_g1_i1	0.39911	none	0.928169	none
Cluster-7410.88644:TRINITY_DN15717_c0_g1_i1	-0.051887	none	0.849757	none
Cluster-7410.47837:TRINITY_DN17099_c0_g1_i1	-0.89548	none	0.820455	Down
Cluster-7410.101057:TRINITY_DN12002_c0_g1_i2	0.7456	none	0.895802	none
Cluster-7410.80498:TRINITY_DN4557_c0_g1_i1	0.23295	none	0.821573	Down
Cluster-7410.68958:TRINITY_DN18995_c0_g1_i6	-0.56183	none	1.01221	none
Cluster-7410.67467:TRINITY_DN13659_c0_g1_i4	1.3429	Up	0.870787	none
Cluster-7410.73709:TRINITY_DN19239_c1_g1_i3	-1.2845	Down	1.02889	none
Cluster-7410.70739:TRINITY_DN19685_c0_g1_i2	-0.082164	none	0.82862	Down
Cluster-7410.26888:TRINITY_DN20174_c1_g2_i1	0.017181	none	0.978804	none
Cluster-7410.81729:TRINITY_DN21274_c0_g1_i4	-3.3288	Down	1.13928	none
Cluster-7410.68173:TRINITY_DN18000_c0_g2_i1	1.2672	Up	0.891449	none
Cluster-7410.89217:TRINITY_DN16737_c0_g1_i3	-0.23063	none	0.960333	none
Cluster-7410.42187:TRINITY_DN18581_c0_g1_i1	-0.42423	none	0.965182	none
Cluster-7410.34100:TRINITY_DN15316_c0_g1_i2	-0.21551	none	1.06072	none
Cluster-7410.5403:TRINITY_DN7731_c0_g1_i1	-1.0619	none	1.10925	none
Cluster-42402.0:TRINITY_DN11548_c0_g1_i1	0.31373	none	1.2539	Up
Cluster-7410.16276:TRINITY_DN12610_c0_g1_i1	-0.49121	none	1.04831	none
Cluster-7410.70064:TRINITY_DN19548_c0_g2_i4	0.33087	none	1.08487	none
Cluster-7410.37367:TRINITY_DN17115_c0_g1_i1	-0.19136	none	0.94557	none
Cluster-7410.85226:TRINITY_DN13429_c0_g1_i2	0.73127	none	0.906739	none
Cluster-7410.46749:TRINITY_DN18089_c0_g1_i1	0.14249	none	1.04174	none
Cluster-7410.41856:TRINITY_DN11153_c0_g1_i1	-0.57977	none	0.95099	none
Cluster-7410.75448:TRINITY_DN12439_c1_g1_i1	-1.3304	Down	0.85769	none
Cluster-7410.84041:TRINITY_DN20007_c1_g1_i1	-0.67314	none	0.954442	none
Cluster-7410.65694:TRINITY_DN21079_c0_g1_i2	0.348	none	0.82151	Down
Cluster-7410.67132:TRINITY_DN17503_c1_g1_i2	4.7106	Up	1.27443	Up
Cluster-7410.17608:TRINITY_DN11148_c0_g1_i1	0.21005	none	0.803593	Down
Cluster-7410.79673:TRINITY_DN16537_c0_g1_i2	-1.4843	none	1.14858	none
Cluster-7410.65663:TRINITY_DN9917_c0_g1_i1	0.70764	none	0.899155	none
Cluster-7410.48767:TRINITY_DN11035_c0_g1_i1	0.29889	none	1.03132	none
Cluster-7410.73316:TRINITY_DN19990_c0_g1_i1	6.7332	Up	1.75908	Up
Cluster-7410.57552:TRINITY_DN21230_c0_g1_i1	-0.99455	none	0.856122	none
Cluster-7410.97498:TRINITY_DN19754_c0_g2_i1	0.46979	none	0.813473	Down
Cluster-7410.72453:TRINITY_DN18650_c0_g2_i4	0.17406	none	0.844518	none
Cluster-7410.73542:TRINITY_DN18685_c0_g1_i1	0.89299	none	0.803845	Down
Cluster-7410.19985:TRINITY_DN17692_c0_g1_i1	-0.43022	none	0.959565	none
Cluster-7410.65620:TRINITY_DN16990_c0_g1_i1	0.30194	none	0.970826	none
Cluster-7410.95483:TRINITY_DN14302_c0_g1_i1	-0.47003	none	1.10035	none
Cluster-7410.67010:TRINITY_DN20185_c0_g1_i1	0.59651	none	1.01083	none
Cluster-7410.67649:TRINITY_DN17288_c0_g1_i3	0.17175	none	0.860514	none
Cluster-7410.13376:TRINITY_DN17896_c0_g1_i1	-1.0652	none	1.03204	none
Cluster-7410.67055:TRINITY_DN21182_c0_g1_i1	2.2347	Up	0.970202	none
Cluster-7410.74121:TRINITY_DN17440_c0_g2_i1	0.54896	none	0.827149	none
Cluster-7410.48753:TRINITY_DN16079_c0_g1_i1	-0.63679	none	0.847222	none
Cluster-7410.65924:TRINITY_DN6165_c0_g1_i1	0.45517	none	0.84719	none
Cluster-7410.46411:TRINITY_DN17538_c0_g1_i1	0.31648	none	0.832119	none
Cluster-7410.88807:TRINITY_DN20166_c0_g1_i1	0.1475	none	0.883198	none
Cluster-7410.26089:TRINITY_DN15707_c0_g1_i1	-3.6369	Down	0.758919	Down
Cluster-7410.66576:TRINITY_DN14586_c0_g1_i1	0.65031	none	0.83512	none
Cluster-7410.102369:TRINITY_DN10694_c0_g1_i1	-1.7575	Down	1.0871	none
Cluster-7410.76394:TRINITY_DN17413_c0_g1_i1	0.11006	none	0.946284	none
Cluster-7410.88175:TRINITY_DN21043_c0_g1_i1	-1.9825	none	0.886322	none
Cluster-7410.45581:TRINITY_DN18016_c0_g1_i5	0.57626	none	1.21211	Up
Cluster-7410.88201:TRINITY_DN15643_c0_g1_i4	1.1416	Up	0.793321	Down
Cluster-7410.71609:TRINITY_DN13199_c0_g2_i1	0.51192	none	0.934494	none
Cluster-7410.53223:TRINITY_DN22248_c0_g1_i1	3.8351	Up	0.960956	none
Cluster-7410.6918:TRINITY_DN17118_c0_g2_i1	1.2671	none	1.02592	none
Cluster-7410.62338:TRINITY_DN10011_c0_g1_i2	0.91592	none	1.18586	none
Cluster-7410.53131:TRINITY_DN19802_c0_g3_i1	-0.11997	none	0.909313	none
Cluster-7410.70401:TRINITY_DN17752_c0_g1_i2	-0.61199	none	0.833775	none
Cluster-7410.64821:TRINITY_DN17036_c0_g1_i3	-0.37926	none	0.914491	none
Cluster-7410.47728:TRINITY_DN2593_c0_g1_i1	0.18486	none	0.887853	none
Cluster-7410.48728:TRINITY_DN21611_c0_g2_i1	-1.4541	Down	1.13485	none
Cluster-7410.34072:TRINITY_DN18533_c0_g1_i1	0.32133	none	1.02101	none
Cluster-7410.93817:TRINITY_DN13653_c0_g1_i1	1.2809	Up	1.17217	none
Cluster-7410.67476:TRINITY_DN12185_c0_g2_i1	-1.0055	none	0.86831	none
Cluster-7410.58176:TRINITY_DN15839_c0_g1_i1	-1.5432	Down	0.73965	none
Cluster-7410.79156:TRINITY_DN21064_c1_g1_i1	-0.23209	none	0.91183	none
Cluster-7410.95122:TRINITY_DN16364_c0_g1_i1	0.61637	none	0.86821	none
Cluster-7410.73341:TRINITY_DN20974_c0_g1_i6	-0.070692	none	1.04607	none
Cluster-7410.92120:TRINITY_DN19580_c0_g2_i1	-0.095321	none	0.881351	none
Cluster-7410.68371:TRINITY_DN21400_c0_g2_i9	-0.509	none	1.05223	none
Cluster-7410.47297:TRINITY_DN21949_c0_g1_i1	-2.9028	Down	1.0272	none
Cluster-7410.18557:TRINITY_DN19517_c0_g1_i1	0.17	none	1.02661	none
Cluster-7410.60705:TRINITY_DN19024_c0_g1_i2	-0.25011	none	0.950655	none
Cluster-7410.46632:TRINITY_DN13396_c0_g1_i1	-0.475	none	0.902628	none
Cluster-7410.58899:TRINITY_DN20066_c1_g1_i6	-0.18508	none	0.933664	none
Cluster-7410.97235:TRINITY_DN20923_c0_g1_i2	-1.6883	Down	0.856065	none
Cluster-7410.62861:TRINITY_DN15618_c0_g1_i2	-0.68173	none	1.05959	none
Cluster-7410.98061:TRINITY_DN19248_c0_g1_i2	-0.17097	none	0.950523	none
Cluster-7410.59997:TRINITY_DN16758_c0_g2_i1	0.69753	none	0.8272	Down
Cluster-7410.67550:TRINITY_DN16315_c0_g1_i1	1.1151	Up	0.942043	none
Cluster-7410.95573:TRINITY_DN9040_c0_g1_i1	0.94204	none	0.954474	none
Cluster-7410.81704:TRINITY_DN20872_c0_g2_i1	1.3156	Up	0.9767	none
Cluster-7410.73949:TRINITY_DN20379_c0_g2_i3	-0.57138	none	1.19992	none
Cluster-7410.27795:TRINITY_DN20421_c0_g1_i3	-0.20309	none	0.757287	none
Cluster-7410.53046:TRINITY_DN16924_c0_g1_i3	0.071492	none	0.891298	none
Cluster-7410.28414:TRINITY_DN20433_c1_g1_i2	-4.0785	Down	0.933737	none
Cluster-7410.61970:TRINITY_DN10824_c0_g1_i1	-0.12325	none	0.966303	none
Cluster-7410.53976:TRINITY_DN15194_c0_g1_i1	0.81452	none	0.9875	none
Cluster-7410.63152:TRINITY_DN20769_c2_g4_i1	1.2124	Up	0.812158	Down
Cluster-7410.72668:TRINITY_DN13181_c0_g1_i1	0.477	none	0.964505	none
Cluster-7410.49600:TRINITY_DN17390_c0_g1_i1	-0.078289	none	0.935227	none
Cluster-7410.75305:TRINITY_DN18890_c0_g2_i1	1.2824	Up	0.92419	none
Cluster-7410.70016:TRINITY_DN9276_c0_g1_i2	-0.73703	none	0.864928	none
Cluster-7410.70401:TRINITY_DN14606_c1_g2_i1	-0.61199	none	1.1531	none
Cluster-7410.59987:TRINITY_DN19675_c0_g1_i8	-0.24089	none	1.08956	none
Cluster-7410.69390:TRINITY_DN20178_c0_g1_i2	1.4449	Up	1.10463	none
Cluster-7410.85043:TRINITY_DN17800_c0_g1_i1	0.31384	none	1.0627	none
Cluster-7410.76130:TRINITY_DN20967_c0_g1_i4	0.87334	none	1.02532	none
Cluster-7410.21971:TRINITY_DN11103_c0_g1_i1	-5.0022	Down	1.0434	none
Cluster-7410.43059:TRINITY_DN17934_c0_g1_i1	0.086969	none	0.94494	none
Cluster-7410.68560:TRINITY_DN16522_c0_g2_i1	1.013	Up	1.05428	none
Cluster-7410.41290:TRINITY_DN21101_c0_g2_i3	-0.3679	none	0.810882	Down
Cluster-7410.66491:TRINITY_DN8566_c0_g1_i1	-0.050664	none	0.768272	Down
Cluster-7410.42983:TRINITY_DN14507_c0_g1_i3	0.10643	none	0.930828	none
Cluster-7410.38842:TRINITY_DN17091_c0_g2_i1	0.064203	none	0.837782	none
Cluster-39447.0:TRINITY_DN14202_c0_g1_i3	-0.789	none	0.916848	none
Cluster-7410.34692:TRINITY_DN17509_c0_g1_i1	-0.54279	none	0.997639	none
Cluster-7410.88537:TRINITY_DN21192_c1_g2_i3	-1.176	none	0.911528	none
Cluster-7410.76677:TRINITY_DN17542_c1_g1_i3	0.31306	none	0.789413	Down
Cluster-7410.78563:TRINITY_DN17910_c0_g2_i2	1.0905	Up	1.03402	none
Cluster-7410.100995:TRINITY_DN14437_c0_g1_i1	-1.1034	none	1.0509	none
Cluster-7410.88996:TRINITY_DN14009_c0_g1_i1	-0.089223	none	0.881005	none
Cluster-7410.84006:TRINITY_DN19307_c0_g3_i2	0.47452	none	0.912787	none
Cluster-7410.15940:TRINITY_DN18304_c0_g1_i1	-0.006444	none	0.88103	none
Cluster-7410.67810:TRINITY_DN21318_c1_g1_i3	0.21709	none	1.03355	none
Cluster-7410.87339:TRINITY_DN12232_c0_g1_i2	0.40099	none	0.862225	none
Cluster-7410.53011:TRINITY_DN18181_c0_g1_i4	-0.15398	none	0.918249	none
Cluster-7410.117801:TRINITY_DN4429_c0_g1_i1	-1.2011	none	0.94852	none
Cluster-7410.35199:TRINITY_DN18758_c0_g3_i1	-4.0848	Down	1.22101	Up
Cluster-7410.39272:TRINITY_DN14121_c0_g2_i1	0.81562	none	0.997955	none
Cluster-7410.66255:TRINITY_DN18388_c0_g6_i1	-0.43824	none	1.01676	none
Cluster-7410.81631:TRINITY_DN15562_c0_g2_i1	0.54776	none	1.0846	none
Cluster-7410.52398:TRINITY_DN14573_c0_g1_i1	0.066338	none	0.87092	none
Cluster-7410.65471:TRINITY_DN14940_c0_g1_i1	0.53357	none	0.897161	none
Cluster-7410.31237:TRINITY_DN20148_c0_g2_i1	-0.36582	none	0.89726	none
Cluster-7410.37950:TRINITY_DN20457_c1_g4_i1	0.2369	none	0.922885	none
Cluster-7410.73722:TRINITY_DN19904_c0_g1_i1	-0.091098	none	0.970026	none
Cluster-7410.66793:TRINITY_DN17847_c0_g1_i1	-0.71574	none	1.0113	none
Cluster-7410.56158:TRINITY_DN18991_c3_g1_i1	0.10611	none	0.831006	Down
Cluster-7410.10903:TRINITY_DN15305_c0_g1_i2	-5.0872	Down	0.833195	Down
Cluster-7410.66912:TRINITY_DN13877_c0_g1_i2	0.50987	none	0.769653	Down
Cluster-7410.99499:TRINITY_DN14560_c0_g1_i1	-0.05848	none	0.866082	none
Cluster-7410.77595:TRINITY_DN18932_c0_g1_i3	0.64158	none	1.32264	Up
Cluster-7410.104048:TRINITY_DN21088_c0_g1_i1	-1.0812	Down	0.976795	none
Cluster-7410.92821:TRINITY_DN20543_c0_g1_i9	1.0705	Up	1.28715	Up
Cluster-7410.58345:TRINITY_DN11973_c0_g1_i1	-0.66377	none	0.730048	none
Cluster-7410.50193:TRINITY_DN12281_c0_g1_i1	-0.64246	none	0.854155	none
Cluster-7410.10291:TRINITY_DN3861_c0_g1_i1	0.52421	none	1.03486	none
Cluster-7410.25347:TRINITY_DN14661_c0_g1_i1	-0.66621	none	0.95925	none
Cluster-7410.66666:TRINITY_DN19891_c0_g2_i1	0.66577	none	0.896778	none
Cluster-7410.67446:TRINITY_DN17425_c0_g1_i2	0.56363	none	0.979315	none
Cluster-7410.101517:TRINITY_DN16543_c0_g1_i1	-1.4454	none	1.07914	none
Cluster-7410.69421:TRINITY_DN17871_c0_g1_i6	0.84737	none	0.886863	none
Cluster-7410.67252:TRINITY_DN10355_c0_g1_i1	7.7908	Up	1.17539	none
Cluster-7410.74140:TRINITY_DN21166_c0_g1_i7	-0.44281	none	1.33569	Up
Cluster-7410.63394:TRINITY_DN21089_c0_g1_i6	-0.27749	none	1.05717	none
Cluster-7410.66385:TRINITY_DN20448_c0_g1_i1	-0.25002	none	0.985008	none
Cluster-7410.80084:TRINITY_DN18784_c2_g1_i1	1.6084	Up	1.16169	none
Cluster-7410.70262:TRINITY_DN19906_c0_g2_i2	0.050469	none	1.06553	none
Cluster-7410.31792:TRINITY_DN20492_c0_g3_i1	0.30365	none	0.906844	none
Cluster-7410.28530:TRINITY_DN17703_c0_g1_i1	-1.5304	Down	1.09615	none
Cluster-7410.76762:TRINITY_DN19151_c3_g1_i6	1.0691	Up	0.7792	Down
Cluster-7410.78674:TRINITY_DN18207_c0_g1_i1	-0.47395	none	1.03778	none
Cluster-7410.87177:TRINITY_DN17476_c1_g1_i1	-0.15563	none	1.02533	none
Cluster-7410.68439:TRINITY_DN10506_c3_g1_i2	0.69183	none	0.899031	none
Cluster-7410.105610:TRINITY_DN13605_c0_g1_i1	-0.15569	none	1.25557	Up
Cluster-7410.67884:TRINITY_DN20348_c2_g1_i2	0.033294	none	1.20472	Up
Cluster-7410.62941:TRINITY_DN16832_c0_g1_i3	-2.4213	Down	0.923645	none
Cluster-7410.72835:TRINITY_DN2687_c0_g1_i1	-0.33568	none	0.856093	none
Cluster-7410.57268:TRINITY_DN19062_c0_g1_i1	-1.2459	Down	0.659338	Down
Cluster-7410.71459:TRINITY_DN17751_c0_g1_i2	2.9539	none	0.798067	Down
Cluster-7410.11011:TRINITY_DN19025_c0_g1_i1	-9.6977	Down	0.974272	none
Cluster-7410.95397:TRINITY_DN17777_c0_g2_i1	-0.96446	none	1.05143	none
Cluster-7410.34423:TRINITY_DN20680_c0_g3_i1	-0.30616	none	0.8949	none
Cluster-7410.41907:TRINITY_DN19153_c0_g1_i1	0.47096	none	0.902505	none
Cluster-7410.75938:TRINITY_DN18024_c0_g1_i1	0.21729	none	0.831623	Down
Cluster-7410.64863:TRINITY_DN18880_c0_g1_i2	0.25853	none	0.893707	none
Cluster-7410.83489:TRINITY_DN20720_c0_g6_i1	-0.41245	none	0.916444	none
Cluster-7410.50940:TRINITY_DN20203_c0_g1_i1	0.2081	none	1.03006	none
Cluster-7410.67339:TRINITY_DN20958_c0_g2_i3	3.4406	Up	1.21014	Up
Cluster-7410.97759:TRINITY_DN10137_c0_g1_i1	0.24256	none	1.01691	none
Cluster-7410.36631:TRINITY_DN20233_c0_g2_i2	0.19884	none	1.0233	none
Cluster-7410.66324:TRINITY_DN18410_c0_g1_i2	0.46453	none	0.912292	none
Cluster-7410.91806:TRINITY_DN12013_c0_g1_i1	1.2288	none	0.945912	none
Cluster-7410.83062:TRINITY_DN19768_c2_g2_i2	0.74773	none	0.751364	Down
Cluster-7410.72198:TRINITY_DN18640_c0_g1_i1	0.14277	none	1.07039	none
Cluster-7410.82093:TRINITY_DN19446_c0_g3_i1	0.31816	none	1.0308	none
Cluster-7410.61121:TRINITY_DN21625_c1_g2_i1	0.36058	none	0.810255	Down
Cluster-7410.78375:TRINITY_DN11855_c0_g1_i1	-0.36908	none	0.860075	none
Cluster-7410.68486:TRINITY_DN17791_c0_g3_i4	0.41877	none	0.816738	Down
Cluster-7410.67696:TRINITY_DN20025_c0_g4_i3	-0.2294	none	1.05599	none
Cluster-7410.47404:TRINITY_DN10511_c0_g1_i2	-2.5892	Down	0.660616	Down
Cluster-7410.60571:TRINITY_DN19943_c0_g2_i5	0.84239	none	1.11379	none
Cluster-7410.84837:TRINITY_DN17815_c0_g1_i1	-0.50624	none	1.04346	none
Cluster-7410.91917:TRINITY_DN10651_c0_g1_i1	-0.36578	none	0.7209	Down
Cluster-7410.29859:TRINITY_DN17074_c0_g2_i1	0.31452	none	1.03858	none
Cluster-7410.31758:TRINITY_DN19398_c1_g2_i1	0.63168	none	0.933145	none
Cluster-7410.86269:TRINITY_DN13093_c0_g1_i2	-1.0916	none	0.874883	none
Cluster-7410.66146:TRINITY_DN15723_c0_g1_i2	0.083795	none	0.879295	none
Cluster-7410.76513:TRINITY_DN20023_c0_g1_i11	-1.0541	none	1.2099	Up
Cluster-7410.64440:TRINITY_DN12650_c0_g2_i1	0.37462	none	1.00063	none
Cluster-7410.49408:TRINITY_DN15678_c0_g1_i1	-0.23175	none	0.899195	none
Cluster-7410.89421:TRINITY_DN13581_c0_g1_i1	-0.46619	none	1.24797	Up
Cluster-7410.41441:TRINITY_DN16833_c0_g1_i3	0.80384	none	0.922372	none
Cluster-7410.68465:TRINITY_DN18478_c0_g1_i1	0.49687	none	0.926371	none
Cluster-7410.69986:TRINITY_DN19464_c0_g1_i1	2.4408	Up	0.837727	none
Cluster-7410.69506:TRINITY_DN16612_c0_g1_i2	-0.79183	none	0.852455	none
Cluster-7410.59500:TRINITY_DN20405_c0_g1_i3	0.48471	none	1.2506	Up
Cluster-7410.87194:TRINITY_DN21475_c0_g1_i11	-2.5151	Down	0.857931	none
Cluster-7410.72748:TRINITY_DN19161_c0_g1_i2	0.42366	none	1.10721	none
Cluster-7410.52372:TRINITY_DN19635_c0_g1_i4	1.1515	none	0.899421	none
Cluster-7410.36138:TRINITY_DN13364_c0_g1_i1	-0.018453	none	0.908957	none
Cluster-7410.1294:TRINITY_DN20358_c0_g1_i3	0.088334	none	1.04777	none
Cluster-7410.60502:TRINITY_DN13074_c0_g2_i1	-0.53906	none	0.968852	none
Cluster-7410.99226:TRINITY_DN21311_c0_g2_i1	-1.0843	none	1.12712	none
Cluster-7410.31660:TRINITY_DN21505_c1_g2_i1	-1.7316	Down	1.19422	none
Cluster-7410.100392:TRINITY_DN19782_c0_g1_i1	-0.76238	none	0.909639	none
Cluster-7410.108280:TRINITY_DN11807_c0_g1_i1	0.72155	none	1.15191	none
Cluster-7410.50025:TRINITY_DN17338_c1_g2_i2	0.26577	none	1.11038	none
Cluster-7410.68219:TRINITY_DN17952_c0_g2_i1	1.3793	Up	1.13441	none
Cluster-7410.13957:TRINITY_DN16681_c0_g1_i1	-0.17621	none	0.944928	none
Cluster-7410.86145:TRINITY_DN16741_c0_g1_i1	0.75917	none	0.897682	none
Cluster-7410.47690:TRINITY_DN13986_c1_g3_i1	-0.041393	none	1.00315	none
Cluster-7410.82350:TRINITY_DN14801_c0_g1_i1	-0.48386	none	0.885057	none
Cluster-7410.22079:TRINITY_DN5408_c0_g1_i1	-0.37214	none	0.972501	none
Cluster-7410.98100:TRINITY_DN16491_c0_g1_i1	-1.215	none	1.09736	none
Cluster-7410.66024:TRINITY_DN10071_c0_g1_i1	8.8862	Up	1.94433	Up
Cluster-7410.92256:TRINITY_DN14625_c0_g1_i1	1.386	Up	1.01996	none
Cluster-7410.78006:TRINITY_DN19683_c0_g1_i4	-0.66191	none	1.06248	none
Cluster-7410.5719:TRINITY_DN17928_c0_g1_i1	-8.1093	Down	1.09521	none
Cluster-7410.34879:TRINITY_DN16532_c0_g1_i1	-0.40302	none	0.834375	none
Cluster-7410.4333:TRINITY_DN18309_c0_g1_i2	-1.2105	none	0.908039	none
Cluster-7410.68501:TRINITY_DN20300_c0_g2_i1	0.46647	none	0.909333	none
Cluster-7410.75502:TRINITY_DN15713_c0_g1_i2	-0.14335	none	0.917771	none
Cluster-7410.89041:TRINITY_DN19210_c0_g1_i5	0.69562	none	1.10626	none
Cluster-7410.98838:TRINITY_DN11958_c0_g1_i1	-0.54724	none	0.932723	none
Cluster-7410.107196:TRINITY_DN17656_c0_g2_i1	-1.3428	none	0.817219	Down
Cluster-7410.59465:TRINITY_DN18055_c0_g3_i4	2.4812	Up	0.897078	none
Cluster-7410.55554:TRINITY_DN11721_c0_g1_i1	-0.21233	none	0.95359	none
Cluster-7410.41156:TRINITY_DN10235_c0_g1_i1	1.0061	none	1.03587	none
Cluster-7410.58301:TRINITY_DN19045_c0_g1_i3	-0.82048	none	1.08499	none
Cluster-7410.119202:TRINITY_DN8606_c0_g1_i1	-4.457	none	1.09872	none
Cluster-7410.51112:TRINITY_DN19159_c0_g1_i1	-2.3139	Down	0.809273	Down
Cluster-7410.83801:TRINITY_DN19419_c0_g2_i1	-0.36598	none	1.05824	none
Cluster-7410.70332:TRINITY_DN12124_c0_g1_i1	2.9693	Up	1	none
Cluster-7410.11019:TRINITY_DN14333_c0_g1_i1	-2.0364	Down	0.897724	none
Cluster-7410.44863:TRINITY_DN15370_c0_g1_i3	0.43903	none	1.15385	none
Cluster-7410.51059:TRINITY_DN19076_c0_g2_i1	-0.50958	none	0.812552	none
Cluster-7410.96962:TRINITY_DN14204_c0_g1_i3	-0.48872	none	0.937641	none
Cluster-7410.39531:TRINITY_DN18591_c0_g1_i1	0.072271	none	1.28184	Up
Cluster-7410.89340:TRINITY_DN19940_c0_g1_i1	-0.31634	none	1.07135	none
Cluster-7410.43898:TRINITY_DN21343_c1_g1_i2	-0.08499	none	0.853998	none
Cluster-7410.66398:TRINITY_DN19461_c0_g1_i2	0.83139	none	1.1067	none
Cluster-7410.29219:TRINITY_DN20638_c0_g1_i3	-3.5005	Down	0.82993	Down
Cluster-7410.41943:TRINITY_DN16193_c1_g2_i1	-1.8931	Down	0.946091	none
Cluster-7410.73700:TRINITY_DN19423_c0_g1_i1	1.7355	Up	1.13833	none
Cluster-7410.71630:TRINITY_DN12081_c0_g1_i2	-0.585	none	0.957093	none
Cluster-7410.76008:TRINITY_DN20624_c0_g1_i7	1.2438	Up	0.853284	none
Cluster-7410.91232:TRINITY_DN13211_c0_g1_i1	-2.8048	Down	0.780374	Down
Cluster-7410.65526:TRINITY_DN21193_c0_g1_i8	2.2381	Up	1.11211	none
Cluster-7410.68036:TRINITY_DN14891_c0_g1_i2	0.93856	none	1.23716	none
Cluster-7410.86912:TRINITY_DN19558_c0_g1_i1	0.35521	none	0.925792	none
Cluster-7410.31216:TRINITY_DN12477_c0_g1_i1	-2.1444	Down	1.23338	Up
Cluster-7410.105268:TRINITY_DN19251_c0_g1_i3	-0.1143	none	0.879713	none
Cluster-7410.93243:TRINITY_DN18333_c0_g1_i1	0.22744	none	1.05537	none
Cluster-7410.67436:TRINITY_DN12746_c0_g1_i1	-0.49393	none	0.788603	Down
Cluster-7410.64847:TRINITY_DN19081_c0_g1_i2	-1.6936	Down	0.989123	none
Cluster-7410.71016:TRINITY_DN17050_c0_g1_i4	0.38201	none	1.08596	none
Cluster-7410.86017:TRINITY_DN14107_c0_g2_i1	0.37931	none	0.897148	none
Cluster-7410.62953:TRINITY_DN15982_c0_g1_i1	-0.52808	none	0.926386	none
Cluster-7410.72969:TRINITY_DN19098_c0_g1_i2	0.206	none	0.930597	none
Cluster-7410.63663:TRINITY_DN21375_c0_g1_i1	-0.4553	none	0.822771	Down
Cluster-7410.46350:TRINITY_DN16023_c0_g1_i2	-0.94926	none	1.01971	none
Cluster-7410.30940:TRINITY_DN17679_c0_g6_i1	-0.6705	none	0.95156	none
Cluster-7410.42865:TRINITY_DN14733_c0_g1_i1	-0.40889	none	0.822457	Down
Cluster-7410.72138:TRINITY_DN18990_c0_g1_i2	-0.26503	none	0.891035	none
Cluster-7410.13957:TRINITY_DN13551_c0_g1_i3	-0.17621	none	0.931873	none
Cluster-7410.69589:TRINITY_DN15687_c0_g1_i1	0.12731	none	0.837511	none
Cluster-7410.81323:TRINITY_DN17682_c0_g1_i4	-0.067568	none	1.05735	none
Cluster-7410.76658:TRINITY_DN19798_c0_g1_i2	-0.38785	none	0.828571	Down
Cluster-7410.18542:TRINITY_DN18026_c1_g1_i1	-0.44055	none	0.912693	none
Cluster-7410.28119:TRINITY_DN16296_c0_g1_i1	-5.8168	Down	0.895408	none
Cluster-7410.64778:TRINITY_DN20125_c0_g3_i1	1.4448	Up	0.957393	none
Cluster-7410.70501:TRINITY_DN21610_c2_g1_i1	1.7025	Up	0.758974	Down
Cluster-7410.75602:TRINITY_DN16270_c0_g1_i1	0.13978	none	1.16197	none
Cluster-7410.48414:TRINITY_DN14297_c0_g1_i2	-2.6611	none	1.16577	none
Cluster-7410.65110:TRINITY_DN18608_c2_g1_i1	-0.63096	none	0.899394	none
Cluster-7410.66667:TRINITY_DN21452_c0_g2_i5	-0.33006	none	0.923444	none
Cluster-7410.67560:TRINITY_DN12594_c0_g1_i1	0.29636	none	0.919375	none
Cluster-7410.48219:TRINITY_DN18169_c0_g1_i1	-0.04562	none	1.11988	none
Cluster-7410.75602:TRINITY_DN18617_c0_g1_i7	0.13978	none	0.903574	none
Cluster-7410.46420:TRINITY_DN21035_c0_g1_i2	0.47331	none	0.952771	none
Cluster-7410.5202:TRINITY_DN13027_c0_g1_i1	-0.19541	none	0.969864	none
Cluster-7410.104043:TRINITY_DN14785_c0_g2_i1	-0.80652	none	1.00993	none
Cluster-7410.64572:TRINITY_DN20481_c0_g1_i1	0.94446	none	0.84936	none
Cluster-7410.50886:TRINITY_DN20893_c0_g1_i4	0.20302	none	0.900766	none
Cluster-7410.43896:TRINITY_DN20944_c0_g1_i11	-0.023992	none	1.16379	none
Cluster-7410.64983:TRINITY_DN20455_c0_g3_i1	-0.49602	none	1.00503	none
Cluster-7410.62236:TRINITY_DN20980_c0_g1_i3	1.2976	Up	1.3635	Up
Cluster-7410.65992:TRINITY_DN21307_c0_g2_i1	2.3946	Up	1.09624	none
Cluster-7410.73915:TRINITY_DN14802_c0_g1_i1	0.75938	none	1.29727	none
Cluster-7410.70352:TRINITY_DN21588_c0_g2_i3	0.64216	none	1.18084	none
Cluster-7410.50193:TRINITY_DN15885_c0_g1_i2	-0.64246	none	0.858956	none
Cluster-7410.64658:TRINITY_DN9166_c0_g1_i1	0.042142	none	1.16306	none
Cluster-7410.48918:TRINITY_DN20462_c0_g5_i1	0.024136	none	0.782597	Down
Cluster-7410.63872:TRINITY_DN19332_c0_g3_i1	-0.65786	none	0.826939	Down
Cluster-7410.80506:TRINITY_DN20533_c0_g5_i1	0.33639	none	0.771882	Down
Cluster-7410.76119:TRINITY_DN15844_c0_g1_i2	-1.2851	none	1.114	none
Cluster-7410.77546:TRINITY_DN19198_c2_g1_i5	0.066364	none	0.960236	none
Cluster-7410.77685:TRINITY_DN20043_c0_g1_i2	1.0692	Up	0.937638	none
Cluster-7410.84333:TRINITY_DN16356_c0_g1_i1	1.4592	Up	0.80492	Down
Cluster-7410.68225:TRINITY_DN19442_c0_g1_i5	1.2195	Up	0.955074	none
Cluster-7410.46304:TRINITY_DN18259_c0_g1_i1	-0.065729	none	1.00717	none
Cluster-7410.65838:TRINITY_DN20118_c2_g2_i1	-1.0278	none	0.886997	none
Cluster-7410.73878:TRINITY_DN20864_c0_g2_i1	-0.27637	none	0.87046	none
Cluster-7410.105458:TRINITY_DN19842_c0_g1_i1	-0.48681	none	1.11308	none
Cluster-7410.98165:TRINITY_DN17993_c1_g1_i1	0.12007	none	0.915371	none
Cluster-7410.39472:TRINITY_DN21241_c0_g1_i1	-0.48094	none	1.00159	none
Cluster-35188.2:TRINITY_DN14822_c0_g1_i1	-0.51802	none	0.959171	none
Cluster-7410.75588:TRINITY_DN19586_c0_g1_i1	-1.6627	Down	0.989707	none
Cluster-7410.38028:TRINITY_DN18484_c0_g3_i1	0.52914	none	0.942313	none
Cluster-7410.89815:TRINITY_DN13100_c0_g1_i1	0.55357	none	1.02972	none
Cluster-7410.99735:TRINITY_DN14980_c0_g1_i1	-0.041024	none	0.695373	Down
Cluster-7410.63736:TRINITY_DN21222_c0_g1_i4	-0.33388	none	0.932011	none
Cluster-7410.27564:TRINITY_DN18964_c0_g1_i3	-0.48287	none	0.831002	none
Cluster-7410.57377:TRINITY_DN12011_c0_g1_i1	0.48721	none	0.995526	none
Cluster-7410.63121:TRINITY_DN16168_c0_g1_i8	-0.56676	none	0.902928	none
Cluster-7410.67370:TRINITY_DN21513_c0_g1_i1	0.99209	none	0.766023	Down
Cluster-7410.97921:TRINITY_DN8941_c0_g1_i1	0.10154	none	1.01516	none
Cluster-7410.56092:TRINITY_DN15670_c0_g1_i1	0.28827	none	0.963224	none
Cluster-7410.68562:TRINITY_DN4255_c0_g1_i2	1.4466	Up	1.26364	none
Cluster-7410.9473:TRINITY_DN17955_c0_g1_i1	0.59353	none	1.07617	none
Cluster-7410.63604:TRINITY_DN20807_c1_g3_i4	0.99529	none	0.926705	none
Cluster-7410.69392:TRINITY_DN17384_c0_g1_i1	-0.83555	none	0.903272	none
Cluster-7410.38856:TRINITY_DN18305_c1_g2_i6	-0.60315	none	0.976908	none
Cluster-7410.76297:TRINITY_DN21374_c0_g1_i13	-2.562	Down	1.06218	none
Cluster-7410.39807:TRINITY_DN12629_c0_g1_i1	0.21603	none	1.01617	none
Cluster-7410.44489:TRINITY_DN14886_c0_g2_i1	0.49326	none	0.974771	none
Cluster-7410.66080:TRINITY_DN15689_c0_g1_i1	2.847	Up	1.13912	none
Cluster-7410.64208:TRINITY_DN15703_c0_g1_i1	0.4116	none	0.901871	none
Cluster-7410.66454:TRINITY_DN17927_c0_g1_i1	0.072099	none	0.854137	none
Cluster-7410.61132:TRINITY_DN14183_c0_g1_i1	0.1724	none	1.08227	none
Cluster-7410.54138:TRINITY_DN6739_c0_g1_i1	1.7136	Up	0.902751	none
Cluster-7410.55234:TRINITY_DN20364_c0_g1_i13	-0.43145	none	0.964211	none
Cluster-7410.51268:TRINITY_DN18672_c0_g1_i2	0.37771	none	0.996945	none
Cluster-7410.61472:TRINITY_DN20596_c1_g2_i4	2.3616	Up	0.972128	none
Cluster-7410.50623:TRINITY_DN21134_c0_g1_i2	0.34356	none	0.863188	none
Cluster-7410.70820:TRINITY_DN20419_c0_g1_i4	-1.4161	Down	1.01882	none
Cluster-7410.60502:TRINITY_DN19788_c0_g1_i1	-0.53906	none	1.02248	none
Cluster-7410.81271:TRINITY_DN14524_c0_g1_i1	0.53776	none	0.943454	none
Cluster-7410.71392:TRINITY_DN14483_c0_g1_i2	-0.87928	none	0.853239	none
Cluster-7410.30408:TRINITY_DN15597_c0_g1_i1	-0.31675	none	0.86642	none
Cluster-7410.33842:TRINITY_DN18078_c0_g1_i1	-0.66912	none	0.993782	none
Cluster-7410.5090:TRINITY_DN14495_c0_g1_i1	-1.1372	none	0.996753	none
Cluster-7410.3710:TRINITY_DN16049_c0_g1_i1	0.073761	none	0.952156	none
Cluster-7410.13198:TRINITY_DN12060_c0_g1_i2	-0.047922	none	1.07377	none
Cluster-7410.66919:TRINITY_DN18109_c0_g2_i1	5.7763	Up	1.35737	Up
Cluster-7410.72331:TRINITY_DN20913_c0_g1_i1	1.8275	Up	0.794427	Down
Cluster-7410.74139:TRINITY_DN21248_c0_g1_i1	0.26006	none	0.949541	none
Cluster-7410.25981:TRINITY_DN19259_c4_g1_i1	-0.10527	none	0.7978	Down
Cluster-7410.98984:TRINITY_DN12750_c0_g1_i2	0.25702	none	0.935701	none
Cluster-7410.30377:TRINITY_DN14478_c0_g1_i1	1.5951	Up	1.0289	none
Cluster-16308.0:TRINITY_DN20370_c0_g1_i1	-1.0892	none	0.97576	none
Cluster-7410.31505:TRINITY_DN11893_c0_g1_i1	-0.49269	none	0.922835	none
Cluster-7410.5817:TRINITY_DN14171_c0_g1_i1	0.37923	none	0.782789	Down
Cluster-7410.63385:TRINITY_DN13805_c0_g1_i1	-0.44023	none	0.982514	none
Cluster-7410.57834:TRINITY_DN21087_c0_g1_i12	0.21715	none	0.906203	none
Cluster-7410.41503:TRINITY_DN14185_c0_g1_i1	0.58412	none	1.06517	none
Cluster-7410.68176:TRINITY_DN20080_c0_g3_i1	-0.03983	none	0.871306	none
Cluster-7410.63198:TRINITY_DN16827_c1_g1_i1	-1.7689	Down	1.09684	none
Cluster-7410.65524:TRINITY_DN21178_c1_g4_i1	0.52914	none	0.963479	none
Cluster-7410.69236:TRINITY_DN17338_c1_g1_i1	-0.17266	none	0.950486	none
Cluster-7410.108459:TRINITY_DN19688_c0_g1_i1	1.1355	Up	1.07434	none
Cluster-7410.116220:TRINITY_DN11131_c0_g2_i2	-1.5028	Down	0.761707	Down
Cluster-7410.66614:TRINITY_DN17579_c0_g1_i1	0.066216	none	0.990783	none
Cluster-7410.86923:TRINITY_DN12827_c1_g2_i1	-3.7474	Down	1.01579	none
Cluster-7410.99355:TRINITY_DN18576_c0_g1_i1	0.25091	none	1.07414	none
Cluster-7410.63690:TRINITY_DN11439_c0_g1_i2	-0.20982	none	1.10813	none
Cluster-7410.38446:TRINITY_DN9378_c0_g2_i1	-0.10239	none	0.896076	none
Cluster-7410.65923:TRINITY_DN15943_c0_g1_i1	0.4277	none	0.728302	Down
Cluster-7410.36722:TRINITY_DN18643_c0_g1_i1	-1.228	Down	0.980253	none
Cluster-7410.16983:TRINITY_DN2800_c0_g1_i1	-4.2052	none	0.90884	none
Cluster-7410.40267:TRINITY_DN12694_c0_g1_i1	-0.22094	none	0.818983	Down
Cluster-7410.82170:TRINITY_DN16453_c0_g2_i1	-1.2715	Down	1.0659	none
Cluster-7410.50198:TRINITY_DN18851_c0_g1_i3	2.4404	Up	1.19494	none
Cluster-7410.66851:TRINITY_DN18918_c0_g1_i1	3.9495	Up	1.63023	Up
Cluster-7410.78669:TRINITY_DN20909_c0_g1_i3	0.7873	none	1.08209	none
Cluster-7410.25691:TRINITY_DN19768_c3_g1_i6	-1.5837	Down	0.993171	none
Cluster-7410.98239:TRINITY_DN10749_c0_g1_i1	0.49645	none	0.988038	none
Cluster-7410.96518:TRINITY_DN17895_c0_g1_i1	-0.012174	none	0.965584	none
Cluster-7410.73228:TRINITY_DN21277_c0_g1_i1	-0.59933	none	1.14102	none
Cluster-7410.79455:TRINITY_DN12903_c0_g1_i1	0.31872	none	0.924702	none
Cluster-7410.38504:TRINITY_DN15586_c0_g1_i1	-0.46896	none	1.05142	none
Cluster-7410.84074:TRINITY_DN15511_c0_g1_i2	-0.018505	none	1.02048	none
Cluster-7410.97837:TRINITY_DN18061_c0_g1_i3	0.24333	none	1.01099	none
Cluster-7410.71184:TRINITY_DN21159_c0_g1_i2	-0.28858	none	0.813015	none
Cluster-7410.12366:TRINITY_DN16058_c0_g1_i1	-1.8976	Down	0.860719	none
Cluster-31802.0:TRINITY_DN20018_c0_g1_i1	2.6939	Up	1.04881	none
Cluster-7410.5719:TRINITY_DN21102_c0_g2_i2	-8.1093	Down	0.770225	Down
Cluster-7410.83443:TRINITY_DN16096_c0_g1_i1	-0.13837	none	0.906457	none
Cluster-7410.78431:TRINITY_DN21062_c0_g3_i2	0.33357	none	0.953975	none
Cluster-7410.77021:TRINITY_DN18312_c0_g1_i1	0.64038	none	0.859431	none
Cluster-7410.64302:TRINITY_DN16678_c0_g1_i1	-0.076601	none	0.899091	none
Cluster-7410.56784:TRINITY_DN18377_c0_g2_i4	-0.33915	none	0.944825	none
Cluster-7410.51487:TRINITY_DN11944_c0_g1_i1	1.5151	Up	0.78928	none
Cluster-7410.43707:TRINITY_DN16252_c0_g1_i1	-0.54998	none	0.952899	none
Cluster-7410.55679:TRINITY_DN18392_c0_g2_i2	1.6498	Up	0.886601	none
Cluster-7410.39498:TRINITY_DN20636_c0_g3_i2	-0.16139	none	0.988057	none
Cluster-7410.65523:TRINITY_DN17621_c0_g2_i1	0.58015	none	0.905325	none
Cluster-7410.66050:TRINITY_DN18519_c1_g2_i2	-0.046684	none	0.903802	none
Cluster-7410.74473:TRINITY_DN12814_c0_g1_i1	1.3567	Up	0.792589	Down
Cluster-7410.44482:TRINITY_DN17524_c0_g1_i1	-0.022938	none	0.829358	none
Cluster-7410.9258:TRINITY_DN17361_c0_g1_i1	-0.36231	none	0.872378	none
Cluster-7410.65053:TRINITY_DN20322_c0_g3_i1	0.83289	none	0.98109	none
Cluster-7410.61905:TRINITY_DN21359_c0_g3_i3	0.54954	none	0.880937	none
Cluster-7410.67874:TRINITY_DN12067_c0_g1_i1	9.8561	Up	0.922909	none
Cluster-7410.84854:TRINITY_DN20662_c2_g3_i1	-0.64207	none	0.955596	none
Cluster-7410.71850:TRINITY_DN21603_c0_g4_i2	0.6482	none	1.05606	none
Cluster-7410.52751:TRINITY_DN20966_c0_g1_i7	0.16742	none	0.91831	none
Cluster-7410.66846:TRINITY_DN19662_c0_g1_i1	2.2316	Up	0.954777	none
Cluster-7410.63761:TRINITY_DN19799_c0_g3_i1	0.38856	none	0.950207	none
Cluster-7410.67073:TRINITY_DN20314_c1_g1_i5	6.3315	Up	1.32681	Up
Cluster-7410.57183:TRINITY_DN20058_c0_g2_i2	0.8776	none	1.14062	none
Cluster-33346.0:TRINITY_DN21548_c0_g1_i10	1.9792	Up	0.889087	none
Cluster-7410.38446:TRINITY_DN9378_c0_g1_i1	-0.10239	none	1.02093	none
Cluster-7410.73471:TRINITY_DN19677_c2_g1_i1	-0.1662	none	0.912102	none
Cluster-7410.68442:TRINITY_DN20723_c0_g1_i3	-1.5148	Down	0.740036	none
Cluster-7410.98278:TRINITY_DN20833_c1_g3_i2	-0.50237	none	1.06323	none
Cluster-7410.94518:TRINITY_DN13018_c0_g1_i1	0.47245	none	0.79176	Down
Cluster-7410.71016:TRINITY_DN13231_c0_g1_i1	0.38201	none	0.934613	none
Cluster-7410.34423:TRINITY_DN20680_c0_g1_i2	-0.30616	none	0.974933	none
Cluster-7410.73666:TRINITY_DN21559_c0_g1_i3	-0.41787	none	0.808276	Down
Cluster-7410.19612:TRINITY_DN7281_c0_g1_i1	-0.9086	none	0.831231	Down
Cluster-7410.35498:TRINITY_DN19618_c0_g1_i2	-0.032537	none	0.949966	none
Cluster-7410.74674:TRINITY_DN16349_c0_g2_i1	0.082548	none	0.980757	none
Cluster-7410.16983:TRINITY_DN10623_c0_g1_i1	-4.2052	none	0.711459	Down
Cluster-7410.6426:TRINITY_DN10687_c0_g1_i1	0.31046	none	0.944392	none
Cluster-7410.67289:TRINITY_DN15954_c0_g1_i4	0.19616	none	1.07019	none
Cluster-7410.60829:TRINITY_DN15240_c1_g1_i1	0.46964	none	1.18092	none
Cluster-7410.86103:TRINITY_DN17490_c0_g1_i2	0.23623	none	1.01974	none
Cluster-7410.10700:TRINITY_DN13542_c0_g1_i1	0.0082713	none	0.952567	none
Cluster-7410.65780:TRINITY_DN18293_c0_g1_i1	-1.0332	none	0.799314	Down
Cluster-7410.67055:TRINITY_DN21182_c0_g3_i2	2.2347	Up	1.02306	none
Cluster-7410.16280:TRINITY_DN20538_c0_g3_i1	0.39781	none	0.840929	none
Cluster-7410.29306:TRINITY_DN17021_c0_g1_i2	-0.27984	none	1.19044	none
Cluster-7410.31368:TRINITY_DN18517_c0_g1_i1	-0.90006	none	0.981355	none
Cluster-7410.87954:TRINITY_DN16851_c0_g1_i1	-0.35864	none	0.862672	none
Cluster-7410.64649:TRINITY_DN21638_c1_g2_i4	-0.33126	none	0.971538	none
Cluster-7410.56630:TRINITY_DN18272_c0_g1_i5	0.89988	none	0.585704	Down
Cluster-7410.65950:TRINITY_DN18495_c0_g1_i1	2.1597	Up	1.15802	none
Cluster-7410.74108:TRINITY_DN14706_c0_g1_i2	0.27413	none	0.752616	Down
Cluster-7410.52273:TRINITY_DN17483_c0_g1_i2	0.013684	none	0.937779	none
Cluster-7410.105282:TRINITY_DN20374_c0_g1_i8	-0.94574	none	0.927928	none
Cluster-7410.82726:TRINITY_DN17971_c1_g1_i1	0.77105	none	1.05622	none
Cluster-7410.74419:TRINITY_DN18939_c0_g2_i1	-1.1906	Down	0.912701	none
Cluster-7410.8680:TRINITY_DN19946_c0_g1_i2	-0.0039675	none	1.18275	none
Cluster-7410.62730:TRINITY_DN17600_c0_g1_i1	0.58128	none	0.775825	Down
Cluster-7410.6317:TRINITY_DN11079_c0_g1_i1	0.25233	none	0.912236	none
Cluster-7410.111165:TRINITY_DN16476_c0_g1_i1	0.24129	none	1.07098	none
Cluster-7410.84006:TRINITY_DN19307_c0_g6_i1	0.47452	none	1.03245	none
Cluster-7410.86603:TRINITY_DN18851_c0_g3_i1	1.9492	Up	0.980782	none
Cluster-7410.57269:TRINITY_DN19062_c0_g2_i1	0.68446	none	1.04505	none
Cluster-7410.63641:TRINITY_DN21121_c1_g1_i9	0.97608	none	1.17862	none
Cluster-7410.39649:TRINITY_DN12317_c0_g1_i1	0.61817	none	1.03723	none
Cluster-7410.31956:TRINITY_DN10793_c0_g1_i1	-0.059486	none	0.863782	none
Cluster-7410.92720:TRINITY_DN17329_c0_g1_i3	-3.3726	Down	1.11901	none
Cluster-7410.88951:TRINITY_DN18273_c3_g4_i1	0.06064	none	1.06541	none
Cluster-7410.58642:TRINITY_DN19944_c0_g2_i3	-0.2859	none	0.934704	none
Cluster-7410.81409:TRINITY_DN17442_c0_g1_i1	-0.041282	none	0.818028	Down
Cluster-7410.92660:TRINITY_DN14804_c0_g1_i1	0.39702	none	0.977964	none
Cluster-7410.45622:TRINITY_DN10743_c0_g1_i1	1.2488	Up	0.903683	none
Cluster-7410.72215:TRINITY_DN15627_c0_g1_i2	-0.041778	none	0.816527	Down
Cluster-7410.71550:TRINITY_DN18081_c0_g1_i4	-0.10346	none	0.907236	none
Cluster-7410.67444:TRINITY_DN18384_c0_g1_i2	-0.19997	none	0.891104	none
Cluster-7410.92852:TRINITY_DN16302_c0_g1_i4	-2.143	Down	0.932143	none
Cluster-7410.45743:TRINITY_DN17299_c0_g1_i1	0.54932	none	0.886229	none
Cluster-7410.66802:TRINITY_DN17755_c0_g1_i1	1.9389	Up	0.877563	none
Cluster-7410.90941:TRINITY_DN15360_c0_g1_i1	0.34394	none	0.956989	none
Cluster-7410.73550:TRINITY_DN18782_c0_g1_i1	0.39245	none	1.02074	none
Cluster-7410.102967:TRINITY_DN11842_c0_g1_i1	0.012184	none	0.91079	none
Cluster-7410.73228:TRINITY_DN21277_c0_g2_i1	-0.59933	none	0.990768	none
Cluster-7410.11853:TRINITY_DN15838_c0_g1_i1	-3.2604	Down	0.86011	none
Cluster-7410.59980:TRINITY_DN18302_c0_g2_i1	0.152	none	0.98013	none
Cluster-7410.101103:TRINITY_DN17410_c0_g2_i1	-1.7038	Down	1.02353	none
Cluster-7410.78579:TRINITY_DN18559_c0_g1_i1	-0.35311	none	0.858243	none
Cluster-7410.42124:TRINITY_DN10891_c0_g1_i1	0.70317	none	0.974398	none
Cluster-7410.96677:TRINITY_DN20439_c0_g1_i3	0.46584	none	1.06252	none
Cluster-7410.67398:TRINITY_DN18858_c0_g1_i1	1.2449	Up	0.807459	Down
Cluster-7410.61872:TRINITY_DN18980_c1_g1_i1	0.44266	none	0.806517	Down
Cluster-7410.89486:TRINITY_DN19146_c0_g2_i1	0.1093	none	0.905779	none
Cluster-7410.86104:TRINITY_DN19629_c0_g1_i1	-0.073299	none	1.01647	none
Cluster-7410.74672:TRINITY_DN18543_c0_g1_i1	-1.9132	Down	0.916427	none
Cluster-7410.119202:TRINITY_DN991_c0_g2_i1	-4.457	none	1.54711	Up
Cluster-7410.17518:TRINITY_DN14290_c0_g1_i1	0.12239	none	1.0984	none
Cluster-7410.73506:TRINITY_DN19583_c1_g1_i4	-0.3666	none	1.03126	none
Cluster-7410.89557:TRINITY_DN22781_c0_g1_i1	0.49643	none	0.896514	none
Cluster-7410.74615:TRINITY_DN14180_c0_g3_i2	0.27049	none	1.16051	none
Cluster-7410.60502:TRINITY_DN13074_c0_g1_i1	-0.53906	none	0.991995	none
Cluster-7410.53478:TRINITY_DN20320_c0_g2_i2	-0.021294	none	0.868041	none
Cluster-7410.30009:TRINITY_DN15391_c0_g1_i1	-0.68476	none	0.787177	none
Cluster-7410.29261:TRINITY_DN15263_c0_g1_i1	-0.46855	none	1.04391	none
Cluster-7410.96655:TRINITY_DN17126_c2_g1_i1	-0.068551	none	0.823993	Down
Cluster-7410.67438:TRINITY_DN21620_c0_g1_i1	-0.21339	none	1.01328	none
Cluster-7410.67494:TRINITY_DN15834_c0_g1_i1	0.28971	none	0.844345	none
Cluster-7410.78530:TRINITY_DN19924_c0_g3_i2	0.221	none	1.0889	none
Cluster-7410.58836:TRINITY_DN21428_c0_g1_i1	-0.35813	none	0.882203	none
Cluster-7410.98669:TRINITY_DN19775_c0_g1_i5	-0.70315	none	0.998053	none
Cluster-7410.72379:TRINITY_DN6471_c0_g1_i1	-1.7127	Down	0.919481	none
Cluster-7410.57360:TRINITY_DN20293_c0_g5_i1	0.31815	none	0.953488	none
Cluster-7410.100361:TRINITY_DN18422_c0_g2_i4	-5.8246	Down	0.809511	Down
Cluster-7410.74852:TRINITY_DN20834_c1_g1_i1	-0.75845	none	1.06567	none
Cluster-7410.79455:TRINITY_DN20656_c0_g3_i1	0.31872	none	0.872754	none
Cluster-7410.82069:TRINITY_DN16020_c0_g1_i2	0.18244	none	0.902898	none
Cluster-7410.79296:TRINITY_DN12945_c0_g1_i1	0.12683	none	1.00137	none
Cluster-7410.58246:TRINITY_DN19719_c0_g1_i1	-0.52957	none	0.87995	none
Cluster-7410.74418:TRINITY_DN18939_c0_g1_i1	-0.018791	none	1.17679	none
Cluster-7410.67476:TRINITY_DN16979_c0_g1_i2	-1.0055	none	0.913456	none
Cluster-7410.35162:TRINITY_DN18352_c0_g1_i1	0.11303	none	0.943356	none
Cluster-7410.53976:TRINITY_DN15306_c0_g1_i1	0.81452	none	0.875258	none
Cluster-7410.58338:TRINITY_DN12670_c0_g1_i2	1.5077	Up	0.992322	none
Cluster-7410.59723:TRINITY_DN11685_c0_g1_i1	0.37834	none	1.00097	none
Cluster-7410.73872:TRINITY_DN20302_c1_g4_i3	-0.66631	none	0.922533	none
Cluster-7410.34104:TRINITY_DN12625_c0_g1_i1	-0.31228	none	0.973548	none
Cluster-7410.16778:TRINITY_DN15805_c0_g1_i1	-0.020675	none	0.929704	none
Cluster-7410.53677:TRINITY_DN21319_c0_g1_i2	-0.33282	none	0.945283	none
Cluster-7410.96847:TRINITY_DN14960_c0_g2_i1	-1.1649	Down	0.812991	Down
Cluster-7410.115377:TRINITY_DN15604_c0_g1_i2	-1.6664	Down	0.992965	none
Cluster-7410.67221:TRINITY_DN15753_c0_g1_i2	0.61106	none	0.933072	none
Cluster-7410.37158:TRINITY_DN13787_c0_g1_i1	0.64167	none	1.15259	none
Cluster-7410.76740:TRINITY_DN20635_c1_g1_i5	0.84459	none	0.842015	none
Cluster-7410.44508:TRINITY_DN2498_c0_g1_i1	-0.3918	none	0.868805	none
Cluster-7410.65593:TRINITY_DN13688_c0_g1_i1	7.2093	Up	1.19644	none
Cluster-7410.98408:TRINITY_DN13358_c0_g1_i1	-0.86214	none	0.795053	Down
Cluster-7410.75394:TRINITY_DN21263_c0_g1_i4	-0.20128	none	0.896028	none
Cluster-7410.50177:TRINITY_DN16166_c0_g1_i1	-0.7114	none	0.759334	Down
Cluster-7410.65166:TRINITY_DN21423_c0_g2_i2	-2.0999	Down	0.841031	none
Cluster-7410.105718:TRINITY_DN19107_c0_g1_i1	-0.26388	none	0.91751	none
Cluster-7410.72847:TRINITY_DN21345_c0_g3_i2	-0.15772	none	0.896309	none
Cluster-7410.94956:TRINITY_DN20385_c1_g1_i1	0.082656	none	0.745767	Down
Cluster-7410.33389:TRINITY_DN17213_c0_g1_i1	0.63062	none	0.942848	none
Cluster-7410.41366:TRINITY_DN12908_c0_g1_i1	0.20687	none	0.940667	none
Cluster-7410.88944:TRINITY_DN14977_c0_g1_i3	0.026599	none	0.920491	none
Cluster-7410.88201:TRINITY_DN13013_c0_g1_i1	1.1416	Up	1.00237	none
Cluster-7410.51460:TRINITY_DN17251_c0_g2_i1	0.89486	none	0.773715	Down
Cluster-7410.109493:TRINITY_DN15796_c1_g2_i2	-1.9148	Down	1.34894	Up
Cluster-7410.35606:TRINITY_DN10241_c1_g1_i1	0.13851	none	1.13532	none
Cluster-28151.0:TRINITY_DN7925_c0_g1_i1	0.1204	none	1.02381	none
Cluster-7410.87573:TRINITY_DN17557_c0_g1_i3	-0.22411	none	1.14004	none
Cluster-7410.34692:TRINITY_DN14448_c0_g1_i2	-0.54279	none	0.865797	none
Cluster-7410.67687:TRINITY_DN18281_c0_g1_i8	-0.46394	none	0.728837	Down
Cluster-7410.45944:TRINITY_DN10274_c0_g1_i1	0.16369	none	0.84215	none
Cluster-7410.65680:TRINITY_DN19343_c0_g1_i2	-0.38184	none	0.870521	none
Cluster-7410.97416:TRINITY_DN17391_c0_g1_i1	0.551	none	1.20127	Up
Cluster-7410.87526:TRINITY_DN18930_c0_g1_i1	0.64579	none	0.939674	none
Cluster-7410.72552:TRINITY_DN16575_c0_g2_i3	0.91264	none	0.901693	none
Cluster-7410.68447:TRINITY_DN18707_c1_g1_i3	0.72336	none	0.954224	none
Cluster-7410.64944:TRINITY_DN21190_c0_g3_i1	0.45427	none	1.12281	none
Cluster-7410.71922:TRINITY_DN20578_c1_g1_i1	-0.18218	none	0.863265	none
Cluster-7410.75762:TRINITY_DN12564_c0_g1_i1	-0.86513	none	1.15105	none
Cluster-7410.51522:TRINITY_DN16257_c0_g2_i1	-1.8298	Down	0.649371	Down
Cluster-7410.54106:TRINITY_DN21557_c0_g4_i1	-0.34475	none	1.03728	none
Cluster-7410.82126:TRINITY_DN14536_c0_g1_i2	-0.22308	none	0.852115	none
Cluster-7410.38311:TRINITY_DN12937_c0_g1_i1	-1.2334	Down	0.935836	none
Cluster-7410.33432:TRINITY_DN17826_c0_g1_i1	-1.0571	none	0.972511	none
Cluster-29769.0:TRINITY_DN22366_c0_g1_i1	3.5564	none	0.795474	none
Cluster-7410.70889:TRINITY_DN20766_c1_g1_i3	0.45862	none	0.968801	none
Cluster-7410.72219:TRINITY_DN21560_c1_g1_i1	-0.16248	none	0.845649	none
Cluster-42416.0:TRINITY_DN12715_c0_g1_i1	1.4109	none	0.893365	none
Cluster-7410.25691:TRINITY_DN13813_c0_g1_i2	-1.5837	Down	1.15005	none
Cluster-7410.66084:TRINITY_DN18603_c0_g1_i1	3.1225	Up	1.22702	Up
Cluster-7410.62964:TRINITY_DN18371_c0_g1_i1	0.31892	none	0.908281	none
Cluster-7410.86938:TRINITY_DN16327_c1_g5_i1	-0.35412	none	1.43958	Up
Cluster-7410.65383:TRINITY_DN16712_c0_g1_i1	1.1009	Up	1.03989	none
Cluster-7410.66278:TRINITY_DN18227_c0_g1_i1	1.1272	Up	0.768179	Down
Cluster-7410.108514:TRINITY_DN14948_c0_g1_i1	0.64628	none	1.04481	none
Cluster-7410.117453:TRINITY_DN16686_c0_g1_i1	-2.4174	Down	0.789515	Down
Cluster-7410.67599:TRINITY_DN15103_c0_g1_i2	0.39684	none	0.886148	none
Cluster-7410.65403:TRINITY_DN13304_c0_g1_i2	1.7425	Up	0.893198	none
Cluster-7410.117071:TRINITY_DN13588_c0_g1_i2	-0.32115	none	0.900312	none
Cluster-10756.0:TRINITY_DN17817_c0_g2_i2	-3.9042	none	0.923471	none
Cluster-7410.88109:TRINITY_DN17485_c0_g1_i1	-0.65962	none	1.14415	none
Cluster-7410.49776:TRINITY_DN20188_c0_g1_i1	0.40631	none	0.918556	none
Cluster-7410.82081:TRINITY_DN20061_c0_g1_i2	0.081058	none	0.875722	none
Cluster-7410.81171:TRINITY_DN20210_c0_g1_i1	0.20308	none	1.02475	none
Cluster-7410.48763:TRINITY_DN19231_c0_g2_i1	0.74252	none	0.933908	none
Cluster-7410.11379:TRINITY_DN20346_c0_g1_i2	-2.3979	Down	1.02436	none
Cluster-7410.96812:TRINITY_DN13819_c0_g1_i1	-1.7656	Down	1.16388	none
Cluster-7410.87610:TRINITY_DN18370_c0_g1_i1	0.55106	none	0.933874	none
Cluster-7410.36934:TRINITY_DN16073_c0_g1_i4	0.35462	none	0.930572	none
Cluster-32139.0:TRINITY_DN13234_c0_g3_i1	-1.6643	none	0.937318	none
Cluster-7410.73326:TRINITY_DN21039_c1_g1_i1	0.23923	none	0.842409	none
Cluster-7410.60401:TRINITY_DN15566_c0_g1_i3	-0.74241	none	1.06634	none
Cluster-7410.96084:TRINITY_DN10033_c0_g1_i4	0.11198	none	0.898326	none
Cluster-7410.87034:TRINITY_DN20227_c0_g1_i2	-0.14436	none	0.878446	none
Cluster-7410.66658:TRINITY_DN21484_c0_g1_i2	-1.2808	Down	0.979848	none
Cluster-7410.67438:TRINITY_DN21620_c1_g2_i2	-0.21339	none	1.01767	none
Cluster-7410.64881:TRINITY_DN16862_c2_g2_i1	2.1426	Up	1.01038	none
Cluster-7410.40388:TRINITY_DN16005_c0_g1_i1	-1.2899	Down	1.0364	none
Cluster-7410.96000:TRINITY_DN19138_c0_g1_i1	-0.16765	none	0.917191	none
Cluster-7410.68227:TRINITY_DN21190_c0_g4_i1	0.38884	none	1.17706	none
Cluster-7410.117123:TRINITY_DN12184_c0_g1_i1	-1.7531	Down	1.0007	none
Cluster-7410.67137:TRINITY_DN17586_c0_g1_i5	2.9581	Up	1.12614	none
Cluster-7410.66761:TRINITY_DN19649_c0_g1_i1	1.2005	Up	1.24678	Up
Cluster-7410.74813:TRINITY_DN21270_c0_g1_i3	0.34494	none	0.771405	Down
Cluster-7410.1359:TRINITY_DN711_c0_g1_i1	-2.343	Down	1.25861	Up
Cluster-7410.67632:TRINITY_DN16497_c0_g1_i2	0.40351	none	0.896845	none
Cluster-7410.88537:TRINITY_DN21192_c1_g3_i1	-1.176	none	0.904021	none
Cluster-7410.57682:TRINITY_DN20812_c0_g1_i8	1.0684	Up	1.01168	none
Cluster-7410.93812:TRINITY_DN17976_c0_g2_i1	0.30058	none	1.04496	none
Cluster-7410.64237:TRINITY_DN18761_c0_g1_i4	0.60665	none	0.942162	none
Cluster-7410.75439:TRINITY_DN20566_c0_g1_i4	0.44199	none	0.987496	none
Cluster-7410.113212:TRINITY_DN19655_c0_g2_i1	-2.5397	Down	1.03955	none
Cluster-7410.72448:TRINITY_DN21281_c0_g1_i4	-1.0527	Down	1.09196	none
Cluster-7410.49084:TRINITY_DN7104_c0_g1_i1	-2.202	Down	0.765825	Down
Cluster-7410.57987:TRINITY_DN16449_c0_g2_i1	-0.58452	none	0.79651	Down
Cluster-7410.29802:TRINITY_DN13238_c0_g1_i2	0.65628	none	0.793642	Down
Cluster-7410.34154:TRINITY_DN19967_c0_g1_i3	1.0234	none	0.97382	none
Cluster-7410.105210:TRINITY_DN15394_c0_g1_i1	-1.6696	Down	0.933392	none
Cluster-7410.48247:TRINITY_DN16650_c0_g2_i1	0.29734	none	0.884172	none
Cluster-7410.80926:TRINITY_DN20350_c1_g1_i2	-0.85917	none	1.05661	none
Cluster-7410.70332:TRINITY_DN17419_c0_g1_i1	2.9693	Up	0.808027	Down
Cluster-7410.63725:TRINITY_DN17380_c0_g2_i1	0.71106	none	0.942237	none
Cluster-7410.41398:TRINITY_DN17810_c0_g1_i2	0.16889	none	1.04972	none
Cluster-7410.46602:TRINITY_DN9604_c0_g1_i1	0.70897	none	0.834532	none
Cluster-7410.42210:TRINITY_DN17113_c0_g1_i1	1.0266	Up	0.824835	none
Cluster-7410.26768:TRINITY_DN12720_c0_g1_i1	-0.80498	none	1.2138	Up
Cluster-7410.36196:TRINITY_DN13759_c0_g1_i1	0.5849	none	1.0252	none
Cluster-7410.69953:TRINITY_DN21593_c0_g1_i1	-0.18462	none	0.94985	none
Cluster-7410.65586:TRINITY_DN20507_c0_g4_i1	2.0508	Up	1.11786	none
Cluster-7410.31956:TRINITY_DN10793_c0_g2_i1	-0.059486	none	0.924675	none
Cluster-7410.59297:TRINITY_DN21556_c0_g2_i1	-0.31427	none	0.92301	none
Cluster-7410.73328:TRINITY_DN18522_c0_g1_i4	-0.14461	none	0.903926	none
Cluster-7410.43305:TRINITY_DN14747_c0_g1_i2	0.48942	none	1.03389	none
Cluster-7410.89507:TRINITY_DN16596_c0_g2_i4	0.59355	none	1.01769	none
Cluster-7410.84314:TRINITY_DN15704_c0_g1_i1	0.16888	none	1.123	none
Cluster-7410.48047:TRINITY_DN17780_c0_g2_i1	2.756	Up	0.718276	Down
Cluster-7410.74576:TRINITY_DN15188_c0_g1_i2	0.65953	none	1.05756	none
Cluster-7410.50871:TRINITY_DN11011_c0_g1_i1	-0.065727	none	0.957507	none
Cluster-7410.64879:TRINITY_DN21484_c0_g2_i2	-1.1548	Down	1.03121	none
Cluster-7410.49634:TRINITY_DN20348_c1_g1_i1	0.92808	none	1.05841	none
Cluster-7410.59084:TRINITY_DN18328_c0_g1_i2	-0.68041	none	0.846564	none
Cluster-7410.75100:TRINITY_DN18876_c0_g1_i2	-0.59237	none	0.873563	none
Cluster-7410.59847:TRINITY_DN17167_c0_g1_i1	0.55811	none	0.904294	none
Cluster-7410.86568:TRINITY_DN21053_c0_g3_i1	0.34833	none	0.925992	none
Cluster-7410.121107:TRINITY_DN17305_c0_g1_i1	-0.17267	none	1.07178	none
Cluster-7410.66422:TRINITY_DN18981_c0_g1_i1	1.0166	none	0.942555	none
Cluster-7410.35312:TRINITY_DN16139_c0_g1_i2	-1.6218	none	0.913264	none
Cluster-7410.77721:TRINITY_DN20245_c0_g1_i6	2.7466	Up	1.06972	none
Cluster-7410.85304:TRINITY_DN17754_c0_g1_i3	0.59374	none	1.09827	none
Cluster-7410.88201:TRINITY_DN19209_c0_g1_i1	1.1416	Up	1.06364	none
Cluster-7410.66250:TRINITY_DN15642_c0_g2_i1	0.44156	none	0.983962	none
Cluster-7410.75020:TRINITY_DN20069_c0_g1_i3	0.4938	none	0.961165	none
Cluster-7410.51246:TRINITY_DN18664_c0_g1_i1	-1.4944	Down	1.33876	Up
Cluster-7410.55114:TRINITY_DN13281_c0_g1_i2	0.36697	none	0.904287	none
Cluster-7410.70908:TRINITY_DN18520_c0_g1_i4	0.51124	none	1.01452	none
Cluster-7410.68324:TRINITY_DN19150_c0_g1_i1	0.22036	none	0.838345	none
Cluster-7410.92034:TRINITY_DN14499_c0_g1_i2	0.017245	none	0.842456	none
Cluster-7410.52054:TRINITY_DN20651_c0_g4_i1	0.061836	none	0.957837	none
Cluster-7410.58209:TRINITY_DN11618_c0_g1_i2	-0.4042	none	0.961563	none
Cluster-7410.71630:TRINITY_DN907_c0_g1_i1	-0.585	none	0.799552	none
Cluster-7410.89239:TRINITY_DN15429_c0_g1_i3	0.15248	none	1.06954	none
Cluster-7410.7680:TRINITY_DN11938_c0_g1_i1	-1.1634	none	0.85504	none
Cluster-7410.101105:TRINITY_DN19578_c0_g1_i2	-0.19501	none	0.824906	Down
Cluster-7410.99623:TRINITY_DN17335_c0_g1_i3	-0.34986	none	0.974929	none
Cluster-7410.44287:TRINITY_DN15288_c0_g1_i2	0.19698	none	0.789045	none
Cluster-7410.108671:TRINITY_DN13035_c0_g1_i1	0.22261	none	0.858108	none
Cluster-7410.58804:TRINITY_DN19139_c0_g1_i2	0.47242	none	0.865216	none
Cluster-7410.83308:TRINITY_DN15818_c0_g1_i1	-1.1774	Down	1.0305	none
Cluster-7410.71875:TRINITY_DN17811_c0_g1_i1	0.175	none	1.30082	Up
Cluster-7410.115215:TRINITY_DN13924_c0_g1_i1	-1.9401	Down	0.9638	none
Cluster-7410.70699:TRINITY_DN18967_c0_g1_i1	0.22294	none	0.912964	none
Cluster-7410.42492:TRINITY_DN15738_c0_g1_i1	-0.26931	none	0.928526	none
Cluster-7410.85928:TRINITY_DN17180_c0_g1_i2	0.0091659	none	0.556757	Down
Cluster-7410.69137:TRINITY_DN19658_c0_g1_i1	-0.7947	none	0.949252	none
Cluster-7410.66858:TRINITY_DN20084_c0_g1_i6	0.34084	none	1.02196	none
Cluster-7410.105284:TRINITY_DN12245_c0_g1_i1	0.17929	none	0.804505	Down
Cluster-7410.611:TRINITY_DN14771_c0_g1_i1	3.4951	none	0.944372	none
Cluster-7410.119620:TRINITY_DN16314_c0_g1_i1	0.41199	none	0.910944	none
Cluster-7410.64317:TRINITY_DN15294_c0_g1_i1	0.27902	none	0.697903	Down
Cluster-7410.65420:TRINITY_DN13058_c0_g1_i1	-0.41288	none	0.870917	none
Cluster-7410.84110:TRINITY_DN13668_c0_g1_i2	-0.17314	none	0.80462	Down
Cluster-7410.35784:TRINITY_DN16469_c0_g1_i1	0.22534	none	0.965163	none
Cluster-7410.67710:TRINITY_DN13491_c0_g1_i2	0.097415	none	1.08112	none
Cluster-7410.62721:TRINITY_DN19526_c0_g1_i1	0.27418	none	0.762136	Down
Cluster-7410.24877:TRINITY_DN17272_c0_g1_i7	0.77198	none	1.00966	none
Cluster-7410.84159:TRINITY_DN18271_c0_g1_i1	0.95986	none	0.936457	none
Cluster-7410.93346:TRINITY_DN18663_c0_g1_i2	-0.52284	none	0.930012	none
Cluster-7410.114263:TRINITY_DN6322_c0_g1_i1	-0.42506	none	0.77721	Down
Cluster-7410.45654:TRINITY_DN12557_c0_g1_i1	-0.38278	none	0.967047	none
Cluster-7410.90444:TRINITY_DN8241_c0_g1_i1	0.53632	none	1.04245	none
Cluster-7410.12075:TRINITY_DN11844_c0_g1_i3	0.14881	none	0.950275	none
Cluster-7410.85177:TRINITY_DN18073_c0_g1_i3	-0.75332	none	0.96013	none
Cluster-7410.50528:TRINITY_DN20684_c0_g2_i5	0.40753	none	1.00197	none
Cluster-7410.72478:TRINITY_DN15309_c2_g1_i1	0.41286	none	0.950384	none
Cluster-7410.79356:TRINITY_DN19350_c0_g4_i1	-0.20084	none	0.861383	none
Cluster-7410.62726:TRINITY_DN17211_c0_g1_i1	-1.1262	Down	0.766068	Down
Cluster-7410.58714:TRINITY_DN20958_c0_g4_i1	3.9197	Up	0.988718	none
Cluster-7410.66657:TRINITY_DN14793_c0_g1_i1	1.6116	Up	0.869445	none
Cluster-7410.82256:TRINITY_DN21344_c0_g1_i2	-0.70845	none	1.04941	none
Cluster-7410.67640:TRINITY_DN16518_c0_g1_i2	0.98578	none	1.06452	none
Cluster-7410.33842:TRINITY_DN17589_c0_g1_i1	-0.66912	none	0.980159	none
Cluster-7410.29823:TRINITY_DN12410_c0_g1_i1	-0.051788	none	0.707992	Down
Cluster-7410.49635:TRINITY_DN20769_c1_g2_i1	-0.34977	none	0.923077	none
Cluster-7410.76879:TRINITY_DN11761_c0_g1_i1	-0.29918	none	0.742889	Down
Cluster-7410.66805:TRINITY_DN20651_c0_g2_i2	1.398	Up	0.965932	none
Cluster-7410.21669:TRINITY_DN19776_c0_g1_i1	0.15071	none	0.994184	none
Cluster-7410.64469:TRINITY_DN20515_c0_g3_i1	-0.28328	none	0.933672	none
Cluster-7410.1291:TRINITY_DN11429_c0_g1_i1	-0.032499	none	0.719715	Down
[truncated: 654 more rows]

## Sheet: S4 vs. S1 Cor-gene-protein
ID	log2FoldChange	mRNA_up_down	FC	protein_up_down
Cluster-7410.67031:TRINITY_DN20336_c2_g1_i2	-0.81513	none	1.8884	Up
Cluster-7410.28630:TRINITY_DN17047_c1_g1_i1	0.54047	none	0.915845	none
Cluster-7410.101103:TRINITY_DN17068_c0_g2_i1	-1.4213	none	1.02026	none
Cluster-7410.66043:TRINITY_DN21309_c0_g2_i1	1.071	none	1.00378	none
Cluster-7410.70444:TRINITY_DN17451_c0_g1_i1	-1.4249	Down	0.856918	none
Cluster-7410.65571:TRINITY_DN20117_c0_g1_i2	0.44747	none	1.16505	none
Cluster-7410.68671:TRINITY_DN19660_c0_g1_i2	0.21929	none	0.780556	Down
Cluster-7410.67369:TRINITY_DN17881_c1_g1_i3	-0.86028	none	0.898322	none
Cluster-7410.28630:TRINITY_DN19105_c2_g1_i2	0.54047	none	0.874715	none
Cluster-7410.89554:TRINITY_DN1272_c0_g1_i1	0.35516	none	1.26627	Up
Cluster-7410.116677:TRINITY_DN19610_c0_g2_i1	-0.38427	none	1.89533	Up
Cluster-7410.86793:TRINITY_DN15314_c0_g1_i3	0.97271	none	0.982659	none
Cluster-7410.28630:TRINITY_DN19429_c0_g1_i6	0.54047	none	0.869829	none
Cluster-7410.70444:TRINITY_DN21355_c0_g2_i1	-1.4249	Down	0.735207	Down
Cluster-7410.66831:TRINITY_DN18497_c0_g1_i1	-0.71249	none	0.99606	none
Cluster-7410.93876:TRINITY_DN19678_c0_g2_i1	-1.3023	Down	1.09868	none
Cluster-7410.67288:TRINITY_DN20850_c0_g1_i1	0.65072	none	1.01596	none
Cluster-7410.67614:TRINITY_DN20493_c0_g1_i1	-0.87282	none	0.672209	Down
Cluster-7410.71432:TRINITY_DN20842_c0_g2_i1	-0.59397	none	1.01309	none
Cluster-7410.34218:TRINITY_DN18445_c0_g1_i1	-3.8025	Down	0.429482	Down
Cluster-30323.0:TRINITY_DN19590_c0_g1_i2	-1.2105	none	1.03945	none
Cluster-7410.52680:TRINITY_DN16104_c0_g1_i3	-0.44045	none	0.951592	none
Cluster-7410.101103:TRINITY_DN17068_c0_g1_i1	-1.4213	none	0.912471	none
Cluster-7410.70689:TRINITY_DN20519_c0_g1_i3	-0.72705	none	0.999308	none
Cluster-7410.44508:TRINITY_DN20922_c0_g1_i1	-0.72225	none	0.949252	none
Cluster-7410.101103:TRINITY_DN17410_c0_g1_i2	-1.4213	none	1.0172	none
Cluster-7410.52680:TRINITY_DN17051_c3_g1_i1	-0.44045	none	1.03728	none
Cluster-7410.63236:TRINITY_DN21467_c0_g1_i1	-0.63995	none	0.707777	Down
Cluster-7410.66651:TRINITY_DN18800_c0_g1_i1	1.1614	none	1.49517	Up
Cluster-7410.68958:TRINITY_DN21141_c0_g1_i2	0.039519	none	0.962139	none
Cluster-7410.70158:TRINITY_DN20558_c0_g2_i1	0.018623	none	0.874755	none
Cluster-7410.59824:TRINITY_DN20895_c0_g1_i2	0.26729	none	1.10895	none
Cluster-7410.67614:TRINITY_DN21135_c0_g1_i1	-0.87282	none	1.05909	none
Cluster-7410.66785:TRINITY_DN21439_c1_g3_i2	0.03905	none	1.80271	Up
Cluster-7410.65529:TRINITY_DN19561_c0_g1_i1	-0.48904	none	0.975085	none
Cluster-7410.83857:TRINITY_DN20827_c0_g2_i2	-0.27636	none	0.980046	none
Cluster-7410.65857:TRINITY_DN21355_c0_g1_i1	-2.6299	Down	0.767414	Down
Cluster-7410.68958:TRINITY_DN21141_c0_g2_i1	0.039519	none	0.979931	none
Cluster-7410.59409:TRINITY_DN18750_c0_g1_i4	-2.2475	Down	2.22179	Up
Cluster-7410.70473:TRINITY_DN21423_c0_g1_i6	-0.47757	none	0.622065	Down
Cluster-7410.66858:TRINITY_DN21225_c0_g3_i1	-0.044376	none	1.18457	none
Cluster-7410.71923:TRINITY_DN20295_c0_g1_i1	-1.4524	Down	0.879614	none
Cluster-7410.65903:TRINITY_DN16761_c0_g1_i5	0.16817	none	0.741093	Down
Cluster-7410.86793:TRINITY_DN19297_c0_g2_i1	0.97271	none	1.05951	none
Cluster-7410.65842:TRINITY_DN20133_c0_g1_i3	-1.6475	none	0.537721	Down
Cluster-7410.67722:TRINITY_DN21236_c0_g2_i4	-0.41181	none	0.776593	Down
Cluster-7410.72232:TRINITY_DN16918_c1_g1_i8	-0.14432	none	0.936886	none
Cluster-7410.63958:TRINITY_DN19674_c0_g1_i1	-0.62733	none	1.17352	none
Cluster-7410.69787:TRINITY_DN20972_c0_g1_i8	0.42077	none	0.796285	Down
Cluster-7410.68807:TRINITY_DN20791_c0_g2_i1	-0.359	none	1.12235	none
Cluster-7410.8209:TRINITY_DN20880_c0_g1_i1	-0.33142	none	0.845481	none
Cluster-7410.66685:TRINITY_DN19202_c0_g2_i1	-0.50735	none	0.642589	Down
Cluster-7410.81637:TRINITY_DN19984_c0_g2_i3	-0.11952	none	1.08487	none
Cluster-7410.121745:TRINITY_DN19606_c0_g1_i1	-0.54177	none	0.674254	Down
Cluster-7410.86624:TRINITY_DN19718_c0_g1_i1	-1.2711	Down	1.00758	none
Cluster-7410.72835:TRINITY_DN20973_c0_g1_i4	-0.68002	none	0.970964	none
Cluster-7410.121745:TRINITY_DN21381_c0_g3_i5	-0.54177	none	0.630288	Down
Cluster-7410.66185:TRINITY_DN19514_c0_g1_i2	0.047473	none	1.2472	Up
Cluster-7410.83857:TRINITY_DN21347_c0_g1_i1	-0.27636	none	1.19537	none
Cluster-7410.65840:TRINITY_DN15913_c0_g1_i1	-0.19627	none	0.993453	none
Cluster-7410.64988:TRINITY_DN18751_c0_g1_i1	-0.35616	none	0.751419	Down
Cluster-7410.38940:TRINITY_DN19802_c0_g2_i1	-1.0887	none	0.898593	none
Cluster-7410.94592:TRINITY_DN19326_c0_g1_i5	-0.97898	none	1.03421	none
Cluster-7410.121745:TRINITY_DN12531_c0_g1_i1	-0.54177	none	0.407946	Down
Cluster-7410.72304:TRINITY_DN16458_c0_g1_i1	-0.58185	none	1.21172	Up
Cluster-7410.67470:TRINITY_DN17139_c0_g2_i1	-0.41084	none	1.0377	none
Cluster-7410.121745:TRINITY_DN15262_c0_g1_i2	-0.54177	none	0.826675	Down
Cluster-7410.77308:TRINITY_DN20289_c0_g2_i1	-1.064	none	0.870317	none
Cluster-7410.64938:TRINITY_DN9937_c0_g1_i1	0.43275	none	1.03028	none
Cluster-7410.64267:TRINITY_DN20491_c0_g2_i1	0.65844	none	1.05899	none
Cluster-7410.81637:TRINITY_DN15848_c2_g1_i1	-0.11952	none	0.912078	none
Cluster-7410.66782:TRINITY_DN21420_c0_g1_i5	4.424	Up	1.51182	Up
Cluster-7410.38757:TRINITY_DN19820_c0_g1_i5	1.1745	none	1.19316	none
Cluster-7410.86624:TRINITY_DN19758_c0_g2_i2	-1.2711	Down	1.01224	none
Cluster-7410.45933:TRINITY_DN18863_c0_g1_i1	0.38237	none	0.842089	none
Cluster-7410.44508:TRINITY_DN20280_c0_g1_i6	-0.72225	none	0.831651	Down
Cluster-7410.70158:TRINITY_DN20558_c0_g1_i1	0.018623	none	1.18754	none
Cluster-7410.67731:TRINITY_DN21535_c0_g1_i1	-0.31634	none	0.870435	none
Cluster-7410.66158:TRINITY_DN16482_c0_g1_i1	-0.073186	none	0.912383	none
Cluster-7410.74842:TRINITY_DN21321_c0_g1_i4	-1.1041	Down	1.09568	none
Cluster-7410.60528:TRINITY_DN19561_c0_g2_i1	-0.060138	none	0.922048	none
Cluster-7410.57981:TRINITY_DN21167_c0_g1_i1	-1.4816	Down	0.719248	Down
Cluster-7410.47222:TRINITY_DN21410_c0_g1_i4	0.86314	none	1.30831	Up
Cluster-7410.67562:TRINITY_DN21026_c1_g3_i2	-1.0587	none	0.824742	Down
Cluster-7410.8630:TRINITY_DN20093_c0_g2_i1	-2.416	Down	1.14707	none
Cluster-7410.87865:TRINITY_DN21086_c0_g1_i3	0.58259	none	1.17282	none
Cluster-7410.121745:TRINITY_DN19606_c0_g3_i1	-0.54177	none	1.11712	none
Cluster-7410.74373:TRINITY_DN14868_c0_g1_i1	-1.804	Down	1.1461	none
Cluster-7410.66440:TRINITY_DN17462_c0_g1_i1	0.17602	none	1.33453	Up
Cluster-7410.52807:TRINITY_DN20851_c0_g1_i1	-1.3396	none	0.840722	none
Cluster-7410.66685:TRINITY_DN17814_c0_g1_i1	-0.50735	none	0.74768	Down
Cluster-7410.63332:TRINITY_DN21308_c0_g3_i2	-1.3852	none	1.9689	Up
Cluster-7410.38404:TRINITY_DN880_c0_g1_i1	0.59475	none	0.790027	Down
Cluster-7410.74664:TRINITY_DN20790_c0_g1_i2	0.38225	none	0.799039	Down
Cluster-7410.62092:TRINITY_DN15875_c0_g1_i1	-0.59752	none	0.848234	none
Cluster-7410.78784:TRINITY_DN18952_c0_g1_i1	-2.1873	Down	0.702798	Down
Cluster-7410.67767:TRINITY_DN17886_c0_g1_i3	-1.046	none	1.11191	none
Cluster-7410.66047:TRINITY_DN11305_c0_g1_i2	0.019164	none	1.0215	none
Cluster-7410.67562:TRINITY_DN21026_c1_g1_i2	-1.0587	none	0.910266	none
Cluster-7410.108625:TRINITY_DN19537_c0_g2_i2	-1.1766	Down	0.868795	none
Cluster-7410.67994:TRINITY_DN21271_c0_g1_i4	0.69734	none	0.912532	none
Cluster-7410.54721:TRINITY_DN17654_c1_g1_i5	-0.62854	none	0.954251	none
Cluster-7410.77293:TRINITY_DN20289_c0_g3_i1	-0.88061	none	0.755556	Down
Cluster-7410.80060:TRINITY_DN20327_c0_g1_i6	0.018638	none	0.966605	none
Cluster-7410.87090:TRINITY_DN16843_c0_g1_i1	-1.0447	none	1.08556	none
Cluster-7410.68593:TRINITY_DN21629_c1_g3_i2	-0.10697	none	0.883546	none
Cluster-7410.67420:TRINITY_DN19903_c1_g1_i2	-0.83235	none	1.27439	Up
Cluster-7410.77940:TRINITY_DN18201_c0_g1_i1	-1.0026	none	1.05031	none
Cluster-7410.72984:TRINITY_DN18462_c0_g1_i2	0.30901	none	1.07093	none
Cluster-7410.83273:TRINITY_DN21498_c1_g1_i1	-0.97991	none	0.902866	none
Cluster-7410.65748:TRINITY_DN12106_c0_g1_i2	-1.1641	none	0.847485	none
Cluster-7410.43059:TRINITY_DN20085_c0_g1_i2	-0.73081	none	1.29525	Up
Cluster-7410.46552:TRINITY_DN21414_c0_g1_i1	-0.41291	none	1.81382	Up
Cluster-7410.93435:TRINITY_DN20142_c0_g1_i3	-0.98335	none	0.656545	Down
Cluster-7410.73819:TRINITY_DN18464_c1_g1_i3	0.8265	none	1.66225	Up
Cluster-7410.66484:TRINITY_DN19050_c0_g2_i3	-1.83	Down	1.55804	Up
Cluster-7410.59824:TRINITY_DN18796_c3_g2_i1	0.26729	none	1.24973	Up
Cluster-7410.66427:TRINITY_DN21216_c0_g1_i3	1.2487	none	1.4313	Up
Cluster-7410.67430:TRINITY_DN16721_c0_g1_i1	-0.14422	none	0.903747	none
Cluster-7410.32179:TRINITY_DN13887_c1_g1_i1	-2.9944	Down	0.858639	none
Cluster-7410.69111:TRINITY_DN20399_c0_g1_i4	-0.47216	none	0.82378	Down
Cluster-7410.74385:TRINITY_DN20957_c1_g3_i1	0.51274	none	1.24726	Up
Cluster-7410.67178:TRINITY_DN20736_c0_g1_i1	0.12069	none	1.89063	Up
Cluster-7410.66830:TRINITY_DN18125_c0_g1_i2	-0.45144	none	0.919828	none
Cluster-7410.54639:TRINITY_DN20420_c0_g1_i1	-0.16248	none	0.878096	none
Cluster-7410.75325:TRINITY_DN18630_c0_g1_i1	-0.21332	none	1.3487	Up
Cluster-7410.60124:TRINITY_DN14750_c2_g1_i1	-0.35703	none	1.07155	none
Cluster-7410.93435:TRINITY_DN20142_c0_g2_i1	-0.98335	none	0.968138	none
Cluster-7410.65910:TRINITY_DN21076_c0_g1_i1	-0.69466	none	1.10685	none
Cluster-7410.83273:TRINITY_DN21303_c0_g1_i1	-0.97991	none	1.08042	none
Cluster-7410.4635:TRINITY_DN20988_c1_g1_i8	-4.1	Down	0.664435	Down
Cluster-7410.67034:TRINITY_DN17731_c0_g2_i1	-0.56379	none	0.79384	Down
Cluster-7410.66065:TRINITY_DN21402_c0_g2_i1	-0.30637	none	1.02446	none
Cluster-7410.16180:TRINITY_DN14014_c0_g1_i1	-0.90711	none	1.00662	none
Cluster-7410.60438:TRINITY_DN20909_c1_g1_i2	-0.011387	none	0.982	none
Cluster-7410.69872:TRINITY_DN18060_c0_g2_i4	-0.39142	none	0.740068	Down
Cluster-7410.50799:TRINITY_DN19704_c0_g2_i3	0.037633	none	0.847982	none
Cluster-7410.66330:TRINITY_DN21196_c0_g1_i3	2.1048	Up	1.96288	Up
Cluster-7410.64847:TRINITY_DN21505_c1_g1_i1	-1.0694	none	0.7644	Down
Cluster-7410.67971:TRINITY_DN20811_c0_g2_i1	0.068704	none	0.94876	none
Cluster-7410.80428:TRINITY_DN17372_c0_g2_i3	-0.2798	none	0.8615	none
Cluster-7410.68702:TRINITY_DN21025_c1_g1_i1	-0.50539	none	0.793786	Down
Cluster-7410.67795:TRINITY_DN19201_c0_g3_i1	0.30817	none	0.909665	none
Cluster-7410.77267:TRINITY_DN14673_c0_g1_i1	-0.26588	none	1.80056	Up
Cluster-7410.99547:TRINITY_DN19751_c0_g1_i3	0.90166	none	0.823422	Down
Cluster-7410.52008:TRINITY_DN17064_c0_g2_i1	-0.33864	none	0.903038	none
Cluster-7410.69396:TRINITY_DN19472_c0_g1_i2	-0.34361	none	1.34516	Up
Cluster-7410.79409:TRINITY_DN19989_c0_g1_i3	-0.04487	none	0.862353	none
Cluster-7410.68100:TRINITY_DN19666_c0_g1_i4	0.68622	none	1.57788	Up
Cluster-7410.119332:TRINITY_DN18855_c2_g2_i2	-0.82851	none	1.47562	Up
Cluster-7410.52807:TRINITY_DN21365_c0_g1_i3	-1.3396	none	0.738771	Down
Cluster-7410.73819:TRINITY_DN20035_c0_g1_i1	0.8265	none	0.997079	none
Cluster-7410.70156:TRINITY_DN20801_c0_g1_i2	-0.07599	none	0.920662	none
Cluster-7410.88177:TRINITY_DN20781_c0_g2_i1	-0.73665	none	0.74511	Down
Cluster-7410.34255:TRINITY_DN15749_c0_g1_i1	-0.34479	none	0.998294	none
Cluster-7410.67059:TRINITY_DN20308_c0_g1_i1	4.8021	Up	1.13412	none
Cluster-7410.74387:TRINITY_DN16380_c1_g1_i2	0.23796	none	0.860297	none
Cluster-7410.65429:TRINITY_DN16047_c0_g1_i4	-1.3862	none	1.04046	none
Cluster-7410.65301:TRINITY_DN20611_c1_g2_i2	0.48768	none	0.942162	none
Cluster-7410.51596:TRINITY_DN15036_c0_g1_i1	-1.5117	Down	0.87516	none
Cluster-7410.57981:TRINITY_DN19238_c0_g2_i12	-1.4816	Down	0.816647	Down
Cluster-7410.65430:TRINITY_DN16047_c0_g2_i1	-2.0499	Down	0.84719	none
Cluster-7410.85226:TRINITY_DN17772_c0_g1_i4	0.35277	none	1.15201	none
Cluster-7410.117344:TRINITY_DN18432_c0_g7_i1	-1.0401	none	0.92155	none
Cluster-7410.35699:TRINITY_DN20004_c1_g3_i5	-1.8515	none	0.592571	Down
Cluster-7410.68701:TRINITY_DN17436_c0_g1_i2	-0.98199	none	1.03865	none
Cluster-7410.60956:TRINITY_DN19358_c0_g1_i4	-0.079256	none	0.965173	none
Cluster-7410.27315:TRINITY_DN6854_c0_g1_i1	-1.6897	Down	0.832177	Down
Cluster-7410.60478:TRINITY_DN18433_c0_g1_i1	-0.52492	none	0.985747	none
Cluster-7410.28630:TRINITY_DN17047_c0_g2_i1	0.54047	none	0.813064	Down
Cluster-7410.57981:TRINITY_DN19844_c0_g1_i2	-1.4816	Down	0.791192	Down
Cluster-7410.66876:TRINITY_DN16858_c0_g1_i1	-0.54595	none	0.881693	none
Cluster-7410.47626:TRINITY_DN19148_c0_g1_i1	-0.73882	none	0.94361	none
Cluster-7410.71673:TRINITY_DN18320_c0_g1_i1	-0.28294	none	1.18588	none
Cluster-7410.67722:TRINITY_DN21236_c0_g1_i1	-0.41181	none	1.05763	none
Cluster-7410.99610:TRINITY_DN21499_c1_g1_i10	-2.4646	Down	0.614412	Down
Cluster-7410.21958:TRINITY_DN17259_c0_g1_i3	0.027114	none	1.07674	none
Cluster-7410.48098:TRINITY_DN19415_c0_g1_i2	-2.3398	Down	0.445609	Down
Cluster-7410.79273:TRINITY_DN18831_c0_g1_i2	0.27195	none	1.125	none
Cluster-7410.71385:TRINITY_DN15282_c0_g1_i1	0.11771	none	1.06392	none
Cluster-7410.55231:TRINITY_DN18803_c0_g1_i1	-1.1073	none	0.65462	Down
Cluster-9840.0:TRINITY_DN21165_c0_g1_i1	-1.2029	none	0.443985	Down
Cluster-7410.69030:TRINITY_DN20462_c0_g3_i1	-0.20548	none	0.938755	none
Cluster-7410.66760:TRINITY_DN20316_c0_g1_i1	0.76864	none	1.09512	none
Cluster-7410.89761:TRINITY_DN18994_c0_g1_i1	-0.13097	none	0.965726	none
Cluster-7410.55231:TRINITY_DN15521_c0_g1_i1	-1.1073	none	0.754515	Down
Cluster-7410.44615:TRINITY_DN15696_c0_g1_i1	-3.6388	Down	0.809538	Down
Cluster-7410.67767:TRINITY_DN17886_c0_g2_i1	-1.046	none	0.844346	none
Cluster-7410.47832:TRINITY_DN20551_c0_g1_i2	-0.031782	none	1.24244	Up
Cluster-7410.45764:TRINITY_DN16208_c0_g1_i2	6.2776	Up	1.38911	Up
Cluster-7410.65632:TRINITY_DN14230_c0_g1_i1	-0.71179	none	1.08459	none
Cluster-7410.88177:TRINITY_DN20781_c0_g1_i1	-0.73665	none	0.84662	none
Cluster-7410.71852:TRINITY_DN20847_c0_g1_i1	0.13386	none	0.935078	none
Cluster-7410.86485:TRINITY_DN20716_c0_g1_i2	-0.3409	none	1.31319	Up
Cluster-7410.66440:TRINITY_DN17498_c0_g1_i1	0.17602	none	0.996042	none
Cluster-7410.68502:TRINITY_DN17943_c0_g1_i1	0.35104	none	0.905889	none
Cluster-7410.113738:TRINITY_DN11478_c0_g1_i1	-0.72813	none	1.10108	none
Cluster-7410.70423:TRINITY_DN20434_c0_g1_i2	0.15732	none	0.826004	Down
Cluster-7410.8630:TRINITY_DN20093_c0_g1_i1	-2.416	Down	0.748936	Down
Cluster-7410.59603:TRINITY_DN19440_c0_g2_i1	-2.1275	Down	1.23733	Up
Cluster-7410.17869:TRINITY_DN11460_c0_g1_i1	-2.8124	Down	0.579025	Down
Cluster-7410.67184:TRINITY_DN19695_c1_g1_i1	0.97373	none	1.4934	Up
Cluster-7410.74788:TRINITY_DN19632_c0_g1_i1	-0.84275	none	0.908139	none
Cluster-7410.63031:TRINITY_DN18342_c0_g1_i2	1.5192	Up	0.753123	Down
Cluster-7410.72231:TRINITY_DN19852_c0_g1_i1	-1.6184	Down	0.937331	none
Cluster-7410.83183:TRINITY_DN19084_c0_g1_i1	-0.30387	none	0.869293	none
Cluster-7410.42065:TRINITY_DN18558_c0_g2_i2	-1.7812	Down	1.00321	none
Cluster-7410.107225:TRINITY_DN21270_c0_g2_i1	-0.69126	none	1.01908	none
Cluster-7410.42772:TRINITY_DN17439_c2_g3_i2	-0.31136	none	0.793978	Down
Cluster-7410.81215:TRINITY_DN14843_c0_g2_i1	0.43997	none	1.04918	none
Cluster-7410.34218:TRINITY_DN19569_c0_g1_i2	-3.8025	Down	1.07833	none
Cluster-7410.65961:TRINITY_DN16184_c0_g1_i1	-0.64456	none	0.836278	none
Cluster-7410.37593:TRINITY_DN17546_c0_g2_i1	-0.015206	none	0.932292	none
Cluster-7410.56149:TRINITY_DN16879_c0_g1_i1	0.14812	none	0.970499	none
Cluster-7410.59686:TRINITY_DN14339_c0_g1_i1	0.67922	none	0.937907	none
Cluster-7410.67139:TRINITY_DN12848_c0_g1_i1	0.51359	none	0.907289	none
Cluster-7410.75502:TRINITY_DN16659_c0_g1_i1	-0.089841	none	1.39519	Up
Cluster-7410.50799:TRINITY_DN14988_c0_g1_i1	0.037633	none	0.810513	Down
Cluster-7410.41227:TRINITY_DN13712_c1_g2_i1	-0.99519	none	1.20469	Up
Cluster-7410.40739:TRINITY_DN20425_c0_g1_i1	-0.40455	none	0.792389	Down
Cluster-7410.69988:TRINITY_DN21496_c0_g1_i1	-0.11144	none	0.92095	none
Cluster-7410.71344:TRINITY_DN20908_c2_g2_i3	0.035783	none	1.02097	none
Cluster-7410.70929:TRINITY_DN21501_c0_g2_i1	-0.62624	none	1.02942	none
Cluster-7410.71432:TRINITY_DN17769_c0_g1_i1	-0.59397	none	0.922475	none
Cluster-7410.56847:TRINITY_DN21432_c0_g1_i7	-0.33094	none	0.766696	Down
Cluster-7410.61239:TRINITY_DN13669_c0_g1_i2	0.15234	none	0.740368	Down
Cluster-7410.67795:TRINITY_DN19201_c0_g1_i4	0.30817	none	0.622558	Down
Cluster-7410.74134:TRINITY_DN20748_c0_g2_i2	-1.2085	Down	1.04071	none
Cluster-7410.59007:TRINITY_DN16804_c0_g1_i4	-1.9811	Down	0.63194	Down
Cluster-7410.78719:TRINITY_DN19199_c0_g2_i3	-0.078151	none	0.823673	Down
Cluster-7410.52354:TRINITY_DN16817_c0_g2_i1	-0.91228	none	0.809935	Down
Cluster-7410.52038:TRINITY_DN18968_c0_g4_i1	-0.87995	none	0.99933	none
Cluster-7410.67971:TRINITY_DN20811_c0_g5_i2	0.068704	none	0.858265	none
Cluster-7410.80092:TRINITY_DN11927_c0_g1_i1	-0.50807	none	0.841086	none
Cluster-7410.69020:TRINITY_DN20691_c0_g1_i5	0.54771	none	0.846803	none
Cluster-7410.77534:TRINITY_DN17707_c0_g1_i2	-1.1761	none	0.838962	none
Cluster-7410.62999:TRINITY_DN19063_c0_g1_i1	0.43518	none	0.87036	none
Cluster-7410.71852:TRINITY_DN20847_c0_g4_i2	0.13386	none	0.775797	Down
Cluster-7410.68588:TRINITY_DN20530_c1_g1_i3	-0.080865	none	0.821119	Down
Cluster-7410.68549:TRINITY_DN16765_c0_g1_i2	0.48618	none	0.848117	none
Cluster-7410.82467:TRINITY_DN17680_c0_g2_i3	0.39619	none	1.25972	Up
Cluster-7410.49945:TRINITY_DN16611_c0_g2_i1	-1.0911	none	1.08942	none
Cluster-7410.74233:TRINITY_DN19767_c0_g1_i1	0.20523	none	0.837209	none
Cluster-7410.83363:TRINITY_DN13103_c0_g1_i1	-0.63545	none	0.955161	none
Cluster-7410.73718:TRINITY_DN21029_c0_g1_i3	1.1139	Up	1.11665	none
Cluster-7410.67248:TRINITY_DN17214_c1_g1_i2	0.1897	none	1.0266	none
Cluster-7410.20799:TRINITY_DN16615_c0_g1_i1	-0.77922	none	0.951853	none
Cluster-7410.83363:TRINITY_DN13986_c0_g1_i1	-0.63545	none	1.16064	none
Cluster-7410.88368:TRINITY_DN20510_c0_g1_i2	-2.9423	Down	1.03617	none
Cluster-7410.45645:TRINITY_DN19269_c0_g2_i2	-0.87405	none	0.92614	none
Cluster-7410.74233:TRINITY_DN18400_c0_g1_i1	0.20523	none	0.926443	none
Cluster-7410.66429:TRINITY_DN21216_c0_g2_i1	0.57411	none	1.10211	none
Cluster-7410.54493:TRINITY_DN18242_c0_g1_i2	0.61143	none	0.932321	none
Cluster-7410.64206:TRINITY_DN21210_c0_g1_i3	-0.1958	none	0.89888	none
Cluster-7410.73594:TRINITY_DN21540_c0_g2_i1	-1.2386	Down	1.00655	none
Cluster-7410.62816:TRINITY_DN17714_c0_g1_i1	-0.75183	none	0.935591	none
Cluster-7410.81389:TRINITY_DN19567_c0_g1_i1	-0.71251	none	1.04862	none
Cluster-7410.71678:TRINITY_DN21584_c0_g1_i7	0.56561	none	0.716276	Down
Cluster-7410.72843:TRINITY_DN21269_c0_g1_i2	0.56071	none	0.886591	none
Cluster-7410.68581:TRINITY_DN20155_c0_g1_i2	1.3936	Up	0.846616	none
Cluster-7410.49801:TRINITY_DN17547_c0_g1_i1	0.089166	none	1.10595	none
Cluster-7410.91837:TRINITY_DN17773_c0_g1_i1	-0.21867	none	1.00369	none
Cluster-7410.65822:TRINITY_DN17268_c0_g1_i1	0.39967	none	1.49431	Up
Cluster-7410.64179:TRINITY_DN21312_c0_g1_i2	0.56967	none	1.21142	Up
Cluster-7410.74274:TRINITY_DN18266_c2_g1_i1	-1.4125	none	1.01363	none
Cluster-7410.56261:TRINITY_DN20517_c0_g1_i2	-2.0206	Down	1.67548	Up
Cluster-7410.52103:TRINITY_DN16417_c0_g1_i4	0.17766	none	1.10417	none
Cluster-7410.85643:TRINITY_DN18428_c0_g1_i2	-0.27825	none	0.834483	none
Cluster-7410.40954:TRINITY_DN17080_c0_g1_i2	-0.049266	none	0.959908	none
Cluster-7410.67522:TRINITY_DN15543_c0_g1_i1	-0.087251	none	1.1778	none
Cluster-7410.119332:TRINITY_DN18855_c2_g1_i1	-0.82851	none	1.61576	Up
Cluster-7410.70409:TRINITY_DN19588_c0_g1_i2	-1.5271	Down	1.13884	none
Cluster-7410.54560:TRINITY_DN16713_c0_g1_i1	-1.1596	Down	0.906871	none
Cluster-7410.103994:TRINITY_DN19932_c1_g1_i4	-1.0268	none	1.32098	Up
Cluster-7410.52354:TRINITY_DN15677_c0_g2_i1	-0.91228	none	0.830999	Down
Cluster-7410.52354:TRINITY_DN17814_c1_g1_i6	-0.91228	none	0.880139	none
Cluster-7410.47222:TRINITY_DN21621_c0_g1_i10	0.86314	none	1.02973	none
Cluster-7410.44409:TRINITY_DN16817_c0_g1_i1	-1.0836	none	0.816893	Down
Cluster-7410.67286:TRINITY_DN20976_c0_g1_i1	-0.11191	none	0.869763	none
Cluster-7410.79851:TRINITY_DN20299_c0_g1_i1	0.36927	none	1.13213	none
Cluster-7410.66929:TRINITY_DN19396_c0_g1_i1	-0.075721	none	1.00928	none
Cluster-7410.55821:TRINITY_DN19528_c0_g1_i2	-1.2105	Down	0.854392	none
Cluster-7410.66100:TRINITY_DN20190_c0_g1_i1	-2	Down	1.26799	Up
Cluster-7410.88136:TRINITY_DN13434_c0_g1_i1	-2.9782	Down	0.811644	Down
Cluster-7410.53972:TRINITY_DN19487_c0_g2_i2	-0.57021	none	1.07205	none
Cluster-7410.67860:TRINITY_DN20842_c0_g1_i1	-0.65273	none	0.916638	none
Cluster-7410.40578:TRINITY_DN15794_c0_g1_i2	-1.5334	none	1.00934	none
Cluster-7410.64976:TRINITY_DN20201_c1_g1_i4	-0.38921	none	1.05258	none
Cluster-7410.94219:TRINITY_DN21574_c0_g1_i12	-3.4148	Down	0.643976	Down
Cluster-7410.67453:TRINITY_DN20577_c0_g1_i1	-0.058239	none	1.15111	none
Cluster-7410.87524:TRINITY_DN18772_c0_g1_i1	-0.047963	none	1.1784	none
Cluster-7410.80937:TRINITY_DN13098_c0_g1_i1	0.40881	none	1.10327	none
Cluster-7410.80900:TRINITY_DN20712_c1_g1_i6	-1.0145	none	1.01104	none
Cluster-7410.58323:TRINITY_DN17138_c1_g1_i2	0.41082	none	0.99416	none
Cluster-7410.50900:TRINITY_DN15444_c0_g1_i1	-0.74261	none	0.767457	Down
Cluster-7410.72417:TRINITY_DN20921_c0_g2_i1	-0.024689	none	0.917168	none
Cluster-7410.66804:TRINITY_DN20516_c0_g2_i1	0.22303	none	0.954155	none
Cluster-7410.77144:TRINITY_DN15793_c0_g1_i2	-0.0089493	none	1.01149	none
Cluster-7410.57256:TRINITY_DN16998_c0_g1_i1	-1.2379	none	0.985856	none
Cluster-7410.66100:TRINITY_DN17565_c0_g2_i1	-2	Down	0.625257	Down
Cluster-7410.83970:TRINITY_DN19682_c0_g3_i1	0.23737	none	1.18535	none
Cluster-7410.63406:TRINITY_DN15431_c0_g1_i1	-0.50932	none	0.921512	none
Cluster-7410.82991:TRINITY_DN19173_c0_g1_i1	0.76584	none	0.868318	none
Cluster-7410.22079:TRINITY_DN15296_c0_g1_i1	-0.5199	none	0.873832	none
Cluster-7410.65301:TRINITY_DN20611_c1_g1_i2	0.48768	none	0.741447	Down
Cluster-7410.70907:TRINITY_DN20769_c2_g2_i1	2.1957	Up	0.752868	Down
Cluster-7410.67400:TRINITY_DN19881_c0_g1_i3	-0.68757	none	2.79601	Up
Cluster-7410.64136:TRINITY_DN12879_c0_g1_i1	-0.6508	none	1.07806	none
Cluster-7410.71194:TRINITY_DN20130_c0_g2_i1	-0.21615	none	0.835557	none
Cluster-7410.69095:TRINITY_DN21489_c0_g1_i11	0.14027	none	1.22732	Up
Cluster-7410.66941:TRINITY_DN19447_c0_g2_i1	0.077476	none	1.21788	Up
Cluster-7410.80549:TRINITY_DN16327_c1_g2_i9	-3.0763	Down	1.17713	none
Cluster-7410.77144:TRINITY_DN15793_c0_g2_i1	-0.0089493	none	1.24973	Up
Cluster-7410.63031:TRINITY_DN18342_c0_g2_i1	1.5192	Up	1.19814	none
Cluster-7410.64800:TRINITY_DN20947_c0_g1_i3	0.42918	none	0.89705	none
Cluster-7410.69030:TRINITY_DN20462_c0_g4_i1	-0.20548	none	0.857328	none
Cluster-7410.10217:TRINITY_DN17392_c0_g1_i2	-0.78992	none	0.939544	none
Cluster-7410.66382:TRINITY_DN21287_c0_g4_i1	1.2982	none	1.83157	Up
Cluster-7410.17321:TRINITY_DN19416_c0_g1_i2	0.20488	none	0.878133	none
Cluster-7410.66264:TRINITY_DN14736_c0_g1_i6	-0.71062	none	1.04392	none
Cluster-7410.70532:TRINITY_DN16655_c0_g1_i1	-0.18205	none	1.00208	none
Cluster-7410.82853:TRINITY_DN19654_c1_g2_i2	-0.49134	none	0.80934	Down
Cluster-7410.65011:TRINITY_DN14357_c0_g1_i1	-1.5437	Down	1.21011	Up
Cluster-7410.48590:TRINITY_DN21041_c0_g2_i1	-0.84203	none	1.10955	none
Cluster-7410.67231:TRINITY_DN19455_c1_g2_i4	-1.8607	none	0.883592	none
Cluster-7410.74134:TRINITY_DN20748_c0_g1_i1	-1.2085	Down	1.0335	none
Cluster-7410.49780:TRINITY_DN16633_c0_g1_i3	-0.33007	none	0.824647	Down
Cluster-7410.45145:TRINITY_DN20695_c0_g2_i1	-1.476	Down	0.778287	Down
Cluster-7410.65593:TRINITY_DN13664_c0_g1_i7	5.3164	Up	1.08625	none
Cluster-7410.19957:TRINITY_DN19500_c0_g1_i2	-1.2331	none	0.914166	none
Cluster-7410.67803:TRINITY_DN15001_c0_g1_i1	-0.70981	none	0.789263	Down
Cluster-7410.73635:TRINITY_DN19337_c0_g1_i1	0.95731	none	1.46731	Up
Cluster-7410.49780:TRINITY_DN16365_c0_g1_i2	-0.33007	none	0.782184	Down
Cluster-7410.66921:TRINITY_DN19915_c0_g1_i1	3.0624	Up	1.67534	Up
Cluster-7410.86402:TRINITY_DN19250_c0_g1_i1	-0.44851	none	1.15258	none
Cluster-7410.67660:TRINITY_DN15837_c0_g1_i2	-0.41226	none	1.2839	Up
Cluster-7410.79472:TRINITY_DN20274_c1_g3_i5	-1.2899	none	0.986315	none
Cluster-7410.86876:TRINITY_DN19885_c0_g1_i1	-0.77432	none	0.94686	none
Cluster-7410.66860:TRINITY_DN18747_c0_g1_i1	-0.83165	none	0.886478	none
Cluster-7410.68531:TRINITY_DN16331_c0_g1_i4	0.94689	none	1.05437	none
Cluster-7410.65634:TRINITY_DN18026_c2_g1_i1	-0.45671	none	0.800239	Down
Cluster-7410.67682:TRINITY_DN19853_c0_g1_i3	0.24697	none	0.885828	none
Cluster-7410.71574:TRINITY_DN15138_c0_g1_i1	-0.33377	none	0.752661	Down
Cluster-7410.94784:TRINITY_DN20351_c0_g1_i1	0.26502	none	0.997023	none
Cluster-7410.90812:TRINITY_DN13290_c0_g1_i1	-0.39221	none	1.03667	none
Cluster-7410.66576:TRINITY_DN15247_c0_g1_i1	0.16173	none	1.05287	none
Cluster-7410.66107:TRINITY_DN20660_c0_g1_i1	0.76091	none	1.16297	none
Cluster-7410.6918:TRINITY_DN18714_c0_g1_i1	0.35203	none	1.04018	none
Cluster-7410.86568:TRINITY_DN21053_c0_g5_i1	0.47982	none	0.925776	none
Cluster-7410.34423:TRINITY_DN18327_c0_g2_i1	0.014274	none	1.32554	Up
Cluster-7410.59899:TRINITY_DN19642_c0_g1_i1	0.12113	none	0.86735	none
Cluster-7410.67363:TRINITY_DN19899_c0_g1_i1	-0.717	none	0.76133	Down
Cluster-7410.82789:TRINITY_DN20512_c0_g2_i1	-1.1065	none	0.924014	none
Cluster-7410.40163:TRINITY_DN17965_c0_g1_i1	-0.041033	none	0.862636	none
Cluster-7410.58209:TRINITY_DN20419_c0_g4_i2	-0.59416	none	1.23518	Up
Cluster-7410.69248:TRINITY_DN21217_c0_g3_i1	-0.45395	none	0.826127	Down
Cluster-7410.110243:TRINITY_DN18262_c0_g1_i1	-1.2525	none	0.879358	none
Cluster-7410.65171:TRINITY_DN18983_c0_g1_i2	-0.93815	none	1.60873	Up
Cluster-7410.74064:TRINITY_DN18768_c1_g1_i2	-0.49939	none	0.749855	Down
Cluster-7410.81215:TRINITY_DN14843_c0_g1_i1	0.43997	none	0.735018	Down
Cluster-7410.68779:TRINITY_DN19325_c0_g1_i1	0.058596	none	0.857405	none
Cluster-7410.67562:TRINITY_DN21026_c1_g5_i2	-1.0587	none	0.717452	Down
Cluster-7410.84759:TRINITY_DN15500_c2_g1_i2	-0.055215	none	1.09888	none
Cluster-7410.3304:TRINITY_DN18511_c0_g1_i2	-2.1729	none	0.878578	none
Cluster-7410.78996:TRINITY_DN19149_c1_g1_i3	0.74757	none	1.34104	Up
Cluster-7410.73949:TRINITY_DN17493_c0_g1_i1	-0.71176	none	1.55098	Up
Cluster-7410.49973:TRINITY_DN13280_c0_g1_i3	-0.99793	none	0.873207	none
Cluster-7410.68033:TRINITY_DN21199_c0_g1_i6	1.6531	Up	1.32458	Up
Cluster-7410.33722:TRINITY_DN16074_c0_g2_i1	-0.18908	none	1.03515	none
Cluster-7410.80060:TRINITY_DN19301_c0_g1_i2	0.018638	none	0.874018	none
Cluster-7410.73343:TRINITY_DN16807_c0_g1_i1	-0.84423	none	1.33421	Up
Cluster-7410.106699:TRINITY_DN18060_c0_g1_i2	-0.9953	none	0.50195	Down
Cluster-7410.73199:TRINITY_DN18086_c0_g1_i2	-0.26476	none	1.18897	none
Cluster-7410.83743:TRINITY_DN20886_c0_g1_i3	-0.82424	none	0.861744	none
Cluster-7410.64473:TRINITY_DN18152_c0_g3_i1	0.78659	none	0.979898	none
Cluster-7410.44409:TRINITY_DN16817_c0_g5_i1	-1.0836	none	0.732148	Down
Cluster-7410.52354:TRINITY_DN15677_c0_g1_i2	-0.91228	none	0.984447	none
Cluster-7410.56092:TRINITY_DN14331_c0_g1_i1	-0.45095	none	0.764298	Down
Cluster-7410.65891:TRINITY_DN19992_c0_g1_i2	-0.17253	none	1.55748	Up
Cluster-7410.98856:TRINITY_DN20402_c0_g1_i1	-2.0213	Down	1.02765	none
Cluster-7410.7680:TRINITY_DN21626_c0_g2_i2	-3.2298	Down	1.44163	Up
Cluster-7410.90024:TRINITY_DN17869_c0_g1_i1	-0.34002	none	1.10302	none
Cluster-7410.84247:TRINITY_DN20361_c0_g1_i2	0.0044301	none	0.926471	none
Cluster-7410.33722:TRINITY_DN16074_c0_g1_i1	-0.18908	none	0.752275	Down
Cluster-7410.87320:TRINITY_DN17281_c0_g1_i1	-3.0026	Down	0.848926	none
Cluster-7410.67782:TRINITY_DN16261_c0_g2_i4	0.42989	none	0.833887	none
Cluster-7410.67279:TRINITY_DN15714_c0_g1_i3	-1.2705	none	1.00237	none
Cluster-7410.54796:TRINITY_DN20479_c0_g1_i1	-1.0023	none	1.19016	none
Cluster-7410.90722:TRINITY_DN19363_c0_g2_i1	0.23569	none	1.20107	Up
Cluster-7410.45145:TRINITY_DN20695_c0_g1_i1	-1.476	Down	0.892448	none
Cluster-7410.97098:TRINITY_DN12952_c0_g1_i1	-0.31146	none	1.34756	Up
Cluster-7410.67487:TRINITY_DN18713_c0_g1_i1	-0.89048	none	0.972833	none
Cluster-7410.44409:TRINITY_DN14579_c0_g1_i1	-1.0836	none	0.855267	none
Cluster-7410.79248:TRINITY_DN19149_c2_g1_i1	-0.45927	none	0.804039	Down
Cluster-7410.75543:TRINITY_DN21264_c0_g3_i1	-0.083366	none	0.81821	Down
Cluster-7410.105974:TRINITY_DN21483_c1_g1_i7	-1.9334	Down	0.752396	Down
Cluster-7410.66484:TRINITY_DN19050_c0_g3_i1	-1.83	Down	1.20419	Up
Cluster-7410.68807:TRINITY_DN18443_c0_g1_i1	-0.359	none	1.25822	Up
Cluster-7410.105136:TRINITY_DN16539_c0_g1_i2	-0.52492	none	1.31611	Up
Cluster-7410.67279:TRINITY_DN15714_c0_g2_i1	-1.2705	none	1.07624	none
Cluster-7410.68835:TRINITY_DN14871_c0_g2_i1	-0.027804	none	0.889423	none
Cluster-7410.51598:TRINITY_DN17454_c0_g1_i1	-1.013	none	0.842649	none
Cluster-7410.6918:TRINITY_DN18714_c0_g2_i2	0.35203	none	0.781063	Down
Cluster-7410.64136:TRINITY_DN16746_c0_g1_i1	-0.6508	none	1.05734	none
Cluster-7410.75080:TRINITY_DN16369_c0_g1_i1	-0.88031	none	1.00923	none
Cluster-7410.82669:TRINITY_DN21324_c1_g2_i1	-1.3809	none	0.596078	Down
Cluster-7410.58324:TRINITY_DN18749_c0_g1_i1	-0.83868	none	0.843359	none
Cluster-7410.66134:TRINITY_DN12716_c0_g1_i1	-0.096714	none	0.977112	none
Cluster-7410.66841:TRINITY_DN14365_c0_g1_i1	-0.31941	none	0.789571	Down
Cluster-7410.67851:TRINITY_DN19047_c0_g1_i1	1.3248	Up	0.721236	Down
Cluster-7410.73343:TRINITY_DN13638_c0_g1_i1	-0.84423	none	1.04327	none
Cluster-7410.7201:TRINITY_DN19056_c0_g1_i1	-2.911	Down	1.2348	Up
Cluster-7410.62389:TRINITY_DN14021_c0_g1_i2	0.88494	none	0.995938	none
Cluster-7410.58601:TRINITY_DN12048_c0_g1_i2	-0.21969	none	0.850972	none
Cluster-7410.71254:TRINITY_DN19646_c0_g1_i2	0.24964	none	0.868022	none
Cluster-7410.77308:TRINITY_DN20289_c0_g1_i1	-1.064	none	0.805199	Down
Cluster-7410.71344:TRINITY_DN20908_c2_g1_i1	0.035783	none	1.03037	none
Cluster-7410.76561:TRINITY_DN14073_c0_g2_i1	-0.093937	none	1.00676	none
Cluster-7410.1935:TRINITY_DN20096_c0_g1_i8	-2.6405	none	0.891934	none
Cluster-7410.74439:TRINITY_DN20761_c0_g1_i1	1.0711	none	0.972431	none
Cluster-7410.67452:TRINITY_DN16570_c0_g1_i1	1.5291	Up	1.06519	none
Cluster-7410.61573:TRINITY_DN18920_c0_g1_i1	0.043946	none	0.921452	none
Cluster-7410.62922:TRINITY_DN20340_c0_g1_i1	1.0632	none	0.778826	Down
Cluster-7410.97340:TRINITY_DN20983_c0_g1_i2	-4.0336	Down	0.629282	Down
Cluster-7410.44409:TRINITY_DN16817_c0_g3_i1	-1.0836	none	0.638467	Down
Cluster-7410.58704:TRINITY_DN18715_c1_g2_i2	-1.9095	none	0.86274	none
Cluster-7410.49973:TRINITY_DN13280_c0_g2_i2	-0.99793	none	0.864836	none
Cluster-7410.11379:TRINITY_DN17210_c0_g2_i1	-1.5059	none	0.714749	Down
Cluster-7410.40578:TRINITY_DN14624_c0_g1_i1	-1.5334	none	0.885344	none
Cluster-7410.75762:TRINITY_DN21634_c1_g2_i2	-0.76182	none	0.897064	none
Cluster-7410.93878:TRINITY_DN17336_c0_g1_i1	-0.90236	none	0.929459	none
Cluster-7410.62234:TRINITY_DN15436_c0_g2_i1	-0.020894	none	0.851111	none
Cluster-7410.64491:TRINITY_DN17821_c0_g1_i1	0.063622	none	0.828678	Down
Cluster-7410.71194:TRINITY_DN20130_c0_g1_i1	-0.21615	none	0.799034	Down
Cluster-7410.35245:TRINITY_DN18351_c0_g1_i1	-1.2736	Down	0.691148	Down
Cluster-7410.64982:TRINITY_DN17973_c0_g1_i1	0.76259	none	1.18277	none
Cluster-7410.88587:TRINITY_DN19816_c0_g2_i2	-2.3342	Down	0.687003	Down
Cluster-7410.61843:TRINITY_DN18094_c1_g1_i2	-1.9947	none	0.739718	Down
Cluster-7410.63880:TRINITY_DN19498_c0_g1_i1	0.40175	none	1.08319	none
Cluster-7410.64136:TRINITY_DN16746_c0_g2_i1	-0.6508	none	0.846568	none
Cluster-7410.80252:TRINITY_DN17166_c0_g2_i1	-1.3915	Down	0.890135	none
Cluster-7410.62828:TRINITY_DN20501_c0_g1_i6	-0.30387	none	0.72712	Down
Cluster-7410.69803:TRINITY_DN20010_c0_g2_i5	0.28729	none	0.849599	none
Cluster-7410.66480:TRINITY_DN17435_c0_g1_i3	0.028367	none	1.01263	none
Cluster-7410.48320:TRINITY_DN20292_c0_g1_i1	0.17332	none	1.07808	none
Cluster-7410.61530:TRINITY_DN19787_c0_g1_i5	-0.83258	none	0.851051	none
Cluster-7410.87320:TRINITY_DN20765_c1_g1_i5	-3.0026	Down	0.913929	none
Cluster-7410.51327:TRINITY_DN15413_c0_g1_i5	-0.68935	none	1.00174	none
Cluster-7410.67803:TRINITY_DN15198_c0_g1_i1	-0.70981	none	0.82532	Down
Cluster-7410.66065:TRINITY_DN21402_c0_g3_i2	-0.30637	none	1.02869	none
Cluster-7410.57941:TRINITY_DN18536_c0_g1_i2	-0.14866	none	1.11979	none
Cluster-7410.66840:TRINITY_DN15565_c0_g1_i1	-0.70352	none	1.80385	Up
Cluster-7410.52434:TRINITY_DN20595_c0_g1_i1	-2.3615	Down	0.720499	Down
Cluster-7410.92441:TRINITY_DN17190_c0_g1_i2	1.0934	none	0.957986	none
Cluster-7410.69982:TRINITY_DN19786_c0_g3_i1	-0.20878	none	1.03459	none
Cluster-7410.34876:TRINITY_DN14844_c0_g1_i1	-0.88313	none	0.873414	none
Cluster-7410.54832:TRINITY_DN12320_c0_g1_i1	-0.82128	none	0.889062	none
Cluster-7410.63332:TRINITY_DN21308_c0_g2_i1	-1.3852	none	2.11515	Up
Cluster-7410.63118:TRINITY_DN7607_c0_g1_i2	-2.2277	Down	0.717925	Down
Cluster-7410.46184:TRINITY_DN18805_c0_g1_i4	-0.14005	none	0.818885	Down
Cluster-7410.53915:TRINITY_DN16889_c0_g1_i3	-2.2812	Down	1.22448	Up
Cluster-7410.89761:TRINITY_DN19734_c0_g1_i2	-0.13097	none	0.744638	Down
Cluster-7410.59755:TRINITY_DN19694_c3_g1_i6	-0.15348	none	0.818297	Down
Cluster-7410.66911:TRINITY_DN16351_c0_g1_i1	-0.027165	none	0.822407	Down
Cluster-7410.59284:TRINITY_DN18436_c0_g2_i1	0.50595	none	0.974815	none
Cluster-7410.59970:TRINITY_DN16549_c1_g2_i1	1.2375	Up	0.866884	none
Cluster-7410.62234:TRINITY_DN15436_c0_g1_i1	-0.020894	none	0.869939	none
Cluster-7410.109555:TRINITY_DN21122_c0_g1_i5	0.060247	none	1.30698	Up
Cluster-7410.68172:TRINITY_DN20594_c0_g1_i2	0.38215	none	0.849157	none
Cluster-7410.68543:TRINITY_DN13222_c0_g1_i2	-0.10904	none	0.769953	Down
Cluster-7410.90955:TRINITY_DN20978_c0_g1_i4	0.11995	none	0.948839	none
Cluster-7410.69901:TRINITY_DN19502_c0_g1_i5	-0.93883	none	1.0125	none
Cluster-7410.30744:TRINITY_DN18693_c0_g1_i1	-3.1121	Down	0.880289	none
Cluster-7410.63714:TRINITY_DN21485_c1_g1_i12	-0.18855	none	1.1311	none
Cluster-7410.91545:TRINITY_DN17608_c0_g2_i1	-1.9105	Down	0.825511	Down
Cluster-7410.47004:TRINITY_DN18802_c0_g1_i1	-0.096244	none	0.787826	Down
Cluster-7410.90772:TRINITY_DN17531_c0_g1_i1	0.98913	none	0.850449	none
Cluster-7410.40719:TRINITY_DN20368_c0_g1_i2	-0.72262	none	0.840153	none
Cluster-7410.108287:TRINITY_DN16404_c0_g1_i1	-3.9291	Down	0.922243	none
Cluster-7410.67595:TRINITY_DN17848_c0_g3_i1	0.66987	none	0.814498	Down
Cluster-7410.70436:TRINITY_DN18659_c0_g1_i2	-0.76817	none	0.920963	none
Cluster-7410.86196:TRINITY_DN19402_c0_g2_i2	-0.77615	none	0.920239	none
Cluster-7410.67992:TRINITY_DN20820_c0_g5_i1	0.0057384	none	0.94313	none
Cluster-7410.64597:TRINITY_DN19843_c0_g1_i4	0.66448	none	1.08298	none
Cluster-7410.67652:TRINITY_DN19735_c0_g2_i1	-0.62879	none	0.75442	Down
Cluster-7410.90812:TRINITY_DN18026_c3_g1_i1	-0.39221	none	1.08428	none
Cluster-7410.77263:TRINITY_DN16908_c0_g5_i1	0.78399	none	1.00302	none
Cluster-7410.88177:TRINITY_DN15992_c0_g1_i3	-0.73665	none	0.669026	Down
Cluster-7410.72009:TRINITY_DN13043_c0_g1_i2	-0.86569	none	1.02185	none
Cluster-7410.95064:TRINITY_DN20563_c0_g1_i1	-0.63954	none	1.37375	Up
Cluster-7410.77803:TRINITY_DN20038_c1_g2_i1	0.13612	none	0.813267	Down
Cluster-7410.29068:TRINITY_DN14779_c0_g1_i4	0.072633	none	1.1023	none
Cluster-7410.86371:TRINITY_DN17623_c0_g1_i1	-1.0406	none	0.81672	Down
Cluster-7410.53668:TRINITY_DN17262_c0_g1_i1	0.28463	none	0.84511	none
Cluster-7410.70087:TRINITY_DN18606_c0_g1_i1	-0.36421	none	0.943987	none
Cluster-7410.90722:TRINITY_DN19363_c0_g3_i2	0.23569	none	0.897738	none
Cluster-7410.50463:TRINITY_DN17262_c0_g2_i2	-0.20086	none	0.934462	none
Cluster-7410.70863:TRINITY_DN20355_c0_g1_i5	0.51778	none	0.98213	none
Cluster-7410.44997:TRINITY_DN17669_c0_g1_i1	-1.5026	Down	0.915608	none
Cluster-7410.96883:TRINITY_DN20905_c0_g1_i3	0.019904	none	1.00283	none
Cluster-7410.93514:TRINITY_DN20807_c1_g1_i2	-0.79682	none	0.902983	none
Cluster-7410.77340:TRINITY_DN15093_c0_g1_i3	0.40703	none	0.952756	none
Cluster-7410.68187:TRINITY_DN20986_c1_g1_i4	-0.28863	none	0.880392	none
Cluster-7410.48311:TRINITY_DN20209_c1_g2_i2	0.024672	none	0.964515	none
Cluster-7410.43377:TRINITY_DN18893_c1_g1_i1	-0.3095	none	1.30046	Up
Cluster-7410.50463:TRINITY_DN15507_c0_g1_i1	-0.20086	none	0.862971	none
Cluster-7410.95768:TRINITY_DN17252_c0_g1_i1	-0.16627	none	0.739291	Down
Cluster-7410.47816:TRINITY_DN16212_c0_g1_i3	0.079343	none	1.22812	Up
Cluster-7410.47638:TRINITY_DN15577_c0_g1_i2	-1.5791	Down	1.66125	Up
Cluster-7410.76877:TRINITY_DN15555_c0_g1_i1	-0.6152	none	1.04391	none
Cluster-7410.59899:TRINITY_DN19642_c0_g2_i1	0.12113	none	0.864659	none
Cluster-37420.0:TRINITY_DN17275_c1_g1_i3	-2.4592	none	1.079	none
Cluster-7410.67034:TRINITY_DN17731_c0_g1_i2	-0.56379	none	0.706612	Down
Cluster-7410.108302:TRINITY_DN20800_c0_g1_i1	-0.18677	none	1.03725	none
Cluster-7410.79294:TRINITY_DN19968_c0_g1_i1	-0.14537	none	0.884725	none
Cluster-7410.76561:TRINITY_DN14073_c0_g1_i1	-0.093937	none	0.805359	Down
Cluster-7410.95768:TRINITY_DN18926_c0_g2_i2	-0.16627	none	0.764133	Down
Cluster-7410.27833:TRINITY_DN17856_c0_g1_i3	-2.0378	none	0.616506	Down
Cluster-7410.49945:TRINITY_DN14619_c0_g1_i4	-1.0911	none	1.08302	none
Cluster-7410.66173:TRINITY_DN21330_c1_g1_i4	-1.1434	Down	0.582448	Down
Cluster-7410.66340:TRINITY_DN14595_c0_g1_i1	0.6418	none	0.836992	none
Cluster-7410.74681:TRINITY_DN20361_c1_g1_i3	-0.52608	none	1.03321	none
Cluster-7410.77951:TRINITY_DN19624_c2_g3_i1	-0.19759	none	0.915741	none
Cluster-7410.18837:TRINITY_DN16116_c0_g1_i3	-0.36827	none	0.989744	none
Cluster-7410.57508:TRINITY_DN17658_c0_g1_i2	-0.00056496	none	1.32294	Up
Cluster-7410.67342:TRINITY_DN18183_c0_g1_i1	-0.67337	none	0.94864	none
Cluster-7410.72556:TRINITY_DN20714_c0_g1_i1	0.037445	none	1.0988	none
Cluster-7410.69599:TRINITY_DN19772_c1_g4_i1	-0.10393	none	1.03291	none
Cluster-7410.23616:TRINITY_DN11787_c0_g1_i1	-2.3305	Down	0.740305	Down
Cluster-7410.65088:TRINITY_DN21599_c1_g1_i4	0.35302	none	0.92454	none
Cluster-7410.110729:TRINITY_DN20652_c1_g1_i7	-0.19053	none	1.12189	none
Cluster-7410.56188:TRINITY_DN20767_c0_g1_i1	-0.13566	none	0.9234	none
Cluster-7410.67039:TRINITY_DN20300_c0_g1_i7	0.36277	none	0.959157	none
Cluster-7410.67074:TRINITY_DN21522_c0_g1_i3	5.2284	Up	1.7852	Up
Cluster-7410.64982:TRINITY_DN17152_c0_g1_i1	0.76259	none	1.25645	Up
Cluster-7410.45970:TRINITY_DN18599_c0_g2_i1	-0.90439	none	0.959541	none
Cluster-7410.8209:TRINITY_DN21368_c0_g1_i4	-0.33142	none	0.709962	Down
Cluster-7410.39953:TRINITY_DN14341_c0_g1_i1	-0.79525	none	1.1082	none
Cluster-7410.54400:TRINITY_DN16767_c0_g1_i1	0.16942	none	0.83697	none
Cluster-7410.90415:TRINITY_DN17683_c0_g1_i2	-1.0055	none	0.852891	none
Cluster-7410.63183:TRINITY_DN15615_c0_g1_i1	0.040007	none	0.970169	none
Cluster-7410.67005:TRINITY_DN18286_c0_g5_i1	0.089773	none	0.860006	none
Cluster-7410.28655:TRINITY_DN18675_c0_g2_i1	-0.92354	none	0.727046	Down
Cluster-7410.66774:TRINITY_DN14054_c0_g1_i1	-0.0095723	none	0.776141	Down
Cluster-7410.43393:TRINITY_DN12070_c0_g1_i2	0.051171	none	0.957778	none
Cluster-7410.55945:TRINITY_DN21335_c1_g5_i5	-3.9535	Down	0.559075	Down
Cluster-7410.85523:TRINITY_DN16225_c0_g1_i1	-0.89487	none	0.961722	none
Cluster-7410.86201:TRINITY_DN18615_c0_g1_i2	-0.49093	none	1.09796	none
Cluster-7410.55213:TRINITY_DN16394_c0_g1_i1	-0.57028	none	0.901535	none
Cluster-7410.30586:TRINITY_DN13290_c0_g2_i1	-0.30883	none	1.05819	none
Cluster-7410.67821:TRINITY_DN16295_c0_g1_i1	0.96105	none	1.12089	none
Cluster-7410.87615:TRINITY_DN17580_c0_g1_i2	-0.44792	none	0.951933	none
Cluster-7410.71229:TRINITY_DN14408_c0_g1_i1	-1.5148	Down	1.11377	none
Cluster-7410.15184:TRINITY_DN13938_c0_g1_i1	-2.6378	none	0.677588	Down
Cluster-7410.68081:TRINITY_DN20988_c1_g2_i3	-3.9742	none	0.508314	Down
Cluster-7410.66805:TRINITY_DN20019_c0_g1_i4	1.3642	none	1.90432	Up
Cluster-7410.63872:TRINITY_DN19332_c0_g1_i1	-0.65961	none	0.645169	Down
Cluster-7410.67176:TRINITY_DN11436_c0_g1_i1	1.9301	Up	1.47418	Up
Cluster-7410.74790:TRINITY_DN21054_c0_g1_i1	-0.62624	none	0.852969	none
Cluster-7410.76875:TRINITY_DN16357_c0_g3_i1	0.62649	none	1.04803	none
Cluster-7410.63978:TRINITY_DN14443_c0_g1_i3	0.59969	none	0.979757	none
Cluster-7410.66380:TRINITY_DN16619_c0_g1_i1	-0.37544	none	1.89755	Up
Cluster-7410.63421:TRINITY_DN14997_c0_g1_i1	-0.64892	none	0.892641	none
Cluster-7410.28655:TRINITY_DN18675_c0_g1_i2	-0.92354	none	0.754041	Down
Cluster-7410.119045:TRINITY_DN19077_c0_g1_i3	-2.2579	none	1.37193	Up
Cluster-7410.58601:TRINITY_DN17913_c0_g1_i1	-0.21969	none	0.880383	none
Cluster-7410.65467:TRINITY_DN14288_c0_g1_i2	-0.97037	none	1.07371	none
Cluster-7410.117289:TRINITY_DN18912_c1_g1_i6	-1.2132	none	1.32711	Up
Cluster-7410.57552:TRINITY_DN21230_c0_g2_i3	-1.5322	Down	0.725982	Down
Cluster-7410.84686:TRINITY_DN15492_c0_g4_i2	-0.22491	none	0.839662	none
Cluster-7410.111610:TRINITY_DN19737_c0_g1_i1	0.023719	none	1.12298	none
Cluster-7410.46735:TRINITY_DN21489_c0_g2_i1	-0.075233	none	1.24854	Up
Cluster-7410.29505:TRINITY_DN20502_c0_g3_i1	-2.9611	Down	0.493804	Down
Cluster-7410.28256:TRINITY_DN20798_c0_g1_i1	-1.0548	none	0.738051	Down
Cluster-7410.71591:TRINITY_DN19837_c0_g1_i6	0.36545	none	0.867883	none
Cluster-7410.50884:TRINITY_DN20893_c0_g2_i1	-1.4097	none	1.27653	Up
Cluster-7410.55212:TRINITY_DN19400_c0_g1_i1	-0.20653	none	0.918463	none
Cluster-7410.67470:TRINITY_DN18623_c0_g1_i1	-0.41084	none	0.687983	Down
Cluster-7410.69110:TRINITY_DN21407_c0_g1_i6	-0.56758	none	0.771788	Down
Cluster-7410.42772:TRINITY_DN17439_c2_g1_i1	-0.31136	none	0.949513	none
Cluster-7410.57251:TRINITY_DN20139_c0_g1_i6	-1.1645	none	0.860305	none
Cluster-7410.12868:TRINITY_DN14128_c0_g1_i1	-0.39056	none	1.02417	none
Cluster-7410.52038:TRINITY_DN18968_c0_g3_i2	-0.87995	none	0.755084	Down
Cluster-7410.55945:TRINITY_DN21335_c1_g4_i1	-3.9535	Down	0.636174	Down
Cluster-7410.27501:TRINITY_DN14889_c0_g1_i2	-1.0819	none	1.27603	Up
Cluster-7410.59923:TRINITY_DN20249_c1_g1_i1	-0.17947	none	1.14463	none
Cluster-7410.48590:TRINITY_DN15205_c0_g1_i2	-0.84203	none	1.07153	none
Cluster-7410.68821:TRINITY_DN20789_c0_g2_i1	0.51624	none	0.883234	none
Cluster-34545.0:TRINITY_DN12322_c0_g1_i1	-1.5802	none	1.04438	none
Cluster-7410.79851:TRINITY_DN16913_c0_g1_i1	0.36927	none	1.07256	none
Cluster-7410.113376:TRINITY_DN20549_c0_g2_i1	-2.319	Down	1.23748	Up
Cluster-7410.66558:TRINITY_DN13456_c0_g1_i1	-1.4532	Down	0.749537	Down
Cluster-7410.31660:TRINITY_DN21505_c0_g2_i1	-1.1314	none	0.971761	none
Cluster-7410.70473:TRINITY_DN12724_c0_g1_i1	-0.47757	none	0.846643	none
Cluster-7410.72353:TRINITY_DN14367_c0_g1_i2	-0.46159	none	0.640719	Down
Cluster-7410.56261:TRINITY_DN20517_c0_g2_i3	-2.0206	Down	1.06462	none
Cluster-7410.34423:TRINITY_DN20680_c0_g2_i2	0.014274	none	0.912331	none
Cluster-7410.61755:TRINITY_DN19754_c0_g1_i10	0.046733	none	0.771966	Down
Cluster-7410.72148:TRINITY_DN16004_c0_g2_i1	0.7547	none	1.2211	Up
Cluster-7410.98856:TRINITY_DN19485_c0_g1_i2	-2.0213	Down	0.829967	Down
Cluster-7410.81841:TRINITY_DN10775_c0_g1_i2	-0.99627	none	0.770093	Down
Cluster-7410.59284:TRINITY_DN18436_c0_g1_i1	0.50595	none	1.07013	none
Cluster-7410.98165:TRINITY_DN19009_c0_g1_i5	-0.43304	none	0.926678	none
Cluster-7410.46630:TRINITY_DN12299_c0_g1_i3	-0.6266	none	0.894901	none
Cluster-7410.88100:TRINITY_DN16700_c0_g1_i1	0.6287	none	0.988663	none
Cluster-7410.101015:TRINITY_DN18321_c0_g1_i1	0.066582	none	1.0256	none
Cluster-7410.54619:TRINITY_DN17109_c0_g1_i2	0.92776	none	1.17106	none
Cluster-7410.64469:TRINITY_DN21256_c0_g1_i3	-0.4377	none	0.920167	none
Cluster-7410.92321:TRINITY_DN15287_c0_g1_i1	-0.0035438	none	0.860752	none
Cluster-7410.95961:TRINITY_DN14798_c0_g1_i1	-1.8405	Down	0.667438	Down
Cluster-7410.46183:TRINITY_DN20605_c0_g1_i2	-0.46471	none	0.73633	Down
Cluster-7410.33813:TRINITY_DN20370_c0_g2_i2	-3.6218	Down	0.94621	none
Cluster-7410.61989:TRINITY_DN17238_c1_g5_i1	0.041528	none	0.982838	none
Cluster-7410.75543:TRINITY_DN21061_c0_g1_i4	-0.083366	none	1.00162	none
Cluster-7410.74811:TRINITY_DN20384_c0_g1_i1	-0.022968	none	1.07102	none
Cluster-7410.84759:TRINITY_DN17291_c0_g1_i1	-0.055215	none	0.992739	none
Cluster-7410.12207:TRINITY_DN16639_c0_g1_i1	-2.1826	Down	1.39783	Up
Cluster-7410.48197:TRINITY_DN18843_c1_g1_i15	-0.57628	none	0.784162	Down
Cluster-7410.18837:TRINITY_DN15881_c0_g1_i1	-0.36827	none	0.947248	none
Cluster-7410.76813:TRINITY_DN12126_c0_g1_i1	-0.76086	none	1.00601	none
Cluster-7410.70157:TRINITY_DN18528_c0_g1_i1	2.1304	none	1.15793	none
Cluster-7410.83884:TRINITY_DN15491_c0_g1_i1	1.7468	Up	0.880051	none
Cluster-7410.87952:TRINITY_DN16262_c0_g1_i8	-0.44633	none	1.11353	none
Cluster-7410.67864:TRINITY_DN20559_c0_g2_i1	-1.2942	Down	0.816847	Down
Cluster-7410.67142:TRINITY_DN16272_c0_g2_i1	-0.23912	none	0.865943	none
Cluster-7410.88227:TRINITY_DN20920_c0_g1_i2	-0.49405	none	0.888853	none
Cluster-7410.66481:TRINITY_DN18941_c0_g1_i1	-0.23682	none	0.934911	none
Cluster-7410.64982:TRINITY_DN20831_c0_g1_i1	0.76259	none	1.14558	none
Cluster-7410.73509:TRINITY_DN15531_c0_g1_i2	0.070368	none	1.05898	none
Cluster-7410.90364:TRINITY_DN14088_c0_g1_i1	-0.038422	none	1.03388	none
Cluster-7410.35534:TRINITY_DN19585_c0_g2_i3	-0.7138	none	0.795087	Down
Cluster-7410.39649:TRINITY_DN15990_c0_g1_i2	0.24716	none	0.827771	Down
Cluster-7410.117320:TRINITY_DN11806_c0_g1_i1	-5.7709	Down	0.910566	none
Cluster-7410.67834:TRINITY_DN21317_c0_g1_i5	-0.41342	none	0.918876	none
Cluster-7410.56162:TRINITY_DN17830_c0_g1_i3	-0.14859	none	0.82444	Down
Cluster-7410.92630:TRINITY_DN19315_c0_g1_i2	-0.55867	none	1.12451	none
Cluster-7410.66915:TRINITY_DN18786_c0_g1_i1	0.45825	none	1.00034	none
Cluster-31938.0:TRINITY_DN19953_c0_g2_i3	0.60711	none	0.90799	none
Cluster-7410.38153:TRINITY_DN17705_c0_g2_i3	-0.99382	none	0.837418	none
Cluster-7410.77204:TRINITY_DN11483_c0_g1_i1	-0.022215	none	0.84128	none
Cluster-7410.56119:TRINITY_DN17921_c0_g1_i3	0.68987	none	0.900945	none
Cluster-7410.67234:TRINITY_DN17530_c0_g1_i3	0.75367	none	0.906331	none
Cluster-7410.71181:TRINITY_DN14344_c0_g1_i2	-1.1314	none	0.918235	none
Cluster-7410.67033:TRINITY_DN21538_c0_g1_i6	3.2452	Up	1.14741	none
Cluster-7410.48320:TRINITY_DN18638_c0_g1_i1	0.17332	none	1.16434	none
Cluster-7410.79585:TRINITY_DN14095_c0_g1_i1	-0.26967	none	0.890376	none
Cluster-7410.63336:TRINITY_DN18311_c0_g1_i2	-0.28351	none	1.08713	none
Cluster-7410.68220:TRINITY_DN17952_c0_g1_i2	1.3539	Up	0.999667	none
Cluster-7410.60909:TRINITY_DN19994_c0_g1_i3	-0.28435	none	1.03533	none
Cluster-7410.71344:TRINITY_DN21130_c0_g1_i1	0.035783	none	0.961316	none
Cluster-7410.36878:TRINITY_DN17515_c0_g2_i1	-1.2336	Down	0.863835	none
Cluster-7410.76946:TRINITY_DN18144_c2_g1_i1	0.69644	none	0.913245	none
Cluster-7410.48426:TRINITY_DN11835_c0_g1_i1	-0.79263	none	1.09431	none
Cluster-7410.86017:TRINITY_DN14107_c0_g1_i1	0.0077398	none	0.781616	Down
Cluster-7410.81841:TRINITY_DN16390_c0_g1_i3	-0.99627	none	0.615949	Down
Cluster-7410.78314:TRINITY_DN20803_c0_g1_i3	-3.0935	Down	0.821758	Down
Cluster-7410.73145:TRINITY_DN19866_c0_g1_i1	-0.097136	none	0.926452	none
Cluster-7410.99822:TRINITY_DN16695_c0_g1_i1	0.34296	none	1.01935	none
Cluster-7410.77256:TRINITY_DN16275_c1_g2_i1	0.24432	none	1.02766	none
Cluster-7410.64581:TRINITY_DN13531_c0_g1_i2	0.15687	none	0.967678	none
Cluster-7410.40253:TRINITY_DN21028_c0_g1_i5	-2.714	Down	0.896154	none
Cluster-7410.27380:TRINITY_DN19913_c0_g1_i3	-0.22043	none	0.926237	none
Cluster-7410.67291:TRINITY_DN13125_c0_g1_i1	0.82332	none	0.848321	none
Cluster-7410.81316:TRINITY_DN18881_c0_g2_i1	1.8593	Up	1.31121	Up
Cluster-7410.106103:TRINITY_DN16008_c0_g1_i1	-0.31841	none	1.13011	none
Cluster-7410.117973:TRINITY_DN15950_c0_g2_i1	-3.9293	Down	1.01555	none
Cluster-7410.58299:TRINITY_DN19188_c0_g2_i5	-0.89433	none	0.853228	none
Cluster-7410.86297:TRINITY_DN13566_c0_g1_i2	1.0761	none	1.17775	none
Cluster-7410.47318:TRINITY_DN10417_c0_g1_i1	-0.17067	none	0.836375	none
Cluster-7410.67562:TRINITY_DN21026_c1_g2_i1	-1.0587	none	0.917861	none
Cluster-7410.71953:TRINITY_DN13370_c0_g1_i1	-0.11126	none	0.966745	none
Cluster-7410.52103:TRINITY_DN19318_c0_g1_i1	0.17766	none	1.33538	Up
Cluster-7410.58062:TRINITY_DN16585_c0_g1_i1	0.14849	none	0.854501	none
Cluster-7410.86894:TRINITY_DN19141_c1_g1_i2	-0.12683	none	0.829216	Down
Cluster-7410.68768:TRINITY_DN17797_c0_g1_i4	-0.40974	none	1.17393	none
Cluster-7410.102547:TRINITY_DN19221_c0_g1_i2	-0.12087	none	0.956297	none
Cluster-7410.63718:TRINITY_DN15087_c0_g1_i1	0.39604	none	0.943523	none
Cluster-7410.4002:TRINITY_DN12009_c0_g1_i1	0.15262	none	0.95865	none
Cluster-7410.74339:TRINITY_DN18152_c0_g2_i1	0.34035	none	1.06322	none
Cluster-7410.86793:TRINITY_DN19560_c0_g1_i5	0.97271	none	0.730323	Down
Cluster-7410.56768:TRINITY_DN20930_c0_g1_i3	-0.49376	none	0.893874	none
Cluster-7410.20638:TRINITY_DN14557_c0_g1_i1	-1.4918	Down	1.02328	none
Cluster-7410.64419:TRINITY_DN18909_c0_g2_i1	0.058824	none	0.871673	none
Cluster-7410.59760:TRINITY_DN15050_c0_g1_i1	0.052671	none	0.873078	none
Cluster-7410.84676:TRINITY_DN18048_c0_g1_i3	-0.58732	none	0.873507	none
Cluster-7410.47620:TRINITY_DN17210_c0_g1_i1	-0.46489	none	0.740874	Down
Cluster-7410.89446:TRINITY_DN13463_c0_g1_i1	-0.84509	none	0.561601	Down
Cluster-7410.45951:TRINITY_DN12530_c0_g1_i1	0.14875	none	1.76804	Up
Cluster-7410.68768:TRINITY_DN19281_c0_g1_i1	-0.40974	none	0.709643	Down
Cluster-7410.61842:TRINITY_DN15026_c0_g1_i1	-0.29016	none	0.958519	none
Cluster-7410.113350:TRINITY_DN17946_c1_g1_i1	-2.1821	Down	0.982986	none
Cluster-7410.60297:TRINITY_DN16175_c0_g1_i2	0.26717	none	0.847037	none
Cluster-7410.67279:TRINITY_DN11626_c0_g1_i1	-1.2705	none	1.0036	none
Cluster-7410.80756:TRINITY_DN20460_c1_g1_i1	0.27775	none	0.919261	none
Cluster-7410.79295:TRINITY_DN12437_c0_g1_i1	-1.6783	Down	0.617932	Down
Cluster-7410.68834:TRINITY_DN14794_c0_g1_i1	0.16539	none	0.896436	none
Cluster-7410.47297:TRINITY_DN12779_c0_g1_i1	-3.1247	Down	0.947218	none
Cluster-7410.77207:TRINITY_DN19406_c0_g2_i1	0.014492	none	0.742154	Down
Cluster-7410.60243:TRINITY_DN12740_c0_g1_i2	-0.40448	none	0.978224	none
Cluster-7410.38757:TRINITY_DN21136_c0_g3_i1	1.1745	none	0.89997	none
Cluster-7410.66373:TRINITY_DN19699_c0_g1_i4	0.68474	none	0.620284	Down
Cluster-7410.69052:TRINITY_DN21079_c1_g3_i1	-0.84867	none	0.855997	none
Cluster-7410.52825:TRINITY_DN17795_c0_g1_i1	-0.15483	none	0.873816	none
Cluster-7410.91543:TRINITY_DN17608_c0_g1_i1	-0.57967	none	0.713711	Down
Cluster-7410.15566:TRINITY_DN14506_c0_g1_i1	-1.4682	none	1.16872	none
Cluster-7410.65891:TRINITY_DN21588_c0_g1_i3	-0.17253	none	1.59406	Up
Cluster-7410.54191:TRINITY_DN16031_c0_g1_i1	-0.39597	none	0.839084	none
Cluster-7410.113212:TRINITY_DN18031_c0_g1_i1	-1.9085	Down	1.16406	none
Cluster-7410.29823:TRINITY_DN15549_c0_g1_i4	-0.17589	none	0.812572	Down
Cluster-7410.72240:TRINITY_DN13561_c0_g1_i2	1.2367	none	1.19744	none
Cluster-7410.66880:TRINITY_DN20697_c0_g1_i1	0.65546	none	0.852548	none
Cluster-7410.67370:TRINITY_DN21513_c1_g1_i6	0.52609	none	1.07065	none
Cluster-7410.34590:TRINITY_DN16835_c0_g1_i1	-0.42321	none	0.822438	Down
Cluster-7410.64921:TRINITY_DN19562_c0_g1_i3	-0.16141	none	0.852319	none
Cluster-7410.35534:TRINITY_DN19585_c0_g1_i6	-0.7138	none	0.96541	none
Cluster-7410.78271:TRINITY_DN21157_c1_g2_i6	-0.63159	none	1.03413	none
Cluster-7410.3213:TRINITY_DN15961_c1_g1_i1	0.57587	none	0.735785	Down
Cluster-7410.89046:TRINITY_DN19713_c0_g1_i2	1.4067	Up	1.14116	none
Cluster-7410.64190:TRINITY_DN16440_c0_g1_i1	-0.38608	none	1.23763	Up
Cluster-7410.60573:TRINITY_DN19943_c0_g1_i1	1.3977	none	1.12025	none
Cluster-7410.66918:TRINITY_DN13713_c0_g1_i1	0.75	none	0.789442	Down
Cluster-7410.77517:TRINITY_DN20229_c1_g2_i3	-0.072297	none	0.777291	none
Cluster-7410.52704:TRINITY_DN21133_c0_g4_i1	-0.2833	none	0.935995	none
Cluster-7410.109555:TRINITY_DN19746_c0_g2_i2	0.060247	none	1.0879	none
Cluster-7410.85226:TRINITY_DN21611_c0_g1_i2	0.35277	none	0.951641	none
Cluster-7410.52432:TRINITY_DN14321_c0_g1_i1	-0.45764	none	0.865934	none
Cluster-7410.60110:TRINITY_DN19711_c0_g1_i3	-0.28883	none	0.837285	none
Cluster-7410.66625:TRINITY_DN18897_c0_g1_i3	0.84884	none	1.17098	none
Cluster-7410.66090:TRINITY_DN21217_c0_g1_i2	-0.090661	none	1.01007	none
Cluster-7410.80900:TRINITY_DN15622_c0_g1_i1	-1.0145	none	0.823476	Down
Cluster-7410.61281:TRINITY_DN21605_c1_g2_i5	-0.37673	none	0.956648	none
Cluster-7410.36542:TRINITY_DN17011_c1_g1_i1	0.11506	none	1.25627	Up
Cluster-7410.72808:TRINITY_DN20827_c0_g1_i5	-0.0076194	none	0.96877	none
Cluster-7410.91699:TRINITY_DN16672_c0_g1_i1	-0.89666	none	0.794419	Down
Cluster-7410.68702:TRINITY_DN14179_c0_g1_i1	-0.50539	none	0.780287	Down
Cluster-7410.77500:TRINITY_DN9480_c0_g1_i1	0.46809	none	0.853443	none
Cluster-7410.67140:TRINITY_DN16894_c0_g1_i1	0.50699	none	0.745793	Down
Cluster-7410.48139:TRINITY_DN19747_c0_g1_i4	-3.885	Down	0.724148	Down
Cluster-7410.38146:TRINITY_DN17671_c1_g2_i1	-0.069943	none	0.877884	none
Cluster-7410.54009:TRINITY_DN17515_c0_g3_i3	0.47251	none	0.803109	Down
Cluster-7410.76211:TRINITY_DN17225_c0_g1_i3	-0.52324	none	1.00332	none
Cluster-7410.67971:TRINITY_DN20811_c0_g4_i2	0.068704	none	0.920635	none
Cluster-7410.51692:TRINITY_DN19366_c0_g3_i1	-1.902	Down	0.848184	none
Cluster-7410.68447:TRINITY_DN21320_c0_g1_i1	-0.1	none	0.94354	none
Cluster-7410.87578:TRINITY_DN16450_c0_g1_i4	-0.33091	none	1.02686	none
Cluster-7410.81344:TRINITY_DN18604_c0_g8_i1	-0.33231	none	1.02687	none
Cluster-7410.79734:TRINITY_DN17720_c0_g1_i6	0.5006	none	0.805957	Down
Cluster-7410.65891:TRINITY_DN19052_c0_g2_i1	-0.17253	none	1.32236	Up
Cluster-7410.66414:TRINITY_DN18164_c0_g1_i1	0.65809	none	1.13513	none
Cluster-7410.66714:TRINITY_DN20016_c1_g1_i1	0.80277	none	1.07442	none
Cluster-7410.22327:TRINITY_DN18840_c0_g1_i1	-1.9648	Down	0.844734	none
Cluster-7410.119886:TRINITY_DN16702_c0_g1_i1	0.23835	none	0.982272	none
Cluster-7410.74615:TRINITY_DN14180_c0_g1_i1	0.10815	none	1.10028	none
Cluster-7410.100361:TRINITY_DN18422_c0_g1_i2	-4.3452	Down	0.815875	Down
Cluster-7410.54191:TRINITY_DN10361_c0_g1_i1	-0.39597	none	0.783537	Down
Cluster-7410.80372:TRINITY_DN20804_c0_g1_i4	-0.41793	none	0.903626	none
Cluster-7410.90979:TRINITY_DN19136_c0_g1_i3	-2.204	Down	0.876586	none
Cluster-7410.73543:TRINITY_DN17957_c0_g1_i2	-0.42118	none	0.949367	none
Cluster-7410.66735:TRINITY_DN13155_c0_g1_i1	-0.49242	none	0.860988	none
Cluster-7410.81044:TRINITY_DN16357_c0_g1_i3	-0.47402	none	0.902552	none
Cluster-7410.91680:TRINITY_DN18540_c0_g1_i1	0.014609	none	0.795537	Down
Cluster-7410.43756:TRINITY_DN12695_c0_g1_i1	-0.52224	none	0.919692	none
Cluster-7410.78314:TRINITY_DN21577_c1_g1_i4	-3.0935	Down	0.575958	Down
Cluster-7410.73933:TRINITY_DN21240_c1_g1_i1	0.82806	none	1.03853	none
Cluster-7410.101007:TRINITY_DN12063_c0_g1_i1	-0.91907	none	0.837314	none
Cluster-7410.68423:TRINITY_DN21019_c0_g3_i3	-0.025135	none	0.75566	Down
Cluster-7410.31554:TRINITY_DN13223_c0_g1_i2	-1.4314	Down	0.775593	Down
Cluster-7410.63389:TRINITY_DN20840_c0_g1_i7	0.37014	none	0.953277	none
Cluster-7410.111614:TRINITY_DN19869_c0_g1_i3	-1.561	Down	0.773356	Down
Cluster-7410.38785:TRINITY_DN10183_c0_g1_i1	-1.027	none	0.767308	Down
Cluster-7410.36443:TRINITY_DN19856_c0_g1_i2	-1.4884	none	1.00869	none
Cluster-7410.86074:TRINITY_DN17672_c1_g1_i1	0.58273	none	0.998332	none
Cluster-7410.58314:TRINITY_DN21460_c0_g1_i2	-0.22513	none	0.55464	Down
Cluster-7410.71421:TRINITY_DN12572_c0_g2_i1	-0.053286	none	0.782698	Down
Cluster-7410.63907:TRINITY_DN17664_c0_g1_i1	-1.0371	none	1.67038	Up
Cluster-7410.66355:TRINITY_DN11755_c0_g1_i1	0.015748	none	0.978545	none
Cluster-7410.82664:TRINITY_DN21324_c1_g1_i2	-2.1742	Down	0.657595	Down
Cluster-7410.67344:TRINITY_DN21299_c1_g1_i2	-0.2446	none	0.949529	none
Cluster-7410.58743:TRINITY_DN19094_c0_g2_i1	0.7208	none	0.819809	Down
Cluster-7410.61111:TRINITY_DN19253_c0_g1_i11	0.34181	none	1.05082	none
Cluster-7410.96419:TRINITY_DN19602_c0_g1_i1	-1.9218	Down	0.949885	none
Cluster-7410.101692:TRINITY_DN17491_c0_g1_i2	-1.2216	none	0.570216	Down
Cluster-7410.88227:TRINITY_DN20920_c0_g2_i1	-0.49405	none	0.958489	none
Cluster-7410.66491:TRINITY_DN19631_c0_g1_i2	-0.38691	none	0.955138	none
Cluster-7410.61681:TRINITY_DN21461_c0_g1_i14	-0.86731	none	1.02042	none
Cluster-7410.53972:TRINITY_DN19487_c0_g1_i2	-0.57021	none	0.835654	none
Cluster-7410.79336:TRINITY_DN17661_c0_g1_i1	-0.14074	none	0.871643	none
Cluster-7410.64581:TRINITY_DN13519_c0_g1_i1	0.15687	none	0.89777	none
Cluster-7410.24702:TRINITY_DN15112_c0_g2_i5	-0.9903	none	0.912618	none
Cluster-7410.67132:TRINITY_DN18592_c0_g6_i1	2.2204	Up	1.25547	Up
Cluster-7410.95639:TRINITY_DN16048_c0_g1_i2	-2.2074	Down	0.797619	Down
Cluster-7410.72437:TRINITY_DN19493_c0_g1_i5	-0.38509	none	0.787087	Down
Cluster-7410.66018:TRINITY_DN18726_c0_g3_i1	0.54698	none	0.794679	Down
Cluster-7410.85813:TRINITY_DN16881_c0_g1_i1	-0.27999	none	0.863563	none
Cluster-7410.66008:TRINITY_DN18179_c0_g2_i1	0.68991	none	0.862641	none
Cluster-7410.67006:TRINITY_DN21262_c0_g1_i6	3.1125	Up	1.17847	none
Cluster-7410.66107:TRINITY_DN19061_c0_g1_i1	0.76091	none	0.717572	Down
Cluster-7410.65140:TRINITY_DN14818_c0_g1_i1	-0.71273	none	1.08553	none
Cluster-7410.12827:TRINITY_DN15354_c0_g1_i2	3.114	none	0.970404	none
Cluster-7410.36542:TRINITY_DN15496_c0_g1_i5	0.11506	none	1.11145	none
Cluster-7410.69030:TRINITY_DN10585_c0_g1_i1	-0.20548	none	0.934586	none
Cluster-7410.66390:TRINITY_DN21502_c0_g1_i4	3.8866	Up	1.23708	Up
Cluster-7410.67145:TRINITY_DN15236_c0_g1_i1	0.96281	none	1.10566	none
Cluster-7410.102038:TRINITY_DN18999_c0_g1_i1	-0.7869	none	0.852744	none
Cluster-7410.62297:TRINITY_DN20310_c1_g1_i4	-0.3456	none	0.962488	none
Cluster-7410.75078:TRINITY_DN15926_c0_g1_i1	0.20428	none	0.751988	Down
Cluster-7410.68835:TRINITY_DN14871_c0_g1_i2	-0.027804	none	0.653119	Down
Cluster-7410.44051:TRINITY_DN17655_c0_g1_i2	-1.4622	Down	0.93115	none
Cluster-7410.69899:TRINITY_DN17200_c0_g1_i1	-0.69626	none	0.605207	Down
Cluster-7410.79752:TRINITY_DN12137_c0_g1_i1	-0.5188	none	0.657021	Down
Cluster-7410.42500:TRINITY_DN20348_c3_g2_i1	-1.0082	Down	0.886371	none
Cluster-7410.58003:TRINITY_DN21047_c1_g2_i1	0.058439	none	1.02556	none
Cluster-7410.27015:TRINITY_DN18738_c0_g2_i1	-2.1647	Down	0.454267	Down
Cluster-7410.73435:TRINITY_DN19389_c1_g1_i2	0.0418	none	0.883894	none
Cluster-7410.58515:TRINITY_DN18071_c1_g1_i1	-0.54629	none	0.894801	none
Cluster-7410.82240:TRINITY_DN18898_c0_g1_i2	0.007656	none	0.771801	Down
Cluster-7410.97498:TRINITY_DN18688_c0_g1_i1	0.38033	none	1.09823	none
Cluster-7410.32306:TRINITY_DN18893_c0_g1_i1	-0.66413	none	0.933615	none
Cluster-7410.67903:TRINITY_DN20450_c1_g1_i6	1.8581	Up	1.72716	Up
Cluster-7410.73522:TRINITY_DN20458_c0_g1_i1	0.28713	none	1.10424	none
Cluster-7410.70901:TRINITY_DN14846_c0_g1_i1	-0.23198	none	0.756155	Down
Cluster-7410.49287:TRINITY_DN19645_c0_g1_i1	-0.063072	none	1.0403	none
Cluster-7410.99355:TRINITY_DN12654_c0_g1_i1	0.063468	none	0.861741	none
Cluster-7410.76437:TRINITY_DN13408_c0_g1_i1	-0.2797	none	0.99879	none
Cluster-7410.78869:TRINITY_DN12605_c0_g1_i1	0.98451	none	0.990585	none
Cluster-7410.36434:TRINITY_DN15417_c0_g1_i1	-2.3798	Down	1.50904	Up
Cluster-7410.71953:TRINITY_DN14323_c0_g1_i1	-0.11126	none	0.724949	Down
Cluster-7410.57518:TRINITY_DN16506_c0_g1_i1	-0.46876	none	0.853282	none
Cluster-7410.72102:TRINITY_DN15371_c0_g2_i1	-0.4848	none	1.07189	none
Cluster-7410.86938:TRINITY_DN21390_c0_g1_i3	-2.6434	Down	2.44826	Up
Cluster-7410.72073:TRINITY_DN17157_c0_g1_i1	0.25428	none	0.899845	none
Cluster-7410.72003:TRINITY_DN20914_c0_g3_i1	1.6279	none	1.09296	none
Cluster-7410.38575:TRINITY_DN13452_c0_g1_i1	-0.67873	none	0.928423	none
Cluster-7410.94689:TRINITY_DN20114_c0_g2_i2	-1.0815	none	1.19652	none
Cluster-7410.54906:TRINITY_DN19517_c1_g2_i3	0.61684	none	0.999687	none
Cluster-7410.64521:TRINITY_DN16824_c0_g1_i1	-0.54816	none	0.91377	none
Cluster-7410.61739:TRINITY_DN16284_c1_g3_i4	-0.45259	none	0.729212	Down
Cluster-7410.68744:TRINITY_DN17990_c0_g1_i2	-0.23869	none	1.01097	none
Cluster-7410.96847:TRINITY_DN14960_c0_g1_i3	-0.48017	none	1.15943	none
Cluster-7410.61347:TRINITY_DN19792_c0_g1_i12	-0.521	none	0.993629	none
Cluster-39906.0:TRINITY_DN15341_c0_g1_i3	3.2042	Up	1.06019	none
Cluster-7410.10395:TRINITY_DN17175_c0_g1_i3	0.17325	none	1.12419	none
Cluster-7410.67580:TRINITY_DN20482_c1_g1_i5	1.4622	none	0.678108	Down
Cluster-7410.84456:TRINITY_DN12676_c0_g1_i1	-0.05125	none	0.836966	none
Cluster-7410.82792:TRINITY_DN20897_c1_g1_i2	0.60822	none	1.10839	none
Cluster-7410.51995:TRINITY_DN18635_c1_g1_i1	-0.13816	none	0.717353	Down
Cluster-7410.79248:TRINITY_DN19149_c2_g2_i1	-0.45927	none	0.979145	none
Cluster-7410.13880:TRINITY_DN20508_c1_g1_i4	0.20528	none	0.853858	none
Cluster-7410.66212:TRINITY_DN19160_c0_g1_i1	-1.586	Down	0.809449	Down
Cluster-7410.62188:TRINITY_DN20754_c0_g1_i2	0.051339	none	0.834019	none
Cluster-7410.70160:TRINITY_DN19821_c0_g1_i1	0.9046	none	0.844882	none
Cluster-7410.99501:TRINITY_DN17003_c0_g1_i2	-1.2775	none	0.999329	none
Cluster-7410.66435:TRINITY_DN13843_c0_g1_i1	-0.1599	none	1.18131	none
Cluster-7410.69955:TRINITY_DN11591_c0_g1_i1	0.36973	none	0.78362	Down
Cluster-22437.1:TRINITY_DN19794_c0_g1_i4	-3.9116	none	1.04171	none
Cluster-7410.87761:TRINITY_DN6847_c0_g1_i1	-0.64639	none	1.17216	none
Cluster-7410.47983:TRINITY_DN15233_c0_g1_i1	-0.86442	none	0.762201	Down
Cluster-7410.67457:TRINITY_DN19564_c0_g1_i7	-1.1597	none	0.890682	none
Cluster-7410.72599:TRINITY_DN20682_c0_g1_i4	-0.65562	none	1.30992	Up
Cluster-7410.29798:TRINITY_DN15222_c0_g1_i3	-0.38829	none	0.596741	Down
Cluster-7410.63180:TRINITY_DN19052_c0_g3_i3	-0.40538	none	0.964872	none
Cluster-7410.64201:TRINITY_DN18180_c0_g1_i1	-0.24083	none	1.09709	none
Cluster-7410.82170:TRINITY_DN16453_c0_g1_i3	-1.8867	Down	1.1593	none
Cluster-7410.7201:TRINITY_DN12756_c0_g1_i1	-2.911	Down	1.12931	none
Cluster-7410.67990:TRINITY_DN15248_c0_g1_i1	0.11037	none	1.73795	Up
Cluster-7410.68768:TRINITY_DN17797_c0_g2_i2	-0.40974	none	0.750526	Down
Cluster-7410.74320:TRINITY_DN8091_c0_g1_i1	1.1208	none	0.693475	Down
Cluster-7410.67848:TRINITY_DN12180_c0_g1_i1	-0.046541	none	0.818502	Down
Cluster-7410.61503:TRINITY_DN19401_c0_g1_i1	-1.3622	Down	0.826794	Down
Cluster-7410.55522:TRINITY_DN14723_c0_g1_i3	-0.032467	none	0.78724	Down
Cluster-7410.97608:TRINITY_DN18523_c0_g1_i2	-0.73519	none	0.863854	none
Cluster-7410.81830:TRINITY_DN15890_c0_g1_i1	0.23938	none	1.02253	none
Cluster-7410.71637:TRINITY_DN21592_c1_g5_i1	-1.3328	Down	0.994166	none
Cluster-7410.113212:TRINITY_DN19655_c0_g1_i4	-1.9085	Down	1.44122	Up
Cluster-7410.74299:TRINITY_DN21508_c0_g1_i1	-1.141	none	0.775271	Down
Cluster-7410.66761:TRINITY_DN18944_c1_g1_i1	0.12748	none	1.0125	none
Cluster-7410.47715:TRINITY_DN16423_c0_g1_i1	-1.165	none	1.38258	Up
Cluster-7410.75543:TRINITY_DN16749_c0_g1_i2	-0.083366	none	0.907057	none
Cluster-7410.87439:TRINITY_DN20269_c1_g1_i2	-2.5446	Down	0.755621	Down
Cluster-7410.67216:TRINITY_DN15967_c0_g1_i1	0.20807	none	0.685033	Down
Cluster-7410.82853:TRINITY_DN19654_c1_g1_i1	-0.49134	none	0.844417	none
Cluster-7410.85029:TRINITY_DN21506_c0_g1_i3	-1.5621	Down	1.08165	none
Cluster-7410.71438:TRINITY_DN21599_c0_g1_i2	-0.39912	none	0.860653	none
Cluster-7410.23306:TRINITY_DN19678_c0_g1_i1	0.40406	none	1.18839	none
Cluster-34013.0:TRINITY_DN19759_c0_g1_i1	-3.2529	Down	1.05397	none
Cluster-7410.81316:TRINITY_DN18219_c0_g1_i2	1.8593	Up	1.85399	Up
Cluster-7410.58759:TRINITY_DN19650_c2_g1_i3	0.15345	none	1.06662	none
Cluster-7410.71378:TRINITY_DN21090_c0_g2_i2	0.026468	none	0.87979	none
Cluster-7410.63198:TRINITY_DN21508_c0_g2_i1	-1.0567	none	0.757803	Down
Cluster-7410.42065:TRINITY_DN18558_c0_g3_i1	-1.7812	Down	0.841389	none
Cluster-7410.65910:TRINITY_DN20900_c0_g1_i1	-0.69466	none	0.954437	none
Cluster-7410.74125:TRINITY_DN19351_c0_g2_i1	-0.52582	none	1.11862	none
Cluster-7410.83310:TRINITY_DN17566_c1_g1_i3	-0.16298	none	1.35199	Up
Cluster-7410.63180:TRINITY_DN19956_c1_g3_i3	-0.40538	none	0.998003	none
Cluster-7410.64190:TRINITY_DN12999_c0_g1_i1	-0.38608	none	1.13257	none
Cluster-7410.67190:TRINITY_DN19621_c1_g2_i3	0.5235	none	0.872197	none
Cluster-7410.83979:TRINITY_DN18318_c0_g3_i1	0.68796	none	1.11884	none
Cluster-7410.60764:TRINITY_DN21118_c1_g1_i1	-0.11325	none	0.854545	none
Cluster-7410.85308:TRINITY_DN18637_c0_g3_i2	0.43386	none	0.803179	Down
Cluster-7410.64649:TRINITY_DN17307_c0_g1_i2	-0.15383	none	0.981973	none
Cluster-7410.50386:TRINITY_DN15973_c0_g1_i2	-1.3198	Down	1.44801	Up
Cluster-7410.61842:TRINITY_DN14223_c0_g1_i2	-0.29016	none	1.02344	none
Cluster-7410.69572:TRINITY_DN21472_c0_g1_i3	-0.069091	none	1.12598	none
Cluster-7410.63297:TRINITY_DN12860_c0_g1_i1	-0.1674	none	1.17375	none
Cluster-7410.63118:TRINITY_DN15242_c0_g1_i1	-2.2277	Down	0.634531	Down
Cluster-7410.115222:TRINITY_DN16689_c0_g1_i3	-0.78809	none	0.933397	none
Cluster-7410.66836:TRINITY_DN19735_c0_g1_i3	-1.0698	none	0.81866	Down
Cluster-7410.82690:TRINITY_DN18694_c0_g1_i1	-0.56882	none	0.791139	Down
Cluster-7410.29839:TRINITY_DN19850_c0_g1_i1	0.17646	none	0.908289	none
Cluster-7410.102120:TRINITY_DN21245_c0_g1_i2	-1.4198	none	0.832856	Down
Cluster-7410.68628:TRINITY_DN18263_c0_g1_i1	0.27611	none	0.59203	Down
Cluster-7410.80084:TRINITY_DN21198_c0_g1_i6	0.24548	none	0.945159	none
Cluster-7410.61059:TRINITY_DN20498_c0_g1_i1	-0.72707	none	1.05654	none
Cluster-7410.70423:TRINITY_DN12330_c0_g1_i1	0.15732	none	1.14396	none
Cluster-7410.58013:TRINITY_DN19163_c1_g2_i5	0.62948	none	1.12068	none
Cluster-7410.29728:TRINITY_DN18092_c0_g1_i6	-0.3217	none	0.952858	none
Cluster-7410.83370:TRINITY_DN13139_c0_g1_i1	-1.4072	Down	0.938891	none
Cluster-7410.64983:TRINITY_DN20455_c0_g1_i3	-0.95753	none	0.759734	Down
Cluster-7410.71421:TRINITY_DN14839_c0_g2_i1	-0.053286	none	1.05576	none
Cluster-7410.74535:TRINITY_DN18368_c0_g1_i1	0.21278	none	0.666667	Down
Cluster-32792.0:TRINITY_DN15412_c0_g1_i3	-0.63476	none	1.8593	Up
Cluster-7410.40597:TRINITY_DN15427_c0_g1_i1	-0.92539	none	0.85123	none
Cluster-7410.80084:TRINITY_DN18784_c4_g1_i5	0.24548	none	1.35785	Up
Cluster-7410.67978:TRINITY_DN17038_c0_g1_i1	0.0055517	none	0.932776	none
Cluster-7410.56790:TRINITY_DN20715_c0_g1_i3	-0.27996	none	0.949255	none
Cluster-7410.55624:TRINITY_DN16596_c0_g4_i2	0.027575	none	0.857655	none
Cluster-7410.68447:TRINITY_DN21320_c0_g2_i4	-0.1	none	0.885808	none
Cluster-7410.63091:TRINITY_DN19031_c0_g3_i1	0.92982	none	0.692396	Down
Cluster-7410.70401:TRINITY_DN14606_c1_g1_i1	-0.70316	none	0.908777	none
Cluster-7410.36683:TRINITY_DN13575_c0_g1_i1	-1.3149	Down	2.01828	Up
Cluster-7410.76756:TRINITY_DN20687_c0_g1_i3	0.81615	none	1.18477	none
Cluster-7410.67003:TRINITY_DN20648_c0_g1_i3	1.9685	Up	1.60996	Up
Cluster-7410.32766:TRINITY_DN15601_c0_g1_i1	0.07571	none	0.89755	none
Cluster-7410.84837:TRINITY_DN19537_c1_g1_i3	-0.7435	none	0.770454	Down
Cluster-7410.74121:TRINITY_DN13790_c0_g1_i2	0.10919	none	0.886671	none
Cluster-7410.33110:TRINITY_DN14618_c0_g1_i1	-1.1731	none	0.65593	Down
Cluster-7410.73453:TRINITY_DN20550_c0_g1_i4	0.41454	none	0.915238	none
Cluster-7410.70280:TRINITY_DN20409_c0_g1_i1	0.49696	none	1.5576	Up
Cluster-7410.31672:TRINITY_DN20257_c0_g1_i2	1.4234	Up	0.944207	none
Cluster-7410.41397:TRINITY_DN14750_c0_g2_i2	-0.34619	none	0.810868	Down
Cluster-7410.99384:TRINITY_DN16223_c0_g1_i1	-0.55517	none	1.15377	none
Cluster-7410.67465:TRINITY_DN18971_c0_g2_i1	1.5358	none	1.31825	Up
Cluster-7410.51598:TRINITY_DN17454_c0_g2_i1	-1.013	none	0.705085	Down
Cluster-7410.45334:TRINITY_DN18059_c0_g1_i1	-0.11249	none	0.89312	none
Cluster-7410.66777:TRINITY_DN10152_c0_g1_i1	0.41497	none	1.0211	none
Cluster-7410.52704:TRINITY_DN21133_c0_g1_i1	-0.2833	none	0.799164	Down
Cluster-7410.57268:TRINITY_DN19062_c0_g3_i1	-2.181	Down	0.898636	none
Cluster-7410.67150:TRINITY_DN20797_c0_g2_i4	6.8222	Up	1.06617	none
Cluster-7410.65748:TRINITY_DN11174_c0_g1_i1	-1.1641	none	1.0573	none
Cluster-7410.50693:TRINITY_DN13369_c0_g1_i1	-1.5801	none	0.737526	none
Cluster-7410.42703:TRINITY_DN20385_c1_g2_i2	0.078793	none	1.044	none
Cluster-7410.71752:TRINITY_DN17798_c0_g2_i1	-0.49503	none	0.878913	none
Cluster-7410.44293:TRINITY_DN18818_c0_g1_i2	-0.14786	none	0.908491	none
Cluster-7410.71953:TRINITY_DN17070_c0_g1_i1	-0.11126	none	1.26399	Up
Cluster-7410.100065:TRINITY_DN20444_c0_g1_i2	0.38418	none	0.886171	none
Cluster-7410.15707:TRINITY_DN16845_c0_g1_i2	-2.1915	Down	1.39144	Up
Cluster-7410.75245:TRINITY_DN12976_c0_g1_i1	0.44171	none	0.9575	none
Cluster-7410.81599:TRINITY_DN15728_c0_g1_i5	0.14257	none	1.07718	none
Cluster-7410.60678:TRINITY_DN19435_c0_g1_i2	-0.32309	none	1.02574	none
Cluster-7410.66774:TRINITY_DN15585_c0_g1_i1	-0.0095723	none	0.76797	Down
Cluster-7410.50555:TRINITY_DN19918_c0_g2_i1	-0.18085	none	0.690969	Down
Cluster-7410.66407:TRINITY_DN16481_c0_g1_i4	0.56124	none	0.966613	none
Cluster-7410.74122:TRINITY_DN20360_c0_g2_i2	-0.17658	none	0.992305	none
Cluster-7410.67132:TRINITY_DN18592_c0_g2_i2	2.2204	Up	0.676963	Down
Cluster-7410.82560:TRINITY_DN21150_c0_g1_i4	-0.53982	none	0.80227	Down
Cluster-7410.86297:TRINITY_DN21620_c1_g3_i2	1.0761	none	0.993905	none
Cluster-7410.88389:TRINITY_DN18969_c0_g1_i1	-1.1064	none	0.891053	none
Cluster-7410.61054:TRINITY_DN20230_c0_g3_i1	0.62803	none	0.728902	Down
Cluster-7410.67478:TRINITY_DN20449_c0_g1_i2	0.96137	none	0.76053	Down
Cluster-7410.66710:TRINITY_DN17856_c0_g3_i3	0.0053568	none	0.715645	Down
Cluster-7410.49325:TRINITY_DN21582_c0_g2_i4	-0.59326	none	1.02839	none
Cluster-7410.67698:TRINITY_DN20625_c0_g1_i2	4.9184	Up	1.37101	Up
Cluster-7410.97843:TRINITY_DN19616_c0_g1_i2	-0.077913	none	0.846426	none
Cluster-7410.80549:TRINITY_DN16327_c1_g4_i1	-3.0763	Down	1.4856	Up
Cluster-7410.30707:TRINITY_DN14682_c0_g1_i2	-1.9126	Down	0.611731	Down
Cluster-7410.71953:TRINITY_DN17070_c0_g2_i1	-0.11126	none	1.36493	Up
Cluster-7410.89757:TRINITY_DN13676_c0_g1_i1	-2.0379	Down	0.743812	Down
Cluster-7410.66777:TRINITY_DN16871_c0_g1_i1	0.41497	none	1.16127	none
Cluster-7410.87693:TRINITY_DN9492_c0_g1_i1	0.46988	none	0.886829	none
Cluster-7410.87663:TRINITY_DN16355_c0_g1_i2	-0.36102	none	0.863975	none
Cluster-7410.81482:TRINITY_DN17858_c0_g1_i1	0.92555	none	0.899609	none
Cluster-7410.65120:TRINITY_DN20649_c0_g2_i3	-0.061595	none	1.01674	none
Cluster-7410.81843:TRINITY_DN16180_c0_g1_i2	-0.56725	none	0.900161	none
Cluster-7410.113636:TRINITY_DN21329_c0_g1_i5	-4.5718	Down	0.510005	Down
Cluster-7410.68102:TRINITY_DN21295_c0_g1_i3	1.5524	none	1.15161	none
Cluster-7410.75235:TRINITY_DN20980_c0_g2_i2	1.1381	Up	1.01033	none
Cluster-7410.58064:TRINITY_DN18884_c0_g1_i1	-0.49549	none	0.850218	none
Cluster-7410.33601:TRINITY_DN20243_c0_g1_i7	-0.15119	none	1.04981	none
Cluster-7410.59426:TRINITY_DN20121_c0_g2_i4	-1.513	Down	0.842424	none
Cluster-7410.55334:TRINITY_DN14674_c0_g1_i1	-0.15601	none	0.792529	Down
Cluster-7410.53737:TRINITY_DN18545_c0_g1_i1	0.28104	none	0.936972	none
Cluster-7410.62799:TRINITY_DN21589_c0_g1_i3	0.29423	none	0.925431	none
Cluster-7410.74835:TRINITY_DN20960_c0_g3_i3	0.37668	none	1.05866	none
Cluster-7410.68675:TRINITY_DN20597_c0_g1_i2	3.7202	Up	1.89091	Up
Cluster-7410.64263:TRINITY_DN20491_c0_g1_i2	0.47529	none	1.22569	none
Cluster-7410.61762:TRINITY_DN19496_c0_g1_i1	0.69041	none	1.15395	none
Cluster-7410.62457:TRINITY_DN19858_c0_g1_i1	-0.16268	none	1.00906	none
Cluster-7410.53756:TRINITY_DN21646_c3_g1_i7	-0.15054	none	0.883146	none
Cluster-7410.89827:TRINITY_DN21144_c0_g1_i1	-0.14779	none	0.955137	none
Cluster-7410.86074:TRINITY_DN17672_c1_g2_i4	0.58273	none	0.991111	none
Cluster-7410.69052:TRINITY_DN19996_c0_g1_i1	-0.84867	none	1.04625	none
Cluster-7410.58766:TRINITY_DN12735_c0_g1_i1	-0.28159	none	1.10568	none
Cluster-7410.115472:TRINITY_DN12374_c0_g1_i1	-0.71045	none	0.848308	none
Cluster-7410.73656:TRINITY_DN16193_c1_g1_i1	-2.3661	Down	0.673842	Down
Cluster-7410.45764:TRINITY_DN10166_c0_g1_i1	6.2776	Up	0.993835	none
Cluster-7410.26888:TRINITY_DN20174_c1_g1_i4	-0.32714	none	0.996354	none
Cluster-7410.56809:TRINITY_DN20373_c0_g1_i2	0.76584	none	0.636483	none
Cluster-7410.66690:TRINITY_DN16996_c0_g1_i1	0.54891	none	0.765013	Down
Cluster-7410.37522:TRINITY_DN19149_c0_g1_i2	-0.25509	none	0.764094	Down
Cluster-7410.80160:TRINITY_DN7020_c0_g1_i1	-1.6492	Down	0.957059	none
Cluster-7410.64190:TRINITY_DN13432_c0_g1_i1	-0.38608	none	0.93607	none
Cluster-7410.67619:TRINITY_DN16985_c0_g2_i1	0.82428	none	0.806326	Down
Cluster-7410.40678:TRINITY_DN20447_c0_g2_i1	-1.6741	Down	0.658336	Down
Cluster-7410.79501:TRINITY_DN17660_c0_g1_i1	0.13187	none	1.06491	none
Cluster-7410.55119:TRINITY_DN16312_c0_g2_i1	-2.2507	Down	1.0128	none
Cluster-7410.65295:TRINITY_DN17726_c3_g4_i1	-0.46069	none	0.898377	none
Cluster-7410.105515:TRINITY_DN20989_c1_g1_i1	-2.9579	Down	1.00234	none
Cluster-7410.77442:TRINITY_DN18625_c1_g1_i8	-0.21393	none	0.79255	Down
Cluster-7410.92560:TRINITY_DN16001_c0_g1_i1	-1.6623	Down	0.854173	none
Cluster-7410.71356:TRINITY_DN17103_c1_g3_i3	-2.016	Down	0.829497	Down
Cluster-7410.71717:TRINITY_DN18848_c0_g1_i2	-0.69205	none	0.813023	Down
Cluster-7410.46340:TRINITY_DN17144_c0_g1_i1	0.43367	none	0.880339	none
Cluster-7410.44482:TRINITY_DN17524_c0_g2_i1	-0.40863	none	0.92203	none
Cluster-7410.76027:TRINITY_DN15322_c0_g3_i1	-0.41129	none	0.83427	none
Cluster-7410.73982:TRINITY_DN16572_c0_g2_i1	0.012499	none	1.07521	none
Cluster-7410.50614:TRINITY_DN17609_c0_g1_i1	0.39174	none	1.08972	none
Cluster-7410.40257:TRINITY_DN17630_c0_g1_i1	-0.65916	none	1.21787	Up
Cluster-7410.75439:TRINITY_DN19967_c0_g2_i1	-0.03897	none	0.969427	none
Cluster-7410.74013:TRINITY_DN14767_c0_g1_i1	-0.38887	none	0.781801	Down
Cluster-7410.13043:TRINITY_DN21625_c1_g1_i2	-0.019681	none	0.818126	Down
Cluster-7410.65523:TRINITY_DN17621_c0_g1_i1	0.18054	none	0.610999	Down
Cluster-7410.97284:TRINITY_DN18108_c0_g1_i5	-0.87638	none	1.40407	Up
Cluster-7410.56017:TRINITY_DN17602_c0_g1_i2	2.5066	Up	1.36888	Up
Cluster-7410.116535:TRINITY_DN15987_c0_g1_i1	-0.42354	none	0.900803	none
Cluster-7410.37184:TRINITY_DN13702_c0_g1_i1	0.91039	none	0.896608	none
Cluster-7410.64216:TRINITY_DN12515_c0_g1_i1	-1.5807	none	0.655328	Down
Cluster-7410.74426:TRINITY_DN16035_c0_g1_i6	0.10121	none	0.876439	none
Cluster-6584.0:TRINITY_DN18397_c0_g1_i2	0.2769	none	0.601262	Down
Cluster-7410.59849:TRINITY_DN20303_c1_g1_i7	1.8783	Up	0.915046	none
Cluster-7410.88551:TRINITY_DN21265_c0_g1_i2	-1.7335	Down	0.69209	Down
Cluster-7410.94689:TRINITY_DN13969_c0_g1_i1	-1.0815	none	0.954573	none
Cluster-7410.100995:TRINITY_DN18205_c2_g1_i2	0.11391	none	0.651685	Down
Cluster-7410.63414:TRINITY_DN17504_c0_g1_i12	0.33016	none	0.899399	none
Cluster-7410.81097:TRINITY_DN18092_c0_g5_i2	-1.6303	Down	0.953416	none
Cluster-7410.68465:TRINITY_DN20443_c0_g1_i4	-0.24232	none	0.84473	none
Cluster-7410.67481:TRINITY_DN21422_c0_g1_i1	0.21564	none	0.790451	Down
Cluster-7410.64982:TRINITY_DN13606_c0_g1_i2	0.76259	none	0.90284	none
Cluster-7410.66118:TRINITY_DN18729_c0_g1_i4	-0.1487	none	1.16435	none
Cluster-7410.72642:TRINITY_DN16770_c0_g1_i1	0.87362	none	0.933062	none
Cluster-7410.85198:TRINITY_DN20931_c0_g1_i6	-0.21538	none	0.899639	none
Cluster-7410.35159:TRINITY_DN13889_c0_g1_i2	-0.97212	none	0.539632	Down
Cluster-7410.60990:TRINITY_DN20633_c0_g1_i5	-0.48098	none	0.823599	Down
Cluster-7410.94795:TRINITY_DN20885_c0_g1_i1	-1.1125	none	0.748592	Down
Cluster-7410.117973:TRINITY_DN15950_c0_g1_i4	-3.9293	Down	0.67657	Down
Cluster-7410.71566:TRINITY_DN20573_c0_g1_i2	-0.90507	none	0.89697	none
Cluster-7410.65605:TRINITY_DN14705_c0_g1_i2	-0.031174	none	1.08184	none
Cluster-7410.47204:TRINITY_DN7101_c0_g1_i1	0.18572	none	0.802487	Down
Cluster-7410.32378:TRINITY_DN16860_c1_g1_i1	0.35949	none	0.784885	Down
Cluster-7410.43104:TRINITY_DN17642_c0_g1_i2	-0.20052	none	0.778215	Down
Cluster-7410.57217:TRINITY_DN16511_c0_g2_i1	0.088611	none	0.934571	none
Cluster-7410.6684:TRINITY_DN18287_c0_g1_i1	0.35414	none	0.790201	Down
Cluster-7410.91806:TRINITY_DN12575_c0_g1_i1	0.37414	none	0.831185	Down
Cluster-7410.59750:TRINITY_DN20441_c0_g1_i1	-0.55288	none	0.703811	Down
Cluster-7410.80435:TRINITY_DN18435_c0_g2_i1	-0.68735	none	0.902726	none
Cluster-7410.65758:TRINITY_DN20820_c0_g1_i1	0.095829	none	1.13561	none
Cluster-7410.65620:TRINITY_DN14671_c0_g1_i1	0.17285	none	0.860377	none
Cluster-7410.87664:TRINITY_DN12004_c0_g1_i1	-0.29272	none	0.902706	none
Cluster-7410.74426:TRINITY_DN15281_c0_g1_i2	0.10121	none	0.672325	Down
Cluster-7410.49780:TRINITY_DN12783_c0_g1_i1	-0.33007	none	0.663476	none
Cluster-7410.77039:TRINITY_DN20099_c0_g1_i2	0.55404	none	1.41001	Up
Cluster-7410.59603:TRINITY_DN19440_c0_g1_i3	-2.1275	Down	0.770244	Down
Cluster-7410.34423:TRINITY_DN18327_c0_g1_i1	0.014274	none	0.802385	none
Cluster-7410.95565:TRINITY_DN17565_c0_g1_i1	-0.3988	none	1.11886	none
Cluster-7410.66946:TRINITY_DN19019_c0_g1_i3	-0.26842	none	0.869297	none
Cluster-7410.95402:TRINITY_DN19355_c0_g1_i1	-0.52952	none	0.911285	none
Cluster-7410.85796:TRINITY_DN15904_c0_g1_i2	0.36455	none	0.807345	Down
Cluster-7410.56857:TRINITY_DN14629_c0_g1_i2	-1.1235	none	0.920779	none
Cluster-7410.69150:TRINITY_DN21403_c0_g2_i1	0.60868	none	1.29995	Up
Cluster-7410.68925:TRINITY_DN20453_c0_g2_i1	0.54076	none	1.87895	Up
Cluster-7410.67044:TRINITY_DN19746_c0_g4_i2	0.5187	none	0.867873	none
Cluster-7410.75228:TRINITY_DN17979_c0_g2_i2	0.38458	none	0.827289	none
Cluster-7410.52715:TRINITY_DN20793_c0_g1_i4	0.47603	none	0.837273	none
Cluster-7410.49165:TRINITY_DN20533_c0_g4_i1	-0.54955	none	0.827627	Down
Cluster-7410.64270:TRINITY_DN17918_c0_g1_i2	-0.098024	none	1.05182	none
Cluster-7410.7697:TRINITY_DN16764_c0_g1_i4	-1.0212	none	0.931157	none
Cluster-7410.57178:TRINITY_DN20078_c0_g1_i2	-1.2212	none	0.617115	Down
Cluster-7410.60807:TRINITY_DN16947_c0_g1_i1	0.077859	none	0.999074	none
Cluster-7410.85848:TRINITY_DN20523_c0_g2_i2	0.086973	none	0.709915	none
Cluster-7410.71854:TRINITY_DN20167_c1_g1_i1	0.1157	none	0.79242	Down
Cluster-7410.64975:TRINITY_DN17874_c0_g1_i1	0.63174	none	0.791757	Down
Cluster-7410.86103:TRINITY_DN14205_c0_g1_i2	-0.24426	none	0.764723	Down
Cluster-7410.73552:TRINITY_DN20630_c0_g1_i1	-1.5004	none	0.773481	Down
Cluster-7410.68114:TRINITY_DN13841_c0_g1_i2	-0.69529	none	0.901099	none
Cluster-7410.49634:TRINITY_DN20769_c1_g1_i1	-0.10464	none	1.14899	none
Cluster-7410.113300:TRINITY_DN20239_c0_g1_i2	-3.7293	Down	0.515693	Down
Cluster-7410.63604:TRINITY_DN17043_c1_g2_i2	0.45199	none	1.18224	none
Cluster-7410.81316:TRINITY_DN16408_c0_g1_i1	1.8593	Up	1.548	Up
Cluster-7410.50936:TRINITY_DN19205_c0_g1_i1	0.09448	none	0.797453	Down
Cluster-7410.46397:TRINITY_DN17782_c0_g2_i9	1.4952	Up	1.04263	none
Cluster-7410.66620:TRINITY_DN14632_c0_g1_i2	-0.18643	none	0.857098	none
Cluster-7410.67049:TRINITY_DN21007_c0_g1_i1	0.60176	none	1.22331	Up
Cluster-7410.93929:TRINITY_DN19890_c0_g2_i1	-1.9798	none	0.548601	Down
Cluster-7410.66442:TRINITY_DN20145_c0_g1_i2	1.0043	none	0.857879	none
Cluster-7410.67562:TRINITY_DN20936_c0_g4_i2	-1.0587	none	0.914439	none
Cluster-7410.93724:TRINITY_DN9514_c0_g1_i1	-2.0394	none	0.407879	Down
Cluster-7410.58317:TRINITY_DN15318_c0_g1_i1	-0.029285	none	0.919922	none
Cluster-7410.86866:TRINITY_DN15550_c0_g2_i1	-0.31053	none	1.06193	none
Cluster-7410.42187:TRINITY_DN20266_c0_g1_i4	-1.6688	Down	1.20312	Up
Cluster-7410.96702:TRINITY_DN13870_c0_g1_i1	0.029673	none	0.790009	Down
Cluster-7410.82705:TRINITY_DN18621_c0_g1_i1	-0.84551	none	1.23011	Up
Cluster-7410.73860:TRINITY_DN14649_c0_g1_i1	-0.37354	none	0.958673	none
Cluster-7410.79455:TRINITY_DN18459_c0_g1_i1	-0.0089358	none	0.741473	Down
Cluster-7410.16276:TRINITY_DN12610_c0_g2_i1	-0.63331	none	1.01419	none
Cluster-7410.43101:TRINITY_DN21258_c0_g2_i1	0.27739	none	1.05265	none
Cluster-7410.75390:TRINITY_DN20885_c0_g2_i1	-0.73929	none	0.870529	none
Cluster-7410.63949:TRINITY_DN14684_c0_g1_i2	-0.33529	none	1.12667	none
Cluster-7410.81344:TRINITY_DN18604_c0_g2_i1	-0.33231	none	1.21038	Up
Cluster-7410.82514:TRINITY_DN13520_c0_g1_i1	-1.7617	Down	1.04005	none
Cluster-7410.7680:TRINITY_DN21154_c0_g1_i6	-3.2298	Down	1.34341	Up
Cluster-7410.94593:TRINITY_DN18205_c1_g2_i2	-4.11	Down	0.679365	Down
Cluster-7410.41499:TRINITY_DN19137_c0_g2_i2	0.47663	none	0.886218	none
Cluster-7410.72633:TRINITY_DN21057_c0_g1_i2	0.14909	none	0.762921	Down
Cluster-7410.78124:TRINITY_DN19695_c0_g2_i3	0.41647	none	1.31863	Up
Cluster-7410.70847:TRINITY_DN18418_c0_g1_i2	-1.3591	none	0.893738	none
Cluster-7410.83814:TRINITY_DN16062_c0_g1_i1	-0.43923	none	0.717822	Down
Cluster-7410.29581:TRINITY_DN18613_c1_g2_i1	0.45871	none	0.868271	none
Cluster-7410.56917:TRINITY_DN18491_c0_g1_i1	-0.14035	none	0.898294	none
Cluster-7410.97393:TRINITY_DN19305_c0_g3_i5	-0.72602	none	0.942289	none
Cluster-7410.54488:TRINITY_DN20156_c0_g4_i1	-0.089537	none	1.01168	none
Cluster-7410.88961:TRINITY_DN16797_c0_g1_i1	-0.35406	none	1.03418	none
Cluster-7410.84181:TRINITY_DN15225_c0_g1_i1	0.0026734	none	0.715915	Down
Cluster-7410.66853:TRINITY_DN19336_c0_g2_i2	0.9905	none	1.75668	Up
Cluster-7410.73539:TRINITY_DN18989_c0_g1_i2	-1.1021	none	1.02935	none
Cluster-7410.63765:TRINITY_DN20621_c0_g1_i5	-0.50155	none	0.86533	none
Cluster-7410.74106:TRINITY_DN15761_c0_g1_i1	0.1413	none	0.631565	Down
Cluster-7410.77941:TRINITY_DN16253_c0_g1_i2	-0.039348	none	1.14055	none
Cluster-7410.110180:TRINITY_DN17806_c0_g1_i1	-1.0779	none	0.8026	Down
Cluster-7410.59284:TRINITY_DN20056_c0_g2_i1	0.50595	none	1.11548	none
Cluster-7410.52816:TRINITY_DN19409_c0_g1_i1	0.95787	none	0.979167	none
Cluster-7410.80394:TRINITY_DN14652_c0_g1_i1	-0.40525	none	0.737856	Down
Cluster-7410.10719:TRINITY_DN16430_c0_g1_i1	-4.5405	Down	0.564202	Down
Cluster-7410.63690:TRINITY_DN20284_c1_g1_i1	-0.15778	none	0.967892	none
Cluster-7410.74193:TRINITY_DN20524_c0_g1_i1	0.58038	none	0.784792	none
Cluster-7410.86589:TRINITY_DN19243_c0_g1_i2	0.038982	none	0.86107	none
Cluster-7410.61281:TRINITY_DN19537_c0_g1_i1	-0.37673	none	0.836018	none
Cluster-7410.65371:TRINITY_DN19757_c0_g1_i2	0.66478	none	1.09316	none
Cluster-7410.30853:TRINITY_DN16158_c0_g1_i2	0.5488	none	0.940488	none
Cluster-7410.64702:TRINITY_DN17142_c0_g1_i5	0.66152	none	1.22278	Up
Cluster-7410.33738:TRINITY_DN18960_c0_g1_i1	-0.35577	none	0.90852	none
Cluster-7410.70741:TRINITY_DN21615_c0_g1_i1	-0.46766	none	0.968709	none
Cluster-7410.72659:TRINITY_DN20207_c1_g1_i5	1.5268	none	1.2609	Up
Cluster-7410.71016:TRINITY_DN18023_c0_g4_i1	0.33836	none	1.14796	none
Cluster-7410.65664:TRINITY_DN17344_c0_g1_i3	0.76313	none	0.968213	none
Cluster-7410.78896:TRINITY_DN17663_c0_g1_i1	0.38307	none	0.835443	none
Cluster-7410.51944:TRINITY_DN18839_c0_g1_i2	-0.78062	none	0.845393	none
Cluster-7410.13119:TRINITY_DN13914_c0_g1_i1	-2.9596	Down	0.58755	Down
Cluster-7410.55753:TRINITY_DN16022_c0_g1_i1	-0.081689	none	0.806246	Down
Cluster-7410.62280:TRINITY_DN19311_c0_g1_i1	1.1136	none	0.832436	Down
Cluster-22491.2:TRINITY_DN17807_c0_g1_i3	-1.7005	none	1.02535	none
Cluster-7410.73325:TRINITY_DN16324_c0_g2_i1	0.276	none	0.87357	none
Cluster-7410.8630:TRINITY_DN13277_c0_g1_i1	-2.416	Down	0.865236	none
Cluster-7410.33651:TRINITY_DN16836_c0_g1_i1	0.16861	none	0.843672	none
Cluster-7410.65181:TRINITY_DN20720_c0_g3_i1	3.7887	Up	1.12656	none
Cluster-7410.79699:TRINITY_DN14517_c0_g1_i1	-1.364	Down	0.75477	Down
Cluster-7410.58814:TRINITY_DN17026_c0_g1_i2	-0.18897	none	0.857958	none
Cluster-7410.49064:TRINITY_DN15123_c0_g1_i1	0.06056	none	1.02988	none
Cluster-7410.80783:TRINITY_DN20728_c0_g1_i5	0.24672	none	0.876212	none
Cluster-7410.65518:TRINITY_DN13449_c0_g1_i1	-0.36283	none	0.719849	Down
Cluster-7410.82932:TRINITY_DN16152_c0_g1_i2	0.15525	none	0.853233	none
Cluster-7410.67446:TRINITY_DN12731_c0_g1_i1	0.22375	none	0.741605	Down
Cluster-7410.53358:TRINITY_DN19926_c0_g1_i2	-2.7429	Down	0.643996	Down
Cluster-7410.71231:TRINITY_DN17766_c0_g1_i1	0.50833	none	0.955755	none
Cluster-7410.5719:TRINITY_DN17928_c0_g3_i2	-3.6655	none	1.00477	none
Cluster-7410.82079:TRINITY_DN17625_c0_g1_i2	0.37081	none	0.840297	none
Cluster-7410.85852:TRINITY_DN18943_c0_g1_i1	-0.17532	none	0.826998	Down
Cluster-7410.74093:TRINITY_DN12582_c0_g1_i1	0.14819	none	0.969591	none
Cluster-7410.70818:TRINITY_DN21153_c1_g1_i2	0.73511	none	0.82975	Down
Cluster-7410.32306:TRINITY_DN17970_c0_g1_i4	-0.66413	none	1.02801	none
Cluster-7410.89255:TRINITY_DN14303_c0_g1_i1	0.46026	none	0.925902	none
Cluster-7410.96429:TRINITY_DN19940_c0_g2_i1	-0.68521	none	0.831125	Down
Cluster-26944.0:TRINITY_DN5495_c0_g1_i1	-0.54948	none	1.34141	Up
Cluster-7410.1330:TRINITY_DN18146_c0_g1_i2	1.2168	none	1.21042	Up
Cluster-7410.96003:TRINITY_DN20416_c0_g1_i1	-1.2928	Down	0.807971	Down
Cluster-7410.73285:TRINITY_DN20636_c0_g2_i1	0.31123	none	0.779745	Down
Cluster-7410.42621:TRINITY_DN20991_c0_g1_i7	-4.2537	Down	0.624404	Down
Cluster-7410.4021:TRINITY_DN12444_c0_g1_i1	-0.5576	none	0.819753	none
Cluster-7410.75605:TRINITY_DN18853_c0_g1_i1	0.28384	none	0.933202	none
Cluster-7410.71827:TRINITY_DN21207_c0_g1_i1	-0.91789	none	0.65131	Down
Cluster-7410.71356:TRINITY_DN19238_c0_g3_i4	-2.016	Down	0.763288	Down
Cluster-7410.38151:TRINITY_DN17764_c0_g2_i2	-1.054	none	1.08556	none
Cluster-7410.67210:TRINITY_DN21605_c1_g1_i1	-0.37852	none	0.890705	none
Cluster-7410.46269:TRINITY_DN14129_c0_g1_i1	0.76758	none	0.950649	none
Cluster-7410.45951:TRINITY_DN16310_c0_g1_i2	0.14875	none	1.09374	none
Cluster-7410.68807:TRINITY_DN20791_c0_g1_i3	-0.359	none	1.2453	Up
Cluster-7410.107068:TRINITY_DN20244_c0_g1_i1	-0.69059	none	0.993645	none
Cluster-7410.66877:TRINITY_DN21205_c0_g1_i1	0.13006	none	0.89692	none
Cluster-7410.116690:TRINITY_DN18306_c0_g4_i1	-0.83622	none	0.930225	none
Cluster-7410.63337:TRINITY_DN17378_c0_g1_i1	0.080849	none	0.813156	Down
Cluster-7410.97505:TRINITY_DN16032_c0_g1_i2	-0.4358	none	0.765511	Down
Cluster-7410.59972:TRINITY_DN19941_c0_g2_i1	-1.7696	Down	0.941658	none
Cluster-7410.66675:TRINITY_DN15608_c0_g1_i1	-1.229	Down	1.25691	Up
Cluster-7410.33295:TRINITY_DN19929_c0_g1_i1	-0.94615	none	1.47504	Up
Cluster-7410.54204:TRINITY_DN16999_c0_g1_i5	-0.60373	none	0.868863	none
Cluster-7410.67604:TRINITY_DN20724_c0_g1_i1	-0.89926	none	0.759003	Down
Cluster-7410.6770:TRINITY_DN12163_c0_g1_i1	-1.8219	Down	0.986358	none
Cluster-7410.79257:TRINITY_DN15473_c0_g1_i1	0.59698	none	0.881258	none
Cluster-7410.31109:TRINITY_DN16348_c0_g1_i1	-1.9516	Down	0.730496	Down
Cluster-7410.37593:TRINITY_DN17546_c0_g1_i1	-0.015206	none	0.984945	none
Cluster-7410.69963:TRINITY_DN15988_c0_g1_i1	0.60741	none	1.01015	none
Cluster-7410.67257:TRINITY_DN14360_c0_g1_i1	-1.1109	none	0.962443	none
Cluster-7410.105974:TRINITY_DN21483_c1_g3_i1	-1.9334	Down	0.700118	Down
Cluster-7410.66549:TRINITY_DN18822_c0_g1_i2	-0.30438	none	0.627919	Down
Cluster-7410.15707:TRINITY_DN20353_c1_g2_i1	-2.1915	Down	1.63236	Up
Cluster-7410.102595:TRINITY_DN16347_c0_g1_i1	0.24851	none	1.24652	Up
Cluster-7410.85148:TRINITY_DN18689_c0_g1_i1	0.11085	none	0.579825	Down
Cluster-7410.31554:TRINITY_DN11337_c0_g2_i1	-1.4314	Down	0.776528	Down
Cluster-7410.53228:TRINITY_DN14876_c0_g1_i4	-1.2953	none	0.627722	Down
Cluster-7410.85216:TRINITY_DN15984_c0_g1_i3	-0.68309	none	0.844079	none
Cluster-7410.50049:TRINITY_DN14329_c0_g1_i1	0.085444	none	1.03119	none
Cluster-7410.66777:TRINITY_DN13998_c0_g1_i1	0.41497	none	0.849251	none
Cluster-7410.63180:TRINITY_DN15043_c0_g2_i1	-0.40538	none	0.902109	none
Cluster-7410.68262:TRINITY_DN20318_c1_g1_i1	0.47922	none	0.905175	none
Cluster-7410.76273:TRINITY_DN10526_c0_g1_i1	-0.044974	none	0.939521	none
Cluster-7410.64872:TRINITY_DN18118_c0_g1_i3	-0.28165	none	1.04888	none
Cluster-7410.55407:TRINITY_DN20685_c0_g1_i12	-0.98091	none	0.602784	Down
Cluster-7410.70336:TRINITY_DN20643_c0_g2_i1	0.59833	none	0.757035	Down
Cluster-7410.82862:TRINITY_DN17999_c0_g1_i1	-0.32909	none	1.45072	Up
Cluster-7410.51554:TRINITY_DN17838_c0_g1_i4	0.25473	none	1.14529	none
Cluster-7410.63811:TRINITY_DN17143_c0_g2_i3	-0.05394	none	1.14545	none
Cluster-7410.66150:TRINITY_DN19091_c0_g3_i1	0.15596	none	0.883415	none
Cluster-7410.7156:TRINITY_DN15017_c0_g1_i1	-0.090957	none	0.961216	none
Cluster-7410.51832:TRINITY_DN16468_c1_g1_i2	-0.1604	none	1.33729	Up
Cluster-7410.78751:TRINITY_DN16244_c0_g1_i1	0.097877	none	0.860153	none
Cluster-7410.91316:TRINITY_DN12165_c0_g1_i1	-0.76764	none	1.04361	none
Cluster-7410.44289:TRINITY_DN17431_c0_g1_i1	-0.37679	none	1.05668	none
Cluster-7410.66973:TRINITY_DN13701_c0_g1_i2	1.5124	none	1.18107	none
Cluster-7410.59701:TRINITY_DN17199_c0_g1_i1	-0.3375	none	0.773806	Down
Cluster-7410.65077:TRINITY_DN19779_c0_g1_i2	-0.42938	none	0.865927	none
Cluster-7410.73582:TRINITY_DN21161_c0_g1_i4	0.69356	none	0.815072	Down
Cluster-7410.99269:TRINITY_DN15854_c0_g1_i1	-1.7518	Down	0.958035	none
Cluster-7410.72630:TRINITY_DN18787_c1_g1_i1	1.8139	Up	0.944877	none
Cluster-7410.77063:TRINITY_DN18421_c0_g1_i1	-1.338	Down	0.880616	none
Cluster-7410.46738:TRINITY_DN17880_c0_g1_i2	-2.4568	Down	1.02067	none
Cluster-7410.65512:TRINITY_DN20497_c0_g1_i9	-1.3255	Down	0.987853	none
Cluster-7410.67550:TRINITY_DN16315_c0_g2_i2	0.81029	none	0.787813	Down
Cluster-7410.61873:TRINITY_DN14789_c0_g1_i1	-0.56162	none	1.12691	none
Cluster-7410.89118:TRINITY_DN16812_c0_g1_i1	-0.74956	none	1.04577	none
Cluster-7410.33964:TRINITY_DN20657_c0_g1_i1	0.2824	none	0.954885	none
Cluster-7410.85148:TRINITY_DN14485_c0_g1_i1	0.11085	none	0.734144	Down
Cluster-7410.61825:TRINITY_DN18521_c0_g1_i1	-0.23926	none	0.757169	Down
Cluster-7410.39622:TRINITY_DN9662_c0_g1_i1	1.1909	Up	0.9113	none
Cluster-7410.31081:TRINITY_DN19427_c0_g1_i1	-0.31145	none	1.00347	none
Cluster-7410.70689:TRINITY_DN9744_c0_g1_i1	-0.72705	none	1.03212	none
Cluster-7410.71348:TRINITY_DN13215_c0_g1_i2	-0.42209	none	0.985883	none
Cluster-7410.84765:TRINITY_DN9826_c0_g1_i1	0.48284	none	0.751035	Down
Cluster-7410.22671:TRINITY_DN16289_c0_g3_i1	-0.33804	none	1.04957	none
Cluster-7410.107751:TRINITY_DN19978_c0_g1_i2	0.96729	none	0.661269	Down
Cluster-7410.22893:TRINITY_DN6613_c0_g1_i1	0.14116	none	1.03538	none
Cluster-7410.76557:TRINITY_DN13522_c0_g1_i2	-0.65914	none	0.682405	Down
Cluster-7410.87339:TRINITY_DN21458_c0_g2_i3	0.14086	none	0.59266	Down
Cluster-7410.85226:TRINITY_DN21356_c0_g1_i6	0.35277	none	0.855527	none
Cluster-7410.67142:TRINITY_DN21094_c2_g1_i2	-0.23912	none	0.841308	none
Cluster-7410.66424:TRINITY_DN21049_c0_g1_i6	-0.014552	none	0.967828	none
Cluster-7410.88837:TRINITY_DN18299_c0_g1_i2	-0.59566	none	0.7101	Down
Cluster-7410.66687:TRINITY_DN13617_c0_g1_i2	0.44216	none	0.93479	none
Cluster-7410.67286:TRINITY_DN20976_c0_g2_i1	-0.11191	none	1.38577	none
Cluster-7410.53411:TRINITY_DN14194_c0_g1_i2	-0.76136	none	1.27199	Up
Cluster-7410.116241:TRINITY_DN19025_c0_g2_i1	-3.7718	none	0.606658	Down
Cluster-7410.7697:TRINITY_DN15321_c0_g1_i1	-1.0212	none	0.825621	Down
Cluster-7410.66737:TRINITY_DN18708_c0_g1_i2	0.65218	none	0.966667	none
Cluster-7410.43756:TRINITY_DN13730_c0_g1_i1	-0.52224	none	0.814016	none
Cluster-7410.23165:TRINITY_DN17325_c0_g1_i2	-0.54708	none	0.871268	none
Cluster-7410.67428:TRINITY_DN16060_c0_g3_i2	2.8913	Up	1.6339	Up
Cluster-7410.76040:TRINITY_DN14641_c0_g1_i1	1.1265	none	1.1578	none
Cluster-7410.87865:TRINITY_DN3577_c0_g1_i1	0.58259	none	0.864463	none
Cluster-7410.64649:TRINITY_DN21581_c0_g3_i1	-0.15383	none	0.983402	none
Cluster-7410.110482:TRINITY_DN17864_c0_g1_i1	-1.8072	Down	1.19295	none
Cluster-7410.68015:TRINITY_DN18313_c0_g1_i2	0.073129	none	0.887692	none
Cluster-7410.87886:TRINITY_DN20666_c0_g1_i1	-1.5582	Down	1.03801	none
Cluster-7410.107198:TRINITY_DN17656_c0_g1_i3	-0.4126	none	0.738974	Down
Cluster-7410.11728:TRINITY_DN17284_c0_g1_i1	-0.60619	none	0.983193	none
Cluster-7410.67960:TRINITY_DN18581_c1_g1_i7	-0.043175	none	1.16297	none
Cluster-7410.69290:TRINITY_DN19829_c1_g1_i5	-0.86626	none	1.12228	none
Cluster-7410.54988:TRINITY_DN15033_c0_g1_i1	-0.82706	none	0.950797	none
Cluster-7410.72331:TRINITY_DN20913_c0_g2_i7	4.0192	none	1.59366	Up
Cluster-7410.74125:TRINITY_DN19351_c0_g3_i1	-0.52582	none	1.13706	none
Cluster-7410.106696:TRINITY_DN20946_c0_g1_i5	2.0551	Up	1.53616	Up
Cluster-7410.67428:TRINITY_DN19545_c0_g1_i5	2.8913	Up	1.88677	Up
Cluster-7410.72706:TRINITY_DN18273_c3_g1_i1	-1.1597	Down	0.863437	none
Cluster-7410.48461:TRINITY_DN13879_c0_g1_i1	-2.9477	Down	0.710805	Down
Cluster-7410.77572:TRINITY_DN14051_c0_g1_i1	-1.5754	Down	0.87575	none
Cluster-7410.99155:TRINITY_DN19031_c0_g2_i1	-2.6268	Down	0.502455	Down
Cluster-7410.65612:TRINITY_DN13518_c0_g1_i1	0.058979	none	0.903618	none
Cluster-7410.87838:TRINITY_DN19907_c0_g1_i2	-0.39966	none	0.69175	Down
Cluster-7410.54158:TRINITY_DN16720_c0_g1_i1	0.39776	none	0.780318	Down
Cluster-7410.78896:TRINITY_DN11244_c0_g1_i1	0.38307	none	1.09012	none
Cluster-7410.35862:TRINITY_DN14467_c0_g1_i1	-0.36358	none	0.782428	Down
Cluster-7410.88644:TRINITY_DN15717_c0_g1_i1	-0.18066	none	0.885645	none
Cluster-7410.47837:TRINITY_DN17099_c0_g1_i1	-1.4728	Down	0.737848	Down
Cluster-7410.101057:TRINITY_DN12002_c0_g1_i2	-0.13905	none	0.836303	none
Cluster-7410.80498:TRINITY_DN4557_c0_g1_i1	-0.37657	none	0.80133	Down
Cluster-7410.68958:TRINITY_DN18995_c0_g1_i6	0.039519	none	1.01221	none
Cluster-7410.67467:TRINITY_DN13659_c0_g1_i4	0.82326	none	0.842401	none
Cluster-7410.73709:TRINITY_DN19239_c1_g1_i3	1.1663	none	1.82047	Up
Cluster-7410.70739:TRINITY_DN19685_c0_g1_i2	-1.3212	none	0.771779	Down
Cluster-7410.26888:TRINITY_DN20174_c1_g2_i1	-0.32714	none	0.873141	none
Cluster-7410.81729:TRINITY_DN21274_c0_g1_i4	-3.5085	Down	0.875084	none
Cluster-7410.68173:TRINITY_DN18000_c0_g2_i1	0.35582	none	0.845664	none
Cluster-7410.89217:TRINITY_DN16737_c0_g1_i3	-0.34085	none	0.869162	none
Cluster-7410.42187:TRINITY_DN18581_c0_g1_i1	-1.6688	Down	0.808657	Down
Cluster-7410.34100:TRINITY_DN15316_c0_g1_i2	-0.19186	none	0.91825	none
Cluster-7410.5403:TRINITY_DN7731_c0_g1_i1	-1.3434	none	0.917177	none
Cluster-42402.0:TRINITY_DN11548_c0_g1_i1	-0.65756	none	1.36364	Up
Cluster-7410.16276:TRINITY_DN12610_c0_g1_i1	-0.63331	none	0.935135	none
Cluster-7410.70064:TRINITY_DN19548_c0_g2_i4	0.0059216	none	0.876974	none
Cluster-7410.37367:TRINITY_DN17115_c0_g1_i1	-0.25806	none	0.915506	none
Cluster-7410.85226:TRINITY_DN13429_c0_g1_i2	0.35277	none	0.893502	none
Cluster-7410.46749:TRINITY_DN18089_c0_g1_i1	0.21713	none	0.899636	none
Cluster-7410.41856:TRINITY_DN11153_c0_g1_i1	-0.85091	none	0.903236	none
Cluster-7410.75448:TRINITY_DN12439_c1_g1_i1	-1.6271	Down	0.829994	Down
Cluster-7410.84041:TRINITY_DN20007_c1_g1_i1	-0.67496	none	0.977221	none
Cluster-7410.65694:TRINITY_DN21079_c0_g1_i2	-0.2297	none	0.740847	Down
Cluster-7410.67132:TRINITY_DN17503_c1_g1_i2	2.2204	Up	0.980162	none
Cluster-7410.17608:TRINITY_DN11148_c0_g1_i1	0.35712	none	1.02497	none
Cluster-7410.79673:TRINITY_DN16537_c0_g1_i2	-1.1462	none	1.14344	none
Cluster-7410.65663:TRINITY_DN9917_c0_g1_i1	0.30503	none	0.841486	none
Cluster-7410.48767:TRINITY_DN11035_c0_g1_i1	-0.052719	none	0.996969	none
Cluster-7410.73316:TRINITY_DN19990_c0_g1_i1	5.2418	Up	1.20216	Up
Cluster-7410.57552:TRINITY_DN21230_c0_g1_i1	-1.5322	Down	0.980423	none
Cluster-7410.97498:TRINITY_DN19754_c0_g2_i1	0.38033	none	0.825749	Down
Cluster-7410.72453:TRINITY_DN18650_c0_g2_i4	0.088179	none	0.685446	Down
Cluster-7410.73542:TRINITY_DN18685_c0_g1_i1	1.2876	Up	1.03304	none
Cluster-7410.19985:TRINITY_DN17692_c0_g1_i1	-0.53011	none	0.842924	none
Cluster-7410.65620:TRINITY_DN16990_c0_g1_i1	0.17285	none	0.845127	none
Cluster-7410.95483:TRINITY_DN14302_c0_g1_i1	-0.71703	none	1.10284	none
Cluster-7410.67010:TRINITY_DN20185_c0_g1_i1	0.86973	none	1.11333	none
Cluster-7410.67649:TRINITY_DN17288_c0_g1_i3	-0.45134	none	0.860514	none
Cluster-7410.13376:TRINITY_DN17896_c0_g1_i1	-1.4047	none	0.653236	Down
Cluster-7410.67055:TRINITY_DN21182_c0_g1_i1	1.03	none	0.912208	none
Cluster-7410.74121:TRINITY_DN17440_c0_g2_i1	0.10919	none	0.834691	none
Cluster-7410.48753:TRINITY_DN16079_c0_g1_i1	-0.43864	none	0.810475	Down
Cluster-7410.65924:TRINITY_DN6165_c0_g1_i1	0.093858	none	0.843384	none
Cluster-7410.46411:TRINITY_DN17538_c0_g1_i1	-0.29164	none	0.69759	Down
Cluster-7410.88807:TRINITY_DN20166_c0_g1_i1	0.098397	none	0.95253	none
Cluster-7410.26089:TRINITY_DN15707_c0_g1_i1	-2.1805	Down	0.582896	Down
Cluster-7410.66576:TRINITY_DN14586_c0_g1_i1	0.16173	none	0.623523	Down
Cluster-7410.102369:TRINITY_DN10694_c0_g1_i1	-1.4971	Down	1.12043	none
Cluster-7410.76394:TRINITY_DN17413_c0_g1_i1	-0.01632	none	0.878513	none
Cluster-7410.88175:TRINITY_DN21043_c0_g1_i1	-1.9876	none	0.789587	Down
Cluster-7410.45581:TRINITY_DN18016_c0_g1_i5	0.30132	none	0.868864	none
Cluster-7410.88201:TRINITY_DN15643_c0_g1_i4	-0.28206	none	0.760471	Down
Cluster-7410.71609:TRINITY_DN13199_c0_g2_i1	0.19957	none	0.991456	none
Cluster-7410.53223:TRINITY_DN22248_c0_g1_i1	0.54344	none	1.09929	none
Cluster-7410.6918:TRINITY_DN17118_c0_g2_i1	0.35203	none	0.946483	none
Cluster-7410.62338:TRINITY_DN10011_c0_g1_i2	0.16011	none	0.944026	none
Cluster-7410.53131:TRINITY_DN19802_c0_g3_i1	-0.015323	none	0.847634	none
Cluster-7410.70401:TRINITY_DN17752_c0_g1_i2	-0.70316	none	0.854075	none
Cluster-7410.64821:TRINITY_DN17036_c0_g1_i3	-0.65012	none	0.819382	Down
Cluster-7410.47728:TRINITY_DN2593_c0_g1_i1	-0.16907	none	0.830126	Down
Cluster-7410.48728:TRINITY_DN21611_c0_g2_i1	-1.6616	Down	0.817255	Down
Cluster-7410.34072:TRINITY_DN18533_c0_g1_i1	-0.22293	none	0.903936	none
Cluster-7410.93817:TRINITY_DN13653_c0_g1_i1	0.84347	none	1.35547	Up
Cluster-7410.67476:TRINITY_DN12185_c0_g2_i1	-1.1462	none	0.851774	none
Cluster-7410.58176:TRINITY_DN15839_c0_g1_i1	-1.524	none	0.954227	none
Cluster-7410.79156:TRINITY_DN21064_c1_g1_i1	0.0069537	none	0.957501	none
Cluster-7410.95122:TRINITY_DN16364_c0_g1_i1	-0.21891	none	0.882099	none
Cluster-7410.73341:TRINITY_DN20974_c0_g1_i6	-0.25288	none	1.27495	Up
Cluster-7410.92120:TRINITY_DN19580_c0_g2_i1	-0.65205	none	0.953841	none
Cluster-7410.68371:TRINITY_DN21400_c0_g2_i9	-1.2265	none	0.735992	Down
Cluster-7410.47297:TRINITY_DN21949_c0_g1_i1	-3.1247	Down	0.890591	none
Cluster-7410.18557:TRINITY_DN19517_c0_g1_i1	0.31603	none	1.09917	none
Cluster-7410.60705:TRINITY_DN19024_c0_g1_i2	-0.76029	none	0.794091	Down
Cluster-7410.46632:TRINITY_DN13396_c0_g1_i1	-0.57479	none	0.876643	none
Cluster-7410.58899:TRINITY_DN20066_c1_g1_i6	-0.34668	none	0.888717	none
Cluster-7410.97235:TRINITY_DN20923_c0_g1_i2	-1.5851	Down	1.03331	none
Cluster-7410.62861:TRINITY_DN15618_c0_g1_i2	-0.63268	none	0.946435	none
Cluster-7410.98061:TRINITY_DN19248_c0_g1_i2	0.10961	none	0.884237	none
Cluster-7410.59997:TRINITY_DN16758_c0_g2_i1	-0.65405	none	0.901678	none
Cluster-7410.67550:TRINITY_DN16315_c0_g1_i1	0.81029	none	0.818296	Down
Cluster-7410.95573:TRINITY_DN9040_c0_g1_i1	1.0642	none	0.928865	none
Cluster-7410.81704:TRINITY_DN20872_c0_g2_i1	0.66752	none	0.828086	Down
Cluster-7410.73949:TRINITY_DN20379_c0_g2_i3	-0.71176	none	1.32637	Up
Cluster-7410.27795:TRINITY_DN20421_c0_g1_i3	0.13375	none	0.749338	Down
Cluster-7410.53046:TRINITY_DN16924_c0_g1_i3	-0.14084	none	0.853282	none
Cluster-7410.28414:TRINITY_DN20433_c1_g1_i2	-3.6079	Down	0.96209	none
Cluster-7410.61970:TRINITY_DN10824_c0_g1_i1	-0.021152	none	0.95828	none
Cluster-7410.53976:TRINITY_DN15194_c0_g1_i1	0.54199	none	0.896474	none
Cluster-7410.63152:TRINITY_DN20769_c2_g4_i1	0.40909	none	1.21293	Up
Cluster-7410.72668:TRINITY_DN13181_c0_g1_i1	-0.10208	none	0.966441	none
Cluster-7410.49600:TRINITY_DN17390_c0_g1_i1	0.01832	none	0.84365	none
Cluster-7410.75305:TRINITY_DN18890_c0_g2_i1	1.0057	none	0.917584	none
Cluster-7410.70016:TRINITY_DN9276_c0_g1_i2	-0.88438	none	0.804058	Down
Cluster-7410.70401:TRINITY_DN14606_c1_g2_i1	-0.70316	none	1.16908	none
Cluster-7410.59987:TRINITY_DN19675_c0_g1_i8	-0.042897	none	1.38872	Up
Cluster-7410.69390:TRINITY_DN20178_c0_g1_i2	0.6607	none	1.40811	Up
Cluster-7410.85043:TRINITY_DN17800_c0_g1_i1	0.053637	none	1.08011	none
Cluster-7410.76130:TRINITY_DN20967_c0_g1_i4	1.1969	none	1.60529	Up
Cluster-7410.21971:TRINITY_DN11103_c0_g1_i1	-3.7315	Down	1.3234	Up
Cluster-7410.43059:TRINITY_DN17934_c0_g1_i1	-0.73081	none	0.775	Down
Cluster-7410.68560:TRINITY_DN16522_c0_g2_i1	0.54133	none	0.953713	none
Cluster-7410.41290:TRINITY_DN21101_c0_g2_i3	-0.59266	none	0.862671	none
Cluster-7410.66491:TRINITY_DN8566_c0_g1_i1	-0.38691	none	0.787099	Down
Cluster-7410.42983:TRINITY_DN14507_c0_g1_i3	-0.34159	none	0.929564	none
Cluster-7410.38842:TRINITY_DN17091_c0_g2_i1	-0.41338	none	0.838369	none
Cluster-39447.0:TRINITY_DN14202_c0_g1_i3	-2.2913	none	0.901955	none
Cluster-7410.34692:TRINITY_DN17509_c0_g1_i1	-0.74215	none	0.927825	none
Cluster-7410.88537:TRINITY_DN21192_c1_g2_i3	-2.0208	Down	1.20878	Up
Cluster-7410.76677:TRINITY_DN17542_c1_g1_i3	0.061894	none	0.822679	none
Cluster-7410.78563:TRINITY_DN17910_c0_g2_i2	0.49773	none	1.17702	none
Cluster-7410.100995:TRINITY_DN14437_c0_g1_i1	0.11391	none	1.1573	none
Cluster-7410.88996:TRINITY_DN14009_c0_g1_i1	-0.61805	none	1.02889	none
Cluster-7410.84006:TRINITY_DN19307_c0_g3_i2	0.19755	none	0.892303	none
Cluster-7410.15940:TRINITY_DN18304_c0_g1_i1	-0.12291	none	0.821249	Down
Cluster-7410.67810:TRINITY_DN21318_c1_g1_i3	0.14109	none	0.863844	none
Cluster-7410.87339:TRINITY_DN12232_c0_g1_i2	0.14086	none	0.845644	none
Cluster-7410.53011:TRINITY_DN18181_c0_g1_i4	-0.15326	none	0.829761	Down
Cluster-7410.117801:TRINITY_DN4429_c0_g1_i1	-1.2445	none	0.960103	none
Cluster-7410.35199:TRINITY_DN18758_c0_g3_i1	-3.3516	Down	0.953268	none
Cluster-7410.39272:TRINITY_DN14121_c0_g2_i1	0.016429	none	1.05249	none
Cluster-7410.66255:TRINITY_DN18388_c0_g6_i1	-0.32812	none	0.900097	none
Cluster-7410.81631:TRINITY_DN15562_c0_g2_i1	-0.48174	none	0.991574	none
Cluster-7410.52398:TRINITY_DN14573_c0_g1_i1	-0.14552	none	0.813584	Down
Cluster-7410.65471:TRINITY_DN14940_c0_g1_i1	0.059082	none	0.995899	none
Cluster-7410.31237:TRINITY_DN20148_c0_g2_i1	0.015235	none	0.796605	Down
Cluster-7410.37950:TRINITY_DN20457_c1_g4_i1	-0.74849	none	0.900718	none
Cluster-7410.73722:TRINITY_DN19904_c0_g1_i1	-0.29703	none	1.03228	none
Cluster-7410.66793:TRINITY_DN17847_c0_g1_i1	-1.3012	Down	0.914313	none
Cluster-7410.56158:TRINITY_DN18991_c3_g1_i1	-0.39165	none	0.719832	Down
Cluster-7410.10903:TRINITY_DN15305_c0_g1_i2	-3.9794	Down	0.688002	Down
Cluster-7410.66912:TRINITY_DN13877_c0_g1_i2	0.19973	none	0.816185	Down
Cluster-7410.99499:TRINITY_DN14560_c0_g1_i1	-0.28381	none	0.804678	Down
Cluster-7410.77595:TRINITY_DN18932_c0_g1_i3	0.27116	none	1.51774	Up
Cluster-7410.104048:TRINITY_DN21088_c0_g1_i1	-1.033	Down	0.785891	Down
Cluster-7410.92821:TRINITY_DN20543_c0_g1_i9	0.48941	none	1.45592	Up
Cluster-7410.58345:TRINITY_DN11973_c0_g1_i1	-1.7638	none	0.858023	none
Cluster-7410.50193:TRINITY_DN12281_c0_g1_i1	-1.2423	Down	0.723573	Down
Cluster-7410.10291:TRINITY_DN3861_c0_g1_i1	0.93434	none	0.885956	none
Cluster-7410.25347:TRINITY_DN14661_c0_g1_i1	-1.0057	none	0.97445	none
Cluster-7410.66666:TRINITY_DN19891_c0_g2_i1	0.84787	none	0.920551	none
Cluster-7410.67446:TRINITY_DN17425_c0_g1_i2	0.22375	none	0.79469	Down
Cluster-7410.101517:TRINITY_DN16543_c0_g1_i1	1.0966	none	1.06098	none
Cluster-7410.69421:TRINITY_DN17871_c0_g1_i6	0.22913	none	0.741319	Down
Cluster-7410.67252:TRINITY_DN10355_c0_g1_i1	5.8847	Up	1.77444	Up
Cluster-7410.74140:TRINITY_DN21166_c0_g1_i7	-0.86272	none	0.89949	none
Cluster-7410.63394:TRINITY_DN21089_c0_g1_i6	0.16422	none	1.03184	none
Cluster-7410.66385:TRINITY_DN20448_c0_g1_i1	-0.014308	none	0.919617	none
Cluster-7410.80084:TRINITY_DN18784_c2_g1_i1	0.24548	none	1.09723	none
Cluster-7410.70262:TRINITY_DN19906_c0_g2_i2	-0.96977	none	1.12304	none
Cluster-7410.31792:TRINITY_DN20492_c0_g3_i1	0.07159	none	0.804341	Down
Cluster-7410.28530:TRINITY_DN17703_c0_g1_i1	-1.8663	Down	1.14927	none
Cluster-7410.76762:TRINITY_DN19151_c3_g1_i6	0.65479	none	0.744623	Down
Cluster-7410.78674:TRINITY_DN18207_c0_g1_i1	0.20838	none	1.12535	none
Cluster-7410.87177:TRINITY_DN17476_c1_g1_i1	-0.39173	none	0.756936	Down
Cluster-7410.68439:TRINITY_DN10506_c3_g1_i2	0.7865	none	0.776343	Down
Cluster-7410.105610:TRINITY_DN13605_c0_g1_i1	-0.49009	none	1.28449	Up
Cluster-7410.67884:TRINITY_DN20348_c2_g1_i2	1.1275	Up	1.65459	Up
Cluster-7410.62941:TRINITY_DN16832_c0_g1_i3	-2.3757	Down	0.637623	Down
Cluster-7410.72835:TRINITY_DN2687_c0_g1_i1	-0.68002	none	0.925597	none
Cluster-7410.57268:TRINITY_DN19062_c0_g1_i1	-2.181	Down	0.511456	Down
Cluster-7410.71459:TRINITY_DN17751_c0_g1_i2	0.29432	none	0.668099	Down
Cluster-7410.95397:TRINITY_DN17777_c0_g2_i1	-0.3272	none	0.927135	none
Cluster-7410.34423:TRINITY_DN20680_c0_g3_i1	0.014274	none	0.978053	none
Cluster-7410.41907:TRINITY_DN19153_c0_g1_i1	0.18821	none	0.903109	none
Cluster-7410.75938:TRINITY_DN18024_c0_g1_i1	0.65471	none	0.697642	Down
Cluster-7410.64863:TRINITY_DN18880_c0_g1_i2	0.46396	none	0.868413	none
Cluster-7410.83489:TRINITY_DN20720_c0_g6_i1	-0.64517	none	0.762074	Down
Cluster-7410.50940:TRINITY_DN20203_c0_g1_i1	0.076541	none	1.00273	none
Cluster-7410.67339:TRINITY_DN20958_c0_g2_i3	2.626	Up	1.18325	none
Cluster-7410.97759:TRINITY_DN10137_c0_g1_i1	0.31786	none	0.864391	none
Cluster-7410.36631:TRINITY_DN20233_c0_g2_i2	-0.35202	none	0.922437	none
Cluster-7410.66324:TRINITY_DN18410_c0_g1_i2	0.32717	none	0.857011	none
Cluster-7410.91806:TRINITY_DN12013_c0_g1_i1	0.37414	none	0.941195	none
Cluster-7410.83062:TRINITY_DN19768_c2_g2_i2	0.30588	none	0.62224	Down
Cluster-7410.72198:TRINITY_DN18640_c0_g1_i1	-0.081294	none	0.851289	none
Cluster-7410.82093:TRINITY_DN19446_c0_g3_i1	-0.58423	none	1.11349	none
Cluster-7410.61121:TRINITY_DN21625_c1_g2_i1	-0.35839	none	0.718673	Down
Cluster-7410.78375:TRINITY_DN11855_c0_g1_i1	-0.37611	none	0.732293	Down
Cluster-7410.68486:TRINITY_DN17791_c0_g3_i4	-0.13454	none	0.640205	Down
Cluster-7410.67696:TRINITY_DN20025_c0_g4_i3	-0.5444	none	1.10241	none
Cluster-7410.47404:TRINITY_DN10511_c0_g1_i2	-3.2126	Down	1.0011	none
Cluster-7410.60571:TRINITY_DN19943_c0_g2_i5	1.277	none	1.06274	none
Cluster-7410.84837:TRINITY_DN17815_c0_g1_i1	-0.7435	none	1.0326	none
Cluster-7410.91917:TRINITY_DN10651_c0_g1_i1	-0.59553	none	0.581223	Down
Cluster-7410.29859:TRINITY_DN17074_c0_g2_i1	0.33596	none	1.05718	none
Cluster-7410.31758:TRINITY_DN19398_c1_g2_i1	0.43953	none	0.881984	none
Cluster-7410.86269:TRINITY_DN13093_c0_g1_i2	-0.99138	none	0.902894	none
Cluster-7410.66146:TRINITY_DN15723_c0_g1_i2	-0.17114	none	0.871826	none
Cluster-7410.76513:TRINITY_DN20023_c0_g1_i11	-0.30655	none	0.973392	none
Cluster-7410.64440:TRINITY_DN12650_c0_g2_i1	-0.025436	none	0.842155	none
Cluster-7410.49408:TRINITY_DN15678_c0_g1_i1	-0.53581	none	0.866687	none
Cluster-7410.89421:TRINITY_DN13581_c0_g1_i1	-0.39074	none	1.32561	Up
Cluster-7410.41441:TRINITY_DN16833_c0_g1_i3	0.24104	none	0.795232	Down
Cluster-7410.68465:TRINITY_DN18478_c0_g1_i1	-0.24232	none	0.813925	none
Cluster-7410.69986:TRINITY_DN19464_c0_g1_i1	0.77536	none	0.820152	Down
Cluster-7410.69506:TRINITY_DN16612_c0_g1_i2	-1.1954	none	0.593165	Down
Cluster-7410.59500:TRINITY_DN20405_c0_g1_i3	-0.093152	none	1.37788	Up
Cluster-7410.87194:TRINITY_DN21475_c0_g1_i11	-0.99995	none	0.803893	Down
Cluster-7410.72748:TRINITY_DN19161_c0_g1_i2	-0.040721	none	0.802118	Down
Cluster-7410.52372:TRINITY_DN19635_c0_g1_i4	0.94904	none	0.868942	none
Cluster-7410.36138:TRINITY_DN13364_c0_g1_i1	-0.37664	none	0.771209	Down
Cluster-7410.1294:TRINITY_DN20358_c0_g1_i3	-2.3162	none	1.03608	none
Cluster-7410.60502:TRINITY_DN13074_c0_g2_i1	-0.23339	none	0.950164	none
Cluster-7410.99226:TRINITY_DN21311_c0_g2_i1	-1.1251	none	0.982038	none
Cluster-7410.31660:TRINITY_DN21505_c1_g2_i1	-1.1314	none	0.769256	Down
Cluster-7410.100392:TRINITY_DN19782_c0_g1_i1	-0.8163	none	0.792169	Down
Cluster-7410.108280:TRINITY_DN11807_c0_g1_i1	0.66846	none	1.21268	Up
Cluster-7410.50025:TRINITY_DN17338_c1_g2_i2	-0.12476	none	1.19883	none
Cluster-7410.68219:TRINITY_DN17952_c0_g2_i1	0.091597	none	1.21461	Up
Cluster-7410.13957:TRINITY_DN16681_c0_g1_i1	-0.43779	none	0.971659	none
Cluster-7410.86145:TRINITY_DN16741_c0_g1_i1	0.38482	none	0.933539	none
Cluster-7410.47690:TRINITY_DN13986_c1_g3_i1	-0.14334	none	1.21499	Up
Cluster-7410.82350:TRINITY_DN14801_c0_g1_i1	-0.73051	none	0.753316	Down
Cluster-7410.22079:TRINITY_DN5408_c0_g1_i1	-0.5199	none	0.917502	none
Cluster-7410.98100:TRINITY_DN16491_c0_g1_i1	-1.4877	none	0.955776	none
Cluster-7410.92256:TRINITY_DN14625_c0_g1_i1	0.84058	none	1.0565	none
Cluster-7410.78006:TRINITY_DN19683_c0_g1_i4	-0.48695	none	1.13531	none
Cluster-7410.5719:TRINITY_DN17928_c0_g1_i1	-3.6655	none	3.04314	Up
Cluster-7410.34879:TRINITY_DN16532_c0_g1_i1	-0.3688	none	0.704545	Down
Cluster-7410.4333:TRINITY_DN18309_c0_g1_i2	-1.5333	Down	1.01801	none
Cluster-7410.68501:TRINITY_DN20300_c0_g2_i1	0.16174	none	0.782634	Down
Cluster-7410.75502:TRINITY_DN15713_c0_g1_i2	-0.089841	none	1.14543	none
Cluster-7410.89041:TRINITY_DN19210_c0_g1_i5	0.057654	none	1.011	none
Cluster-7410.98838:TRINITY_DN11958_c0_g1_i1	-1.2397	none	0.954833	none
Cluster-7410.107196:TRINITY_DN17656_c0_g2_i1	-0.57285	none	0.617219	Down
Cluster-7410.59465:TRINITY_DN18055_c0_g3_i4	0.24112	none	1.12185	none
Cluster-7410.55554:TRINITY_DN11721_c0_g1_i1	-0.36378	none	0.883349	none
Cluster-7410.41156:TRINITY_DN10235_c0_g1_i1	-0.25952	none	1.09019	none
Cluster-7410.58301:TRINITY_DN19045_c0_g1_i3	-0.27107	none	0.945883	none
Cluster-7410.119202:TRINITY_DN8606_c0_g1_i1	-5.1688	Down	0.993598	none
Cluster-7410.51112:TRINITY_DN19159_c0_g1_i1	-0.7479	none	0.754581	Down
Cluster-7410.83801:TRINITY_DN19419_c0_g2_i1	-0.00076249	none	1.00832	none
Cluster-7410.70332:TRINITY_DN12124_c0_g1_i1	1.3277	none	0.688406	Down
Cluster-7410.11019:TRINITY_DN14333_c0_g1_i1	-1.6963	Down	0.953539	none
Cluster-7410.44863:TRINITY_DN15370_c0_g1_i3	-0.39639	none	1.04039	none
Cluster-7410.51059:TRINITY_DN19076_c0_g2_i1	-0.64124	none	0.717722	Down
Cluster-7410.96962:TRINITY_DN14204_c0_g1_i3	-0.81388	none	0.893053	none
Cluster-7410.39531:TRINITY_DN18591_c0_g1_i1	-0.34042	none	1.38246	Up
Cluster-7410.89340:TRINITY_DN19940_c0_g1_i1	-0.72713	none	1.34292	none
Cluster-7410.43898:TRINITY_DN21343_c1_g1_i2	-0.75797	none	0.606018	Down
Cluster-7410.66398:TRINITY_DN19461_c0_g1_i2	0.47126	none	1.07055	none
Cluster-7410.29219:TRINITY_DN20638_c0_g1_i3	-2.4998	Down	0.608006	Down
Cluster-7410.41943:TRINITY_DN16193_c1_g2_i1	-2.5966	Down	0.917402	none
Cluster-7410.73700:TRINITY_DN19423_c0_g1_i1	1.2406	none	1.96872	Up
Cluster-7410.71630:TRINITY_DN12081_c0_g1_i2	-0.53807	none	0.922831	none
Cluster-7410.76008:TRINITY_DN20624_c0_g1_i7	0.74013	none	0.695195	Down
Cluster-7410.91232:TRINITY_DN13211_c0_g1_i1	-3.3079	Down	0.744915	Down
Cluster-7410.65526:TRINITY_DN21193_c0_g1_i8	1.7705	Up	1.4675	Up
Cluster-7410.68036:TRINITY_DN14891_c0_g1_i2	0.053247	none	0.898361	none
Cluster-7410.86912:TRINITY_DN19558_c0_g1_i1	-0.2096	none	0.762293	none
Cluster-7410.31216:TRINITY_DN12477_c0_g1_i1	-2.471	Down	1.23764	Up
Cluster-7410.105268:TRINITY_DN19251_c0_g1_i3	-0.69452	none	0.960112	none
Cluster-7410.93243:TRINITY_DN18333_c0_g1_i1	-0.19982	none	0.952586	none
Cluster-7410.67436:TRINITY_DN12746_c0_g1_i1	-0.61862	none	0.990847	none
Cluster-7410.64847:TRINITY_DN19081_c0_g1_i2	-1.0694	none	0.827895	Down
Cluster-7410.71016:TRINITY_DN17050_c0_g1_i4	0.33836	none	1.42754	Up
Cluster-7410.86017:TRINITY_DN14107_c0_g2_i1	0.0077398	none	0.726016	Down
Cluster-7410.62953:TRINITY_DN15982_c0_g1_i1	-0.69796	none	0.79794	Down
Cluster-7410.72969:TRINITY_DN19098_c0_g1_i2	-0.61968	none	1.0951	none
Cluster-7410.63663:TRINITY_DN21375_c0_g1_i1	-0.59949	none	0.709759	Down
Cluster-7410.46350:TRINITY_DN16023_c0_g1_i2	-0.62268	none	1.00884	none
Cluster-7410.30940:TRINITY_DN17679_c0_g6_i1	-0.26761	none	0.815156	Down
Cluster-7410.42865:TRINITY_DN14733_c0_g1_i1	-0.80834	none	0.850088	none
Cluster-7410.72138:TRINITY_DN18990_c0_g1_i2	-0.14811	none	0.865077	none
Cluster-7410.13957:TRINITY_DN13551_c0_g1_i3	-0.43779	none	0.840328	none
Cluster-7410.69589:TRINITY_DN15687_c0_g1_i1	0.5868	none	0.75866	Down
Cluster-7410.81323:TRINITY_DN17682_c0_g1_i4	-0.15431	none	0.955504	none
Cluster-7410.76658:TRINITY_DN19798_c0_g1_i2	-0.75646	none	0.877259	none
Cluster-7410.18542:TRINITY_DN18026_c1_g1_i1	-0.47158	none	1.06282	none
Cluster-7410.28119:TRINITY_DN16296_c0_g1_i1	-3.3191	Down	0.62415	Down
Cluster-7410.64778:TRINITY_DN20125_c0_g3_i1	0.93905	none	0.902256	none
Cluster-7410.70501:TRINITY_DN21610_c2_g1_i1	1.6398	Up	0.826211	Down
Cluster-7410.75602:TRINITY_DN16270_c0_g1_i1	-0.40473	none	1.0289	none
Cluster-7410.48414:TRINITY_DN14297_c0_g1_i2	-2.0709	Down	0.807225	none
Cluster-7410.65110:TRINITY_DN18608_c2_g1_i1	-0.60351	none	0.928182	none
Cluster-7410.66667:TRINITY_DN21452_c0_g2_i5	-0.46177	none	0.856419	none
Cluster-7410.67560:TRINITY_DN12594_c0_g1_i1	-0.41421	none	0.952836	none
Cluster-7410.48219:TRINITY_DN18169_c0_g1_i1	0.71668	none	0.769485	Down
Cluster-7410.75602:TRINITY_DN18617_c0_g1_i7	-0.40473	none	0.8626	none
Cluster-7410.46420:TRINITY_DN21035_c0_g1_i2	0.50592	none	0.94427	none
Cluster-7410.5202:TRINITY_DN13027_c0_g1_i1	-0.38877	none	0.954634	none
Cluster-7410.104043:TRINITY_DN14785_c0_g2_i1	-1.1755	none	0.816464	Down
Cluster-7410.64572:TRINITY_DN20481_c0_g1_i1	0.69281	none	0.895802	none
Cluster-7410.41004:TRINITY_DN9150_c0_g1_i1	-3.981	none	0.712769	Down
Cluster-7410.50886:TRINITY_DN20893_c0_g1_i4	0.021937	none	0.734393	Down
Cluster-7410.43896:TRINITY_DN20944_c0_g1_i11	-0.21926	none	1.18766	none
Cluster-7410.64983:TRINITY_DN20455_c0_g3_i1	-0.95753	none	0.831185	Down
Cluster-7410.62236:TRINITY_DN20980_c0_g1_i3	0.5506	none	2.19805	Up
Cluster-7410.65992:TRINITY_DN21307_c0_g2_i1	1.9388	Up	1.11556	none
Cluster-7410.73915:TRINITY_DN14802_c0_g1_i1	-0.26618	none	1.76263	Up
Cluster-7410.70352:TRINITY_DN21588_c0_g2_i3	-0.12115	none	1.76788	Up
Cluster-7410.50193:TRINITY_DN15885_c0_g1_i2	-1.2423	Down	0.708682	Down
Cluster-7410.64658:TRINITY_DN9166_c0_g1_i1	-0.46996	none	0.989343	none
Cluster-7410.48918:TRINITY_DN20462_c0_g5_i1	-0.16488	none	0.704741	Down
Cluster-7410.63872:TRINITY_DN19332_c0_g3_i1	-0.65961	none	0.724727	Down
Cluster-7410.80506:TRINITY_DN20533_c0_g5_i1	-0.12025	none	0.693654	Down
Cluster-7410.76119:TRINITY_DN15844_c0_g1_i2	-1.3873	none	1.75859	Up
Cluster-7410.77546:TRINITY_DN19198_c2_g1_i5	-0.080361	none	0.854303	none
Cluster-7410.77685:TRINITY_DN20043_c0_g1_i2	0.18846	none	0.922444	none
Cluster-7410.84333:TRINITY_DN16356_c0_g1_i1	1.3218	Up	0.772025	Down
Cluster-7410.68225:TRINITY_DN19442_c0_g1_i5	0.87291	none	1.0097	none
Cluster-7410.46304:TRINITY_DN18259_c0_g1_i1	-0.6313	none	0.926336	none
Cluster-7410.65838:TRINITY_DN20118_c2_g2_i1	-0.31197	none	1.39986	Up
Cluster-7410.73878:TRINITY_DN20864_c0_g2_i1	0.16115	none	0.775236	Down
Cluster-7410.105458:TRINITY_DN19842_c0_g1_i1	-0.78108	none	0.915531	none
Cluster-7410.98165:TRINITY_DN17993_c1_g1_i1	-0.43304	none	0.745215	none
Cluster-7410.39472:TRINITY_DN21241_c0_g1_i1	-0.052106	none	0.910885	none
Cluster-35188.2:TRINITY_DN14822_c0_g1_i1	-0.9204	none	0.89059	none
[truncated: 1,044 more rows]

## Sheet: S2 vs. S1 Cor-different
ID	log2FoldChange	mRNA_up_down	FC	protein_up_down
[truncated: 27 more rows]

## Sheet: S3 vs. S1 Cor-different
ID	log2FoldChange	mRNA_up_down	FC	protein_up_down
[truncated: 140 more rows]

[truncated: 4 more sheets: S4 vs. S1 Cor-different, S2 vs. S1 all_cor, S3 vs. S1 all_cor, S4 vs. S1 all_cor]
