# Supplementary material for: Integrative iTRAQ-based proteomic and transcriptomic analysis reveals the accumulation patterns of key metabolites associated with oil quality during seed ripening of Camellia oleifera
Source: Hortic Res. 2021 Jul 1;8:157. doi: 10.1038/s41438-021-00591-2 (PMC8245520; doi:10.1038/s41438-021-00591-2)
Supplement: Supplementary file 18 — Table S17 [file 41438_2021_591_MOESM18_ESM.xlsx]

## Sheet: S2 vs. S1 enrichment-go-cor
ID	Term	Category	ListHits	ListTotal	PopHits	PopTotal	pval	padj	Enrichment_score	Gene_Protein	Add
GO:0004474	malate synthase activity	molecular_function	1	22	1	2205	0	0	100.227	Cluster-7410.66782:TRINITY_DN21420_c0_g1_i5	Up;
GO:0006097	glyoxylate cycle	biological_process	1	22	2	2205	9.51e-05	0.00130715	50.1136	Cluster-7410.66782:TRINITY_DN21420_c0_g1_i5	Up;
GO:0004089	carbonate dehydratase activity	molecular_function	1	22	2	2205	9.51e-05	0.00130715	50.1136	Cluster-7410.77572:TRINITY_DN14051_c0_g1_i1	Down;
GO:0009415	response to water	biological_process	1	22	2	2205	9.51e-05	0.00130715	50.1136	Cluster-7410.66919:TRINITY_DN18109_c0_g2_i1	Up;
GO:0006099	tricarboxylic acid cycle	biological_process	2	22	13	2205	0.000231322	0.00254454	15.4196	Cluster-7410.66782:TRINITY_DN21420_c0_g1_i5; Cluster-7410.80060:TRINITY_DN20327_c0_g1_i6	Up;Up;
GO:0005739	mitochondrion	cellular_component	2	22	16	2205	0.000444209	0.00344367	12.5284	Cluster-7410.26768:TRINITY_DN12720_c0_g1_i1; Cluster-7410.26768:TRINITY_DN13807_c0_g1_i1	Opposite;Opposite;
GO:0004471	malate dehydrogenase (decarboxylating) (NAD+) activity	molecular_function	1	22	4	2205	0.000563509	0.00344367	25.0568	Cluster-7410.80060:TRINITY_DN20327_c0_g1_i6	Up;
GO:0006108	malate metabolic process	biological_process	1	22	4	2205	0.000563509	0.00344367	25.0568	Cluster-7410.80060:TRINITY_DN20327_c0_g1_i6	Up;
GO:0009523	photosystem II	cellular_component	1	22	4	2205	0.000563509	0.00344367	25.0568	Cluster-7410.73656:TRINITY_DN16193_c1_g1_i1	Down;
GO:0006090	pyruvate metabolic process	biological_process	2	22	19	2205	0.00075383	0.00414606	10.5502	Cluster-7410.66782:TRINITY_DN21420_c0_g1_i5; Cluster-7410.80060:TRINITY_DN20327_c0_g1_i6	Up;Up;
GO:0019752	carboxylic acid metabolic process	biological_process	1	22	5	2205	0.000933503	0.00427855	20.0455	Cluster-7410.107751:TRINITY_DN19978_c0_g1_i2	Opposite;
GO:0006730	one-carbon metabolic process	biological_process	1	22	5	2205	0.000933503	0.00427855	20.0455	Cluster-7410.77572:TRINITY_DN14051_c0_g1_i1	Down;
GO:0008236	serine-type peptidase activity	molecular_function	2	22	21	2205	0.00102134	0.00432104	9.54545	Cluster-7410.121745:TRINITY_DN12531_c0_g1_i1; Cluster-7410.121745:TRINITY_DN19606_c0_g3_i1	Opposite;Up;
GO:0015979	photosynthesis	biological_process	1	22	6	2205	0.00139179	0.00546775	16.7045	Cluster-7410.73656:TRINITY_DN16193_c1_g1_i1	Down;
GO:0012511	monolayer-surrounded lipid storage body	cellular_component	1	22	7	2205	0.00193673	0.00560633	14.3182	Cluster-7410.63907:TRINITY_DN17664_c0_g1_i1	Up;
GO:0016831	carboxy-lyase activity	molecular_function	1	22	7	2205	0.00193673	0.00560633	14.3182	Cluster-7410.107751:TRINITY_DN19978_c0_g1_i2	Opposite;
GO:0010309	acireductone dioxygenase [iron(II)-requiring] activity	molecular_function	1	22	7	2205	0.00193673	0.00560633	14.3182	Cluster-7410.32100:TRINITY_DN16360_c0_g1_i1	Down;
GO:0030599	pectinesterase activity	molecular_function	1	22	7	2205	0.00193673	0.00560633	14.3182	Cluster-7410.113314:TRINITY_DN15169_c0_g1_i1	Down;
GO:0042545	cell wall modification	biological_process	1	22	7	2205	0.00193673	0.00560633	14.3182	Cluster-7410.113314:TRINITY_DN15169_c0_g1_i1	Down;
GO:0000398	mRNA splicing, via spliceosome	biological_process	1	22	8	2205	0.00256671	0.00641679	12.5284	Cluster-7410.1359:TRINITY_DN711_c0_g1_i1	Up;
GO:0005681	spliceosomal complex	cellular_component	1	22	8	2205	0.00256671	0.00641679	12.5284	Cluster-7410.1359:TRINITY_DN711_c0_g1_i1	Up;
GO:0004857	enzyme inhibitor activity	molecular_function	1	22	8	2205	0.00256671	0.00641679	12.5284	Cluster-7410.113314:TRINITY_DN15169_c0_g1_i1	Down;
GO:0016787	hydrolase activity	molecular_function	4	22	106	2205	0.00319378	0.00668177	3.78216	Cluster-7410.73656:TRINITY_DN16193_c1_g1_i1; Cluster-7410.26768:TRINITY_DN12720_c0_g1_i1; Cluster-7410.26768:TRINITY_DN13807_c0_g1_i1; Cluster-7410.73726:TRINITY_DN21403_c0_g1_i1	Down;Opposite;Opposite;Up;
GO:0015996	chlorophyll catabolic process	biological_process	1	22	9	2205	0.00328014	0.00668177	11.1364	Cluster-7410.73656:TRINITY_DN16193_c1_g1_i1	Down;
GO:0047746	chlorophyllase activity	molecular_function	1	22	9	2205	0.00328014	0.00668177	11.1364	Cluster-7410.73656:TRINITY_DN16193_c1_g1_i1	Down;
GO:0005741	mitochondrial outer membrane	cellular_component	1	22	9	2205	0.00328014	0.00668177	11.1364	Cluster-7410.77572:TRINITY_DN14051_c0_g1_i1	Down;
GO:0005618	cell wall	cellular_component	1	22	9	2205	0.00328014	0.00668177	11.1364	Cluster-7410.113314:TRINITY_DN15169_c0_g1_i1	Down;
GO:0003924	GTPase activity	molecular_function	3	22	67	2205	0.0037703	0.00740595	4.48779	Cluster-7410.121745:TRINITY_DN12531_c0_g1_i1; Cluster-7410.121745:TRINITY_DN19606_c0_g3_i1; Cluster-7410.80060:TRINITY_DN20327_c0_g1_i6	Opposite;Up;Up;
GO:0016747	transferase activity, transferring acyl groups other than amino-acyl groups	molecular_function	2	22	35	2205	0.00459024	0.00870564	5.72727	Cluster-7410.113636:TRINITY_DN21329_c0_g1_i5; Cluster-7410.477:TRINITY_DN6938_c0_g1_i1	Down;Down;
GO:0045735	nutrient reservoir activity	molecular_function	1	22	12	2205	0.00590543	0.0108266	8.35227	Cluster-7410.32100:TRINITY_DN16360_c0_g1_i1	Down;
GO:0004601	peroxidase activity	molecular_function	1	22	15	2205	0.00922625	0.0163691	6.68182	Cluster-7410.72331:TRINITY_DN20913_c0_g1_i1	Opposite;
GO:0015994	chlorophyll metabolic process	biological_process	1	22	16	2205	0.0104808	0.0180139	6.2642	Cluster-7410.73656:TRINITY_DN16193_c1_g1_i1	Down;
GO:0006804	obsolete peroxidase reaction	biological_process	1	22	21	2205	0.0177969	0.0296614	4.77273	Cluster-7410.72331:TRINITY_DN20913_c0_g1_i1	Opposite;
GO:0006979	response to oxidative stress	biological_process	1	22	22	2205	0.019459	0.0314779	4.55579	Cluster-7410.72331:TRINITY_DN20913_c0_g1_i1	Opposite;
GO:0016209	antioxidant activity	molecular_function	1	22	23	2205	0.0211844	0.0332898	4.35771	Cluster-7410.1359:TRINITY_DN711_c0_g1_i1	Up;
GO:0006950	response to stress	biological_process	1	22	25	2205	0.0248196	0.0379188	4.00909	Cluster-7410.66919:TRINITY_DN18109_c0_g2_i1	Up;
GO:0015976	carbon utilization	biological_process	1	22	28	2205	0.0307143	0.0456564	3.57955	Cluster-7410.80060:TRINITY_DN20327_c0_g1_i6	Up;
GO:0005982	starch metabolic process	biological_process	1	22	30	2205	0.0349243	0.0492522	3.34091	Cluster-7410.113314:TRINITY_DN15169_c0_g1_i1	Down;
GO:0005985	sucrose metabolic process	biological_process	1	22	30	2205	0.0349243	0.0492522	3.34091	Cluster-7410.113314:TRINITY_DN15169_c0_g1_i1	Down;
GO:0030170	pyridoxal phosphate binding	molecular_function	1	22	31	2205	0.0371097	0.0510259	3.23314	Cluster-7410.107751:TRINITY_DN19978_c0_g1_i2	Opposite;
GO:0045454	cell redox homeostasis	biological_process	1	22	32	2205	0.0393473	0.0527829	3.1321	Cluster-7410.1359:TRINITY_DN711_c0_g1_i1	Up;
GO:0006807	nitrogen compound metabolic process	biological_process	1	22	33	2205	0.0416357	0.0545229	3.03719	Cluster-7410.77572:TRINITY_DN14051_c0_g1_i1	Down;
GO:0006508	proteolysis	biological_process	2	22	96	2205	0.0676231	0.0864946	2.08807	Cluster-7410.121745:TRINITY_DN12531_c0_g1_i1; Cluster-7410.121745:TRINITY_DN19606_c0_g3_i1	Opposite;Up;
GO:0020037	heme binding	molecular_function	1	22	49	2205	0.0842951	0.105369	2.04545	Cluster-7410.72331:TRINITY_DN20913_c0_g1_i1	Opposite;
GO:0055085	transmembrane transport	biological_process	1	22	52	2205	0.0933699	0.114119	1.92745	Cluster-7410.77572:TRINITY_DN14051_c0_g1_i1	Down;
GO:0051287	NAD binding	molecular_function	1	22	59	2205	0.11559	0.138206	1.69877	Cluster-7410.80060:TRINITY_DN20327_c0_g1_i6	Up;
GO:0005576	extracellular region	cellular_component	1	22	62	2205	0.125508	0.146872	1.61657	Cluster-7410.73656:TRINITY_DN16193_c1_g1_i1	Down;
GO:0008270	zinc ion binding	molecular_function	1	22	69	2205	0.149422	0.171213	1.45257	Cluster-7410.77572:TRINITY_DN14051_c0_g1_i1	Down;
GO:0055114	oxidation-reduction process	biological_process	5	22	385	2205	0.171721	0.192749	1.30165	Cluster-7410.80060:TRINITY_DN20327_c0_g1_i6; Cluster-7410.85148:TRINITY_DN18689_c0_g1_i1; Cluster-7410.72331:TRINITY_DN20913_c0_g1_i1; Cluster-7410.1359:TRINITY_DN711_c0_g1_i1; Cluster-7410.32100:TRINITY_DN16360_c0_g1_i1	Up;Opposite;Opposite;Up;Down;
GO:0005525	GTP binding	molecular_function	1	22	89	2205	0.221925	0.244117	1.12615	Cluster-7410.80060:TRINITY_DN20327_c0_g1_i6	Up;
GO:0016491	oxidoreductase activity	molecular_function	2	22	203	2205	0.330233	0.356133	0.987461	Cluster-7410.85148:TRINITY_DN18689_c0_g1_i1; Cluster-7410.1359:TRINITY_DN711_c0_g1_i1	Opposite;Up;
GO:0005515	protein binding	molecular_function	3	22	304	2205	0.360221	0.381003	0.989085	Cluster-39906.0:TRINITY_DN15341_c0_g1_i3; Cluster-7410.67150:TRINITY_DN20797_c0_g2_i4; Cluster-7410.50198:TRINITY_DN18851_c0_g1_i3	Up;Up;Up;
GO:0008152	metabolic process	biological_process	2	22	234	2205	0.418308	0.434093	0.856643	Cluster-7410.73656:TRINITY_DN16193_c1_g1_i1; Cluster-7410.73726:TRINITY_DN21403_c0_g1_i1	Down;Up;
GO:0016020	membrane	cellular_component	1	22	154	2205	0.461533	0.47008	0.650826	Cluster-7410.73656:TRINITY_DN16193_c1_g1_i1	Down;
GO:0016021	integral component of membrane	cellular_component	1	22	194	2205	0.589569	0.589569	0.516635	Cluster-7410.63907:TRINITY_DN17664_c0_g1_i1	Up;

## Sheet: S3 vs. S1 enrichment-go-cor
ID	Term	Category	ListHits	ListTotal	PopHits	PopTotal	pval	padj	Enrichment_score	Gene_Protein	Add
GO:0004474	malate synthase activity	molecular_function	1	114	1	2205	0	0	19.3421	Cluster-7410.66782:TRINITY_DN21420_c0_g1_i5	Up;
GO:0006097	glyoxylate cycle	biological_process	2	114	2	2205	0	0	19.3421	Cluster-7410.66782:TRINITY_DN21420_c0_g1_i5; Cluster-7410.67059:TRINITY_DN20308_c0_g1_i1	Up;Up;
GO:0004451	isocitrate lyase activity	molecular_function	1	114	1	2205	0	0	19.3421	Cluster-7410.67059:TRINITY_DN20308_c0_g1_i1	Up;
GO:0007423	sensory organ development	biological_process	1	114	1	2205	0	0	19.3421	Cluster-7410.94795:TRINITY_DN20885_c0_g1_i1	Down;
GO:0003847	1-alkyl-2-acetylglycerophosphocholine esterase activity	molecular_function	1	114	1	2205	0	0	19.3421	Cluster-7410.10719:TRINITY_DN16430_c0_g1_i1	Down;
GO:0008247	1-alkyl-2-acetylglycerophosphocholine esterase complex	cellular_component	1	114	1	2205	0	0	19.3421	Cluster-7410.10719:TRINITY_DN16430_c0_g1_i1	Down;
GO:0006213	pyrimidine nucleoside metabolic process	biological_process	1	114	1	2205	0	0	19.3421	Cluster-7410.38151:TRINITY_DN17764_c0_g2_i2	Opposite;
GO:0005219	ryanodine-sensitive calcium-release channel activity	molecular_function	1	114	1	2205	0	0	19.3421	Cluster-7410.70501:TRINITY_DN21610_c2_g1_i1	Opposite;
GO:0006874	cellular calcium ion homeostasis	biological_process	1	114	1	2205	0	0	19.3421	Cluster-7410.70501:TRINITY_DN21610_c2_g1_i1	Opposite;
GO:1901031	regulation of response to reactive oxygen species	biological_process	1	114	1	2205	0	0	19.3421	Cluster-7410.70501:TRINITY_DN21610_c2_g1_i1	Opposite;
GO:0000439	core TFIIH complex	cellular_component	1	114	1	2205	0	0	19.3421	Cluster-7410.109493:TRINITY_DN15796_c1_g2_i2	Opposite;
GO:0009916	alternative oxidase activity	molecular_function	1	114	1	2205	0	0	19.3421	Cluster-7410.109493:TRINITY_DN15796_c1_g2_i2	Opposite;
GO:0004512	inositol-3-phosphate synthase activity	molecular_function	1	114	1	2205	0	0	19.3421	Cluster-7410.83756:TRINITY_DN18768_c0_g1_i1	Down;
GO:0006021	inositol biosynthetic process	biological_process	1	114	1	2205	0	0	19.3421	Cluster-7410.83756:TRINITY_DN18768_c0_g1_i1	Down;
GO:0019872	streptomycin biosynthetic process	biological_process	1	114	1	2205	0	0	19.3421	Cluster-7410.83756:TRINITY_DN18768_c0_g1_i1	Down;
GO:0005246	calcium channel regulator activity	molecular_function	1	114	1	2205	0	0	19.3421	Cluster-7410.54137:TRINITY_DN18729_c0_g3_i1	Opposite;
GO:0042030	ATPase inhibitor activity	molecular_function	1	114	1	2205	0	0	19.3421	Cluster-7410.54137:TRINITY_DN18729_c0_g3_i1	Opposite;
GO:0005129	granulocyte macrophage colony-stimulating factor receptor binding	molecular_function	1	114	1	2205	0	0	19.3421	Cluster-7410.53113:TRINITY_DN23094_c0_g1_i1	Opposite;
GO:0051920	peroxiredoxin activity	molecular_function	3	114	4	2205	6.79317e-06	8.86687e-05	14.5066	Cluster-7410.8630:TRINITY_DN20093_c0_g2_i1; Cluster-7410.8630:TRINITY_DN20093_c0_g1_i1; Cluster-7410.117320:TRINITY_DN11806_c0_g1_i1	Opposite;Down;Opposite;
GO:0004096	catalase activity	molecular_function	2	114	3	2205	0.000134762	0.00159147	12.8947	Cluster-7410.66427:TRINITY_DN21216_c0_g1_i3; Cluster-7410.66429:TRINITY_DN21216_c0_g2_i1	Up;Up;
GO:0019825	oxygen binding	molecular_function	2	114	3	2205	0.000134762	0.00159147	12.8947	Cluster-7410.91232:TRINITY_DN13211_c0_g1_i1; Cluster-7410.91232:TRINITY_DN13211_c0_g2_i1	Down;Down;
GO:0016758	transferase activity, transferring hexosyl groups	molecular_function	7	114	33	2205	0.000187124	0.0021094	4.10287	Cluster-7410.67562:TRINITY_DN21026_c1_g3_i2; Cluster-7410.67562:TRINITY_DN21026_c1_g1_i2; Cluster-9840.0:TRINITY_DN21165_c0_g1_i1; Cluster-7410.67562:TRINITY_DN21026_c1_g2_i1; Cluster-7410.67562:TRINITY_DN20936_c0_g4_i2; Cluster-7410.93724:TRINITY_DN9514_c0_g1_i1; Cluster-7410.5601:TRINITY_DN20378_c0_g1_i2	Opposite;Opposite;Down;Opposite;Opposite;Down;Down;
GO:0006744	ubiquinone biosynthetic process	biological_process	4	114	13	2205	0.000312165	0.00336596	5.95142	Cluster-7410.28630:TRINITY_DN19429_c0_g1_i6; Cluster-7410.28630:TRINITY_DN17047_c0_g2_i1; Cluster-7410.81316:TRINITY_DN18219_c0_g1_i2; Cluster-7410.109493:TRINITY_DN15796_c1_g2_i2	Down;Opposite;Up;Opposite;
GO:0005126	cytokine receptor binding	molecular_function	2	114	4	2205	0.000518667	0.00494729	9.67105	Cluster-7410.67132:TRINITY_DN18592_c0_g6_i1; Cluster-7410.67132:TRINITY_DN17503_c1_g1_i2	Up;Up;
GO:0008146	sulfotransferase activity	molecular_function	2	114	4	2205	0.000518667	0.00494729	9.67105	Cluster-7410.26089:TRINITY_DN15707_c0_g1_i1; Cluster-7410.100361:TRINITY_DN18422_c0_g2_i4	Down;Down;
GO:0006816	calcium ion transport	biological_process	2	114	4	2205	0.000518667	0.00494729	9.67105	Cluster-7410.70501:TRINITY_DN21610_c2_g1_i1; Cluster-7410.54137:TRINITY_DN18729_c0_g3_i1	Opposite;Opposite;
GO:0042773	ATP synthesis coupled electron transport	biological_process	2	114	5	2205	0.00124776	0.0106705	7.73684	Cluster-7410.28630:TRINITY_DN19429_c0_g1_i6; Cluster-7410.28630:TRINITY_DN17047_c0_g2_i1	Down;Opposite;
GO:0015947	methane metabolic process	biological_process	2	114	5	2205	0.00124776	0.0106705	7.73684	Cluster-7410.66427:TRINITY_DN21216_c0_g1_i3; Cluster-7410.66429:TRINITY_DN21216_c0_g2_i1	Up;Up;
GO:0019752	carboxylic acid metabolic process	biological_process	2	114	5	2205	0.00124776	0.0106705	7.73684	Cluster-7410.67059:TRINITY_DN20308_c0_g1_i1; Cluster-7410.107751:TRINITY_DN19978_c0_g1_i2	Up;Down;
GO:0006955	immune response	biological_process	3	114	11	2205	0.00168683	0.0139444	5.27512	Cluster-7410.67132:TRINITY_DN18592_c0_g6_i1; Cluster-7410.67132:TRINITY_DN17503_c1_g1_i2; Cluster-7410.53113:TRINITY_DN23094_c0_g1_i1	Up;Up;Opposite;
GO:0016702	oxidoreductase activity, acting on single donors with incorporation of molecular oxygen, incorporation of two atoms of oxygen	molecular_function	2	114	6	2205	0.0024016	0.0146084	6.44737	Cluster-7410.76762:TRINITY_DN19151_c3_g1_i6; Cluster-7410.21167:TRINITY_DN15781_c0_g2_i1	Opposite;Down;
GO:0008083	growth factor activity	molecular_function	2	114	6	2205	0.0024016	0.0146084	6.44737	Cluster-7410.44582:TRINITY_DN14482_c0_g1_i2; Cluster-7410.53113:TRINITY_DN23094_c0_g1_i1	Opposite;Opposite;
GO:0016844	strictosidine synthase activity	molecular_function	1	114	2	2205	0.00265072	0.0146084	9.67105	Cluster-7410.111614:TRINITY_DN19869_c0_g1_i3	Down;
GO:0042432	indole biosynthetic process	biological_process	1	114	2	2205	0.00265072	0.0146084	9.67105	Cluster-7410.111614:TRINITY_DN19869_c0_g1_i3	Down;
GO:0007219	Notch signaling pathway	biological_process	1	114	2	2205	0.00265072	0.0146084	9.67105	Cluster-7410.94795:TRINITY_DN20885_c0_g1_i1	Down;
GO:0042128	nitrate assimilation	biological_process	1	114	2	2205	0.00265072	0.0146084	9.67105	Cluster-7410.35199:TRINITY_DN18758_c0_g3_i1	Opposite;
GO:0019068	virion assembly	biological_process	1	114	2	2205	0.00265072	0.0146084	9.67105	Cluster-7410.66024:TRINITY_DN10071_c0_g1_i1	Up;
GO:0009415	response to water	biological_process	1	114	2	2205	0.00265072	0.0146084	9.67105	Cluster-7410.66919:TRINITY_DN18109_c0_g2_i1	Up;
GO:0008654	phospholipid biosynthetic process	biological_process	1	114	2	2205	0.00265072	0.0146084	9.67105	Cluster-7410.83756:TRINITY_DN18768_c0_g1_i1	Down;
GO:0016857	racemase and epimerase activity, acting on carbohydrates and derivatives	molecular_function	1	114	2	2205	0.00265072	0.0146084	9.67105	Cluster-7410.84958:TRINITY_DN16870_c0_g4_i1	Opposite;
GO:0051015	actin filament binding	molecular_function	1	114	2	2205	0.00265072	0.0146084	9.67105	Cluster-7410.27494:TRINITY_DN17916_c0_g1_i1	Down;
GO:0003964	RNA-directed DNA polymerase activity	molecular_function	1	114	2	2205	0.00265072	0.0146084	9.67105	Cluster-7410.53113:TRINITY_DN23094_c0_g1_i1	Opposite;
GO:0006278	RNA-dependent DNA replication	biological_process	1	114	2	2205	0.00265072	0.0146084	9.67105	Cluster-7410.53113:TRINITY_DN23094_c0_g1_i1	Opposite;
GO:0033177	proton-transporting two-sector ATPase complex, proton-transporting domain	cellular_component	1	114	2	2205	0.00265072	0.0146084	9.67105	Cluster-7410.53113:TRINITY_DN23094_c0_g1_i1	Opposite;
GO:0045263	proton-transporting ATP synthase complex, coupling factor F(o)	cellular_component	1	114	2	2205	0.00265072	0.0146084	9.67105	Cluster-7410.53113:TRINITY_DN23094_c0_g1_i1	Opposite;
GO:0020037	heme binding	molecular_function	7	114	49	2205	0.0030312	0.0163421	2.76316	Cluster-7410.66427:TRINITY_DN21216_c0_g1_i3; Cluster-7410.66429:TRINITY_DN21216_c0_g2_i1; Cluster-7410.91232:TRINITY_DN13211_c0_g1_i1; Cluster-7410.72331:TRINITY_DN20913_c0_g1_i1; Cluster-7410.67398:TRINITY_DN18858_c0_g1_i1; Cluster-7410.66084:TRINITY_DN18603_c0_g1_i1; Cluster-7410.91232:TRINITY_DN13211_c0_g2_i1	Up;Up;Down;Opposite;Opposite;Up;Down;
GO:0055114	oxidation-reduction process	biological_process	30	114	385	2205	0.0051895	0.0273829	1.50718	Cluster-7410.28630:TRINITY_DN19429_c0_g1_i6; Cluster-7410.59824:TRINITY_DN20895_c0_g1_i2; Cluster-7410.8630:TRINITY_DN20093_c0_g2_i1; Cluster-7410.46552:TRINITY_DN21414_c0_g1_i1; Cluster-7410.66427:TRINITY_DN21216_c0_g1_i3; Cluster-7410.28630:TRINITY_DN17047_c0_g2_i1; Cluster-7410.8630:TRINITY_DN20093_c0_g1_i1; Cluster-7410.82467:TRINITY_DN17680_c0_g2_i3; Cluster-7410.66429:TRINITY_DN21216_c0_g2_…	Down;Up;Opposite;Opposite;Up;Opposite;Down;Up;Up;Down;Opposite;Down;Down;Up;Up;Down;Opposite;Opposite;Opposite;Down;Opposite;Opposite;Opposite;Up;Opposite;Down;Down;Down;Down;Down;
GO:0000902	cell morphogenesis	biological_process	3	114	15	2205	0.00593865	0.028868	3.86842	Cluster-7410.28630:TRINITY_DN19429_c0_g1_i6; Cluster-7410.52807:TRINITY_DN21365_c0_g1_i3; Cluster-7410.28630:TRINITY_DN17047_c0_g2_i1	Down;Down;Opposite;
GO:0033178	proton-transporting two-sector ATPase complex, catalytic domain	cellular_component	2	114	8	2205	0.00622955	0.028868	4.83553	Cluster-7410.74320:TRINITY_DN8091_c0_g1_i1; Cluster-7410.53113:TRINITY_DN23094_c0_g1_i1	Opposite;Opposite;
GO:0004857	enzyme inhibitor activity	molecular_function	2	114	8	2205	0.00622955	0.028868	4.83553	Cluster-7410.50386:TRINITY_DN15973_c0_g1_i2; Cluster-7410.67073:TRINITY_DN20314_c1_g1_i5	Opposite;Up;
GO:0008283	cell proliferation	biological_process	2	114	8	2205	0.00622955	0.028868	4.83553	Cluster-7410.44582:TRINITY_DN14482_c0_g1_i2; Cluster-7410.53113:TRINITY_DN23094_c0_g1_i1	Opposite;Opposite;
GO:0040007	growth	biological_process	2	114	8	2205	0.00622955	0.028868	4.83553	Cluster-7410.44582:TRINITY_DN14482_c0_g1_i2; Cluster-7410.53113:TRINITY_DN23094_c0_g1_i1	Opposite;Opposite;
GO:0008152	metabolic process	biological_process	20	114	234	2205	0.00695695	0.028868	1.65317	Cluster-7410.67562:TRINITY_DN21026_c1_g3_i2; Cluster-7410.8630:TRINITY_DN20093_c0_g2_i1; Cluster-7410.67562:TRINITY_DN21026_c1_g1_i2; Cluster-9840.0:TRINITY_DN21165_c0_g1_i1; Cluster-7410.8630:TRINITY_DN20093_c0_g1_i1; Cluster-7410.82467:TRINITY_DN17680_c0_g2_i3; Cluster-7410.87320:TRINITY_DN20765_c1_g1_i5; Cluster-7410.67562:TRINITY_DN21026_c1_g2_i1; Cluster-7410.101692:TRINITY_DN17491_c0_g1_i2;…	Opposite;Opposite;Opposite;Down;Down;Up;Opposite;Opposite;Down;Down;Opposite;Down;Down;Down;Opposite;Down;Up;Up;Down;Down;
GO:0004425	indole-3-glycerol-phosphate synthase activity	molecular_function	1	114	3	2205	0.00768262	0.028868	6.44737	Cluster-7410.46552:TRINITY_DN21414_c0_g1_i1	Opposite;
GO:0019385	methanogenesis, from acetate	biological_process	1	114	3	2205	0.00768262	0.028868	6.44737	Cluster-7410.66107:TRINITY_DN19061_c0_g1_i1	Opposite;
GO:0006879	cellular iron ion homeostasis	biological_process	1	114	3	2205	0.00768262	0.028868	6.44737	Cluster-7410.81316:TRINITY_DN18219_c0_g1_i2	Up;
GO:0008199	ferric iron binding	molecular_function	1	114	3	2205	0.00768262	0.028868	6.44737	Cluster-7410.81316:TRINITY_DN18219_c0_g1_i2	Up;
GO:0008184	glycogen phosphorylase activity	molecular_function	1	114	3	2205	0.00768262	0.028868	6.44737	Cluster-7410.76756:TRINITY_DN20687_c0_g1_i3	Up;
GO:0004869	cysteine-type endopeptidase inhibitor activity	molecular_function	1	114	3	2205	0.00768262	0.028868	6.44737	Cluster-7410.68925:TRINITY_DN20453_c0_g2_i1	Up;
GO:0009678	hydrogen-translocating pyrophosphatase activity	molecular_function	1	114	3	2205	0.00768262	0.028868	6.44737	Cluster-7410.66853:TRINITY_DN19336_c0_g2_i2	Up;
GO:0016042	lipid catabolic process	biological_process	1	114	3	2205	0.00768262	0.028868	6.44737	Cluster-7410.10719:TRINITY_DN16430_c0_g1_i1	Down;
GO:0016763	transferase activity, transferring pentosyl groups	molecular_function	1	114	3	2205	0.00768262	0.028868	6.44737	Cluster-7410.38151:TRINITY_DN17764_c0_g2_i2	Opposite;
GO:0052855	ADP-dependent NAD(P)H-hydrate dehydratase activity	molecular_function	1	114	3	2205	0.00768262	0.028868	6.44737	Cluster-7410.92821:TRINITY_DN20543_c0_g1_i9	Up;
GO:0006011	UDP-glucose metabolic process	biological_process	1	114	3	2205	0.00768262	0.028868	6.44737	Cluster-7410.29219:TRINITY_DN20638_c0_g1_i3	Down;
GO:0016760	cellulose synthase (UDP-forming) activity	molecular_function	1	114	3	2205	0.00768262	0.028868	6.44737	Cluster-7410.29219:TRINITY_DN20638_c0_g1_i3	Down;
GO:0016790	thiolester hydrolase activity	molecular_function	1	114	3	2205	0.00768262	0.028868	6.44737	Cluster-7410.62660:TRINITY_DN13987_c0_g1_i1	Opposite;
GO:0016747	transferase activity, transferring acyl groups other than amino-acyl groups	molecular_function	5	114	35	2205	0.00792935	0.0293504	2.76316	Cluster-7410.8630:TRINITY_DN20093_c0_g2_i1; Cluster-7410.8630:TRINITY_DN20093_c0_g1_i1; Cluster-7410.113636:TRINITY_DN21329_c0_g1_i5; Cluster-7410.116241:TRINITY_DN19025_c0_g2_i1; Cluster-7410.10903:TRINITY_DN15305_c0_g1_i2	Opposite;Down;Down;Down;Down;
GO:0008137	NADH dehydrogenase (ubiquinone) activity	molecular_function	2	114	9	2205	0.00899514	0.0323304	4.29825	Cluster-7410.28630:TRINITY_DN19429_c0_g1_i6; Cluster-7410.28630:TRINITY_DN17047_c0_g2_i1	Down;Opposite;
GO:0042742	defense response to bacterium	biological_process	2	114	9	2205	0.00899514	0.0323304	4.29825	Cluster-7410.62726:TRINITY_DN17211_c0_g1_i1; Cluster-7410.62726:TRINITY_DN17211_c0_g2_i1	Down;Down;
GO:0005215	transporter activity	molecular_function	3	114	17	2205	0.00955648	0.0338572	3.41331	Cluster-7410.62726:TRINITY_DN17211_c0_g1_i1; Cluster-7410.62726:TRINITY_DN17211_c0_g2_i1; Cluster-7410.84714:TRINITY_DN20659_c0_g1_i1	Down;Down;Opposite;
GO:0006120	mitochondrial electron transport, NADH to ubiquinone	biological_process	2	114	10	2205	0.0123712	0.0420281	3.86842	Cluster-7410.28630:TRINITY_DN19429_c0_g1_i6; Cluster-7410.28630:TRINITY_DN17047_c0_g2_i1	Down;Opposite;
GO:0005578	proteinaceous extracellular matrix	cellular_component	2	114	10	2205	0.0123712	0.0420281	3.86842	Cluster-7410.67184:TRINITY_DN19695_c1_g1_i1; Cluster-7410.51522:TRINITY_DN16257_c0_g2_i1	Up;Down;
GO:0046034	ATP metabolic process	biological_process	2	114	10	2205	0.0123712	0.0420281	3.86842	Cluster-7410.74320:TRINITY_DN8091_c0_g1_i1; Cluster-7410.53113:TRINITY_DN23094_c0_g1_i1	Opposite;Opposite;
GO:0006051	N-acetylmannosamine metabolic process	biological_process	1	114	4	2205	0.0148466	0.0438328	4.83553	Cluster-7410.46552:TRINITY_DN21414_c0_g1_i1	Opposite;
GO:0047465	N-acylglucosamine-6-phosphate 2-epimerase activity	molecular_function	1	114	4	2205	0.0148466	0.0438328	4.83553	Cluster-7410.46552:TRINITY_DN21414_c0_g1_i1	Opposite;
GO:0001575	globoside metabolic process	biological_process	1	114	4	2205	0.0148466	0.0438328	4.83553	Cluster-7410.113212:TRINITY_DN18031_c0_g1_i1	Opposite;
GO:0004557	alpha-galactosidase activity	molecular_function	1	114	4	2205	0.0148466	0.0438328	4.83553	Cluster-7410.113212:TRINITY_DN18031_c0_g1_i1	Opposite;
GO:0009523	photosystem II	cellular_component	1	114	4	2205	0.0148466	0.0438328	4.83553	Cluster-7410.73656:TRINITY_DN16193_c1_g1_i1	Down;
GO:0030151	molybdenum ion binding	molecular_function	1	114	4	2205	0.0148466	0.0438328	4.83553	Cluster-7410.35199:TRINITY_DN18758_c0_g3_i1	Opposite;
GO:0006270	DNA replication initiation	biological_process	1	114	4	2205	0.0148466	0.0438328	4.83553	Cluster-7410.70501:TRINITY_DN21610_c2_g1_i1	Opposite;
GO:0003951	NAD+ kinase activity	molecular_function	1	114	4	2205	0.0148466	0.0438328	4.83553	Cluster-7410.66761:TRINITY_DN19649_c0_g1_i1	Up;
GO:0006741	NADP biosynthetic process	biological_process	1	114	4	2205	0.0148466	0.0438328	4.83553	Cluster-7410.66761:TRINITY_DN19649_c0_g1_i1	Up;
GO:0004930	G-protein coupled receptor activity	molecular_function	1	114	4	2205	0.0148466	0.0438328	4.83553	Cluster-7410.87969:TRINITY_DN17030_c0_g1_i6	Down;
GO:0030674	protein binding, bridging	molecular_function	1	114	4	2205	0.0148466	0.0438328	4.83553	Cluster-7410.27494:TRINITY_DN17916_c0_g1_i1	Down;
GO:0006506	GPI anchor biosynthetic process	biological_process	2	114	11	2205	0.0163778	0.047229	3.51675	Cluster-7410.66853:TRINITY_DN19336_c0_g2_i2; Cluster-7410.99155:TRINITY_DN19031_c0_g2_i1	Up;Down;
GO:0006289	nucleotide-excision repair	biological_process	2	114	11	2205	0.0163778	0.047229	3.51675	Cluster-7410.38151:TRINITY_DN17764_c0_g2_i2; Cluster-7410.109493:TRINITY_DN15796_c1_g2_i2	Opposite;Opposite;
GO:0016773	phosphotransferase activity, alcohol group as acceptor	molecular_function	4	114	31	2205	0.0195317	0.0556766	2.49576	Cluster-7410.28630:TRINITY_DN19429_c0_g1_i6; Cluster-7410.52807:TRINITY_DN21365_c0_g1_i3; Cluster-7410.28630:TRINITY_DN17047_c0_g2_i1; Cluster-7410.84333:TRINITY_DN16356_c0_g1_i1	Down;Down;Opposite;Opposite;
GO:0006804	obsolete peroxidase reaction	biological_process	3	114	21	2205	0.0204863	0.0577342	2.76316	Cluster-7410.66427:TRINITY_DN21216_c0_g1_i3; Cluster-7410.66429:TRINITY_DN21216_c0_g2_i1; Cluster-7410.72331:TRINITY_DN20913_c0_g1_i1	Up;Up;Opposite;
GO:0045735	nutrient reservoir activity	molecular_function	2	114	12	2205	0.021027	0.0585922	3.22368	Cluster-7410.59409:TRINITY_DN18750_c0_g1_i4; Cluster-7410.32100:TRINITY_DN16360_c0_g1_i1	Opposite;Down;
GO:0006040	amino sugar metabolic process	biological_process	1	114	5	2205	0.0239125	0.0602803	3.86842	Cluster-7410.46552:TRINITY_DN21414_c0_g1_i1	Opposite;
GO:0042819	vitamin B6 biosynthetic process	biological_process	1	114	5	2205	0.0239125	0.0602803	3.86842	Cluster-7410.46552:TRINITY_DN21414_c0_g1_i1	Opposite;
GO:0042823	pyridoxal phosphate biosynthetic process	biological_process	1	114	5	2205	0.0239125	0.0602803	3.86842	Cluster-7410.46552:TRINITY_DN21414_c0_g1_i1	Opposite;
GO:0005544	calcium-dependent phospholipid binding	molecular_function	1	114	5	2205	0.0239125	0.0602803	3.86842	Cluster-7410.17869:TRINITY_DN11460_c0_g1_i1	Down;
GO:0004185	serine-type carboxypeptidase activity	molecular_function	1	114	5	2205	0.0239125	0.0602803	3.86842	Cluster-7410.56261:TRINITY_DN20517_c0_g1_i2	Opposite;
GO:0016114	terpenoid biosynthetic process	biological_process	1	114	5	2205	0.0239125	0.0602803	3.86842	Cluster-7410.111614:TRINITY_DN19869_c0_g1_i3	Down;
GO:0009098	leucine biosynthetic process	biological_process	1	114	5	2205	0.0239125	0.0602803	3.86842	Cluster-7410.36683:TRINITY_DN13575_c0_g1_i1	Opposite;
GO:0030244	cellulose biosynthetic process	biological_process	1	114	5	2205	0.0239125	0.0602803	3.86842	Cluster-7410.29219:TRINITY_DN20638_c0_g1_i3	Down;
GO:0006769	nicotinamide metabolic process	biological_process	1	114	5	2205	0.0239125	0.0602803	3.86842	Cluster-7410.66761:TRINITY_DN19649_c0_g1_i1	Up;
GO:0006979	response to oxidative stress	biological_process	3	114	22	2205	0.0240635	0.0602803	2.63756	Cluster-7410.66427:TRINITY_DN21216_c0_g1_i3; Cluster-7410.66429:TRINITY_DN21216_c0_g2_i1; Cluster-7410.72331:TRINITY_DN20913_c0_g1_i1	Up;Up;Opposite;
GO:0009607	response to biotic stimulus	biological_process	2	114	13	2205	0.0263237	0.0652829	2.97571	Cluster-7410.66921:TRINITY_DN19915_c0_g1_i1; Cluster-7410.66024:TRINITY_DN10071_c0_g1_i1	Up;Up;
GO:0005975	carbohydrate metabolic process	biological_process	10	114	114	2205	0.0304247	0.0747062	1.69668	Cluster-7410.28630:TRINITY_DN19429_c0_g1_i6; Cluster-7410.52807:TRINITY_DN21365_c0_g1_i3; Cluster-7410.28630:TRINITY_DN17047_c0_g2_i1; Cluster-7410.73635:TRINITY_DN19337_c0_g1_i1; Cluster-7410.113212:TRINITY_DN18031_c0_g1_i1; Cluster-7410.76756:TRINITY_DN20687_c0_g1_i3; Cluster-7410.92821:TRINITY_DN20543_c0_g1_i9; Cluster-7410.51522:TRINITY_DN16257_c0_g2_i1; Cluster-7410.84958:TRINITY_DN16870_c0_…	Down;Down;Opposite;Up;Opposite;Up;Up;Down;Opposite;Opposite;
GO:0006119	oxidative phosphorylation	biological_process	2	114	14	2205	0.0322665	0.0776437	2.76316	Cluster-7410.74320:TRINITY_DN8091_c0_g1_i1; Cluster-7410.66853:TRINITY_DN19336_c0_g2_i2	Opposite;Up;
GO:0017150	tRNA dihydrouridine synthase activity	molecular_function	1	114	6	2205	0.0346679	0.0776437	3.22368	Cluster-7410.46552:TRINITY_DN21414_c0_g1_i1	Opposite;
GO:0045261	proton-transporting ATP synthase complex, catalytic core F(1)	cellular_component	1	114	6	2205	0.0346679	0.0776437	3.22368	Cluster-7410.74320:TRINITY_DN8091_c0_g1_i1	Opposite;
GO:0015979	photosynthesis	biological_process	1	114	6	2205	0.0346679	0.0776437	3.22368	Cluster-7410.73656:TRINITY_DN16193_c1_g1_i1	Down;
GO:0004427	inorganic diphosphatase activity	molecular_function	1	114	6	2205	0.0346679	0.0776437	3.22368	Cluster-7410.66853:TRINITY_DN19336_c0_g2_i2	Up;
GO:0043169	cation binding	molecular_function	1	114	6	2205	0.0346679	0.0776437	3.22368	Cluster-7410.92821:TRINITY_DN20543_c0_g1_i9	Up;
GO:0004356	glutamate-ammonia ligase activity	molecular_function	1	114	6	2205	0.0346679	0.0776437	3.22368	Cluster-7410.5719:TRINITY_DN21102_c0_g2_i2	Down;
GO:0006542	glutamine biosynthetic process	biological_process	1	114	6	2205	0.0346679	0.0776437	3.22368	Cluster-7410.5719:TRINITY_DN21102_c0_g2_i2	Down;
GO:0046497	nicotinate nucleotide metabolic process	biological_process	1	114	6	2205	0.0346679	0.0776437	3.22368	Cluster-7410.66761:TRINITY_DN19649_c0_g1_i1	Up;
GO:0015992	proton transport	biological_process	5	114	48	2205	0.0347518	0.0776437	2.0148	Cluster-7410.28630:TRINITY_DN19429_c0_g1_i6; Cluster-7410.28630:TRINITY_DN17047_c0_g2_i1; Cluster-7410.74320:TRINITY_DN8091_c0_g1_i1; Cluster-7410.66853:TRINITY_DN19336_c0_g2_i2; Cluster-7410.53113:TRINITY_DN23094_c0_g1_i1	Down;Opposite;Opposite;Up;Opposite;
GO:0006950	response to stress	biological_process	3	114	25	2205	0.0369533	0.0818251	2.32105	Cluster-7410.67132:TRINITY_DN18592_c0_g6_i1; Cluster-7410.67132:TRINITY_DN17503_c1_g1_i2; Cluster-7410.66919:TRINITY_DN18109_c0_g2_i1	Up;Up;Up;
GO:0046486	glycerolipid metabolic process	biological_process	2	114	15	2205	0.0388484	0.0852603	2.57895	Cluster-7410.113212:TRINITY_DN18031_c0_g1_i1; Cluster-7410.10719:TRINITY_DN16430_c0_g1_i1	Opposite;Down;
GO:0006814	sodium ion transport	biological_process	3	114	26	2205	0.0419829	0.0913311	2.23178	Cluster-7410.28630:TRINITY_DN19429_c0_g1_i6; Cluster-7410.28630:TRINITY_DN17047_c0_g2_i1; Cluster-7410.84714:TRINITY_DN20659_c0_g1_i1	Down;Opposite;Opposite;
GO:0015986	ATP synthesis coupled proton transport	biological_process	2	114	16	2205	0.0460581	0.094597	2.41776	Cluster-7410.74320:TRINITY_DN8091_c0_g1_i1; Cluster-7410.53113:TRINITY_DN23094_c0_g1_i1	Opposite;Opposite;
GO:0045259	proton-transporting ATP synthase complex	cellular_component	1	114	7	2205	0.0469171	0.094597	2.76316	Cluster-7410.74320:TRINITY_DN8091_c0_g1_i1	Opposite;
GO:0046933	proton-transporting ATP synthase activity, rotational mechanism	molecular_function	1	114	7	2205	0.0469171	0.094597	2.76316	Cluster-7410.74320:TRINITY_DN8091_c0_g1_i1	Opposite;
GO:0046961	proton-transporting ATPase activity, rotational mechanism	molecular_function	1	114	7	2205	0.0469171	0.094597	2.76316	Cluster-7410.74320:TRINITY_DN8091_c0_g1_i1	Opposite;
GO:0030599	pectinesterase activity	molecular_function	1	114	7	2205	0.0469171	0.094597	2.76316	Cluster-7410.50386:TRINITY_DN15973_c0_g1_i2	Opposite;
GO:0042545	cell wall modification	biological_process	1	114	7	2205	0.0469171	0.094597	2.76316	Cluster-7410.50386:TRINITY_DN15973_c0_g1_i2	Opposite;
GO:0016831	carboxy-lyase activity	molecular_function	1	114	7	2205	0.0469171	0.094597	2.76316	Cluster-7410.107751:TRINITY_DN19978_c0_g1_i2	Down;
GO:0012511	monolayer-surrounded lipid storage body	cellular_component	1	114	7	2205	0.0469171	0.094597	2.76316	Cluster-7410.62236:TRINITY_DN20980_c0_g1_i3	Up;
GO:0010309	acireductone dioxygenase [iron(II)-requiring] activity	molecular_function	1	114	7	2205	0.0469171	0.094597	2.76316	Cluster-7410.32100:TRINITY_DN16360_c0_g1_i1	Down;
GO:0006012	galactose metabolic process	biological_process	2	114	17	2205	0.0538799	0.106049	2.27554	Cluster-7410.113212:TRINITY_DN18031_c0_g1_i1; Cluster-7410.66761:TRINITY_DN19649_c0_g1_i1	Opposite;Up;
GO:0016820	hydrolase activity, acting on acid anhydrides, catalyzing transmembrane movement of substances	molecular_function	2	114	17	2205	0.0538799	0.106049	2.27554	Cluster-7410.74320:TRINITY_DN8091_c0_g1_i1; Cluster-7410.53113:TRINITY_DN23094_c0_g1_i1	Opposite;Opposite;
GO:0016829	lyase activity	molecular_function	2	114	17	2205	0.0538799	0.106049	2.27554	Cluster-7410.54158:TRINITY_DN16720_c0_g1_i1; Cluster-7410.70332:TRINITY_DN17419_c0_g1_i1	Opposite;Opposite;
GO:0003995	acyl-CoA dehydrogenase activity	molecular_function	1	114	8	2205	0.0604795	0.113628	2.41776	Cluster-7410.78314:TRINITY_DN21577_c1_g1_i4	Down;
GO:0022857	transmembrane transporter activity	molecular_function	1	114	8	2205	0.0604795	0.113628	2.41776	Cluster-7410.76762:TRINITY_DN19151_c3_g1_i6	Opposite;
GO:0003872	6-phosphofructokinase activity	molecular_function	1	114	8	2205	0.0604795	0.113628	2.41776	Cluster-7410.66761:TRINITY_DN19649_c0_g1_i1	Up;
GO:0005945	6-phosphofructokinase complex	cellular_component	1	114	8	2205	0.0604795	0.113628	2.41776	Cluster-7410.66761:TRINITY_DN19649_c0_g1_i1	Up;
GO:0000398	mRNA splicing, via spliceosome	biological_process	1	114	8	2205	0.0604795	0.113628	2.41776	Cluster-7410.1359:TRINITY_DN711_c0_g1_i1	Opposite;
GO:0005681	spliceosomal complex	cellular_component	1	114	8	2205	0.0604795	0.113628	2.41776	Cluster-7410.1359:TRINITY_DN711_c0_g1_i1	Opposite;
GO:0005886	plasma membrane	cellular_component	2	114	18	2205	0.0622948	0.116159	2.14912	Cluster-7410.66107:TRINITY_DN19061_c0_g1_i1; Cluster-7410.117453:TRINITY_DN16686_c0_g1_i1	Opposite;Down;
GO:0006952	defense response	biological_process	2	114	19	2205	0.0712812	0.130946	2.03601	Cluster-7410.66921:TRINITY_DN19915_c0_g1_i1; Cluster-7410.66024:TRINITY_DN10071_c0_g1_i1	Up;Up;
GO:0005789	endoplasmic reticulum membrane	cellular_component	2	114	19	2205	0.0712812	0.130946	2.03601	Cluster-7410.66853:TRINITY_DN19336_c0_g2_i2; Cluster-7410.99155:TRINITY_DN19031_c0_g2_i1	Up;Down;
GO:0030170	pyridoxal phosphate binding	molecular_function	3	114	31	2205	0.0726255	0.132248	1.87182	Cluster-7410.107751:TRINITY_DN19978_c0_g1_i2; Cluster-7410.54158:TRINITY_DN16720_c0_g1_i1; Cluster-7410.70332:TRINITY_DN17419_c0_g1_i1	Down;Opposite;Opposite;
GO:0005618	cell wall	cellular_component	1	114	9	2205	0.0751894	0.132248	2.14912	Cluster-7410.50386:TRINITY_DN15973_c0_g1_i2	Opposite;
GO:0015996	chlorophyll catabolic process	biological_process	1	114	9	2205	0.0751894	0.132248	2.14912	Cluster-7410.73656:TRINITY_DN16193_c1_g1_i1	Down;
GO:0047746	chlorophyllase activity	molecular_function	1	114	9	2205	0.0751894	0.132248	2.14912	Cluster-7410.73656:TRINITY_DN16193_c1_g1_i1	Down;
GO:0043161	proteasome-mediated ubiquitin-dependent protein catabolic process	biological_process	1	114	9	2205	0.0751894	0.132248	2.14912	Cluster-7410.38151:TRINITY_DN17764_c0_g2_i2	Opposite;
GO:0005741	mitochondrial outer membrane	cellular_component	1	114	9	2205	0.0751894	0.132248	2.14912	Cluster-7410.96847:TRINITY_DN14960_c0_g2_i1	Down;
GO:0015991	ATP hydrolysis coupled proton transport	biological_process	2	114	20	2205	0.0808147	0.141141	1.93421	Cluster-7410.74320:TRINITY_DN8091_c0_g1_i1; Cluster-7410.53113:TRINITY_DN23094_c0_g1_i1	Opposite;Opposite;
GO:0030976	thiamine pyrophosphate binding	molecular_function	1	114	10	2205	0.0908939	0.15546	1.93421	Cluster-7410.66107:TRINITY_DN19061_c0_g1_i1	Opposite;
GO:0003684	damaged DNA binding	molecular_function	1	114	10	2205	0.0908939	0.15546	1.93421	Cluster-7410.38151:TRINITY_DN17764_c0_g2_i2	Opposite;
GO:0030598	rRNA N-glycosylase activity	molecular_function	1	114	10	2205	0.0908939	0.15546	1.93421	Cluster-7410.101155:TRINITY_DN16327_c1_g6_i1	Opposite;
GO:0006810	transport	biological_process	5	114	63	2205	0.103496	0.175802	1.53509	Cluster-7410.66107:TRINITY_DN19061_c0_g1_i1; Cluster-7410.62726:TRINITY_DN17211_c0_g1_i1; Cluster-7410.54137:TRINITY_DN18729_c0_g3_i1; Cluster-7410.62726:TRINITY_DN17211_c0_g2_i1; Cluster-7410.84714:TRINITY_DN20659_c0_g1_i1	Opposite;Down;Opposite;Down;Opposite;
GO:0018580	nitronate monooxygenase activity	molecular_function	1	114	11	2205	0.107453	0.177656	1.75837	Cluster-7410.46552:TRINITY_DN21414_c0_g1_i1	Opposite;
GO:0008233	peptidase activity	molecular_function	1	114	11	2205	0.107453	0.177656	1.75837	Cluster-7410.66805:TRINITY_DN20019_c0_g1_i4	Up;
GO:0009252	peptidoglycan biosynthetic process	biological_process	1	114	11	2205	0.107453	0.177656	1.75837	Cluster-7410.5719:TRINITY_DN21102_c0_g2_i2	Down;
GO:0007186	G-protein coupled receptor signaling pathway	biological_process	1	114	11	2205	0.107453	0.177656	1.75837	Cluster-7410.87969:TRINITY_DN17030_c0_g1_i6	Down;
GO:0007165	signal transduction	biological_process	6	114	79	2205	0.110202	0.180993	1.46902	Cluster-7410.67184:TRINITY_DN19695_c1_g1_i1; Cluster-7410.67132:TRINITY_DN18592_c0_g6_i1; Cluster-7410.67132:TRINITY_DN17503_c1_g1_i2; Cluster-7410.51522:TRINITY_DN16257_c0_g2_i1; Cluster-7410.44582:TRINITY_DN14482_c0_g1_i2; Cluster-7410.53113:TRINITY_DN23094_c0_g1_i1	Up;Up;Up;Down;Opposite;Opposite;
GO:0016209	antioxidant activity	molecular_function	2	114	23	2205	0.112431	0.18344	1.68192	Cluster-7410.117320:TRINITY_DN11806_c0_g1_i1; Cluster-7410.1359:TRINITY_DN711_c0_g1_i1	Opposite;Opposite;
GO:0017148	negative regulation of translation	biological_process	1	114	12	2205	0.124738	0.200877	1.61184	Cluster-7410.101155:TRINITY_DN16327_c1_g6_i1	Opposite;
GO:0006479	protein methylation	biological_process	1	114	12	2205	0.124738	0.200877	1.61184	Cluster-7410.27494:TRINITY_DN17916_c0_g1_i1	Down;
GO:0006520	cellular amino acid metabolic process	biological_process	2	114	25	2205	0.135733	0.217173	1.54737	Cluster-7410.54158:TRINITY_DN16720_c0_g1_i1; Cluster-7410.70332:TRINITY_DN17419_c0_g1_i1	Opposite;Opposite;
GO:0006568	tryptophan metabolic process	biological_process	3	114	39	2205	0.139288	0.220022	1.48785	Cluster-7410.66427:TRINITY_DN21216_c0_g1_i3; Cluster-7410.66429:TRINITY_DN21216_c0_g2_i1; Cluster-27787.0:TRINITY_DN18128_c0_g1_i2	Up;Up;Down;
GO:0009058	biosynthetic process	biological_process	3	114	39	2205	0.139288	0.220022	1.48785	Cluster-7410.111614:TRINITY_DN19869_c0_g1_i3; Cluster-7410.54158:TRINITY_DN16720_c0_g1_i1; Cluster-7410.70332:TRINITY_DN17419_c0_g1_i1	Down;Opposite;Opposite;
GO:0006099	tricarboxylic acid cycle	biological_process	1	114	13	2205	0.142632	0.221079	1.48785	Cluster-7410.66782:TRINITY_DN21420_c0_g1_i5	Up;
GO:0004197	cysteine-type endopeptidase activity	molecular_function	1	114	13	2205	0.142632	0.221079	1.48785	Cluster-7410.66805:TRINITY_DN20019_c0_g1_i4	Up;
GO:0016746	transferase activity, transferring acyl groups	molecular_function	1	114	13	2205	0.142632	0.221079	1.48785	Cluster-7410.99155:TRINITY_DN19031_c0_g2_i1	Down;
GO:0016491	oxidoreductase activity	molecular_function	13	114	203	2205	0.158169	0.240569	1.23866	Cluster-7410.82467:TRINITY_DN17680_c0_g2_i3; Cluster-7410.87320:TRINITY_DN20765_c1_g1_i5; Cluster-7410.117320:TRINITY_DN11806_c0_g1_i1; Cluster-7410.27015:TRINITY_DN18738_c0_g2_i1; Cluster-7410.81316:TRINITY_DN18219_c0_g1_i2; Cluster-7410.99155:TRINITY_DN19031_c0_g2_i1; Cluster-7410.63152:TRINITY_DN20769_c2_g4_i1; Cluster-7410.35199:TRINITY_DN18758_c0_g3_i1; Cluster-7410.57268:TRINITY_DN19062_c0_…	Up;Opposite;Opposite;Down;Up;Down;Opposite;Opposite;Down;Opposite;Down;Down;Down;
GO:0003854	3-beta-hydroxy-delta5-steroid dehydrogenase activity	molecular_function	2	114	27	2205	0.160534	0.240569	1.43275	Cluster-7410.80084:TRINITY_DN18784_c4_g1_i5; Cluster-7410.99155:TRINITY_DN19031_c0_g2_i1	Up;Down;
GO:0008207	C21-steroid hormone metabolic process	biological_process	2	114	27	2205	0.160534	0.240569	1.43275	Cluster-7410.80084:TRINITY_DN18784_c4_g1_i5; Cluster-7410.99155:TRINITY_DN19031_c0_g2_i1	Up;Down;
GO:0008209	androgen metabolic process	biological_process	2	114	27	2205	0.160534	0.240569	1.43275	Cluster-7410.80084:TRINITY_DN18784_c4_g1_i5; Cluster-7410.99155:TRINITY_DN19031_c0_g2_i1	Up;Down;
GO:0008210	estrogen metabolic process	biological_process	2	114	27	2205	0.160534	0.240569	1.43275	Cluster-7410.80084:TRINITY_DN18784_c4_g1_i5; Cluster-7410.99155:TRINITY_DN19031_c0_g2_i1	Up;Down;
GO:0015078	hydrogen ion transmembrane transporter activity	molecular_function	1	114	14	2205	0.161026	0.240569	1.38158	Cluster-7410.53113:TRINITY_DN23094_c0_g1_i1	Opposite;
GO:0016616	oxidoreductase activity, acting on the CH-OH group of donors, NAD or NADP as acceptor	molecular_function	4	114	57	2205	0.168768	0.250625	1.35734	Cluster-7410.59824:TRINITY_DN20895_c0_g1_i2; Cluster-7410.106699:TRINITY_DN18060_c0_g1_i2; Cluster-7410.80084:TRINITY_DN18784_c4_g1_i5; Cluster-7410.99155:TRINITY_DN19031_c0_g2_i1	Up;Down;Up;Down;
GO:0004672	protein kinase activity	molecular_function	2	114	28	2205	0.17342	0.256001	1.38158	Cluster-7410.84333:TRINITY_DN16356_c0_g1_i1; Cluster-7410.117453:TRINITY_DN16686_c0_g1_i1	Opposite;Down;
GO:0016787	hydrolase activity	molecular_function	7	114	106	2205	0.178201	0.25778	1.27731	Cluster-7410.28630:TRINITY_DN19429_c0_g1_i6; Cluster-7410.52807:TRINITY_DN21365_c0_g1_i3; Cluster-7410.28630:TRINITY_DN17047_c0_g2_i1; Cluster-7410.101692:TRINITY_DN17491_c0_g1_i2; Cluster-7410.73656:TRINITY_DN16193_c1_g1_i1; Cluster-7410.10719:TRINITY_DN16430_c0_g1_i1; Cluster-7410.73726:TRINITY_DN21403_c0_g1_i1	Down;Down;Opposite;Down;Down;Down;Up;
GO:0004553	hydrolase activity, hydrolyzing O-glycosyl compounds	molecular_function	3	114	43	2205	0.179371	0.25778	1.34945	Cluster-7410.113212:TRINITY_DN18031_c0_g1_i1; Cluster-7410.51522:TRINITY_DN16257_c0_g2_i1; Cluster-7410.67448:TRINITY_DN22051_c0_g1_i1	Opposite;Down;Opposite;
GO:0016627	oxidoreductase activity, acting on the CH-CH group of donors	molecular_function	1	114	15	2205	0.179823	0.25778	1.28947	Cluster-7410.78314:TRINITY_DN21577_c1_g1_i4	Down;
GO:0016740	transferase activity	molecular_function	1	114	15	2205	0.179823	0.25778	1.28947	Cluster-7410.66853:TRINITY_DN19336_c0_g2_i2	Up;
GO:0004601	peroxidase activity	molecular_function	1	114	15	2205	0.179823	0.25778	1.28947	Cluster-7410.72331:TRINITY_DN20913_c0_g1_i1	Opposite;
GO:0005506	iron ion binding	molecular_function	2	114	29	2205	0.18659	0.265944	1.33394	Cluster-7410.67398:TRINITY_DN18858_c0_g1_i1; Cluster-7410.66084:TRINITY_DN18603_c0_g1_i1	Opposite;Up;
GO:0005509	calcium ion binding	molecular_function	3	114	44	2205	0.189953	0.26919	1.31878	Cluster-7410.17869:TRINITY_DN11460_c0_g1_i1; Cluster-7410.67184:TRINITY_DN19695_c1_g1_i1; Cluster-7410.51522:TRINITY_DN16257_c0_g2_i1	Down;Up;Down;
GO:0000105	histidine biosynthetic process	biological_process	1	114	16	2205	0.198932	0.275574	1.20888	Cluster-7410.46552:TRINITY_DN21414_c0_g1_i1	Opposite;
GO:0016853	isomerase activity	molecular_function	1	114	16	2205	0.198932	0.275574	1.20888	Cluster-7410.73635:TRINITY_DN19337_c0_g1_i1	Up;
GO:0015994	chlorophyll metabolic process	biological_process	1	114	16	2205	0.198932	0.275574	1.20888	Cluster-7410.73656:TRINITY_DN16193_c1_g1_i1	Down;
GO:0005982	starch metabolic process	biological_process	2	114	30	2205	0.200014	0.275574	1.28947	Cluster-7410.50386:TRINITY_DN15973_c0_g1_i2; Cluster-7410.29219:TRINITY_DN20638_c0_g1_i3	Opposite;Down;
GO:0005985	sucrose metabolic process	biological_process	2	114	30	2205	0.200014	0.275574	1.28947	Cluster-7410.50386:TRINITY_DN15973_c0_g1_i2; Cluster-7410.29219:TRINITY_DN20638_c0_g1_i3	Opposite;Down;
GO:0005576	extracellular region	cellular_component	4	114	62	2205	0.21429	0.289473	1.24788	Cluster-7410.67132:TRINITY_DN18592_c0_g6_i1; Cluster-7410.73656:TRINITY_DN16193_c1_g1_i1; Cluster-7410.67132:TRINITY_DN17503_c1_g1_i2; Cluster-7410.53113:TRINITY_DN23094_c0_g1_i1	Up;Down;Up;Opposite;
GO:0000162	tryptophan biosynthetic process	biological_process	1	114	17	2205	0.218272	0.289473	1.13777	Cluster-7410.46552:TRINITY_DN21414_c0_g1_i1	Opposite;
GO:0006571	tyrosine biosynthetic process	biological_process	1	114	17	2205	0.218272	0.289473	1.13777	Cluster-7410.46552:TRINITY_DN21414_c0_g1_i1	Opposite;
GO:0009094	L-phenylalanine biosynthetic process	biological_process	1	114	17	2205	0.218272	0.289473	1.13777	Cluster-7410.46552:TRINITY_DN21414_c0_g1_i1	Opposite;
GO:0016788	hydrolase activity, acting on ester bonds	molecular_function	1	114	17	2205	0.218272	0.289473	1.13777	Cluster-7410.36434:TRINITY_DN15417_c0_g1_i1	Opposite;
GO:0015093	ferrous iron transmembrane transporter activity	molecular_function	1	114	17	2205	0.218272	0.289473	1.13777	Cluster-7410.79699:TRINITY_DN14517_c0_g1_i1	Down;
GO:0015684	ferrous iron transport	biological_process	1	114	17	2205	0.218272	0.289473	1.13777	Cluster-7410.79699:TRINITY_DN14517_c0_g1_i1	Down;
GO:0006807	nitrogen compound metabolic process	biological_process	2	114	33	2205	0.241521	0.318602	1.17225	Cluster-7410.46552:TRINITY_DN21414_c0_g1_i1; Cluster-7410.5719:TRINITY_DN21102_c0_g2_i2	Opposite;Down;
GO:0006468	protein phosphorylation	biological_process	2	114	34	2205	0.255677	0.333725	1.13777	Cluster-7410.84333:TRINITY_DN16356_c0_g1_i1; Cluster-7410.117453:TRINITY_DN16686_c0_g1_i1	Opposite;Down;
GO:0016705	oxidoreductase activity, acting on paired donors, with incorporation or reduction of molecular oxygen	molecular_function	2	114	34	2205	0.255677	0.333725	1.13777	Cluster-7410.67398:TRINITY_DN18858_c0_g1_i1; Cluster-7410.66084:TRINITY_DN18603_c0_g1_i1	Opposite;Up;
GO:0006090	pyruvate metabolic process	biological_process	1	114	19	2205	0.257356	0.334159	1.01801	Cluster-7410.66782:TRINITY_DN21420_c0_g1_i5	Up;
GO:0006000	fructose metabolic process	biological_process	1	114	20	2205	0.276972	0.357755	0.967105	Cluster-7410.66761:TRINITY_DN19649_c0_g1_i1	Up;
GO:0055085	transmembrane transport	biological_process	3	114	52	2205	0.280465	0.36039	1.11589	Cluster-7410.76762:TRINITY_DN19151_c3_g1_i6; Cluster-7410.96847:TRINITY_DN14960_c0_g2_i1; Cluster-7410.84714:TRINITY_DN20659_c0_g1_i1	Opposite;Down;Opposite;
GO:0019031	viral envelope	cellular_component	1	114	21	2205	0.296562	0.37911	0.921053	Cluster-7410.63152:TRINITY_DN20769_c2_g4_i1	Opposite;
GO:0006694	steroid biosynthetic process	biological_process	2	114	37	2205	0.298738	0.379934	1.04552	Cluster-7410.80084:TRINITY_DN18784_c4_g1_i5; Cluster-7410.99155:TRINITY_DN19031_c0_g2_i1	Up;Down;
GO:0006813	potassium ion transport	biological_process	1	114	22	2205	0.316076	0.399933	0.879187	Cluster-7410.59824:TRINITY_DN20895_c0_g1_i2	Up;
GO:0043565	sequence-specific DNA binding	molecular_function	1	114	24	2205	0.354706	0.446534	0.805921	Cluster-7410.116220:TRINITY_DN11131_c0_g2_i2	Down;
GO:0005634	nucleus	cellular_component	5	114	94	2205	0.357979	0.448377	1.02884	Cluster-7410.28630:TRINITY_DN19429_c0_g1_i6; Cluster-7410.28630:TRINITY_DN17047_c0_g2_i1; Cluster-7410.117320:TRINITY_DN11806_c0_g1_i1; Cluster-7410.67550:TRINITY_DN16315_c0_g2_i2; Cluster-7410.70501:TRINITY_DN21610_c2_g1_i1	Down;Opposite;Opposite;Opposite;Opposite;
GO:0003676	nucleic acid binding	molecular_function	4	114	77	2205	0.367022	0.457395	1.00478	Cluster-7410.28630:TRINITY_DN19429_c0_g1_i6; Cluster-7410.28630:TRINITY_DN17047_c0_g2_i1; Cluster-7410.76756:TRINITY_DN20687_c0_g1_i3; Cluster-7410.67550:TRINITY_DN16315_c0_g2_i2	Down;Opposite;Up;Opposite;
GO:0004616	phosphogluconate dehydrogenase (decarboxylating) activity	molecular_function	1	114	25	2205	0.373747	0.461141	0.773684	Cluster-7410.106699:TRINITY_DN18060_c0_g1_i2	Down;
GO:0019521	D-gluconate metabolic process	biological_process	1	114	25	2205	0.373747	0.461141	0.773684	Cluster-7410.106699:TRINITY_DN18060_c0_g1_i2	Down;
GO:0003724	RNA helicase activity	molecular_function	1	114	26	2205	0.392563	0.479584	0.743927	Cluster-7410.74320:TRINITY_DN8091_c0_g1_i1	Opposite;
GO:0006013	mannose metabolic process	biological_process	1	114	26	2205	0.392563	0.479584	0.743927	Cluster-7410.66761:TRINITY_DN19649_c0_g1_i1	Up;
GO:0006633	fatty acid biosynthetic process	biological_process	2	114	44	2205	0.399797	0.485631	0.879187	Cluster-7410.62660:TRINITY_DN13987_c0_g1_i1; Cluster-27787.0:TRINITY_DN18128_c0_g1_i2	Opposite;Down;
GO:0016020	membrane	cellular_component	8	114	154	2205	0.401429	0.485631	1.00478	Cluster-7410.73656:TRINITY_DN16193_c1_g1_i1; Cluster-7410.66853:TRINITY_DN19336_c0_g2_i2; Cluster-7410.29219:TRINITY_DN20638_c0_g1_i3; Cluster-7410.84333:TRINITY_DN16356_c0_g1_i1; Cluster-7410.62726:TRINITY_DN17211_c0_g1_i1; Cluster-7410.54137:TRINITY_DN18729_c0_g3_i1; Cluster-7410.62726:TRINITY_DN17211_c0_g2_i1; Cluster-7410.84714:TRINITY_DN20659_c0_g1_i1	Down;Up;Down;Opposite;Down;Opposite;Down;Opposite;
GO:0006098	pentose-phosphate shunt	biological_process	2	114	46	2205	0.428131	0.51293	0.840961	Cluster-7410.106699:TRINITY_DN18060_c0_g1_i2; Cluster-7410.66761:TRINITY_DN19649_c0_g1_i1	Down;Up;
GO:0050662	coenzyme binding	molecular_function	2	114	46	2205	0.428131	0.51293	0.840961	Cluster-7410.80084:TRINITY_DN18784_c4_g1_i5; Cluster-7410.99155:TRINITY_DN19031_c0_g2_i1	Up;Down;
GO:0006118	obsolete electron transport	biological_process	2	114	47	2205	0.44213	0.527155	0.823068	Cluster-7410.78314:TRINITY_DN21577_c1_g1_i4; Cluster-7410.109493:TRINITY_DN15796_c1_g2_i2	Down;Opposite;
GO:0003857	3-hydroxyacyl-CoA dehydrogenase activity	molecular_function	1	114	29	2205	0.447397	0.530883	0.666969	Cluster-27787.0:TRINITY_DN18128_c0_g1_i2	Down;
GO:0016192	vesicle-mediated transport	biological_process	2	114	48	2205	0.455999	0.538513	0.805921	Cluster-7410.82467:TRINITY_DN17680_c0_g2_i3; Cluster-7410.74473:TRINITY_DN12814_c0_g1_i1	Up;Opposite;
GO:0030117	membrane coat	cellular_component	1	114	31	2205	0.482405	0.566998	0.623939	Cluster-7410.74473:TRINITY_DN12814_c0_g1_i1	Opposite;
GO:0000287	magnesium ion binding	molecular_function	1	114	32	2205	0.499399	0.573384	0.604441	Cluster-7410.66107:TRINITY_DN19061_c0_g1_i1	Opposite;
GO:0045454	cell redox homeostasis	biological_process	1	114	32	2205	0.499399	0.573384	0.604441	Cluster-7410.1359:TRINITY_DN711_c0_g1_i1	Opposite;
GO:0006550	isoleucine catabolic process	biological_process	1	114	32	2205	0.499399	0.573384	0.604441	Cluster-27787.0:TRINITY_DN18128_c0_g1_i2	Down;
GO:0006552	leucine catabolic process	biological_process	1	114	32	2205	0.499399	0.573384	0.604441	Cluster-27787.0:TRINITY_DN18128_c0_g1_i2	Down;
GO:0006574	valine catabolic process	biological_process	1	114	32	2205	0.499399	0.573384	0.604441	Cluster-27787.0:TRINITY_DN18128_c0_g1_i2	Down;
GO:0016301	kinase activity	molecular_function	1	114	33	2205	0.516036	0.58705	0.586124	Cluster-7410.66761:TRINITY_DN19649_c0_g1_i1	Up;
GO:0006554	lysine catabolic process	biological_process	1	114	33	2205	0.516036	0.58705	0.586124	Cluster-27787.0:TRINITY_DN18128_c0_g1_i2	Down;
GO:0046872	metal ion binding	molecular_function	3	114	73	2205	0.528018	0.594651	0.794881	Cluster-7410.81316:TRINITY_DN18219_c0_g1_i2; Cluster-7410.30707:TRINITY_DN14682_c0_g1_i2; Cluster-7410.21167:TRINITY_DN15781_c0_g2_i1	Up;Down;Down;
GO:0008033	tRNA processing	biological_process	1	114	34	2205	0.532308	0.594651	0.568885	Cluster-7410.46552:TRINITY_DN21414_c0_g1_i1	Opposite;
GO:0006631	fatty acid metabolic process	biological_process	1	114	34	2205	0.532308	0.594651	0.568885	Cluster-27787.0:TRINITY_DN18128_c0_g1_i2	Down;
GO:0018874	benzoate metabolic process	biological_process	1	114	34	2205	0.532308	0.594651	0.568885	Cluster-27787.0:TRINITY_DN18128_c0_g1_i2	Down;
GO:0016021	integral component of membrane	cellular_component	9	114	194	2205	0.555044	0.617269	0.897314	Cluster-7410.82467:TRINITY_DN17680_c0_g2_i3; Cluster-7410.79699:TRINITY_DN14517_c0_g1_i1; Cluster-7410.99155:TRINITY_DN19031_c0_g2_i1; Cluster-7410.76762:TRINITY_DN19151_c3_g1_i6; Cluster-7410.70501:TRINITY_DN21610_c2_g1_i1; Cluster-7410.62236:TRINITY_DN20980_c0_g1_i3; Cluster-7410.117453:TRINITY_DN16686_c0_g1_i1; Cluster-7410.87969:TRINITY_DN17030_c0_g1_i6; Cluster-7410.84714:TRINITY_DN20659_c0_…	Up;Down;Down;Opposite;Opposite;Up;Down;Down;Opposite;
GO:0019028	viral capsid	cellular_component	1	114	36	2205	0.563732	0.621358	0.537281	Cluster-7410.94795:TRINITY_DN20885_c0_g1_i1	Down;
GO:0007264	small GTPase mediated signal transduction	biological_process	1	114	36	2205	0.563732	0.621358	0.537281	Cluster-7410.79699:TRINITY_DN14517_c0_g1_i1	Down;
GO:0050660	flavin adenine dinucleotide binding	molecular_function	1	114	37	2205	0.578875	0.632427	0.52276	Cluster-7410.46552:TRINITY_DN21414_c0_g1_i1	Opposite;
GO:0006310	DNA recombination	biological_process	1	114	37	2205	0.578875	0.632427	0.52276	Cluster-7410.117320:TRINITY_DN11806_c0_g1_i1	Opposite;
GO:0051287	NAD binding	molecular_function	2	114	59	2205	0.597206	0.649593	0.655665	Cluster-7410.59824:TRINITY_DN20895_c0_g1_i2; Cluster-7410.106699:TRINITY_DN18060_c0_g1_i2	Up;Down;
GO:0006096	glycolytic process	biological_process	1	114	42	2205	0.64883	0.702663	0.460526	Cluster-7410.66761:TRINITY_DN19649_c0_g1_i1	Up;
GO:0016887	ATPase activity	molecular_function	2	114	66	2205	0.673866	0.726603	0.586124	Cluster-7410.74320:TRINITY_DN8091_c0_g1_i1; Cluster-7410.79699:TRINITY_DN14517_c0_g1_i1	Opposite;Down;
GO:0003924	GTPase activity	molecular_function	2	114	67	2205	0.683908	0.733573	0.577376	Cluster-7410.74320:TRINITY_DN8091_c0_g1_i1; Cluster-7410.79699:TRINITY_DN14517_c0_g1_i1	Opposite;Down;
GO:0008168	methyltransferase activity	molecular_function	1	114	45	2205	0.686246	0.733573	0.429825	Cluster-7410.27494:TRINITY_DN17916_c0_g1_i1	Down;
GO:0006094	gluconeogenesis	biological_process	1	114	47	2205	0.709349	0.755015	0.411534	Cluster-7410.66761:TRINITY_DN19649_c0_g1_i1	Up;
GO:0006281	DNA repair	biological_process	1	114	48	2205	0.720364	0.763463	0.402961	Cluster-7410.38151:TRINITY_DN17764_c0_g2_i2	Opposite;
GO:0006508	proteolysis	biological_process	3	114	96	2205	0.743342	0.784463	0.604441	Cluster-7410.56261:TRINITY_DN20517_c0_g1_i2; Cluster-7410.67074:TRINITY_DN21522_c0_g1_i3; Cluster-7410.66805:TRINITY_DN20019_c0_g1_i4	Opposite;Up;Up;
GO:0005525	GTP binding	molecular_function	2	114	89	2205	0.850314	0.893551	0.434654	Cluster-7410.74320:TRINITY_DN8091_c0_g1_i1; Cluster-7410.79699:TRINITY_DN14517_c0_g1_i1	Opposite;Down;
GO:0006355	regulation of transcription, DNA-templated	biological_process	2	114	91	2205	0.860837	0.900791	0.425101	Cluster-7410.73635:TRINITY_DN19337_c0_g1_i1; Cluster-7410.109493:TRINITY_DN15796_c1_g2_i2	Up;Opposite;
GO:0005515	protein binding	molecular_function	11	114	304	2205	0.883223	0.920333	0.699879	Cluster-7410.88136:TRINITY_DN13434_c0_g1_i1; Cluster-7410.111614:TRINITY_DN19869_c0_g1_i3; Cluster-39906.0:TRINITY_DN15341_c0_g1_i3; Cluster-7410.67150:TRINITY_DN20797_c0_g2_i4; Cluster-7410.66118:TRINITY_DN18729_c0_g1_i4; Cluster-7410.66851:TRINITY_DN18918_c0_g1_i1; Cluster-7410.67073:TRINITY_DN20314_c1_g1_i5; Cluster-7410.51522:TRINITY_DN16257_c0_g2_i1; Cluster-7410.117453:TRINITY_DN16686_c0_g1…	Down;Down;Up;Up;Up;Up;Up;Down;Down;Down;Opposite;
GO:0005622	intracellular	cellular_component	1	114	78	2205	0.920144	0.95439	0.247976	Cluster-7410.70501:TRINITY_DN21610_c2_g1_i1	Opposite;
GO:0006886	intracellular protein transport	biological_process	1	114	79	2205	0.923603	0.95439	0.244837	Cluster-7410.74473:TRINITY_DN12814_c0_g1_i1	Opposite;
GO:0003824	catalytic activity	molecular_function	4	114	167	2205	0.943297	0.963593	0.463284	Cluster-7410.66107:TRINITY_DN19061_c0_g1_i1; Cluster-7410.80084:TRINITY_DN18784_c4_g1_i5; Cluster-7410.99155:TRINITY_DN19031_c0_g2_i1; Cluster-7410.92821:TRINITY_DN20543_c0_g1_i9	Opposite;Up;Down;Up;
GO:0003735	structural constituent of ribosome	molecular_function	1	114	86	2205	0.944165	0.963593	0.224908	Cluster-7410.30843:TRINITY_DN15779_c0_g1_i1	Opposite;
GO:0006412	translation	biological_process	1	114	86	2205	0.944165	0.963593	0.224908	Cluster-7410.30843:TRINITY_DN15779_c0_g1_i1	Opposite;
GO:0042254	ribosome biogenesis	biological_process	1	114	89	2205	0.951274	0.966869	0.217327	Cluster-7410.30843:TRINITY_DN15779_c0_g1_i1	Opposite;
GO:0005524	ATP binding	molecular_function	6	114	240	2205	0.973661	0.982444	0.483553	Cluster-7410.74320:TRINITY_DN8091_c0_g1_i1; Cluster-7410.76756:TRINITY_DN20687_c0_g1_i3; Cluster-7410.79699:TRINITY_DN14517_c0_g1_i1; Cluster-7410.84333:TRINITY_DN16356_c0_g1_i1; Cluster-7410.117453:TRINITY_DN16686_c0_g1_i1; Cluster-7410.53113:TRINITY_DN23094_c0_g1_i1	Opposite;Up;Down;Opposite;Down;Opposite;
GO:0003723	RNA binding	molecular_function	1	114	103	2205	0.974521	0.982444	0.187787	Cluster-7410.74320:TRINITY_DN8091_c0_g1_i1	Opposite;
GO:0005840	ribosome	cellular_component	1	114	114	2205	0.984893	0.98888	0.169668	Cluster-7410.30843:TRINITY_DN15779_c0_g1_i1	Opposite;
GO:0003677	DNA binding	molecular_function	1	114	121	2205	0.989225	0.989225	0.159852	Cluster-7410.117320:TRINITY_DN11806_c0_g1_i1	Opposite;

## Sheet: S4 vs. S1 enrichment-go-cor
ID	Term	Category	ListHits	ListTotal	PopHits	PopTotal	pval	padj	Enrichment_score	Gene_Protein	Add
GO:0018106	peptidyl-histidine phosphorylation	biological_process	1	183	1	2205	0	0	12.0492	Cluster-7410.65857:TRINITY_DN21355_c0_g1_i1	Down;
GO:0004474	malate synthase activity	molecular_function	1	183	1	2205	0	0	12.0492	Cluster-7410.66782:TRINITY_DN21420_c0_g1_i5	Up;
GO:0008218	bioluminescence	biological_process	2	183	2	2205	0	0	12.0492	Cluster-7410.70907:TRINITY_DN20769_c2_g2_i1; Cluster-7410.70907:TRINITY_DN20769_c2_g1_i1	Opposite;Up;
GO:0006298	mismatch repair	biological_process	1	183	1	2205	0	0	12.0492	Cluster-7410.12207:TRINITY_DN16639_c0_g1_i1	Opposite;
GO:0030983	mismatched DNA binding	molecular_function	1	183	1	2205	0	0	12.0492	Cluster-7410.12207:TRINITY_DN16639_c0_g1_i1	Opposite;
GO:0005185	neurohypophyseal hormone activity	molecular_function	1	183	1	2205	0	0	12.0492	Cluster-7410.67864:TRINITY_DN20559_c0_g2_i1	Down;
GO:0006879	cellular iron ion homeostasis	biological_process	3	183	3	2205	0	0	12.0492	Cluster-7410.81316:TRINITY_DN18881_c0_g2_i1; Cluster-7410.81316:TRINITY_DN18219_c0_g1_i2; Cluster-7410.81316:TRINITY_DN16408_c0_g1_i1	Up;Up;Up;
GO:0008199	ferric iron binding	molecular_function	3	183	3	2205	0	0	12.0492	Cluster-7410.81316:TRINITY_DN18881_c0_g2_i1; Cluster-7410.81316:TRINITY_DN18219_c0_g1_i2; Cluster-7410.81316:TRINITY_DN16408_c0_g1_i1	Up;Up;Up;
GO:0008217	regulation of blood pressure	biological_process	1	183	1	2205	0	0	12.0492	Cluster-7410.67903:TRINITY_DN20450_c1_g1_i6	Up;
GO:0042312	regulation of vasodilation	biological_process	1	183	1	2205	0	0	12.0492	Cluster-7410.67903:TRINITY_DN20450_c1_g1_i6	Up;
GO:0007276	gamete generation	biological_process	1	183	1	2205	0	0	12.0492	Cluster-7410.87439:TRINITY_DN20269_c1_g1_i2	Down;
GO:0010207	photosystem II assembly	biological_process	1	183	1	2205	0	0	12.0492	Cluster-7410.67698:TRINITY_DN20625_c0_g1_i2	Up;
GO:0000226	microtubule cytoskeleton organization	biological_process	2	183	2	2205	0	0	12.0492	Cluster-7410.40678:TRINITY_DN20447_c0_g2_i1; Cluster-7410.40678:TRINITY_DN20447_c0_g1_i1	Down;Down;
GO:0000910	cytokinesis	biological_process	2	183	2	2205	0	0	12.0492	Cluster-7410.40678:TRINITY_DN20447_c0_g2_i1; Cluster-7410.40678:TRINITY_DN20447_c0_g1_i1	Down;Down;
GO:0003847	1-alkyl-2-acetylglycerophosphocholine esterase activity	molecular_function	1	183	1	2205	0	0	12.0492	Cluster-7410.10719:TRINITY_DN16430_c0_g1_i1	Down;
GO:0008247	1-alkyl-2-acetylglycerophosphocholine esterase complex	cellular_component	1	183	1	2205	0	0	12.0492	Cluster-7410.10719:TRINITY_DN16430_c0_g1_i1	Down;
GO:0006480	N-terminal protein amino acid methylation	biological_process	1	183	1	2205	0	0	12.0492	Cluster-7410.13119:TRINITY_DN13914_c0_g1_i1	Down;
GO:0052861	glucan endo-1,3-beta-glucanase activity, C-3 substituted reducing group	molecular_function	1	183	1	2205	0	0	12.0492	Cluster-7410.66675:TRINITY_DN15608_c0_g1_i1	Opposite;
GO:0052862	glucan endo-1,4-beta-glucanase activity, C-3 substituted reducing group	molecular_function	1	183	1	2205	0	0	12.0492	Cluster-7410.66675:TRINITY_DN15608_c0_g1_i1	Opposite;
GO:0015144	carbohydrate transmembrane transporter activity	molecular_function	1	183	1	2205	0	0	12.0492	Cluster-7410.65526:TRINITY_DN21193_c0_g1_i8	Up;
GO:0034219	carbohydrate transmembrane transport	biological_process	1	183	1	2205	0	0	12.0492	Cluster-7410.65526:TRINITY_DN21193_c0_g1_i8	Up;
GO:0005219	ryanodine-sensitive calcium-release channel activity	molecular_function	1	183	1	2205	0	0	12.0492	Cluster-7410.70501:TRINITY_DN21610_c2_g1_i1	Opposite;
GO:0006874	cellular calcium ion homeostasis	biological_process	1	183	1	2205	0	0	12.0492	Cluster-7410.70501:TRINITY_DN21610_c2_g1_i1	Opposite;
GO:1901031	regulation of response to reactive oxygen species	biological_process	1	183	1	2205	0	0	12.0492	Cluster-7410.70501:TRINITY_DN21610_c2_g1_i1	Opposite;
GO:0007050	cell cycle arrest	biological_process	1	183	1	2205	0	0	12.0492	Cluster-7410.12366:TRINITY_DN16058_c0_g1_i1	Down;
GO:0008131	primary amine oxidase activity	molecular_function	1	183	1	2205	0	0	12.0492	Cluster-7410.12366:TRINITY_DN16058_c0_g1_i1	Down;
GO:0009308	amine metabolic process	biological_process	1	183	1	2205	0	0	12.0492	Cluster-7410.12366:TRINITY_DN16058_c0_g1_i1	Down;
GO:0000439	core TFIIH complex	cellular_component	1	183	1	2205	0	0	12.0492	Cluster-7410.109493:TRINITY_DN15796_c1_g2_i2	Opposite;
GO:0009916	alternative oxidase activity	molecular_function	1	183	1	2205	0	0	12.0492	Cluster-7410.109493:TRINITY_DN15796_c1_g2_i2	Opposite;
GO:0004512	inositol-3-phosphate synthase activity	molecular_function	1	183	1	2205	0	0	12.0492	Cluster-7410.83756:TRINITY_DN18768_c0_g1_i1	Down;
GO:0006021	inositol biosynthetic process	biological_process	1	183	1	2205	0	0	12.0492	Cluster-7410.83756:TRINITY_DN18768_c0_g1_i1	Down;
GO:0019872	streptomycin biosynthetic process	biological_process	1	183	1	2205	0	0	12.0492	Cluster-7410.83756:TRINITY_DN18768_c0_g1_i1	Down;
GO:0006744	ubiquinone biosynthetic process	biological_process	8	183	13	2205	8.27092e-08	7.54408e-07	7.41488	Cluster-7410.55945:TRINITY_DN21335_c1_g5_i5; Cluster-7410.55945:TRINITY_DN21335_c1_g4_i1; Cluster-7410.81316:TRINITY_DN18881_c0_g2_i1; Cluster-7410.81316:TRINITY_DN18219_c0_g1_i2; Cluster-7410.81316:TRINITY_DN16408_c0_g1_i1; Cluster-7410.109493:TRINITY_DN15796_c1_g2_i2; Cluster-7410.85933:TRINITY_DN18171_c1_g1_i1; Cluster-7410.55945:TRINITY_DN21335_c1_g2_i1	Down;Down;Up;Up;Up;Opposite;Opposite;Down;
GO:0020037	heme binding	molecular_function	16	183	49	2205	1.24283e-07	1.10027e-06	3.93443	Cluster-7410.48098:TRINITY_DN19415_c0_g1_i2; Cluster-7410.45764:TRINITY_DN16208_c0_g1_i2; Cluster-7410.59603:TRINITY_DN19440_c0_g2_i1; Cluster-7410.66100:TRINITY_DN20190_c0_g1_i1; Cluster-7410.66100:TRINITY_DN17565_c0_g2_i1; Cluster-7410.29505:TRINITY_DN20502_c0_g3_i1; Cluster-7410.59603:TRINITY_DN19440_c0_g1_i3; Cluster-7410.42621:TRINITY_DN20991_c0_g1_i7; Cluster-7410.91232:TRINITY_DN13211_c0_g…	Down;Up;Opposite;Opposite;Down;Down;Down;Down;Down;Up;Down;Up;Down;Up;Down;Down;
GO:0055114	oxidation-reduction process	biological_process	57	183	385	2205	6.2818e-07	5.40234e-06	1.7839	Cluster-7410.4635:TRINITY_DN20988_c1_g1_i8; Cluster-7410.66330:TRINITY_DN21196_c0_g1_i3; Cluster-7410.48098:TRINITY_DN19415_c0_g1_i2; Cluster-7410.44615:TRINITY_DN15696_c0_g1_i1; Cluster-7410.45764:TRINITY_DN16208_c0_g1_i2; Cluster-7410.8630:TRINITY_DN20093_c0_g1_i1; Cluster-7410.59603:TRINITY_DN19440_c0_g2_i1; Cluster-7410.59007:TRINITY_DN16804_c0_g1_i4; Cluster-7410.66100:TRINITY_DN20190_c0_g1_…	Down;Up;Down;Down;Up;Down;Opposite;Down;Opposite;Down;Opposite;Down;Down;Down;Down;Opposite;Down;Down;Down;Down;Up;Down;Down;Down;Up;Down;Up;Down;Opposite;Down;Up;Down;Up;Down;Down;Opposite;Down;Down;Down;Down;Down;Down;Down;Opposite;Up;Down;Opposite;Up;Down;Up;Down;Down;Up;Down;Opposite;Down;Down;
GO:0005506	iron ion binding	molecular_function	10	183	29	2205	8.79233e-06	7.35137e-05	4.15489	Cluster-7410.48098:TRINITY_DN19415_c0_g1_i2; Cluster-7410.66100:TRINITY_DN20190_c0_g1_i1; Cluster-7410.66100:TRINITY_DN17565_c0_g2_i1; Cluster-7410.29505:TRINITY_DN20502_c0_g3_i1; Cluster-7410.42621:TRINITY_DN20991_c0_g1_i7; Cluster-7410.66084:TRINITY_DN18603_c0_g1_i1; Cluster-7410.77721:TRINITY_DN20245_c0_g1_i6; Cluster-7410.68619:TRINITY_DN15164_c0_g1_i2; Cluster-7410.66165:TRINITY_DN20333_c0_g…	Down;Opposite;Down;Down;Down;Up;Up;Down;Up;Down;
GO:0008146	sulfotransferase activity	molecular_function	3	183	4	2205	4.60279e-05	0.000374444	9.03689	Cluster-7410.100361:TRINITY_DN18422_c0_g1_i2; Cluster-7410.26089:TRINITY_DN15707_c0_g1_i1; Cluster-7410.100361:TRINITY_DN18422_c0_g2_i4	Down;Down;Down;
GO:0030598	rRNA N-glycosylase activity	molecular_function	5	183	10	2205	4.7809e-05	0.000378697	6.02459	Cluster-7410.86938:TRINITY_DN21390_c0_g1_i3; Cluster-7410.80549:TRINITY_DN16327_c1_g4_i1; Cluster-7410.86938:TRINITY_DN16327_c1_g5_i1; Cluster-7410.86938:TRINITY_DN16327_c1_g3_i1; Cluster-7410.41269:TRINITY_DN21390_c0_g2_i1	Opposite;Opposite;Opposite;Opposite;Opposite;
GO:0016705	oxidoreductase activity, acting on paired donors, with incorporation or reduction of molecular oxygen	molecular_function	10	183	34	2205	5.01507e-05	0.000387061	3.54388	Cluster-7410.48098:TRINITY_DN19415_c0_g1_i2; Cluster-7410.66100:TRINITY_DN20190_c0_g1_i1; Cluster-7410.66100:TRINITY_DN17565_c0_g2_i1; Cluster-7410.29505:TRINITY_DN20502_c0_g3_i1; Cluster-7410.42621:TRINITY_DN20991_c0_g1_i7; Cluster-7410.66084:TRINITY_DN18603_c0_g1_i1; Cluster-7410.77721:TRINITY_DN20245_c0_g1_i6; Cluster-7410.68619:TRINITY_DN15164_c0_g1_i2; Cluster-7410.66165:TRINITY_DN20333_c0_g…	Down;Opposite;Down;Down;Down;Up;Up;Down;Up;Down;
GO:0003995	acyl-CoA dehydrogenase activity	molecular_function	4	183	8	2205	0.00017008	0.00127986	6.02459	Cluster-7410.70907:TRINITY_DN20769_c2_g2_i1; Cluster-7410.78314:TRINITY_DN20803_c0_g1_i3; Cluster-7410.78314:TRINITY_DN21577_c1_g1_i4; Cluster-7410.70907:TRINITY_DN20769_c2_g1_i1	Opposite;Down;Down;Up;
GO:0017148	negative regulation of translation	biological_process	5	183	12	2205	0.00018248	0.00133967	5.02049	Cluster-7410.86938:TRINITY_DN21390_c0_g1_i3; Cluster-7410.80549:TRINITY_DN16327_c1_g4_i1; Cluster-7410.86938:TRINITY_DN16327_c1_g5_i1; Cluster-7410.86938:TRINITY_DN16327_c1_g3_i1; Cluster-7410.41269:TRINITY_DN21390_c0_g2_i1	Opposite;Opposite;Opposite;Opposite;Opposite;
GO:0046872	metal ion binding	molecular_function	15	183	73	2205	0.000202681	0.00145255	2.47586	Cluster-7410.65857:TRINITY_DN21355_c0_g1_i1; Cluster-7410.57981:TRINITY_DN21167_c0_g1_i1; Cluster-7410.57981:TRINITY_DN19238_c0_g2_i12; Cluster-7410.57981:TRINITY_DN19844_c0_g1_i2; Cluster-7410.105974:TRINITY_DN21483_c1_g1_i7; Cluster-7410.81316:TRINITY_DN18881_c0_g2_i1; Cluster-7410.31554:TRINITY_DN13223_c0_g1_i2; Cluster-7410.81316:TRINITY_DN18219_c0_g1_i2; Cluster-7410.30707:TRINITY_DN14682_c0…	Down;Down;Down;Down;Down;Up;Down;Up;Down;Down;Up;Down;Down;Down;Opposite;
GO:0045300	acyl-[acyl-carrier-protein] desaturase activity	molecular_function	3	183	5	2205	0.000215167	0.00147193	7.22951	Cluster-7410.59007:TRINITY_DN16804_c0_g1_i4; Cluster-7410.105974:TRINITY_DN21483_c1_g1_i7; Cluster-7410.105974:TRINITY_DN21483_c1_g3_i1	Down;Down;Down;
GO:0004185	serine-type carboxypeptidase activity	molecular_function	3	183	5	2205	0.000215167	0.00147193	7.22951	Cluster-7410.56261:TRINITY_DN20517_c0_g1_i2; Cluster-7410.12207:TRINITY_DN16639_c0_g1_i1; Cluster-7410.65526:TRINITY_DN21193_c0_g1_i8	Opposite;Opposite;Up;
GO:0016747	transferase activity, transferring acyl groups other than amino-acyl groups	molecular_function	9	183	35	2205	0.000354971	0.00228639	3.09836	Cluster-7410.78784:TRINITY_DN18952_c0_g1_i1; Cluster-7410.99610:TRINITY_DN21499_c1_g1_i10; Cluster-7410.8630:TRINITY_DN20093_c0_g1_i1; Cluster-7410.94219:TRINITY_DN21574_c0_g1_i12; Cluster-7410.113636:TRINITY_DN21329_c0_g1_i5; Cluster-7410.31109:TRINITY_DN16348_c0_g1_i1; Cluster-7410.10903:TRINITY_DN15305_c0_g1_i2; Cluster-7410.28119:TRINITY_DN16296_c0_g1_i1; Cluster-7410.101640:TRINITY_DN21490_c…	Down;Down;Down;Down;Down;Down;Down;Down;Down;
GO:0030246	carbohydrate binding	molecular_function	4	183	9	2205	0.000357012	0.00228639	5.35519	Cluster-7410.7680:TRINITY_DN21626_c0_g2_i2; Cluster-7410.48139:TRINITY_DN19747_c0_g1_i4; Cluster-7410.7680:TRINITY_DN21154_c0_g1_i6; Cluster-7410.7680:TRINITY_DN11938_c0_g1_i1	Opposite;Down;Opposite;Down;
GO:0008137	NADH dehydrogenase (ubiquinone) activity	molecular_function	4	183	9	2205	0.000357012	0.00228639	5.35519	Cluster-7410.55945:TRINITY_DN21335_c1_g5_i5; Cluster-7410.55945:TRINITY_DN21335_c1_g4_i1; Cluster-7410.85933:TRINITY_DN18171_c1_g1_i1; Cluster-7410.55945:TRINITY_DN21335_c1_g2_i1	Down;Down;Opposite;Down;
GO:0008964	phosphoenolpyruvate carboxylase activity	molecular_function	2	183	3	2205	0.000563075	0.00325934	8.03279	Cluster-7410.70444:TRINITY_DN21355_c0_g2_i1; Cluster-7410.65857:TRINITY_DN21355_c0_g1_i1	Down;Down;
GO:0044780	bacterial-type flagellum assembly	biological_process	2	183	3	2205	0.000563075	0.00325934	8.03279	Cluster-7410.40678:TRINITY_DN20447_c0_g2_i1; Cluster-7410.40678:TRINITY_DN20447_c0_g1_i1	Down;Down;
GO:0005784	Sec61 translocon complex	cellular_component	2	183	3	2205	0.000563075	0.00325934	8.03279	Cluster-7410.71356:TRINITY_DN17103_c1_g3_i3; Cluster-7410.71356:TRINITY_DN19238_c0_g3_i4	Down;Down;
GO:0006613	cotranslational protein targeting to membrane	biological_process	2	183	3	2205	0.000563075	0.00325934	8.03279	Cluster-7410.71356:TRINITY_DN17103_c1_g3_i3; Cluster-7410.71356:TRINITY_DN19238_c0_g3_i4	Down;Down;
GO:0019825	oxygen binding	molecular_function	2	183	3	2205	0.000563075	0.00325934	8.03279	Cluster-7410.91232:TRINITY_DN13211_c0_g1_i1; Cluster-7410.91232:TRINITY_DN13211_c0_g2_i1	Down;Down;
GO:0009365	protein histidine kinase complex	cellular_component	4	183	10	2205	0.000666215	0.00371353	4.81967	Cluster-7410.65857:TRINITY_DN21355_c0_g1_i1; Cluster-7410.91545:TRINITY_DN17608_c0_g2_i1; Cluster-7410.66173:TRINITY_DN21330_c1_g1_i4; Cluster-7410.115215:TRINITY_DN13924_c0_g1_i1	Down;Down;Down;Down;
GO:0006120	mitochondrial electron transport, NADH to ubiquinone	biological_process	4	183	10	2205	0.000666215	0.00371353	4.81967	Cluster-7410.55945:TRINITY_DN21335_c1_g5_i5; Cluster-7410.55945:TRINITY_DN21335_c1_g4_i1; Cluster-7410.85933:TRINITY_DN18171_c1_g1_i1; Cluster-7410.55945:TRINITY_DN21335_c1_g2_i1	Down;Down;Opposite;Down;
GO:0006506	GPI anchor biosynthetic process	biological_process	4	183	11	2205	0.00113976	0.00623761	4.38152	Cluster-7410.66173:TRINITY_DN21330_c1_g1_i4; Cluster-7410.99155:TRINITY_DN19031_c0_g2_i1; Cluster-7410.88537:TRINITY_DN21192_c1_g2_i3; Cluster-7410.88537:TRINITY_DN21192_c1_g3_i1	Down;Down;Opposite;Down;
GO:0030599	pectinesterase activity	molecular_function	3	183	7	2205	0.00131725	0.00695603	5.16393	Cluster-7410.50386:TRINITY_DN15973_c0_g1_i2; Cluster-7410.16983:TRINITY_DN10623_c0_g1_i1; Cluster-7410.113314:TRINITY_DN15169_c0_g1_i1	Opposite;Down;Down;
GO:0042545	cell wall modification	biological_process	3	183	7	2205	0.00131725	0.00695603	5.16393	Cluster-7410.50386:TRINITY_DN15973_c0_g1_i2; Cluster-7410.16983:TRINITY_DN10623_c0_g1_i1; Cluster-7410.113314:TRINITY_DN15169_c0_g1_i1	Opposite;Down;Down;
GO:0016491	oxidoreductase activity	molecular_function	28	183	203	2205	0.00180629	0.00937401	1.66196	Cluster-7410.4635:TRINITY_DN20988_c1_g1_i8; Cluster-7410.66330:TRINITY_DN21196_c0_g1_i3; Cluster-7410.44615:TRINITY_DN15696_c0_g1_i1; Cluster-7410.70907:TRINITY_DN20769_c2_g2_i1; Cluster-7410.105974:TRINITY_DN21483_c1_g1_i7; Cluster-7410.97340:TRINITY_DN20983_c0_g1_i2; Cluster-7410.63118:TRINITY_DN7607_c0_g1_i2; Cluster-7410.53915:TRINITY_DN16889_c0_g1_i3; Cluster-7410.81316:TRINITY_DN18881_c0_g2…	Down;Up;Down;Opposite;Down;Down;Down;Opposite;Up;Down;Down;Up;Up;Down;Opposite;Down;Up;Up;Down;Opposite;Down;Down;Down;Opposite;Up;Down;Down;Down;
GO:0019643	reductive tricarboxylic acid cycle	biological_process	2	183	4	2205	0.00211422	0.0106063	6.02459	Cluster-7410.70444:TRINITY_DN21355_c0_g2_i1; Cluster-7410.65857:TRINITY_DN21355_c0_g1_i1	Down;Down;
GO:0005126	cytokine receptor binding	molecular_function	2	183	4	2205	0.00211422	0.0106063	6.02459	Cluster-7410.67132:TRINITY_DN18592_c0_g6_i1; Cluster-7410.67132:TRINITY_DN18592_c0_g2_i2	Up;Opposite;
GO:0004857	enzyme inhibitor activity	molecular_function	3	183	8	2205	0.00246443	0.0117745	4.51844	Cluster-7410.50386:TRINITY_DN15973_c0_g1_i2; Cluster-7410.16983:TRINITY_DN10623_c0_g1_i1; Cluster-7410.113314:TRINITY_DN15169_c0_g1_i1	Opposite;Down;Down;
GO:0000398	mRNA splicing, via spliceosome	biological_process	3	183	8	2205	0.00246443	0.0117745	4.51844	Cluster-7410.15707:TRINITY_DN16845_c0_g1_i2; Cluster-7410.15707:TRINITY_DN20353_c1_g2_i1; Cluster-7410.1359:TRINITY_DN711_c0_g1_i1	Opposite;Opposite;Opposite;
GO:0005681	spliceosomal complex	cellular_component	3	183	8	2205	0.00246443	0.0117745	4.51844	Cluster-7410.15707:TRINITY_DN16845_c0_g1_i2; Cluster-7410.15707:TRINITY_DN20353_c1_g2_i1; Cluster-7410.1359:TRINITY_DN711_c0_g1_i1	Opposite;Opposite;Opposite;
GO:0006814	sodium ion transport	biological_process	6	183	26	2205	0.00408083	0.0186456	2.78058	Cluster-7410.99610:TRINITY_DN21499_c1_g1_i10; Cluster-7410.55945:TRINITY_DN21335_c1_g5_i5; Cluster-7410.55945:TRINITY_DN21335_c1_g4_i1; Cluster-7410.98856:TRINITY_DN19485_c0_g1_i2; Cluster-7410.85933:TRINITY_DN18171_c1_g1_i1; Cluster-7410.55945:TRINITY_DN21335_c1_g2_i1	Down;Down;Down;Down;Opposite;Down;
GO:0000160	phosphorelay signal transduction system	biological_process	3	183	9	2205	0.00415036	0.0186456	4.01639	Cluster-7410.65857:TRINITY_DN21355_c0_g1_i1; Cluster-7410.91545:TRINITY_DN17608_c0_g2_i1; Cluster-7410.115215:TRINITY_DN13924_c0_g1_i1	Down;Down;Down;
GO:0042742	defense response to bacterium	biological_process	3	183	9	2205	0.00415036	0.0186456	4.01639	Cluster-7410.65857:TRINITY_DN21355_c0_g1_i1; Cluster-7410.62726:TRINITY_DN17211_c0_g1_i1; Cluster-7410.62726:TRINITY_DN17211_c0_g2_i1	Down;Down;Down;
GO:0005618	cell wall	cellular_component	3	183	9	2205	0.00415036	0.0186456	4.01639	Cluster-7410.50386:TRINITY_DN15973_c0_g1_i2; Cluster-7410.16983:TRINITY_DN10623_c0_g1_i1; Cluster-7410.113314:TRINITY_DN15169_c0_g1_i1	Opposite;Down;Down;
GO:0015977	carbon fixation	biological_process	2	183	5	2205	0.00496279	0.0216493	4.81967	Cluster-7410.70444:TRINITY_DN21355_c0_g2_i1; Cluster-7410.65857:TRINITY_DN21355_c0_g1_i1	Down;Down;
GO:0004673	protein histidine kinase activity	molecular_function	2	183	5	2205	0.00496279	0.0216493	4.81967	Cluster-7410.65857:TRINITY_DN21355_c0_g1_i1; Cluster-7410.66173:TRINITY_DN21330_c1_g1_i4	Down;Down;
GO:0004601	peroxidase activity	molecular_function	4	183	15	2205	0.00562541	0.0231782	3.21311	Cluster-7410.45764:TRINITY_DN16208_c0_g1_i2; Cluster-7410.59603:TRINITY_DN19440_c0_g2_i1; Cluster-7410.59603:TRINITY_DN19440_c0_g1_i3; Cluster-10756.0:TRINITY_DN17817_c0_g2_i2	Up;Opposite;Down;Down;
GO:0006097	glyoxylate cycle	biological_process	1	183	2	2205	0.00685334	0.0231782	6.02459	Cluster-7410.66782:TRINITY_DN21420_c0_g1_i5	Up;
GO:0004721	phosphoprotein phosphatase activity	molecular_function	1	183	2	2205	0.00685334	0.0231782	6.02459	Cluster-7410.44615:TRINITY_DN15696_c0_g1_i1	Down;
GO:0008200	ion channel inhibitor activity	molecular_function	1	183	2	2205	0.00685334	0.0231782	6.02459	Cluster-7410.47638:TRINITY_DN15577_c0_g1_i2	Opposite;
GO:0015385	sodium:proton antiporter activity	molecular_function	1	183	2	2205	0.00685334	0.0231782	6.02459	Cluster-7410.98856:TRINITY_DN19485_c0_g1_i2	Down;
GO:0046813	receptor-mediated virion attachment to host cell	biological_process	1	183	2	2205	0.00685334	0.0231782	6.02459	Cluster-7410.67864:TRINITY_DN20559_c0_g2_i1	Down;
GO:0061025	membrane fusion	biological_process	1	183	2	2205	0.00685334	0.0231782	6.02459	Cluster-7410.67864:TRINITY_DN20559_c0_g2_i1	Down;
GO:0016844	strictosidine synthase activity	molecular_function	1	183	2	2205	0.00685334	0.0231782	6.02459	Cluster-7410.111614:TRINITY_DN19869_c0_g1_i3	Down;
GO:0042432	indole biosynthetic process	biological_process	1	183	2	2205	0.00685334	0.0231782	6.02459	Cluster-7410.111614:TRINITY_DN19869_c0_g1_i3	Down;
GO:0004499	N,N-dimethylaniline monooxygenase activity	molecular_function	1	183	2	2205	0.00685334	0.0231782	6.02459	Cluster-7410.67903:TRINITY_DN20450_c1_g1_i6	Up;
GO:0004107	chorismate synthase activity	molecular_function	1	183	2	2205	0.00685334	0.0231782	6.02459	Cluster-7410.67698:TRINITY_DN20625_c0_g1_i2	Up;
GO:0015074	DNA integration	biological_process	1	183	2	2205	0.00685334	0.0231782	6.02459	Cluster-7410.66675:TRINITY_DN15608_c0_g1_i1	Opposite;
GO:0009415	response to water	biological_process	1	183	2	2205	0.00685334	0.0231782	6.02459	Cluster-7410.66919:TRINITY_DN18109_c0_g2_i1	Up;
GO:0008654	phospholipid biosynthetic process	biological_process	1	183	2	2205	0.00685334	0.0231782	6.02459	Cluster-7410.83756:TRINITY_DN18768_c0_g1_i1	Down;
GO:0004860	protein kinase inhibitor activity	molecular_function	1	183	2	2205	0.00685334	0.0231782	6.02459	Cluster-7410.94869:TRINITY_DN13823_c0_g1_i1	Down;
GO:0004089	carbonate dehydratase activity	molecular_function	1	183	2	2205	0.00685334	0.0231782	6.02459	Cluster-7410.6014:TRINITY_DN297_c0_g1_i1	Down;
GO:0005856	cytoskeleton	cellular_component	1	183	2	2205	0.00685334	0.0231782	6.02459	Cluster-7410.31672:TRINITY_DN11404_c0_g1_i1	Opposite;
GO:0030866	cortical actin cytoskeleton organization	biological_process	1	183	2	2205	0.00685334	0.0231782	6.02459	Cluster-7410.31672:TRINITY_DN11404_c0_g1_i1	Opposite;
GO:0006621	protein retention in ER lumen	biological_process	1	183	2	2205	0.00685334	0.0231782	6.02459	Cluster-7410.42520:TRINITY_DN14633_c0_g1_i1	Down;
GO:0046923	ER retention sequence binding	molecular_function	1	183	2	2205	0.00685334	0.0231782	6.02459	Cluster-7410.42520:TRINITY_DN14633_c0_g1_i1	Down;
GO:0008017	microtubule binding	molecular_function	2	183	6	2205	0.00932198	0.0311768	4.01639	Cluster-7410.40678:TRINITY_DN20447_c0_g2_i1; Cluster-7410.40678:TRINITY_DN20447_c0_g1_i1	Down;Down;
GO:0005576	extracellular region	cellular_component	10	183	62	2205	0.011277	0.0373008	1.94342	Cluster-7410.65857:TRINITY_DN21355_c0_g1_i1; Cluster-7410.78784:TRINITY_DN18952_c0_g1_i1; Cluster-7410.48098:TRINITY_DN19415_c0_g1_i2; Cluster-7410.47638:TRINITY_DN15577_c0_g1_i2; Cluster-7410.67864:TRINITY_DN20559_c0_g2_i1; Cluster-7410.67132:TRINITY_DN18592_c0_g6_i1; Cluster-7410.67903:TRINITY_DN20450_c1_g1_i6; Cluster-7410.67132:TRINITY_DN18592_c0_g2_i2; Cluster-7410.73656:TRINITY_DN16193_c1_g…	Down;Down;Down;Opposite;Down;Up;Up;Opposite;Down;Down;
GO:0045735	nutrient reservoir activity	molecular_function	3	183	12	2205	0.0133694	0.0437411	3.0123	Cluster-7410.59409:TRINITY_DN18750_c0_g1_i4; Cluster-7410.65011:TRINITY_DN14357_c0_g1_i1; Cluster-7410.32100:TRINITY_DN16360_c0_g1_i1	Opposite;Opposite;Down;
GO:0000155	phosphorelay sensor kinase activity	molecular_function	2	183	7	2205	0.0153255	0.0485577	3.44262	Cluster-7410.91545:TRINITY_DN17608_c0_g2_i1; Cluster-7410.115215:TRINITY_DN13924_c0_g1_i1	Down;Down;
GO:0010181	FMN binding	molecular_function	2	183	7	2205	0.0153255	0.0485577	3.44262	Cluster-7410.79295:TRINITY_DN12437_c0_g1_i1; Cluster-7410.61503:TRINITY_DN19401_c0_g1_i1	Down;Down;
GO:0012511	monolayer-surrounded lipid storage body	cellular_component	2	183	7	2205	0.0153255	0.0485577	3.44262	Cluster-7410.92720:TRINITY_DN17329_c0_g1_i3; Cluster-7410.68959:TRINITY_DN15497_c0_g1_i1	Opposite;Opposite;
GO:0005789	endoplasmic reticulum membrane	cellular_component	4	183	19	2205	0.0165781	0.050866	2.53667	Cluster-7410.66173:TRINITY_DN21330_c1_g1_i4; Cluster-7410.99155:TRINITY_DN19031_c0_g2_i1; Cluster-7410.88537:TRINITY_DN21192_c1_g2_i3; Cluster-7410.88537:TRINITY_DN21192_c1_g3_i1	Down;Down;Opposite;Down;
GO:0006099	tricarboxylic acid cycle	biological_process	3	183	13	2205	0.018082	0.050866	2.78058	Cluster-7410.70444:TRINITY_DN21355_c0_g2_i1; Cluster-7410.65857:TRINITY_DN21355_c0_g1_i1; Cluster-7410.66782:TRINITY_DN21420_c0_g1_i5	Down;Down;Up;
GO:0016746	transferase activity, transferring acyl groups	molecular_function	3	183	13	2205	0.018082	0.050866	2.78058	Cluster-7410.99155:TRINITY_DN19031_c0_g2_i1; Cluster-7410.88537:TRINITY_DN21192_c1_g2_i3; Cluster-7410.88537:TRINITY_DN21192_c1_g3_i1	Down;Opposite;Down;
GO:0004345	glucose-6-phosphate dehydrogenase activity	molecular_function	1	183	3	2205	0.0194339	0.050866	4.01639	Cluster-7410.88587:TRINITY_DN19816_c0_g2_i2	Down;
GO:0006006	glucose metabolic process	biological_process	1	183	3	2205	0.0194339	0.050866	4.01639	Cluster-7410.88587:TRINITY_DN19816_c0_g2_i2	Down;
GO:0016765	transferase activity, transferring alkyl or aryl (other than methyl) groups	molecular_function	1	183	3	2205	0.0194339	0.050866	4.01639	Cluster-7410.66390:TRINITY_DN21502_c0_g1_i4	Up;
GO:0006302	double-strand break repair	biological_process	1	183	3	2205	0.0194339	0.050866	4.01639	Cluster-7410.87439:TRINITY_DN20269_c1_g1_i2	Down;
GO:0009073	aromatic amino acid family biosynthetic process	biological_process	1	183	3	2205	0.0194339	0.050866	4.01639	Cluster-7410.67698:TRINITY_DN20625_c0_g1_i2	Up;
GO:0016042	lipid catabolic process	biological_process	1	183	3	2205	0.0194339	0.050866	4.01639	Cluster-7410.10719:TRINITY_DN16430_c0_g1_i1	Down;
GO:0016998	cell wall macromolecule catabolic process	biological_process	1	183	3	2205	0.0194339	0.050866	4.01639	Cluster-7410.66675:TRINITY_DN15608_c0_g1_i1	Opposite;
GO:0006275	regulation of DNA replication	biological_process	1	183	3	2205	0.0194339	0.050866	4.01639	Cluster-7410.21971:TRINITY_DN11103_c0_g1_i1	Opposite;
GO:0004869	cysteine-type endopeptidase inhibitor activity	molecular_function	1	183	3	2205	0.0194339	0.050866	4.01639	Cluster-7410.67884:TRINITY_DN20348_c2_g1_i2	Up;
GO:0006011	UDP-glucose metabolic process	biological_process	1	183	3	2205	0.0194339	0.050866	4.01639	Cluster-7410.29219:TRINITY_DN20638_c0_g1_i3	Down;
GO:0016760	cellulose synthase (UDP-forming) activity	molecular_function	1	183	3	2205	0.0194339	0.050866	4.01639	Cluster-7410.29219:TRINITY_DN20638_c0_g1_i3	Down;
GO:0008643	carbohydrate transport	biological_process	1	183	3	2205	0.0194339	0.050866	4.01639	Cluster-7410.65526:TRINITY_DN21193_c0_g1_i8	Up;
GO:0048038	quinone binding	molecular_function	1	183	3	2205	0.0194339	0.050866	4.01639	Cluster-7410.12366:TRINITY_DN16058_c0_g1_i1	Down;
GO:0004866	endopeptidase inhibitor activity	molecular_function	1	183	3	2205	0.0194339	0.050866	4.01639	Cluster-7410.67874:TRINITY_DN12067_c0_g1_i1	Up;
GO:0009584	detection of visible light	biological_process	1	183	3	2205	0.0194339	0.050866	4.01639	Cluster-7410.115215:TRINITY_DN13924_c0_g1_i1	Down;
GO:0018298	protein-chromophore linkage	biological_process	1	183	3	2205	0.0194339	0.050866	4.01639	Cluster-7410.115215:TRINITY_DN13924_c0_g1_i1	Down;
GO:0000062	fatty-acyl-CoA binding	molecular_function	1	183	3	2205	0.0194339	0.050866	4.01639	Cluster-7410.50889:TRINITY_DN16647_c0_g1_i2	Opposite;
GO:0006801	superoxide metabolic process	biological_process	2	183	8	2205	0.0230422	0.0592794	3.0123	Cluster-7410.31554:TRINITY_DN13223_c0_g1_i2; Cluster-7410.31554:TRINITY_DN11337_c0_g2_i1	Down;Down;
GO:0030176	integral component of endoplasmic reticulum membrane	cellular_component	2	183	8	2205	0.0230422	0.0592794	3.0123	Cluster-7410.71356:TRINITY_DN17103_c1_g3_i3; Cluster-7410.71356:TRINITY_DN19238_c0_g3_i4	Down;Down;
GO:0004672	protein kinase activity	molecular_function	5	183	28	2205	0.0242149	0.0617685	2.15164	Cluster-7410.75448:TRINITY_DN12439_c1_g1_i1; Cluster-7410.84333:TRINITY_DN16356_c0_g1_i1; Cluster-7410.117453:TRINITY_DN16686_c0_g1_i1; Cluster-7410.31672:TRINITY_DN11404_c0_g1_i1; Cluster-7410.39837:TRINITY_DN14133_c0_g1_i1	Down;Opposite;Down;Opposite;Down;
GO:0006804	obsolete peroxidase reaction	biological_process	4	183	21	2205	0.025333	0.0640775	2.29508	Cluster-7410.45764:TRINITY_DN16208_c0_g1_i2; Cluster-7410.59603:TRINITY_DN19440_c0_g2_i1; Cluster-7410.59603:TRINITY_DN19440_c0_g1_i3; Cluster-10756.0:TRINITY_DN17817_c0_g2_i2	Up;Opposite;Down;Down;
GO:0006979	response to oxidative stress	biological_process	4	183	22	2205	0.0306422	0.0768251	2.19076	Cluster-7410.45764:TRINITY_DN16208_c0_g1_i2; Cluster-7410.59603:TRINITY_DN19440_c0_g2_i1; Cluster-7410.59603:TRINITY_DN19440_c0_g1_i3; Cluster-10756.0:TRINITY_DN17817_c0_g2_i2	Up;Opposite;Down;Down;
GO:0005179	hormone activity	molecular_function	2	183	9	2205	0.0324881	0.0768251	2.6776	Cluster-7410.48098:TRINITY_DN19415_c0_g1_i2; Cluster-7410.67903:TRINITY_DN20450_c1_g1_i6	Down;Up;
GO:0015996	chlorophyll catabolic process	biological_process	2	183	9	2205	0.0324881	0.0768251	2.6776	Cluster-7410.73656:TRINITY_DN16193_c1_g1_i1; Cluster-7410.7296:TRINITY_DN12235_c0_g1_i1	Down;Down;
GO:0047746	chlorophyllase activity	molecular_function	2	183	9	2205	0.0324881	0.0768251	2.6776	Cluster-7410.73656:TRINITY_DN16193_c1_g1_i1; Cluster-7410.7296:TRINITY_DN12235_c0_g1_i1	Down;Down;
GO:0045298	tubulin complex	cellular_component	2	183	9	2205	0.0324881	0.0768251	2.6776	Cluster-7410.40678:TRINITY_DN20447_c0_g2_i1; Cluster-7410.40678:TRINITY_DN20447_c0_g1_i1	Down;Down;
GO:0005982	starch metabolic process	biological_process	5	183	30	2205	0.0332387	0.0768251	2.0082	Cluster-7410.34218:TRINITY_DN18445_c0_g1_i1; Cluster-7410.50386:TRINITY_DN15973_c0_g1_i2; Cluster-7410.29219:TRINITY_DN20638_c0_g1_i3; Cluster-7410.16983:TRINITY_DN10623_c0_g1_i1; Cluster-7410.113314:TRINITY_DN15169_c0_g1_i1	Down;Opposite;Down;Down;Down;
GO:0005985	sucrose metabolic process	biological_process	5	183	30	2205	0.0332387	0.0768251	2.0082	Cluster-7410.34218:TRINITY_DN18445_c0_g1_i1; Cluster-7410.50386:TRINITY_DN15973_c0_g1_i2; Cluster-7410.29219:TRINITY_DN20638_c0_g1_i3; Cluster-7410.16983:TRINITY_DN10623_c0_g1_i1; Cluster-7410.113314:TRINITY_DN15169_c0_g1_i1	Down;Opposite;Down;Down;Down;
GO:0016209	antioxidant activity	molecular_function	4	183	23	2205	0.0366023	0.0768251	2.09551	Cluster-7410.44615:TRINITY_DN15696_c0_g1_i1; Cluster-7410.15707:TRINITY_DN16845_c0_g1_i2; Cluster-7410.15707:TRINITY_DN20353_c1_g2_i1; Cluster-7410.1359:TRINITY_DN711_c0_g1_i1	Down;Opposite;Opposite;Opposite;
GO:0051920	peroxiredoxin activity	molecular_function	1	183	4	2205	0.0367535	0.0768251	3.0123	Cluster-7410.8630:TRINITY_DN20093_c0_g1_i1	Down;
GO:0006865	amino acid transport	biological_process	1	183	4	2205	0.0367535	0.0768251	3.0123	Cluster-7410.65011:TRINITY_DN14357_c0_g1_i1	Opposite;
GO:0007218	neuropeptide signaling pathway	biological_process	1	183	4	2205	0.0367535	0.0768251	3.0123	Cluster-7410.67864:TRINITY_DN20559_c0_g2_i1	Down;
GO:0016655	oxidoreductase activity, acting on NAD(P)H, quinone or similar compound as acceptor	molecular_function	1	183	4	2205	0.0367535	0.0768251	3.0123	Cluster-7410.66212:TRINITY_DN19160_c0_g1_i1	Down;
GO:0001575	globoside metabolic process	biological_process	1	183	4	2205	0.0367535	0.0768251	3.0123	Cluster-7410.113212:TRINITY_DN19655_c0_g1_i4	Opposite;
GO:0004557	alpha-galactosidase activity	molecular_function	1	183	4	2205	0.0367535	0.0768251	3.0123	Cluster-7410.113212:TRINITY_DN19655_c0_g1_i4	Opposite;
GO:0048037	cofactor binding	molecular_function	1	183	4	2205	0.0367535	0.0768251	3.0123	Cluster-7410.89757:TRINITY_DN13676_c0_g1_i1	Down;
GO:0009523	photosystem II	cellular_component	1	183	4	2205	0.0367535	0.0768251	3.0123	Cluster-7410.73656:TRINITY_DN16193_c1_g1_i1	Down;
GO:0035091	phosphatidylinositol binding	molecular_function	1	183	4	2205	0.0367535	0.0768251	3.0123	Cluster-7410.88551:TRINITY_DN21265_c0_g1_i2	Down;
GO:0006270	DNA replication initiation	biological_process	1	183	4	2205	0.0367535	0.0768251	3.0123	Cluster-7410.70501:TRINITY_DN21610_c2_g1_i1	Opposite;
GO:0006816	calcium ion transport	biological_process	1	183	4	2205	0.0367535	0.0768251	3.0123	Cluster-7410.70501:TRINITY_DN21610_c2_g1_i1	Opposite;
GO:0006605	protein targeting	biological_process	1	183	4	2205	0.0367535	0.0768251	3.0123	Cluster-10756.0:TRINITY_DN17817_c0_g2_i2	Down;
GO:0045859	regulation of protein kinase activity	biological_process	1	183	4	2205	0.0367535	0.0768251	3.0123	Cluster-7410.94869:TRINITY_DN13823_c0_g1_i1	Down;
GO:0004930	G-protein coupled receptor activity	molecular_function	1	183	4	2205	0.0367535	0.0768251	3.0123	Cluster-7410.87969:TRINITY_DN17030_c0_g1_i6	Down;
GO:0006452	translational frameshifting	biological_process	1	183	4	2205	0.0367535	0.0768251	3.0123	Cluster-7410.67058:TRINITY_DN16463_c0_g1_i1	Opposite;
GO:0045901	positive regulation of translational elongation	biological_process	1	183	4	2205	0.0367535	0.0768251	3.0123	Cluster-7410.67058:TRINITY_DN16463_c0_g1_i1	Opposite;
GO:0045905	positive regulation of translational termination	biological_process	1	183	4	2205	0.0367535	0.0768251	3.0123	Cluster-7410.67058:TRINITY_DN16463_c0_g1_i1	Opposite;
GO:0016788	hydrolase activity, acting on ester bonds	molecular_function	3	183	17	2205	0.046361	0.0962391	2.12633	Cluster-7410.36434:TRINITY_DN15417_c0_g1_i1; Cluster-7410.65950:TRINITY_DN18495_c0_g1_i1; Cluster-7410.66147:TRINITY_DN12132_c0_g1_i1	Opposite;Up;Down;
GO:0006950	response to stress	biological_process	4	183	25	2205	0.050531	0.102769	1.92787	Cluster-7410.52434:TRINITY_DN20595_c0_g1_i1; Cluster-7410.67132:TRINITY_DN18592_c0_g6_i1; Cluster-7410.67132:TRINITY_DN18592_c0_g2_i2; Cluster-7410.66919:TRINITY_DN18109_c0_g2_i1	Down;Up;Opposite;Up;
GO:0004616	phosphogluconate dehydrogenase (decarboxylating) activity	molecular_function	4	183	25	2205	0.050531	0.102769	1.92787	Cluster-7410.63118:TRINITY_DN7607_c0_g1_i2; Cluster-7410.53915:TRINITY_DN16889_c0_g1_i3; Cluster-7410.63118:TRINITY_DN15242_c0_g1_i1; Cluster-7410.89757:TRINITY_DN13676_c0_g1_i1	Down;Opposite;Down;Down;
GO:0019521	D-gluconate metabolic process	biological_process	4	183	25	2205	0.050531	0.102769	1.92787	Cluster-7410.63118:TRINITY_DN7607_c0_g1_i2; Cluster-7410.53915:TRINITY_DN16889_c0_g1_i3; Cluster-7410.63118:TRINITY_DN15242_c0_g1_i1; Cluster-7410.89757:TRINITY_DN13676_c0_g1_i1	Down;Opposite;Down;Down;
GO:0006955	immune response	biological_process	2	183	11	2205	0.0564311	0.109699	2.19076	Cluster-7410.67132:TRINITY_DN18592_c0_g6_i1; Cluster-7410.67132:TRINITY_DN18592_c0_g2_i2	Up;Opposite;
GO:0008233	peptidase activity	molecular_function	2	183	11	2205	0.0564311	0.109699	2.19076	Cluster-7410.71356:TRINITY_DN17103_c1_g3_i3; Cluster-7410.71356:TRINITY_DN19238_c0_g3_i4	Down;Down;
GO:0006631	fatty acid metabolic process	biological_process	5	183	34	2205	0.0571971	0.109699	1.77194	Cluster-7410.59007:TRINITY_DN16804_c0_g1_i4; Cluster-7410.105974:TRINITY_DN21483_c1_g1_i7; Cluster-7410.53915:TRINITY_DN16889_c0_g1_i3; Cluster-7410.89757:TRINITY_DN13676_c0_g1_i1; Cluster-7410.105974:TRINITY_DN21483_c1_g3_i1	Down;Down;Opposite;Down;Down;
GO:0006468	protein phosphorylation	biological_process	5	183	34	2205	0.0571971	0.109699	1.77194	Cluster-7410.75448:TRINITY_DN12439_c1_g1_i1; Cluster-7410.84333:TRINITY_DN16356_c0_g1_i1; Cluster-7410.117453:TRINITY_DN16686_c0_g1_i1; Cluster-7410.31672:TRINITY_DN11404_c0_g1_i1; Cluster-7410.39837:TRINITY_DN14133_c0_g1_i1	Down;Opposite;Down;Opposite;Down;
GO:0004725	protein tyrosine phosphatase activity	molecular_function	1	183	5	2205	0.0579473	0.109699	2.40984	Cluster-7410.44615:TRINITY_DN15696_c0_g1_i1	Down;
GO:0005544	calcium-dependent phospholipid binding	molecular_function	1	183	5	2205	0.0579473	0.109699	2.40984	Cluster-7410.17869:TRINITY_DN11460_c0_g1_i1	Down;
GO:0016114	terpenoid biosynthetic process	biological_process	1	183	5	2205	0.0579473	0.109699	2.40984	Cluster-7410.111614:TRINITY_DN19869_c0_g1_i3	Down;
GO:0009098	leucine biosynthetic process	biological_process	1	183	5	2205	0.0579473	0.109699	2.40984	Cluster-7410.36683:TRINITY_DN13575_c0_g1_i1	Opposite;
GO:0030244	cellulose biosynthetic process	biological_process	1	183	5	2205	0.0579473	0.109699	2.40984	Cluster-7410.29219:TRINITY_DN20638_c0_g1_i3	Down;
GO:0006730	one-carbon metabolic process	biological_process	1	183	5	2205	0.0579473	0.109699	2.40984	Cluster-7410.6014:TRINITY_DN297_c0_g1_i1	Down;
GO:0008092	cytoskeletal protein binding	molecular_function	1	183	5	2205	0.0579473	0.109699	2.40984	Cluster-7410.31672:TRINITY_DN11404_c0_g1_i1	Opposite;
GO:0016310	phosphorylation	biological_process	4	183	26	2205	0.0585146	0.110081	1.85372	Cluster-7410.65857:TRINITY_DN21355_c0_g1_i1; Cluster-7410.91545:TRINITY_DN17608_c0_g2_i1; Cluster-7410.66173:TRINITY_DN21330_c1_g1_i4; Cluster-7410.115215:TRINITY_DN13924_c0_g1_i1	Down;Down;Down;Down;
GO:0008168	methyltransferase activity	molecular_function	6	183	45	2205	0.0739453	0.138246	1.60656	Cluster-7410.55945:TRINITY_DN21335_c1_g5_i5; Cluster-7410.55945:TRINITY_DN21335_c1_g4_i1; Cluster-7410.82664:TRINITY_DN21324_c1_g1_i2; Cluster-7410.13119:TRINITY_DN13914_c0_g1_i1; Cluster-7410.106696:TRINITY_DN20946_c0_g1_i5; Cluster-7410.55945:TRINITY_DN21335_c1_g2_i1	Down;Down;Down;Down;Up;Down;
GO:0016157	sucrose synthase activity	molecular_function	1	183	6	2205	0.08226	0.144797	2.0082	Cluster-7410.34218:TRINITY_DN18445_c0_g1_i1	Down;
GO:0006470	protein dephosphorylation	biological_process	1	183	6	2205	0.08226	0.144797	2.0082	Cluster-7410.44615:TRINITY_DN15696_c0_g1_i1	Down;
GO:0006885	regulation of pH	biological_process	1	183	6	2205	0.08226	0.144797	2.0082	Cluster-7410.98856:TRINITY_DN19485_c0_g1_i2	Down;
GO:0004356	glutamate-ammonia ligase activity	molecular_function	1	183	6	2205	0.08226	0.144797	2.0082	Cluster-7410.66390:TRINITY_DN21502_c0_g1_i4	Up;
GO:0006542	glutamine biosynthetic process	biological_process	1	183	6	2205	0.08226	0.144797	2.0082	Cluster-7410.66390:TRINITY_DN21502_c0_g1_i4	Up;
GO:0015979	photosynthesis	biological_process	1	183	6	2205	0.08226	0.144797	2.0082	Cluster-7410.73656:TRINITY_DN16193_c1_g1_i1	Down;
GO:0032259	methylation	biological_process	1	183	6	2205	0.08226	0.144797	2.0082	Cluster-7410.13119:TRINITY_DN13914_c0_g1_i1	Down;
GO:0043169	cation binding	molecular_function	1	183	6	2205	0.08226	0.144797	2.0082	Cluster-7410.104048:TRINITY_DN21088_c0_g1_i1	Down;
GO:0019538	protein metabolic process	biological_process	1	183	6	2205	0.08226	0.144797	2.0082	Cluster-7410.27564:TRINITY_DN18964_c0_g1_i3	Down;
GO:0043022	ribosome binding	molecular_function	1	183	6	2205	0.08226	0.144797	2.0082	Cluster-7410.67058:TRINITY_DN16463_c0_g1_i1	Opposite;
GO:0006118	obsolete electron transport	biological_process	6	183	47	2205	0.0892369	0.156165	1.53819	Cluster-7410.70907:TRINITY_DN20769_c2_g2_i1; Cluster-7410.78314:TRINITY_DN20803_c0_g1_i3; Cluster-7410.78314:TRINITY_DN21577_c1_g1_i4; Cluster-7410.66212:TRINITY_DN19160_c0_g1_i1; Cluster-7410.109493:TRINITY_DN15796_c1_g2_i2; Cluster-7410.70907:TRINITY_DN20769_c2_g1_i1	Opposite;Down;Down;Down;Opposite;Up;
GO:0019031	viral envelope	cellular_component	3	183	21	2205	0.0901123	0.156785	1.72131	Cluster-7410.67864:TRINITY_DN20559_c0_g2_i1; Cluster-7410.40678:TRINITY_DN20447_c0_g2_i1; Cluster-7410.40678:TRINITY_DN20447_c0_g1_i1	Down;Down;Down;
GO:0050661	NADP binding	molecular_function	2	183	14	2205	0.103747	0.17947	1.72131	Cluster-7410.88587:TRINITY_DN19816_c0_g2_i2; Cluster-7410.67903:TRINITY_DN20450_c1_g1_i6	Down;Up;
GO:0000015	phosphopyruvate hydratase complex	cellular_component	1	183	7	2205	0.109034	0.181321	1.72131	Cluster-7410.27315:TRINITY_DN6854_c0_g1_i1	Down;
GO:0004634	phosphopyruvate hydratase activity	molecular_function	1	183	7	2205	0.109034	0.181321	1.72131	Cluster-7410.27315:TRINITY_DN6854_c0_g1_i1	Down;
GO:0016831	carboxy-lyase activity	molecular_function	1	183	7	2205	0.109034	0.181321	1.72131	Cluster-7410.97340:TRINITY_DN20983_c0_g1_i2	Down;
GO:0006749	glutathione metabolic process	biological_process	1	183	7	2205	0.109034	0.181321	1.72131	Cluster-7410.88587:TRINITY_DN19816_c0_g2_i2	Down;
GO:0045502	dynein binding	molecular_function	1	183	7	2205	0.109034	0.181321	1.72131	Cluster-7410.88551:TRINITY_DN21265_c0_g1_i2	Down;
GO:0005507	copper ion binding	molecular_function	1	183	7	2205	0.109034	0.181321	1.72131	Cluster-7410.12366:TRINITY_DN16058_c0_g1_i1	Down;
GO:0010309	acireductone dioxygenase [iron(II)-requiring] activity	molecular_function	1	183	7	2205	0.109034	0.181321	1.72131	Cluster-7410.32100:TRINITY_DN16360_c0_g1_i1	Down;
GO:0016627	oxidoreductase activity, acting on the CH-CH group of donors	molecular_function	2	183	15	2205	0.122113	0.200852	1.60656	Cluster-7410.78314:TRINITY_DN20803_c0_g1_i3; Cluster-7410.78314:TRINITY_DN21577_c1_g1_i4	Down;Down;
GO:0046486	glycerolipid metabolic process	biological_process	2	183	15	2205	0.122113	0.200852	1.60656	Cluster-7410.113212:TRINITY_DN19655_c0_g1_i4; Cluster-7410.10719:TRINITY_DN16430_c0_g1_i1	Opposite;Down;
GO:0016758	transferase activity, transferring hexosyl groups	molecular_function	4	183	33	2205	0.132862	0.214751	1.46051	Cluster-7410.95961:TRINITY_DN14798_c0_g1_i1; Cluster-7410.88537:TRINITY_DN21192_c1_g2_i3; Cluster-7410.88537:TRINITY_DN21192_c1_g3_i1; Cluster-7410.5601:TRINITY_DN20378_c0_g1_i2	Down;Opposite;Down;Down;
GO:0008948	oxaloacetate decarboxylase activity	molecular_function	1	183	8	2205	0.137698	0.214751	1.50615	Cluster-7410.99610:TRINITY_DN21499_c1_g1_i10	Down;
GO:0015081	sodium ion transmembrane transporter activity	molecular_function	1	183	8	2205	0.137698	0.214751	1.50615	Cluster-7410.99610:TRINITY_DN21499_c1_g1_i10	Down;
GO:0071436	sodium ion export	biological_process	1	183	8	2205	0.137698	0.214751	1.50615	Cluster-7410.99610:TRINITY_DN21499_c1_g1_i10	Down;
GO:0008677	2-dehydropantoate 2-reductase activity	molecular_function	1	183	8	2205	0.137698	0.214751	1.50615	Cluster-7410.53915:TRINITY_DN16889_c0_g1_i3	Opposite;
GO:0030286	dynein complex	cellular_component	1	183	8	2205	0.137698	0.214751	1.50615	Cluster-7410.88551:TRINITY_DN21265_c0_g1_i2	Down;
GO:0042025	host cell nucleus	cellular_component	1	183	8	2205	0.137698	0.214751	1.50615	Cluster-7410.21971:TRINITY_DN11103_c0_g1_i1	Opposite;
GO:0006537	glutamate biosynthetic process	biological_process	1	183	8	2205	0.137698	0.214751	1.50615	Cluster-7410.72379:TRINITY_DN6471_c0_g1_i1	Down;
GO:0015930	glutamate synthase activity	molecular_function	1	183	8	2205	0.137698	0.214751	1.50615	Cluster-7410.72379:TRINITY_DN6471_c0_g1_i1	Down;
GO:0009306	protein secretion	biological_process	1	183	8	2205	0.137698	0.214751	1.50615	Cluster-7410.41269:TRINITY_DN21390_c0_g2_i1	Opposite;
GO:0004553	hydrolase activity, hydrolyzing O-glycosyl compounds	molecular_function	5	183	43	2205	0.140915	0.216296	1.40107	Cluster-7410.113376:TRINITY_DN20549_c0_g2_i1; Cluster-7410.113212:TRINITY_DN19655_c0_g1_i4; Cluster-7410.104048:TRINITY_DN21088_c0_g1_i1; Cluster-7410.119202:TRINITY_DN991_c0_g2_i1; Cluster-7410.67448:TRINITY_DN22051_c0_g1_i1	Opposite;Opposite;Down;Opposite;Opposite;
GO:0019354	siroheme biosynthetic process	biological_process	2	183	16	2205	0.141562	0.216296	1.50615	Cluster-7410.97340:TRINITY_DN20983_c0_g1_i2; Cluster-7410.89757:TRINITY_DN13676_c0_g1_i1	Down;Down;
GO:0043115	precorrin-2 dehydrogenase activity	molecular_function	2	183	16	2205	0.141562	0.216296	1.50615	Cluster-7410.97340:TRINITY_DN20983_c0_g1_i2; Cluster-7410.89757:TRINITY_DN13676_c0_g1_i1	Down;Down;
GO:0015994	chlorophyll metabolic process	biological_process	2	183	16	2205	0.141562	0.216296	1.50615	Cluster-7410.73656:TRINITY_DN16193_c1_g1_i1; Cluster-7410.7296:TRINITY_DN12235_c0_g1_i1	Down;Down;
GO:0008152	metabolic process	biological_process	23	183	234	2205	0.153272	0.233004	1.18432	Cluster-7410.66330:TRINITY_DN21196_c0_g1_i3; Cluster-7410.8630:TRINITY_DN20093_c0_g1_i1; Cluster-7410.70907:TRINITY_DN20769_c2_g2_i1; Cluster-7410.97340:TRINITY_DN20983_c0_g1_i2; Cluster-7410.63118:TRINITY_DN7607_c0_g1_i2; Cluster-7410.98856:TRINITY_DN19485_c0_g1_i2; Cluster-7410.95961:TRINITY_DN14798_c0_g1_i1; Cluster-7410.67864:TRINITY_DN20559_c0_g2_i1; Cluster-7410.66212:TRINITY_DN19160_c0_g1_…	Up;Down;Opposite;Down;Down;Down;Down;Down;Down;Down;Down;Down;Down;Down;Up;Down;Opposite;Down;Down;Up;Down;Opposite;Down;
GO:0000162	tryptophan biosynthetic process	biological_process	2	183	17	2205	0.161963	0.240152	1.41755	Cluster-7410.27315:TRINITY_DN6854_c0_g1_i1; Cluster-7410.67698:TRINITY_DN20625_c0_g1_i2	Down;Up;
GO:0006571	tyrosine biosynthetic process	biological_process	2	183	17	2205	0.161963	0.240152	1.41755	Cluster-7410.27315:TRINITY_DN6854_c0_g1_i1; Cluster-7410.67698:TRINITY_DN20625_c0_g1_i2	Down;Up;
GO:0009094	L-phenylalanine biosynthetic process	biological_process	2	183	17	2205	0.161963	0.240152	1.41755	Cluster-7410.27315:TRINITY_DN6854_c0_g1_i1; Cluster-7410.67698:TRINITY_DN20625_c0_g1_i2	Down;Up;
GO:0006779	porphyrin-containing compound biosynthetic process	biological_process	2	183	17	2205	0.161963	0.240152	1.41755	Cluster-7410.97340:TRINITY_DN20983_c0_g1_i2; Cluster-7410.89757:TRINITY_DN13676_c0_g1_i1	Down;Down;
GO:0005215	transporter activity	molecular_function	2	183	17	2205	0.161963	0.240152	1.41755	Cluster-7410.62726:TRINITY_DN17211_c0_g1_i1; Cluster-7410.62726:TRINITY_DN17211_c0_g2_i1	Down;Down;
GO:0006570	tyrosine metabolic process	biological_process	1	183	9	2205	0.167758	0.243937	1.3388	Cluster-7410.44615:TRINITY_DN15696_c0_g1_i1	Down;
GO:0007155	cell adhesion	biological_process	1	183	9	2205	0.167758	0.243937	1.3388	Cluster-7410.88551:TRINITY_DN21265_c0_g1_i2	Down;
GO:0003993	acid phosphatase activity	molecular_function	1	183	9	2205	0.167758	0.243937	1.3388	Cluster-7410.70222:TRINITY_DN21536_c0_g2_i1	Opposite;
GO:0019497	hexachlorocyclohexane metabolic process	biological_process	1	183	9	2205	0.167758	0.243937	1.3388	Cluster-7410.70222:TRINITY_DN21536_c0_g2_i1	Opposite;
GO:0006098	pentose-phosphate shunt	biological_process	5	183	46	2205	0.177195	0.256422	1.30969	Cluster-7410.88587:TRINITY_DN19816_c0_g2_i2; Cluster-7410.63118:TRINITY_DN7607_c0_g1_i2; Cluster-7410.53915:TRINITY_DN16889_c0_g1_i3; Cluster-7410.63118:TRINITY_DN15242_c0_g1_i1; Cluster-7410.89757:TRINITY_DN13676_c0_g1_i1	Down;Down;Opposite;Down;Down;
GO:0003854	3-beta-hydroxy-delta5-steroid dehydrogenase activity	molecular_function	3	183	27	2205	0.180825	0.256737	1.3388	Cluster-7410.97340:TRINITY_DN20983_c0_g1_i2; Cluster-7410.99155:TRINITY_DN19031_c0_g2_i1; Cluster-7410.62941:TRINITY_DN16832_c0_g1_i3	Down;Down;Down;
GO:0008207	C21-steroid hormone metabolic process	biological_process	3	183	27	2205	0.180825	0.256737	1.3388	Cluster-7410.97340:TRINITY_DN20983_c0_g1_i2; Cluster-7410.99155:TRINITY_DN19031_c0_g2_i1; Cluster-7410.62941:TRINITY_DN16832_c0_g1_i3	Down;Down;Down;
GO:0008209	androgen metabolic process	biological_process	3	183	27	2205	0.180825	0.256737	1.3388	Cluster-7410.97340:TRINITY_DN20983_c0_g1_i2; Cluster-7410.99155:TRINITY_DN19031_c0_g2_i1; Cluster-7410.62941:TRINITY_DN16832_c0_g1_i3	Down;Down;Down;
GO:0008210	estrogen metabolic process	biological_process	3	183	27	2205	0.180825	0.256737	1.3388	Cluster-7410.97340:TRINITY_DN20983_c0_g1_i2; Cluster-7410.99155:TRINITY_DN19031_c0_g2_i1; Cluster-7410.62941:TRINITY_DN16832_c0_g1_i3	Down;Down;Down;
GO:0030976	thiamine pyrophosphate binding	molecular_function	1	183	10	2205	0.198788	0.279603	1.20492	Cluster-7410.67851:TRINITY_DN19047_c0_g1_i1	Opposite;
GO:0008171	O-methyltransferase activity	molecular_function	1	183	10	2205	0.198788	0.279603	1.20492	Cluster-7410.13119:TRINITY_DN13914_c0_g1_i1	Down;
GO:0015992	proton transport	biological_process	5	183	48	2205	0.20329	0.284476	1.25512	Cluster-7410.55945:TRINITY_DN21335_c1_g5_i5; Cluster-7410.55945:TRINITY_DN21335_c1_g4_i1; Cluster-7410.98856:TRINITY_DN19485_c0_g1_i2; Cluster-7410.85933:TRINITY_DN18171_c1_g1_i1; Cluster-7410.55945:TRINITY_DN21335_c1_g2_i1	Down;Down;Down;Opposite;Down;
GO:0006090	pyruvate metabolic process	biological_process	2	183	19	2205	0.205087	0.284476	1.26833	Cluster-7410.66782:TRINITY_DN21420_c0_g1_i5; Cluster-7410.99610:TRINITY_DN21499_c1_g1_i10	Up;Down;
GO:0006952	defense response	biological_process	2	183	19	2205	0.205087	0.284476	1.26833	Cluster-7410.66921:TRINITY_DN19915_c0_g1_i1; Cluster-7410.47638:TRINITY_DN15577_c0_g1_i2	Up;Opposite;
GO:0009252	peptidoglycan biosynthetic process	biological_process	1	183	11	2205	0.230422	0.31526	1.09538	Cluster-7410.66390:TRINITY_DN21502_c0_g1_i4	Up;
GO:0006289	nucleotide-excision repair	biological_process	1	183	11	2205	0.230422	0.31526	1.09538	Cluster-7410.109493:TRINITY_DN15796_c1_g2_i2	Opposite;
GO:0007186	G-protein coupled receptor signaling pathway	biological_process	1	183	11	2205	0.230422	0.31526	1.09538	Cluster-7410.87969:TRINITY_DN17030_c0_g1_i6	Down;
GO:0000166	nucleotide binding	molecular_function	5	183	51	2205	0.244814	0.333435	1.18129	Cluster-7410.57981:TRINITY_DN21167_c0_g1_i1; Cluster-7410.57981:TRINITY_DN19238_c0_g2_i12; Cluster-7410.57981:TRINITY_DN19844_c0_g1_i2; Cluster-7410.71356:TRINITY_DN17103_c1_g3_i3; Cluster-7410.71356:TRINITY_DN19238_c0_g3_i4	Down;Down;Down;Down;Down;
GO:0006351	transcription, DNA-templated	biological_process	2	183	21	2205	0.250461	0.338066	1.14754	Cluster-7410.40678:TRINITY_DN20447_c0_g2_i1; Cluster-7410.40678:TRINITY_DN20447_c0_g1_i1	Down;Down;
GO:0007010	cytoskeleton organization	biological_process	2	183	21	2205	0.250461	0.338066	1.14754	Cluster-7410.66675:TRINITY_DN15608_c0_g1_i1; Cluster-7410.31390:TRINITY_DN20207_c0_g1_i1	Opposite;Down;
GO:0016773	phosphotransferase activity, alcohol group as acceptor	molecular_function	3	183	31	2205	0.253022	0.339998	1.16605	Cluster-7410.95639:TRINITY_DN16048_c0_g1_i2; Cluster-7410.84333:TRINITY_DN16356_c0_g1_i1; Cluster-7410.31672:TRINITY_DN11404_c0_g1_i1	Down;Opposite;Opposite;
GO:0042803	protein homodimerization activity	molecular_function	1	183	12	2205	0.26235	0.346348	1.0041	Cluster-7410.88551:TRINITY_DN21265_c0_g1_i2	Down;
GO:0006771	riboflavin metabolic process	biological_process	1	183	12	2205	0.26235	0.346348	1.0041	Cluster-7410.70222:TRINITY_DN21536_c0_g2_i1	Opposite;
GO:0003746	translation elongation factor activity	molecular_function	1	183	12	2205	0.26235	0.346348	1.0041	Cluster-7410.67058:TRINITY_DN16463_c0_g1_i1	Opposite;
GO:0006448	regulation of translational elongation	biological_process	1	183	12	2205	0.26235	0.346348	1.0041	Cluster-7410.67058:TRINITY_DN16463_c0_g1_i1	Opposite;
GO:0006508	proteolysis	biological_process	9	183	96	2205	0.270392	0.355406	1.12961	Cluster-7410.56261:TRINITY_DN20517_c0_g1_i2; Cluster-7410.67074:TRINITY_DN21522_c0_g1_i3; Cluster-7410.12207:TRINITY_DN16639_c0_g1_i1; Cluster-7410.71356:TRINITY_DN17103_c1_g3_i3; Cluster-7410.113300:TRINITY_DN20239_c0_g1_i2; Cluster-7410.71356:TRINITY_DN19238_c0_g3_i4; Cluster-7410.65526:TRINITY_DN21193_c0_g1_i8; Cluster-7410.94869:TRINITY_DN13823_c0_g1_i1; Cluster-7410.114859:TRINITY_DN19027_c0…	Opposite;Up;Opposite;Down;Down;Down;Up;Down;Down;
GO:0045454	cell redox homeostasis	biological_process	3	183	32	2205	0.271971	0.355928	1.12961	Cluster-7410.15707:TRINITY_DN16845_c0_g1_i2; Cluster-7410.15707:TRINITY_DN20353_c1_g2_i1; Cluster-7410.1359:TRINITY_DN711_c0_g1_i1	Opposite;Opposite;Opposite;
GO:0006813	potassium ion transport	biological_process	2	183	22	2205	0.273693	0.35663	1.09538	Cluster-7410.63118:TRINITY_DN7607_c0_g1_i2; Cluster-7410.63118:TRINITY_DN15242_c0_g1_i1	Down;Down;
GO:0006807	nitrogen compound metabolic process	biological_process	3	183	33	2205	0.291159	0.376961	1.09538	Cluster-7410.66390:TRINITY_DN21502_c0_g1_i4; Cluster-7410.72379:TRINITY_DN6471_c0_g1_i1; Cluster-7410.6014:TRINITY_DN297_c0_g1_i1	Up;Down;Down;
GO:0009607	response to biotic stimulus	biological_process	1	183	13	2205	0.294305	0.376961	0.92686	Cluster-7410.66921:TRINITY_DN19915_c0_g1_i1	Up;
GO:0015940	pantothenate biosynthetic process	biological_process	1	183	13	2205	0.294305	0.376961	0.92686	Cluster-7410.53915:TRINITY_DN16889_c0_g1_i3	Opposite;
GO:0016597	amino acid binding	molecular_function	1	183	13	2205	0.294305	0.376961	0.92686	Cluster-7410.85933:TRINITY_DN18171_c1_g1_i1	Opposite;
GO:0015031	protein transport	biological_process	2	183	24	2205	0.320703	0.407306	1.0041	Cluster-7410.31554:TRINITY_DN13223_c0_g1_i2; Cluster-7410.31554:TRINITY_DN11337_c0_g2_i1	Down;Down;
GO:0004252	serine-type endopeptidase activity	molecular_function	2	183	24	2205	0.320703	0.407306	1.0041	Cluster-7410.94869:TRINITY_DN13823_c0_g1_i1; Cluster-7410.114859:TRINITY_DN19027_c0_g3_i1	Down;Down;
GO:0050662	coenzyme binding	molecular_function	4	183	46	2205	0.333321	0.421554	1.04775	Cluster-7410.66330:TRINITY_DN21196_c0_g1_i3; Cluster-7410.97340:TRINITY_DN20983_c0_g1_i2; Cluster-7410.99155:TRINITY_DN19031_c0_g2_i1; Cluster-7410.62941:TRINITY_DN16832_c0_g1_i3	Up;Down;Down;Down;
GO:0019028	viral capsid	cellular_component	3	183	36	2205	0.349574	0.440259	1.0041	Cluster-7410.91545:TRINITY_DN17608_c0_g2_i1; Cluster-7410.40678:TRINITY_DN20447_c0_g2_i1; Cluster-7410.40678:TRINITY_DN20447_c0_g1_i1	Down;Down;Down;
GO:0016740	transferase activity	molecular_function	1	183	15	2205	0.357442	0.448292	0.803279	Cluster-7410.45145:TRINITY_DN20695_c0_g2_i1	Down;
GO:0051287	NAD binding	molecular_function	5	183	59	2205	0.364513	0.455263	1.02112	Cluster-7410.97340:TRINITY_DN20983_c0_g1_i2; Cluster-7410.63118:TRINITY_DN7607_c0_g1_i2; Cluster-7410.53915:TRINITY_DN16889_c0_g1_i3; Cluster-7410.63118:TRINITY_DN15242_c0_g1_i1; Cluster-7410.89757:TRINITY_DN13676_c0_g1_i1	Down;Down;Opposite;Down;Down;
GO:0006694	steroid biosynthetic process	biological_process	3	183	37	2205	0.36915	0.459149	0.976961	Cluster-7410.97340:TRINITY_DN20983_c0_g1_i2; Cluster-7410.99155:TRINITY_DN19031_c0_g2_i1; Cluster-7410.62941:TRINITY_DN16832_c0_g1_i3	Down;Down;Down;
GO:0005739	mitochondrion	cellular_component	1	183	16	2205	0.388282	0.479495	0.753074	Cluster-7410.66173:TRINITY_DN21330_c1_g1_i4	Down;
GO:0005198	structural molecule activity	molecular_function	3	183	38	2205	0.388694	0.479495	0.951251	Cluster-7410.91545:TRINITY_DN17608_c0_g2_i1; Cluster-7410.40678:TRINITY_DN20447_c0_g2_i1; Cluster-7410.40678:TRINITY_DN20447_c0_g1_i1	Down;Down;Down;
GO:0003779	actin binding	molecular_function	2	183	27	2205	0.391175	0.480586	0.892532	Cluster-7410.66675:TRINITY_DN15608_c0_g1_i1; Cluster-7410.31390:TRINITY_DN20207_c0_g1_i1	Opposite;Down;
GO:0016020	membrane	cellular_component	13	183	154	2205	0.400437	0.489966	1.01714	Cluster-7410.65857:TRINITY_DN21355_c0_g1_i1; Cluster-7410.99610:TRINITY_DN21499_c1_g1_i10; Cluster-7410.65011:TRINITY_DN14357_c0_g1_i1; Cluster-7410.80549:TRINITY_DN16327_c1_g4_i1; Cluster-7410.73656:TRINITY_DN16193_c1_g1_i1; Cluster-7410.104048:TRINITY_DN21088_c0_g1_i1; Cluster-7410.29219:TRINITY_DN20638_c0_g1_i3; Cluster-7410.84333:TRINITY_DN16356_c0_g1_i1; Cluster-10756.0:TRINITY_DN17817_c0_g2…	Down;Down;Opposite;Opposite;Down;Down;Down;Opposite;Down;Down;Opposite;Down;Opposite;
GO:0009058	biosynthetic process	biological_process	3	183	39	2205	0.40816	0.497394	0.92686	Cluster-7410.35245:TRINITY_DN18351_c0_g1_i1; Cluster-7410.111614:TRINITY_DN19869_c0_g1_i3; Cluster-7410.117973:TRINITY_DN15950_c0_g1_i4	Down;Down;Down;
GO:0006525	arginine metabolic process	biological_process	1	183	17	2205	0.418458	0.499825	0.708775	Cluster-7410.99610:TRINITY_DN21499_c1_g1_i10	Down;
GO:0016829	lyase activity	molecular_function	1	183	17	2205	0.418458	0.499825	0.708775	Cluster-7410.35245:TRINITY_DN18351_c0_g1_i1	Down;
GO:0006012	galactose metabolic process	biological_process	1	183	17	2205	0.418458	0.499825	0.708775	Cluster-7410.113212:TRINITY_DN19655_c0_g1_i4	Opposite;
GO:0015093	ferrous iron transmembrane transporter activity	molecular_function	1	183	17	2205	0.418458	0.499825	0.708775	Cluster-7410.79699:TRINITY_DN14517_c0_g1_i1	Down;
GO:0015684	ferrous iron transport	biological_process	1	183	17	2205	0.418458	0.499825	0.708775	Cluster-7410.79699:TRINITY_DN14517_c0_g1_i1	Down;
GO:0003857	3-hydroxyacyl-CoA dehydrogenase activity	molecular_function	2	183	29	2205	0.437206	0.520154	0.830978	Cluster-7410.53915:TRINITY_DN16889_c0_g1_i3; Cluster-7410.89757:TRINITY_DN13676_c0_g1_i1	Opposite;Down;
GO:0016021	integral component of membrane	cellular_component	16	183	194	2205	0.444432	0.526595	0.993747	Cluster-7410.66173:TRINITY_DN21330_c1_g1_i4; Cluster-7410.113376:TRINITY_DN20549_c0_g2_i1; Cluster-7410.98856:TRINITY_DN19485_c0_g1_i2; Cluster-7410.67864:TRINITY_DN20559_c0_g2_i1; Cluster-7410.67698:TRINITY_DN20625_c0_g1_i2; Cluster-7410.79699:TRINITY_DN14517_c0_g1_i1; Cluster-7410.99155:TRINITY_DN19031_c0_g2_i1; Cluster-7410.88537:TRINITY_DN21192_c1_g2_i3; Cluster-7410.65526:TRINITY_DN21193_c0_…	Down;Opposite;Down;Down;Up;Down;Down;Opposite;Up;Opposite;Opposite;Down;Down;Down;Opposite;Down;
GO:0016620	oxidoreductase activity, acting on the aldehyde or oxo group of donors, NAD or NADP as acceptor	molecular_function	1	183	18	2205	0.447868	0.526595	0.669399	Cluster-7410.97340:TRINITY_DN20983_c0_g1_i2	Down;
GO:0005886	plasma membrane	cellular_component	1	183	18	2205	0.447868	0.526595	0.669399	Cluster-7410.117453:TRINITY_DN16686_c0_g1_i1	Down;
GO:0006560	proline metabolic process	biological_process	1	183	19	2205	0.47643	0.555835	0.634167	Cluster-7410.99610:TRINITY_DN21499_c1_g1_i10	Down;
GO:0006464	cellular protein modification process	biological_process	1	183	19	2205	0.47643	0.555835	0.634167	Cluster-7410.35056:TRINITY_DN14764_c2_g1_i1	Down;
GO:0007165	signal transduction	biological_process	6	183	79	2205	0.487529	0.566588	0.915128	Cluster-7410.48098:TRINITY_DN19415_c0_g1_i2; Cluster-7410.91545:TRINITY_DN17608_c0_g2_i1; Cluster-7410.67132:TRINITY_DN18592_c0_g6_i1; Cluster-7410.67903:TRINITY_DN20450_c1_g1_i6; Cluster-7410.67132:TRINITY_DN18592_c0_g2_i2; Cluster-7410.115215:TRINITY_DN13924_c0_g1_i1	Down;Down;Up;Up;Opposite;Down;
GO:0000287	magnesium ion binding	molecular_function	2	183	32	2205	0.503608	0.576372	0.753074	Cluster-7410.27315:TRINITY_DN6854_c0_g1_i1; Cluster-7410.67851:TRINITY_DN19047_c0_g1_i1	Down;Opposite;
GO:0006550	isoleucine catabolic process	biological_process	2	183	32	2205	0.503608	0.576372	0.753074	Cluster-7410.53915:TRINITY_DN16889_c0_g1_i3; Cluster-7410.89757:TRINITY_DN13676_c0_g1_i1	Opposite;Down;
GO:0006552	leucine catabolic process	biological_process	2	183	32	2205	0.503608	0.576372	0.753074	Cluster-7410.53915:TRINITY_DN16889_c0_g1_i3; Cluster-7410.89757:TRINITY_DN13676_c0_g1_i1	Opposite;Down;
GO:0006574	valine catabolic process	biological_process	2	183	32	2205	0.503608	0.576372	0.753074	Cluster-7410.53915:TRINITY_DN16889_c0_g1_i3; Cluster-7410.89757:TRINITY_DN13676_c0_g1_i1	Opposite;Down;
GO:0006554	lysine catabolic process	biological_process	2	183	33	2205	0.524852	0.598411	0.730253	Cluster-7410.53915:TRINITY_DN16889_c0_g1_i3; Cluster-7410.89757:TRINITY_DN13676_c0_g1_i1	Opposite;Down;
GO:0004190	aspartic-type endopeptidase activity	molecular_function	1	183	21	2205	0.53078	0.602886	0.57377	Cluster-7410.113300:TRINITY_DN20239_c0_g1_i2	Down;
GO:0018874	benzoate metabolic process	biological_process	2	183	34	2205	0.545594	0.617382	0.708775	Cluster-7410.53915:TRINITY_DN16889_c0_g1_i3; Cluster-7410.89757:TRINITY_DN13676_c0_g1_i1	Opposite;Down;
GO:0005783	endoplasmic reticulum	cellular_component	1	183	22	2205	0.556489	0.625099	0.54769	Cluster-7410.42520:TRINITY_DN14633_c0_g1_i1	Down;
GO:0006094	gluconeogenesis	biological_process	3	183	47	2205	0.556567	0.625099	0.769097	Cluster-7410.70444:TRINITY_DN21355_c0_g2_i1; Cluster-7410.65857:TRINITY_DN21355_c0_g1_i1; Cluster-7410.27315:TRINITY_DN6854_c0_g1_i1	Down;Down;Down;
GO:0009405	pathogenesis	biological_process	1	183	23	2205	0.581189	0.650327	0.523877	Cluster-7410.78784:TRINITY_DN18952_c0_g1_i1	Down;
GO:0050660	flavin adenine dinucleotide binding	molecular_function	2	183	37	2205	0.604548	0.671829	0.651307	Cluster-7410.67903:TRINITY_DN20450_c1_g1_i6; Cluster-7410.47837:TRINITY_DN17099_c0_g1_i1	Up;Down;
GO:0043565	sequence-specific DNA binding	molecular_function	1	183	24	2205	0.604869	0.671829	0.502049	Cluster-7410.116220:TRINITY_DN11131_c0_g2_i2	Down;
GO:0006520	cellular amino acid metabolic process	biological_process	1	183	25	2205	0.627529	0.694435	0.481967	Cluster-7410.35245:TRINITY_DN18351_c0_g1_i1	Down;
GO:0006568	tryptophan metabolic process	biological_process	2	183	39	2205	0.640957	0.706498	0.617907	Cluster-7410.53915:TRINITY_DN16889_c0_g1_i3; Cluster-7410.89757:TRINITY_DN13676_c0_g1_i1	Opposite;Down;
GO:0003824	catalytic activity	molecular_function	12	183	167	2205	0.643125	0.706498	0.865809	Cluster-7410.66330:TRINITY_DN21196_c0_g1_i3; Cluster-7410.67851:TRINITY_DN19047_c0_g1_i1; Cluster-7410.97340:TRINITY_DN20983_c0_g1_i2; Cluster-7410.66173:TRINITY_DN21330_c1_g1_i4; Cluster-7410.98856:TRINITY_DN19485_c0_g1_i2; Cluster-7410.67864:TRINITY_DN20559_c0_g2_i1; Cluster-7410.66212:TRINITY_DN19160_c0_g1_i1; Cluster-7410.117973:TRINITY_DN15950_c0_g1_i4; Cluster-7410.99155:TRINITY_DN19031_c0_…	Up;Opposite;Down;Down;Down;Down;Down;Down;Down;Down;Down;Down;
GO:0016787	hydrolase activity	molecular_function	7	183	106	2205	0.666783	0.729824	0.795701	Cluster-7410.65011:TRINITY_DN14357_c0_g1_i1; Cluster-7410.66390:TRINITY_DN21502_c0_g1_i4; Cluster-7410.73656:TRINITY_DN16193_c1_g1_i1; Cluster-7410.94593:TRINITY_DN18205_c1_g2_i2; Cluster-7410.10719:TRINITY_DN16430_c0_g1_i1; Cluster-7410.70222:TRINITY_DN21536_c0_g2_i1; Cluster-7410.74973:TRINITY_DN20211_c0_g1_i2	Opposite;Up;Down;Down;Down;Opposite;Down;
GO:0008134	transcription factor binding	molecular_function	1	183	28	2205	0.689465	0.751917	0.430328	Cluster-7410.88551:TRINITY_DN21265_c0_g1_i2	Down;
GO:0016616	oxidoreductase activity, acting on the CH-OH group of donors, NAD or NADP as acceptor	molecular_function	3	183	57	2205	0.710239	0.771776	0.634167	Cluster-7410.97340:TRINITY_DN20983_c0_g1_i2; Cluster-7410.99155:TRINITY_DN19031_c0_g2_i1; Cluster-7410.62941:TRINITY_DN16832_c0_g1_i3	Down;Down;Down;
GO:0005509	calcium ion binding	molecular_function	2	183	44	2205	0.721463	0.778353	0.54769	Cluster-7410.17869:TRINITY_DN11460_c0_g1_i1; Cluster-7410.88551:TRINITY_DN21265_c0_g1_i2	Down;Down;
GO:0006633	fatty acid biosynthetic process	biological_process	2	183	44	2205	0.721463	0.778353	0.54769	Cluster-7410.53915:TRINITY_DN16889_c0_g1_i3; Cluster-7410.89757:TRINITY_DN13676_c0_g1_i1	Opposite;Down;
GO:0030170	pyridoxal phosphate binding	molecular_function	1	183	31	2205	0.742722	0.798426	0.388683	Cluster-7410.35245:TRINITY_DN18351_c0_g1_i1	Down;
GO:0003700	transcription factor activity, sequence-specific DNA binding	molecular_function	1	183	33	2205	0.773748	0.828819	0.365127	Cluster-7410.21971:TRINITY_DN11103_c0_g1_i1	Opposite;
GO:0006810	transport	biological_process	3	183	63	2205	0.781905	0.834586	0.57377	Cluster-7410.47638:TRINITY_DN15577_c0_g1_i2; Cluster-7410.62726:TRINITY_DN17211_c0_g1_i1; Cluster-7410.62726:TRINITY_DN17211_c0_g2_i1	Opposite;Down;Down;
GO:0007264	small GTPase mediated signal transduction	biological_process	1	183	36	2205	0.814181	0.865966	0.334699	Cluster-7410.79699:TRINITY_DN14517_c0_g1_i1	Down;
GO:0005975	carbohydrate metabolic process	biological_process	6	183	114	2205	0.850474	0.901383	0.634167	Cluster-7410.113376:TRINITY_DN20549_c0_g2_i1; Cluster-7410.95639:TRINITY_DN16048_c0_g1_i2; Cluster-7410.113212:TRINITY_DN19655_c0_g1_i4; Cluster-7410.104048:TRINITY_DN21088_c0_g1_i1; Cluster-7410.119202:TRINITY_DN991_c0_g2_i1; Cluster-7410.67448:TRINITY_DN22051_c0_g1_i1	Opposite;Down;Opposite;Down;Opposite;Opposite;
GO:0006096	glycolytic process	biological_process	1	183	42	2205	0.876262	0.925456	0.286885	Cluster-7410.27315:TRINITY_DN6854_c0_g1_i1	Down;
GO:0005667	transcription factor complex	cellular_component	2	183	61	2205	0.894333	0.941239	0.395055	Cluster-7410.88551:TRINITY_DN21265_c0_g1_i2; Cluster-7410.21971:TRINITY_DN11103_c0_g1_i1	Down;Opposite;
GO:0006457	protein folding	biological_process	1	183	48	2205	0.918778	0.963597	0.251025	Cluster-7410.65420:TRINITY_DN13322_c0_g1_i2	Down;
GO:0008270	zinc ion binding	molecular_function	2	183	69	2205	0.935906	0.978152	0.349252	Cluster-7410.65011:TRINITY_DN14357_c0_g1_i1; Cluster-7410.6014:TRINITY_DN297_c0_g1_i1	Opposite;Down;
GO:0006355	regulation of transcription, DNA-templated	biological_process	3	183	91	2205	0.953264	0.992846	0.397226	Cluster-7410.21971:TRINITY_DN11103_c0_g1_i1; Cluster-7410.109493:TRINITY_DN15796_c1_g2_i2; Cluster-7410.115215:TRINITY_DN13924_c0_g1_i1	Opposite;Opposite;Down;
GO:0005634	nucleus	cellular_component	3	183	94	2205	0.961034	0.997487	0.384548	Cluster-7410.40678:TRINITY_DN20447_c0_g2_i1; Cluster-7410.70501:TRINITY_DN21610_c2_g1_i1; Cluster-7410.40678:TRINITY_DN20447_c0_g1_i1	Down;Opposite;Down;
GO:0016887	ATPase activity	molecular_function	1	183	66	2205	0.978464	0.999534	0.182563	Cluster-7410.79699:TRINITY_DN14517_c0_g1_i1	Down;
GO:0003677	DNA binding	molecular_function	4	183	121	2205	0.978775	0.999534	0.39832	Cluster-7410.53915:TRINITY_DN16889_c0_g1_i3; Cluster-7410.40678:TRINITY_DN20447_c0_g2_i1; Cluster-7410.21971:TRINITY_DN11103_c0_g1_i1; Cluster-7410.40678:TRINITY_DN20447_c0_g1_i1	Opposite;Down;Opposite;Down;
GO:0003924	GTPase activity	molecular_function	1	183	67	2205	0.980041	0.999534	0.179839	Cluster-7410.79699:TRINITY_DN14517_c0_g1_i1	Down;
GO:0005737	cytoplasm	cellular_component	1	183	76	2205	0.990021	0.999534	0.158542	Cluster-7410.65420:TRINITY_DN13322_c0_g1_i2	Down;
GO:0005622	intracellular	cellular_component	1	183	78	2205	0.991463	0.999534	0.154477	Cluster-7410.70501:TRINITY_DN21610_c2_g1_i1	Opposite;
GO:0006886	intracellular protein transport	biological_process	1	183	79	2205	0.992106	0.999534	0.152521	Cluster-10756.0:TRINITY_DN17817_c0_g2_i2	Down;
GO:0005525	GTP binding	molecular_function	1	183	89	2205	0.996424	0.999534	0.135384	Cluster-7410.79699:TRINITY_DN14517_c0_g1_i1	Down;
GO:0005524	ATP binding	molecular_function	9	183	240	2205	0.99737	0.999534	0.451844	Cluster-7410.65857:TRINITY_DN21355_c0_g1_i1; Cluster-7410.12207:TRINITY_DN16639_c0_g1_i1; Cluster-7410.95639:TRINITY_DN16048_c0_g1_i2; Cluster-7410.79699:TRINITY_DN14517_c0_g1_i1; Cluster-7410.75448:TRINITY_DN12439_c1_g1_i1; Cluster-7410.84333:TRINITY_DN16356_c0_g1_i1; Cluster-7410.117453:TRINITY_DN16686_c0_g1_i1; Cluster-7410.31672:TRINITY_DN11404_c0_g1_i1; Cluster-7410.39837:TRINITY_DN14133_c0_…	Down;Opposite;Down;Down;Down;Opposite;Down;Opposite;Down;
GO:0005515	protein binding	molecular_function	13	183	304	2205	0.997451	0.999534	0.515261	Cluster-7410.88136:TRINITY_DN13434_c0_g1_i1; Cluster-7410.91545:TRINITY_DN17608_c0_g2_i1; Cluster-7410.23616:TRINITY_DN11787_c0_g1_i1; Cluster-7410.111614:TRINITY_DN19869_c0_g1_i3; Cluster-7410.40678:TRINITY_DN20447_c0_g2_i1; Cluster-7410.42187:TRINITY_DN20266_c0_g1_i4; Cluster-7410.42187:TRINITY_DN18581_c0_g1_i1; Cluster-7410.75448:TRINITY_DN12439_c1_g1_i1; Cluster-7410.66851:TRINITY_DN18918_c0_…	Down;Down;Down;Down;Down;Opposite;Down;Down;Up;Down;Down;Down;Down;
GO:0003723	RNA binding	molecular_function	1	183	103	2205	0.998847	0.999534	0.116982	Cluster-7410.67058:TRINITY_DN16463_c0_g1_i1	Opposite;
GO:0005840	ribosome	cellular_component	1	183	114	2205	0.999534	0.999534	0.105695	Cluster-7410.67058:TRINITY_DN16463_c0_g1_i1	Opposite;

## Sheet: S2 vs. S1. enrichment-kegg-cor
ID	Term	ListHits	ListTotal	PopHits	PopTotal	pval	padj	Enrichment_score	Gene_Protein	Add
ko00430	Taurine and hypotaurine metabolism	1	11	3	1241	0.000213409	0.00320113	37.6061	Cluster-7410.107751:TRINITY_DN19978_c0_g1_i2	Opposite;
ko04145	Phagosome	2	11	28	1241	0.00150579	0.0112934	8.05844	Cluster-7410.121745:TRINITY_DN12531_c0_g1_i1; Cluster-7410.121745:TRINITY_DN19606_c0_g3_i1	Opposite;Up;
ko00941	Flavonoid biosynthesis	1	11	9	1241	0.00248739	0.0118337	12.5354	Cluster-7410.85148:TRINITY_DN18689_c0_g1_i1	Opposite;
ko00480	Glutathione metabolism	2	11	36	1241	0.00315565	0.0118337	6.26768	Cluster-39906.0:TRINITY_DN15341_c0_g1_i3; Cluster-7410.50198:TRINITY_DN18851_c0_g1_i3	Up;Up;
ko00650	Butanoate metabolism	1	11	12	1241	0.0044943	0.0132143	9.40152	Cluster-7410.107751:TRINITY_DN19978_c0_g1_i2	Opposite;
ko00910	Nitrogen metabolism	1	11	13	1241	0.00528572	0.0132143	8.67832	Cluster-7410.77572:TRINITY_DN14051_c0_g1_i1	Down;
ko00410	beta-Alanine metabolism	1	11	18	1241	0.0101196	0.0216848	6.26768	Cluster-7410.107751:TRINITY_DN19978_c0_g1_i2	Opposite;
ko00040	Pentose and glucuronate interconversions	1	11	23	1241	0.0163325	0.0306235	4.90514	Cluster-7410.113314:TRINITY_DN15169_c0_g1_i1	Down;
ko00620	Pyruvate metabolism	2	11	72	1241	0.0220697	0.0367828	3.13384	Cluster-7410.66782:TRINITY_DN21420_c0_g1_i5; Cluster-7410.80060:TRINITY_DN20327_c0_g1_i6	Up;Up;
ko00250	Alanine, aspartate and glutamate metabolism	1	11	30	1241	0.0271439	0.0407159	3.76061	Cluster-7410.107751:TRINITY_DN19978_c0_g1_i2	Opposite;
ko00940	Phenylpropanoid biosynthesis	1	11	32	1241	0.0306515	0.0417975	3.52557	Cluster-7410.72331:TRINITY_DN20913_c0_g1_i1	Opposite;
ko00710	Carbon fixation in photosynthetic organisms	1	11	44	1241	0.0551558	0.0689448	2.56405	Cluster-7410.80060:TRINITY_DN20327_c0_g1_i6	Up;
ko00630	Glyoxylate and dicarboxylate metabolism	1	11	48	1241	0.0645046	0.0744284	2.35038	Cluster-7410.66782:TRINITY_DN21420_c0_g1_i5	Up;
ko00500	Starch and sucrose metabolism	1	11	54	1241	0.0794875	0.0851652	2.08923	Cluster-7410.113314:TRINITY_DN15169_c0_g1_i1	Down;
ko01200	Carbon metabolism	2	11	175	1241	0.193733	0.193733	1.28935	Cluster-7410.66782:TRINITY_DN21420_c0_g1_i5; Cluster-7410.80060:TRINITY_DN20327_c0_g1_i6	Up;Up;

## Sheet: S3 vs. S1. enrichment-kegg-cor
ID	Term	ListHits	ListTotal	PopHits	PopTotal	pval	padj	Enrichment_score	Gene_Protein	Add
ko00904	Diterpenoid biosynthesis	1	57	1	1241	0	0	21.7719	Cluster-7410.67398:TRINITY_DN18858_c0_g1_i1	Opposite;
ko00906	Carotenoid biosynthesis	7	57	27	1241	1.35586e-05	0.000406758	5.64457	Cluster-7410.67562:TRINITY_DN21026_c1_g3_i2; Cluster-7410.67562:TRINITY_DN21026_c1_g1_i2; Cluster-7410.67562:TRINITY_DN21026_c1_g2_i1; Cluster-7410.67562:TRINITY_DN20936_c0_g4_i2; Cluster-7410.93724:TRINITY_DN9514_c0_g1_i1; Cluster-7410.38151:TRINITY_DN17764_c0_g2_i2; Cluster-7410.63152:TRINITY_DN20769_c2_g4_i1	Opposite;Opposite;Opposite;Opposite;Down;Opposite;Opposite;
ko00195	Photosynthesis	2	57	6	1241	0.00166697	0.0210032	7.25731	Cluster-7410.74320:TRINITY_DN8091_c0_g1_i1; Cluster-7410.53113:TRINITY_DN23094_c0_g1_i1	Opposite;Opposite;
ko00591	Linoleic acid metabolism	1	57	2	1241	0.00207429	0.0210032	10.886	Cluster-7410.21167:TRINITY_DN15781_c0_g2_i1	Down;
ko00780	Biotin metabolism	3	57	13	1241	0.00210032	0.0210032	5.02429	Cluster-7410.8630:TRINITY_DN20093_c0_g2_i1; Cluster-7410.8630:TRINITY_DN20093_c0_g1_i1; Cluster-7410.87320:TRINITY_DN20765_c1_g1_i5	Opposite;Down;Opposite;
ko00380	Tryptophan metabolism	3	57	13	1241	0.00210032	0.0210032	5.02429	Cluster-7410.66427:TRINITY_DN21216_c0_g1_i3; Cluster-7410.66429:TRINITY_DN21216_c0_g2_i1; Cluster-7410.63152:TRINITY_DN20769_c2_g4_i1	Up;Up;Opposite;
ko00600	Sphingolipid metabolism	2	57	8	1241	0.00436882	0.037447	5.44298	Cluster-7410.113212:TRINITY_DN18031_c0_g1_i1; Cluster-7410.7201:TRINITY_DN12756_c0_g1_i1	Opposite;Down;
ko00630	Glyoxylate and dicarboxylate metabolism	6	57	48	1241	0.00500161	0.0375121	2.72149	Cluster-7410.66782:TRINITY_DN21420_c0_g1_i5; Cluster-7410.66427:TRINITY_DN21216_c0_g1_i3; Cluster-7410.68100:TRINITY_DN19666_c0_g1_i4; Cluster-7410.67059:TRINITY_DN20308_c0_g1_i1; Cluster-7410.66429:TRINITY_DN21216_c0_g2_i1; Cluster-7410.5719:TRINITY_DN21102_c0_g2_i2	Up;Up;Up;Up;Up;Down;
ko00430	Taurine and hypotaurine metabolism	1	57	3	1241	0.00603871	0.0402581	7.25731	Cluster-7410.107751:TRINITY_DN19978_c0_g1_i2	Down;
ko00563	Glycosylphosphatidylinositol(GPI)-anchor biosynthesis	1	57	4	1241	0.0117212	0.0703269	5.44298	Cluster-7410.113212:TRINITY_DN18031_c0_g1_i1	Opposite;
ko00650	Butanoate metabolism	2	57	12	1241	0.0150474	0.0723246	3.62865	Cluster-7410.82467:TRINITY_DN17680_c0_g2_i3; Cluster-7410.107751:TRINITY_DN19978_c0_g1_i2	Up;Down;
ko00592	alpha-Linolenic acid metabolism	3	57	22	1241	0.0157583	0.0723246	2.9689	Cluster-7410.59824:TRINITY_DN20895_c0_g1_i2; Cluster-7410.78314:TRINITY_DN21577_c1_g1_i4; Cluster-7410.66084:TRINITY_DN18603_c0_g1_i1	Up;Down;Up;
ko00040	Pentose and glucuronate interconversions	3	57	23	1241	0.0184332	0.0723246	2.83982	Cluster-7410.106699:TRINITY_DN18060_c0_g1_i2; Cluster-7410.63152:TRINITY_DN20769_c2_g4_i1; Cluster-7410.84958:TRINITY_DN16870_c0_g4_i1	Down;Opposite;Opposite;
ko00910	Nitrogen metabolism	2	57	13	1241	0.0189315	0.0723246	3.34953	Cluster-7410.35199:TRINITY_DN18758_c0_g3_i1; Cluster-7410.5719:TRINITY_DN21102_c0_g2_i2	Opposite;Down;
ko00903	Limonene and pinene degradation	1	57	5	1241	0.0189609	0.0723246	4.35439	Cluster-7410.63152:TRINITY_DN20769_c2_g4_i1	Opposite;
ko00061	Fatty acid biosynthesis	4	57	35	1241	0.0192866	0.0723246	2.48822	Cluster-7410.8630:TRINITY_DN20093_c0_g2_i1; Cluster-7410.8630:TRINITY_DN20093_c0_g1_i1; Cluster-7410.87320:TRINITY_DN20765_c1_g1_i5; Cluster-7410.38151:TRINITY_DN17764_c0_g2_i2	Opposite;Down;Opposite;Opposite;
ko00480	Glutathione metabolism	4	57	36	1241	0.0216242	0.0763206	2.4191	Cluster-39906.0:TRINITY_DN15341_c0_g1_i3; Cluster-7410.66118:TRINITY_DN18729_c0_g1_i4; Cluster-7410.66851:TRINITY_DN18918_c0_g1_i1; Cluster-7410.54137:TRINITY_DN18729_c0_g3_i1	Up;Up;Up;Opposite;
ko00561	Glycerolipid metabolism	2	57	14	1241	0.0233199	0.0777331	3.11028	Cluster-7410.113212:TRINITY_DN18031_c0_g1_i1; Cluster-7410.63152:TRINITY_DN20769_c2_g4_i1	Opposite;Opposite;
ko00603	Glycosphingolipid biosynthesis - globo series	1	57	6	1241	0.0276078	0.0828235	3.62865	Cluster-7410.113212:TRINITY_DN18031_c0_g1_i1	Opposite;
ko00908	Zeatin biosynthesis	1	57	6	1241	0.0276078	0.0828235	3.62865	Cluster-7410.63152:TRINITY_DN20769_c2_g4_i1	Opposite;
ko01212	Fatty acid metabolism	5	57	53	1241	0.0307715	0.0869066	2.05396	Cluster-7410.8630:TRINITY_DN20093_c0_g2_i1; Cluster-7410.8630:TRINITY_DN20093_c0_g1_i1; Cluster-7410.87320:TRINITY_DN20765_c1_g1_i5; Cluster-7410.78314:TRINITY_DN21577_c1_g1_i4; Cluster-7410.38151:TRINITY_DN17764_c0_g2_i2	Opposite;Down;Opposite;Down;Opposite;
ko00071	Fatty acid degradation	3	57	27	1241	0.0318657	0.0869066	2.4191	Cluster-7410.59824:TRINITY_DN20895_c0_g1_i2; Cluster-7410.78314:TRINITY_DN21577_c1_g1_i4; Cluster-7410.63152:TRINITY_DN20769_c2_g4_i1	Up;Down;Opposite;
ko00750	Vitamin B6 metabolism	1	57	7	1241	0.0375221	0.0978837	3.11028	Cluster-7410.46552:TRINITY_DN21414_c0_g1_i1	Opposite;
ko00250	Alanine, aspartate and glutamate metabolism	3	57	30	1241	0.0449307	0.105925	2.17719	Cluster-7410.82467:TRINITY_DN17680_c0_g2_i3; Cluster-7410.107751:TRINITY_DN19978_c0_g1_i2; Cluster-7410.5719:TRINITY_DN21102_c0_g2_i2	Up;Down;Down;
ko01040	Biosynthesis of unsaturated fatty acids	2	57	18	1241	0.0459009	0.105925	2.4191	Cluster-7410.87320:TRINITY_DN20765_c1_g1_i5; Cluster-7410.78314:TRINITY_DN21577_c1_g1_i4	Opposite;Down;
ko00410	beta-Alanine metabolism	2	57	18	1241	0.0459009	0.105925	2.4191	Cluster-7410.107751:TRINITY_DN19978_c0_g1_i2; Cluster-7410.63152:TRINITY_DN20769_c2_g4_i1	Down;Opposite;
ko00330	Arginine and proline metabolism	2	57	19	1241	0.0527718	0.117271	2.29178	Cluster-7410.30707:TRINITY_DN14682_c0_g1_i2; Cluster-7410.63152:TRINITY_DN20769_c2_g4_i1	Down;Opposite;
ko00940	Phenylpropanoid biosynthesis	3	57	32	1241	0.0550899	0.11805	2.04112	Cluster-7410.117320:TRINITY_DN11806_c0_g1_i1; Cluster-7410.72331:TRINITY_DN20913_c0_g1_i1; Cluster-7410.67448:TRINITY_DN22051_c0_g1_i1	Opposite;Opposite;Opposite;
ko00941	Flavonoid biosynthesis	1	57	9	1241	0.0606396	0.125461	2.4191	Cluster-7410.27015:TRINITY_DN18738_c0_g2_i1	Down;
ko04146	Peroxisome	3	57	35	1241	0.0724781	0.142468	1.86617	Cluster-7410.66427:TRINITY_DN21216_c0_g1_i3; Cluster-7410.66429:TRINITY_DN21216_c0_g2_i1; Cluster-7410.78314:TRINITY_DN21577_c1_g1_i4	Up;Up;Down;
ko00920	Sulfur metabolism	1	57	10	1241	0.0736083	0.142468	2.17719	Cluster-7410.38757:TRINITY_DN19820_c0_g1_i5	Up;
ko00053	Ascorbate and aldarate metabolism	2	57	22	1241	0.0761403	0.142763	1.97927	Cluster-7410.106699:TRINITY_DN18060_c0_g1_i2; Cluster-7410.63152:TRINITY_DN20769_c2_g4_i1	Down;Opposite;
ko04144	Endocytosis	4	57	52	1241	0.0853043	0.155099	1.67476	Cluster-7410.28630:TRINITY_DN19429_c0_g1_i6; Cluster-7410.52807:TRINITY_DN21365_c0_g1_i3; Cluster-7410.28630:TRINITY_DN17047_c0_g2_i1; Cluster-7410.79699:TRINITY_DN14517_c0_g1_i1	Down;Down;Opposite;Down;
ko00340	Histidine metabolism	1	57	12	1241	0.10184	0.17217	1.81433	Cluster-7410.63152:TRINITY_DN20769_c2_g4_i1	Opposite;
ko00220	Arginine biosynthesis	2	57	25	1241	0.103302	0.17217	1.74175	Cluster-7410.30707:TRINITY_DN14682_c0_g1_i2; Cluster-7410.5719:TRINITY_DN21102_c0_g2_i2	Down;Down;
ko04626	Plant-pathogen interaction	2	57	25	1241	0.103302	0.17217	1.74175	Cluster-7410.84333:TRINITY_DN16356_c0_g1_i1; Cluster-7410.51522:TRINITY_DN16257_c0_g2_i1	Opposite;Down;
ko03040	Spliceosome	3	57	41	1241	0.114593	0.184601	1.59307	Cluster-7410.28630:TRINITY_DN19429_c0_g1_i6; Cluster-7410.52807:TRINITY_DN21365_c0_g1_i3; Cluster-7410.28630:TRINITY_DN17047_c0_g2_i1	Down;Down;Opposite;
ko00562	Inositol phosphate metabolism	1	57	13	1241	0.116914	0.184601	1.67476	Cluster-7410.83756:TRINITY_DN18768_c0_g1_i1	Down;
ko00460	Cyanoamino acid metabolism	1	57	14	1241	0.132513	0.203866	1.55514	Cluster-7410.67448:TRINITY_DN22051_c0_g1_i1	Opposite;
ko00052	Galactose metabolism	2	57	29	1241	0.144533	0.216799	1.50151	Cluster-7410.113212:TRINITY_DN18031_c0_g1_i1; Cluster-7410.66761:TRINITY_DN19649_c0_g1_i1	Opposite;Up;
ko00310	Lysine degradation	1	57	16	1241	0.164979	0.235685	1.36075	Cluster-7410.63152:TRINITY_DN20769_c2_g4_i1	Opposite;
ko00450	Selenocompound metabolism	1	57	16	1241	0.164979	0.235685	1.36075	Cluster-7410.70332:TRINITY_DN17419_c0_g1_i1	Opposite;
ko00030	Pentose phosphate pathway	2	57	32	1241	0.178498	0.249067	1.36075	Cluster-7410.66761:TRINITY_DN19649_c0_g1_i1; Cluster-7410.84958:TRINITY_DN16870_c0_g4_i1	Up;Opposite;
ko00190	Oxidative phosphorylation	3	57	52	1241	0.212741	0.287801	1.25607	Cluster-7410.74320:TRINITY_DN8091_c0_g1_i1; Cluster-7410.66853:TRINITY_DN19336_c0_g2_i2; Cluster-7410.53113:TRINITY_DN23094_c0_g1_i1	Opposite;Up;Opposite;
ko00350	Tyrosine metabolism	1	57	19	1241	0.215851	0.287801	1.14589	Cluster-7410.59824:TRINITY_DN20895_c0_g1_i2	Up;
ko00500	Starch and sucrose metabolism	3	57	54	1241	0.232745	0.303581	1.20955	Cluster-7410.106699:TRINITY_DN18060_c0_g1_i2; Cluster-7410.76756:TRINITY_DN20687_c0_g1_i3; Cluster-7410.67448:TRINITY_DN22051_c0_g1_i1	Down;Up;Opposite;
ko00270	Cysteine and methionine metabolism	2	57	39	1241	0.264524	0.337691	1.11651	Cluster-7410.38757:TRINITY_DN19820_c0_g1_i5; Cluster-7410.70332:TRINITY_DN17419_c0_g1_i1	Up;Opposite;
ko01200	Carbon metabolism	9	57	175	1241	0.274901	0.342525	1.1197	Cluster-7410.66782:TRINITY_DN21420_c0_g1_i5; Cluster-7410.38757:TRINITY_DN19820_c0_g1_i5; Cluster-7410.66427:TRINITY_DN21216_c0_g1_i3; Cluster-7410.68100:TRINITY_DN19666_c0_g1_i4; Cluster-7410.67059:TRINITY_DN20308_c0_g1_i1; Cluster-7410.66429:TRINITY_DN21216_c0_g2_i1; Cluster-7410.38151:TRINITY_DN17764_c0_g2_i2; Cluster-7410.66761:TRINITY_DN19649_c0_g1_i1; Cluster-7410.84958:TRINITY_DN16870_c0_g…	Up;Up;Up;Up;Up;Up;Opposite;Up;Opposite;
ko00010	Glycolysis / Gluconeogenesis	4	57	78	1241	0.285261	0.342525	1.11651	Cluster-7410.59824:TRINITY_DN20895_c0_g1_i2; Cluster-7410.66107:TRINITY_DN19061_c0_g1_i1; Cluster-7410.63152:TRINITY_DN20769_c2_g4_i1; Cluster-7410.66761:TRINITY_DN19649_c0_g1_i1	Up;Opposite;Opposite;Up;
ko00640	Propanoate metabolism	1	57	23	1241	0.285437	0.342525	0.946606	Cluster-7410.38151:TRINITY_DN17764_c0_g2_i2	Opposite;
ko03018	RNA degradation	1	57	24	1241	0.302854	0.356299	0.907164	Cluster-7410.66761:TRINITY_DN19649_c0_g1_i1	Up;
ko03015	mRNA surveillance pathway	1	57	25	1241	0.320206	0.369469	0.870877	Cluster-7410.67550:TRINITY_DN16315_c0_g2_i2	Opposite;
ko00710	Carbon fixation in photosynthetic organisms	2	57	44	1241	0.328927	0.37237	0.989633	Cluster-7410.68100:TRINITY_DN19666_c0_g1_i4; Cluster-7410.84958:TRINITY_DN16870_c0_g4_i1	Up;Opposite;
ko00280	Valine, leucine and isoleucine degradation	1	57	27	1241	0.3546	0.387085	0.806368	Cluster-7410.63152:TRINITY_DN20769_c2_g4_i1	Opposite;
ko00520	Amino sugar and nucleotide sugar metabolism	2	57	46	1241	0.354828	0.387085	0.946606	Cluster-7410.106699:TRINITY_DN18060_c0_g1_i2; Cluster-7410.99155:TRINITY_DN19031_c0_g2_i1	Down;Down;
ko00051	Fructose and mannose metabolism	1	57	29	1241	0.388407	0.416151	0.750756	Cluster-7410.66761:TRINITY_DN19649_c0_g1_i1	Up;
ko00620	Pyruvate metabolism	3	57	72	1241	0.42452	0.446863	0.907164	Cluster-7410.66782:TRINITY_DN21420_c0_g1_i5; Cluster-7410.38151:TRINITY_DN17764_c0_g2_i2; Cluster-7410.63152:TRINITY_DN20769_c2_g4_i1	Up;Opposite;Opposite;
ko04141	Protein processing in endoplasmic reticulum	3	57	87	1241	0.577268	0.597174	0.750756	Cluster-7410.28630:TRINITY_DN19429_c0_g1_i6; Cluster-7410.52807:TRINITY_DN21365_c0_g1_i3; Cluster-7410.28630:TRINITY_DN17047_c0_g2_i1	Down;Down;Opposite;
ko01230	Biosynthesis of amino acids	5	57	144	1241	0.666752	0.678053	0.75597	Cluster-7410.38757:TRINITY_DN19820_c0_g1_i5; Cluster-7410.30707:TRINITY_DN14682_c0_g1_i2; Cluster-7410.5719:TRINITY_DN21102_c0_g2_i2; Cluster-7410.66761:TRINITY_DN19649_c0_g1_i1; Cluster-7410.84958:TRINITY_DN16870_c0_g4_i1	Up;Down;Down;Up;Opposite;
ko03010	Ribosome	2	57	91	1241	0.804732	0.804732	0.478504	Cluster-7410.62660:TRINITY_DN13987_c0_g1_i1; Cluster-7410.30843:TRINITY_DN15779_c0_g1_i1	Opposite;Opposite;

## Sheet: S4 vs. S1. enrichment-kegg-cor
ID	Term	ListHits	ListTotal	PopHits	PopTotal	pval	padj	Enrichment_score	Gene_Protein	Add
ko00940	Phenylpropanoid biosynthesis	14	84	32	1241	1.85357e-10	1.18628e-08	6.46354	Cluster-7410.45764:TRINITY_DN16208_c0_g1_i2; Cluster-7410.59603:TRINITY_DN19440_c0_g2_i1; Cluster-7410.70907:TRINITY_DN20769_c2_g2_i1; Cluster-7410.63118:TRINITY_DN7607_c0_g1_i2; Cluster-7410.63118:TRINITY_DN15242_c0_g1_i1; Cluster-7410.89757:TRINITY_DN13676_c0_g1_i1; Cluster-7410.59603:TRINITY_DN19440_c0_g1_i3; Cluster-7410.13119:TRINITY_DN13914_c0_g1_i1; Cluster-7410.62941:TRINITY_DN16832_c0_g1…	Up;Opposite;Opposite;Down;Down;Down;Down;Down;Down;Down;Up;Opposite;Down;Down;
ko00100	Steroid biosynthesis	3	84	5	1241	9.30185e-05	0.00297659	8.86429	Cluster-7410.66173:TRINITY_DN21330_c1_g1_i4; Cluster-7410.47837:TRINITY_DN17099_c0_g1_i1; Cluster-7410.68619:TRINITY_DN15164_c0_g1_i2	Down;Down;Down;
ko00592	alpha-Linolenic acid metabolism	6	84	22	1241	0.000376856	0.0080396	4.02922	Cluster-7410.55945:TRINITY_DN21335_c1_g5_i5; Cluster-7410.55945:TRINITY_DN21335_c1_g4_i1; Cluster-7410.78314:TRINITY_DN20803_c0_g1_i3; Cluster-7410.78314:TRINITY_DN21577_c1_g1_i4; Cluster-7410.66084:TRINITY_DN18603_c0_g1_i1; Cluster-7410.55945:TRINITY_DN21335_c1_g2_i1	Down;Down;Down;Down;Up;Down;
ko01040	Biosynthesis of unsaturated fatty acids	5	84	18	1241	0.000773596	0.0123775	4.10384	Cluster-7410.59007:TRINITY_DN16804_c0_g1_i4; Cluster-7410.105974:TRINITY_DN21483_c1_g1_i7; Cluster-7410.78314:TRINITY_DN20803_c0_g1_i3; Cluster-7410.78314:TRINITY_DN21577_c1_g1_i4; Cluster-7410.105974:TRINITY_DN21483_c1_g3_i1	Down;Down;Down;Down;Down;
ko00460	Cyanoamino acid metabolism	4	84	14	1241	0.00155517	0.0199061	4.22109	Cluster-7410.45145:TRINITY_DN20695_c0_g2_i1; Cluster-7410.48139:TRINITY_DN19747_c0_g1_i4; Cluster-7410.42621:TRINITY_DN20991_c0_g1_i7; Cluster-7410.67448:TRINITY_DN22051_c0_g1_i1	Down;Down;Down;Opposite;
ko00790	Folate biosynthesis	1	84	2	1241	0.00453069	0.0414234	7.3869	Cluster-7410.66212:TRINITY_DN19160_c0_g1_i1	Down;
ko00232	Caffeine metabolism	1	84	2	1241	0.00453069	0.0414234	7.3869	Cluster-7410.42621:TRINITY_DN20991_c0_g1_i7	Down;
ko04146	Peroxisome	6	84	35	1241	0.00719946	0.0575957	2.53265	Cluster-7410.98856:TRINITY_DN19485_c0_g1_i2; Cluster-7410.78314:TRINITY_DN20803_c0_g1_i3; Cluster-7410.78314:TRINITY_DN21577_c1_g1_i4; Cluster-7410.31554:TRINITY_DN13223_c0_g1_i2; Cluster-7410.31554:TRINITY_DN11337_c0_g2_i1; Cluster-7410.87883:TRINITY_DN20666_c0_g2_i7	Down;Down;Down;Down;Down;Down;
ko00966	Glucosinolate biosynthesis	1	84	3	1241	0.0129924	0.0760784	4.9246	Cluster-7410.42621:TRINITY_DN20991_c0_g1_i7	Down;
ko00600	Sphingolipid metabolism	2	84	8	1241	0.013076	0.0760784	3.69345	Cluster-7410.7201:TRINITY_DN19056_c0_g1_i1; Cluster-7410.113212:TRINITY_DN19655_c0_g1_i4	Opposite;Opposite;
ko04075	Plant hormone signal transduction	2	84	8	1241	0.013076	0.0760784	3.69345	Cluster-7410.75448:TRINITY_DN12439_c1_g1_i1; Cluster-7410.31672:TRINITY_DN11404_c0_g1_i1	Down;Opposite;
ko01212	Fatty acid metabolism	7	84	53	1241	0.0226224	0.0945924	1.95126	Cluster-7410.8630:TRINITY_DN20093_c0_g1_i1; Cluster-7410.59007:TRINITY_DN16804_c0_g1_i4; Cluster-7410.105974:TRINITY_DN21483_c1_g1_i7; Cluster-7410.98856:TRINITY_DN19485_c0_g1_i2; Cluster-7410.78314:TRINITY_DN20803_c0_g1_i3; Cluster-7410.78314:TRINITY_DN21577_c1_g1_i4; Cluster-7410.105974:TRINITY_DN21483_c1_g3_i1	Down;Down;Down;Down;Down;Down;Down;
ko00563	Glycosylphosphatidylinositol(GPI)-anchor biosynthesis	1	84	4	1241	0.0248442	0.0945924	3.69345	Cluster-7410.113212:TRINITY_DN19655_c0_g1_i4	Opposite;
ko00565	Ether lipid metabolism	1	84	4	1241	0.0248442	0.0945924	3.69345	Cluster-7410.42546:TRINITY_DN20372_c0_g1_i4	Down;
ko00500	Starch and sucrose metabolism	7	84	54	1241	0.0251169	0.0945924	1.91512	Cluster-7410.34218:TRINITY_DN18445_c0_g1_i1; Cluster-7410.95639:TRINITY_DN16048_c0_g1_i2; Cluster-7410.104048:TRINITY_DN21088_c0_g1_i1; Cluster-7410.16983:TRINITY_DN10623_c0_g1_i1; Cluster-7410.119202:TRINITY_DN991_c0_g2_i1; Cluster-7410.67448:TRINITY_DN22051_c0_g1_i1; Cluster-7410.113314:TRINITY_DN15169_c0_g1_i1	Down;Down;Down;Down;Opposite;Opposite;Down;
ko00261	Monobactam biosynthesis	2	84	10	1241	0.0253794	0.0945924	2.95476	Cluster-7410.95639:TRINITY_DN16048_c0_g1_i2; Cluster-7410.85933:TRINITY_DN18171_c1_g1_i1	Down;Opposite;
ko00564	Glycerophospholipid metabolism	2	84	10	1241	0.0253794	0.0945924	2.95476	Cluster-7410.56017:TRINITY_DN17602_c0_g1_i2; Cluster-7410.42546:TRINITY_DN20372_c0_g1_i4	Up;Down;
ko00061	Fatty acid biosynthesis	5	84	35	1241	0.0266041	0.0945924	2.11054	Cluster-7410.8630:TRINITY_DN20093_c0_g1_i1; Cluster-7410.59007:TRINITY_DN16804_c0_g1_i4; Cluster-7410.105974:TRINITY_DN21483_c1_g1_i7; Cluster-7410.98856:TRINITY_DN19485_c0_g1_i2; Cluster-7410.105974:TRINITY_DN21483_c1_g3_i1	Down;Down;Down;Down;Down;
ko00480	Glutathione metabolism	5	84	36	1241	0.030234	0.101841	2.05192	Cluster-7410.88587:TRINITY_DN19816_c0_g2_i2; Cluster-7410.23616:TRINITY_DN11787_c0_g1_i1; Cluster-7410.42187:TRINITY_DN20266_c0_g1_i4; Cluster-7410.42187:TRINITY_DN18581_c0_g1_i1; Cluster-7410.66851:TRINITY_DN18918_c0_g1_i1	Down;Down;Opposite;Down;Up;
ko00130	Ubiquinone and other terpenoid-quinone biosynthesis	2	84	11	1241	0.0332197	0.106303	2.68615	Cluster-7410.79295:TRINITY_DN12437_c0_g1_i1; Cluster-7410.65530:TRINITY_DN18943_c1_g1_i1	Down;Down;
ko00650	Butanoate metabolism	2	84	12	1241	0.0421712	0.128522	2.4623	Cluster-7410.67851:TRINITY_DN19047_c0_g1_i1; Cluster-7410.53915:TRINITY_DN16889_c0_g1_i3	Opposite;Opposite;
ko00780	Biotin metabolism	2	84	13	1241	0.052205	0.139862	2.27289	Cluster-7410.8630:TRINITY_DN20093_c0_g1_i1; Cluster-7410.35056:TRINITY_DN14764_c2_g1_i1	Down;Down;
ko00910	Nitrogen metabolism	2	84	13	1241	0.052205	0.139862	2.27289	Cluster-7410.72379:TRINITY_DN6471_c0_g1_i1; Cluster-7410.6014:TRINITY_DN297_c0_g1_i1	Down;Down;
ko00660	C5-Branched dibasic acid metabolism	1	84	6	1241	0.056819	0.139862	2.4623	Cluster-7410.67851:TRINITY_DN19047_c0_g1_i1	Opposite;
ko00603	Glycosphingolipid biosynthesis - globo series	1	84	6	1241	0.056819	0.139862	2.4623	Cluster-7410.113212:TRINITY_DN19655_c0_g1_i4	Opposite;
ko00950	Isoquinoline alkaloid biosynthesis	1	84	6	1241	0.056819	0.139862	2.4623	Cluster-7410.12366:TRINITY_DN16058_c0_g1_i1	Down;
ko00360	Phenylalanine metabolism	2	84	16	1241	0.0883556	0.209435	1.84673	Cluster-7410.12366:TRINITY_DN16058_c0_g1_i1; Cluster-7410.65530:TRINITY_DN18943_c1_g1_i1	Down;Down;
ko00630	Glyoxylate and dicarboxylate metabolism	5	84	48	1241	0.0996448	0.227759	1.53894	Cluster-7410.66782:TRINITY_DN21420_c0_g1_i5; Cluster-7410.45145:TRINITY_DN20695_c0_g2_i1; Cluster-7410.53915:TRINITY_DN16889_c0_g1_i3; Cluster-7410.72379:TRINITY_DN6471_c0_g1_i1; Cluster-7410.87883:TRINITY_DN20666_c0_g2_i7	Up;Down;Opposite;Down;Down;
ko00071	Fatty acid degradation	3	84	27	1241	0.104086	0.229708	1.64153	Cluster-7410.98856:TRINITY_DN19485_c0_g1_i2; Cluster-7410.78314:TRINITY_DN20803_c0_g1_i3; Cluster-7410.78314:TRINITY_DN21577_c1_g1_i4	Down;Down;Down;
ko00670	One carbon pool by folate	1	84	9	1241	0.119539	0.239078	1.64153	Cluster-7410.45145:TRINITY_DN20695_c0_g2_i1	Down;
ko00941	Flavonoid biosynthesis	1	84	9	1241	0.119539	0.239078	1.64153	Cluster-7410.27015:TRINITY_DN18738_c0_g2_i1	Down;
ko00960	Tropane, piperidine and pyridine alkaloid biosynthesis	1	84	9	1241	0.119539	0.239078	1.64153	Cluster-7410.12366:TRINITY_DN16058_c0_g1_i1	Down;
ko00052	Galactose metabolism	3	84	29	1241	0.127317	0.246919	1.52833	Cluster-7410.95639:TRINITY_DN16048_c0_g1_i2; Cluster-7410.113212:TRINITY_DN19655_c0_g1_i4; Cluster-7410.68442:TRINITY_DN20723_c0_g1_i3	Down;Opposite;Down;
ko00190	Oxidative phosphorylation	5	84	52	1241	0.133512	0.251317	1.42056	Cluster-7410.57981:TRINITY_DN21167_c0_g1_i1; Cluster-7410.57981:TRINITY_DN19238_c0_g2_i12; Cluster-7410.57981:TRINITY_DN19844_c0_g1_i2; Cluster-7410.71356:TRINITY_DN17103_c1_g3_i3; Cluster-7410.71356:TRINITY_DN19238_c0_g3_i4	Down;Down;Down;Down;Down;
ko00920	Sulfur metabolism	1	84	10	1241	0.143079	0.254362	1.47738	Cluster-7410.48139:TRINITY_DN19747_c0_g1_i4	Down;
ko00300	Lysine biosynthesis	1	84	10	1241	0.143079	0.254362	1.47738	Cluster-7410.85933:TRINITY_DN18171_c1_g1_i1	Opposite;
ko04130	SNARE interactions in vesicular transport	1	84	12	1241	0.192556	0.33307	1.23115	Cluster-7410.59185:TRINITY_DN12366_c0_g1_i2	Down;
ko00040	Pentose and glucuronate interconversions	2	84	23	1241	0.200113	0.337033	1.28468	Cluster-7410.16983:TRINITY_DN10623_c0_g1_i1; Cluster-7410.113314:TRINITY_DN15169_c0_g1_i1	Down;Down;
ko00511	Other glycan degradation	1	84	13	1241	0.218075	0.348919	1.13645	Cluster-7410.65950:TRINITY_DN18495_c0_g1_i1	Up;
ko00562	Inositol phosphate metabolism	1	84	13	1241	0.218075	0.348919	1.13645	Cluster-7410.83756:TRINITY_DN18768_c0_g1_i1	Down;
ko00561	Glycerolipid metabolism	1	84	14	1241	0.243874	0.380681	1.05527	Cluster-7410.113212:TRINITY_DN19655_c0_g1_i4	Opposite;
ko00290	Valine, leucine and isoleucine biosynthesis	1	84	15	1241	0.2698	0.401563	0.984921	Cluster-7410.67851:TRINITY_DN19047_c0_g1_i1	Opposite;
ko00770	Pantothenate and CoA biosynthesis	1	84	15	1241	0.2698	0.401563	0.984921	Cluster-7410.67851:TRINITY_DN19047_c0_g1_i1	Opposite;
ko01210	2-Oxocarboxylic acid metabolism	3	84	40	1241	0.283787	0.412781	1.10804	Cluster-7410.67851:TRINITY_DN19047_c0_g1_i1; Cluster-7410.42621:TRINITY_DN20991_c0_g1_i7; Cluster-7410.85933:TRINITY_DN18171_c1_g1_i1	Opposite;Down;Opposite;
ko00450	Selenocompound metabolism	1	84	16	1241	0.295721	0.420581	0.923363	Cluster-7410.45145:TRINITY_DN20695_c0_g2_i1	Down;
ko00260	Glycine, serine and threonine metabolism	3	84	42	1241	0.315346	0.438743	1.05527	Cluster-7410.45145:TRINITY_DN20695_c0_g2_i1; Cluster-7410.12366:TRINITY_DN16058_c0_g1_i1; Cluster-7410.85933:TRINITY_DN18171_c1_g1_i1	Down;Down;Opposite;
ko00410	beta-Alanine metabolism	1	84	18	1241	0.347093	0.472637	0.820767	Cluster-7410.12366:TRINITY_DN16058_c0_g1_i1	Down;
ko00330	Arginine and proline metabolism	1	84	19	1241	0.372356	0.48538	0.777569	Cluster-7410.30707:TRINITY_DN14682_c0_g1_i2	Down;
ko00350	Tyrosine metabolism	1	84	19	1241	0.372356	0.48538	0.777569	Cluster-7410.12366:TRINITY_DN16058_c0_g1_i1	Down;
ko00520	Amino sugar and nucleotide sugar metabolism	3	84	46	1241	0.379203	0.48538	0.963509	Cluster-7410.95639:TRINITY_DN16048_c0_g1_i2; Cluster-7410.99155:TRINITY_DN19031_c0_g2_i1; Cluster-7410.119202:TRINITY_DN991_c0_g2_i1	Down;Down;Opposite;
ko03018	RNA degradation	1	84	24	1241	0.491759	0.609117	0.615575	Cluster-7410.27315:TRINITY_DN6854_c0_g1_i1	Down;
ko00270	Cysteine and methionine metabolism	2	84	39	1241	0.499451	0.609117	0.757631	Cluster-7410.48139:TRINITY_DN19747_c0_g1_i4; Cluster-7410.85933:TRINITY_DN18171_c1_g1_i1	Down;Opposite;
ko00220	Arginine biosynthesis	1	84	25	1241	0.513943	0.609117	0.590952	Cluster-7410.30707:TRINITY_DN14682_c0_g1_i2	Down;
ko04626	Plant-pathogen interaction	1	84	25	1241	0.513943	0.609117	0.590952	Cluster-7410.84333:TRINITY_DN16356_c0_g1_i1	Opposite;
ko01200	Carbon metabolism	11	84	175	1241	0.531194	0.614233	0.928639	Cluster-7410.70444:TRINITY_DN21355_c0_g2_i1; Cluster-7410.65857:TRINITY_DN21355_c0_g1_i1; Cluster-7410.66782:TRINITY_DN21420_c0_g1_i5; Cluster-7410.27315:TRINITY_DN6854_c0_g1_i1; Cluster-7410.45145:TRINITY_DN20695_c0_g2_i1; Cluster-7410.88587:TRINITY_DN19816_c0_g2_i2; Cluster-7410.53915:TRINITY_DN16889_c0_g1_i3; Cluster-7410.67864:TRINITY_DN20559_c0_g2_i1; Cluster-7410.48139:TRINITY_DN19747_c0_g1…	Down;Down;Up;Down;Down;Down;Opposite;Down;Down;Down;Down;
ko04141	Protein processing in endoplasmic reticulum	5	84	87	1241	0.546483	0.614233	0.84907	Cluster-7410.87439:TRINITY_DN20269_c1_g1_i2; Cluster-7410.53358:TRINITY_DN19926_c0_g1_i2; Cluster-7410.48461:TRINITY_DN13879_c0_g1_i1; Cluster-7410.11853:TRINITY_DN15838_c0_g1_i1; Cluster-7410.67058:TRINITY_DN16463_c0_g1_i1	Down;Down;Down;Down;Opposite;
ko00620	Pyruvate metabolism	4	84	72	1241	0.547052	0.614233	0.820767	Cluster-7410.70444:TRINITY_DN21355_c0_g2_i1; Cluster-7410.65857:TRINITY_DN21355_c0_g1_i1; Cluster-7410.66782:TRINITY_DN21420_c0_g1_i5; Cluster-7410.67864:TRINITY_DN20559_c0_g2_i1	Down;Down;Up;Down;
ko00710	Carbon fixation in photosynthetic organisms	2	84	44	1241	0.583516	0.64388	0.671537	Cluster-7410.70444:TRINITY_DN21355_c0_g2_i1; Cluster-7410.65857:TRINITY_DN21355_c0_g1_i1	Down;Down;
ko00051	Fructose and mannose metabolism	1	84	29	1241	0.596197	0.646722	0.509442	Cluster-7410.95639:TRINITY_DN16048_c0_g1_i2	Down;
ko00030	Pentose phosphate pathway	1	84	32	1241	0.650871	0.694263	0.461682	Cluster-7410.88587:TRINITY_DN19816_c0_g2_i2	Down;
ko00010	Glycolysis / Gluconeogenesis	3	84	78	1241	0.791044	0.828673	0.568223	Cluster-7410.27315:TRINITY_DN6854_c0_g1_i1; Cluster-7410.67864:TRINITY_DN20559_c0_g2_i1; Cluster-7410.95639:TRINITY_DN16048_c0_g1_i2	Down;Down;Down;
ko00020	Citrate cycle (TCA cycle)	1	84	43	1241	0.802777	0.828673	0.343577	Cluster-7410.67864:TRINITY_DN20559_c0_g2_i1	Down;
ko01230	Biosynthesis of amino acids	6	84	144	1241	0.877501	0.880584	0.615575	Cluster-7410.27315:TRINITY_DN6854_c0_g1_i1; Cluster-7410.45145:TRINITY_DN20695_c0_g2_i1; Cluster-7410.67851:TRINITY_DN19047_c0_g1_i1; Cluster-7410.48139:TRINITY_DN19747_c0_g1_i4; Cluster-7410.30707:TRINITY_DN14682_c0_g1_i2; Cluster-7410.85933:TRINITY_DN18171_c1_g1_i1	Down;Down;Opposite;Down;Down;Opposite;
ko04144	Endocytosis	1	84	52	1241	0.880584	0.880584	0.284112	Cluster-7410.79699:TRINITY_DN14517_c0_g1_i1	Down;

## Sheet: Phenylpropanoid and flavonoid 
Gene	Protein	KEGG gene name	KEGG description
Cluster-7410.70907	TRINITY_DN20769_c2_g2_i1	REF1	coniferyl-aldehyde dehydrogenase [EC:1.2.1.68]
Cluster-7410.70907	TRINITY_DN20769_c2_g1_i1	REF1	coniferyl-aldehyde dehydrogenase [EC:1.2.1.68]
Cluster-7410.117320	TRINITY_DN11806_c0_g1_i1	PRDX6	peroxiredoxin 6 [EC:1.11.1.7 1.11.1.27 3.1.1.-]
Cluster-7410.27015	TRINITY_DN18738_c0_g2_i1	FLS	flavonol synthase [EC:1.14.20.6]
Cluster-7410.85148	TRINITY_DN18689_c0_g1_i1	F3H	naringenin 3-dioxygenase [EC:1.14.11.9]
Cluster-7410.85148	TRINITY_DN14485_c0_g1_i1	F3H	naringenin 3-dioxygenase [EC:1.14.11.9]
Cluster-7410.13119	TRINITY_DN13914_c0_g1_i1	E2.1.1.68, COMT	caffeic acid 3-O-methyltransferase [EC:2.1.1.68]
Cluster-7410.72331	TRINITY_DN20913_c0_g1_i1	E1.11.1.7	peroxidase [EC:1.11.1.7]
Cluster-7410.59603	TRINITY_DN19440_c0_g1_i3	E1.11.1.7	peroxidase [EC:1.11.1.7]
Cluster-10756.0	TRINITY_DN17817_c0_g2_i2	E1.11.1.7	peroxidase [EC:1.11.1.7]
Cluster-7410.45764	TRINITY_DN16208_c0_g1_i2	E1.11.1.7	peroxidase [EC:1.11.1.7]
Cluster-7410.59603	TRINITY_DN19440_c0_g2_i1	E1.11.1.7	peroxidase [EC:1.11.1.7]
Cluster-7410.72331	TRINITY_DN20913_c0_g2_i7	E1.11.1.7	peroxidase [EC:1.11.1.7]
Cluster-7410.31390	TRINITY_DN20207_c0_g1_i1	CYP84A, F5H	ferulate-5-hydroxylase [EC:1.14.-.-]
Cluster-7410.62941	TRINITY_DN16832_c0_g1_i3	CCR	cinnamoyl-CoA reductase [EC:1.2.1.44]
Cluster-7410.63118	TRINITY_DN7607_c0_g1_i2	CAD	cinnamyl-alcohol dehydrogenase [EC:1.1.1.195]
Cluster-7410.63118	TRINITY_DN15242_c0_g1_i1	CAD	cinnamyl-alcohol dehydrogenase [EC:1.1.1.195]
Cluster-7410.89757	TRINITY_DN13676_c0_g1_i1	CAD	cinnamyl-alcohol dehydrogenase [EC:1.1.1.195]
Cluster-7410.67448	TRINITY_DN22051_c0_g1_i1	bglX	beta-glucosidase [EC:3.2.1.21]
Cluster-7410.65530	TRINITY_DN18943_c1_g1_i1	4CL	4-coumarate--CoA ligase [EC:6.2.1.12]

## Sheet: Fatty acid
Gene	Protein	KEGG gene name	KEGG description
Cluster-7410.78314	TRINITY_DN21577_c1_g1_i4	E1.3.3.6, ACOX1, ACOX3	acyl-CoA oxidase [EC:1.3.3.6]
Cluster-7410.59824	TRINITY_DN20895_c0_g1_i2	ADH1	alcohol dehydrogenase class-P [EC:1.1.1.1]
Cluster-7410.66084	TRINITY_DN18603_c0_g1_i1	HPL	hydroperoxide lyase [EC:4.1.2.-]
Cluster-7410.55945	TRINITY_DN21335_c1_g5_i5	E2.1.1.141	jasmonate O-methyltransferase [EC:2.1.1.141]
Cluster-7410.55945	TRINITY_DN21335_c1_g4_i1	E2.1.1.141	jasmonate O-methyltransferase [EC:2.1.1.141]
Cluster-7410.78314	TRINITY_DN20803_c0_g1_i3	E1.3.3.6, ACOX1, ACOX3	acyl-CoA oxidase [EC:1.3.3.6]
Cluster-7410.69986	TRINITY_DN19464_c0_g1_i1	OPR	12-oxophytodienoic acid reductase [EC:1.3.1.42]
Cluster-7410.66802	TRINITY_DN17755_c0_g1_i1	E1.3.3.6, ACOX1, ACOX3	acyl-CoA oxidase [EC:1.3.3.6]
Cluster-7410.55945	TRINITY_DN21335_c1_g2_i1	E2.1.1.141	jasmonate O-methyltransferase [EC:2.1.1.141]
Cluster-7410.56806	TRINITY_DN18267_c0_g1_i3	OPR	12-oxophytodienoic acid reductase [EC:1.3.1.42]
Cluster-7410.59824	TRINITY_DN18796_c3_g2_i1	ADH1	alcohol dehydrogenase class-P [EC:1.1.1.1]
Cluster-7410.8630	TRINITY_DN20093_c0_g1_i1	fabF, OXSM, CEM1	3-oxoacyl-[acyl-carrier-protein] synthase II [EC:2.3.1.179]
Cluster-7410.8630	TRINITY_DN20093_c0_g2_i1	fabF, OXSM, CEM1	3-oxoacyl-[acyl-carrier-protein] synthase II [EC:2.3.1.179]
Cluster-7410.87320	TRINITY_DN20765_c1_g1_i5	fabG, OAR1	3-oxoacyl-[acyl-carrier protein] reductase [EC:1.1.1.100]
Cluster-7410.38151	TRINITY_DN17764_c0_g2_i2	accB, bccP	acetyl-CoA carboxylase biotin carboxyl carrier protein
Cluster-7410.64847	TRINITY_DN21505_c1_g1_i1	accA	acetyl-CoA carboxylase carboxyl transferase subunit alpha [EC:6.4.1.2 2.1.3.15]
Cluster-7410.59007	TRINITY_DN16804_c0_g1_i4	FAB2, SSI2, desA1	acyl-[acyl-carrier-protein] desaturase [EC:1.14.19.2 1.14.19.11 1.14.19.26]
Cluster-7410.105974	TRINITY_DN21483_c1_g1_i7	FAB2, SSI2, desA1	acyl-[acyl-carrier-protein] desaturase [EC:1.14.19.2 1.14.19.11 1.14.19.26]
Cluster-7410.98856	TRINITY_DN19485_c0_g1_i2	ACSL, fadD	long-chain acyl-CoA synthetase [EC:6.2.1.3]
Cluster-7410.105974	TRINITY_DN21483_c1_g3_i1	FAB2, SSI2, desA1	acyl-[acyl-carrier-protein] desaturase [EC:1.14.19.2 1.14.19.11 1.14.19.26]
Cluster-7410.31660	TRINITY_DN21505_c1_g2_i1	accA	acetyl-CoA carboxylase carboxyl transferase subunit alpha [EC:6.4.1.2 2.1.3.15]
Cluster-7410.64847	TRINITY_DN19081_c0_g1_i2	accA	acetyl-CoA carboxylase carboxyl transferase subunit alpha [EC:6.4.1.2 2.1.3.15]
Cluster-7410.63152	TRINITY_DN20769_c2_g4_i1	ALDH	aldehyde dehydrogenase (NAD+) [EC:1.2.1.3]
Cluster-7410.65166	TRINITY_DN21423_c0_g2_i2	ACAT, atoB	acetyl-CoA C-acetyltransferase [EC:2.3.1.9]
Cluster-7410.21167	TRINITY_DN15781_c0_g2_i1	LOX1_5	linoleate 9S-lipoxygenase [EC:1.13.11.58]
