# Supplementary material for: Integrative iTRAQ-based proteomic and transcriptomic analysis reveals the accumulation patterns of key metabolites associated with oil quality during seed ripening of Camellia oleifera
Source: Hortic Res. 2021 Jul 1;8:157. doi: 10.1038/s41438-021-00591-2 (PMC8245520; doi:10.1038/s41438-021-00591-2)
Supplement: Supplementary file 19 — Table S18 [file 41438_2021_591_MOESM19_ESM.xlsx]

## Sheet: Primer sequences
Sequences of primers used to amplify genes from C. oleifera seeds, which involved flavonoid and fatty acid anabolism
No.	Unigene_ID	Forward (F) and Rewards (R) primers	PCR product size (bp)
1	Cluster-7410.63118	F: 5’-AATGTGAGCAAGTTCAAGATAGGAG-3’	101
		R: 5’-CAGTATTGCTCTTTGTCTGATTTGC-3’
2	Cluster-7410.89757	F: 5’-CGGAGACACTATTCCAGACCTTG-3’	101
		R: 5’-CAGCGTGAGAGAAGAGAATGACC-3’
3	Cluster-7410.13119	F: 5’-AGGTGTTCAACCAAGGAATGTC-3’	150
		R: 5’-TGGGGTGTTTAGAGACAAGCAT-3’
4	Cluster-7410.117320	F: 5’-CAATCGGAGACACTATTCCAGAC-3’	105
		R: 5’-CAGCGTGAGAGAAGAGAATGACC-3’
5	Cluster-7410.67448	F: 5’-TGCCAGCCTACTACAATGCG-3’	141
		R: 5’-CAAAACCCCTGAAACGCATAG-3’
6	Cluster-7410.70907	F: 5’-TCTTCGCTATGCTCATTTGGCTA-3’	177
		R: 5’-CTTTTTGCTGCTGCTACCATTAC-3’
7	Cluster-7410.31390	F: 5’-TGGGAGTTGCCTGATGGAAT-3’	126
		R: 5’-TCAAGCAAGTGAACCAAGCA-3’
8	Cluster-7410.65530	F: 5’-CGAATGCTAAACTTGGACAGGG-3’	126
		R: 5’-CATTTCTGACAACAGTCCCACA-3’
9	Cluster-7410.27015	F: 5’-GGTTGTCATTAGGGATTGGGC-3’	129
		R: 5’-CCACACCAAGTGCCAAGTCAG-3’
10	Cluster-7410.85148	F: 5’-CAGCAGATTATCCATAGCCACATTC-3’	103
		R: 5’-GATTGGTTCCTCCATTATTGACTTC-3’
11	Cluster-7410.64847	F: 5’-TTGGAGGTAGCAAAGGCAGG-3’	190
		R: 5’-TCAAACTCCCATCCAACCCT-3’
12	Cluster-7410.31660	F: 5’-AGTAATGGTATTGTTGGTGTGCC-3’	177
		R: 5’-GAAAGGTGAGAGATGACTGAGGA-3’
13	Cluster-7410.63152	F: 5’-GCAAACACCATTTCTCGGG-3’	184
		R: 5’-ACGCTGGATTCTTCAAAGGAGT-3’
14	Cluster-7410.59007	F: 5’-TTCCAAGAGCGAGCAACTTTTATC-3’	178
		R: 5’-GGACAGTTCCATCAGGGTCAATCT-3’
15	Cluster-7410.65166	F: 5’-GCTTTTCTGTGTTGCCAGTTTGA-3’	90
		R: 5’-ATTGCCAGCAGTGACAGAACCT-3’
16	Cluster-7410.59824	F: 5’-TGGAAAGTGTAGGCGAGGGA-3’	176
		R: 5’-GAACCTTGTTTTGCCATCGC-3’
17	Cluster-7410.78314	F: 5’-AGTTACTTGGTGGCAATGGAATC-3’	93
		R: 5’-CATAAGTGCCTTCGCCTGTGTAA-3’
18	Cluster-7410.66802	F: 5’-ATGATGAACAAGTGGTGGCAGA-3’	153
		R: 5’-CATTCCTCAAACTACCAAACCGA-3’
19	Cluster-7410.8630	F: 5’-GCAATGAAAAGAGGAGCGAAT-3’	189
		R: 5’-TAGGGTAGATGTTGCGTGAGC-3’
20	Cluster-7410.66084	F: 5’-GGCGGTTACTCTATTTTCTTGC-3’	104
		R: 5’-GACCCGCTTTTTGCTCTTACTT-3’
21	Cluster-7410.69986	F: 5’-AGACCAAATCAATGACCGAACTG-3’	115
		R: 5’-TCCAACTTTATCGGCTCCTATCT-3’
22	Cluster-7410.56806	F: 5’-TTGTCTTAGGCTCAAGGCTCAC-3’	104
		R: 5’-GGACTCCTCATCTTCACTACCG-3’
23	Cluster-7410.87320	F: 5’-CTTGTCGGTAATGTTGGGCA-3’	124
		R: 5’-ACCCTGGGGCAACAGCATTA-3’
24	Cluster-7410.98856	F: 5’-TGGTGTGCGGAAGAAGGTAGA-3’	101
		R: 5’-CAAACCAACTGCCATTCATCG-3’
25	Cluster-7410.55945	F: 5’-AGTGCTCATTGGCTTTCTCAGG-3’	102
		R: 5’-AACAGGAGGGCTTGTCTTTGAT-3’
	GAPDH	F: 5’-TTGGCATCGTTGAGGGTCT-3’	206
		R: 5’-CAGTGGGAACACGGAAAGC-3’

## Sheet: Relative expressions
Sample	S1						S2						S3						S4
Gene_ID	Ct	△Ct	△△Ct	2^-△△Ct	AVERAGE	STEVE	Ct	△Ct	△△Ct	2^-△△Ct	AVERAGE	STEVE	Ct	△Ct	△△Ct	2^-△△Ct	AVERAGE	STEVE	Ct	△Ct	△△Ct	2^-△△Ct	AVERAGE	STEVE
Flavonoid and phenylpropanoid biosynthesis
Cluster-7410.63118	23.78	4.2	0	1	1	0	23.48	3.75	-0.256667	1.19472	1.31423	0.123084	24.94	5.38	1.37333	0.385998	0.412302	0.0432552	24.16	4.06	0.0533333	0.963707	0.939709	0.0229124
	23.48	3.9	0	1			23.35	3.62	-0.386667	1.30737			24.68	5.12	1.11333	0.462225			24.2	4.1	0.0933333	0.937354
	23.5	3.92	0	1			23.21	3.48	-0.526667	1.4406			24.93	5.37	1.36333	0.388683			24.23	4.13	0.123333	0.918064
Cluster-7410.89757	25.38	5.8	0	1	1	0	25.88	6.15	0.03	0.97942	1.09273	0.105902	26.5	6.94	0.82	0.566442	0.586882	0.0288272	27.55	7.45	1.33	0.397768	0.374485	0.0840334
	26.01	6.43	0	1			25.7	5.97	-0.15	1.10957			26.37	6.81	0.69	0.619854			28.05	7.95	1.83	0.281265
	25.71	6.13	0	1			25.6	5.87	-0.25	1.18921			26.48	6.92	0.8	0.574349			27.39	7.29	1.17	0.444421
Cluster-7410.13119	27.9	8.32	0	1	1	0	28.47	8.74	0.446667	0.733736	0.865221	0.130832	29.06	9.5	1.20667	0.433269	0.419508	0.0349183	28.81	8.71	0.416667	0.749154	0.717601	0.0687352
	27.95	8.37	0	1			28.23	8.5	0.206667	0.866537			29.25	9.69	1.39667	0.379806			28.78	8.68	0.386667	0.764895
	27.77	8.19	0	1			28.03	8.3	0.00666667	0.99539			29.02	9.46	1.16667	0.445449			29.04	8.94	0.646667	0.638754
Cluster-7410.117320	26.28	6.7	0	1	1	0	25.49	5.76	-0.803333	1.74513	1.84063	0.272954	26.22	6.66	0.0966667	0.935191	0.838072	0.0876362	29.03	8.93	2.36667	0.193893	0.229283	0.0612967
	26.09	6.51	0	1			25.59	5.86	-0.703333	1.62826			26.42	6.86	0.296667	0.814131			28.4	8.3	1.73667	0.300062
	26.06	6.48	0	1			25.19	5.46	-1.10333	2.14851			26.51	6.95	0.386667	0.764895			29.03	8.93	2.36667	0.193893
Cluster-7410.67448	27.46	7.88	0	1	1	0	26.93	7.2	-0.7	1.6245	2.10528	0.416365	26.25	6.69	-1.21	2.31338	2.36914	0.110721	24.5	4.4	-3.5	11.3137	11.133	0.161132
	27.46	7.88	0	1			26.4	6.67	-1.23	2.34567			26.14	6.58	-1.32	2.49666			24.53	4.43	-3.47	11.0809
	27.52	7.94	0	1			26.4	6.67	-1.23	2.34567			26.26	6.7	-1.2	2.2974			24.54	4.44	-3.46	11.0043
Cluster-7410.70907	28.16	8.58	0	1	1	0	28.92	9.19	0.77	0.586417	0.533765	0.0657326	27.04	7.48	-0.94	1.91853	1.85026	0.0863353	27.21	7.11	-1.31	2.47942	2.31211	0.167938
	27.91	8.33	0	1			29.27	9.54	1.12	0.460094			27.07	7.51	-0.91	1.87905			27.42	7.32	-1.1	2.14355
	27.93	8.35	0	1			29	9.27	0.85	0.554785			27.17	7.61	-0.81	1.75321			27.31	7.21	-1.21	2.31338
Cluster-7410.31390	26.67	7.09	0	1	1	0	27.15	7.42	0.29	0.817902	0.845025	0.0242311	27.07	7.51	0.38	0.768438	0.788604	0.0304175	30.44	10.34	3.21	0.108067	0.129186	0.018919
	26.7	7.12	0	1			27.09	7.36	0.23	0.852635			26.97	7.41	0.28	0.823591			30.02	9.92	2.79	0.144586
	26.76	7.18	0	1			27.07	7.34	0.21	0.864537			27.06	7.5	0.37	0.773782			30.12	10.02	2.89	0.134904
Cluster-7410.65530	26.55	6.97	0	1	1	0	26.3	6.57	-0.363333	1.28639	1.12599	0.14556	26.68	7.12	0.186667	0.878633	0.826567	0.0515389	27.13	7.03	0.0966667	0.935191	0.924926	0.0361583
	26.43	6.85	0	1			26.54	6.81	-0.123333	1.08925			26.77	7.21	0.276667	0.825496			27.1	7	0.0666667	0.954842
	26.56	6.98	0	1			26.66	6.93	-0.00333333	1.00231			26.86	7.3	0.366667	0.775572			27.21	7.11	0.176667	0.884745
Cluster-7410.27015	21.43	1.85	0	1	1	0	21.07	1.34	-0.33	1.25701	1.42599	0.146434	22.8	3.24	1.57	0.336808	0.320154	0.0268565	25.93	5.83	4.16	0.0559391	0.0572651	0.00513659
	21.35	1.77	0	1			20.81	1.08	-0.59	1.50525			22.81	3.25	1.58	0.334482			25.76	5.66	3.99	0.0629347
	20.97	1.39	0	1			20.8	1.07	-0.6	1.51572			23.02	3.46	1.79	0.289172			26.01	5.91	4.24	0.0529216
Cluster-7410.85148	23.51	3.93	0	1	1	0	21.43	1.7	-2.23333	4.70219	4.14992	0.583821	23.22	3.66	-0.273333	1.2086	1.22863	0.0346915	24.55	4.45	0.516667	0.698985	0.717096	0.0158851
	23.51	3.93	0	1			21.59	1.86	-2.07333	4.20858			23.22	3.66	-0.273333	1.2086			24.5	4.4	0.466667	0.723635
	23.52	3.94	0	1			21.84	2.11	-1.82333	3.53898			23.15	3.59	-0.343333	1.26868			24.49	4.39	0.456667	0.728668
Fatty acid metabolism
Cluster-7410.64847	22.61	3.03	0	1	1	0	22.57	2.84	-0.143333	1.10445	1.35001	0.214183	22.32	2.76	-0.223333	1.16743	1.29316	0.120523	24.3	4.2	1.21667	0.430276	0.327447	0.091719
	22.6	3.02	0	1			22.18	2.45	-0.533333	1.44727			22.05	2.49	-0.493333	1.40769			25.06	4.96	1.97667	0.254076
	22.48	2.9	0	1			22.13	2.4	-0.583333	1.49831			22.16	2.6	-0.383333	1.30435			24.83	4.73	1.74667	0.297989
Cluster-7410.31660	23.56	3.98	0	1	1	0	22.8	3.07	-0.913333	1.88339	1.86272	0.0728196	23.4	3.84	-0.143333	1.10445	1.09953	0.0232053	26.24	6.14	2.15667	0.224274	0.231802	0.010445
	23.53	3.95	0	1			22.88	3.15	-0.833333	1.7818			23.38	3.82	-0.163333	1.11987			26.22	6.12	2.13667	0.227405
	23.6	4.02	0	1			22.77	3.04	-0.943333	1.92297			23.44	3.88	-0.103333	1.07425			26.12	6.02	2.03667	0.243726
Cluster-7410.63152	24.35	4.77	0	1	1	0	23.18	3.45	-1.40667	2.65124	2.65739	0.0106468	23.21	3.65	-1.20667	2.30804	2.28205	0.059461	24.39	4.29	-0.566667	1.4811	1.40668	0.0959849
	24.45	4.87	0	1			23.17	3.44	-1.41667	2.66968			23.27	3.71	-1.14667	2.21402			24.43	4.33	-0.526667	1.4406
	24.51	4.93	0	1			23.18	3.45	-1.40667	2.65124			23.2	3.64	-1.21667	2.32409			24.58	4.48	-0.376667	1.29834
Cluster-7410.59007	22.68	3.1	0	1	1	0	22.95	3.22	0	1	1.0945	0.0946037	22.79	3.23	0.01	0.993092	0.921631	0.0637625	23.98	3.88	0.66	0.632878	0.555203	0.0711731
	22.82	3.24	0	1			22.82	3.09	-0.13	1.09429			22.98	3.42	0.2	0.870551			24.21	4.11	0.89	0.539614
	22.9	3.32	0	1			22.7	2.97	-0.25	1.18921			22.93	3.37	0.15	0.90125			24.34	4.24	1.02	0.493116
Cluster-7410.65166	29.37	9.79	0	1	1	0	28.68	8.95	-0.876667	1.83613	1.94259	0.101104	28.7	9.14	-0.686667	1.60956	1.65007	0.1208	30.11	10.01	0.183333	0.880666	0.763498	0.127899
	29.28	9.7	0	1			28.53	8.8	-1.02667	2.03731			28.55	8.99	-0.836667	1.78592			30.6	10.5	0.673333	0.627056
	29.57	9.99	0	1			28.59	8.86	-0.966667	1.95432			28.75	9.19	-0.636667	1.55473			30.28	10.18	0.353333	0.782773
Cluster-7410.59824	25.92	6.34	0	1	1	0	25.53	5.8	-0.243333	1.18372	1.08399	0.0870376	26.23	6.67	0.626667	0.647671	0.644946	0.0224205	26.31	6.21	0.166667	0.890899	0.910162	0.0388161
	25.37	5.79	0	1			25.71	5.98	-0.0633333	1.04488			26.19	6.63	0.586667	0.66588			26.21	6.11	0.0666667	0.954842
	25.58	6	0	1			25.74	6.01	-0.0333333	1.02337			26.29	6.73	0.686667	0.621288			26.32	6.22	0.176667	0.884745
Cluster-7410.78314	22.13	2.55	0	1	1	0	21.48	1.75	-0.763333	1.69741	1.56815	0.112064	23.25	3.69	1.17667	0.442372	0.427569	0.0183305	28.01	7.91	5.39667	0.0237379	0.0244115	0.000676765
	22.13	2.55	0	1			21.66	1.93	-0.583333	1.49831			23.37	3.81	1.29667	0.407066			27.97	7.87	5.35667	0.0244052
	22.02	2.44	0	1			21.65	1.92	-0.593333	1.50873			23.28	3.72	1.20667	0.433269			27.93	7.83	5.31667	0.0250913
Cluster-7410.66802	24.86	5.28	0	1	1	0	24.87	5.14	-0.156667	1.11471	1.09847	0.0730611	23.77	4.21	-1.08667	2.12383	2.49701	0.359707	23.95	3.85	-1.44667	2.72578	3.14586	0.364548
	24.7	5.12	0	1			25	5.27	-0.0266667	1.01866			23.35	3.79	-1.50667	2.84153			23.66	3.56	-1.73667	3.33264
	25.07	5.49	0	1			24.81	5.08	-0.216667	1.16205			23.52	3.96	-1.33667	2.52567			23.64	3.54	-1.75667	3.37916
Cluster-7410.8630	26.12	6.54	0	1	1	0	25.47	5.74	-0.866667	1.82344	1.74236	0.162987	26.91	7.35	0.743333	0.597358	0.598272	0.0640848	29.44	9.34	2.73333	0.150378	0.152915	0.00627233
	26.15	6.57	0	1			25.7	5.97	-0.636667	1.55473			26.76	7.2	0.593333	0.66281			29.46	9.36	2.75333	0.148308
	26.29	6.71	0	1			25.45	5.72	-0.886667	1.8489			27.07	7.51	0.903333	0.53465			29.35	9.25	2.64333	0.160058
Cluster-7410.66084	26.41	6.83	0	1	1	0	26.46	6.73	-0.23	1.17283	1.18995	0.0519755	25.48	5.92	-1.04	2.05623	2.00089	0.0727196	23.49	3.39	-3.57	11.8762	11.2978	0.586546
	26.61	7.03	0	1			26.49	6.76	-0.2	1.1487			25.5	5.94	-1.02	2.02792			23.64	3.54	-3.42	10.7034
	26.6	7.02	0	1			26.37	6.64	-0.32	1.24833			25.58	6.02	-0.94	1.91853			23.56	3.46	-3.5	11.3137
Cluster-7410.69986	26.37	6.79	0	1	1	0	25.96	6.23	-0.533333	1.44727	1.35233	0.0898273	26.52	6.96	0.196667	0.872564	0.888976	0.0188859	24.67	4.57	-2.19333	4.57361	4.43171	0.218985
	26.33	6.75	0	1			26.15	6.42	-0.343333	1.26868			26.5	6.94	0.176667	0.884745			24.8	4.7	-2.06333	4.17951
	26.33	6.75	0	1			26.07	6.34	-0.423333	1.34102			26.46	6.9	0.136667	0.909618			24.68	4.58	-2.18333	4.54202
Cluster-7410.56806	24.9	5.32	0	1	1	0	26.68	6.95	1.49333	0.355191	0.469499	0.12935	27.07	7.51	2.05333	0.240927	0.246017	0.00449135	26.64	6.54	1.08333	0.471937	0.464398	0.00672144
	25.1	5.52	0	1			26.36	6.63	1.17333	0.443396			27.03	7.47	2.01333	0.2477			26.67	6.57	1.11333	0.462225
	25.11	5.53	0	1			25.9	6.17	0.713333	0.609909			27.02	7.46	2.00333	0.249423			26.68	6.58	1.12333	0.459032
Cluster-7410.87320	22.94	3.36	0	1	1	0	22.68	2.95	-0.436667	1.35347	1.303	0.0794691	23.43	3.87	0.483333	0.715323	0.692365	0.053314	26.02	5.92	2.53333	0.172739	0.187169	0.0131338
	22.96	3.38	0	1			22.69	2.96	-0.426667	1.34412			23.61	4.05	0.663333	0.631418			25.88	5.78	2.39333	0.190342
	23	3.42	0	1			22.84	3.11	-0.276667	1.21139			23.4	3.84	0.453333	0.730353			25.82	5.72	2.33333	0.198425
Cluster-7410.98856	24.39	4.81	0	1	1	0	23.9	4.17	-0.743333	1.67404	1.47397	0.207413	25.29	5.73	0.816667	0.567752	0.651421	0.0856054	26.95	6.85	1.93667	0.261219	0.260952	0.0270215
	24.49	4.91	0	1			24.07	4.34	-0.573333	1.48796			25.1	5.54	0.626667	0.647671			26.81	6.71	1.79667	0.287839
	24.6	5.02	0	1			24.31	4.58	-0.333333	1.25992			24.91	5.35	0.436667	0.73884			27.11	7.01	2.09667	0.233798
Cluster-7410.55945	19.88	0.3	0	1	1	0	19.1	-0.63	-0.903333	1.87038	1.78342	0.0928197	20.74	1.18	0.906667	0.533416	0.533724	0.0221921	24.29	4.19	3.91667	0.0662164	0.0666781	0.000462174
	19.89	0.31	0	1			19.16	-0.57	-0.843333	1.79419			20.8	1.24	0.966667	0.511687			24.27	4.17	3.89667	0.0671408
	19.79	0.21	0	1			19.25	-0.48	-0.753333	1.68568			20.68	1.12	0.846667	0.556068			24.28	4.18	3.90667	0.066677
Actin	19.64						19.6						19.43						20.12
	19.8						19.83						19.68						20.11
	19.31						19.76						19.56						20.08
